# Supplementary material for: Microbiome analysis of Spodoptera frugiperda (Lepidoptera, Noctuidae) larvae exposed to Bacillus thuringiensis (Bt) endotoxins
Source: PeerJ. 2023 Sep 12;11:e15916. doi: 10.7717/peerj.15916 (PMC10503500; doi:10.7717/peerj.15916)
Supplement: Supplemental Information 7 — Goups and category, name. [file peerj-11-15916-s007.csv]

#NAME	Group	Group2	Group3	Category
Diet	DI	WoAB	Wo	Control
Diet+Bt	BT	WoAB	WBT	Bt
Diet+Ab(24h)+Bt	BT	WAB	WBT	Ab+Bt
Diet+Ab	AB	WAB	Wo	Ab
Diet+Ab(24h)+Diet	DI	WAB	Wo	Ab
Diet+Ab+Bt(24h)	AB	WAB	WBT	Ab+Bt
Mdiet	DI	WoAB	Wo	Control
Mdiet+Bt	BT	WoAB	WBT	Bt
MDiet+Ab(24h)+Bt	BT	WAB	WBT	Ab+Bt
MDiet+Ab	AB	WAB	Wo	Ab
