# Supplementary material for: Microbiome analysis of Spodoptera frugiperda (Lepidoptera, Noctuidae) larvae exposed to Bacillus thuringiensis (Bt) endotoxins
Source: PeerJ. 2023 Sep 12;11:e15916. doi: 10.7717/peerj.15916 (PMC10503500; doi:10.7717/peerj.15916)
Supplement: Supplemental Information 8 — Taxonomy table assigned to each ASV in each sample [file peerj-11-15916-s008.csv]

#TAXONOMY	tax.Kingdom	tax.Phylum	tax.Class	tax.Order	tax.Family	tax.Genus	tax.Species
ASV_SpEnBtA0001	Bacteria	Firmicutes	Bacilli	Lactobacillales	Leuconostocaceae	Weissella	cibaria
ASV_SpEnBtA0002	Bacteria	Firmicutes	Bacilli	Lactobacillales	Enterococcaceae	Enterococcus	faecium
ASV_SpEnBtA0003	Bacteria	Firmicutes	Bacilli	Lactobacillales	Enterococcaceae	Enterococcus	saccharolyticus
ASV_SpEnBtA0004	Bacteria	Firmicutes	Bacilli	Lactobacillales	Enterococcaceae	Enterococcus	thailandicus
ASV_SpEnBtA0005	Bacteria	Firmicutes	Bacilli	Erysipelotrichales	Erysipelotrichaceae	Ileibacterium	valens
ASV_SpEnBtA0006	Bacteria	Proteobacteria	Gammaproteobacteria	Burkholderiales	Burkholderiaceae	Ralstonia	insidiosa
ASV_SpEnBtA0007	Bacteria	Firmicutes	Bacilli	Erysipelotrichales	Erysipelotrichaceae	Dubosiella
ASV_SpEnBtA0008	Bacteria	Proteobacteria	Gammaproteobacteria	Burkholderiales	Burkholderiaceae	Burkholderia-Caballeronia-Paraburkholderia	terricola
ASV_SpEnBtA0009	Bacteria	Actinobacteriota	Actinobacteria	Bifidobacteriales	Bifidobacteriaceae	Bifidobacterium	pseudolongum
ASV_SpEnBtA0010	Bacteria	Firmicutes	Bacilli	Erysipelotrichales	Erysipelotrichaceae	Turicibacter
ASV_SpEnBtA0011	Bacteria	Proteobacteria	Gammaproteobacteria	Burkholderiales	Burkholderiaceae	Burkholderia-Caballeronia-Paraburkholderia	xenovorans
ASV_SpEnBtA0012	Bacteria	Firmicutes	Bacilli	Bacillales	Bacillaceae	Bacillus	cellulasensis
ASV_SpEnBtA0014	Bacteria	Campilobacterota	Campylobacteria	Campylobacterales	Helicobacteraceae	Helicobacter	ganmani
ASV_SpEnBtA0015	Bacteria	Bacteroidota	Bacteroidia	Bacteroidales	Muribaculaceae
ASV_SpEnBtA0016	Bacteria	Firmicutes	Bacilli	Lactobacillales	Streptococcaceae	Lactococcus	lactis
ASV_SpEnBtA0017	Bacteria	Firmicutes	Bacilli	Lactobacillales	Lactobacillaceae	Lactobacillus	murinus
ASV_SpEnBtA0018	Bacteria	Proteobacteria	Gammaproteobacteria	Enterobacterales	Yersiniaceae	Serratia	marcescens
ASV_SpEnBtA0019	Bacteria	Bacteroidota	Bacteroidia	Bacteroidales	Rikenellaceae	Rikenellaceae RC9 gut group
ASV_SpEnBtA0020	Bacteria	Proteobacteria	Gammaproteobacteria	Burkholderiales	Burkholderiaceae	Ralstonia	pickettii
ASV_SpEnBtA0021	Bacteria	Firmicutes	Bacilli	Staphylococcales	Staphylococcaceae	Staphylococcus	aureus
ASV_SpEnBtA0022	Bacteria	Firmicutes	Clostridia	Lachnospirales	Lachnospiraceae	Roseburia
ASV_SpEnBtA0023	Bacteria	Bacteroidota	Bacteroidia	Bacteroidales	Muribaculaceae
ASV_SpEnBtA0024	Bacteria	Actinobacteriota	Actinobacteria	Corynebacteriales	Nocardiaceae	Rhodococcus	erythropolis
ASV_SpEnBtA0025	Bacteria	Proteobacteria	Gammaproteobacteria	Burkholderiales	Burkholderiaceae	Burkholderia-Caballeronia-Paraburkholderia	sprentiae
ASV_SpEnBtA0026	Bacteria	Proteobacteria	Gammaproteobacteria	Pseudomonadales	Moraxellaceae	Acinetobacter	pittii
ASV_SpEnBtA0027	Bacteria	Bacteroidota	Bacteroidia	Bacteroidales	Marinifilaceae	Odoribacter
ASV_SpEnBtA0028	Bacteria	Bacteroidota	Bacteroidia	Bacteroidales	Rikenellaceae	Alistipes
ASV_SpEnBtA0029	Bacteria	Proteobacteria	Gammaproteobacteria	Pasteurellales	Pasteurellaceae	Rodentibacter
ASV_SpEnBtA0030	Bacteria	Bacteroidota	Bacteroidia	Bacteroidales	Rikenellaceae	Rikenellaceae RC9 gut group
ASV_SpEnBtA0031	Bacteria	Proteobacteria	Gammaproteobacteria	Pasteurellales	Pasteurellaceae	Muribacter	muris
ASV_SpEnBtA0032	Bacteria	Firmicutes	Bacilli	Erysipelotrichales	Erysipelotrichaceae	ZOR0006
ASV_SpEnBtA0033	Bacteria	Bacteroidota	Bacteroidia	Bacteroidales	Rikenellaceae	Alistipes
ASV_SpEnBtA0034	Bacteria	Firmicutes	Bacilli	Erysipelotrichales	Erysipelotrichaceae	Ileibacterium	valens
ASV_SpEnBtA0035	Bacteria	Bacteroidota	Bacteroidia	Bacteroidales	Muribaculaceae
ASV_SpEnBtA0036	Bacteria	Proteobacteria	Gammaproteobacteria	Enterobacterales	Enterobacteriaceae	Escherichia-Shigella	coli
ASV_SpEnBtA0037	Bacteria	Firmicutes	Bacilli	Lactobacillales	Lactobacillaceae	Lactobacillus	plantarum
ASV_SpEnBtA0038	Bacteria	Firmicutes	Bacilli	Lactobacillales	Lactobacillaceae	Lactobacillus	brevis
ASV_SpEnBtA0040	Bacteria	Firmicutes	Bacilli	Acholeplasmatales	Acholeplasmataceae	Anaeroplasma
ASV_SpEnBtA0041	Bacteria	Firmicutes	Clostridia	Oscillospirales	Oscillospiraceae	Intestinimonas
ASV_SpEnBtA0042	Bacteria	Firmicutes	Clostridia	Clostridiales	Clostridiaceae	Clostridium sensu stricto 1
ASV_SpEnBtA0043	Bacteria	Firmicutes	Clostridia	Lachnospirales	Lachnospiraceae	Lachnospiraceae NK4A136 group
ASV_SpEnBtA0044	Bacteria	Deferribacterota	Deferribacteres	Deferribacterales	Deferribacteraceae	Mucispirillum	schaedleri
ASV_SpEnBtA0045	Bacteria	Proteobacteria	Gammaproteobacteria	Enterobacterales	Enterobacteriaceae	Klebsiella	pneumoniae
ASV_SpEnBtA0046	Bacteria	Bacteroidota	Bacteroidia	Bacteroidales	Marinifilaceae	Odoribacter
ASV_SpEnBtA0047	Bacteria	Firmicutes	Bacilli	Lactobacillales	Leuconostocaceae	Weissella	cibaria
ASV_SpEnBtA0048	Bacteria	Bacteroidota	Bacteroidia	Bacteroidales	Muribaculaceae
ASV_SpEnBtA0049	Bacteria	Bacteroidota	Bacteroidia	Bacteroidales	Tannerellaceae	Parabacteroides	distasonis
ASV_SpEnBtA0050	Bacteria	Firmicutes	Bacilli	Lactobacillales	Streptococcaceae	Streptococcus	danieliae
ASV_SpEnBtA0051	Bacteria	Firmicutes	Clostridia	Lachnospirales	Lachnospiraceae	[Eubacterium] xylanophilum group
ASV_SpEnBtA0052	Bacteria	Bacteroidota	Bacteroidia	Bacteroidales	Muribaculaceae
ASV_SpEnBtA0053	Bacteria	Proteobacteria	Gammaproteobacteria	Xanthomonadales	Xanthomonadaceae	Stenotrophomonas	maltophilia
ASV_SpEnBtA0054	Bacteria	Firmicutes	Bacilli	Erysipelotrichales	Erysipelotrichaceae	Dubosiella
ASV_SpEnBtA0055	Bacteria	Proteobacteria	Gammaproteobacteria	Burkholderiales	Burkholderiaceae	Burkholderia-Caballeronia-Paraburkholderia	ferrariae
ASV_SpEnBtA0056	Bacteria	Campilobacterota	Campylobacteria	Campylobacterales	Helicobacteraceae	Helicobacter	hepaticus
ASV_SpEnBtA0057	Bacteria	Firmicutes	Bacilli	Lactobacillales	Lactobacillaceae	Lactobacillus	murinus
ASV_SpEnBtA0058	Bacteria	Proteobacteria	Alphaproteobacteria	Rickettsiales	Mitochondria
ASV_SpEnBtA0059	Bacteria	Bacteroidota	Bacteroidia	Bacteroidales	Muribaculaceae
ASV_SpEnBtA0060	Bacteria	Actinobacteriota	Actinobacteria	Corynebacteriales	Corynebacteriaceae	Turicella
ASV_SpEnBtA0061	Bacteria	Proteobacteria	Gammaproteobacteria	Beggiatoales	Beggiatoaceae
ASV_SpEnBtA0062	Bacteria	Bacteroidota	Bacteroidia	Bacteroidales	Muribaculaceae
ASV_SpEnBtA0063	Bacteria	Proteobacteria	Alphaproteobacteria	Rhizobiales	Rhizobiaceae	Ochrobactrum	pseudogrignonense
ASV_SpEnBtA0064	Bacteria	Bacteroidota	Bacteroidia	Bacteroidales	Rikenellaceae	Rikenella
ASV_SpEnBtA0065	Bacteria	Firmicutes	Clostridia	Clostridiales	Clostridiaceae	Clostridium sensu stricto 1
ASV_SpEnBtA0066	Bacteria	Proteobacteria	Gammaproteobacteria	Pseudomonadales	Moraxellaceae	Acinetobacter	radioresistens
ASV_SpEnBtA0067	Bacteria	Bacteroidota	Bacteroidia	Bacteroidales	Rikenellaceae	Alistipes
ASV_SpEnBtA0068	Bacteria	Bacteroidota	Bacteroidia	Bacteroidales	Muribaculaceae
ASV_SpEnBtA0069	Bacteria	Bacteroidota	Bacteroidia	Bacteroidales	Bacteroidaceae	Bacteroides	sartorii
ASV_SpEnBtA0070	Bacteria	Desulfobacterota	Desulfovibrionia	Desulfovibrionales	Desulfovibrionaceae
ASV_SpEnBtA0071	Bacteria	Actinobacteriota	Actinobacteria	Corynebacteriales	Corynebacteriaceae	Lawsonella	clevelandensis
ASV_SpEnBtA0072	Bacteria	Proteobacteria	Gammaproteobacteria	Burkholderiales	Burkholderiaceae	Burkholderia-Caballeronia-Paraburkholderia	oxyphila
ASV_SpEnBtA0073	Bacteria	Firmicutes	Clostridia	Oscillospirales	Oscillospiraceae	Oscillibacter
ASV_SpEnBtA0074	Bacteria	Proteobacteria	Gammaproteobacteria	Burkholderiales	Comamonadaceae	Pelomonas	saccharophila
ASV_SpEnBtA0075	Bacteria	Firmicutes	Clostridia	Oscillospirales	[Eubacterium] coprostanoligenes group
ASV_SpEnBtA0076	Bacteria	Bacteroidota	Bacteroidia	Bacteroidales	Muribaculaceae
ASV_SpEnBtA0077	Bacteria	Bacteroidota	Bacteroidia	Bacteroidales	Tannerellaceae	Parabacteroides	distasonis
ASV_SpEnBtA0078	Bacteria	Desulfobacterota	Desulfovibrionia	Desulfovibrionales	Desulfovibrionaceae	Desulfovibrio
ASV_SpEnBtA0079	Bacteria	Actinobacteriota	Coriobacteriia	Coriobacteriales	Atopobiaceae	Coriobacteriaceae UCG-002
ASV_SpEnBtA0080	Bacteria	Proteobacteria	Gammaproteobacteria	Pseudomonadales	Pseudomonadaceae	Pseudomonas	yamanorum
ASV_SpEnBtA0081	Bacteria	Proteobacteria	Alphaproteobacteria	Rhizobiales	Rhizobiaceae	Allorhizobium-Neorhizobium-Pararhizobium-Rhizobium	phaseoli
ASV_SpEnBtA0082	Bacteria	Proteobacteria	Gammaproteobacteria	Burkholderiales	Comamonadaceae	Acidovorax	carolinensis
ASV_SpEnBtA0083	Bacteria	Bacteroidota	Bacteroidia	Bacteroidales	Tannerellaceae	Parabacteroides	merdae
ASV_SpEnBtA0084	Bacteria	Proteobacteria	Gammaproteobacteria	Burkholderiales	Rhodocyclaceae	Sulfuritalea
ASV_SpEnBtA0085	Bacteria	Firmicutes	Clostridia	Oscillospirales	Oscillospiraceae	Oscillibacter
ASV_SpEnBtA0086	Bacteria	Bacteroidota	Bacteroidia	Bacteroidales	Marinifilaceae	Odoribacter
ASV_SpEnBtA0087	Bacteria	Firmicutes	Clostridia	Oscillospirales	Ruminococcaceae	Ruminococcus
ASV_SpEnBtA0088	Bacteria	Bacteroidota	Bacteroidia	Bacteroidales	Muribaculaceae
ASV_SpEnBtA0090	Bacteria	Proteobacteria	Gammaproteobacteria	Burkholderiales	Comamonadaceae	Aquabacterium	olei
ASV_SpEnBtA0091	Bacteria	Bacteroidota	Bacteroidia	Bacteroidales	Muribaculaceae
ASV_SpEnBtA0092	Bacteria	Bacteroidota	Bacteroidia	Bacteroidales	Muribaculaceae
ASV_SpEnBtA0093	Bacteria	Firmicutes	Bacilli	Bacillales	Bacillaceae	Bacillus	thuringiensis
ASV_SpEnBtA0094	Bacteria	Actinobacteriota	Actinobacteria	Corynebacteriales	Corynebacteriaceae	Corynebacterium	tuberculostearicum
ASV_SpEnBtA0095	Bacteria	Bacteroidota	Bacteroidia	Bacteroidales	Muribaculaceae
ASV_SpEnBtA0096	Bacteria	Bacteroidota	Bacteroidia	Bacteroidales	Muribaculaceae
ASV_SpEnBtA0097	Bacteria	Bacteroidota	Bacteroidia	Bacteroidales	Muribaculaceae
ASV_SpEnBtA0098	Bacteria	Firmicutes	Bacilli	Lactobacillales	Lactobacillaceae	Lactobacillus	johnsonii
ASV_SpEnBtA0099	Bacteria	Bacteroidota	Bacteroidia	Bacteroidales	Rikenellaceae	Alistipes
ASV_SpEnBtA0100	Bacteria	Actinobacteriota	Actinobacteria	Corynebacteriales	Corynebacteriaceae	Corynebacterium	accolens
ASV_SpEnBtA0101	Bacteria	Firmicutes	Bacilli	Lactobacillales	Enterococcaceae	Enterococcus	durans
ASV_SpEnBtA0102	Bacteria	Firmicutes	Clostridia	Clostridia UCG-014
ASV_SpEnBtA0103	Bacteria	Actinobacteriota	Actinobacteria	Micrococcales	Micrococcaceae	Micrococcus	luteus
ASV_SpEnBtA0104	Bacteria	Proteobacteria	Gammaproteobacteria	Xanthomonadales	Rhodanobacteraceae	Frateuria	aurantia
ASV_SpEnBtA0105	Bacteria	Firmicutes	Clostridia	Oscillospirales	Oscillospiraceae	Colidextribacter
ASV_SpEnBtA0106	Bacteria	Proteobacteria	Gammaproteobacteria	Xanthomonadales	Xanthomonadaceae	Stenotrophomonas	maltophilia
ASV_SpEnBtA0107	Bacteria	Bacteroidota	Bacteroidia	Bacteroidales	Muribaculaceae	Muribaculum
ASV_SpEnBtA0108	Bacteria	Bacteroidota	Bacteroidia	Bacteroidales	Rikenellaceae	Rikenellaceae RC9 gut group
ASV_SpEnBtA0109	Bacteria	Firmicutes	Clostridia	Lachnospirales	Lachnospiraceae
ASV_SpEnBtA0110	Bacteria	Firmicutes	Clostridia	Lachnospirales	Lachnospiraceae	Lachnospiraceae NK4A136 group
ASV_SpEnBtA0111	Bacteria	Firmicutes	Clostridia	Lachnospirales	Lachnospiraceae	Lachnospiraceae NK4A136 group
ASV_SpEnBtA0112	Bacteria	Proteobacteria	Gammaproteobacteria	Pseudomonadales	Moraxellaceae	Acinetobacter	johnsonii
ASV_SpEnBtA0113	Bacteria	Firmicutes	Clostridia	Oscillospirales	Oscillospiraceae	Colidextribacter
ASV_SpEnBtA0114	Bacteria	Bacteroidota	Bacteroidia	Bacteroidales	Muribaculaceae
ASV_SpEnBtA0115	Bacteria	Proteobacteria	Gammaproteobacteria	Pseudomonadales	Pseudomonadaceae	Pseudomonas	aeruginosa
ASV_SpEnBtA0116	Bacteria	Bacteroidota	Bacteroidia	Bacteroidales	Muribaculaceae
ASV_SpEnBtA0117	Bacteria	Firmicutes	Clostridia	Lachnospirales	Lachnospiraceae
ASV_SpEnBtA0118	Bacteria	Proteobacteria	Gammaproteobacteria	Pseudomonadales	Moraxellaceae	Acinetobacter	ursingii
ASV_SpEnBtA0119	Bacteria	Firmicutes	Bacilli	Erysipelotrichales	Erysipelotrichaceae	Faecalibaculum
ASV_SpEnBtA0120	Bacteria	Proteobacteria	Gammaproteobacteria	Burkholderiales	Alcaligenaceae	Achromobacter	insolitus
ASV_SpEnBtA0121	Bacteria	Firmicutes	Bacilli	Erysipelotrichales	Erysipelotrichaceae	Turicibacter
ASV_SpEnBtA0122	Bacteria	Bacteroidota	Bacteroidia	Bacteroidales	Bacteroidaceae	Bacteroides	sartorii
ASV_SpEnBtA0123	Bacteria	Bacteroidota	Bacteroidia	Bacteroidales	Rikenellaceae	Alistipes
ASV_SpEnBtA0124	Bacteria	Firmicutes	Clostridia	Lachnospirales	Lachnospiraceae	Lachnospiraceae NK4A136 group
ASV_SpEnBtA0125	Bacteria	Actinobacteriota	Actinobacteria	Micrococcales	Micrococcaceae	Kocuria	marina
ASV_SpEnBtA0126	Bacteria	Firmicutes	Clostridia	Clostridia UCG-014
ASV_SpEnBtA0127	Bacteria	Bacteroidota	Bacteroidia	Bacteroidales	Muribaculaceae
ASV_SpEnBtA0128	Bacteria	Firmicutes	Bacilli	Erysipelotrichales	Erysipelotrichaceae	Faecalibaculum	rodentium
ASV_SpEnBtA0129	Bacteria	Firmicutes	Clostridia	Lachnospirales	Lachnospiraceae
ASV_SpEnBtA0130	Bacteria	Firmicutes	Clostridia	Lachnospirales	Lachnospiraceae	Lachnospiraceae NK4A136 group
ASV_SpEnBtA0131	Bacteria	Proteobacteria	Gammaproteobacteria	Pseudomonadales	Moraxellaceae	Acinetobacter	johnsonii
ASV_SpEnBtA0132	Bacteria	Firmicutes	Clostridia	Oscillospirales	Oscillospiraceae
ASV_SpEnBtA0133	Bacteria	Firmicutes	Bacilli	Lactobacillales	Carnobacteriaceae	Alloiococcus	otitis
ASV_SpEnBtA0134	Bacteria	Firmicutes	Bacilli	Erysipelotrichales	Erysipelotrichaceae	Ileibacterium	valens
ASV_SpEnBtA0135	Bacteria	Bacteroidota	Bacteroidia	Bacteroidales	Bacteroidaceae	Bacteroides	acidifaciens
ASV_SpEnBtA0136	Bacteria	Firmicutes	Clostridia	Lachnospirales	Lachnospiraceae	Lachnoclostridium
ASV_SpEnBtA0137	Bacteria	Firmicutes	Bacilli	Lactobacillales	Enterococcaceae	Enterococcus	saccharolyticus
ASV_SpEnBtA0138	Bacteria	Proteobacteria	Gammaproteobacteria	Burkholderiales	Comamonadaceae	Variovorax	boronicumulans
ASV_SpEnBtA0139	Bacteria	Firmicutes	Clostridia	Lachnospirales	Lachnospiraceae	Lachnospiraceae NC2004 group
ASV_SpEnBtA0140	Bacteria	Actinobacteriota	Actinobacteria	Bifidobacteriales	Bifidobacteriaceae	Bifidobacterium	pseudolongum
ASV_SpEnBtA0141	Bacteria	Firmicutes	Clostridia	Lachnospirales	Lachnospiraceae	Lachnospiraceae NK4A136 group
ASV_SpEnBtA0142	Bacteria	Firmicutes	Bacilli	Lactobacillales	Streptococcaceae	Lactococcus	lactis
ASV_SpEnBtA0143	Bacteria	Desulfobacterota	Desulfovibrionia	Desulfovibrionales	Desulfovibrionaceae	Desulfovibrio
ASV_SpEnBtA0144	Bacteria	Actinobacteriota	Actinobacteria	Micrococcales	Micrococcaceae	Kocuria	rhizophila
ASV_SpEnBtA0145	Bacteria	Proteobacteria	Gammaproteobacteria	Enterobacterales	Yersiniaceae	Serratia	marcescens
ASV_SpEnBtA0146	Bacteria	Firmicutes	Clostridia	Lachnospirales	Lachnospiraceae	Lachnospiraceae NK4A136 group
ASV_SpEnBtA0147	Bacteria	Firmicutes	Bacilli	Erysipelotrichales	Erysipelotrichaceae	Ileibacterium	valens
ASV_SpEnBtA0148	Bacteria	Firmicutes	Bacilli	Erysipelotrichales	Erysipelotrichaceae	Ileibacterium	valens
ASV_SpEnBtA0149	Bacteria	Firmicutes	Bacilli	Erysipelotrichales	Erysipelotrichaceae	Ileibacterium	valens
ASV_SpEnBtA0150	Bacteria	Firmicutes	Clostridia	Lachnospirales	Lachnospiraceae	Marvinbryantia
ASV_SpEnBtA0151	Bacteria	Firmicutes	Clostridia	Lachnospirales	Lachnospiraceae	Lachnospiraceae NK4A136 group
ASV_SpEnBtA0152	Bacteria	Bacteroidota	Bacteroidia	Bacteroidales	Muribaculaceae
ASV_SpEnBtA0153	Bacteria	Campilobacterota	Campylobacteria	Campylobacterales	Helicobacteraceae	Helicobacter	hepaticus
ASV_SpEnBtA0154	Bacteria	Firmicutes	Bacilli	Lactobacillales	Aerococcaceae	Abiotrophia
ASV_SpEnBtA0155	Bacteria	Firmicutes	Bacilli	Erysipelotrichales	Erysipelotrichaceae	Ileibacterium	valens
ASV_SpEnBtA0156	Bacteria	Proteobacteria	Alphaproteobacteria	Rhizobiales	Xanthobacteraceae	Bradyrhizobium	elkanii
ASV_SpEnBtA0157	Bacteria	Firmicutes	Clostridia	Clostridia UCG-014
ASV_SpEnBtA0158	Bacteria	Actinobacteriota	Actinobacteria	Corynebacteriales	Nocardiaceae	Rhodococcus	qingshengii
ASV_SpEnBtA0159	Bacteria	Bacteroidota	Bacteroidia	Bacteroidales	Muribaculaceae
ASV_SpEnBtA0160	Bacteria	Firmicutes	Clostridia	Lachnospirales	Lachnospiraceae	GCA-900066575
ASV_SpEnBtA0161	Bacteria	Firmicutes	Bacilli	Erysipelotrichales	Erysipelotrichaceae	Dubosiella
ASV_SpEnBtA0162	Bacteria	Firmicutes	Clostridia	Peptostreptococcales-Tissierellales	Peptostreptococcaceae	Romboutsia	ilealis
ASV_SpEnBtA0163	Bacteria	Firmicutes	Bacilli	Erysipelotrichales	Erysipelotrichaceae	Ileibacterium	valens
ASV_SpEnBtA0164	Bacteria	Proteobacteria	Gammaproteobacteria	Enterobacterales	Yersiniaceae	Serratia	marcescens
ASV_SpEnBtA0165	Bacteria	Proteobacteria	Gammaproteobacteria	Pseudomonadales	Pseudomonadaceae	Pseudomonas	fulva
ASV_SpEnBtA0166	Bacteria	Firmicutes	Clostridia	Lachnospirales	Lachnospiraceae
ASV_SpEnBtA0167	Bacteria	Proteobacteria	Alphaproteobacteria	Rickettsiales	Mitochondria
ASV_SpEnBtA0168	Bacteria	Bacteroidota	Bacteroidia	Bacteroidales	Muribaculaceae
ASV_SpEnBtA0169	Bacteria	Firmicutes	Clostridia	Lachnospirales	Lachnospiraceae	Roseburia
ASV_SpEnBtA0170	Bacteria	Actinobacteriota	Actinobacteria	Bifidobacteriales	Bifidobacteriaceae	Bifidobacterium	pseudolongum
ASV_SpEnBtA0171	Bacteria	Firmicutes	Clostridia	Lachnospirales	Lachnospiraceae	Lachnospiraceae NK4A136 group
ASV_SpEnBtA0172	Bacteria	Bacteroidota	Bacteroidia	Bacteroidales	Rikenellaceae	Rikenellaceae RC9 gut group
ASV_SpEnBtA0173	Bacteria	Firmicutes	Clostridia	Clostridia UCG-014
ASV_SpEnBtA0174	Bacteria	Proteobacteria	Gammaproteobacteria	Burkholderiales	Comamonadaceae	Pelomonas	puraquae
ASV_SpEnBtA0175	Bacteria	Proteobacteria	Gammaproteobacteria	Enterobacterales	Enterobacteriaceae	Klebsiella	pneumoniae
ASV_SpEnBtA0176	Bacteria	Firmicutes	Clostridia	Lachnospirales	Lachnospiraceae	Lachnospiraceae NK4A136 group
ASV_SpEnBtA0177	Bacteria	Firmicutes	Bacilli	Erysipelotrichales	Erysipelotrichaceae	Ileibacterium	valens
ASV_SpEnBtA0178	Bacteria	Bacteroidota	Bacteroidia	Bacteroidales	Bacteroidaceae	Bacteroides	acidifaciens
ASV_SpEnBtA0179	Bacteria	Proteobacteria	Gammaproteobacteria	Burkholderiales	Sutterellaceae	Parasutterella
ASV_SpEnBtA0180	Bacteria	Firmicutes	Clostridia	Lachnospirales	Lachnospiraceae	Acetatifactor
ASV_SpEnBtA0181	Bacteria	Bacteroidota	Bacteroidia	Bacteroidales	Bacteroidaceae	Bacteroides	caecimuris
ASV_SpEnBtA0182	Bacteria	Proteobacteria	Gammaproteobacteria	Enterobacterales	Morganellaceae	Arsenophonus
ASV_SpEnBtA0183	Bacteria	Actinobacteriota	Actinobacteria	Micrococcales	Dermacoccaceae	Dermacoccus
ASV_SpEnBtA0184	Bacteria	Proteobacteria	Gammaproteobacteria	Pseudomonadales	Pseudomonadaceae	Pseudomonas	parafulva
ASV_SpEnBtA0185	Bacteria	Firmicutes	Bacilli	Lactobacillales	Lactobacillaceae	Lactobacillus	murinus
ASV_SpEnBtA0186	Bacteria	Firmicutes	Bacilli	Erysipelotrichales	Erysipelotrichaceae	Turicibacter
ASV_SpEnBtA0187	Bacteria	Firmicutes	Clostridia	Lachnospirales	Lachnospiraceae	Lachnospiraceae FCS020 group
ASV_SpEnBtA0188	Bacteria	Actinobacteriota	Actinobacteria	Corynebacteriales	Corynebacteriaceae	Corynebacterium	ureicelerivorans
ASV_SpEnBtA0189	Bacteria	Firmicutes	Bacilli	Erysipelotrichales	Erysipelotrichaceae	Ileibacterium	valens
ASV_SpEnBtA0190	Bacteria	Bacteroidota	Bacteroidia	Bacteroidales	Muribaculaceae
ASV_SpEnBtA0191	Bacteria	Proteobacteria	Alphaproteobacteria	Rhizobiales	Rhizobiaceae	Ochrobactrum	pseudogrignonense
ASV_SpEnBtA0192	Bacteria	Firmicutes	Clostridia	Lachnospirales	Lachnospiraceae
ASV_SpEnBtA0193	Bacteria	Proteobacteria	Gammaproteobacteria	Pseudomonadales	Pseudomonadaceae	Pseudomonas	antarctica
ASV_SpEnBtA0194	Bacteria	Firmicutes	Bacilli	Erysipelotrichales	Erysipelotrichaceae	Turicibacter
ASV_SpEnBtA0195	Bacteria	Firmicutes	Bacilli	Staphylococcales	Staphylococcaceae	Staphylococcus	auricularis
ASV_SpEnBtA0196	Bacteria	Campilobacterota	Campylobacteria	Campylobacterales	Helicobacteraceae	Helicobacter	ganmani
ASV_SpEnBtA0197	Bacteria	Firmicutes	Bacilli	Erysipelotrichales	Erysipelotrichaceae	Ileibacterium	valens
ASV_SpEnBtA0198	Bacteria	Bacteroidota	Bacteroidia	Chitinophagales	Chitinophagaceae	Vibrionimonas
ASV_SpEnBtA0199	Bacteria	Bacteroidota	Bacteroidia	Bacteroidales	Muribaculaceae
ASV_SpEnBtA0200	Bacteria	Bacteroidota	Bacteroidia	Bacteroidales	Bacteroidaceae	Bacteroides	sartorii
ASV_SpEnBtA0201	Bacteria	Bacteroidota	Bacteroidia	Bacteroidales	Marinifilaceae	Odoribacter
ASV_SpEnBtA0202	Bacteria	Firmicutes	Bacilli	Lactobacillales	Streptococcaceae	Lactococcus	lactis
ASV_SpEnBtA0203	Bacteria	Firmicutes	Clostridia	Lachnospirales	Lachnospiraceae	GCA-900066575
ASV_SpEnBtA0204	Bacteria	Firmicutes	Bacilli	Erysipelotrichales	Erysipelotrichaceae	Ileibacterium	valens
ASV_SpEnBtA0205	Bacteria	Firmicutes	Clostridia	Oscillospirales	Oscillospiraceae	Intestinimonas	timonensis
ASV_SpEnBtA0206	Bacteria	Firmicutes	Bacilli	Lactobacillales	Streptococcaceae	Lactococcus	lactis
ASV_SpEnBtA0207	Bacteria	Bacteroidota	Bacteroidia	Bacteroidales	Muribaculaceae
ASV_SpEnBtA0208	Bacteria	Bacteroidota	Bacteroidia	Bacteroidales	Muribaculaceae
ASV_SpEnBtA0209	Bacteria	Firmicutes	Clostridia	Lachnospirales	Lachnospiraceae	Lachnospiraceae FCS020 group
ASV_SpEnBtA0210	Bacteria	Bacteroidota	Bacteroidia	Bacteroidales	Rikenellaceae	Rikenellaceae RC9 gut group
ASV_SpEnBtA0211	Bacteria	Bacteroidota	Bacteroidia	Bacteroidales	Rikenellaceae	Rikenellaceae RC9 gut group
ASV_SpEnBtA0212	Bacteria	Bacteroidota	Bacteroidia	Bacteroidales	Rikenellaceae	Alistipes	shahii
ASV_SpEnBtA0213	Bacteria	Bacteroidota	Bacteroidia	Bacteroidales	Muribaculaceae
ASV_SpEnBtA0214	Bacteria	Firmicutes	Clostridia	Lachnospirales	Lachnospiraceae	Lachnospiraceae FCS020 group
ASV_SpEnBtA0215	Bacteria	Bacteroidota	Bacteroidia	Bacteroidales	Muribaculaceae
ASV_SpEnBtA0216	Bacteria	Bacteroidota	Bacteroidia	Bacteroidales	Muribaculaceae
ASV_SpEnBtA0217	Bacteria	Firmicutes	Clostridia	Oscillospirales	Oscillospiraceae	Intestinimonas
ASV_SpEnBtA0218	Bacteria	Firmicutes	Bacilli	Lactobacillales	Streptococcaceae	Lactococcus	taiwanensis
ASV_SpEnBtA0219	Bacteria	Firmicutes	Clostridia	Oscillospirales	Oscillospiraceae	Oscillibacter
ASV_SpEnBtA0220	Bacteria	Firmicutes	Bacilli	Erysipelotrichales	Erysipelotrichaceae	Ileibacterium	valens
ASV_SpEnBtA0221	Bacteria	Firmicutes	Bacilli	Erysipelotrichales	Erysipelotrichaceae	Ileibacterium	valens
ASV_SpEnBtA0222	Bacteria	Firmicutes	Bacilli	Staphylococcales	Staphylococcaceae	Staphylococcus	simiae
ASV_SpEnBtA0223	Bacteria	Actinobacteriota	Actinobacteria	Bifidobacteriales	Bifidobacteriaceae	Bifidobacterium	pseudolongum
ASV_SpEnBtA0224	Bacteria	Firmicutes	Clostridia	Lachnospirales	Lachnospiraceae	Lachnospiraceae NK4A136 group
ASV_SpEnBtA0225	Bacteria	Bacteroidota	Bacteroidia	Bacteroidales	Rikenellaceae	Alistipes
ASV_SpEnBtA0226	Bacteria	Bacteroidota	Bacteroidia	Bacteroidales	Rikenellaceae	Rikenellaceae RC9 gut group
ASV_SpEnBtA0227	Bacteria	Actinobacteriota	Actinobacteria	Corynebacteriales	Nocardiaceae	Rhodococcus	qingshengii
ASV_SpEnBtA0228	Bacteria	Bacteroidota	Bacteroidia	Bacteroidales	Rikenellaceae	Alistipes	obesi
ASV_SpEnBtA0229	Bacteria	Firmicutes	Bacilli	Erysipelotrichales	Erysipelotrichaceae	Ileibacterium	valens
ASV_SpEnBtA0230	Bacteria	Campilobacterota	Campylobacteria	Campylobacterales	Helicobacteraceae	Helicobacter	ganmani
ASV_SpEnBtA0231	Bacteria	Firmicutes	Bacilli	Erysipelotrichales	Erysipelotrichaceae	Ileibacterium	valens
ASV_SpEnBtA0232	Bacteria	Bacteroidota	Bacteroidia	Bacteroidales	Rikenellaceae	Rikenellaceae RC9 gut group
ASV_SpEnBtA0233	Bacteria	Bacteroidota	Bacteroidia	Chitinophagales	Chitinophagaceae	Lacibacter
ASV_SpEnBtA0234	Bacteria	Firmicutes	Bacilli	Lactobacillales	Streptococcaceae	Streptococcus	danieliae
ASV_SpEnBtA0235	Bacteria	Firmicutes	Bacilli	Erysipelotrichales	Erysipelotrichaceae	Turicibacter
ASV_SpEnBtA0236	Bacteria	Firmicutes	Bacilli	Lactobacillales	Lactobacillaceae	Lactobacillus	johnsonii
ASV_SpEnBtA0237	Bacteria	Firmicutes	Clostridia	Lachnospirales	Lachnospiraceae	Lachnoclostridium
ASV_SpEnBtA0238	Bacteria	Proteobacteria	Gammaproteobacteria	Enterobacterales	Yersiniaceae	Serratia	nematodiphila
ASV_SpEnBtA0239	Bacteria	Firmicutes	Bacilli	Erysipelotrichales	Erysipelotrichaceae	Ileibacterium	valens
ASV_SpEnBtA0240	Bacteria	Bacteroidota	Bacteroidia	Bacteroidales	Rikenellaceae	Rikenellaceae RC9 gut group
ASV_SpEnBtA0241	Bacteria	Firmicutes	Bacilli	Erysipelotrichales	Erysipelotrichaceae	Turicibacter
ASV_SpEnBtA0242	Bacteria	Actinobacteriota	Actinobacteria	Bifidobacteriales	Bifidobacteriaceae	Bifidobacterium	pseudolongum
ASV_SpEnBtA0243	Bacteria	Bacteroidota	Bacteroidia	Bacteroidales	Rikenellaceae	Alistipes
ASV_SpEnBtA0244	Bacteria	Actinobacteriota	Actinobacteria	Micrococcales	Microbacteriaceae	Chryseoglobus
ASV_SpEnBtA0245	Bacteria	Firmicutes	Bacilli	Erysipelotrichales	Erysipelotrichaceae	Dubosiella
ASV_SpEnBtA0246	Bacteria	Firmicutes	Clostridia	Oscillospirales	Oscillospiraceae	Intestinimonas
ASV_SpEnBtA0247	Bacteria	Bacteroidota	Bacteroidia	Bacteroidales	Muribaculaceae
ASV_SpEnBtA0248	Bacteria	Bacteroidota	Bacteroidia	Bacteroidales	Muribaculaceae
ASV_SpEnBtA0249	Bacteria	Proteobacteria	Gammaproteobacteria	Enterobacterales	Enterobacteriaceae	Escherichia-Shigella	sonnei
ASV_SpEnBtA0250	Bacteria	Bacteroidota	Bacteroidia	Bacteroidales	Rikenellaceae	Rikenellaceae RC9 gut group
ASV_SpEnBtA0251	Bacteria	Firmicutes	Bacilli	Erysipelotrichales	Erysipelotrichaceae	Ileibacterium	valens
ASV_SpEnBtA0252	Bacteria	Campilobacterota	Campylobacteria	Campylobacterales	Helicobacteraceae	Helicobacter	hepaticus
ASV_SpEnBtA0253	Bacteria	Firmicutes	Bacilli	Erysipelotrichales	Erysipelotrichaceae	Dubosiella
ASV_SpEnBtA0254	Bacteria	Firmicutes	Bacilli	Erysipelotrichales	Erysipelotrichaceae	Turicibacter
ASV_SpEnBtA0255	Bacteria	Firmicutes	Clostridia	Peptostreptococcales-Tissierellales	Anaerococcus
ASV_SpEnBtA0256	Bacteria	Firmicutes	Clostridia	Oscillospirales	Oscillospiraceae	Oscillibacter
ASV_SpEnBtA0257	Bacteria	Bacteroidota	Bacteroidia	Bacteroidales	Rikenellaceae	Alistipes
ASV_SpEnBtA0258	Bacteria	Firmicutes	Bacilli	Erysipelotrichales	Erysipelotrichaceae	Turicibacter
ASV_SpEnBtA0259	Bacteria	Campilobacterota	Campylobacteria	Campylobacterales	Helicobacteraceae	Helicobacter	ganmani
ASV_SpEnBtA0260	Bacteria	Firmicutes	Clostridia	Lachnospirales	Lachnospiraceae
ASV_SpEnBtA0261	Bacteria	Bacteroidota	Bacteroidia	Bacteroidales	Muribaculaceae
ASV_SpEnBtA0262	Bacteria	Proteobacteria	Gammaproteobacteria	Xanthomonadales	Xanthomonadaceae	Stenotrophomonas	maltophilia
ASV_SpEnBtA0263	Bacteria	Desulfobacterota	Desulfovibrionia	Desulfovibrionales	Desulfovibrionaceae	Desulfovibrio
ASV_SpEnBtA0264	Bacteria	Firmicutes	Bacilli	Erysipelotrichales	Erysipelotrichaceae	Ileibacterium	valens
ASV_SpEnBtA0265	Bacteria	Proteobacteria	Gammaproteobacteria	Enterobacterales	Yersiniaceae	Serratia	marcescens
ASV_SpEnBtA0266	Bacteria	Bacteroidota	Bacteroidia	Bacteroidales	Rikenellaceae	Alistipes
ASV_SpEnBtA0267	Bacteria	Bacteroidota	Bacteroidia	Bacteroidales	Muribaculaceae
ASV_SpEnBtA0269	Bacteria	Firmicutes	Bacilli	Erysipelotrichales	Erysipelotrichaceae	Turicibacter
ASV_SpEnBtA0270	Bacteria	Actinobacteriota	Coriobacteriia	Coriobacteriales	Eggerthellaceae	Senegalimassilia	anaerobia
ASV_SpEnBtA0271	Bacteria	Campilobacterota	Campylobacteria	Campylobacterales	Helicobacteraceae	Helicobacter	ganmani
ASV_SpEnBtA0272	Bacteria	Firmicutes	Bacilli	Erysipelotrichales	Erysipelotrichaceae	Turicibacter
ASV_SpEnBtA0273	Bacteria	Firmicutes	Bacilli	Lactobacillales	Lactobacillaceae	Lactobacillus	apodemi
ASV_SpEnBtA0274	Bacteria	Campilobacterota	Campylobacteria	Campylobacterales	Helicobacteraceae	Helicobacter	ganmani
ASV_SpEnBtA0275	Bacteria	Bacteroidota	Bacteroidia	Bacteroidales	Muribaculaceae
ASV_SpEnBtA0276	Bacteria	Bacteroidota	Bacteroidia	Bacteroidales	Muribaculaceae
ASV_SpEnBtA0277	Bacteria	Proteobacteria	Gammaproteobacteria	Burkholderiales	Comamonadaceae	Comamonas	testosteroni
ASV_SpEnBtA0278	Bacteria	Campilobacterota	Campylobacteria	Campylobacterales	Helicobacteraceae	Helicobacter	ganmani
ASV_SpEnBtA0279	Bacteria	Proteobacteria	Alphaproteobacteria	Rhizobiales	Xanthobacteraceae	Bradyrhizobium	yuanmingense
ASV_SpEnBtA0280	Bacteria	Campilobacterota	Campylobacteria	Campylobacterales	Helicobacteraceae	Helicobacter	ganmani
ASV_SpEnBtA0281	Bacteria	Proteobacteria	Alphaproteobacteria	Rhizobiales	Beijerinckiaceae	Psychroglaciecola
ASV_SpEnBtA0282	Bacteria	Proteobacteria	Gammaproteobacteria	Xanthomonadales	Xanthomonadaceae	Stenotrophomonas
ASV_SpEnBtA0283	Bacteria	Firmicutes	Bacilli	Erysipelotrichales	Erysipelotrichaceae	Ileibacterium	valens
ASV_SpEnBtA0284	Bacteria	Actinobacteriota	Actinobacteria	Bifidobacteriales	Bifidobacteriaceae	Bifidobacterium	choerinum
ASV_SpEnBtA0285	Bacteria	Firmicutes	Bacilli	Erysipelotrichales	Erysipelotrichaceae	Turicibacter
ASV_SpEnBtA0286	Bacteria	Actinobacteriota	Coriobacteriia	Coriobacteriales	Eggerthellaceae	Gordonibacter
ASV_SpEnBtA0287	Bacteria	Firmicutes	Clostridia	Oscillospirales	Oscillospiraceae	Oscillibacter
ASV_SpEnBtA0288	Bacteria	Proteobacteria	Gammaproteobacteria	Burkholderiales	Burkholderiaceae	Pandoraea	pnomenusa
ASV_SpEnBtA0289	Bacteria	Firmicutes	Clostridia	Clostridia UCG-014
ASV_SpEnBtA0290	Bacteria	Firmicutes	Clostridia	Lachnospirales	Lachnospiraceae	Lachnospiraceae NK4A136 group
ASV_SpEnBtA0291	Bacteria	Actinobacteriota	Actinobacteria	Corynebacteriales	Nocardiaceae	Rhodococcus	qingshengii
ASV_SpEnBtA0292	Bacteria	Bacteroidota	Bacteroidia	Bacteroidales	Rikenellaceae	Rikenellaceae RC9 gut group
ASV_SpEnBtA0293	Bacteria	Firmicutes	Clostridia	Lachnospirales	Lachnospiraceae
ASV_SpEnBtA0294	Bacteria	Firmicutes	Bacilli	Erysipelotrichales	Erysipelotrichaceae	Turicibacter
ASV_SpEnBtA0295	Bacteria	Firmicutes	Clostridia	Oscillospirales	Oscillospiraceae	Pseudoflavonifractor	capillosus
ASV_SpEnBtA0296	Bacteria	Firmicutes	Bacilli	Erysipelotrichales	Erysipelotrichaceae	Turicibacter
ASV_SpEnBtA0297	Bacteria	Bacteroidota	Bacteroidia	Bacteroidales	Rikenellaceae	Rikenellaceae RC9 gut group
ASV_SpEnBtA0298	Bacteria	Firmicutes	Clostridia	Lachnospirales	Lachnospiraceae	Lachnospiraceae NK4A136 group
ASV_SpEnBtA0299	Bacteria	Firmicutes	Clostridia	Lachnospirales	Lachnospiraceae	[Eubacterium] xylanophilum group
ASV_SpEnBtA0300	Bacteria	Firmicutes	Bacilli	Erysipelotrichales	Erysipelotrichaceae	Ileibacterium	valens
ASV_SpEnBtA0301	Bacteria	Firmicutes	Clostridia	Oscillospirales	Oscillospiraceae	Intestinimonas
ASV_SpEnBtA0302	Bacteria	Bacteroidota	Bacteroidia	Bacteroidales	Rikenellaceae	Rikenellaceae RC9 gut group
ASV_SpEnBtA0303	Bacteria	Firmicutes	Clostridia	Lachnospirales	Lachnospiraceae
ASV_SpEnBtA0304	Bacteria	Firmicutes	Clostridia	Oscillospirales	Oscillospiraceae	Intestinimonas
ASV_SpEnBtA0305	Bacteria	Firmicutes	Bacilli	Erysipelotrichales	Erysipelotrichaceae	Turicibacter
ASV_SpEnBtA0306	Bacteria	Proteobacteria	Gammaproteobacteria	Enterobacterales	Enterobacteriaceae	Escherichia-Shigella	marmotae
ASV_SpEnBtA0307	Bacteria	Firmicutes	Bacilli	Erysipelotrichales	Erysipelotrichaceae	Ileibacterium	valens
ASV_SpEnBtA0308	Bacteria	Firmicutes	Bacilli	Erysipelotrichales	Erysipelotrichaceae	Ileibacterium	valens
ASV_SpEnBtA0309	Bacteria	Firmicutes	Bacilli	Erysipelotrichales	Erysipelotrichaceae	Turicibacter
ASV_SpEnBtA0310	Bacteria	Bacteroidota	Bacteroidia	Bacteroidales	Muribaculaceae
ASV_SpEnBtA0311	Bacteria	Campilobacterota	Campylobacteria	Campylobacterales	Helicobacteraceae	Helicobacter	ganmani
ASV_SpEnBtA0312	Bacteria	Firmicutes	Bacilli	Erysipelotrichales	Erysipelotrichaceae	Turicibacter
ASV_SpEnBtA0313	Bacteria	Bacteroidota	Bacteroidia	Bacteroidales	Rikenellaceae	Rikenellaceae RC9 gut group
ASV_SpEnBtA0314	Bacteria	Firmicutes	Clostridia	Lachnospirales	Lachnospiraceae
ASV_SpEnBtA0315	Bacteria	Firmicutes	Clostridia	Lachnospirales	Lachnospiraceae	Lachnospiraceae UCG-006
ASV_SpEnBtA0316	Bacteria	Bacteroidota	Bacteroidia	Bacteroidales	Rikenellaceae	Alistipes
ASV_SpEnBtA0317	Bacteria	Proteobacteria	Alphaproteobacteria	Rhizobiales	Beijerinckiaceae	Bosea	vestrisii
ASV_SpEnBtA0318	Bacteria	Actinobacteriota	Actinobacteria	Micrococcales	Microbacteriaceae	Amnibacterium
ASV_SpEnBtA0319	Bacteria	Firmicutes	Bacilli	Erysipelotrichales	Erysipelotrichaceae	Ileibacterium	valens
ASV_SpEnBtA0320	Bacteria	Bacteroidota	Bacteroidia	Bacteroidales	Rikenellaceae	Rikenellaceae RC9 gut group
ASV_SpEnBtA0321	Bacteria	Bacteroidota	Bacteroidia	Bacteroidales	Muribaculaceae
ASV_SpEnBtA0322	Bacteria	Firmicutes	Clostridia	Lachnospirales	Lachnospiraceae
ASV_SpEnBtA0323	Bacteria	Firmicutes	Clostridia	Lachnospirales	Lachnospiraceae	Lachnoclostridium
ASV_SpEnBtA0324	Bacteria	Bacteroidota	Bacteroidia	Bacteroidales	Rikenellaceae	Alistipes
ASV_SpEnBtA0325	Bacteria	Campilobacterota	Campylobacteria	Campylobacterales	Helicobacteraceae	Helicobacter	ganmani
ASV_SpEnBtA0326	Bacteria	Firmicutes	Bacilli	Erysipelotrichales	Erysipelotrichaceae	Turicibacter
ASV_SpEnBtA0327	Bacteria	Proteobacteria	Gammaproteobacteria	Pasteurellales	Pasteurellaceae	Muribacter	muris
ASV_SpEnBtA0328	Bacteria	Bacteroidota	Bacteroidia	Bacteroidales	Marinifilaceae	Odoribacter
ASV_SpEnBtA0329	Bacteria	Firmicutes	Clostridia	Peptostreptococcales-Tissierellales	Anaerococcus
ASV_SpEnBtA0330	Bacteria	Proteobacteria	Gammaproteobacteria	Enterobacterales	Yersiniaceae	Serratia
ASV_SpEnBtA0331	Bacteria	Firmicutes	Bacilli	Erysipelotrichales	Erysipelotrichaceae	Dubosiella
ASV_SpEnBtA0332	Bacteria	Bacteroidota	Bacteroidia	Bacteroidales	Muribaculaceae
ASV_SpEnBtA0333	Bacteria	Actinobacteriota	Actinobacteria	Bifidobacteriales	Bifidobacteriaceae	Bifidobacterium	pseudolongum
ASV_SpEnBtA0334	Bacteria	Bacteroidota	Bacteroidia	Bacteroidales	Bacteroidaceae	Bacteroides
ASV_SpEnBtA0335	Bacteria	Bacteroidota	Bacteroidia	Bacteroidales	Muribaculaceae
ASV_SpEnBtA0336	Bacteria	Firmicutes	Clostridia	Oscillospirales	Oscillospiraceae	Colidextribacter
ASV_SpEnBtA0337	Bacteria	Campilobacterota	Campylobacteria	Campylobacterales	Helicobacteraceae	Helicobacter	hepaticus
ASV_SpEnBtA0338	Bacteria	Bacteroidota	Bacteroidia	Bacteroidales	Tannerellaceae	Parabacteroides	faecis
ASV_SpEnBtA0339	Bacteria	Firmicutes	Clostridia	Lachnospirales	Lachnospiraceae	Roseburia
ASV_SpEnBtA0340	Bacteria	Firmicutes	Clostridia	Oscillospirales	[Eubacterium] coprostanoligenes group
ASV_SpEnBtA0341	Bacteria	Bacteroidota	Bacteroidia	Bacteroidales	Muribaculaceae
ASV_SpEnBtA0342	Bacteria	Firmicutes	Bacilli	Erysipelotrichales	Erysipelotrichaceae	Ileibacterium	valens
ASV_SpEnBtA0343	Bacteria	Firmicutes	Clostridia	Lachnospirales	Lachnospiraceae	Lachnoclostridium
ASV_SpEnBtA0344	Bacteria	Firmicutes	Bacilli	Erysipelotrichales	Erysipelotrichaceae	Ileibacterium	valens
ASV_SpEnBtA0345	Bacteria	Actinobacteriota	Actinobacteria	Bifidobacteriales	Bifidobacteriaceae	Bifidobacterium	choerinum
ASV_SpEnBtA0346	Bacteria	Firmicutes	Bacilli	Lactobacillales	Streptococcaceae	Streptococcus	danieliae
ASV_SpEnBtA0347	Bacteria	Firmicutes	Bacilli	Erysipelotrichales	Erysipelotrichaceae	Ileibacterium	valens
ASV_SpEnBtA0348	Bacteria	Firmicutes	Bacilli	Erysipelotrichales	Erysipelotrichaceae	Dubosiella
ASV_SpEnBtA0349	Bacteria	Firmicutes	Clostridia	Lachnospirales	Lachnospiraceae	Lachnospiraceae NK4A136 group
ASV_SpEnBtA0350	Bacteria	Actinobacteriota	Actinobacteria	Corynebacteriales	Corynebacteriaceae	Turicella
ASV_SpEnBtA0351	Bacteria	Firmicutes	Bacilli	Erysipelotrichales	Erysipelotrichaceae	Ileibacterium	valens
ASV_SpEnBtA0352	Bacteria	Firmicutes	Clostridia	Oscillospirales	Oscillospiraceae	Intestinimonas
ASV_SpEnBtA0353	Bacteria	Firmicutes	Bacilli	Erysipelotrichales	Erysipelotrichaceae	Ileibacterium	valens
ASV_SpEnBtA0354	Bacteria	Proteobacteria	Alphaproteobacteria	Rhizobiales	Xanthobacteraceae	Afipia
ASV_SpEnBtA0355	Bacteria	Actinobacteriota	Actinobacteria	Corynebacteriales	Corynebacteriaceae	Turicella
ASV_SpEnBtA0356	Bacteria	Bacteroidota	Bacteroidia	Bacteroidales	Muribaculaceae
ASV_SpEnBtA0357	Bacteria	Actinobacteriota	Actinobacteria	Bifidobacteriales	Bifidobacteriaceae	Bifidobacterium	pseudolongum
ASV_SpEnBtA0358	Bacteria	Firmicutes	Bacilli	Erysipelotrichales	Erysipelotrichaceae	Ileibacterium	valens
ASV_SpEnBtA0359	Bacteria	Bacteroidota	Bacteroidia	Bacteroidales	Muribaculaceae
ASV_SpEnBtA0360	Bacteria	Firmicutes	Bacilli	Erysipelotrichales	Erysipelotrichaceae	Dubosiella
ASV_SpEnBtA0361	Bacteria	Firmicutes	Bacilli	Erysipelotrichales	Erysipelotrichaceae	Ileibacterium	valens
ASV_SpEnBtA0362	Bacteria	Firmicutes	Clostridia	Lachnospirales	Lachnospiraceae	Lachnospiraceae NK4A136 group
ASV_SpEnBtA0363	Bacteria	Firmicutes	Bacilli	Erysipelotrichales	Erysipelotrichaceae	Turicibacter
ASV_SpEnBtA0364	Bacteria	Bacteroidota	Bacteroidia	Bacteroidales	Rikenellaceae	Alistipes
ASV_SpEnBtA0365	Bacteria	Firmicutes	Clostridia	Lachnospirales	Lachnospiraceae	Lachnospiraceae UCG-008
ASV_SpEnBtA0366	Bacteria	Firmicutes	Clostridia	Lachnospirales	Lachnospiraceae	Lachnospiraceae UCG-008
ASV_SpEnBtA0367	Bacteria	Proteobacteria	Gammaproteobacteria	Burkholderiales	Neisseriaceae	Neisseria	mucosa
ASV_SpEnBtA0368	Bacteria	Firmicutes	Clostridia	Lachnospirales	Lachnospiraceae	Anaerostipes	rhamnosivorans
ASV_SpEnBtA0369	Bacteria	Firmicutes	Clostridia	Lachnospirales	Lachnospiraceae	Roseburia
ASV_SpEnBtA0370	Bacteria	Bacteroidota	Bacteroidia	Bacteroidales	Rikenellaceae	Rikenellaceae RC9 gut group
ASV_SpEnBtA0371	Bacteria	Firmicutes	Clostridia	Oscillospirales	Oscillospiraceae
ASV_SpEnBtA0372	Bacteria	Bacteroidota	Bacteroidia	Bacteroidales	Rikenellaceae	Rikenellaceae RC9 gut group
ASV_SpEnBtA0373	Bacteria	Bacteroidota	Bacteroidia	Bacteroidales	Muribaculaceae
ASV_SpEnBtA0374	Bacteria	Proteobacteria	Gammaproteobacteria	Enterobacterales	Enterobacteriaceae	Escherichia-Shigella
ASV_SpEnBtA0375	Bacteria	Firmicutes	Bacilli	Erysipelotrichales	Erysipelotrichaceae	Ileibacterium	valens
ASV_SpEnBtA0376	Bacteria	Bacteroidota	Bacteroidia	Bacteroidales	Rikenellaceae	Rikenella
ASV_SpEnBtA0377	Bacteria	Firmicutes	Bacilli	Erysipelotrichales	Erysipelotrichaceae	Turicibacter
ASV_SpEnBtA0378	Bacteria	Firmicutes	Bacilli	Lactobacillales	Lactobacillaceae	Lactobacillus	murinus
ASV_SpEnBtA0379	Bacteria	Firmicutes	Clostridia	Lachnospirales	Lachnospiraceae	Lachnospiraceae NK4A136 group
ASV_SpEnBtA0380	Bacteria	Bacteroidota	Bacteroidia	Bacteroidales	Bacteroidaceae	Bacteroides	sartorii
ASV_SpEnBtA0381	Bacteria	Firmicutes	Clostridia	Lachnospirales	Lachnospiraceae	Lachnospiraceae UCG-006
ASV_SpEnBtA0382	Bacteria	Actinobacteriota	Actinobacteria	Bifidobacteriales	Bifidobacteriaceae	Bifidobacterium	pseudolongum
ASV_SpEnBtA0383	Bacteria	Bacteroidota	Bacteroidia	Bacteroidales	Muribaculaceae
ASV_SpEnBtA0384	Bacteria	Campilobacterota	Campylobacteria	Campylobacterales	Helicobacteraceae	Helicobacter	ganmani
ASV_SpEnBtA0385	Bacteria	Desulfobacterota	Desulfovibrionia	Desulfovibrionales	Desulfovibrionaceae	Desulfovibrio
ASV_SpEnBtA0386	Bacteria	Bacteroidota	Bacteroidia	Bacteroidales	Muribaculaceae
ASV_SpEnBtA0387	Bacteria	Bacteroidota	Bacteroidia	Bacteroidales	Bacteroidaceae	Bacteroides	sartorii
ASV_SpEnBtA0388	Bacteria	Firmicutes	Clostridia	Oscillospirales	Oscillospiraceae
ASV_SpEnBtA0389	Bacteria	Firmicutes	Bacilli	Bacillales	Bacillaceae	Bacillus	infantis
ASV_SpEnBtA0390	Bacteria	Firmicutes	Bacilli	Erysipelotrichales	Erysipelotrichaceae	Dubosiella
ASV_SpEnBtA0391	Bacteria	Bacteroidota	Bacteroidia	Bacteroidales	Bacteroidaceae	Bacteroides	caecimuris
ASV_SpEnBtA0392	Bacteria	Bacteroidota	Bacteroidia	Bacteroidales	Marinifilaceae	Odoribacter
ASV_SpEnBtA0393	Bacteria	Firmicutes	Clostridia	Oscillospirales	Oscillospiraceae	Intestinimonas
ASV_SpEnBtA0394	Bacteria	Firmicutes	Bacilli	Erysipelotrichales	Erysipelotrichaceae	Ileibacterium	valens
ASV_SpEnBtA0395	Bacteria	Bacteroidota	Bacteroidia	Bacteroidales	Rikenellaceae	Alistipes
ASV_SpEnBtA0396	Bacteria	Bacteroidota	Bacteroidia	Bacteroidales	Rikenellaceae	Rikenellaceae RC9 gut group
ASV_SpEnBtA0397	Bacteria	Campilobacterota	Campylobacteria	Campylobacterales	Helicobacteraceae	Helicobacter
ASV_SpEnBtA0398	Bacteria	Firmicutes	Clostridia	Peptostreptococcales-Tissierellales	Peptostreptococcaceae	Romboutsia	ilealis
ASV_SpEnBtA0399	Bacteria	Firmicutes	Bacilli	Erysipelotrichales	Erysipelotrichaceae	Turicibacter
ASV_SpEnBtA0400	Bacteria	Firmicutes	Bacilli	Erysipelotrichales	Erysipelotrichaceae	Turicibacter
ASV_SpEnBtA0401	Bacteria	Firmicutes	Clostridia	Oscillospirales	[Eubacterium] coprostanoligenes group
ASV_SpEnBtA0402	Bacteria	Firmicutes	Bacilli	Lactobacillales	Streptococcaceae	Streptococcus	parasanguinis
ASV_SpEnBtA0403	Bacteria	Proteobacteria	Gammaproteobacteria	Enterobacterales	Yersiniaceae	Serratia	marcescens
ASV_SpEnBtA0404	Bacteria	Bacteroidota	Bacteroidia	Bacteroidales	Muribaculaceae
ASV_SpEnBtA0405	Bacteria	Proteobacteria	Gammaproteobacteria	Xanthomonadales	Xanthomonadaceae	Stenotrophomonas	pavanii
ASV_SpEnBtA0406	Bacteria	Bacteroidota	Bacteroidia	Bacteroidales	Bacteroidaceae	Bacteroides	sartorii
ASV_SpEnBtA0407	Bacteria	Proteobacteria	Alphaproteobacteria	Rickettsiales	Mitochondria
ASV_SpEnBtA0408	Bacteria	Bacteroidota	Bacteroidia	Bacteroidales	Muribaculaceae
ASV_SpEnBtA0409	Bacteria	Bacteroidota	Bacteroidia	Bacteroidales	Bacteroidaceae	Bacteroides	sartorii
ASV_SpEnBtA0410	Bacteria	Firmicutes	Bacilli	Erysipelotrichales	Erysipelotrichaceae	Ileibacterium	valens
ASV_SpEnBtA0411	Bacteria	Firmicutes	Clostridia	Lachnospirales	Lachnospiraceae	Lachnospiraceae NK4A136 group
ASV_SpEnBtA0412	Bacteria	Firmicutes	Bacilli	Lactobacillales	Streptococcaceae	Lactococcus	lactis
ASV_SpEnBtA0413	Bacteria	Firmicutes	Bacilli	Lactobacillales	Streptococcaceae	Streptococcus	danieliae
ASV_SpEnBtA0414	Bacteria	Firmicutes	Clostridia	Lachnospirales	Lachnospiraceae
ASV_SpEnBtA0415	Bacteria	Actinobacteriota	Coriobacteriia	Coriobacteriales	Atopobiaceae	Coriobacteriaceae UCG-002
ASV_SpEnBtA0416	Bacteria	Bacteroidota	Bacteroidia	Bacteroidales	Muribaculaceae
ASV_SpEnBtA0417	Bacteria	Firmicutes	Bacilli	Erysipelotrichales	Erysipelotrichaceae	Ileibacterium	valens
ASV_SpEnBtA0418	Bacteria	Bacteroidota	Bacteroidia	Bacteroidales	Muribaculaceae
ASV_SpEnBtA0419	Bacteria	Actinobacteriota	Actinobacteria	Bifidobacteriales	Bifidobacteriaceae	Bifidobacterium	pseudolongum
ASV_SpEnBtA0420	Bacteria	Bacteroidota	Bacteroidia	Bacteroidales	Rikenellaceae	Alistipes
ASV_SpEnBtA0421	Bacteria	Firmicutes	Bacilli	Erysipelotrichales	Erysipelotrichaceae	Dubosiella
ASV_SpEnBtA0422	Bacteria	Bacteroidota	Bacteroidia	Bacteroidales	Tannerellaceae	Parabacteroides	merdae
ASV_SpEnBtA0423	Bacteria	Actinobacteriota	Coriobacteriia	Coriobacteriales	Eggerthellaceae	DNF00809
ASV_SpEnBtA0424	Bacteria	Bacteroidota	Bacteroidia	Bacteroidales	Muribaculaceae
ASV_SpEnBtA0425	Bacteria	Firmicutes	Bacilli	Lactobacillales	Lactobacillaceae	Lactobacillus	murinus
ASV_SpEnBtA0426	Bacteria	Firmicutes	Bacilli	Erysipelotrichales	Erysipelotrichaceae	Ileibacterium	valens
ASV_SpEnBtA0427	Bacteria	Firmicutes	Clostridia	Lachnospirales	Lachnospiraceae	Lachnospiraceae NK4A136 group
ASV_SpEnBtA0428	Bacteria	Proteobacteria	Gammaproteobacteria	Enterobacterales	Morganellaceae	Arsenophonus
ASV_SpEnBtA0429	Bacteria	Firmicutes	Bacilli	Bacillales	Bacillaceae	Bacillus	toyonensis
ASV_SpEnBtA0430	Bacteria	Bacteroidota	Bacteroidia	Bacteroidales	Marinifilaceae	Odoribacter
ASV_SpEnBtA0431	Bacteria	Firmicutes	Clostridia	Oscillospirales	Ruminococcaceae	Caproiciproducens	galactitolivorans
ASV_SpEnBtA0432	Bacteria	Proteobacteria	Gammaproteobacteria	Enterobacterales	Yersiniaceae	Serratia	marcescens
ASV_SpEnBtA0433	Bacteria	Bacteroidota	Bacteroidia	Bacteroidales	Muribaculaceae	Muribaculum	intestinale
ASV_SpEnBtA0434	Bacteria	Bacteroidota	Bacteroidia	Bacteroidales	Rikenellaceae	Alistipes
ASV_SpEnBtA0435	Bacteria	Firmicutes	Bacilli	Erysipelotrichales	Erysipelotrichaceae	Turicibacter	sanguinis
ASV_SpEnBtA0436	Bacteria	Actinobacteriota	Actinobacteria	Bifidobacteriales	Bifidobacteriaceae	Bifidobacterium	pseudolongum
ASV_SpEnBtA0437	Bacteria	Firmicutes	Clostridia	Lachnospirales	Lachnospiraceae	Lachnospiraceae NK4A136 group
ASV_SpEnBtA0438	Bacteria	Actinobacteriota	Actinobacteria	Bifidobacteriales	Bifidobacteriaceae	Bifidobacterium	pseudolongum
ASV_SpEnBtA0439	Bacteria	Firmicutes	Bacilli	Erysipelotrichales	Erysipelotrichaceae	Dubosiella
ASV_SpEnBtA0440	Bacteria	Bacteroidota	Bacteroidia	Bacteroidales	Muribaculaceae
ASV_SpEnBtA0441	Bacteria	Proteobacteria	Gammaproteobacteria	Burkholderiales	Oxalobacteraceae	Massilia	varians
ASV_SpEnBtA0442	Bacteria	Campilobacterota	Campylobacteria	Campylobacterales	Helicobacteraceae	Helicobacter	ganmani
ASV_SpEnBtA0443	Bacteria	Bacteroidota	Bacteroidia	Bacteroidales	Muribaculaceae
ASV_SpEnBtA0444	Bacteria	Bacteroidota	Bacteroidia	Bacteroidales	Muribaculaceae
ASV_SpEnBtA0445	Bacteria	Firmicutes	Clostridia	Clostridia UCG-014
ASV_SpEnBtA0446	Bacteria	Firmicutes	Bacilli	Lactobacillales	Lactobacillaceae	Lactobacillus	murinus
ASV_SpEnBtA0447	Bacteria	Firmicutes	Bacilli	Erysipelotrichales	Erysipelotrichaceae	Dubosiella
ASV_SpEnBtA0448	Bacteria	Firmicutes	Clostridia	Lachnospirales	Lachnospiraceae	Lachnospiraceae NK4A136 group
ASV_SpEnBtA0449	Bacteria	Firmicutes	Clostridia	Clostridia vadinBB60 group
ASV_SpEnBtA0450	Bacteria	Proteobacteria	Alphaproteobacteria	Rhizobiales	Rhizobiaceae	Ochrobactrum	pseudogrignonense
ASV_SpEnBtA0451	Bacteria	Bacteroidota	Bacteroidia	Bacteroidales	Bacteroidetes vadinHA17
ASV_SpEnBtA0452	Bacteria	Deferribacterota	Deferribacteres	Deferribacterales	Deferribacteraceae	Mucispirillum	schaedleri
ASV_SpEnBtA0453	Bacteria	Actinobacteriota	Actinobacteria	Bifidobacteriales	Bifidobacteriaceae	Bifidobacterium	pseudolongum
ASV_SpEnBtA0454	Bacteria	Firmicutes	Clostridia	Lachnospirales	Lachnospiraceae	Lachnospiraceae NK4A136 group
ASV_SpEnBtA0455	Bacteria	Firmicutes	Clostridia	Oscillospirales	Oscillospiraceae	Oscillibacter
ASV_SpEnBtA0456	Bacteria	Firmicutes	Bacilli	Erysipelotrichales	Erysipelotrichaceae	Ileibacterium	valens
ASV_SpEnBtA0457	Bacteria	Firmicutes	Bacilli	Lactobacillales	Lactobacillaceae	Lactobacillus	faecis
ASV_SpEnBtA0458	Bacteria	Proteobacteria	Alphaproteobacteria	Sphingomonadales	Sphingomonadaceae	Sphingomonas	leidyi
ASV_SpEnBtA0459	Bacteria	Bacteroidota	Bacteroidia	Bacteroidales	Rikenellaceae	Alistipes
ASV_SpEnBtA0460	Bacteria	Firmicutes	Clostridia	Oscillospirales	Oscillospiraceae
ASV_SpEnBtA0461	Bacteria	Firmicutes	Clostridia	Lachnospirales	Lachnospiraceae	Lachnoclostridium
ASV_SpEnBtA0462	Bacteria	Firmicutes	Bacilli	Lactobacillales	Carnobacteriaceae	Alloiococcus	otitis
ASV_SpEnBtA0463	Bacteria	Firmicutes	Bacilli	Erysipelotrichales	Erysipelotrichaceae	Dubosiella
ASV_SpEnBtA0464	Bacteria	Firmicutes	Bacilli	Staphylococcales	Staphylococcaceae	Staphylococcus	aureus
ASV_SpEnBtA0465	Bacteria	Firmicutes	Bacilli	Erysipelotrichales	Erysipelotrichaceae	Dubosiella
ASV_SpEnBtA0466	Bacteria	Bacteroidota	Bacteroidia	Bacteroidales	Bacteroidaceae	Bacteroides	sartorii
ASV_SpEnBtA0467	Bacteria	Firmicutes	Bacilli	Erysipelotrichales	Erysipelotrichaceae	Ileibacterium	valens
ASV_SpEnBtA0468	Bacteria	Firmicutes	Clostridia	Oscillospirales	Oscillospiraceae	Oscillibacter
ASV_SpEnBtA0469	Bacteria	Actinobacteriota	Actinobacteria	Bifidobacteriales	Bifidobacteriaceae	Bifidobacterium	pseudolongum
ASV_SpEnBtA0470	Bacteria	Firmicutes	Clostridia	Peptostreptococcales-Tissierellales	Peptostreptococcaceae	Romboutsia	ilealis
ASV_SpEnBtA0471	Bacteria	Firmicutes	Bacilli	Erysipelotrichales	Erysipelotrichaceae	Turicibacter
ASV_SpEnBtA0472	Bacteria	Firmicutes	Clostridia	Oscillospirales	[Eubacterium] coprostanoligenes group
ASV_SpEnBtA0473	Bacteria	Bacteroidota	Bacteroidia	Bacteroidales	Bacteroidaceae	Bacteroides	acidifaciens
ASV_SpEnBtA0474	Bacteria	Firmicutes	Bacilli	Lactobacillales	Lactobacillaceae	Lactobacillus	apodemi
ASV_SpEnBtA0475	Bacteria	Firmicutes	Clostridia	Lachnospirales	Lachnospiraceae	[Eubacterium] xylanophilum group
ASV_SpEnBtA0476	Bacteria	Campilobacterota	Campylobacteria	Campylobacterales	Helicobacteraceae	Helicobacter	hepaticus
ASV_SpEnBtA0477	Bacteria	Bacteroidota	Bacteroidia	Bacteroidales	Tannerellaceae	Parabacteroides	distasonis
ASV_SpEnBtA0478	Bacteria	Proteobacteria	Gammaproteobacteria	Xanthomonadales	Xanthomonadaceae	Xanthomonas	citri
ASV_SpEnBtA0479	Bacteria	Firmicutes	Bacilli	Lactobacillales	Lactobacillaceae	Lactobacillus	apodemi
ASV_SpEnBtA0480	Bacteria	Desulfobacterota	Desulfovibrionia	Desulfovibrionales	Desulfovibrionaceae	Desulfovibrio
ASV_SpEnBtA0482	Bacteria	Campilobacterota	Campylobacteria	Campylobacterales	Helicobacteraceae	Helicobacter	ganmani
ASV_SpEnBtA0483	Bacteria	Firmicutes	Bacilli	Erysipelotrichales	Erysipelotrichaceae	Dubosiella
ASV_SpEnBtA0484	Bacteria	Firmicutes	Bacilli	Lactobacillales	Streptococcaceae	Streptococcus	danieliae
ASV_SpEnBtA0485	Bacteria	Firmicutes	Bacilli	Erysipelotrichales	Erysipelotrichaceae	Dubosiella
ASV_SpEnBtA0486	Bacteria	Bacteroidota	Bacteroidia	Bacteroidales	Rikenellaceae	Alistipes
ASV_SpEnBtA0487	Bacteria	Firmicutes	Clostridia	Lachnospirales	Lachnospiraceae	GCA-900066575
ASV_SpEnBtA0488	Bacteria	Firmicutes	Bacilli	Lactobacillales	Lactobacillaceae	Lactobacillus	murinus
ASV_SpEnBtA0489	Bacteria	Firmicutes	Bacilli	Erysipelotrichales	Erysipelotrichaceae	Dubosiella
ASV_SpEnBtA0490	Bacteria	Firmicutes	Clostridia	Lachnospirales	Lachnospiraceae	Lachnospiraceae UCG-006
ASV_SpEnBtA0491	Bacteria	Proteobacteria	Gammaproteobacteria	Pasteurellales	Pasteurellaceae	Rodentibacter
ASV_SpEnBtA0492	Bacteria	Bacteroidota	Bacteroidia	Bacteroidales	Muribaculaceae
ASV_SpEnBtA0493	Bacteria	Proteobacteria	Gammaproteobacteria	Enterobacterales	Yersiniaceae	Serratia	marcescens
ASV_SpEnBtA0494	Bacteria	Proteobacteria	Gammaproteobacteria	Enterobacterales	Enterobacteriaceae	Escherichia-Shigella	fergusonii
ASV_SpEnBtA0495	Bacteria	Firmicutes	Bacilli	Lactobacillales	Streptococcaceae	Lactococcus	taiwanensis
ASV_SpEnBtA0496	Bacteria	Actinobacteriota	Actinobacteria	Micrococcales	Dermacoccaceae	Dermacoccus
ASV_SpEnBtA0497	Bacteria	Firmicutes	Bacilli	Erysipelotrichales	Erysipelotrichaceae	Ileibacterium	valens
ASV_SpEnBtA0498	Bacteria	Firmicutes	Bacilli	Erysipelotrichales	Erysipelotrichaceae	Ileibacterium	valens
ASV_SpEnBtA0499	Bacteria	Proteobacteria	Gammaproteobacteria	Burkholderiales	Comamonadaceae	Variovorax	boronicumulans
ASV_SpEnBtA0500	Bacteria	Bacteroidota	Bacteroidia	Bacteroidales	Marinifilaceae	Odoribacter
ASV_SpEnBtA0501	Bacteria	Firmicutes	Clostridia	Oscillospirales	Oscillospiraceae	Colidextribacter
ASV_SpEnBtA0502	Bacteria	Firmicutes	Bacilli	Erysipelotrichales	Erysipelotrichaceae	Ileibacterium	valens
ASV_SpEnBtA0503	Bacteria	Proteobacteria	Gammaproteobacteria	Enterobacterales	Yersiniaceae	Serratia	marcescens
ASV_SpEnBtA0504	Bacteria	Firmicutes	Bacilli	Erysipelotrichales	Erysipelotrichaceae	Dubosiella
ASV_SpEnBtA0505	Bacteria	Firmicutes	Bacilli	Acholeplasmatales	Acholeplasmataceae	Anaeroplasma
ASV_SpEnBtA0506	Bacteria	Proteobacteria	Alphaproteobacteria	Rhizobiales	Rhizobiaceae	Ochrobactrum	pseudogrignonense
ASV_SpEnBtA0507	Bacteria	Bacteroidota	Bacteroidia	Bacteroidales	Muribaculaceae
ASV_SpEnBtA0508	Bacteria	Firmicutes	Bacilli	Lactobacillales	Lactobacillaceae	Lactobacillus	murinus
ASV_SpEnBtA0509	Bacteria	Firmicutes	Clostridia	Clostridiales	Clostridiaceae	Clostridium sensu stricto 1
ASV_SpEnBtA0510	Bacteria	Firmicutes	Clostridia	Oscillospirales	Ruminococcaceae
ASV_SpEnBtA0511	Bacteria	Actinobacteriota	Actinobacteria	Bifidobacteriales	Bifidobacteriaceae	Bifidobacterium	pseudolongum
ASV_SpEnBtA0512	Bacteria	Firmicutes	Clostridia	Oscillospirales	Oscillospiraceae	Colidextribacter
ASV_SpEnBtA0513	Bacteria	Bacteroidota	Bacteroidia	Bacteroidales	Muribaculaceae
ASV_SpEnBtA0514	Bacteria	Firmicutes	Bacilli	Erysipelotrichales	Erysipelotrichaceae	Ileibacterium	valens
ASV_SpEnBtA0515	Bacteria	Firmicutes	Bacilli	Lactobacillales	Streptococcaceae	Lactococcus	lactis
ASV_SpEnBtA0516	Bacteria	Bacteroidota	Bacteroidia	Bacteroidales	Rikenellaceae	Alistipes
ASV_SpEnBtA0517	Bacteria	Proteobacteria	Gammaproteobacteria	Burkholderiales	Alcaligenaceae	Achromobacter	insolitus
ASV_SpEnBtA0518	Bacteria	Actinobacteriota	Actinobacteria	Micrococcales	Micrococcaceae	Kocuria	palustris
ASV_SpEnBtA0519	Bacteria	Firmicutes	Clostridia	Lachnospirales	Lachnospiraceae	Lachnospiraceae NK4A136 group
ASV_SpEnBtA0520	Bacteria	Firmicutes	Bacilli	Lactobacillales	Lactobacillaceae	Lactobacillus	apodemi
ASV_SpEnBtA0521	Bacteria	Bacteroidota	Bacteroidia	Bacteroidales	Muribaculaceae
ASV_SpEnBtA0522	Bacteria	Firmicutes	Bacilli	Acholeplasmatales	Acholeplasmataceae	Anaeroplasma
ASV_SpEnBtA0523	Bacteria	Proteobacteria	Gammaproteobacteria	Burkholderiales	Alcaligenaceae	Achromobacter	insolitus
ASV_SpEnBtA0524	Bacteria	Firmicutes	Bacilli	Erysipelotrichales	Erysipelotrichaceae	Turicibacter
ASV_SpEnBtA0525	Bacteria	Bacteroidota	Bacteroidia	Bacteroidales	Muribaculaceae
ASV_SpEnBtA0526	Bacteria	Firmicutes	Bacilli	Lactobacillales	Carnobacteriaceae	Carnobacterium	inhibens
ASV_SpEnBtA0527	Bacteria	Firmicutes	Bacilli	Paenibacillales	Paenibacillaceae	Thermobacillus
ASV_SpEnBtA0528	Bacteria	Firmicutes	Bacilli	Erysipelotrichales	Erysipelotrichaceae	Ileibacterium	valens
ASV_SpEnBtA0529	Bacteria	Firmicutes	Bacilli	Erysipelotrichales	Erysipelotrichaceae	Ileibacterium	valens
ASV_SpEnBtA0530	Bacteria	Bacteroidota	Bacteroidia	Bacteroidales	Muribaculaceae
ASV_SpEnBtA0531	Bacteria	Bacteroidota	Bacteroidia	Bacteroidales	Rikenellaceae	Rikenellaceae RC9 gut group
ASV_SpEnBtA0532	Bacteria	Bacteroidota	Bacteroidia	Bacteroidales	Muribaculaceae
ASV_SpEnBtA0533	Bacteria	Firmicutes	Clostridia	Lachnospirales	Lachnospiraceae
ASV_SpEnBtA0534	Bacteria	Firmicutes	Clostridia	Lachnospirales	Lachnospiraceae	Lachnoclostridium
ASV_SpEnBtA0535	Bacteria	Firmicutes	Bacilli	Lactobacillales	Lactobacillaceae	Lactobacillus	gasseri
ASV_SpEnBtA0536	Bacteria	Bacteroidota	Bacteroidia	Bacteroidales	Rikenellaceae	Rikenellaceae RC9 gut group
ASV_SpEnBtA0537	Bacteria	Campilobacterota	Campylobacteria	Campylobacterales	Helicobacteraceae	Helicobacter	ganmani
ASV_SpEnBtA0538	Bacteria	Proteobacteria	Gammaproteobacteria	Pasteurellales	Pasteurellaceae	Rodentibacter	heylii
ASV_SpEnBtA0539	Bacteria	Firmicutes	Bacilli	Erysipelotrichales	Erysipelotrichaceae	Turicibacter
ASV_SpEnBtA0540	Bacteria	Firmicutes	Clostridia	Lachnospirales	Lachnospiraceae	A2
ASV_SpEnBtA0541	Bacteria	Firmicutes	Bacilli	Erysipelotrichales	Erysipelotrichaceae	Dubosiella
ASV_SpEnBtA0542	Bacteria	Bacteroidota	Bacteroidia	Bacteroidales	Muribaculaceae
ASV_SpEnBtA0543	Bacteria	Firmicutes	Clostridia	Oscillospirales	Ruminococcaceae	Ruminococcus
ASV_SpEnBtA0544	Bacteria	Firmicutes	Bacilli	Erysipelotrichales	Erysipelotrichaceae	Ileibacterium	valens
ASV_SpEnBtA0545	Bacteria	Firmicutes	Bacilli	Acholeplasmatales	Acholeplasmataceae	Anaeroplasma
ASV_SpEnBtA0546	Bacteria	Firmicutes	Bacilli	Lactobacillales	Lactobacillaceae	Lactobacillus	murinus
ASV_SpEnBtA0547	Bacteria	Actinobacteriota	Actinobacteria	Corynebacteriales	Corynebacteriaceae	Lawsonella	clevelandensis
ASV_SpEnBtA0548	Bacteria	Deferribacterota	Deferribacteres	Deferribacterales	Deferribacteraceae	Mucispirillum	schaedleri
ASV_SpEnBtA0549	Bacteria	Campilobacterota	Campylobacteria	Campylobacterales	Helicobacteraceae	Helicobacter
ASV_SpEnBtA0550	Bacteria	Bacteroidota	Bacteroidia	Bacteroidales	Muribaculaceae
ASV_SpEnBtA0551	Bacteria	Actinobacteriota	Coriobacteriia	Coriobacteriales	Atopobiaceae	Coriobacteriaceae UCG-002
ASV_SpEnBtA0552	Bacteria	Bacteroidota	Bacteroidia	Bacteroidales	Muribaculaceae
ASV_SpEnBtA0553	Bacteria	Proteobacteria	Gammaproteobacteria	Enterobacterales	Enterobacteriaceae	Escherichia-Shigella	marmotae
ASV_SpEnBtA0554	Bacteria	Bacteroidota	Bacteroidia	Bacteroidales	Muribaculaceae
ASV_SpEnBtA0555	Bacteria	Desulfobacterota
ASV_SpEnBtA0556	Bacteria	Firmicutes	Bacilli	Erysipelotrichales	Erysipelotrichaceae	Turicibacter
ASV_SpEnBtA0557	Bacteria	Firmicutes	Bacilli	Erysipelotrichales	Erysipelotrichaceae	Ileibacterium	valens
ASV_SpEnBtA0558	Bacteria	Campilobacterota	Campylobacteria	Campylobacterales	Helicobacteraceae	Helicobacter	ganmani
ASV_SpEnBtA0559	Bacteria	Firmicutes	Clostridia	Lachnospirales	Lachnospiraceae	Roseburia
ASV_SpEnBtA0560	Bacteria	Bacteroidota	Bacteroidia	Cytophagales	Cyclobacteriaceae	Litoribacter	ruber
ASV_SpEnBtA0561	Bacteria	Bacteroidota	Bacteroidia	Bacteroidales	Muribaculaceae
ASV_SpEnBtA0562	Bacteria	Firmicutes	Clostridia	Clostridia UCG-014
ASV_SpEnBtA0563	Bacteria	Firmicutes	Bacilli	Lactobacillales	Streptococcaceae	Lactococcus	lactis
ASV_SpEnBtA0564	Bacteria	Firmicutes	Clostridia	Oscillospirales	[Eubacterium] coprostanoligenes group
ASV_SpEnBtA0565	Bacteria	Bacteroidota	Bacteroidia	Bacteroidales	Muribaculaceae
ASV_SpEnBtA0566	Bacteria	Firmicutes	Clostridia	Lachnospirales	Lachnospiraceae
ASV_SpEnBtA0567	Bacteria	Firmicutes	Clostridia	Clostridiales	Clostridiaceae	Clostridium sensu stricto 1
ASV_SpEnBtA0568	Bacteria	Firmicutes	Clostridia	Lachnospirales	Lachnospiraceae	Lachnospiraceae NK4A136 group
ASV_SpEnBtA0569	Bacteria	Proteobacteria	Gammaproteobacteria	Xanthomonadales	Xanthomonadaceae	Stenotrophomonas
ASV_SpEnBtA0570	Bacteria	Firmicutes	Bacilli	Erysipelotrichales	Erysipelotrichaceae	Ileibacterium	valens
ASV_SpEnBtA0571	Bacteria	Bacteroidota	Bacteroidia	Bacteroidales	Tannerellaceae	Parabacteroides	distasonis
ASV_SpEnBtA0572	Bacteria	Bacteroidota	Bacteroidia	Bacteroidales	Muribaculaceae
ASV_SpEnBtA0573	Bacteria	Bacteroidota	Bacteroidia	Bacteroidales	Muribaculaceae
ASV_SpEnBtA0574	Bacteria	Bacteroidota	Bacteroidia	Bacteroidales	Rikenellaceae	Alistipes
ASV_SpEnBtA0575	Bacteria	Firmicutes	Clostridia	Oscillospirales	Ruminococcaceae	Incertae Sedis
ASV_SpEnBtA0576	Bacteria	Firmicutes	Clostridia	Lachnospirales	Lachnospiraceae
ASV_SpEnBtA0577	Bacteria	Proteobacteria	Alphaproteobacteria	Rhizobiales	Beijerinckiaceae	Methylobacterium-Methylorubrum	aerolatum
ASV_SpEnBtA0578	Bacteria	Firmicutes	Bacilli	Erysipelotrichales	Erysipelotrichaceae	Turicibacter
ASV_SpEnBtA0579	Bacteria	Actinobacteriota	Actinobacteria	Bifidobacteriales	Bifidobacteriaceae	Bifidobacterium	pseudolongum
ASV_SpEnBtA0580	Bacteria	Firmicutes	Clostridia	Oscillospirales	Ruminococcaceae	Incertae Sedis
ASV_SpEnBtA0581	Bacteria	Firmicutes	Bacilli	Lactobacillales	Streptococcaceae	Streptococcus	salivarius
ASV_SpEnBtA0582	Bacteria	Bacteroidota	Bacteroidia	Bacteroidales	Muribaculaceae
ASV_SpEnBtA0583	Bacteria	Bacteroidota	Bacteroidia	Bacteroidales	Muribaculaceae
ASV_SpEnBtA0584	Bacteria	Actinobacteriota	Actinobacteria	Bifidobacteriales	Bifidobacteriaceae	Bifidobacterium	pseudolongum
ASV_SpEnBtA0585	Bacteria	Firmicutes	Bacilli	Lactobacillales	Streptococcaceae	Lactococcus	lactis
ASV_SpEnBtA0586	Bacteria	Firmicutes	Bacilli	Lactobacillales	Lactobacillaceae	Lactobacillus
ASV_SpEnBtA0587	Bacteria	Proteobacteria	Gammaproteobacteria	Pasteurellales	Pasteurellaceae	Muribacter	muris
ASV_SpEnBtA0588	Bacteria	Bacteroidota	Bacteroidia	Bacteroidales	Muribaculaceae
ASV_SpEnBtA0589	Bacteria	Firmicutes	Bacilli	Erysipelotrichales	Erysipelotrichaceae	Ileibacterium	valens
ASV_SpEnBtA0590	Bacteria	Bacteroidota	Bacteroidia	Bacteroidales	Bacteroidaceae	Bacteroides	sartorii
ASV_SpEnBtA0591	Bacteria	Firmicutes	Clostridia	Oscillospirales	Oscillospiraceae	Oscillibacter
ASV_SpEnBtA0592	Bacteria	Desulfobacterota	Desulfovibrionia	Desulfovibrionales	Desulfovibrionaceae
ASV_SpEnBtA0593	Bacteria	Bacteroidota	Bacteroidia	Bacteroidales	Muribaculaceae
ASV_SpEnBtA0594	Bacteria	Proteobacteria	Alphaproteobacteria	Rhizobiales	Rhizobiaceae	Ochrobactrum	pseudogrignonense
ASV_SpEnBtA0595	Bacteria	Actinobacteriota	Actinobacteria	Corynebacteriales	Nocardiaceae	Rhodococcus	qingshengii
ASV_SpEnBtA0596	Bacteria	Firmicutes	Clostridia	Lachnospirales	Lachnospiraceae
ASV_SpEnBtA0597	Bacteria	Firmicutes	Clostridia	Lachnospirales	Lachnospiraceae	Lachnoclostridium
ASV_SpEnBtA0598	Bacteria	Firmicutes	Bacilli	Erysipelotrichales	Erysipelotrichaceae	Dubosiella
ASV_SpEnBtA0599	Bacteria	Firmicutes	Clostridia	Peptostreptococcales-Tissierellales	Peptostreptococcaceae	Romboutsia	ilealis
ASV_SpEnBtA0600	Bacteria	Bacteroidota	Bacteroidia	Bacteroidales	Muribaculaceae
ASV_SpEnBtA0601	Bacteria	Firmicutes	Bacilli	Lactobacillales	Lactobacillaceae	Lactobacillus	murinus
ASV_SpEnBtA0602	Bacteria	Bacteroidota	Bacteroidia	Bacteroidales	Muribaculaceae
ASV_SpEnBtA0603	Bacteria	Firmicutes	Bacilli	Lactobacillales	Streptococcaceae	Streptococcus	danieliae
ASV_SpEnBtA0604	Bacteria	Bacteroidota	Bacteroidia	Bacteroidales	Muribaculaceae
ASV_SpEnBtA0605	Bacteria	Proteobacteria	Gammaproteobacteria	Burkholderiales	Sutterellaceae	Parasutterella
ASV_SpEnBtA0606	Bacteria	Bacteroidota	Bacteroidia	Bacteroidales	Rikenellaceae	Rikenellaceae RC9 gut group
ASV_SpEnBtA0607	Bacteria	Firmicutes	Bacilli	Erysipelotrichales	Erysipelotrichaceae	Ileibacterium	valens
ASV_SpEnBtA0608	Bacteria	Firmicutes	Clostridia	Clostridia UCG-014
ASV_SpEnBtA0609	Bacteria	Deferribacterota	Deferribacteres	Deferribacterales	Deferribacteraceae	Mucispirillum	schaedleri
ASV_SpEnBtA0610	Bacteria	Bacteroidota	Bacteroidia	Bacteroidales	Muribaculaceae	Muribaculum	intestinale
ASV_SpEnBtA0611	Bacteria	Firmicutes	Clostridia	Lachnospirales	Lachnospiraceae	Tuzzerella
ASV_SpEnBtA0612	Bacteria	Bacteroidota	Bacteroidia	Bacteroidales	Rikenellaceae	Alistipes
ASV_SpEnBtA0613	Bacteria	Actinobacteriota	Actinobacteria	Bifidobacteriales	Bifidobacteriaceae	Bifidobacterium	pseudolongum
ASV_SpEnBtA0614	Bacteria	Actinobacteriota	Coriobacteriia	Coriobacteriales	Eggerthellaceae	Enterorhabdus
ASV_SpEnBtA0615	Bacteria	Firmicutes	Bacilli	Erysipelotrichales	Erysipelotrichaceae	Turicibacter
ASV_SpEnBtA0616	Bacteria	Bacteroidota	Bacteroidia	Bacteroidales	Muribaculaceae
ASV_SpEnBtA0617	Bacteria	Actinobacteriota	Actinobacteria	Bifidobacteriales	Bifidobacteriaceae	Bifidobacterium	pseudolongum
ASV_SpEnBtA0618	Bacteria	Firmicutes	Clostridia	Oscillospirales	Oscillospiraceae
ASV_SpEnBtA0619	Bacteria	Firmicutes	Clostridia	Peptostreptococcales-Tissierellales	Peptostreptococcaceae	Romboutsia	ilealis
ASV_SpEnBtA0620	Bacteria	Proteobacteria	Alphaproteobacteria	Rhizobiales	Beijerinckiaceae	Methylobacterium-Methylorubrum	aerolatum
ASV_SpEnBtA0621	Bacteria	Firmicutes	Clostridia	Lachnospirales	Lachnospiraceae	Roseburia
ASV_SpEnBtA0622	Bacteria	Firmicutes	Bacilli	Erysipelotrichales	Erysipelotrichaceae	Ileibacterium	valens
ASV_SpEnBtA0623	Bacteria	Firmicutes	Clostridia	Lachnospirales	Lachnospiraceae	Lachnoclostridium
ASV_SpEnBtA0624	Bacteria	Bacteroidota	Bacteroidia	Bacteroidales	Rikenellaceae	Alistipes
ASV_SpEnBtA0625	Bacteria	Actinobacteriota	Actinobacteria	Corynebacteriales	Nocardiaceae	Rhodococcus	qingshengii
ASV_SpEnBtA0626	Bacteria	Actinobacteriota	Actinobacteria	Corynebacteriales	Nocardiaceae	Rhodococcus	qingshengii
ASV_SpEnBtA0627	Bacteria	Bacteroidota	Bacteroidia	Bacteroidales	Muribaculaceae
ASV_SpEnBtA0628	Bacteria	Firmicutes	Clostridia	Lachnospirales	Lachnospiraceae	GCA-900066575
ASV_SpEnBtA0629	Bacteria	Firmicutes	Clostridia	Peptostreptococcales-Tissierellales	Anaerovoracaceae	Anaerovorax
ASV_SpEnBtA0630	Bacteria	Actinobacteriota	Actinobacteria	Bifidobacteriales	Bifidobacteriaceae	Bifidobacterium	pseudolongum
ASV_SpEnBtA0631	Bacteria	Firmicutes	Clostridia	Lachnospirales	Lachnospiraceae	Tyzzerella	nexilis
ASV_SpEnBtA0632	Bacteria	Proteobacteria	Gammaproteobacteria	Burkholderiales	Sutterellaceae	Parasutterella	excrementihominis
ASV_SpEnBtA0633	Bacteria	Bacteroidota	Bacteroidia	Bacteroidales	Muribaculaceae
ASV_SpEnBtA0634	Bacteria	Actinobacteriota	Actinobacteria	Corynebacteriales	Nocardiaceae	Rhodococcus	qingshengii
ASV_SpEnBtA0635	Bacteria	Firmicutes	Clostridia	Lachnospirales	Lachnospiraceae	GCA-900066575
ASV_SpEnBtA0636	Bacteria	Proteobacteria	Gammaproteobacteria	Enterobacterales	Yersiniaceae	Serratia	marcescens
ASV_SpEnBtA0637	Bacteria	Campilobacterota	Campylobacteria	Campylobacterales	Helicobacteraceae	Helicobacter	hepaticus
ASV_SpEnBtA0638	Bacteria	Proteobacteria	Gammaproteobacteria	Burkholderiales	Sutterellaceae	Parasutterella
ASV_SpEnBtA0639	Bacteria	Firmicutes	Bacilli	Erysipelotrichales	Erysipelotrichaceae	Turicibacter
ASV_SpEnBtA0640	Bacteria	Firmicutes	Bacilli	Lactobacillales	Streptococcaceae	Lactococcus
ASV_SpEnBtA0641	Bacteria	Campilobacterota	Campylobacteria	Campylobacterales	Helicobacteraceae	Helicobacter	ganmani
ASV_SpEnBtA0642	Bacteria	Bacteroidota	Bacteroidia	Bacteroidales	Muribaculaceae
ASV_SpEnBtA0643	Bacteria	Firmicutes	Clostridia	Lachnospirales	Lachnospiraceae	GCA-900066575
ASV_SpEnBtA0644	Bacteria	Actinobacteriota	Actinobacteria	Bifidobacteriales	Bifidobacteriaceae	Bifidobacterium	globosum
ASV_SpEnBtA0645	Bacteria	Firmicutes	Negativicutes	Veillonellales-Selenomonadales	Veillonellaceae	Dialister
ASV_SpEnBtA0646	Bacteria	Bacteroidota	Bacteroidia	Bacteroidales	Muribaculaceae
ASV_SpEnBtA0647	Bacteria	Proteobacteria	Gammaproteobacteria	Xanthomonadales	Rhodanobacteraceae	Fulvimonas
ASV_SpEnBtA0648	Bacteria	Firmicutes	Clostridia	Clostridiales	Clostridiaceae	Clostridium sensu stricto 1	saudiense
ASV_SpEnBtA0649	Bacteria	Firmicutes	Clostridia	Oscillospirales	Ruminococcaceae	Ruminococcus
ASV_SpEnBtA0650	Bacteria	Bacteroidota	Bacteroidia	Bacteroidales	Rikenellaceae	Alistipes
ASV_SpEnBtA0651	Bacteria	Bacteroidota	Bacteroidia	Bacteroidales	Rikenellaceae	Rikenellaceae RC9 gut group
ASV_SpEnBtA0652	Bacteria	Actinobacteriota	Actinobacteria	Corynebacteriales	Corynebacteriaceae	Corynebacterium	durum
ASV_SpEnBtA0653	Bacteria	Bacteroidota	Bacteroidia	Bacteroidales	Muribaculaceae
ASV_SpEnBtA0654	Bacteria	Bacteroidota	Bacteroidia	Bacteroidales	Muribaculaceae
ASV_SpEnBtA0655	Bacteria	Campilobacterota	Campylobacteria	Campylobacterales	Helicobacteraceae	Helicobacter	hepaticus
ASV_SpEnBtA0656	Bacteria	Firmicutes	Clostridia	Lachnospirales	Lachnospiraceae	Roseburia
ASV_SpEnBtA0657	Bacteria	Bacteroidota	Bacteroidia	Bacteroidales	Muribaculaceae
ASV_SpEnBtA0658	Bacteria	Bacteroidota	Bacteroidia	Bacteroidales	Muribaculaceae
ASV_SpEnBtA0659	Bacteria	Firmicutes	Bacilli	Lactobacillales	Streptococcaceae	Streptococcus	danieliae
ASV_SpEnBtA0660	Bacteria	Campilobacterota	Campylobacteria	Campylobacterales	Helicobacteraceae	Helicobacter	rodentium
ASV_SpEnBtA0661	Bacteria	Proteobacteria	Gammaproteobacteria	Enterobacterales	Yersiniaceae	Serratia
ASV_SpEnBtA0662	Bacteria	Firmicutes	Bacilli	Bacillales	Bacillaceae	Bacillus	phage
ASV_SpEnBtA0663	Bacteria	Firmicutes	Clostridia	Clostridia vadinBB60 group
ASV_SpEnBtA0664	Bacteria	Firmicutes	Clostridia	Oscillospirales	UCG-010
ASV_SpEnBtA0665	Bacteria	Bacteroidota	Bacteroidia	Bacteroidales	Muribaculaceae
ASV_SpEnBtA0666	Bacteria	Bacteroidota	Bacteroidia	Bacteroidales	Muribaculaceae
ASV_SpEnBtA0667	Bacteria	Firmicutes	Bacilli	Erysipelotrichales	Erysipelotrichaceae	Turicibacter
ASV_SpEnBtA0668	Bacteria	Deferribacterota	Deferribacteres	Deferribacterales	Deferribacteraceae	Mucispirillum	schaedleri
ASV_SpEnBtA0669	Bacteria	Firmicutes	Bacilli	Erysipelotrichales	Erysipelotrichaceae	Ileibacterium	valens
ASV_SpEnBtA0670	Bacteria	Bacteroidota	Bacteroidia	Bacteroidales	Tannerellaceae	Parabacteroides	distasonis
ASV_SpEnBtA0671	Bacteria	Firmicutes	Bacilli	Erysipelotrichales	Erysipelotrichaceae	Ileibacterium	valens
ASV_SpEnBtA0672	Bacteria	Bacteroidota	Bacteroidia	Bacteroidales	Muribaculaceae
ASV_SpEnBtA0673	Bacteria	Bacteroidota	Bacteroidia	Bacteroidales	Rikenellaceae	Alistipes
ASV_SpEnBtA0674	Bacteria	Firmicutes	Bacilli	Lactobacillales	Streptococcaceae	Streptococcus	danieliae
ASV_SpEnBtA0675	Bacteria	Bacteroidota	Bacteroidia	Bacteroidales	Muribaculaceae
ASV_SpEnBtA0676	Bacteria	Firmicutes	Bacilli	Erysipelotrichales	Erysipelotrichaceae	Dubosiella
ASV_SpEnBtA0677	Bacteria	Firmicutes	Clostridia	Lachnospirales	Lachnospiraceae	Lachnospiraceae NK4A136 group
ASV_SpEnBtA0678	Bacteria	Campilobacterota	Campylobacteria	Campylobacterales	Helicobacteraceae	Helicobacter	ganmani
ASV_SpEnBtA0679	Bacteria	Firmicutes	Clostridia	Lachnospirales	Lachnospiraceae	[Eubacterium] xylanophilum group
ASV_SpEnBtA0680	Bacteria	Firmicutes	Bacilli	Lactobacillales	Streptococcaceae	Streptococcus	danieliae
ASV_SpEnBtA0681	Bacteria	Firmicutes	Bacilli	Erysipelotrichales	Erysipelotrichaceae	Dubosiella
ASV_SpEnBtA0682	Bacteria	Firmicutes	Clostridia	Lachnospirales	Lachnospiraceae	Lachnospiraceae NK4A136 group
ASV_SpEnBtA0683	Bacteria	Bacteroidota	Bacteroidia	Bacteroidales	Muribaculaceae
ASV_SpEnBtA0684	Bacteria	Bacteroidota	Bacteroidia	Bacteroidales	Muribaculaceae
ASV_SpEnBtA0685	Bacteria	Firmicutes	Clostridia	Clostridia vadinBB60 group
ASV_SpEnBtA0686	Bacteria	Bacteroidota	Bacteroidia	Bacteroidales	Muribaculaceae
ASV_SpEnBtA0687	Bacteria	Firmicutes	Clostridia	Lachnospirales	Lachnospiraceae	Lachnospiraceae NK4A136 group
ASV_SpEnBtA0688	Bacteria	Bacteroidota	Bacteroidia	Bacteroidales	Muribaculaceae
ASV_SpEnBtA0689	Bacteria	Firmicutes	Bacilli	Erysipelotrichales	Erysipelotrichaceae	Turicibacter
ASV_SpEnBtA0690	Bacteria	Bacteroidota	Bacteroidia	Bacteroidales	Muribaculaceae
ASV_SpEnBtA0691	Bacteria	Firmicutes	Bacilli	Lactobacillales	Streptococcaceae	Streptococcus	danieliae
ASV_SpEnBtA0692	Bacteria	Firmicutes	Bacilli	Staphylococcales	Staphylococcaceae	Staphylococcus	epidermidis
ASV_SpEnBtA0693	Bacteria	Bacteroidota	Bacteroidia	Bacteroidales	Marinifilaceae	Odoribacter
ASV_SpEnBtA0694	Bacteria	Actinobacteriota	Coriobacteriia	Coriobacteriales	Eggerthellaceae	Enterorhabdus
ASV_SpEnBtA0695	Bacteria	Firmicutes	Bacilli	Staphylococcales	Staphylococcaceae	Staphylococcus	warneri
ASV_SpEnBtA0696	Bacteria	Firmicutes	Bacilli	Erysipelotrichales	Erysipelotrichaceae	Ileibacterium	valens
ASV_SpEnBtA0697	Bacteria	Proteobacteria	Alphaproteobacteria	Sphingomonadales	Sphingomonadaceae	Sphingomonas
ASV_SpEnBtA0698	Bacteria	Actinobacteriota	Actinobacteria	Bifidobacteriales	Bifidobacteriaceae	Bifidobacterium	choerinum
ASV_SpEnBtA0699	Bacteria	Firmicutes	Bacilli	Lactobacillales	Streptococcaceae	Lactococcus	lactis
ASV_SpEnBtA0700	Bacteria	Bacteroidota	Bacteroidia	Chitinophagales	Chitinophagaceae	Edaphobaculum
ASV_SpEnBtA0701	Bacteria	Firmicutes	Bacilli	RF39
ASV_SpEnBtA0702	Bacteria	Bacteroidota	Bacteroidia	Bacteroidales	Muribaculaceae
ASV_SpEnBtA0703	Bacteria	Actinobacteriota	Actinobacteria	Actinomycetales	Actinomycetaceae	Varibaculum
ASV_SpEnBtA0704	Bacteria	Proteobacteria	Gammaproteobacteria	Burkholderiales	Sutterellaceae	Parasutterella
ASV_SpEnBtA0705	Bacteria	Actinobacteriota	Actinobacteria	Corynebacteriales	Nocardiaceae	Rhodococcus	qingshengii
ASV_SpEnBtA0706	Bacteria	Proteobacteria	Gammaproteobacteria	Enterobacterales	Yersiniaceae	Serratia	marcescens
ASV_SpEnBtA0707	Bacteria	Campilobacterota	Campylobacteria	Campylobacterales	Helicobacteraceae	Helicobacter	ganmani
ASV_SpEnBtA0708	Bacteria	Firmicutes	Bacilli	Lactobacillales	Streptococcaceae	Lactococcus	lactis
ASV_SpEnBtA0709	Bacteria	Firmicutes	Bacilli	Lactobacillales	Lactobacillaceae	Lactobacillus	rhamnosus
ASV_SpEnBtA0710	Bacteria	Proteobacteria	Gammaproteobacteria	Enterobacterales	Yersiniaceae	Serratia	marcescens
ASV_SpEnBtA0711	Bacteria	Firmicutes	Bacilli	Acholeplasmatales	Acholeplasmataceae	Anaeroplasma
ASV_SpEnBtA0712	Bacteria	Firmicutes	Bacilli	Lactobacillales	Streptococcaceae	Lactococcus	lactis
ASV_SpEnBtA0713	Bacteria	Firmicutes	Bacilli	Lactobacillales	Lactobacillaceae	Lactobacillus	murinus
ASV_SpEnBtA0714	Bacteria	Bacteroidota	Bacteroidia	Bacteroidales	Marinifilaceae	Odoribacter
ASV_SpEnBtA0715	Bacteria	Firmicutes	Bacilli	Lactobacillales	Streptococcaceae	Streptococcus	danieliae
ASV_SpEnBtA0716	Bacteria	Firmicutes	Clostridia	Peptostreptococcales-Tissierellales	Peptostreptococcaceae	Romboutsia	ilealis
ASV_SpEnBtA0717	Bacteria	Firmicutes	Bacilli	Erysipelotrichales	Erysipelotrichaceae	Turicibacter
ASV_SpEnBtA0718	Bacteria	Firmicutes	Clostridia	Peptostreptococcales-Tissierellales	Peptostreptococcaceae	Romboutsia	ilealis
ASV_SpEnBtA0719	Bacteria	Proteobacteria	Gammaproteobacteria	Burkholderiales	Alcaligenaceae	Achromobacter
ASV_SpEnBtA0720	Bacteria	Campilobacterota	Campylobacteria	Campylobacterales	Helicobacteraceae	Helicobacter	ganmani
ASV_SpEnBtA0721	Bacteria	Firmicutes	Clostridia	Oscillospirales	[Eubacterium] coprostanoligenes group
ASV_SpEnBtA0722	Bacteria	Firmicutes	Clostridia	Lachnospirales	Lachnospiraceae	Lachnospiraceae NK4A136 group
ASV_SpEnBtA0723	Bacteria	Actinobacteriota	Actinobacteria	Bifidobacteriales	Bifidobacteriaceae	Bifidobacterium	choerinum
ASV_SpEnBtA0724	Bacteria	Proteobacteria	Gammaproteobacteria	Xanthomonadales	Xanthomonadaceae	Stenotrophomonas
ASV_SpEnBtA0725	Bacteria	Bacteroidota	Bacteroidia	Bacteroidales	Tannerellaceae	Parabacteroides	merdae
ASV_SpEnBtA0726	Bacteria	Bacteroidota	Bacteroidia	Bacteroidales	Marinifilaceae	Odoribacter
ASV_SpEnBtA0727	Bacteria	Bacteroidota	Bacteroidia	Bacteroidales	Muribaculaceae
ASV_SpEnBtA0728	Bacteria	Proteobacteria	Alphaproteobacteria	Rickettsiales	Mitochondria
ASV_SpEnBtA0729	Bacteria	Proteobacteria	Gammaproteobacteria	Enterobacterales	Yersiniaceae	Serratia	odorifera
ASV_SpEnBtA0730	Bacteria	Firmicutes	Clostridia	Lachnospirales	Lachnospiraceae	Lachnospiraceae NK4A136 group
ASV_SpEnBtA0731	Bacteria	Bacteroidota	Bacteroidia	Bacteroidales	Muribaculaceae
ASV_SpEnBtA0732	Bacteria	Firmicutes	Clostridia	Oscillospirales	Ruminococcaceae
ASV_SpEnBtA0733	Bacteria	Firmicutes	Clostridia	Clostridiales	Clostridiaceae	Clostridium sensu stricto 1	saudiense
ASV_SpEnBtA0734	Bacteria	Bacteroidota	Bacteroidia	Bacteroidales	Bacteroidaceae	Bacteroides	acidifaciens
ASV_SpEnBtA0735	Bacteria	Bacteroidota	Bacteroidia	Bacteroidales	Muribaculaceae
ASV_SpEnBtA0736	Bacteria	Proteobacteria	Gammaproteobacteria	Enterobacterales	Yersiniaceae	Serratia	marcescens
ASV_SpEnBtA0737	Bacteria	Proteobacteria	Gammaproteobacteria	Enterobacterales	Enterobacteriaceae	Escherichia-Shigella
ASV_SpEnBtA0738	Bacteria	Bacteroidota	Bacteroidia	Bacteroidales	Muribaculaceae
ASV_SpEnBtA0739	Bacteria	Bacteroidota	Bacteroidia	Bacteroidales	Muribaculaceae
ASV_SpEnBtA0740	Bacteria	Bacteroidota	Bacteroidia	Bacteroidales	Muribaculaceae	Muribaculum	intestinale
ASV_SpEnBtA0741	Bacteria	Proteobacteria	Gammaproteobacteria	Burkholderiales	Alcaligenaceae	Achromobacter	insolitus
ASV_SpEnBtA0742	Bacteria	Firmicutes	Bacilli	RF39
ASV_SpEnBtA0743	Bacteria	Actinobacteriota	Actinobacteria	Bifidobacteriales	Bifidobacteriaceae	Bifidobacterium	choerinum
ASV_SpEnBtA0744	Bacteria	Bacteroidota	Bacteroidia	Bacteroidales	Muribaculaceae
ASV_SpEnBtA0745	Bacteria	Firmicutes	Bacilli	Erysipelotrichales	Erysipelotrichaceae	Dubosiella
ASV_SpEnBtA0746	Bacteria	Firmicutes	Bacilli	Erysipelotrichales	Erysipelotrichaceae	Turicibacter
ASV_SpEnBtA0747	Bacteria	Firmicutes	Clostridia	Clostridia UCG-014
ASV_SpEnBtA0748	Bacteria	Firmicutes	Clostridia	Oscillospirales	[Eubacterium] coprostanoligenes group
ASV_SpEnBtA0749	Bacteria	Firmicutes	Bacilli	Lactobacillales	Streptococcaceae	Lactococcus	lactis
ASV_SpEnBtA0750	Bacteria	Firmicutes	Bacilli	Lactobacillales	Lactobacillaceae	Lactobacillus	murinus
ASV_SpEnBtA0751	Bacteria	Bacteroidota	Bacteroidia	Bacteroidales	Muribaculaceae
ASV_SpEnBtA0752	Bacteria	Firmicutes	Clostridia	Lachnospirales	Lachnospiraceae	Roseburia
ASV_SpEnBtA0753	Bacteria	Firmicutes	Clostridia	Lachnospirales	Lachnospiraceae	Roseburia
ASV_SpEnBtA0754	Bacteria	Bacteroidota	Bacteroidia	Bacteroidales	Muribaculaceae
ASV_SpEnBtA0755	Bacteria	Bacteroidota	Bacteroidia	Bacteroidales	Muribaculaceae
ASV_SpEnBtA0756	Bacteria	Bacteroidota	Bacteroidia	Bacteroidales	Muribaculaceae
ASV_SpEnBtA0757	Bacteria	Firmicutes	Clostridia	Lachnospirales	Lachnospiraceae	Lachnospiraceae NK4A136 group
ASV_SpEnBtA0758	Bacteria	Firmicutes	Bacilli	Lactobacillales	Lactobacillaceae	Lactobacillus	murinus
ASV_SpEnBtA0759	Bacteria	Firmicutes	Bacilli	Erysipelotrichales	Erysipelotrichaceae	Dubosiella
ASV_SpEnBtA0760	Bacteria	Proteobacteria	Gammaproteobacteria	Enterobacterales	Yersiniaceae	Serratia	marcescens
ASV_SpEnBtA0761	Bacteria	Bacteroidota	Bacteroidia	Bacteroidales	Muribaculaceae
ASV_SpEnBtA0762	Bacteria	Bacteroidota	Bacteroidia	Bacteroidales	Rikenellaceae	Rikenellaceae RC9 gut group
ASV_SpEnBtA0763	Bacteria	Firmicutes	Clostridia	Peptostreptococcales-Tissierellales	Peptostreptococcaceae	Romboutsia	ilealis
ASV_SpEnBtA0764	Bacteria	Deferribacterota	Deferribacteres	Deferribacterales	Deferribacteraceae	Mucispirillum	schaedleri
ASV_SpEnBtA0765	Bacteria	Actinobacteriota	Actinobacteria	Bifidobacteriales	Bifidobacteriaceae	Bifidobacterium	choerinum
ASV_SpEnBtA0766	Bacteria	Firmicutes	Clostridia	Lachnospirales	Lachnospiraceae	Acetatifactor
ASV_SpEnBtA0767	Bacteria	Campilobacterota	Campylobacteria	Campylobacterales	Helicobacteraceae	Helicobacter	ganmani
ASV_SpEnBtA0768	Bacteria	Bacteroidota	Bacteroidia	Bacteroidales	Muribaculaceae
ASV_SpEnBtA0769	Bacteria	Bacteroidota	Bacteroidia	Bacteroidales	Muribaculaceae
ASV_SpEnBtA0770	Bacteria	Firmicutes	Bacilli	Erysipelotrichales	Erysipelotrichaceae	Turicibacter
ASV_SpEnBtA0771	Bacteria	Actinobacteriota	Actinobacteria	Corynebacteriales	Nocardiaceae	Rhodococcus	qingshengii
ASV_SpEnBtA0772	Bacteria	Firmicutes	Bacilli	Staphylococcales	Staphylococcaceae	Staphylococcus	caprae
ASV_SpEnBtA0773	Bacteria	Firmicutes	Bacilli	Acholeplasmatales	Acholeplasmataceae	Anaeroplasma
ASV_SpEnBtA0774	Bacteria	Proteobacteria	Gammaproteobacteria	Burkholderiales	Burkholderiaceae	Burkholderia-Caballeronia-Paraburkholderia	caffeinilytica
ASV_SpEnBtA0775	Bacteria	Firmicutes	Bacilli	Erysipelotrichales	Erysipelotrichaceae	Dubosiella
ASV_SpEnBtA0776	Bacteria	Firmicutes	Clostridia	Lachnospirales	Lachnospiraceae
ASV_SpEnBtA0777	Bacteria	Firmicutes	Bacilli	Erysipelotrichales	Erysipelotrichaceae	Dubosiella
ASV_SpEnBtA0778	Bacteria	Firmicutes	Bacilli	Lactobacillales	Streptococcaceae	Lactococcus	lactis
ASV_SpEnBtA0779	Bacteria	Firmicutes	Clostridia	Lachnospirales	Lachnospiraceae	Roseburia
ASV_SpEnBtA0780	Bacteria	Bacteroidota	Bacteroidia	Bacteroidales	Marinifilaceae	Odoribacter
ASV_SpEnBtA0781	Bacteria	Bacteroidota	Bacteroidia	Bacteroidales	Muribaculaceae
ASV_SpEnBtA0782	Bacteria	Firmicutes	Clostridia	Lachnospirales	Lachnospiraceae	Lachnospiraceae UCG-008
ASV_SpEnBtA0783	Bacteria	Firmicutes	Bacilli	Lactobacillales	Lactobacillaceae	Lactobacillus	murinus
ASV_SpEnBtA0784	Bacteria	Bacteroidota	Bacteroidia	Bacteroidales	Bacteroidaceae	Bacteroides	sartorii
ASV_SpEnBtA0785	Bacteria	Firmicutes	Clostridia	Lachnospirales	Lachnospiraceae	Lachnospiraceae NK4A136 group
ASV_SpEnBtA0786	Bacteria	Actinobacteriota	Actinobacteria	Bifidobacteriales	Bifidobacteriaceae	Bifidobacterium	pseudolongum
ASV_SpEnBtA0787	Bacteria	Firmicutes	Clostridia	Lachnospirales	Lachnospiraceae	Lachnospiraceae NK4A136 group
ASV_SpEnBtA0788	Bacteria	Firmicutes	Bacilli	Staphylococcales	Staphylococcaceae	Staphylococcus	caprae
ASV_SpEnBtA0789	Bacteria	Firmicutes	Clostridia	Oscillospirales	Ruminococcaceae	Ruminococcus
ASV_SpEnBtA0791	Bacteria	Firmicutes	Bacilli	Erysipelotrichales	Erysipelotrichaceae	Turicibacter
ASV_SpEnBtA0792	Bacteria	Firmicutes	Bacilli	Erysipelotrichales	Erysipelotrichaceae	Ileibacterium	valens
ASV_SpEnBtA0793	Bacteria	Firmicutes	Clostridia	Lachnospirales	Lachnospiraceae	Lachnoclostridium
ASV_SpEnBtA0794	Bacteria	Firmicutes	Bacilli	Erysipelotrichales	Erysipelotrichaceae	Ileibacterium	valens
ASV_SpEnBtA0795	Bacteria	Firmicutes	Clostridia	Lachnospirales	Lachnospiraceae	Roseburia
ASV_SpEnBtA0796	Bacteria	Firmicutes	Clostridia	Lachnospirales	Lachnospiraceae	A2
ASV_SpEnBtA0797	Bacteria	Proteobacteria	Alphaproteobacteria	Rhizobiales	Rhizobiaceae	Ochrobactrum	pseudogrignonense
ASV_SpEnBtA0798	Bacteria	Firmicutes	Clostridia	Lachnospirales	Lachnospiraceae	Lachnospiraceae UCG-006
ASV_SpEnBtA0799	Bacteria	Firmicutes	Clostridia	Lachnospirales	Lachnospiraceae	Lachnospiraceae NK4A136 group
ASV_SpEnBtA0800	Bacteria	Firmicutes	Clostridia	Oscillospirales	Oscillospiraceae	Intestinimonas
ASV_SpEnBtA0801	Bacteria	Firmicutes	Clostridia	Clostridia UCG-014
ASV_SpEnBtA0802	Bacteria	Firmicutes	Bacilli	Erysipelotrichales	Erysipelotrichaceae	Ileibacterium	valens
ASV_SpEnBtA0803	Bacteria	Firmicutes	Bacilli	Erysipelotrichales	Erysipelotrichaceae	Turicibacter
ASV_SpEnBtA0804	Bacteria	Bacteroidota	Bacteroidia	Bacteroidales	Muribaculaceae
ASV_SpEnBtA0805	Bacteria	Actinobacteriota	Actinobacteria	Bifidobacteriales	Bifidobacteriaceae	Bifidobacterium	kashiwanohense
ASV_SpEnBtA0806	Bacteria	Proteobacteria	Alphaproteobacteria	Rhizobiales	Rhizobiaceae	Ochrobactrum	pseudogrignonense
ASV_SpEnBtA0807	Bacteria	Proteobacteria	Gammaproteobacteria	Pasteurellales	Pasteurellaceae	Muribacter	muris
ASV_SpEnBtA0808	Bacteria	Firmicutes	Bacilli	Erysipelotrichales	Erysipelotrichaceae	Turicibacter	sanguinis
ASV_SpEnBtA0809	Bacteria	Bacteroidota	Bacteroidia	Bacteroidales	Marinifilaceae	Odoribacter
ASV_SpEnBtA0810	Bacteria	Firmicutes	Bacilli	Lactobacillales	Streptococcaceae	Lactococcus	lactis
ASV_SpEnBtA0811	Bacteria	Firmicutes	Bacilli	Lactobacillales	Streptococcaceae	Streptococcus	oralis
ASV_SpEnBtA0812	Bacteria	Bacteroidota	Bacteroidia	Bacteroidales	Tannerellaceae	Parabacteroides	distasonis
ASV_SpEnBtA0813	Bacteria	Bacteroidota	Bacteroidia	Bacteroidales	Rikenellaceae	Alistipes
ASV_SpEnBtA0814	Bacteria	Firmicutes	Bacilli	Erysipelotrichales	Erysipelotrichaceae	Faecalibaculum
ASV_SpEnBtA0815	Bacteria	Proteobacteria	Gammaproteobacteria	Burkholderiales	Sutterellaceae	Parasutterella
ASV_SpEnBtA0816	Bacteria	Firmicutes	Bacilli	Erysipelotrichales	Erysipelotrichaceae	Ileibacterium	valens
ASV_SpEnBtA0817	Bacteria	Actinobacteriota	Actinobacteria	Bifidobacteriales	Bifidobacteriaceae	Bifidobacterium	pseudolongum
ASV_SpEnBtA0818	Bacteria	Firmicutes	Clostridia	Oscillospirales	Oscillospiraceae	Intestinimonas
ASV_SpEnBtA0819	Bacteria	Bacteroidota	Bacteroidia	Bacteroidales	Muribaculaceae
ASV_SpEnBtA0820	Bacteria	Bacteroidota	Bacteroidia	Bacteroidales	Tannerellaceae	Parabacteroides	merdae
ASV_SpEnBtA0821	Bacteria	Deferribacterota	Deferribacteres	Deferribacterales	Deferribacteraceae	Mucispirillum	schaedleri
ASV_SpEnBtA0822	Bacteria	Proteobacteria	Gammaproteobacteria	Xanthomonadales	Xanthomonadaceae	Stenotrophomonas	pavanii
ASV_SpEnBtA0823	Bacteria	Bacteroidota	Bacteroidia	Bacteroidales	Muribaculaceae
ASV_SpEnBtA0824	Bacteria	Actinobacteriota	Actinobacteria	Corynebacteriales	Corynebacteriaceae	Turicella
ASV_SpEnBtA0825	Bacteria	Campilobacterota	Campylobacteria	Campylobacterales	Helicobacteraceae	Helicobacter	ganmani
ASV_SpEnBtA0826	Bacteria	Firmicutes	Clostridia	Lachnospirales	Lachnospiraceae	Roseburia
ASV_SpEnBtA0827	Bacteria	Firmicutes	Bacilli	Erysipelotrichales	Erysipelotrichaceae	Dubosiella
ASV_SpEnBtA0828	Bacteria	Firmicutes	Bacilli	Staphylococcales	Staphylococcaceae	Staphylococcus	auricularis
ASV_SpEnBtA0829	Bacteria	Bacteroidota	Bacteroidia	Bacteroidales	Muribaculaceae
ASV_SpEnBtA0830	Bacteria	Proteobacteria	Gammaproteobacteria	Pasteurellales	Pasteurellaceae	Rodentibacter	ratti
ASV_SpEnBtA0831	Bacteria	Firmicutes	Bacilli	Erysipelotrichales	Erysipelotrichaceae	Dubosiella
ASV_SpEnBtA0832	Bacteria	Bacteroidota	Bacteroidia	Bacteroidales	Muribaculaceae
ASV_SpEnBtA0833	Bacteria	Bacteroidota	Bacteroidia	Bacteroidales	Rikenellaceae	Rikenellaceae RC9 gut group
ASV_SpEnBtA0834	Bacteria	Proteobacteria	Alphaproteobacteria	Rhizobiales	Rhizobiaceae	Ochrobactrum	pseudogrignonense
ASV_SpEnBtA0835	Bacteria	Firmicutes	Bacilli	Lactobacillales	Lactobacillaceae	Lactobacillus	apodemi
ASV_SpEnBtA0836	Bacteria	Firmicutes	Clostridia	Oscillospirales	Oscillospiraceae
ASV_SpEnBtA0837	Bacteria	Firmicutes	Clostridia	Lachnospirales	Lachnospiraceae	Tuzzerella
ASV_SpEnBtA0838	Bacteria	Firmicutes	Clostridia	Lachnospirales	Lachnospiraceae	GCA-900066575
ASV_SpEnBtA0839	Bacteria	Actinobacteriota	Coriobacteriia	Coriobacteriales	Eggerthellaceae	Enterorhabdus
ASV_SpEnBtA0840	Bacteria	Bacteroidota	Bacteroidia	Bacteroidales	Muribaculaceae
ASV_SpEnBtA0841	Bacteria	Proteobacteria	Alphaproteobacteria	Rhizobiales	Beijerinckiaceae	Methylobacterium-Methylorubrum	komagatae
ASV_SpEnBtA0842	Bacteria	Firmicutes	Bacilli	Lactobacillales	Lactobacillaceae	Lactobacillus	pantheris
ASV_SpEnBtA0843	Bacteria	Bacteroidota	Bacteroidia	Bacteroidales	Muribaculaceae
ASV_SpEnBtA0844	Bacteria	Firmicutes	Clostridia	Lachnospirales	Lachnospiraceae	Roseburia
ASV_SpEnBtA0845	Bacteria	Firmicutes	Bacilli	Erysipelotrichales	Erysipelotrichaceae	Dubosiella
ASV_SpEnBtA0846	Bacteria	Proteobacteria	Gammaproteobacteria	Enterobacterales	Yersiniaceae	Serratia	marcescens
ASV_SpEnBtA0847	Bacteria	Firmicutes	Bacilli	Erysipelotrichales	Erysipelotrichaceae	Dubosiella
ASV_SpEnBtA0848	Bacteria	Bacteroidota	Bacteroidia	Bacteroidales	Muribaculaceae
ASV_SpEnBtA0849	Bacteria	Bacteroidota	Bacteroidia	Bacteroidales	Muribaculaceae
ASV_SpEnBtA0850	Bacteria	Proteobacteria	Gammaproteobacteria	Burkholderiales	Burkholderiaceae	Burkholderia-Caballeronia-Paraburkholderia	silvatlantica
ASV_SpEnBtA0851	Bacteria	Firmicutes	Bacilli	Staphylococcales	Staphylococcaceae	Staphylococcus	caprae
ASV_SpEnBtA0852	Bacteria	Bacteroidota	Bacteroidia	Bacteroidales	Muribaculaceae
ASV_SpEnBtA0853	Bacteria	Firmicutes	Clostridia	Lachnospirales	Lachnospiraceae	Roseburia
ASV_SpEnBtA0854	Bacteria	Firmicutes	Clostridia	Oscillospirales	[Eubacterium] coprostanoligenes group
ASV_SpEnBtA0855	Bacteria	Bacteroidota	Bacteroidia	Bacteroidales	Muribaculaceae
ASV_SpEnBtA0856	Bacteria	Bacteroidota	Bacteroidia	Bacteroidales	Bacteroidaceae	Bacteroides	sartorii
ASV_SpEnBtA0857	Bacteria	Actinobacteriota	Actinobacteria	Corynebacteriales	Nocardiaceae	Rhodococcus	qingshengii
ASV_SpEnBtA0858	Bacteria	Bacteroidota	Bacteroidia	Bacteroidales	Rikenellaceae	Alistipes
ASV_SpEnBtA0859	Bacteria	Bacteroidota	Bacteroidia	Bacteroidales	Rikenellaceae	Alistipes
ASV_SpEnBtA0860	Bacteria	Bacteroidota	Bacteroidia	Bacteroidales	Rikenellaceae	Alistipes
ASV_SpEnBtA0861	Bacteria	Firmicutes	Clostridia	Lachnospirales	Lachnospiraceae	Roseburia
ASV_SpEnBtA0862	Bacteria	Actinobacteriota	Actinobacteria	Streptomycetales	Streptomycetaceae	Streptomyces	aureus
ASV_SpEnBtA0863	Bacteria	Bacteroidota	Bacteroidia	Bacteroidales	Muribaculaceae
ASV_SpEnBtA0864	Bacteria	Firmicutes	Clostridia	Lachnospirales	Lachnospiraceae	[Ruminococcus] torques group	faecis
ASV_SpEnBtA0865	Bacteria	Bacteroidota	Bacteroidia	Bacteroidales	Muribaculaceae
ASV_SpEnBtA0866	Bacteria	Firmicutes	Bacilli	Erysipelotrichales	Erysipelotrichaceae	Ileibacterium	valens
ASV_SpEnBtA0867	Bacteria	Bacteroidota	Bacteroidia	Bacteroidales	Marinifilaceae	Odoribacter
ASV_SpEnBtA0868	Bacteria	Firmicutes	Clostridia	Lachnospirales	Lachnospiraceae	A2
ASV_SpEnBtA0869	Bacteria	Bacteroidota	Bacteroidia	Bacteroidales	Muribaculaceae
ASV_SpEnBtA0870	Bacteria	Campilobacterota	Campylobacteria	Campylobacterales	Helicobacteraceae	Helicobacter	rodentium
ASV_SpEnBtA0871	Bacteria	Proteobacteria	Alphaproteobacteria	Rhizobiales	Rhizobiaceae	Mesorhizobium	plurifarium
ASV_SpEnBtA0872	Bacteria	Actinobacteriota	Actinobacteria	Corynebacteriales	Nocardiaceae	Rhodococcus	qingshengii
ASV_SpEnBtA0873	Bacteria	Firmicutes	Clostridia	Lachnospirales	Lachnospiraceae	Lachnoclostridium
ASV_SpEnBtA0874	Bacteria	Actinobacteriota	Actinobacteria	Propionibacteriales	Propionibacteriaceae	Cutibacterium	granulosum
ASV_SpEnBtA0875	Bacteria	Proteobacteria	Gammaproteobacteria	Pasteurellales	Pasteurellaceae	Rodentibacter	ratti
ASV_SpEnBtA0876	Bacteria	Firmicutes	Bacilli	Erysipelotrichales	Erysipelotrichaceae	Turicibacter
ASV_SpEnBtA0877	Bacteria	Proteobacteria	Gammaproteobacteria	Enterobacterales	Enterobacteriaceae	Escherichia-Shigella
ASV_SpEnBtA0878	Bacteria	Firmicutes	Clostridia	Lachnospirales	Lachnospiraceae	Blautia	caecimuris
ASV_SpEnBtA0879	Bacteria	Bacteroidota	Bacteroidia	Bacteroidales	Muribaculaceae
ASV_SpEnBtA0880	Bacteria	Firmicutes	Bacilli	Acholeplasmatales	Acholeplasmataceae	Anaeroplasma
ASV_SpEnBtA0881	Bacteria	Firmicutes	Bacilli	Bacillales	Planococcaceae	Sporosarcina	pasteurii
ASV_SpEnBtA0882	Bacteria	Proteobacteria	Gammaproteobacteria	Burkholderiales	Sutterellaceae	Parasutterella
ASV_SpEnBtA0883	Bacteria	Bacteroidota	Bacteroidia	Bacteroidales	Muribaculaceae
ASV_SpEnBtA0884	Bacteria	Bacteroidota	Bacteroidia	Bacteroidales	Muribaculaceae
ASV_SpEnBtA0885	Bacteria	Firmicutes	Clostridia	Clostridiales	Clostridiaceae	Clostridium sensu stricto 1
ASV_SpEnBtA0886	Bacteria	Bacteroidota	Bacteroidia	Bacteroidales	Muribaculaceae
ASV_SpEnBtA0887	Bacteria	Actinobacteriota	Actinobacteria	Corynebacteriales	Corynebacteriaceae	Corynebacterium	tuberculostearicum
ASV_SpEnBtA0888	Bacteria	Patescibacteria	Gracilibacteria
ASV_SpEnBtA0889	Bacteria	Firmicutes	Clostridia	Clostridiales	Clostridiaceae	Clostridium sensu stricto 1
ASV_SpEnBtA0890	Bacteria	Bacteroidota	Bacteroidia	Bacteroidales	Rikenellaceae	Alistipes
ASV_SpEnBtA0891	Bacteria	Firmicutes	Bacilli	Lactobacillales	Streptococcaceae	Lactococcus
ASV_SpEnBtA0892	Bacteria	Bacteroidota	Bacteroidia	Bacteroidales	Muribaculaceae
ASV_SpEnBtA0893	Bacteria	Firmicutes	Bacilli	Erysipelotrichales	Erysipelotrichaceae	Ileibacterium	valens
ASV_SpEnBtA0894	Bacteria	Firmicutes	Bacilli	Lactobacillales	Lactobacillaceae	Lactobacillus	murinus
ASV_SpEnBtA0895	Bacteria	Bacteroidota	Bacteroidia	Bacteroidales	Muribaculaceae
ASV_SpEnBtA0896	Bacteria	Proteobacteria	Gammaproteobacteria	Xanthomonadales	Rhodanobacteraceae	Dyella	japonica
ASV_SpEnBtA0897	Bacteria	Bacteroidota	Bacteroidia	Bacteroidales	Marinifilaceae	Odoribacter
ASV_SpEnBtA0898	Bacteria	Bacteroidota	Bacteroidia	Bacteroidales	Muribaculaceae
ASV_SpEnBtA0899	Bacteria	Firmicutes	Bacilli	Erysipelotrichales	Erysipelotrichaceae	Dubosiella
ASV_SpEnBtA0900	Bacteria	Bacteroidota	Bacteroidia	Bacteroidales	Muribaculaceae
ASV_SpEnBtA0901	Bacteria	Campilobacterota	Campylobacteria	Campylobacterales	Helicobacteraceae	Helicobacter	ganmani
ASV_SpEnBtA0902	Bacteria	Bacteroidota	Bacteroidia	Bacteroidales	Marinifilaceae	Odoribacter
ASV_SpEnBtA0903	Bacteria	Firmicutes	Clostridia	Clostridia UCG-014
ASV_SpEnBtA0904	Bacteria	Bacteroidota	Bacteroidia	Bacteroidales	Marinifilaceae	Odoribacter
ASV_SpEnBtA0905	Bacteria	Firmicutes	Clostridia	Lachnospirales	Lachnospiraceae	Lachnoclostridium
ASV_SpEnBtA0906	Bacteria	Firmicutes	Clostridia	Lachnospirales	Lachnospiraceae	GCA-900066575
ASV_SpEnBtA0907	Bacteria	Actinobacteriota	Actinobacteria	Bifidobacteriales	Bifidobacteriaceae	Bifidobacterium	choerinum
ASV_SpEnBtA0908	Bacteria	Bacteroidota	Bacteroidia	Bacteroidales	Muribaculaceae
ASV_SpEnBtA0909	Bacteria	Firmicutes	Bacilli	Erysipelotrichales	Erysipelotrichaceae	Turicibacter
ASV_SpEnBtA0910	Bacteria	Firmicutes	Bacilli	Acholeplasmatales	Acholeplasmataceae	Anaeroplasma
ASV_SpEnBtA0911	Bacteria	Proteobacteria	Gammaproteobacteria	Enterobacterales	Yersiniaceae	Serratia	marcescens
ASV_SpEnBtA0912	Bacteria	Firmicutes	Bacilli	Lactobacillales	Lactobacillaceae	Lactobacillus	murinus
ASV_SpEnBtA0913	Bacteria	Firmicutes	Bacilli	Erysipelotrichales	Erysipelotrichaceae	Dubosiella
ASV_SpEnBtA0914	Bacteria	Actinobacteriota	Coriobacteriia	Coriobacteriales	Atopobiaceae	Coriobacteriaceae UCG-002
ASV_SpEnBtA0915	Bacteria	Firmicutes	Bacilli	Erysipelotrichales	Erysipelotrichaceae	Dubosiella
ASV_SpEnBtA0916	Bacteria	Firmicutes	Bacilli	Lactobacillales	Streptococcaceae	Streptococcus	danieliae
ASV_SpEnBtA0917	Bacteria	Actinobacteriota	Coriobacteriia	Coriobacteriales	Eggerthellaceae	Gordonibacter
ASV_SpEnBtA0918	Bacteria	Firmicutes	Clostridia	Lachnospirales	Lachnospiraceae	Roseburia
ASV_SpEnBtA0919	Bacteria	Firmicutes	Clostridia	Lachnospirales	Lachnospiraceae	Lachnospiraceae UCG-006
ASV_SpEnBtA0920	Bacteria	Firmicutes	Clostridia	Oscillospirales	[Eubacterium] coprostanoligenes group
ASV_SpEnBtA0921	Bacteria	Bacteroidota	Bacteroidia	Bacteroidales	Muribaculaceae
ASV_SpEnBtA0922	Bacteria	Bacteroidota	Bacteroidia	Bacteroidales	Marinifilaceae	Odoribacter
ASV_SpEnBtA0923	Bacteria	Proteobacteria	Gammaproteobacteria	Burkholderiales	Burkholderiaceae	Cupriavidus	necator
ASV_SpEnBtA0924	Bacteria	Firmicutes	Bacilli	Erysipelotrichales	Erysipelotrichaceae	Dubosiella
ASV_SpEnBtA0925	Bacteria	Firmicutes	Clostridia	Lachnospirales	Lachnospiraceae
ASV_SpEnBtA0926	Bacteria	Firmicutes	Bacilli	Lactobacillales	Lactobacillaceae	Lactobacillus	murinus
ASV_SpEnBtA0927	Bacteria	Actinobacteriota	Actinobacteria	Corynebacteriales	Nocardiaceae	Rhodococcus	qingshengii
ASV_SpEnBtA0928	Bacteria	Firmicutes	Clostridia	Clostridia UCG-014
ASV_SpEnBtA0929	Bacteria	Proteobacteria	Gammaproteobacteria	Enterobacterales	Yersiniaceae	Serratia	marcescens
ASV_SpEnBtA0930	Bacteria	Firmicutes	Clostridia	Oscillospirales	Ruminococcaceae	Ruminococcus
ASV_SpEnBtA0931	Bacteria	Bacteroidota	Bacteroidia	Bacteroidales	Muribaculaceae
ASV_SpEnBtA0932	Bacteria	Firmicutes	Clostridia	Oscillospirales	Oscillospiraceae	Intestinimonas
ASV_SpEnBtA0933	Bacteria	Bacteroidota	Bacteroidia	Bacteroidales	Muribaculaceae
ASV_SpEnBtA0934	Bacteria	Campilobacterota	Campylobacteria	Campylobacterales	Helicobacteraceae	Helicobacter	apodemus
ASV_SpEnBtA0935	Bacteria	Proteobacteria	Alphaproteobacteria	Sphingomonadales	Sphingomonadaceae	Novosphingobium	aromaticivorans
ASV_SpEnBtA0936	Bacteria	Proteobacteria	Gammaproteobacteria	Enterobacterales	Enterobacteriaceae	Escherichia-Shigella	marmotae
ASV_SpEnBtA0937	Bacteria	Firmicutes	Clostridia	Clostridia UCG-014
ASV_SpEnBtA0938	Bacteria	Bacteroidota	Bacteroidia	Chitinophagales	Chitinophagaceae	Lacibacter
ASV_SpEnBtA0939	Bacteria	Bacteroidota	Bacteroidia	Bacteroidales	Marinifilaceae	Odoribacter
ASV_SpEnBtA0940	Bacteria	Bacteroidota	Bacteroidia	Bacteroidales	Muribaculaceae
ASV_SpEnBtA0941	Bacteria	Proteobacteria	Gammaproteobacteria	Pasteurellales	Pasteurellaceae	Rodentibacter
ASV_SpEnBtA0942	Bacteria	Firmicutes	Clostridia	Lachnospirales	Lachnospiraceae
ASV_SpEnBtA0943	Bacteria	Actinobacteriota	Actinobacteria	Micrococcales	Micrococcaceae	Kocuria	rhizophila
ASV_SpEnBtA0944	Bacteria	Bacteroidota	Bacteroidia	Bacteroidales	Bacteroidaceae	Bacteroides
ASV_SpEnBtA0945	Bacteria	Firmicutes	Clostridia	Lachnospirales	Lachnospiraceae	Lachnospiraceae NK4A136 group
ASV_SpEnBtA0946	Bacteria	Bacteroidota	Bacteroidia	Bacteroidales	Muribaculaceae
ASV_SpEnBtA0947	Bacteria	Proteobacteria	Gammaproteobacteria	Enterobacterales	Yersiniaceae	Serratia
ASV_SpEnBtA0948	Bacteria	Firmicutes	Bacilli	Erysipelotrichales	Erysipelotrichaceae	Faecalibaculum	rodentium
ASV_SpEnBtA0949	Bacteria	Firmicutes	Bacilli	Erysipelotrichales	Erysipelotrichaceae	Ileibacterium	valens
ASV_SpEnBtA0950	Bacteria	Firmicutes	Bacilli	Acholeplasmatales	Acholeplasmataceae	Anaeroplasma
ASV_SpEnBtA0951	Bacteria	Proteobacteria	Gammaproteobacteria	Enterobacterales	Yersiniaceae	Serratia	odorifera
ASV_SpEnBtA0952	Bacteria	Bacteroidota	Bacteroidia	Bacteroidales	Marinifilaceae	Odoribacter
ASV_SpEnBtA0953	Bacteria	Bacteroidota	Bacteroidia	Bacteroidales	Muribaculaceae
ASV_SpEnBtA0954	Bacteria	Firmicutes	Bacilli	Bacillales	Bacillaceae	Bacillus	infantis
ASV_SpEnBtA0955	Bacteria	Firmicutes	Clostridia	Lachnospirales	Lachnospiraceae	Lachnospiraceae NK4A136 group
ASV_SpEnBtA0956	Bacteria	Bacteroidota	Bacteroidia	Bacteroidales	Muribaculaceae
ASV_SpEnBtA0957	Bacteria	Actinobacteriota	Actinobacteria	Bifidobacteriales	Bifidobacteriaceae	Bifidobacterium	pseudolongum
ASV_SpEnBtA0958	Bacteria	Firmicutes	Bacilli	Erysipelotrichales	Erysipelotrichaceae	Dubosiella
ASV_SpEnBtA0959	Bacteria	Bacteroidota	Bacteroidia	Bacteroidales	Marinifilaceae	Odoribacter
ASV_SpEnBtA0960	Bacteria	Firmicutes	Clostridia	Lachnospirales	Lachnospiraceae	Roseburia
ASV_SpEnBtA0961	Bacteria	Bacteroidota	Bacteroidia	Bacteroidales	Muribaculaceae
ASV_SpEnBtA0962	Bacteria	Bacteroidota	Bacteroidia	Bacteroidales	Muribaculaceae
ASV_SpEnBtA0963	Bacteria	Bacteroidota	Bacteroidia	Bacteroidales	Muribaculaceae
ASV_SpEnBtA0964	Bacteria	Firmicutes	Bacilli	Lactobacillales	Lactobacillaceae	Lactobacillus	gasseri
ASV_SpEnBtA0965	Bacteria	Bacteroidota	Bacteroidia	Bacteroidales	Rikenellaceae	Alistipes
ASV_SpEnBtA0966	Bacteria	Bacteroidota	Bacteroidia	Bacteroidales	Bacteroidaceae	Bacteroides	acidifaciens
ASV_SpEnBtA0967	Bacteria	Firmicutes	Bacilli	Erysipelotrichales	Erysipelotrichaceae	Turicibacter
ASV_SpEnBtA0968	Bacteria	Proteobacteria	Gammaproteobacteria	Enterobacterales	Enterobacteriaceae	Escherichia-Shigella	boydii
ASV_SpEnBtA0969	Bacteria	Bacteroidota	Bacteroidia	Bacteroidales	Muribaculaceae
ASV_SpEnBtA0970	Bacteria	Bacteroidota	Bacteroidia	Bacteroidales	Muribaculaceae
ASV_SpEnBtA0971	Bacteria	Firmicutes	Clostridia	Clostridia vadinBB60 group
ASV_SpEnBtA0972	Bacteria	Bacteroidota	Bacteroidia	Bacteroidales	Rikenellaceae	Rikenellaceae RC9 gut group
ASV_SpEnBtA0973	Bacteria	Bacteroidota	Bacteroidia	Bacteroidales	Muribaculaceae
ASV_SpEnBtA0974	Bacteria	Firmicutes	Bacilli	Erysipelotrichales	Erysipelotrichaceae	Turicibacter
ASV_SpEnBtA0975	Bacteria	Bacteroidota	Bacteroidia	Bacteroidales	Muribaculaceae
ASV_SpEnBtA0976	Bacteria	Deferribacterota	Deferribacteres	Deferribacterales	Deferribacteraceae	Mucispirillum	schaedleri
ASV_SpEnBtA0977	Bacteria	Firmicutes	Clostridia	Lachnospirales	Lachnospiraceae	Murimonas	intestini
ASV_SpEnBtA0978	Bacteria	Bacteroidota	Bacteroidia	Bacteroidales	Tannerellaceae	Parabacteroides
ASV_SpEnBtA0979	Bacteria	Firmicutes	Clostridia	Oscillospirales	Ruminococcaceae	Incertae Sedis
ASV_SpEnBtA0980	Bacteria	Firmicutes	Bacilli	Lactobacillales	Lactobacillaceae	Lactobacillus	apodemi
ASV_SpEnBtA0981	Bacteria	Firmicutes	Bacilli	Erysipelotrichales	Erysipelotrichaceae	Dubosiella
ASV_SpEnBtA0982	Bacteria	Actinobacteriota	Coriobacteriia	Coriobacteriales	Atopobiaceae	Coriobacteriaceae UCG-002
ASV_SpEnBtA0983	Bacteria	Bacteroidota	Bacteroidia	Bacteroidales	Muribaculaceae
ASV_SpEnBtA0984	Bacteria	Firmicutes	Bacilli	Bacillales	Bacillaceae	Bacillus	pumilus
ASV_SpEnBtA0985	Bacteria	Firmicutes	Bacilli	RF39
ASV_SpEnBtA0986	Bacteria	Bacteroidota	Bacteroidia	Bacteroidales	Muribaculaceae
ASV_SpEnBtA0987	Bacteria	Firmicutes	Bacilli	Staphylococcales	Staphylococcaceae	Staphylococcus	auricularis
ASV_SpEnBtA0988	Bacteria	Proteobacteria	Gammaproteobacteria	Burkholderiales	Sutterellaceae	Sutterella	parvirubra
ASV_SpEnBtA0989	Bacteria	Bacteroidota	Bacteroidia	Bacteroidales	Rikenellaceae	Rikenellaceae RC9 gut group
ASV_SpEnBtA0990	Bacteria	Firmicutes	Clostridia	Lachnospirales	Lachnospiraceae	Roseburia
ASV_SpEnBtA0991	Bacteria	Bacteroidota	Bacteroidia	Bacteroidales	Muribaculaceae
ASV_SpEnBtA0992	Bacteria	Firmicutes	Clostridia	Peptostreptococcales-Tissierellales	Peptostreptococcaceae	Romboutsia	ilealis
ASV_SpEnBtA0993	Bacteria	Firmicutes	Bacilli	Erysipelotrichales	Erysipelotrichaceae	Dubosiella
ASV_SpEnBtA0994	Bacteria	Bacteroidota	Bacteroidia	Bacteroidales	Muribaculaceae
ASV_SpEnBtA0995	Bacteria	Firmicutes	Clostridia	Lachnospirales	Lachnospiraceae	GCA-900066575
ASV_SpEnBtA0996	Bacteria	Firmicutes	Clostridia	Lachnospirales	Lachnospiraceae	Roseburia
ASV_SpEnBtA0997	Bacteria	Bacteroidota	Bacteroidia	Chitinophagales	Chitinophagaceae	Sediminibacterium
ASV_SpEnBtA0998	Bacteria	Bacteroidota	Bacteroidia	Bacteroidales	Muribaculaceae
ASV_SpEnBtA0999	Bacteria	Bacteroidota	Bacteroidia	Bacteroidales	Muribaculaceae
ASV_SpEnBtA1000	Bacteria	Bacteroidota	Bacteroidia	Bacteroidales	Tannerellaceae	Parabacteroides	distasonis
ASV_SpEnBtA1001	Bacteria	Firmicutes	Bacilli	Erysipelotrichales	Erysipelotrichaceae	Ileibacterium	valens
ASV_SpEnBtA1002	Bacteria	Bacteroidota	Bacteroidia	Bacteroidales	Muribaculaceae
ASV_SpEnBtA1003	Bacteria	Proteobacteria	Gammaproteobacteria	Enterobacterales	Enterobacteriaceae	Escherichia-Shigella	sonnei
ASV_SpEnBtA1004	Bacteria	Deferribacterota	Deferribacteres	Deferribacterales	Deferribacteraceae	Mucispirillum	schaedleri
ASV_SpEnBtA1005	Bacteria	Bacteroidota	Bacteroidia	Bacteroidales	Muribaculaceae
ASV_SpEnBtA1006	Bacteria	Firmicutes	Bacilli	Erysipelotrichales	Erysipelotrichaceae	Ileibacterium	valens
ASV_SpEnBtA1007	Bacteria	Proteobacteria	Alphaproteobacteria	Rhizobiales	Rhizobiaceae	Neorhizobium	galegae
ASV_SpEnBtA1008	Bacteria	Firmicutes	Clostridia	Oscillospirales	Ruminococcaceae	Ruminococcus
ASV_SpEnBtA1009	Bacteria	Firmicutes	Clostridia	Lachnospirales	Lachnospiraceae	Lachnoclostridium
ASV_SpEnBtA1010	Bacteria	Firmicutes	Clostridia	Lachnospirales	Lachnospiraceae	Lachnoclostridium
ASV_SpEnBtA1011	Bacteria	Proteobacteria	Gammaproteobacteria	Enterobacterales	Yersiniaceae	Serratia	nematodiphila
ASV_SpEnBtA1012	Bacteria	Firmicutes	Clostridia	Lachnospirales	Lachnospiraceae	Lachnospiraceae NK4A136 group
ASV_SpEnBtA1013	Bacteria	Actinobacteriota	Actinobacteria	Corynebacteriales	Nocardiaceae	Rhodococcus	qingshengii
ASV_SpEnBtA1014	Bacteria	Firmicutes	Clostridia	Peptococcales	Peptococcaceae
ASV_SpEnBtA1015	Bacteria	Proteobacteria	Gammaproteobacteria	Enterobacterales	Enterobacteriaceae	Escherichia-Shigella	fergusonii
ASV_SpEnBtA1016	Bacteria	Bacteroidota	Bacteroidia	Bacteroidales	Marinifilaceae	Odoribacter
ASV_SpEnBtA1017	Bacteria	Bacteroidota	Bacteroidia	Bacteroidales	Rikenellaceae	Rikenellaceae RC9 gut group
ASV_SpEnBtA1018	Bacteria	Actinobacteriota	Actinobacteria	Bifidobacteriales	Bifidobacteriaceae	Bifidobacterium	pseudolongum
ASV_SpEnBtA1019	Bacteria	Firmicutes	Clostridia	Lachnospirales	Lachnospiraceae	Dorea
ASV_SpEnBtA1020	Bacteria	Firmicutes	Bacilli	Lactobacillales	Lactobacillaceae	Lactobacillus	murinus
ASV_SpEnBtA1021	Bacteria	Firmicutes	Bacilli	Lactobacillales	Streptococcaceae	Streptococcus	respiraculi
ASV_SpEnBtA1022	Bacteria	Firmicutes	Bacilli	Entomoplasmatales	Spiroplasmataceae	Spiroplasma	citri
ASV_SpEnBtA1023	Bacteria	Actinobacteriota	Actinobacteria	Corynebacteriales	Nocardiaceae	Rhodococcus	qingshengii
ASV_SpEnBtA1024	Bacteria	Firmicutes	Bacilli	Erysipelotrichales	Erysipelotrichaceae	Faecalibaculum	rodentium
ASV_SpEnBtA1025	Bacteria	Firmicutes	Bacilli	Lactobacillales	Streptococcaceae	Lactococcus	lactis
ASV_SpEnBtA1026	Bacteria	Proteobacteria	Gammaproteobacteria	Enterobacterales	Yersiniaceae	Serratia	marcescens
ASV_SpEnBtA1027	Bacteria	Bacteroidota	Bacteroidia	Bacteroidales	Muribaculaceae
ASV_SpEnBtA1028	Bacteria	Proteobacteria	Gammaproteobacteria	Pasteurellales	Pasteurellaceae	Rodentibacter	ratti
ASV_SpEnBtA1029	Bacteria	Proteobacteria	Gammaproteobacteria	Enterobacterales	Yersiniaceae	Serratia
ASV_SpEnBtA1030	Bacteria	Actinobacteriota	Actinobacteria	Bifidobacteriales	Bifidobacteriaceae	Bifidobacterium	pseudolongum
ASV_SpEnBtA1031	Bacteria	Bacteroidota	Bacteroidia	Bacteroidales	Rikenellaceae	Rikenellaceae RC9 gut group
ASV_SpEnBtA1032	Bacteria	Proteobacteria	Gammaproteobacteria	Burkholderiales	Comamonadaceae	Curvibacter	lanceolatus
ASV_SpEnBtA1033	Bacteria	Firmicutes	Clostridia	Lachnospirales	Lachnospiraceae	Lachnospiraceae UCG-006
ASV_SpEnBtA1034	Bacteria	Firmicutes	Bacilli	Erysipelotrichales	Erysipelotrichaceae	Turicibacter
ASV_SpEnBtA1035	Bacteria	Firmicutes	Clostridia	Lachnospirales	Lachnospiraceae	Roseburia
ASV_SpEnBtA1036	Bacteria	Firmicutes	Clostridia	Oscillospirales	Oscillospiraceae	Oscillibacter
ASV_SpEnBtA1037	Bacteria	Proteobacteria	Gammaproteobacteria	Burkholderiales	Burkholderiaceae	Burkholderia-Caballeronia-Paraburkholderia	caffeinilytica
ASV_SpEnBtA1038	Bacteria	Bacteroidota	Bacteroidia	Bacteroidales	Prevotellaceae	Prevotellaceae UCG-001
ASV_SpEnBtA1039	Bacteria	Firmicutes	Clostridia	Lachnospirales	Lachnospiraceae	[Eubacterium] xylanophilum group
ASV_SpEnBtA1040	Bacteria	Bacteroidota	Bacteroidia	Bacteroidales	Muribaculaceae
ASV_SpEnBtA1041	Bacteria	Proteobacteria	Gammaproteobacteria	Enterobacterales	Yersiniaceae	Serratia	marcescens
ASV_SpEnBtA1042	Bacteria	Bacteroidota	Bacteroidia	Bacteroidales	Muribaculaceae
ASV_SpEnBtA1043	Bacteria	Bacteroidota	Bacteroidia	Bacteroidales	Muribaculaceae
ASV_SpEnBtA1044	Bacteria	Bacteroidota	Bacteroidia	Bacteroidales	Marinifilaceae	Odoribacter
ASV_SpEnBtA1045	Bacteria	Firmicutes	Bacilli	Lactobacillales	Streptococcaceae	Lactococcus	lactis
ASV_SpEnBtA1046	Bacteria	Firmicutes	Bacilli	Staphylococcales	Staphylococcaceae	Staphylococcus	caprae
ASV_SpEnBtA1047	Bacteria	Firmicutes	Clostridia	Lachnospirales	Lachnospiraceae	Sellimonas	intestinalis
ASV_SpEnBtA1048	Bacteria	Actinobacteriota	Actinobacteria	Corynebacteriales	Nocardiaceae	Rhodococcus	qingshengii
ASV_SpEnBtA1049	Bacteria	Proteobacteria	Gammaproteobacteria	Enterobacterales	Erwiniaceae	Erwinia	toletana
ASV_SpEnBtA1050	Bacteria	Proteobacteria	Gammaproteobacteria	Pseudomonadales	Pseudomonadaceae	Pseudomonas	yamanorum
ASV_SpEnBtA1051	Bacteria	Firmicutes	Bacilli	Erysipelotrichales	Erysipelotrichaceae	Dubosiella
ASV_SpEnBtA1052	Bacteria	Firmicutes	Bacilli	Lactobacillales	Streptococcaceae	Lactococcus	lactis
ASV_SpEnBtA1053	Bacteria	Bacteroidota	Bacteroidia	Bacteroidales	Muribaculaceae
ASV_SpEnBtA1054	Bacteria	Firmicutes	Bacilli	Mycoplasmatales	Mycoplasmataceae	Candidatus Bacilloplasma
ASV_SpEnBtA1055	Bacteria	Firmicutes	Clostridia	Lachnospirales	Lachnospiraceae	Roseburia
ASV_SpEnBtA1056	Bacteria	Firmicutes	Clostridia	Lachnospirales	Lachnospiraceae	Lachnospiraceae NK4A136 group
ASV_SpEnBtA1057	Bacteria	Bacteroidota	Bacteroidia	Bacteroidales	Muribaculaceae
ASV_SpEnBtA1058	Bacteria	Firmicutes	Clostridia	Oscillospirales	Oscillospiraceae	Colidextribacter
ASV_SpEnBtA1059	Bacteria	Firmicutes	Bacilli	Lactobacillales	Lactobacillaceae	Lactobacillus	taiwanensis
ASV_SpEnBtA1060	Bacteria	Bacteroidota	Bacteroidia	Bacteroidales	Marinifilaceae	Odoribacter
ASV_SpEnBtA1061	Bacteria	Campilobacterota	Campylobacteria	Campylobacterales	Helicobacteraceae	Helicobacter	ganmani
ASV_SpEnBtA1062	Bacteria	Bacteroidota	Bacteroidia	Bacteroidales	Muribaculaceae
ASV_SpEnBtA1063	Bacteria	Firmicutes	Clostridia	Oscillospirales	[Eubacterium] coprostanoligenes group
ASV_SpEnBtA1064	Bacteria	Firmicutes	Bacilli	Staphylococcales	Staphylococcaceae	Staphylococcus
ASV_SpEnBtA1065	Bacteria	Firmicutes	Bacilli	Erysipelotrichales	Erysipelotrichaceae	Ileibacterium	valens
ASV_SpEnBtA1066	Bacteria	Bacteroidota	Bacteroidia	Bacteroidales	Tannerellaceae	Parabacteroides
ASV_SpEnBtA1067	Bacteria	Bacteroidota	Bacteroidia	Bacteroidales	Muribaculaceae
ASV_SpEnBtA1068	Bacteria	Firmicutes	Clostridia	Lachnospirales	Lachnospiraceae	Lachnospiraceae NK4A136 group
ASV_SpEnBtA1069	Bacteria	Firmicutes	Bacilli	Lactobacillales	Lactobacillaceae	Lactobacillus	murinus
ASV_SpEnBtA1070	Bacteria	Firmicutes	Bacilli	Erysipelotrichales	Erysipelotrichaceae	Dubosiella
ASV_SpEnBtA1071	Bacteria	Firmicutes	Clostridia	Lachnospirales	Lachnospiraceae	[Eubacterium] xylanophilum group
ASV_SpEnBtA1072	Bacteria	Campilobacterota	Campylobacteria	Campylobacterales	Helicobacteraceae	Helicobacter	ganmani
ASV_SpEnBtA1073	Bacteria	Firmicutes	Clostridia	Lachnospirales	Lachnospiraceae	Lachnospiraceae NK4A136 group
ASV_SpEnBtA1074	Bacteria	Bacteroidota	Bacteroidia	Bacteroidales	Muribaculaceae
ASV_SpEnBtA1075	Bacteria	Bacteroidota	Bacteroidia	Bacteroidales	Muribaculaceae
ASV_SpEnBtA1076	Bacteria	Proteobacteria	Alphaproteobacteria	Rhizobiales	Xanthobacteraceae	Bradyrhizobium	japonicum
ASV_SpEnBtA1077	Bacteria	Firmicutes	Bacilli	Erysipelotrichales	Erysipelotrichaceae	Faecalibaculum	rodentium
ASV_SpEnBtA1078	Bacteria	Firmicutes	Bacilli	Erysipelotrichales	Erysipelotrichaceae	Ileibacterium	valens
ASV_SpEnBtA1079	Bacteria	Bacteroidota	Bacteroidia	Bacteroidales	Muribaculaceae
ASV_SpEnBtA1080	Bacteria	Bacteroidota	Bacteroidia	Bacteroidales	Muribaculaceae
ASV_SpEnBtA1081	Bacteria	Deferribacterota	Deferribacteres	Deferribacterales	Deferribacteraceae	Mucispirillum	schaedleri
ASV_SpEnBtA1082	Bacteria	Planctomycetota	BD7-11
ASV_SpEnBtA1083	Bacteria	Proteobacteria	Gammaproteobacteria	Pasteurellales	Pasteurellaceae	Rodentibacter	ratti
ASV_SpEnBtA1084	Bacteria	Firmicutes	Clostridia	Lachnospirales	Lachnospiraceae	Lachnospiraceae UCG-006
ASV_SpEnBtA1085	Bacteria	Proteobacteria	Gammaproteobacteria	Burkholderiales	Burkholderiaceae	Burkholderia-Caballeronia-Paraburkholderia
ASV_SpEnBtA1086	Bacteria	Proteobacteria	Gammaproteobacteria	Enterobacterales	Enterobacteriaceae	Escherichia-Shigella
ASV_SpEnBtA1087	Bacteria	Bacteroidota	Bacteroidia	Bacteroidales	Rikenellaceae	Rikenellaceae RC9 gut group
ASV_SpEnBtA1088	Bacteria	Desulfobacterota	Desulfovibrionia	Desulfovibrionales	Desulfovibrionaceae
ASV_SpEnBtA1089	Bacteria	Firmicutes	Clostridia	Lachnospirales	Lachnospiraceae	Dorea	longicatena
ASV_SpEnBtA1090	Bacteria	Proteobacteria	Gammaproteobacteria	Diplorickettsiales	Diplorickettsiaceae	Aquicella
ASV_SpEnBtA1091	Bacteria	Firmicutes	Bacilli	Erysipelotrichales	Erysipelotrichaceae	Dubosiella
ASV_SpEnBtA1092	Bacteria	Proteobacteria	Gammaproteobacteria	Enterobacterales	Yersiniaceae	Serratia
ASV_SpEnBtA1093	Bacteria	Proteobacteria	Gammaproteobacteria	Enterobacterales	Enterobacteriaceae	Escherichia-Shigella	fergusonii
ASV_SpEnBtA1094	Bacteria	Firmicutes	Bacilli	Acholeplasmatales	Acholeplasmataceae	Anaeroplasma
ASV_SpEnBtA1095	Bacteria	Firmicutes	Bacilli	Erysipelotrichales	Erysipelotrichaceae	Dubosiella
ASV_SpEnBtA1096	Bacteria	Bacteroidota	Bacteroidia	Bacteroidales	Bacteroidaceae	Bacteroides	sartorii
ASV_SpEnBtA1097	Bacteria	Firmicutes	Clostridia	Lachnospirales	Lachnospiraceae	Roseburia
ASV_SpEnBtA1098	Bacteria	Firmicutes	Bacilli	Erysipelotrichales	Erysipelotrichaceae	Dubosiella
ASV_SpEnBtA1099	Bacteria	Bacteroidota	Bacteroidia	Bacteroidales	Muribaculaceae
ASV_SpEnBtA1100	Bacteria	Deferribacterota	Deferribacteres	Deferribacterales	Deferribacteraceae	Mucispirillum	schaedleri
ASV_SpEnBtA1101	Bacteria	Patescibacteria	Saccharimonadia	Saccharimonadales	Saccharimonadaceae	Candidatus Saccharimonas
ASV_SpEnBtA1102	Bacteria	Proteobacteria	Gammaproteobacteria	Burkholderiales	Burkholderiaceae	Burkholderia-Caballeronia-Paraburkholderia	caffeinilytica
ASV_SpEnBtA1103	Bacteria	Firmicutes	Clostridia	Lachnospirales	Lachnospiraceae	Lachnospiraceae NK4A136 group
ASV_SpEnBtA1104	Bacteria	Bacteroidota	Bacteroidia	Bacteroidales	Muribaculaceae
ASV_SpEnBtA1105	Bacteria	Firmicutes	Bacilli	Erysipelotrichales	Erysipelotrichaceae	Dubosiella
ASV_SpEnBtA1106	Bacteria	Bacteroidota	Bacteroidia	Bacteroidales	Marinifilaceae	Odoribacter
ASV_SpEnBtA1107	Bacteria	Bacteroidota	Bacteroidia	Bacteroidales	Tannerellaceae	Parabacteroides	distasonis
ASV_SpEnBtA1108	Bacteria	Firmicutes	Clostridia	Oscillospirales	Ruminococcaceae
ASV_SpEnBtA1109	Bacteria	Bacteroidota	Bacteroidia	Chitinophagales	Chitinophagaceae	Lacibacter
ASV_SpEnBtA1110	Bacteria	Firmicutes	Clostridia	Lachnospirales	Lachnospiraceae	Roseburia
ASV_SpEnBtA1111	Bacteria	Firmicutes	Bacilli	Erysipelotrichales	Erysipelotrichaceae	Ileibacterium	valens
ASV_SpEnBtA1112	Bacteria	Proteobacteria	Gammaproteobacteria	Enterobacterales	Yersiniaceae	Serratia	nematodiphila
ASV_SpEnBtA1113	Bacteria	Firmicutes	Clostridia	Oscillospirales	Ruminococcaceae	Ruminococcus
ASV_SpEnBtA1114	Bacteria	Bacteroidota	Bacteroidia	Bacteroidales	Rikenellaceae	Alistipes
ASV_SpEnBtA1115	Bacteria	Firmicutes	Clostridia	Lachnospirales	Lachnospiraceae	Lachnospiraceae NK4A136 group
ASV_SpEnBtA1116	Bacteria	Bacteroidota	Bacteroidia	Bacteroidales	Prevotellaceae	Prevotellaceae UCG-001
ASV_SpEnBtA1117	Bacteria	Bacteroidota	Bacteroidia	Bacteroidales	Tannerellaceae	Parabacteroides
ASV_SpEnBtA1118	Bacteria	Proteobacteria	Gammaproteobacteria	Burkholderiales	Alcaligenaceae	Achromobacter	insolitus
ASV_SpEnBtA1119	Bacteria	Bacteroidota	Bacteroidia	Bacteroidales	Bacteroidaceae	Bacteroides	caecimuris
ASV_SpEnBtA1120	Bacteria	Bacteroidota	Bacteroidia	Bacteroidales	Prevotellaceae	Prevotellaceae UCG-001
ASV_SpEnBtA1121	Bacteria	Firmicutes	Clostridia	Oscillospirales	Oscillospiraceae	Colidextribacter
ASV_SpEnBtA1122	Bacteria	Bacteroidota	Bacteroidia	Bacteroidales	Muribaculaceae
ASV_SpEnBtA1123	Bacteria	Firmicutes	Clostridia	Lachnospirales	Lachnospiraceae	Lachnospiraceae NK4A136 group
ASV_SpEnBtA1124	Bacteria	Bacteroidota	Bacteroidia	Bacteroidales	Muribaculaceae
ASV_SpEnBtA1125	Bacteria	Firmicutes	Bacilli	Erysipelotrichales	Erysipelotrichaceae	Dubosiella
ASV_SpEnBtA1126	Bacteria	Bacteroidota	Bacteroidia	Bacteroidales	Muribaculaceae
ASV_SpEnBtA1127	Bacteria	Proteobacteria	Alphaproteobacteria	Rickettsiales	Mitochondria
ASV_SpEnBtA1128	Bacteria	Firmicutes	Bacilli	Lactobacillales	Streptococcaceae	Lactococcus	lactis
ASV_SpEnBtA1129	Bacteria	Bacteroidota	Bacteroidia	Bacteroidales	Muribaculaceae
ASV_SpEnBtA1130	Bacteria	Firmicutes	Clostridia	Lachnospirales	Lachnospiraceae	Catenibacillus
ASV_SpEnBtA1131	Bacteria	Proteobacteria	Gammaproteobacteria	Pasteurellales	Pasteurellaceae	Muribacter	muris
ASV_SpEnBtA1132	Bacteria	Actinobacteriota	Actinobacteria	Micrococcales	Micrococcaceae	Kocuria	marina
ASV_SpEnBtA1133	Bacteria	Actinobacteriota	Coriobacteriia	Coriobacteriales	Atopobiaceae	Coriobacteriaceae UCG-002
ASV_SpEnBtA1134	Bacteria	Firmicutes	Bacilli	Erysipelotrichales	Erysipelotrichaceae	Turicibacter
ASV_SpEnBtA1135	Bacteria	Firmicutes	Clostridia	Oscillospirales	Oscillospiraceae	Colidextribacter
ASV_SpEnBtA1136	Bacteria	Bacteroidota	Bacteroidia	Bacteroidales	Muribaculaceae
ASV_SpEnBtA1137	Bacteria	Proteobacteria	Alphaproteobacteria	Rhizobiales	Rhizobiaceae	Ochrobactrum	pituitosum
ASV_SpEnBtA1138	Bacteria	Bacteroidota	Bacteroidia	Bacteroidales	Tannerellaceae	Parabacteroides
ASV_SpEnBtA1139	Bacteria	Proteobacteria	Gammaproteobacteria	Burkholderiales	Comamonadaceae	Aquabacterium
ASV_SpEnBtA1140	Bacteria	Bacteroidota	Bacteroidia	Bacteroidales	Muribaculaceae
ASV_SpEnBtA1141	Bacteria	Firmicutes	Bacilli	Staphylococcales	Staphylococcaceae	Staphylococcus	epidermidis
ASV_SpEnBtA1142	Bacteria	Bacteroidota	Bacteroidia	Bacteroidales	Tannerellaceae	Parabacteroides
ASV_SpEnBtA1143	Bacteria	Bacteroidota	Bacteroidia	Bacteroidales	Marinifilaceae	Odoribacter
ASV_SpEnBtA1144	Bacteria	Firmicutes	Bacilli	Acholeplasmatales	Acholeplasmataceae	Anaeroplasma
ASV_SpEnBtA1145	Bacteria	Deinococcota	Deinococci	Deinococcales	Deinococcaceae	Deinococcus	geothermalis
ASV_SpEnBtA1146	Bacteria	Bacteroidota	Bacteroidia	Bacteroidales	Marinifilaceae	Odoribacter
ASV_SpEnBtA1147	Bacteria	Firmicutes	Clostridia	Peptostreptococcales-Tissierellales	Peptostreptococcaceae	Romboutsia	ilealis
ASV_SpEnBtA1148	Bacteria	Deferribacterota	Deferribacteres	Deferribacterales	Deferribacteraceae	Mucispirillum	schaedleri
ASV_SpEnBtA1149	Bacteria	Bacteroidota	Bacteroidia	Bacteroidales	Marinifilaceae	Odoribacter
ASV_SpEnBtA1150	Bacteria	Proteobacteria	Gammaproteobacteria	Xanthomonadales	Xanthomonadaceae	Stenotrophomonas	maltophilia
ASV_SpEnBtA1151	Bacteria	Bacteroidota	Bacteroidia	Bacteroidales	Muribaculaceae
ASV_SpEnBtA1152	Bacteria	Firmicutes	Bacilli	Erysipelotrichales	Erysipelotrichaceae	Ileibacterium	valens
ASV_SpEnBtA1153	Bacteria	Firmicutes	Bacilli	Erysipelotrichales	Erysipelotrichaceae	Ileibacterium	valens
ASV_SpEnBtA1154	Bacteria	Bacteroidota	Bacteroidia	Bacteroidales	Muribaculaceae
ASV_SpEnBtA1155	Bacteria	Firmicutes	Clostridia	Lachnospirales	Lachnospiraceae	Lachnospiraceae NK4A136 group
ASV_SpEnBtA1156	Bacteria	Firmicutes	Clostridia	Lachnospirales	Lachnospiraceae	Lachnospiraceae NK4A136 group
ASV_SpEnBtA1157	Bacteria	Firmicutes	Bacilli	Entomoplasmatales	Entomoplasmataceae	Mesoplasma	grammopterae
ASV_SpEnBtA1158	Bacteria	Bacteroidota	Bacteroidia	Bacteroidales	Tannerellaceae	Parabacteroides	distasonis
ASV_SpEnBtA1159	Bacteria	Firmicutes	Clostridia	Lachnospirales	Lachnospiraceae
ASV_SpEnBtA1160	Bacteria	Actinobacteriota	Coriobacteriia	Coriobacteriales	Atopobiaceae	Coriobacteriaceae UCG-002
ASV_SpEnBtA1161	Bacteria	Bacteroidota	Bacteroidia	Bacteroidales	Muribaculaceae
ASV_SpEnBtA1162	Bacteria	Firmicutes	Bacilli	Erysipelotrichales	Erysipelotrichaceae	Ileibacterium	valens
ASV_SpEnBtA1163	Bacteria	Proteobacteria	Gammaproteobacteria	Burkholderiales	Alcaligenaceae	Achromobacter	insolitus
ASV_SpEnBtA1164	Bacteria	Firmicutes	Bacilli	Lactobacillales	Streptococcaceae	Lactococcus	lactis
ASV_SpEnBtA1165	Bacteria	Firmicutes	Clostridia	Lachnospirales	Lachnospiraceae
ASV_SpEnBtA1166	Bacteria	Firmicutes	Bacilli	Erysipelotrichales	Erysipelotrichaceae	Dubosiella
ASV_SpEnBtA1167	Bacteria	Bacteroidota	Bacteroidia	Bacteroidales	Muribaculaceae
ASV_SpEnBtA1168	Bacteria	Bacteroidota	Bacteroidia	Bacteroidales	Muribaculaceae
ASV_SpEnBtA1169	Bacteria	Firmicutes	Clostridia	Lachnospirales	Lachnospiraceae	Roseburia
ASV_SpEnBtA1171	Bacteria	Firmicutes	Bacilli	Erysipelotrichales	Erysipelotrichaceae	Dubosiella
ASV_SpEnBtA1172	Bacteria	Desulfobacterota	Desulfovibrionia	Desulfovibrionales	Desulfovibrionaceae
ASV_SpEnBtA1173	Bacteria	Actinobacteriota	Actinobacteria	Corynebacteriales	Nocardiaceae	Rhodococcus	qingshengii
ASV_SpEnBtA1174	Bacteria	Firmicutes	Bacilli	Lactobacillales	Streptococcaceae	Lactococcus
ASV_SpEnBtA1175	Bacteria	Proteobacteria	Gammaproteobacteria	Pasteurellales	Pasteurellaceae	Rodentibacter	heylii
ASV_SpEnBtA1176	Bacteria	Actinobacteriota	Actinobacteria	Corynebacteriales	Nocardiaceae	Rhodococcus	erythropolis
ASV_SpEnBtA1177	Bacteria	Firmicutes	Clostridia	Clostridia UCG-014
ASV_SpEnBtA1178	Bacteria	Deferribacterota	Deferribacteres	Deferribacterales	Deferribacteraceae	Mucispirillum	schaedleri
ASV_SpEnBtA1179	Bacteria	Firmicutes	Clostridia	Oscillospirales	Oscillospiraceae	Colidextribacter
ASV_SpEnBtA1180	Bacteria	Bacteroidota	Bacteroidia	Bacteroidales	Muribaculaceae
ASV_SpEnBtA1181	Bacteria	Bacteroidota	Bacteroidia	Chitinophagales	Chitinophagaceae	Lacibacter
ASV_SpEnBtA1182	Bacteria	Bacteroidota	Bacteroidia	Bacteroidales	Muribaculaceae
ASV_SpEnBtA1183	Bacteria	Bacteroidota	Bacteroidia	Bacteroidales	Tannerellaceae	Parabacteroides	merdae
ASV_SpEnBtA1184	Bacteria	Firmicutes	Bacilli	Lactobacillales	Streptococcaceae	Lactococcus
ASV_SpEnBtA1185	Bacteria	Actinobacteriota	Actinobacteria	Micrococcales	Micrococcaceae	Micrococcus	luteus
ASV_SpEnBtA1186	Bacteria	Firmicutes	Bacilli	Erysipelotrichales	Erysipelotrichaceae	Dubosiella
ASV_SpEnBtA1187	Bacteria	Bacteroidota	Bacteroidia	Bacteroidales	Rikenellaceae	Alistipes
ASV_SpEnBtA1188	Bacteria	Firmicutes	Bacilli	Lactobacillales	Lactobacillaceae	Lactobacillus	murinus
ASV_SpEnBtA1189	Bacteria	Firmicutes	Bacilli	Erysipelotrichales	Erysipelotrichaceae	Ileibacterium	valens
ASV_SpEnBtA1190	Bacteria	Firmicutes	Bacilli	Acholeplasmatales	Acholeplasmataceae	Anaeroplasma
ASV_SpEnBtA1191	Bacteria	Proteobacteria	Alphaproteobacteria	Rhodospirillales
ASV_SpEnBtA1192	Bacteria	Firmicutes	Clostridia	Lachnospirales	Lachnospiraceae	Roseburia
ASV_SpEnBtA1193	Bacteria	Campilobacterota	Campylobacteria	Campylobacterales	Helicobacteraceae	Helicobacter	ganmani
ASV_SpEnBtA1194	Bacteria	Campilobacterota	Campylobacteria	Campylobacterales	Helicobacteraceae	Helicobacter	ganmani
ASV_SpEnBtA1195	Bacteria	Bacteroidota	Bacteroidia	Bacteroidales	Muribaculaceae
ASV_SpEnBtA1196	Bacteria	Firmicutes	Clostridia	Lachnospirales	Lachnospiraceae	Roseburia
ASV_SpEnBtA1197	Bacteria	Firmicutes	Clostridia	Lachnospirales	Lachnospiraceae	Blautia	stercoris
ASV_SpEnBtA1198	Bacteria	Actinobacteriota	Actinobacteria	Bifidobacteriales	Bifidobacteriaceae	Bifidobacterium	choerinum
ASV_SpEnBtA1199	Bacteria	Firmicutes	Clostridia	Peptostreptococcales-Tissierellales	Anaerococcus
ASV_SpEnBtA1200	Bacteria	Bacteroidota	Bacteroidia	Bacteroidales	Muribaculaceae
ASV_SpEnBtA1201	Bacteria	Firmicutes	Clostridia	Lachnospirales	Lachnospiraceae
ASV_SpEnBtA1203	Bacteria	Bacteroidota	Bacteroidia	Bacteroidales	Muribaculaceae
ASV_SpEnBtA1204	Bacteria	Firmicutes	Clostridia	Lachnospirales	Lachnospiraceae	GCA-900066575
ASV_SpEnBtA1205	Bacteria	Firmicutes	Clostridia	Christensenellales	Christensenellaceae	Catabacter
ASV_SpEnBtA1206	Bacteria	Firmicutes	Bacilli	Acholeplasmatales	Acholeplasmataceae	Anaeroplasma
ASV_SpEnBtA1207	Bacteria	Firmicutes	Bacilli	Acholeplasmatales	Acholeplasmataceae	Anaeroplasma
ASV_SpEnBtA1208	Bacteria	Proteobacteria	Gammaproteobacteria	Burkholderiales	Burkholderiaceae	Burkholderia-Caballeronia-Paraburkholderia	oxyphila
ASV_SpEnBtA1209	Bacteria	Firmicutes	Clostridia	Lachnospirales	Lachnospiraceae	Lachnospiraceae NK4A136 group
ASV_SpEnBtA1210	Bacteria	Actinobacteriota	Actinobacteria	Bifidobacteriales	Bifidobacteriaceae	Bifidobacterium	pseudolongum
ASV_SpEnBtA1211	Bacteria	Firmicutes	Clostridia	Lachnospirales	Lachnospiraceae	Lachnospiraceae NK4A136 group
ASV_SpEnBtA1212	Bacteria	Bacteroidota	Bacteroidia	Bacteroidales	Porphyromonadaceae	Porphyromonas	pasteri
ASV_SpEnBtA1213	Bacteria	Proteobacteria	Gammaproteobacteria	Pasteurellales	Pasteurellaceae	Haemophilus	parainfluenzae
ASV_SpEnBtA1214	Bacteria	Firmicutes	Clostridia	Lachnospirales	Lachnospiraceae
ASV_SpEnBtA1215	Bacteria	Bacteroidota	Bacteroidia	Bacteroidales	Muribaculaceae
ASV_SpEnBtA1216	Bacteria	Firmicutes	Clostridia	Lachnospirales	Lachnospiraceae
ASV_SpEnBtA1217	Bacteria	Firmicutes	Clostridia	Lachnospirales	Lachnospiraceae	Lachnospiraceae UCG-001	bacterium
ASV_SpEnBtA1218	Bacteria	Bacteroidota	Bacteroidia	Bacteroidales	Muribaculaceae
ASV_SpEnBtA1219	Bacteria	Firmicutes	Bacilli	Lactobacillales	Lactobacillaceae	Lactobacillus	murinus
ASV_SpEnBtA1220	Bacteria	Bacteroidota	Bacteroidia	Bacteroidales	Marinifilaceae	Odoribacter
ASV_SpEnBtA1221	Bacteria	Firmicutes	Bacilli	Lactobacillales	Lactobacillaceae	Lactobacillus	murinus
ASV_SpEnBtA1222	Bacteria	Proteobacteria	Gammaproteobacteria	Burkholderiales	Burkholderiaceae	Ralstonia	insidiosa
ASV_SpEnBtA1223	Bacteria	Proteobacteria	Gammaproteobacteria	Enterobacterales	Yersiniaceae	Serratia	marcescens
ASV_SpEnBtA1224	Bacteria	Firmicutes	Bacilli	Erysipelotrichales	Erysipelotrichaceae	Turicibacter
ASV_SpEnBtA1225	Bacteria	Proteobacteria	Gammaproteobacteria	Pasteurellales	Pasteurellaceae	Muribacter	muris
ASV_SpEnBtA1226	Bacteria	Proteobacteria	Alphaproteobacteria	Rhizobiales	Rhizobiaceae	Ochrobactrum	pseudogrignonense
ASV_SpEnBtA1227	Bacteria	Bacteroidota	Bacteroidia	Bacteroidales	Muribaculaceae
ASV_SpEnBtA1228	Bacteria	Proteobacteria	Gammaproteobacteria	Pasteurellales	Pasteurellaceae	Muribacter	muris
ASV_SpEnBtA1229	Bacteria	Actinobacteriota	Actinobacteria	Bifidobacteriales	Bifidobacteriaceae	Bifidobacterium	choerinum
ASV_SpEnBtA1230	Bacteria	Proteobacteria	Alphaproteobacteria	Rhodobacterales	Rhodobacteraceae	Rubellimicrobium
ASV_SpEnBtA1231	Bacteria	Proteobacteria	Gammaproteobacteria	Burkholderiales	Burkholderiaceae	Ralstonia	insidiosa
ASV_SpEnBtA1232	Bacteria	Bacteroidota	Bacteroidia	Bacteroidales	Prevotellaceae	Prevotellaceae UCG-001
ASV_SpEnBtA1233	Bacteria	Bacteroidota	Bacteroidia	Bacteroidales	Prevotellaceae	Paraprevotella	clara
ASV_SpEnBtA1234	Bacteria	Actinobacteriota	Actinobacteria	Bifidobacteriales	Bifidobacteriaceae	Bifidobacterium	choerinum
ASV_SpEnBtA1235	Bacteria	Firmicutes	Bacilli	Erysipelotrichales	Erysipelotrichaceae	Dubosiella
ASV_SpEnBtA1236	Bacteria	Proteobacteria	Alphaproteobacteria	Rickettsiales	Mitochondria
ASV_SpEnBtA1237	Bacteria	Bacteroidota	Bacteroidia	Bacteroidales	Muribaculaceae
ASV_SpEnBtA1238	Bacteria	Firmicutes	Clostridia	Clostridia UCG-014
ASV_SpEnBtA1239	Bacteria	Proteobacteria	Gammaproteobacteria	Enterobacterales	Yersiniaceae	Serratia	marcescens
ASV_SpEnBtA1240	Bacteria	Firmicutes	Bacilli	Erysipelotrichales	Erysipelotrichaceae	Ileibacterium	valens
ASV_SpEnBtA1241	Bacteria	Bacteroidota	Bacteroidia	Bacteroidales	Muribaculaceae
ASV_SpEnBtA1242	Bacteria	Deferribacterota	Deferribacteres	Deferribacterales	Deferribacteraceae	Mucispirillum	schaedleri
ASV_SpEnBtA1243	Bacteria	Firmicutes	Bacilli	Erysipelotrichales	Erysipelotrichaceae	Dubosiella
ASV_SpEnBtA1244	Bacteria	Proteobacteria	Alphaproteobacteria	Rhodospirillales
ASV_SpEnBtA1245	Bacteria	Campilobacterota	Campylobacteria	Campylobacterales	Helicobacteraceae	Helicobacter	ganmani
ASV_SpEnBtA1246	Bacteria	Bacteroidota	Bacteroidia	Bacteroidales	Muribaculaceae
ASV_SpEnBtA1247	Bacteria	Actinobacteriota	Actinobacteria	Bifidobacteriales	Bifidobacteriaceae	Bifidobacterium	pseudolongum
ASV_SpEnBtA1248	Bacteria	Actinobacteriota	Actinobacteria	Bifidobacteriales	Bifidobacteriaceae	Bifidobacterium	choerinum
ASV_SpEnBtA1249	Bacteria	Proteobacteria	Gammaproteobacteria	Burkholderiales	Alcaligenaceae	Achromobacter	insolitus
ASV_SpEnBtA1250	Bacteria	Actinobacteriota	Actinobacteria	Corynebacteriales	Nocardiaceae	Rhodococcus	qingshengii
ASV_SpEnBtA1251	Bacteria	Actinobacteriota	Actinobacteria	Bifidobacteriales	Bifidobacteriaceae	Bifidobacterium	globosum
ASV_SpEnBtA1252	Bacteria	Firmicutes	Bacilli	Paenibacillales	Paenibacillaceae	Paenibacillus	xylanexedens
ASV_SpEnBtA1253	Bacteria	Firmicutes	Clostridia	Lachnospirales	Lachnospiraceae	Lachnoclostridium
ASV_SpEnBtA1254	Bacteria	Firmicutes	Clostridia	Clostridiales	Clostridiaceae	Clostridium sensu stricto 1
ASV_SpEnBtA1255	Bacteria	Proteobacteria	Alphaproteobacteria	Rhizobiales	Rhizobiaceae	Ochrobactrum	pseudogrignonense
ASV_SpEnBtA1256	Bacteria	Actinobacteriota	Actinobacteria	Bifidobacteriales	Bifidobacteriaceae	Bifidobacterium	pseudolongum
ASV_SpEnBtA1257	Bacteria	Firmicutes	Bacilli	Erysipelotrichales	Erysipelotrichaceae	Dubosiella
ASV_SpEnBtA1258	Bacteria	Bacteroidota	Bacteroidia	Bacteroidales	Muribaculaceae
ASV_SpEnBtA1259	Bacteria	Actinobacteriota	Actinobacteria	Bifidobacteriales	Bifidobacteriaceae	Bifidobacterium	eulemuris
ASV_SpEnBtA1260	Bacteria	Firmicutes	Clostridia	Lachnospirales	Lachnospiraceae	[Eubacterium] xylanophilum group
ASV_SpEnBtA1261	Bacteria	Bacteroidota	Bacteroidia	Bacteroidales	Muribaculaceae
ASV_SpEnBtA1262	Bacteria	Bacteroidota	Bacteroidia	Bacteroidales	Muribaculaceae
ASV_SpEnBtA1263	Bacteria	Firmicutes	Bacilli	Erysipelotrichales	Erysipelotrichaceae	Ileibacterium	valens
ASV_SpEnBtA1264	Bacteria	Bacteroidota	Bacteroidia	Bacteroidales	Rikenellaceae	Alistipes
ASV_SpEnBtA1265	Bacteria	Bacteroidota	Bacteroidia	Bacteroidales	Muribaculaceae
ASV_SpEnBtA1266	Bacteria	Firmicutes	Bacilli	Erysipelotrichales	Erysipelotrichaceae	Ileibacterium	valens
ASV_SpEnBtA1267	Bacteria	Firmicutes	Bacilli	Erysipelotrichales	Erysipelotrichaceae	Dubosiella
ASV_SpEnBtA1268	Bacteria	Firmicutes	Bacilli	Lactobacillales	Streptococcaceae	Lactococcus	lactis
ASV_SpEnBtA1269	Bacteria	Firmicutes	Bacilli	Bacillales	Bacillaceae	Bacillus	cereus
ASV_SpEnBtA1270	Bacteria	Bacteroidota	Bacteroidia	Bacteroidales	Tannerellaceae	Parabacteroides
ASV_SpEnBtA1271	Bacteria	Bacteroidota	Bacteroidia	Bacteroidales	Muribaculaceae
ASV_SpEnBtA1272	Bacteria	Firmicutes	Clostridia	Clostridiales	Clostridiaceae	Clostridium sensu stricto 1	celatum
ASV_SpEnBtA1273	Bacteria	Proteobacteria	Gammaproteobacteria	Pseudomonadales	Moraxellaceae	Acinetobacter	schindleri
ASV_SpEnBtA1274	Bacteria	Actinobacteriota	Actinobacteria	Bifidobacteriales	Bifidobacteriaceae	Bifidobacterium	pseudolongum
ASV_SpEnBtA1275	Bacteria	Bacteroidota	Bacteroidia	Bacteroidales	Muribaculaceae
ASV_SpEnBtA1276	Bacteria	Firmicutes	Bacilli	Erysipelotrichales	Erysipelotrichaceae	Dubosiella
ASV_SpEnBtA1277	Bacteria	Firmicutes	Bacilli	Lactobacillales	Streptococcaceae	Lactococcus
ASV_SpEnBtA1278	Bacteria	Proteobacteria	Gammaproteobacteria	Burkholderiales	Rhodocyclaceae	Methyloversatilis
ASV_SpEnBtA1279	Bacteria	Proteobacteria	Gammaproteobacteria	Enterobacterales	Enterobacteriaceae	Escherichia-Shigella	coli
ASV_SpEnBtA1280	Bacteria	Firmicutes	Clostridia	Lachnospirales	Lachnospiraceae	Lachnospiraceae NC2004 group
ASV_SpEnBtA1281	Bacteria	Firmicutes	Bacilli	Lactobacillales	Streptococcaceae	Lactococcus	lactis
ASV_SpEnBtA1282	Bacteria	Bacteroidota	Bacteroidia	Bacteroidales	Tannerellaceae	Parabacteroides
ASV_SpEnBtA1283	Bacteria	Bacteroidota	Bacteroidia	Bacteroidales	Rikenellaceae	Alistipes
ASV_SpEnBtA1284	Bacteria	Firmicutes	Bacilli	Lactobacillales	Streptococcaceae	Streptococcus	danieliae
ASV_SpEnBtA1285	Bacteria	Proteobacteria	Gammaproteobacteria	Pseudomonadales	Moraxellaceae	Acinetobacter	wuhouensis
ASV_SpEnBtA1286	Bacteria	Firmicutes	Clostridia	Lachnospirales	Lachnospiraceae
ASV_SpEnBtA1287	Bacteria	Actinobacteriota	Actinobacteria	Corynebacteriales	Corynebacteriaceae	Corynebacterium	riegelii
ASV_SpEnBtA1288	Bacteria	Firmicutes	Bacilli	Acholeplasmatales	Acholeplasmataceae	Anaeroplasma
ASV_SpEnBtA1289	Bacteria	Bacteroidota	Bacteroidia	Bacteroidales	Tannerellaceae	Parabacteroides	distasonis
ASV_SpEnBtA1290	Bacteria	Bacteroidota	Bacteroidia	Bacteroidales	Muribaculaceae
ASV_SpEnBtA1291	Bacteria	Firmicutes	Bacilli	Erysipelotrichales	Erysipelotrichaceae	Dubosiella
ASV_SpEnBtA1292	Bacteria	Proteobacteria	Gammaproteobacteria	Enterobacterales	Enterobacteriaceae	Cronobacter
ASV_SpEnBtA1293	Bacteria	Firmicutes	Bacilli	Erysipelotrichales	Erysipelotrichaceae	Dubosiella
ASV_SpEnBtA1294	Bacteria	Proteobacteria	Gammaproteobacteria	Burkholderiales	Neisseriaceae
ASV_SpEnBtA1295	Bacteria	Bacteroidota	Bacteroidia	Bacteroidales	Marinifilaceae	Odoribacter
ASV_SpEnBtA1296	Bacteria	Bacteroidota	Bacteroidia	Bacteroidales	Muribaculaceae
ASV_SpEnBtA1297	Bacteria	Bacteroidota	Bacteroidia	Bacteroidales	Muribaculaceae
ASV_SpEnBtA1298	Bacteria	Firmicutes	Bacilli	Erysipelotrichales	Erysipelotrichaceae	Ileibacterium	valens
ASV_SpEnBtA1299	Bacteria	Proteobacteria	Alphaproteobacteria	Rhizobiales	Rhizobiaceae
ASV_SpEnBtA1300	Bacteria	Bacteroidota	Bacteroidia	Bacteroidales	Muribaculaceae
ASV_SpEnBtA1301	Bacteria	Verrucomicrobiota	Verrucomicrobiae	Opitutales	Opitutaceae	Lacunisphaera
ASV_SpEnBtA1302	Bacteria	Firmicutes	Clostridia	Clostridia UCG-014
ASV_SpEnBtA1303	Bacteria	Firmicutes	Clostridia	Lachnospirales	Lachnospiraceae	Lachnospiraceae NK4A136 group
ASV_SpEnBtA1304	Bacteria	Bacteroidota	Bacteroidia	Bacteroidales	Muribaculaceae
ASV_SpEnBtA1305	Bacteria	Firmicutes	Bacilli	Bacillales	Bacillaceae	Aeribacillus	pallidus
ASV_SpEnBtA1306	Bacteria	Firmicutes	Clostridia	Lachnospirales	Lachnospiraceae	Tyzzerella	nexilis
ASV_SpEnBtA1307	Bacteria	Firmicutes	Bacilli	Erysipelotrichales	Erysipelotrichaceae	Ileibacterium	valens
ASV_SpEnBtA1308	Bacteria	Campilobacterota	Campylobacteria	Campylobacterales	Helicobacteraceae	Helicobacter	ganmani
ASV_SpEnBtA1309	Bacteria	Firmicutes	Bacilli	Erysipelotrichales	Erysipelotrichaceae	Ileibacterium	valens
ASV_SpEnBtA1310	Bacteria	Firmicutes	Bacilli	Lactobacillales	Streptococcaceae	Streptococcus	danieliae
ASV_SpEnBtA1311	Bacteria	Firmicutes	Clostridia	Clostridia UCG-014
ASV_SpEnBtA1312	Bacteria	Proteobacteria	Gammaproteobacteria	Burkholderiales	Burkholderiaceae	Ralstonia	insidiosa
ASV_SpEnBtA1313	Bacteria	Proteobacteria	Gammaproteobacteria	Enterobacterales	Yersiniaceae	Serratia
ASV_SpEnBtA1314	Bacteria	Firmicutes	Bacilli	Erysipelotrichales	Erysipelotrichaceae	Dubosiella
ASV_SpEnBtA1315	Bacteria	Proteobacteria	Gammaproteobacteria	Xanthomonadales	Xanthomonadaceae	Stenotrophomonas	maltophilia
ASV_SpEnBtA1316	Bacteria	Firmicutes	Clostridia	Lachnospirales	Lachnospiraceae	Roseburia
ASV_SpEnBtA1317	Bacteria	Firmicutes	Bacilli	Lactobacillales	Streptococcaceae	Lactococcus
ASV_SpEnBtA1318	Bacteria	Firmicutes	Bacilli	Erysipelotrichales	Erysipelotrichaceae	Turicibacter
ASV_SpEnBtA1319	Bacteria	Bacteroidota	Bacteroidia	Bacteroidales	Rikenellaceae	Alistipes
ASV_SpEnBtA1320	Bacteria	Bacteroidota	Bacteroidia	Bacteroidales	Muribaculaceae
ASV_SpEnBtA1321	Bacteria	Firmicutes	Clostridia	Clostridiales	Clostridiaceae	Clostridium sensu stricto 1
ASV_SpEnBtA1322	Bacteria	Proteobacteria	Alphaproteobacteria	Sphingomonadales	Sphingomonadaceae	Altererythrobacter
ASV_SpEnBtA1323	Bacteria	Bacteroidota	Bacteroidia	Bacteroidales	Muribaculaceae
ASV_SpEnBtA1324	Bacteria	Actinobacteriota	Actinobacteria	Corynebacteriales	Corynebacteriaceae	Corynebacterium	tuberculostearicum
ASV_SpEnBtA1325	Bacteria	Firmicutes	Clostridia	Oscillospirales	Ruminococcaceae
ASV_SpEnBtA1326	Bacteria	Firmicutes	Bacilli	Erysipelotrichales	Erysipelotrichaceae	Ileibacterium	valens
ASV_SpEnBtA1327	Bacteria	Bacteroidota	Bacteroidia	Bacteroidales	Rikenellaceae	Rikenellaceae RC9 gut group
ASV_SpEnBtA1328	Bacteria	Bacteroidota	Bacteroidia	Bacteroidales	Muribaculaceae
ASV_SpEnBtA1329	Bacteria	Proteobacteria	Gammaproteobacteria	Pasteurellales	Pasteurellaceae	Muribacter	muris
ASV_SpEnBtA1330	Bacteria	Planctomycetota	Phycisphaerae	Tepidisphaerales	WD2101 soil group
ASV_SpEnBtA1331	Bacteria	Firmicutes	Clostridia	Lachnospirales	Lachnospiraceae	A2
ASV_SpEnBtA1332	Bacteria	Firmicutes	Clostridia	Lachnospirales	Lachnospiraceae	Roseburia
ASV_SpEnBtA1333	Bacteria	Deferribacterota	Deferribacteres	Deferribacterales	Deferribacteraceae	Mucispirillum	schaedleri
ASV_SpEnBtA1334	Bacteria	Proteobacteria	Gammaproteobacteria	Beggiatoales	Beggiatoaceae
ASV_SpEnBtA1335	Bacteria	Bacteroidota	Bacteroidia	Bacteroidales	Marinifilaceae	Odoribacter
ASV_SpEnBtA1336	Bacteria	Proteobacteria	Gammaproteobacteria	Burkholderiales	Alcaligenaceae	Achromobacter	insolitus
ASV_SpEnBtA1337	Bacteria	Proteobacteria	Gammaproteobacteria	Enterobacterales	Enterobacteriaceae	Escherichia-Shigella
ASV_SpEnBtA1339	Bacteria	Firmicutes	Bacilli	Erysipelotrichales	Erysipelotrichaceae	Dubosiella
ASV_SpEnBtA1340	Bacteria	Bacteroidota	Bacteroidia	Bacteroidales	Rikenellaceae	Alistipes
ASV_SpEnBtA1341	Bacteria	Firmicutes	Bacilli	Acholeplasmatales	Acholeplasmataceae	Anaeroplasma
ASV_SpEnBtA1342	Bacteria	Actinobacteriota	Coriobacteriia	Coriobacteriales	Atopobiaceae	Coriobacteriaceae UCG-002
ASV_SpEnBtA1343	Bacteria	Bacteroidota	Bacteroidia	Bacteroidales	Muribaculaceae
ASV_SpEnBtA1344	Bacteria	Proteobacteria	Gammaproteobacteria	Xanthomonadales	Xanthomonadaceae	Stenotrophomonas	maltophilia
ASV_SpEnBtA1345	Bacteria	Proteobacteria	Alphaproteobacteria	Sphingomonadales	Sphingomonadaceae	Sphingomonas	faeni
ASV_SpEnBtA1346	Bacteria	Firmicutes	Clostridia	Oscillospirales	Ruminococcaceae	Ruminococcus
ASV_SpEnBtA1347	Bacteria	Bacteroidota	Bacteroidia	Bacteroidales	Muribaculaceae
ASV_SpEnBtA1348	Bacteria	Firmicutes	Clostridia	Peptostreptococcales-Tissierellales	Anaerococcus
ASV_SpEnBtA1349	Bacteria	Bacteroidota	Bacteroidia	Bacteroidales	Muribaculaceae
ASV_SpEnBtA1350	Bacteria	Firmicutes	Clostridia	Oscillospirales	UCG-010
ASV_SpEnBtA1351	Bacteria	Bacteroidota	Bacteroidia	Bacteroidales	Muribaculaceae
ASV_SpEnBtA1352	Bacteria	Bacteroidota	Bacteroidia	Sphingobacteriales	NS11-12 marine group
ASV_SpEnBtA1353	Bacteria	Firmicutes	Bacilli	Acholeplasmatales	Acholeplasmataceae	Anaeroplasma
ASV_SpEnBtA1354	Bacteria	Firmicutes	Clostridia	Lachnospirales	Lachnospiraceae	Lachnospiraceae NK4A136 group
ASV_SpEnBtA1355	Bacteria	Actinobacteriota	Coriobacteriia	Coriobacteriales	Eggerthellaceae	Enterorhabdus
ASV_SpEnBtA1356	Bacteria	Bacteroidota	Bacteroidia	Bacteroidales	Muribaculaceae
ASV_SpEnBtA1357	Bacteria	Actinobacteriota	Actinobacteria	Corynebacteriales	Nocardiaceae	Rhodococcus	qingshengii
ASV_SpEnBtA1358	Bacteria	Firmicutes	Clostridia	Lachnospirales	Lachnospiraceae	Lachnospiraceae NK4A136 group
ASV_SpEnBtA1359	Bacteria	Bacteroidota	Bacteroidia	Cytophagales	Spirosomaceae	Dyadobacter	fermentans
ASV_SpEnBtA1360	Bacteria	Proteobacteria	Gammaproteobacteria	Pasteurellales	Pasteurellaceae	Rodentibacter	heylii
ASV_SpEnBtA1361	Bacteria	Bacteroidota	Bacteroidia	Bacteroidales	Muribaculaceae
ASV_SpEnBtA1362	Bacteria	Actinobacteriota	Actinobacteria	Corynebacteriales	Corynebacteriaceae	Corynebacterium	accolens
ASV_SpEnBtA1363	Bacteria	Bacteroidota	Bacteroidia	Bacteroidales	Marinifilaceae	Odoribacter
ASV_SpEnBtA1364	Bacteria	Firmicutes	Bacilli	Lactobacillales	Lactobacillaceae	Lactobacillus	casei
ASV_SpEnBtA1365	Bacteria	Firmicutes	Clostridia	Lachnospirales	Lachnospiraceae	Lachnospiraceae NK4A136 group
ASV_SpEnBtA1366	Bacteria	Bacteroidota	Bacteroidia	Bacteroidales	Rikenellaceae	Alistipes
ASV_SpEnBtA1367	Bacteria	Actinobacteriota	Actinobacteria	Corynebacteriales	Corynebacteriaceae	Lawsonella	clevelandensis
ASV_SpEnBtA1368	Bacteria	Proteobacteria	Gammaproteobacteria	Pasteurellales	Pasteurellaceae	Muribacter	muris
ASV_SpEnBtA1369	Bacteria	Firmicutes	Bacilli	Erysipelotrichales	Erysipelotrichaceae	Ileibacterium	valens
ASV_SpEnBtA1371	Bacteria	Actinobacteriota	Actinobacteria	Corynebacteriales	Nocardiaceae	Rhodococcus	qingshengii
ASV_SpEnBtA1372	Bacteria	Firmicutes	Bacilli	Lactobacillales	Lactobacillaceae	Lactobacillus	murinus
ASV_SpEnBtA1374	Bacteria	Firmicutes	Bacilli	Acholeplasmatales	Acholeplasmataceae	Anaeroplasma
ASV_SpEnBtA1375	Bacteria	Firmicutes	Bacilli	Erysipelotrichales	Erysipelotrichaceae	Ileibacterium	valens
ASV_SpEnBtA1376	Bacteria	Firmicutes	Clostridia	Oscillospirales	Oscillospiraceae
ASV_SpEnBtA1377	Bacteria	Firmicutes	Bacilli	Bacillales	Bacillaceae	Bacillus	cellulasensis
ASV_SpEnBtA1378	Bacteria	Bacteroidota	Bacteroidia	Bacteroidales	Prevotellaceae	Alloprevotella
ASV_SpEnBtA1379	Bacteria	Bacteroidota	Bacteroidia	Bacteroidales	Marinifilaceae	Odoribacter
ASV_SpEnBtA1380	Bacteria	Proteobacteria	Gammaproteobacteria	Pseudomonadales	Pseudomonadaceae	Pseudomonas	yamanorum
ASV_SpEnBtA1381	Bacteria	Proteobacteria	Alphaproteobacteria	Acetobacterales	Acetobacteraceae	Acetobacter	pasteurianus
ASV_SpEnBtA1382	Bacteria	Bacteroidota	Bacteroidia	Bacteroidales	Marinifilaceae	Odoribacter
ASV_SpEnBtA1383	Bacteria	Firmicutes	Clostridia	Peptostreptococcales-Tissierellales	Peptostreptococcaceae	Romboutsia	lituseburensis
ASV_SpEnBtA1384	Bacteria	Bacteroidota	Bacteroidia	Bacteroidales	Muribaculaceae
ASV_SpEnBtA1385	Bacteria	Bacteroidota	Bacteroidia	Bacteroidales	Rikenellaceae	Alistipes
ASV_SpEnBtA1386	Bacteria	Bacteroidota	Bacteroidia	Bacteroidales	Muribaculaceae
ASV_SpEnBtA1387	Bacteria	Firmicutes	Clostridia	Clostridiales	Clostridiaceae	Clostridium sensu stricto 1
ASV_SpEnBtA1388	Bacteria	Actinobacteriota	Actinobacteria	Micrococcales	Micrococcaceae	Kocuria	palustris
ASV_SpEnBtA1389	Bacteria	Bacteroidota	Bacteroidia	Bacteroidales	Marinifilaceae	Odoribacter
ASV_SpEnBtA1390	Bacteria	Proteobacteria	Alphaproteobacteria	Sphingomonadales	Sphingomonadaceae	Novosphingobium
ASV_SpEnBtA1391	Bacteria	Bacteroidota	Bacteroidia	Bacteroidales	Tannerellaceae	Parabacteroides	distasonis
ASV_SpEnBtA1392	Bacteria	Firmicutes	Bacilli	Erysipelotrichales	Erysipelotrichaceae	Ileibacterium	valens
ASV_SpEnBtA1393	Bacteria	Bacteroidota	Bacteroidia	Bacteroidales	Muribaculaceae
ASV_SpEnBtA1394	Bacteria	Firmicutes	Bacilli	Lactobacillales	Lactobacillaceae	Lactobacillus	plantarum
ASV_SpEnBtA1395	Bacteria	Bacteroidota	Bacteroidia	Bacteroidales	Tannerellaceae	Parabacteroides	distasonis
ASV_SpEnBtA1396	Bacteria	Firmicutes	Bacilli	Lactobacillales	Lactobacillaceae	Lactobacillus	gasseri
ASV_SpEnBtA1397	Bacteria	Firmicutes	Clostridia	Lachnospirales	Lachnospiraceae
ASV_SpEnBtA1398	Bacteria	Firmicutes	Bacilli	Erysipelotrichales	Erysipelotrichaceae	Ileibacterium	valens
ASV_SpEnBtA1399	Bacteria	Firmicutes	Bacilli	Acholeplasmatales	Acholeplasmataceae	Anaeroplasma
ASV_SpEnBtA1400	Bacteria	Bacteroidota	Bacteroidia	Bacteroidales	Muribaculaceae
ASV_SpEnBtA1401	Bacteria	Actinobacteriota	Coriobacteriia	Coriobacteriales	Eggerthellaceae	Gordonibacter
ASV_SpEnBtA1402	Bacteria	Firmicutes	Bacilli	Lactobacillales	Lactobacillaceae	Lactobacillus	murinus
ASV_SpEnBtA1403	Bacteria	Firmicutes	Bacilli	Erysipelotrichales	Erysipelotrichaceae	Dubosiella
ASV_SpEnBtA1404	Bacteria	Bacteroidota	Bacteroidia	Bacteroidales	Muribaculaceae	Muribaculum	intestinale
ASV_SpEnBtA1405	Bacteria	Bacteroidota	Bacteroidia	Bacteroidales	Bacteroidaceae	Bacteroides	sartorii
ASV_SpEnBtA1406	Bacteria	Firmicutes	Bacilli	Erysipelotrichales	Erysipelotrichaceae	Ileibacterium	valens
ASV_SpEnBtA1407	Bacteria	Bacteroidota	Bacteroidia	Bacteroidales	Muribaculaceae
ASV_SpEnBtA1408	Bacteria	Actinobacteriota	Actinobacteria	Corynebacteriales	Nocardiaceae	Rhodococcus	qingshengii
ASV_SpEnBtA1409	Bacteria	Bacteroidota	Bacteroidia	Bacteroidales	Muribaculaceae
ASV_SpEnBtA1410	Bacteria	Firmicutes	Clostridia	Clostridia UCG-014
ASV_SpEnBtA1411	Bacteria	Proteobacteria	Alphaproteobacteria	Rhodospirillales
ASV_SpEnBtA1412	Bacteria	Actinobacteriota	Actinobacteria	Bifidobacteriales	Bifidobacteriaceae	Bifidobacterium	pseudolongum
ASV_SpEnBtA1413	Bacteria	Bacteroidota	Bacteroidia	Bacteroidales	Rikenellaceae	Rikenellaceae RC9 gut group
ASV_SpEnBtA1414	Bacteria	Bacteroidota	Bacteroidia	Bacteroidales	Bacteroidaceae	Bacteroides	acidifaciens
ASV_SpEnBtA1415	Bacteria	Firmicutes	Clostridia	Lachnospirales	Lachnospiraceae	A2
ASV_SpEnBtA1416	Bacteria	Actinobacteriota	Actinobacteria	Bifidobacteriales	Bifidobacteriaceae	Bifidobacterium	choerinum
ASV_SpEnBtA1417	Bacteria	Firmicutes	Clostridia	Lachnospirales	Lachnospiraceae	[Acetivibrio] ethanolgignens group
ASV_SpEnBtA1418	Bacteria	Bacteroidota	Bacteroidia	Bacteroidales	Tannerellaceae	Parabacteroides	merdae
ASV_SpEnBtA1419	Bacteria	Firmicutes	Bacilli	Erysipelotrichales	Erysipelotrichaceae	Turicibacter
ASV_SpEnBtA1420	Bacteria	Firmicutes	Bacilli	Erysipelotrichales	Erysipelotrichaceae	Dubosiella
ASV_SpEnBtA1421	Bacteria	Bacteroidota	Bacteroidia	Bacteroidales	Tannerellaceae	Parabacteroides	merdae
ASV_SpEnBtA1422	Bacteria	Firmicutes	Clostridia	Clostridiales	Clostridiaceae	Clostridium sensu stricto 1
ASV_SpEnBtA1423	Bacteria	Firmicutes	Bacilli	Erysipelotrichales	Erysipelotrichaceae	Dubosiella
ASV_SpEnBtA1424	Bacteria	Firmicutes	Clostridia	Clostridiales	Clostridiaceae	Clostridium sensu stricto 1
ASV_SpEnBtA1425	Bacteria	Bacteroidota	Bacteroidia	Bacteroidales	Muribaculaceae
ASV_SpEnBtA1426	Bacteria	Firmicutes	Bacilli	Lactobacillales	Lactobacillaceae	Lactobacillus	paragasseri
ASV_SpEnBtA1427	Bacteria	Firmicutes	Clostridia	Lachnospirales	Lachnospiraceae
ASV_SpEnBtA1428	Bacteria	Acidobacteriota	Acidobacteriae	Subgroup 2
ASV_SpEnBtA1429	Bacteria	Bacteroidota	Bacteroidia	Bacteroidales	Rikenellaceae	Alistipes
ASV_SpEnBtA1430	Bacteria	Bacteroidota	Bacteroidia	Bacteroidales	Bacteroidaceae	Bacteroides	acidifaciens
ASV_SpEnBtA1431	Bacteria	Bacteroidota	Bacteroidia	Bacteroidales	Tannerellaceae	Parabacteroides	distasonis
ASV_SpEnBtA1432	Bacteria	Bacteroidota	Bacteroidia	Bacteroidales	Muribaculaceae
ASV_SpEnBtA1433	Bacteria	Firmicutes	Bacilli	Erysipelotrichales	Erysipelotrichaceae	Dubosiella
ASV_SpEnBtA1434	Bacteria	Firmicutes	Clostridia	Lachnospirales	Lachnospiraceae	Lachnospiraceae NK4A136 group
ASV_SpEnBtA1435	Bacteria	Firmicutes	Bacilli	Erysipelotrichales	Erysipelotrichaceae	Ileibacterium	valens
ASV_SpEnBtA1436	Bacteria	Campilobacterota	Campylobacteria	Campylobacterales	Helicobacteraceae	Helicobacter	hepaticus
ASV_SpEnBtA1437	Bacteria	Actinobacteriota	Actinobacteria	Corynebacteriales	Nocardiaceae	Rhodococcus	qingshengii
ASV_SpEnBtA1438	Bacteria	Campilobacterota	Campylobacteria	Campylobacterales	Helicobacteraceae	Helicobacter	ganmani
ASV_SpEnBtA1439	Bacteria	Proteobacteria	Alphaproteobacteria	Rhizobiales	Beijerinckiaceae	28-YEA-48
ASV_SpEnBtA1440	Bacteria	Firmicutes	Clostridia	Lachnospirales	Lachnospiraceae	Lachnoclostridium
ASV_SpEnBtA1441	Bacteria	Firmicutes	Bacilli	Erysipelotrichales	Erysipelotrichaceae	Ileibacterium	valens
ASV_SpEnBtA1442	Bacteria	Firmicutes	Bacilli	Erysipelotrichales	Erysipelotrichaceae	Ileibacterium	valens
ASV_SpEnBtA1443	Bacteria	Firmicutes	Clostridia	Clostridia UCG-014
ASV_SpEnBtA1444	Bacteria	Firmicutes	Clostridia	Oscillospirales	Oscillospiraceae	Colidextribacter
ASV_SpEnBtA1445	Bacteria	Firmicutes	Clostridia	Lachnospirales	Lachnospiraceae	Acetatifactor	muris
ASV_SpEnBtA1446	Bacteria	Firmicutes	Bacilli	Lactobacillales	Carnobacteriaceae	Alloiococcus	otitis
ASV_SpEnBtA1447	Bacteria	Firmicutes	Bacilli	Erysipelotrichales	Erysipelotrichaceae	Dubosiella
ASV_SpEnBtA1448	Bacteria	Firmicutes	Bacilli	Lactobacillales	Lactobacillaceae	Lactobacillus	murinus
ASV_SpEnBtA1449	Bacteria	Actinobacteriota	Actinobacteria	Micrococcales	Micrococcaceae	Kocuria	palustris
ASV_SpEnBtA1450	Bacteria	Bacteroidota	Bacteroidia	Bacteroidales	Muribaculaceae
ASV_SpEnBtA1451	Bacteria	Bacteroidota	Bacteroidia	Bacteroidales	Muribaculaceae
ASV_SpEnBtA1452	Bacteria	Proteobacteria	Alphaproteobacteria	Sphingomonadales	Sphingomonadaceae	Blastomonas
ASV_SpEnBtA1453	Bacteria	Firmicutes	Clostridia	Lachnospirales	Lachnospiraceae
ASV_SpEnBtA1454	Bacteria	Actinobacteriota	Actinobacteria	Corynebacteriales	Corynebacteriaceae	Turicella
ASV_SpEnBtA1455	Bacteria	Actinobacteriota	Actinobacteria	Corynebacteriales	Nocardiaceae	Rhodococcus	qingshengii
ASV_SpEnBtA1456	Bacteria	Patescibacteria	Parcubacteria	Candidatus Adlerbacteria
ASV_SpEnBtA1457	Bacteria	Bacteroidota	Bacteroidia	Bacteroidales	Muribaculaceae
ASV_SpEnBtA1458	Bacteria	Bacteroidota	Bacteroidia	Bacteroidales	Muribaculaceae
ASV_SpEnBtA1459	Bacteria	Bacteroidota	Bacteroidia	Bacteroidales	Bacteroidaceae	Bacteroides	acidifaciens
ASV_SpEnBtA1460	Bacteria	Bacteroidota	Bacteroidia	Bacteroidales	Muribaculaceae
ASV_SpEnBtA1461	Bacteria	Bacteroidota	Bacteroidia	Bacteroidales	Rikenellaceae	Rikenellaceae RC9 gut group
ASV_SpEnBtA1462	Bacteria	Bacteroidota	Bacteroidia	Bacteroidales	Bacteroidaceae	Bacteroides	acidifaciens
ASV_SpEnBtA1463	Bacteria	Firmicutes	Clostridia	Clostridiales	Clostridiaceae	Clostridium sensu stricto 1
ASV_SpEnBtA1464	Bacteria	Actinobacteriota	Actinobacteria	Corynebacteriales	Corynebacteriaceae	Corynebacterium	tuberculostearicum
ASV_SpEnBtA1465	Bacteria	Deferribacterota	Deferribacteres	Deferribacterales	Deferribacteraceae	Mucispirillum	schaedleri
ASV_SpEnBtA1466	Bacteria	Firmicutes	Clostridia	Lachnospirales	Lachnospiraceae	Roseburia
ASV_SpEnBtA1467	Bacteria	Firmicutes	Clostridia	Peptostreptococcales-Tissierellales	Anaerovoracaceae	[Eubacterium] brachy group
ASV_SpEnBtA1468	Bacteria	Actinobacteriota	Actinobacteria	Corynebacteriales	Corynebacteriaceae	Corynebacterium	halotolerans
ASV_SpEnBtA1469	Bacteria	Firmicutes	Clostridia	Oscillospirales	Butyricicoccaceae	Butyricicoccus
ASV_SpEnBtA1470	Bacteria	Firmicutes	Clostridia	Clostridia vadinBB60 group
ASV_SpEnBtA1471	Bacteria	Bacteroidota	Bacteroidia	Bacteroidales	Muribaculaceae
ASV_SpEnBtA1472	Bacteria	Proteobacteria	Gammaproteobacteria	Pasteurellales	Pasteurellaceae	Muribacter	muris
ASV_SpEnBtA1473	Bacteria	Firmicutes	Bacilli	Erysipelotrichales	Erysipelotrichaceae	Dubosiella	newyorkensis
ASV_SpEnBtA1474	Bacteria	Bacteroidota	Bacteroidia	Bacteroidales	Muribaculaceae
ASV_SpEnBtA1475	Bacteria	Bacteroidota	Bacteroidia	Bacteroidales	Muribaculaceae
ASV_SpEnBtA1476	Bacteria	Firmicutes	Clostridia	Lachnospirales	Lachnospiraceae	Lachnoclostridium
ASV_SpEnBtA1477	Bacteria	Firmicutes	Bacilli	Erysipelotrichales	Erysipelotrichaceae	Dubosiella
ASV_SpEnBtA1478	Bacteria	Firmicutes	Clostridia	Oscillospirales	Ruminococcaceae	Incertae Sedis
ASV_SpEnBtA1479	Bacteria	Firmicutes	Bacilli	Lactobacillales	Leuconostocaceae	Weissella	cibaria
ASV_SpEnBtA1480	Bacteria	Firmicutes	Bacilli	Brevibacillales	Brevibacillaceae	Brevibacillus	parabrevis
ASV_SpEnBtA1481	Bacteria	Bacteroidota	Bacteroidia	Bacteroidales	Muribaculaceae
ASV_SpEnBtA1482	Bacteria	Firmicutes	Bacilli	Erysipelotrichales	Erysipelotrichaceae	Ileibacterium	valens
ASV_SpEnBtA1483	Bacteria	Desulfobacterota	Desulfovibrionia	Desulfovibrionales	Desulfovibrionaceae
ASV_SpEnBtA1484	Bacteria	Campilobacterota	Campylobacteria	Campylobacterales	Helicobacteraceae	Helicobacter	ganmani
ASV_SpEnBtA1485	Bacteria	Firmicutes	Clostridia	Oscillospirales	Oscillospiraceae	Oscillibacter
ASV_SpEnBtA1486	Bacteria	Firmicutes	Bacilli	Erysipelotrichales	Erysipelotrichaceae	Turicibacter
ASV_SpEnBtA1488	Bacteria	Bacteroidota	Bacteroidia	Bacteroidales	Bacteroidaceae	Bacteroides	luti
ASV_SpEnBtA1489	Bacteria	Firmicutes	Clostridia	Oscillospirales	Oscillospiraceae	Oscillibacter
ASV_SpEnBtA1490	Bacteria	Bacteroidota	Bacteroidia	Bacteroidales	Prevotellaceae	Paraprevotella	clara
ASV_SpEnBtA1491	Bacteria	Firmicutes	Bacilli	Lactobacillales	Leuconostocaceae	Leuconostoc	mesenteroides
ASV_SpEnBtA1492	Bacteria	Proteobacteria	Gammaproteobacteria	Burkholderiales	Sutterellaceae	Parasutterella
ASV_SpEnBtA1493	Bacteria	Proteobacteria	Alphaproteobacteria	Rhizobiales	Beijerinckiaceae	1174-901-12
ASV_SpEnBtA1494	Bacteria	Bacteroidota	Bacteroidia	Bacteroidales	Rikenellaceae	Alistipes
ASV_SpEnBtA1495	Bacteria	Bacteroidota	Bacteroidia	Bacteroidales	Tannerellaceae	Parabacteroides	distasonis
ASV_SpEnBtA1496	Bacteria	Firmicutes	Clostridia	Lachnospirales	Lachnospiraceae	Lachnoclostridium
ASV_SpEnBtA1497	Bacteria	Firmicutes	Clostridia	Clostridia UCG-014
ASV_SpEnBtA1498	Bacteria	Firmicutes	Clostridia	Clostridia vadinBB60 group
ASV_SpEnBtA1499	Bacteria	Firmicutes	Bacilli	Erysipelotrichales	Erysipelotrichaceae	Dubosiella
ASV_SpEnBtA1500	Bacteria	Actinobacteriota	Actinobacteria	Corynebacteriales	Nocardiaceae	Rhodococcus	qingshengii
ASV_SpEnBtA1501	Bacteria	Proteobacteria	Alphaproteobacteria	Rhizobiales	Beijerinckiaceae	Methylobacterium-Methylorubrum	komagatae
ASV_SpEnBtA1502	Bacteria	Firmicutes	Bacilli	Erysipelotrichales	Erysipelotrichaceae	Faecalibaculum	rodentium
ASV_SpEnBtA1503	Bacteria	Actinobacteriota	Actinobacteria	Bifidobacteriales	Bifidobacteriaceae	Bifidobacterium	choerinum
ASV_SpEnBtA1504	Bacteria	Firmicutes	Clostridia	Oscillospirales	Ruminococcaceae	Incertae Sedis
ASV_SpEnBtA1505	Bacteria	Proteobacteria	Gammaproteobacteria	Burkholderiales	Alcaligenaceae	Achromobacter	xylosoxidans
ASV_SpEnBtA1506	Bacteria	Firmicutes	Clostridia	Lachnospirales	Lachnospiraceae	Lachnospiraceae NK4A136 group
ASV_SpEnBtA1507	Bacteria	Bacteroidota	Bacteroidia	Bacteroidales	Prevotellaceae	Alloprevotella	tannerae
ASV_SpEnBtA1508	Bacteria	Actinobacteriota	Actinobacteria	Bifidobacteriales	Bifidobacteriaceae	Bifidobacterium	choerinum
ASV_SpEnBtA1509	Bacteria	Firmicutes	Bacilli	Lactobacillales	Streptococcaceae	Lactococcus
ASV_SpEnBtA1510	Bacteria	Bacteroidota	Bacteroidia	Bacteroidales	Muribaculaceae
ASV_SpEnBtA1511	Bacteria	Actinobacteriota	Actinobacteria	Bifidobacteriales	Bifidobacteriaceae	Bifidobacterium	saguini
ASV_SpEnBtA1512	Bacteria	Firmicutes	Bacilli	RF39
ASV_SpEnBtA1513	Bacteria	Firmicutes	Clostridia	Lachnospirales	Lachnospiraceae	Lachnospiraceae NK4A136 group
ASV_SpEnBtA1514	Bacteria	Firmicutes	Clostridia	Lachnospirales	Lachnospiraceae
ASV_SpEnBtA1515	Bacteria	Firmicutes	Bacilli	Staphylococcales	Staphylococcaceae	Staphylococcus	simiae
ASV_SpEnBtA1516	Bacteria	Firmicutes	Clostridia	Oscillospirales	Ethanoligenenaceae	Ethanoligenens
ASV_SpEnBtA1517	Bacteria	Bacteroidota	Bacteroidia	Bacteroidales	Muribaculaceae
ASV_SpEnBtA1518	Bacteria	Actinobacteriota	Actinobacteria	Bifidobacteriales	Bifidobacteriaceae	Bifidobacterium	choerinum
ASV_SpEnBtA1519	Bacteria	Bacteroidota	Bacteroidia	Bacteroidales	Muribaculaceae
ASV_SpEnBtA1520	Bacteria	Firmicutes	Clostridia	Lachnospirales	Lachnospiraceae	Lachnoclostridium
ASV_SpEnBtA1521	Bacteria	Firmicutes	Bacilli	Erysipelotrichales	Erysipelotrichaceae	Ileibacterium	valens
ASV_SpEnBtA1522	Bacteria	Proteobacteria	Gammaproteobacteria	Xanthomonadales	Xanthomonadaceae	Stenotrophomonas
ASV_SpEnBtA1523	Bacteria	Deferribacterota	Deferribacteres	Deferribacterales	Deferribacteraceae	Mucispirillum	schaedleri
ASV_SpEnBtA1524	Bacteria	Firmicutes	Clostridia	Lachnospirales	Lachnospiraceae	Lachnospiraceae NK4A136 group
ASV_SpEnBtA1525	Bacteria	Firmicutes	Clostridia	Lachnospirales	Lachnospiraceae	Roseburia
ASV_SpEnBtA1526	Bacteria	Firmicutes	Clostridia	Lachnospirales	Lachnospiraceae	A2
ASV_SpEnBtA1527	Bacteria	Firmicutes	Clostridia	Clostridiales	Clostridiaceae	Clostridium sensu stricto 1
ASV_SpEnBtA1528	Bacteria	Firmicutes	Bacilli	Erysipelotrichales	Erysipelotrichaceae	Turicibacter	sanguinis
ASV_SpEnBtA1529	Bacteria	Bacteroidota	Bacteroidia	Bacteroidales	Bacteroidaceae	Bacteroides	sartorii
ASV_SpEnBtA1530	Bacteria	Bacteroidota	Bacteroidia	Chitinophagales	Chitinophagaceae
ASV_SpEnBtA1531	Bacteria	Proteobacteria	Gammaproteobacteria	Enterobacterales	Enterobacteriaceae	Escherichia-Shigella	marmotae
ASV_SpEnBtA1532	Bacteria	Bacteroidota	Bacteroidia	Bacteroidales	Muribaculaceae
ASV_SpEnBtA1533	Bacteria	Firmicutes	Clostridia	Oscillospirales	[Eubacterium] coprostanoligenes group
ASV_SpEnBtA1534	Bacteria	Firmicutes	Bacilli	Lactobacillales	Lactobacillaceae	Lactobacillus	rhamnosus
ASV_SpEnBtA1535	Bacteria	Firmicutes	Bacilli	Bacillales	Bacillaceae	Bacillus	niabensis
ASV_SpEnBtA1536	Bacteria	Actinobacteriota	Coriobacteriia	Coriobacteriales	Eggerthellaceae	Gordonibacter
ASV_SpEnBtA1537	Bacteria	Firmicutes	Bacilli	Bacillales	Bacillaceae	Bacillus	cellulasensis
ASV_SpEnBtA1538	Bacteria	Firmicutes	Bacilli	Erysipelotrichales	Erysipelotrichaceae	Turicibacter
ASV_SpEnBtA1539	Bacteria	Bacteroidota	Bacteroidia	Bacteroidales	Rikenellaceae	Alistipes
ASV_SpEnBtA1540	Bacteria	Proteobacteria	Gammaproteobacteria	Pasteurellales	Pasteurellaceae	Rodentibacter	ratti
ASV_SpEnBtA1541	Bacteria	Firmicutes	Clostridia	Lachnospirales	Lachnospiraceae
ASV_SpEnBtA1542	Bacteria	Campilobacterota	Campylobacteria	Campylobacterales	Helicobacteraceae	Helicobacter	ganmani
ASV_SpEnBtA1543	Bacteria	Bacteroidota	Bacteroidia	Bacteroidales	Porphyromonadaceae	Porphyromonas	canis
ASV_SpEnBtA1544	Bacteria	Bacteroidota	Bacteroidia	Bacteroidales	Bacteroidaceae	Bacteroides	caecimuris
ASV_SpEnBtA1545	Bacteria	Bacteroidota	Bacteroidia	Bacteroidales	Rikenellaceae	Rikenellaceae RC9 gut group
ASV_SpEnBtA1546	Bacteria	Bacteroidota	Bacteroidia	Bacteroidales	Muribaculaceae
ASV_SpEnBtA1547	Bacteria	Actinobacteriota	Actinobacteria	Bifidobacteriales	Bifidobacteriaceae	Bifidobacterium	pseudolongum
ASV_SpEnBtA1548	Bacteria	Proteobacteria	Gammaproteobacteria	Pseudomonadales	Pseudomonadaceae	Pseudomonas	mendocina
ASV_SpEnBtA1549	Bacteria	Firmicutes	Clostridia	Clostridia UCG-014
ASV_SpEnBtA1550	Bacteria	Bacteroidota	Bacteroidia	Bacteroidales	Muribaculaceae
ASV_SpEnBtA1551	Bacteria	Firmicutes	Clostridia	Lachnospirales	Lachnospiraceae	GCA-900066575
ASV_SpEnBtA1552	Bacteria	Deferribacterota	Deferribacteres	Deferribacterales	Deferribacteraceae	Mucispirillum	schaedleri
ASV_SpEnBtA1553	Bacteria	Firmicutes	Bacilli	Erysipelotrichales	Erysipelotrichaceae	Dubosiella
ASV_SpEnBtA1554	Bacteria	Bacteroidota	Bacteroidia	Bacteroidales	Rikenellaceae	Alistipes	timonensis
ASV_SpEnBtA1555	Bacteria	Bacteroidota	Bacteroidia	Bacteroidales	Rikenellaceae	Alistipes
ASV_SpEnBtA1556	Bacteria	Firmicutes	Clostridia	Lachnospirales	Lachnospiraceae
ASV_SpEnBtA1557	Bacteria	Firmicutes	Bacilli	Erysipelotrichales	Erysipelotrichaceae	Ileibacterium	valens
ASV_SpEnBtA1558	Bacteria	Bacteroidota	Bacteroidia	Bacteroidales	Tannerellaceae	Parabacteroides	distasonis
ASV_SpEnBtA1559	Bacteria	Bacteroidota	Bacteroidia	Bacteroidales	Muribaculaceae
ASV_SpEnBtA1560	Bacteria	Proteobacteria	Gammaproteobacteria	Burkholderiales	Alcaligenaceae	Achromobacter	insolitus
ASV_SpEnBtA1561	Bacteria	Patescibacteria	Saccharimonadia	Saccharimonadales	Saccharimonadaceae	Candidatus Saccharimonas
ASV_SpEnBtA1562	Bacteria	Actinobacteriota	Actinobacteria	Corynebacteriales	Corynebacteriaceae	Lawsonella	clevelandensis
ASV_SpEnBtA1563	Bacteria	Bacteroidota	Bacteroidia	Bacteroidales	Muribaculaceae
ASV_SpEnBtA1564	Bacteria	Proteobacteria	Alphaproteobacteria
ASV_SpEnBtA1565	Bacteria	Firmicutes	Bacilli	Lactobacillales	Lactobacillaceae	Lactobacillus	plantarum
ASV_SpEnBtA1566	Bacteria	Actinobacteriota	Actinobacteria	Bifidobacteriales	Bifidobacteriaceae	Bifidobacterium	pseudolongum
ASV_SpEnBtA1567	Bacteria	Proteobacteria	Alphaproteobacteria	Sphingomonadales	Sphingomonadaceae	Sphingomonas	roseiflava
ASV_SpEnBtA1568	Bacteria	Bacteroidota	Bacteroidia	Bacteroidales	Tannerellaceae	Parabacteroides	merdae
ASV_SpEnBtA1569	Bacteria	Proteobacteria	Gammaproteobacteria	Xanthomonadales	Xanthomonadaceae	Stenotrophomonas	pavanii
ASV_SpEnBtA1570	Bacteria	Bacteroidota	Bacteroidia	Bacteroidales	Muribaculaceae
ASV_SpEnBtA1571	Bacteria	Firmicutes	Clostridia	Oscillospirales	Oscillospiraceae	Intestinimonas
ASV_SpEnBtA1572	Bacteria	Actinobacteriota	Actinobacteria	Corynebacteriales	Nocardiaceae	Rhodococcus	qingshengii
ASV_SpEnBtA1573	Bacteria	Proteobacteria	Gammaproteobacteria	Legionellales	Legionellaceae	Legionella
ASV_SpEnBtA1574	Bacteria	Bacteroidota	Bacteroidia	Bacteroidales	Muribaculaceae
ASV_SpEnBtA1575	Bacteria	Firmicutes	Bacilli	Erysipelotrichales	Erysipelotrichaceae	Dubosiella
ASV_SpEnBtA1576	Bacteria	Firmicutes	Clostridia	Lachnospirales	Lachnospiraceae	Lachnospiraceae NK4A136 group
ASV_SpEnBtA1577	Bacteria	Bacteroidota	Bacteroidia	Bacteroidales	Muribaculaceae
ASV_SpEnBtA1578	Bacteria	Firmicutes	Bacilli	Erysipelotrichales	Erysipelotrichaceae	Faecalibaculum	rodentium
ASV_SpEnBtA1579	Bacteria	Firmicutes	Clostridia	Lachnospirales	Lachnospiraceae	Lachnospiraceae UCG-006
ASV_SpEnBtA1580	Bacteria	Bacteroidota	Bacteroidia	Bacteroidales	Marinifilaceae	Odoribacter
ASV_SpEnBtA1581	Bacteria	Chloroflexi	Ktedonobacteria	Ktedonobacterales	Ktedonobacteraceae
ASV_SpEnBtA1582	Bacteria	Actinobacteriota	Actinobacteria	Actinomycetales	Actinomycetaceae	Actinomyces	naeslundii
ASV_SpEnBtA1583	Bacteria	Firmicutes	Bacilli	Staphylococcales	Staphylococcaceae	Staphylococcus	argenteus
ASV_SpEnBtA1584	Bacteria	Firmicutes	Clostridia	Oscillospirales	Oscillospiraceae	Intestinimonas	timonensis
ASV_SpEnBtA1585	Bacteria	Firmicutes	Clostridia	Clostridia UCG-014
ASV_SpEnBtA1586	Bacteria	Proteobacteria	Gammaproteobacteria	Xanthomonadales	Xanthomonadaceae	Stenotrophomonas	maltophilia
ASV_SpEnBtA1587	Bacteria	Firmicutes	Clostridia	Lachnospirales	Lachnospiraceae	[Eubacterium] xylanophilum group
ASV_SpEnBtA1588	Bacteria	Actinobacteriota	Actinobacteria	Bifidobacteriales	Bifidobacteriaceae	Bifidobacterium	choerinum
ASV_SpEnBtA1589	Bacteria	Firmicutes	Clostridia	Clostridia UCG-014
ASV_SpEnBtA1590	Bacteria	Actinobacteriota	Actinobacteria	Pseudonocardiales	Pseudonocardiaceae	Actinomycetospora
ASV_SpEnBtA1591	Bacteria	Firmicutes	Clostridia	Lachnospirales	Lachnospiraceae	Lachnoclostridium
ASV_SpEnBtA1592	Bacteria	Firmicutes	Clostridia	Lachnospirales	Lachnospiraceae
ASV_SpEnBtA1593	Bacteria	Firmicutes	Clostridia	Clostridia vadinBB60 group
ASV_SpEnBtA1594	Bacteria	Firmicutes	Clostridia	Peptostreptococcales-Tissierellales	Peptostreptococcaceae	Romboutsia	ilealis
ASV_SpEnBtA1595	Bacteria	Proteobacteria	Alphaproteobacteria
ASV_SpEnBtA1596	Bacteria	Bacteroidota	Bacteroidia	Bacteroidales	Marinifilaceae	Odoribacter
ASV_SpEnBtA1597	Bacteria	Bacteroidota	Bacteroidia	Bacteroidales	Rikenellaceae	Alistipes
ASV_SpEnBtA1598	Bacteria	Bacteroidota	Bacteroidia	Bacteroidales	Muribaculaceae
ASV_SpEnBtA1599	Bacteria	Firmicutes	Bacilli	Lactobacillales	Streptococcaceae	Lactococcus	lactis
ASV_SpEnBtA1600	Bacteria	Bacteroidota	Bacteroidia	Bacteroidales	Muribaculaceae
ASV_SpEnBtA1601	Bacteria	Firmicutes	Bacilli	Erysipelotrichales	Erysipelotrichaceae	Dubosiella
ASV_SpEnBtA1602	Bacteria	Firmicutes	Bacilli	Lactobacillales	Streptococcaceae	Lactococcus	lactis
ASV_SpEnBtA1603	Bacteria	Actinobacteriota	Actinobacteria	Corynebacteriales	Nocardiaceae	Rhodococcus	qingshengii
ASV_SpEnBtA1604	Bacteria	Firmicutes	Bacilli	Erysipelotrichales	Erysipelotrichaceae	Turicibacter	sanguinis
ASV_SpEnBtA1605	Bacteria	Proteobacteria	Gammaproteobacteria	Enterobacterales	Enterobacteriaceae	Escherichia-Shigella	marmotae
ASV_SpEnBtA1606	Bacteria	Bacteroidota	Bacteroidia	Bacteroidales	Muribaculaceae
ASV_SpEnBtA1607	Bacteria	Proteobacteria	Gammaproteobacteria	Xanthomonadales	Xanthomonadaceae	Stenotrophomonas	pavanii
ASV_SpEnBtA1608	Bacteria	Firmicutes	Clostridia	Lachnospirales	Lachnospiraceae	Lachnoclostridium
ASV_SpEnBtA1609	Bacteria	Firmicutes	Bacilli	Erysipelotrichales	Erysipelotrichaceae	Ileibacterium	valens
ASV_SpEnBtA1610	Bacteria	Firmicutes	Clostridia	Lachnospirales	Lachnospiraceae	Lachnospiraceae NK4A136 group
ASV_SpEnBtA1611	Bacteria	Firmicutes	Clostridia	Lachnospirales	Lachnospiraceae	Lachnospiraceae UCG-006
ASV_SpEnBtA1612	Bacteria	Bacteroidota	Bacteroidia	Bacteroidales	Muribaculaceae
ASV_SpEnBtA1613	Bacteria	Bacteroidota	Bacteroidia	Bacteroidales	Rikenellaceae	Alistipes
ASV_SpEnBtA1614	Bacteria	Proteobacteria	Gammaproteobacteria	Pasteurellales	Pasteurellaceae	Rodentibacter	ratti
ASV_SpEnBtA1615	Bacteria	Firmicutes	Clostridia	Peptostreptococcales-Tissierellales	Peptoniphilus
ASV_SpEnBtA1616	Bacteria	Bacteroidota	Bacteroidia	Bacteroidales	Rikenellaceae	Alistipes	shahii
ASV_SpEnBtA1617	Bacteria	Firmicutes	Bacilli	Lactobacillales	Lactobacillaceae	Lactobacillus	taiwanensis
ASV_SpEnBtA1618	Bacteria	Proteobacteria	Gammaproteobacteria	Pseudomonadales	Moraxellaceae	Acinetobacter	lwoffii
ASV_SpEnBtA1619	Bacteria	Firmicutes	Bacilli	Lactobacillales	Streptococcaceae	Lactococcus
ASV_SpEnBtA1620	Bacteria	Bacteroidota	Bacteroidia	Bacteroidales	Muribaculaceae
ASV_SpEnBtA1621	Bacteria	Firmicutes	Bacilli	Erysipelotrichales	Erysipelotrichaceae	Ileibacterium	valens
ASV_SpEnBtA1622	Bacteria	Firmicutes	Clostridia	Lachnospirales	Lachnospiraceae	[Eubacterium] ventriosum group
ASV_SpEnBtA1623	Bacteria	Firmicutes	Bacilli	Bacillales	Bacillaceae	Bacillus	safensis
ASV_SpEnBtA1624	Bacteria	Bacteroidota	Bacteroidia	Bacteroidales	Bacteroidaceae	Bacteroides	sartorii
ASV_SpEnBtA1625	Bacteria	Bacteroidota	Bacteroidia	Bacteroidales	Marinifilaceae	Odoribacter
ASV_SpEnBtA1626	Bacteria	Firmicutes	Clostridia	Clostridiales	Clostridiaceae	Clostridium sensu stricto 1
ASV_SpEnBtA1627	Bacteria	Actinobacteriota	Thermoleophilia	Solirubrobacterales	Solirubrobacteraceae	Parviterribacter
ASV_SpEnBtA1628	Bacteria	Firmicutes	Clostridia	Oscillospirales	Ruminococcaceae	[Eubacterium] siraeum group
ASV_SpEnBtA1629	Bacteria	Firmicutes	Clostridia	Oscillospirales	Oscillospiraceae
ASV_SpEnBtA1630	Bacteria	Firmicutes	Bacilli	Erysipelotrichales	Erysipelotrichaceae	Ileibacterium	valens
ASV_SpEnBtA1632	Bacteria	Actinobacteriota	Coriobacteriia	Coriobacteriales	Atopobiaceae	Coriobacteriaceae UCG-002
ASV_SpEnBtA1633	Bacteria	Firmicutes	Clostridia	Lachnospirales	Lachnospiraceae	Roseburia
ASV_SpEnBtA1634	Bacteria	Firmicutes	Clostridia	Oscillospirales	Oscillospiraceae
ASV_SpEnBtA1635	Bacteria	Bacteroidota	Bacteroidia	Bacteroidales	Muribaculaceae
ASV_SpEnBtA1636	Bacteria	Firmicutes	Bacilli	Lactobacillales	Streptococcaceae	Lactococcus	lactis
ASV_SpEnBtA1637	Bacteria	Proteobacteria	Alphaproteobacteria	Caulobacterales	Caulobacteraceae	Caulobacter
ASV_SpEnBtA1638	Bacteria	Firmicutes	Bacilli	Erysipelotrichales	Erysipelotrichaceae	Ileibacterium	valens
ASV_SpEnBtA1639	Bacteria	Proteobacteria	Gammaproteobacteria	Pseudomonadales	Moraxellaceae	Psychrobacter	nivimaris
ASV_SpEnBtA1640	Bacteria	Firmicutes	Bacilli	Bacillales	Bacillaceae	Virgibacillus	halophilus
ASV_SpEnBtA1641	Bacteria	Firmicutes	Clostridia	Clostridia vadinBB60 group
ASV_SpEnBtA1642	Bacteria	Firmicutes	Bacilli	RF39
ASV_SpEnBtA1643	Bacteria	Actinobacteriota	Actinobacteria	Bifidobacteriales	Bifidobacteriaceae	Bifidobacterium	pseudolongum
ASV_SpEnBtA1644	Bacteria	Firmicutes	Clostridia	Oscillospirales	Ruminococcaceae
ASV_SpEnBtA1645	Bacteria	Actinobacteriota	Actinobacteria	Micrococcales	Dermacoccaceae	Dermacoccus	nishinomiyaensis
ASV_SpEnBtA1646	Bacteria	Firmicutes	Clostridia	Clostridiales	Clostridiaceae	Clostridium sensu stricto 1	saudiense
ASV_SpEnBtA1647	Bacteria	Bacteroidota	Bacteroidia	Bacteroidales	Rikenellaceae	Alistipes
ASV_SpEnBtA1648	Bacteria	Firmicutes	Bacilli	Erysipelotrichales	Erysipelotrichaceae	Ileibacterium	valens
ASV_SpEnBtA1649	Bacteria	Firmicutes	Clostridia	Lachnospirales	Lachnospiraceae	GCA-900066575
ASV_SpEnBtA1650	Bacteria	Campilobacterota	Campylobacteria	Campylobacterales	Helicobacteraceae	Helicobacter	rodentium
ASV_SpEnBtA1651	Bacteria	Firmicutes	Bacilli	RF39
ASV_SpEnBtA1652	Bacteria	Firmicutes	Clostridia	Clostridia vadinBB60 group
ASV_SpEnBtA1653	Bacteria	Firmicutes	Bacilli	Lactobacillales	Lactobacillaceae	Lactobacillus	rhamnosus
ASV_SpEnBtA1654	Bacteria	Firmicutes	Bacilli	Erysipelotrichales	Erysipelotrichaceae	Ileibacterium	valens
ASV_SpEnBtA1655	Bacteria	Firmicutes	Clostridia	Clostridia UCG-014
ASV_SpEnBtA1656	Bacteria	Desulfobacterota	Desulfovibrionia	Desulfovibrionales	Desulfovibrionaceae	Desulfovibrio	fairfieldensis
ASV_SpEnBtA1657	Bacteria	Firmicutes	Clostridia	Lachnospirales	Lachnospiraceae	Lachnoclostridium
ASV_SpEnBtA1658	Bacteria	Firmicutes	Bacilli	Erysipelotrichales	Erysipelotrichaceae	Dubosiella
ASV_SpEnBtA1659	Bacteria	Deferribacterota	Deferribacteres	Deferribacterales	Deferribacteraceae	Mucispirillum	schaedleri
ASV_SpEnBtA1660	Bacteria	Firmicutes	Clostridia	Lachnospirales	Lachnospiraceae	Lachnospiraceae UCG-006
ASV_SpEnBtA1661	Bacteria	Firmicutes	Bacilli	Erysipelotrichales	Erysipelotrichaceae	Ileibacterium	valens
ASV_SpEnBtA1662	Bacteria	Proteobacteria	Alphaproteobacteria	Rhizobiales	Hyphomicrobiaceae	Hyphomicrobium	denitrificans
ASV_SpEnBtA1663	Bacteria	Bacteroidota	Bacteroidia	Bacteroidales	Muribaculaceae
ASV_SpEnBtA1664	Bacteria	Firmicutes	Clostridia	Lachnospirales	Lachnospiraceae
ASV_SpEnBtA1665	Bacteria	Proteobacteria	Alphaproteobacteria	Sphingomonadales	Sphingomonadaceae	Blastomonas	natatoria
ASV_SpEnBtA1666	Bacteria	Firmicutes	Bacilli	Erysipelotrichales	Erysipelotrichaceae	Ileibacterium	valens
ASV_SpEnBtA1667	Bacteria	Firmicutes	Bacilli	Erysipelotrichales	Erysipelotrichaceae	Turicibacter
ASV_SpEnBtA1668	Bacteria	Firmicutes	Clostridia	Peptostreptococcales-Tissierellales	Peptostreptococcaceae	Romboutsia	ilealis
ASV_SpEnBtA1669	Bacteria	Firmicutes	Bacilli	Acholeplasmatales	Acholeplasmataceae	Anaeroplasma
ASV_SpEnBtA1670	Bacteria	Firmicutes	Bacilli	Erysipelotrichales	Erysipelotrichaceae	Turicibacter
ASV_SpEnBtA1671	Bacteria	Bacteroidota	Bacteroidia	Bacteroidales	Rikenellaceae	Alistipes
ASV_SpEnBtA1672	Bacteria	Actinobacteriota	Actinobacteria	Micrococcales	Micrococcaceae	Kocuria	marina
ASV_SpEnBtA1673	Bacteria	Firmicutes	Bacilli	Staphylococcales	Staphylococcaceae	Staphylococcus	haemolyticus
ASV_SpEnBtA1674	Bacteria	Firmicutes	Clostridia	Peptostreptococcales-Tissierellales	Finegoldia
ASV_SpEnBtA1675	Bacteria	Bacteroidota	Bacteroidia	Bacteroidales	Muribaculaceae
ASV_SpEnBtA1676	Bacteria	Proteobacteria	Gammaproteobacteria	Enterobacterales	Yersiniaceae	Serratia	marcescens
ASV_SpEnBtA1677	Bacteria	Bacteroidota	Bacteroidia	Bacteroidales	Muribaculaceae
ASV_SpEnBtA1678	Bacteria	Bacteroidota	Bacteroidia	Bacteroidales	Muribaculaceae
ASV_SpEnBtA1679	Bacteria	Firmicutes	Bacilli	Lactobacillales	Lactobacillaceae	Lactobacillus	murinus
ASV_SpEnBtA1680	Bacteria	Proteobacteria	Gammaproteobacteria	Xanthomonadales	Rhodanobacteraceae	Dokdonella
ASV_SpEnBtA1681	Bacteria	Firmicutes	Bacilli	Lactobacillales	Lactobacillaceae	Lactobacillus	intestinalis
ASV_SpEnBtA1682	Bacteria	Firmicutes	Bacilli	Lactobacillales	Streptococcaceae	Streptococcus	respiraculi
ASV_SpEnBtA1683	Bacteria	Bacteroidota	Bacteroidia	Bacteroidales	Tannerellaceae	Parabacteroides
ASV_SpEnBtA1684	Bacteria	Proteobacteria	Gammaproteobacteria	Enterobacterales	Enterobacteriaceae	Escherichia-Shigella
ASV_SpEnBtA1685	Bacteria	Proteobacteria	Gammaproteobacteria	Xanthomonadales	Xanthomonadaceae	Stenotrophomonas	maltophilia
ASV_SpEnBtA1686	Bacteria	Campilobacterota	Campylobacteria	Campylobacterales	Helicobacteraceae	Helicobacter	ganmani
ASV_SpEnBtA1687	Bacteria	Bacteroidota	Bacteroidia	Bacteroidales	Muribaculaceae
ASV_SpEnBtA1688	Bacteria	Proteobacteria	Alphaproteobacteria	Sphingomonadales	Sphingomonadaceae	Sphingomonas	dokdonensis
ASV_SpEnBtA1689	Bacteria	Proteobacteria	Gammaproteobacteria	Enterobacterales	Yersiniaceae	Serratia	nematodiphila
ASV_SpEnBtA1690	Bacteria	Firmicutes	Bacilli	Lactobacillales	Lactobacillaceae	Lactobacillus	casei
ASV_SpEnBtA1691	Bacteria	Deferribacterota	Deferribacteres	Deferribacterales	Deferribacteraceae	Mucispirillum	schaedleri
ASV_SpEnBtA1692	Bacteria	Actinobacteriota	Actinobacteria	Frankiales	Geodermatophilaceae	Geodermatophilus	obscurus
ASV_SpEnBtA1693	Bacteria	Firmicutes	Clostridia	Clostridia UCG-014
ASV_SpEnBtA1694	Bacteria	Firmicutes	Clostridia	Clostridia UCG-014
ASV_SpEnBtA1695	Bacteria	Firmicutes	Clostridia	Oscillospirales	Ruminococcaceae
ASV_SpEnBtA1696	Bacteria	Bacteroidota	Bacteroidia	Bacteroidales	Muribaculaceae
ASV_SpEnBtA1697	Bacteria	Bacteroidota	Bacteroidia	Bacteroidales	Rikenellaceae	Rikenellaceae RC9 gut group
ASV_SpEnBtA1698	Bacteria	Firmicutes	Clostridia	Oscillospirales	Ruminococcaceae	Incertae Sedis
ASV_SpEnBtA1699	Bacteria	Proteobacteria	Gammaproteobacteria	Burkholderiales	Burkholderiaceae	Burkholderia-Caballeronia-Paraburkholderia	graminis
ASV_SpEnBtA1700	Bacteria	Bacteroidota	Bacteroidia	Bacteroidales	Tannerellaceae	Parabacteroides
ASV_SpEnBtA1701	Bacteria	Firmicutes	Bacilli	Lactobacillales	Streptococcaceae	Streptococcus	cristatus
ASV_SpEnBtA1702	Bacteria	Firmicutes	Bacilli	Erysipelotrichales	Erysipelotrichaceae	Dubosiella
ASV_SpEnBtA1703	Bacteria	Dadabacteria	Dadabacteriia	Dadabacteriales
ASV_SpEnBtA1704	Bacteria	Proteobacteria	Gammaproteobacteria	Burkholderiales	Comamonadaceae	Paucibacter
ASV_SpEnBtA1705	Bacteria	Firmicutes	Bacilli	Lactobacillales	Lactobacillaceae	Lactobacillus	johnsonii
ASV_SpEnBtA1706	Bacteria	Bacteroidota	Bacteroidia	Bacteroidales	Muribaculaceae
ASV_SpEnBtA1707	Bacteria	Proteobacteria	Gammaproteobacteria	Enterobacterales	Enterobacteriaceae	Escherichia-Shigella	fergusonii
ASV_SpEnBtA1708	Bacteria	Firmicutes	Bacilli	Lactobacillales	Streptococcaceae	Streptococcus	oralis
ASV_SpEnBtA1709	Bacteria	Bacteroidota	Bacteroidia	Bacteroidales	Tannerellaceae	Parabacteroides	distasonis
ASV_SpEnBtA1710	Bacteria	Bacteroidota	Bacteroidia	Bacteroidales	Muribaculaceae
ASV_SpEnBtA1711	Bacteria	Bacteroidota	Bacteroidia	Bacteroidales	Marinifilaceae	Odoribacter
ASV_SpEnBtA1712	Bacteria	Bacteroidota	Bacteroidia	Bacteroidales	Bacteroidaceae	Bacteroides	acidifaciens
ASV_SpEnBtA1713	Bacteria	Firmicutes	Clostridia	Lachnospirales	Lachnospiraceae	Acetatifactor
ASV_SpEnBtA1714	Bacteria	Campilobacterota	Campylobacteria	Campylobacterales	Helicobacteraceae	Helicobacter	hepaticus
ASV_SpEnBtA1715	Bacteria	Bacteroidota	Bacteroidia	Bacteroidales	Marinifilaceae	Odoribacter
ASV_SpEnBtA1716	Bacteria	Firmicutes	Clostridia	Lachnospirales	Lachnospiraceae	GCA-900066575
ASV_SpEnBtA1717	Bacteria	Proteobacteria	Alphaproteobacteria	Rickettsiales	Mitochondria
ASV_SpEnBtA1718	Bacteria	Proteobacteria	Gammaproteobacteria	Burkholderiales	B1-7BS
ASV_SpEnBtA1719	Bacteria	Firmicutes	Clostridia	Lachnospirales	Lachnospiraceae
ASV_SpEnBtA1720	Bacteria	Bacteroidota	Bacteroidia	Bacteroidales	Muribaculaceae
ASV_SpEnBtA1721	Bacteria	Actinobacteriota	Actinobacteria	Bifidobacteriales	Bifidobacteriaceae	Bifidobacterium
ASV_SpEnBtA1722	Bacteria	Deferribacterota	Deferribacteres	Deferribacterales	Deferribacteraceae	Mucispirillum	schaedleri
ASV_SpEnBtA1723	Bacteria	Firmicutes	Clostridia	Lachnospirales	Lachnospiraceae	Roseburia
ASV_SpEnBtA1724	Bacteria	Firmicutes	Bacilli	Erysipelotrichales	Erysipelotrichaceae	Ileibacterium	valens
ASV_SpEnBtA1725	Bacteria	Firmicutes	Clostridia	Oscillospirales	Ruminococcaceae	Ruminococcus
ASV_SpEnBtA1726	Bacteria	Bacteroidota	Bacteroidia	Bacteroidales	Muribaculaceae
ASV_SpEnBtA1727	Bacteria	Bacteroidota	Bacteroidia	Bacteroidales	Muribaculaceae
ASV_SpEnBtA1728	Bacteria	Bacteroidota	Bacteroidia	Bacteroidales	Muribaculaceae
ASV_SpEnBtA1729	Bacteria	Verrucomicrobiota	Omnitrophia	Omnitrophales
ASV_SpEnBtA1730	Bacteria	Proteobacteria	Gammaproteobacteria	Pasteurellales	Pasteurellaceae	Muribacter	muris
ASV_SpEnBtA1731	Bacteria	Proteobacteria	Gammaproteobacteria	Enterobacterales	Morganellaceae	Arsenophonus	symbiont
ASV_SpEnBtA1732	Bacteria	Firmicutes	Clostridia	Lachnospirales	Lachnospiraceae	Lachnospiraceae NK4A136 group
ASV_SpEnBtA1733	Bacteria	Proteobacteria	Gammaproteobacteria	Pasteurellales	Pasteurellaceae	Muribacter	muris
ASV_SpEnBtA1734	Bacteria	Firmicutes	Bacilli	Erysipelotrichales	Erysipelotrichaceae	Dubosiella
ASV_SpEnBtA1735	Bacteria	Firmicutes	Clostridia	Clostridia UCG-014
ASV_SpEnBtA1736	Bacteria	Firmicutes	Clostridia	Lachnospirales	Lachnospiraceae	GCA-900066575
ASV_SpEnBtA1737	Bacteria	Firmicutes	Bacilli	Erysipelotrichales	Erysipelotrichaceae	Ileibacterium	valens
ASV_SpEnBtA1738	Bacteria	Proteobacteria	Gammaproteobacteria	Enterobacterales	Yersiniaceae	Serratia
ASV_SpEnBtA1739	Bacteria	Firmicutes	Clostridia	Lachnospirales	Lachnospiraceae	Lachnospiraceae NK4A136 group
ASV_SpEnBtA1740	Bacteria	Firmicutes	Clostridia	Clostridia vadinBB60 group
ASV_SpEnBtA1741	Bacteria	Firmicutes	Clostridia	Oscillospirales	Ruminococcaceae	Ruminococcus
ASV_SpEnBtA1742	Bacteria	Firmicutes	Clostridia	Peptostreptococcales-Tissierellales	Peptoniphilus
ASV_SpEnBtA1743	Bacteria	Firmicutes	Clostridia	Lachnospirales	Lachnospiraceae	Lachnospiraceae NK4A136 group
ASV_SpEnBtA1744	Bacteria	Actinobacteriota	Actinobacteria	Pseudonocardiales	Pseudonocardiaceae	Pseudonocardia
ASV_SpEnBtA1745	Bacteria	Proteobacteria	Alphaproteobacteria	Rhizobiales	Rhizobiaceae	Ciceribacter
ASV_SpEnBtA1746	Bacteria	Firmicutes	Bacilli	Lactobacillales	Enterococcaceae	Enterococcus	villorum
ASV_SpEnBtA1747	Bacteria	Firmicutes	Bacilli	Lactobacillales	Streptococcaceae	Lactococcus	lactis
ASV_SpEnBtA1748	Bacteria	Proteobacteria	Gammaproteobacteria	Enterobacterales	Yersiniaceae	Serratia	symbiont
ASV_SpEnBtA1749	Bacteria	Bacteroidota	Bacteroidia	Bacteroidales	Muribaculaceae
ASV_SpEnBtA1750	Bacteria	Firmicutes	Clostridia	Lachnospirales	Lachnospiraceae
ASV_SpEnBtA1751	Bacteria	Actinobacteriota	Coriobacteriia	Coriobacteriales	Eggerthellaceae	Enterorhabdus
ASV_SpEnBtA1752	Bacteria	Proteobacteria	Alphaproteobacteria	Rhizobiales	Beijerinckiaceae
ASV_SpEnBtA1753	Bacteria	Firmicutes	Bacilli	Erysipelotrichales	Erysipelotrichaceae	Ileibacterium	valens
ASV_SpEnBtA1754	Bacteria	Firmicutes	Bacilli	Erysipelotrichales	Erysipelotrichaceae	Dubosiella
ASV_SpEnBtA1755	Bacteria	Firmicutes	Bacilli	Erysipelotrichales	Erysipelotrichaceae	Dubosiella
ASV_SpEnBtA1756	Bacteria	Bacteroidota	Bacteroidia	Bacteroidales	Bacteroidaceae	Bacteroides	kribbi
ASV_SpEnBtA1757	Bacteria	Firmicutes	Clostridia	Peptostreptococcales-Tissierellales	Peptostreptococcaceae	Romboutsia	ilealis
ASV_SpEnBtA1758	Bacteria	Firmicutes	Bacilli	Erysipelotrichales	Erysipelotrichaceae	Dubosiella
ASV_SpEnBtA1759	Bacteria	Bacteroidota	Bacteroidia	Bacteroidales	Muribaculaceae
ASV_SpEnBtA1760	Bacteria	Firmicutes	Clostridia	Lachnospirales	Lachnospiraceae	Lachnospiraceae NK4A136 group
ASV_SpEnBtA1761	Bacteria	Bacteroidota	Bacteroidia	Bacteroidales	Muribaculaceae
ASV_SpEnBtA1762	Bacteria	Firmicutes	Bacilli	Lactobacillales	Streptococcaceae	Streptococcus	respiraculi
ASV_SpEnBtA1763	Bacteria	Firmicutes	Bacilli	Erysipelotrichales	Erysipelotrichaceae	Ileibacterium	valens
ASV_SpEnBtA1764	Bacteria	Actinobacteriota	Actinobacteria	Micrococcales	Promicromonosporaceae	Myceligenerans
ASV_SpEnBtA1765	Bacteria	Bacteroidota	Bacteroidia	Bacteroidales	Muribaculaceae
ASV_SpEnBtA1766	Bacteria	Proteobacteria	Alphaproteobacteria	Rhizobiales	Beijerinckiaceae	Methylobacterium-Methylorubrum
ASV_SpEnBtA1767	Bacteria	Firmicutes	Bacilli	Erysipelotrichales	Erysipelotrichaceae	Turicibacter
ASV_SpEnBtA1768	Bacteria	Bacteroidota	Bacteroidia	Bacteroidales	Muribaculaceae
ASV_SpEnBtA1769	Bacteria	Firmicutes	Bacilli	Erysipelotrichales	Erysipelotrichaceae	Ileibacterium	valens
ASV_SpEnBtA1770	Bacteria	Bacteroidota	Bacteroidia	Bacteroidales	Muribaculaceae
ASV_SpEnBtA1771	Bacteria	Firmicutes	Clostridia	Lachnospirales	Lachnospiraceae
ASV_SpEnBtA1772	Bacteria	Bacteroidota	Bacteroidia	Bacteroidales	Marinifilaceae	Odoribacter
ASV_SpEnBtA1773	Bacteria	Proteobacteria	Gammaproteobacteria	Pseudomonadales	Moraxellaceae	Moraxella	osloensis
ASV_SpEnBtA1774	Bacteria	Proteobacteria	Gammaproteobacteria	Aeromonadales	Aeromonadaceae	Aeromonas	lusitana
ASV_SpEnBtA1775	Bacteria	Firmicutes	Bacilli	Erysipelotrichales	Erysipelotrichaceae	Ileibacterium	valens
ASV_SpEnBtA1776	Bacteria	Proteobacteria	Alphaproteobacteria	Sphingomonadales	Sphingomonadaceae
ASV_SpEnBtA1777	Bacteria	Firmicutes	Clostridia	Lachnospirales	Lachnospiraceae	Lachnospiraceae UCG-001	bacterium
ASV_SpEnBtA1778	Bacteria	Deferribacterota	Deferribacteres	Deferribacterales	Deferribacteraceae	Mucispirillum	schaedleri
ASV_SpEnBtA1779	Bacteria	Firmicutes	Bacilli	Erysipelotrichales	Erysipelotrichaceae	Dubosiella
ASV_SpEnBtA1780	Bacteria	Bacteroidota	Bacteroidia	Bacteroidales	Bacteroidaceae	Bacteroides	sartorii
ASV_SpEnBtA1781	Bacteria	Proteobacteria	Gammaproteobacteria	Pasteurellales	Pasteurellaceae	Rodentibacter	ratti
ASV_SpEnBtA1782	Bacteria	Firmicutes	Bacilli	Staphylococcales	Staphylococcaceae	Staphylococcus	saccharolyticus
ASV_SpEnBtA1783	Bacteria	Bacteroidota	Bacteroidia	Bacteroidales	Prevotellaceae	Prevotellaceae UCG-001
ASV_SpEnBtA1784	Bacteria	Firmicutes	Bacilli	Lactobacillales	Streptococcaceae	Streptococcus	respiraculi
ASV_SpEnBtA1785	Bacteria	Proteobacteria	Gammaproteobacteria	Pasteurellales	Pasteurellaceae	Muribacter	muris
ASV_SpEnBtA1786	Bacteria	Bacteroidota	Bacteroidia	Bacteroidales	Tannerellaceae	Parabacteroides
ASV_SpEnBtA1787	Bacteria	Firmicutes	Clostridia	Lachnospirales	Lachnospiraceae
ASV_SpEnBtA1788	Bacteria	Firmicutes	Clostridia	Clostridiales	Clostridiaceae	Clostridium sensu stricto 1
ASV_SpEnBtA1789	Bacteria	Firmicutes	Clostridia	Clostridiales	Clostridiaceae	Clostridium sensu stricto 1
ASV_SpEnBtA1790	Bacteria	Bacteroidota	Bacteroidia	Bacteroidales	Muribaculaceae
ASV_SpEnBtA1791	Bacteria	Bacteroidota	Bacteroidia	Bacteroidales	Muribaculaceae
ASV_SpEnBtA1792	Bacteria	Firmicutes	Bacilli	Erysipelotrichales	Erysipelotrichaceae	Ileibacterium	valens
ASV_SpEnBtA1793	Bacteria	Bacteroidota	Bacteroidia	Bacteroidales	Muribaculaceae
ASV_SpEnBtA1794	Bacteria	Bacteroidota	Bacteroidia	Bacteroidales	Muribaculaceae
ASV_SpEnBtA1795	Bacteria	Firmicutes	Bacilli	Lactobacillales	Lactobacillaceae	Lactobacillus	murinus
ASV_SpEnBtA1796	Bacteria	Bacteroidota	Bacteroidia	Bacteroidales	Tannerellaceae	Parabacteroides	distasonis
ASV_SpEnBtA1797	Bacteria	Actinobacteriota	Actinobacteria	Micrococcales	Micrococcaceae	Kocuria	marina
ASV_SpEnBtA1798	Bacteria	Bacteroidota	Bacteroidia	Chitinophagales	Chitinophagaceae	Terrimonas
ASV_SpEnBtA1799	Bacteria	Proteobacteria	Gammaproteobacteria	Pasteurellales	Pasteurellaceae	Muribacter	muris
ASV_SpEnBtA1800	Bacteria	Firmicutes	Clostridia	Lachnospirales	Lachnospiraceae	A2
ASV_SpEnBtA1801	Bacteria	Actinobacteriota	Actinobacteria	Bifidobacteriales	Bifidobacteriaceae	Bifidobacterium	choerinum
ASV_SpEnBtA1802	Bacteria	Bacteroidota	Bacteroidia	Bacteroidales	Porphyromonadaceae	Porphyromonas	pasteri
ASV_SpEnBtA1803	Bacteria	Bacteroidota	Bacteroidia	Bacteroidales	Muribaculaceae
ASV_SpEnBtA1804	Bacteria	Firmicutes	Bacilli	Erysipelotrichales	Erysipelotrichaceae	Dubosiella
ASV_SpEnBtA1805	Bacteria	Bacteroidota	Bacteroidia	Bacteroidales	Tannerellaceae	Parabacteroides	merdae
ASV_SpEnBtA1806	Bacteria	Proteobacteria	Gammaproteobacteria	Burkholderiales	Oxalobacteraceae	Massilia
ASV_SpEnBtA1807	Bacteria	Bacteroidota	Bacteroidia	Bacteroidales	Muribaculaceae
ASV_SpEnBtA1808	Bacteria	Firmicutes	Bacilli	Lactobacillales	Lactobacillaceae	Lactobacillus	rhamnosus
ASV_SpEnBtA1809	Bacteria	Bacteroidota	Bacteroidia	Bacteroidales	Muribaculaceae
ASV_SpEnBtA1810	Bacteria	Bacteroidota	Bacteroidia	Bacteroidales	Muribaculaceae
ASV_SpEnBtA1811	Bacteria	Bacteroidota	Bacteroidia	Bacteroidales	Rikenellaceae	Alistipes
ASV_SpEnBtA1812	Bacteria	Firmicutes	Bacilli	Erysipelotrichales	Erysipelotrichaceae	Turicibacter	sanguinis
ASV_SpEnBtA1813	Bacteria	Bacteroidota	Bacteroidia	Bacteroidales	Muribaculaceae	Muribaculum	intestinale
ASV_SpEnBtA1814	Bacteria	Firmicutes	Clostridia	Clostridia vadinBB60 group
ASV_SpEnBtA1815	Bacteria	Firmicutes	Clostridia	Lachnospirales	Lachnospiraceae	Roseburia	faecis
ASV_SpEnBtA1817	Bacteria	Bacteroidota	Bacteroidia	Bacteroidales	Muribaculaceae
ASV_SpEnBtA1818	Bacteria	Proteobacteria	Gammaproteobacteria	Burkholderiales	Rhodocyclaceae	Sulfuritalea
ASV_SpEnBtA1819	Bacteria	Firmicutes	Clostridia	Oscillospirales	Oscillospiraceae	NK4A214 group
ASV_SpEnBtA1820	Bacteria	Actinobacteriota	Coriobacteriia	Coriobacteriales	Coriobacteriaceae	Collinsella	provencensis
ASV_SpEnBtA1821	Bacteria	Proteobacteria	Gammaproteobacteria	Oceanospirillales	Saccharospirillaceae	Saccharospirillum	impatiens
ASV_SpEnBtA1822	Bacteria	Proteobacteria	Alphaproteobacteria	Acetobacterales	Acetobacteraceae	Roseomonas	gilardii
ASV_SpEnBtA1823	Bacteria	Proteobacteria	Gammaproteobacteria	Pseudomonadales	Pseudomonadaceae	Pseudomonas	psychrotolerans
ASV_SpEnBtA1824	Bacteria	Firmicutes	Bacilli	Erysipelotrichales	Erysipelotrichaceae	Ileibacterium	valens
ASV_SpEnBtA1825	Bacteria	Firmicutes	Bacilli	Lactobacillales	Aerococcaceae	Abiotrophia
ASV_SpEnBtA1826	Bacteria	Proteobacteria	Gammaproteobacteria	Burkholderiales	Rhodocyclaceae	Denitratisoma
ASV_SpEnBtA1827	Bacteria	Firmicutes	Clostridia	Peptostreptococcales-Tissierellales	Finegoldia
ASV_SpEnBtA1828	Bacteria	Firmicutes	Bacilli	Lactobacillales	Lactobacillaceae	Lactobacillus	apodemi
ASV_SpEnBtA1829	Bacteria	Bacteroidota	Bacteroidia	Bacteroidales	Prevotellaceae	Alloprevotella
ASV_SpEnBtA1830	Bacteria	Actinobacteriota	Actinobacteria	Corynebacteriales	Nocardiaceae	Rhodococcus	qingshengii
ASV_SpEnBtA1831	Bacteria	Actinobacteriota	Actinobacteria	Corynebacteriales	Nocardiaceae	Rhodococcus	erythropolis
ASV_SpEnBtA1832	Bacteria	Bacteroidota	Bacteroidia	Bacteroidales	Bacteroidaceae	Bacteroides	acidifaciens
ASV_SpEnBtA1833	Bacteria	Firmicutes	Clostridia	Peptostreptococcales-Tissierellales	Finegoldia
ASV_SpEnBtA1834	Bacteria	Actinobacteriota	Actinobacteria	Bifidobacteriales	Bifidobacteriaceae	Bifidobacterium	pseudolongum
ASV_SpEnBtA1835	Bacteria	Actinobacteriota	Coriobacteriia	Coriobacteriales	Eggerthellaceae	Parvibacter
ASV_SpEnBtA1836	Bacteria	Firmicutes	Bacilli	Erysipelotrichales	Erysipelotrichaceae	Faecalibaculum
ASV_SpEnBtA1837	Bacteria	Bacteroidota	Bacteroidia	Bacteroidales	Rikenellaceae	Rikenella
ASV_SpEnBtA1838	Bacteria	Proteobacteria	Gammaproteobacteria	Burkholderiales	Alcaligenaceae	Achromobacter	xylosoxidans
ASV_SpEnBtA1839	Bacteria	Fusobacteriota	Fusobacteriia	Fusobacteriales	Fusobacteriaceae	Fusobacterium	mortiferum
ASV_SpEnBtA1840	Bacteria	Bacteroidota	Bacteroidia	Bacteroidales	Marinifilaceae	Odoribacter
ASV_SpEnBtA1841	Bacteria	Deinococcota	Deinococci	Deinococcales	Deinococcaceae	Deinococcus
ASV_SpEnBtA1842	Bacteria	Firmicutes	Bacilli	Staphylococcales	Staphylococcaceae	Staphylococcus	auricularis
ASV_SpEnBtA1843	Bacteria	Firmicutes	Clostridia	Peptostreptococcales-Tissierellales	Anaerococcus
ASV_SpEnBtA1844	Bacteria	Bacteroidota	Bacteroidia	Bacteroidales	Marinifilaceae	Odoribacter
ASV_SpEnBtA1845	Bacteria	Firmicutes	Clostridia	Oscillospirales	[Eubacterium] coprostanoligenes group
ASV_SpEnBtA1846	Bacteria	Firmicutes	Bacilli	Bacillales	Bacillaceae	Bacillus	pseudomycoides
ASV_SpEnBtA1847	Bacteria	Actinobacteriota	Actinobacteria	Micrococcales	Micrococcaceae	Kocuria	rhizophila
ASV_SpEnBtA1848	Bacteria	Actinobacteriota	Actinobacteria	Corynebacteriales	Corynebacteriaceae	Corynebacterium	variabile
ASV_SpEnBtA1849	Bacteria	Firmicutes	Bacilli	Erysipelotrichales	Erysipelotrichaceae	Faecalibaculum	rodentium
ASV_SpEnBtA1850	Bacteria	Firmicutes	Clostridia	Lachnospirales	Lachnospiraceae	Lachnospiraceae NK4A136 group
ASV_SpEnBtA1851	Bacteria	Bacteroidota	Bacteroidia	Bacteroidales	Rikenellaceae	Alistipes
ASV_SpEnBtA1852	Bacteria	Bacteroidota	Bacteroidia	Bacteroidales	Muribaculaceae
ASV_SpEnBtA1853	Bacteria	Bacteroidota	Bacteroidia	Bacteroidales	Muribaculaceae
ASV_SpEnBtA1854	Bacteria	Firmicutes	Clostridia	Peptostreptococcales-Tissierellales	Anaerovoracaceae	[Eubacterium] brachy group
ASV_SpEnBtA1855	Bacteria	Proteobacteria	Alphaproteobacteria	Rhizobiales	Beijerinckiaceae	Methylobacterium-Methylorubrum
ASV_SpEnBtA1856	Bacteria	Desulfobacterota	Desulfovibrionia	Desulfovibrionales	Desulfovibrionaceae	Desulfovibrio	legallii
ASV_SpEnBtA1857	Bacteria	Firmicutes	Clostridia	Lachnospirales	Lachnospiraceae	Lachnospiraceae UCG-006
ASV_SpEnBtA1858	Bacteria	Bacteroidota	Bacteroidia	Bacteroidales	Muribaculaceae
ASV_SpEnBtA1859	Bacteria	Bacteroidota	Bacteroidia	Bacteroidales	Muribaculaceae
ASV_SpEnBtA1860	Bacteria	Campilobacterota	Campylobacteria	Campylobacterales	Helicobacteraceae	Helicobacter	ganmani
ASV_SpEnBtA1861	Bacteria	Bacteroidota	Bacteroidia	Bacteroidales	Muribaculaceae
ASV_SpEnBtA1862	Bacteria	Firmicutes	Bacilli	Lactobacillales	Streptococcaceae	Streptococcus	thermophilus
ASV_SpEnBtA1863	Bacteria	Firmicutes	Clostridia	Lachnospirales	Lachnospiraceae	Lachnoclostridium
ASV_SpEnBtA1864	Bacteria	Bacteroidota	Bacteroidia	Bacteroidales	Muribaculaceae
ASV_SpEnBtA1865	Bacteria	Actinobacteriota	Actinobacteria	Bifidobacteriales	Bifidobacteriaceae	Bifidobacterium	globosum
ASV_SpEnBtA1866	Bacteria	Firmicutes	Clostridia	Lachnospirales	Lachnospiraceae	Lachnospiraceae NK4A136 group
ASV_SpEnBtA1867	Bacteria	Bacteroidota	Bacteroidia	Bacteroidales	Bacteroidaceae	Bacteroides	acidifaciens
ASV_SpEnBtA1868	Bacteria	Proteobacteria	Alphaproteobacteria	Rhizobiales	Rhizobiaceae	Ochrobactrum	pseudogrignonense
ASV_SpEnBtA1869	Bacteria	Proteobacteria	Gammaproteobacteria	Pseudomonadales	Moraxellaceae	Acinetobacter	variabilis
ASV_SpEnBtA1870	Bacteria	Firmicutes	Bacilli	Lactobacillales	Lactobacillaceae	Lactobacillus	animalis
ASV_SpEnBtA1871	Bacteria	Firmicutes	Clostridia	Clostridia UCG-014
ASV_SpEnBtA1872	Bacteria	Bacteroidota	Bacteroidia	Bacteroidales	Muribaculaceae
ASV_SpEnBtA1873	Bacteria	Bacteroidota	Bacteroidia	Bacteroidales	Muribaculaceae
ASV_SpEnBtA1874	Bacteria	Actinobacteriota	Actinobacteria	Bifidobacteriales	Bifidobacteriaceae	Bifidobacterium	globosum
ASV_SpEnBtA1875	Bacteria	Bacteroidota	Bacteroidia	Bacteroidales	Muribaculaceae	Muribaculum	intestinale
ASV_SpEnBtA1876	Bacteria	Firmicutes	Clostridia	Clostridia UCG-014
ASV_SpEnBtA1877	Bacteria	Actinobacteriota	Actinobacteria	Corynebacteriales	Corynebacteriaceae	Corynebacterium	kroppenstedtii
ASV_SpEnBtA1878	Bacteria	Bacteroidota	Bacteroidia	Bacteroidales	Muribaculaceae
ASV_SpEnBtA1879	Bacteria	Firmicutes	Bacilli	Lactobacillales	Lactobacillaceae	Lactobacillus	murinus
ASV_SpEnBtA1880	Bacteria	Firmicutes	Clostridia	Oscillospirales	Oscillospiraceae	Oscillibacter
ASV_SpEnBtA1881	Bacteria	Proteobacteria	Gammaproteobacteria	Enterobacterales	Erwiniaceae	Rosenbergiella	nectarea
ASV_SpEnBtA1882	Bacteria	Firmicutes	Clostridia	Lachnospirales	Lachnospiraceae	Lachnospiraceae FCS020 group
ASV_SpEnBtA1883	Bacteria	Deferribacterota	Deferribacteres	Deferribacterales	Deferribacteraceae	Mucispirillum	schaedleri
ASV_SpEnBtA1884	Bacteria	Firmicutes	Bacilli	Lactobacillales	Streptococcaceae	Lactococcus	taiwanensis
ASV_SpEnBtA1885	Bacteria	Firmicutes	Clostridia	Oscillospirales	Oscillospiraceae	Intestinimonas
ASV_SpEnBtA1886	Bacteria	Bacteroidota	Bacteroidia	Bacteroidales	Tannerellaceae	Parabacteroides	distasonis
ASV_SpEnBtA1887	Bacteria	Firmicutes	Clostridia	Peptostreptococcales-Tissierellales	Anaerococcus
ASV_SpEnBtA1888	Bacteria	Actinobacteriota	Actinobacteria	Corynebacteriales	Corynebacteriaceae	Corynebacterium	imitans
ASV_SpEnBtA1889	Bacteria	Firmicutes	Bacilli	Lactobacillales	Carnobacteriaceae	Carnobacterium	inhibens
ASV_SpEnBtA1890	Bacteria	Firmicutes	Clostridia	Lachnospirales	Lachnospiraceae	Lachnoclostridium
ASV_SpEnBtA1891	Bacteria	Firmicutes	Bacilli	Bacillales	Planococcaceae	Sporosarcina
ASV_SpEnBtA1892	Bacteria	Firmicutes	Clostridia	Oscillospirales	Ruminococcaceae	Ruminococcus
ASV_SpEnBtA1893	Bacteria	Firmicutes	Clostridia	Oscillospirales	Ruminococcaceae	Ruminococcus
ASV_SpEnBtA1894	Bacteria	Actinobacteriota	Coriobacteriia	Coriobacteriales	Atopobiaceae	Coriobacteriaceae UCG-002
ASV_SpEnBtA1895	Bacteria	Firmicutes	Bacilli	Erysipelotrichales	Erysipelotrichaceae	Faecalibaculum
ASV_SpEnBtA1896	Bacteria	Firmicutes	Bacilli	Erysipelotrichales	Erysipelotrichaceae	Ileibacterium	valens
ASV_SpEnBtA1897	Bacteria	Bacteroidota	Bacteroidia	Bacteroidales	Tannerellaceae	Parabacteroides
ASV_SpEnBtA1898	Bacteria	Verrucomicrobiota	Chlamydiae	Chlamydiales	Simkaniaceae
ASV_SpEnBtA1899	Bacteria	Proteobacteria	Gammaproteobacteria	Aeromonadales	Aeromonadaceae	Aeromonas	aquatica
ASV_SpEnBtA1900	Bacteria	Firmicutes	Clostridia	Lachnospirales	Lachnospiraceae	A2
ASV_SpEnBtA1901	Bacteria	Actinobacteriota	Actinobacteria	Corynebacteriales	Corynebacteriaceae	Corynebacterium	tuberculostearicum
ASV_SpEnBtA1902	Bacteria	Firmicutes	Clostridia	Lachnospirales	Lachnospiraceae	[Eubacterium] xylanophilum group
ASV_SpEnBtA1903	Bacteria	Bacteroidota	Bacteroidia	Bacteroidales	Prevotellaceae	Prevotellaceae UCG-001
ASV_SpEnBtA1904	Bacteria	Firmicutes	Bacilli	Entomoplasmatales	Spiroplasmataceae	Spiroplasma	phoeniceum
ASV_SpEnBtA1905	Bacteria	Firmicutes	Clostridia	Lachnospirales	Lachnospiraceae	[Ruminococcus] torques group	faecis
ASV_SpEnBtA1906	Bacteria	Firmicutes	Clostridia	Peptostreptococcales-Tissierellales	Anaerococcus
ASV_SpEnBtA1907	Bacteria	Firmicutes	Bacilli	Bacillales	Bacillaceae	Bacillus	horikoshii
ASV_SpEnBtA1908	Bacteria	Firmicutes	Bacilli	Lactobacillales	Lactobacillaceae	Lactobacillus	taiwanensis
ASV_SpEnBtA1909	Bacteria	Firmicutes	Bacilli	Erysipelotrichales	Erysipelatoclostridiaceae	Erysipelatoclostridium
ASV_SpEnBtA1910	Bacteria	Bacteroidota	Bacteroidia	Bacteroidales	Muribaculaceae
ASV_SpEnBtA1911	Bacteria	Firmicutes	Bacilli	Erysipelotrichales	Erysipelotrichaceae	Ileibacterium	valens
ASV_SpEnBtA1912	Bacteria	Bacteroidota	Bacteroidia	Bacteroidales	Rikenellaceae	Rikenellaceae RC9 gut group
ASV_SpEnBtA1913	Bacteria	Firmicutes	Bacilli	Erysipelotrichales	Erysipelotrichaceae	Dubosiella
ASV_SpEnBtA1914	Bacteria	Firmicutes	Clostridia	Oscillospirales	Oscillospiraceae	Colidextribacter
ASV_SpEnBtA1915	Bacteria	Firmicutes	Bacilli	Erysipelotrichales	Erysipelotrichaceae	Ileibacterium	valens
ASV_SpEnBtA1916	Bacteria	Bacteroidota	Bacteroidia	Bacteroidales	Muribaculaceae
ASV_SpEnBtA1917	Bacteria	Bacteroidota	Bacteroidia	Bacteroidales	Muribaculaceae
ASV_SpEnBtA1918	Bacteria	Firmicutes	Bacilli	Erysipelotrichales	Erysipelotrichaceae	Ileibacterium	valens
ASV_SpEnBtA1919	Bacteria	Firmicutes	Bacilli	Lactobacillales	Streptococcaceae	Streptococcus	gordonii
ASV_SpEnBtA1920	Bacteria	Actinobacteriota	Coriobacteriia	Coriobacteriales	Eggerthellaceae	Enterorhabdus
ASV_SpEnBtA1921	Bacteria	Firmicutes	Clostridia	Peptostreptococcales-Tissierellales	Peptoniphilus
ASV_SpEnBtA1922	Bacteria	Bacteroidota	Bacteroidia	Bacteroidales	Muribaculaceae
ASV_SpEnBtA1923	Bacteria	Firmicutes	Bacilli	Erysipelotrichales	Erysipelotrichaceae	Dubosiella
ASV_SpEnBtA1924	Bacteria	Bacteroidota	Bacteroidia	Bacteroidales	Muribaculaceae
ASV_SpEnBtA1925	Bacteria	Firmicutes	Clostridia	Clostridia UCG-014
ASV_SpEnBtA1926	Bacteria	Firmicutes	Clostridia	Lachnospirales	Lachnospiraceae	Roseburia
ASV_SpEnBtA1927	Bacteria	Firmicutes	Bacilli	Lactobacillales	Streptococcaceae	Streptococcus	parasanguinis
ASV_SpEnBtA1928	Bacteria	Firmicutes	Bacilli	Erysipelotrichales	Erysipelotrichaceae	Dubosiella
ASV_SpEnBtA1929	Bacteria	Firmicutes	Clostridia	Oscillospirales	Oscillospiraceae	Oscillibacter
ASV_SpEnBtA1930	Bacteria	Actinobacteriota	Actinobacteria	Corynebacteriales	Corynebacteriaceae	Corynebacterium
ASV_SpEnBtA1931	Bacteria	Bacteroidota	Bacteroidia	Bacteroidales	Muribaculaceae
ASV_SpEnBtA1932	Bacteria	Deferribacterota	Deferribacteres	Deferribacterales	Deferribacteraceae	Mucispirillum	schaedleri
ASV_SpEnBtA1933	Bacteria	Proteobacteria	Gammaproteobacteria	Burkholderiales	Alcaligenaceae	Achromobacter	piechaudii
ASV_SpEnBtA1934	Bacteria	Bacteroidota	Bacteroidia	Bacteroidales	Bacteroidaceae	Bacteroides	acidifaciens
ASV_SpEnBtA1935	Bacteria	Deinococcota	Deinococci	Deinococcales	Deinococcaceae	Deinococcus
ASV_SpEnBtA1936	Bacteria	Bacteroidota	Bacteroidia	Bacteroidales	Muribaculaceae
ASV_SpEnBtA1937	Bacteria	Firmicutes	Clostridia	Clostridia vadinBB60 group
ASV_SpEnBtA1938	Bacteria	Firmicutes	Bacilli	Erysipelotrichales	Erysipelotrichaceae	Dubosiella
ASV_SpEnBtA1939	Bacteria	Firmicutes	Bacilli	Erysipelotrichales	Erysipelotrichaceae	Ileibacterium	valens
ASV_SpEnBtA1940	Bacteria	Firmicutes	Clostridia	Peptostreptococcales-Tissierellales	Peptostreptococcaceae	Romboutsia	ilealis
ASV_SpEnBtA1941	Bacteria	Bacteroidota	Bacteroidia	Bacteroidales	Rikenellaceae	Rikenellaceae RC9 gut group
ASV_SpEnBtA1942	Bacteria	Bacteroidota	Bacteroidia	Bacteroidales	Rikenellaceae	Alistipes
ASV_SpEnBtA1943	Bacteria	Bacteroidota	Bacteroidia	Bacteroidales	Muribaculaceae
ASV_SpEnBtA1944	Bacteria	Firmicutes	Clostridia	Clostridiales	Clostridiaceae	Clostridium sensu stricto 1
ASV_SpEnBtA1945	Bacteria	Firmicutes	Clostridia	Lachnospirales	Lachnospiraceae
ASV_SpEnBtA1946	Bacteria	Proteobacteria	Alphaproteobacteria	Thalassobaculales
ASV_SpEnBtA1947	Bacteria	Bacteroidota	Bacteroidia	Bacteroidales	Muribaculaceae
ASV_SpEnBtA1948	Bacteria	Firmicutes	Clostridia	Oscillospirales	Oscillospiraceae
ASV_SpEnBtA1949	Bacteria	Proteobacteria	Gammaproteobacteria	Pseudomonadales	Moraxellaceae	Moraxella	atlantae
ASV_SpEnBtA1950	Bacteria	Firmicutes	Clostridia	Lachnospirales	Lachnospiraceae
ASV_SpEnBtA1951	Bacteria	Firmicutes	Bacilli	Bacillales	Bacillaceae	Bacillus	xiamenensis
ASV_SpEnBtA1952	Bacteria	Proteobacteria	Gammaproteobacteria	Burkholderiales	Burkholderiaceae	Limnobacter
ASV_SpEnBtA1953	Bacteria	Bacteroidota	Bacteroidia	Bacteroidales	Prevotellaceae	Prevotella	timonensis
ASV_SpEnBtA1954	Bacteria	Firmicutes	Clostridia	Lachnospirales	Lachnospiraceae	Lachnospiraceae NK4A136 group
ASV_SpEnBtA1955	Bacteria	Proteobacteria	Gammaproteobacteria	Pasteurellales	Pasteurellaceae	Muribacter	muris
ASV_SpEnBtA1956	Bacteria	Firmicutes	Bacilli	Erysipelotrichales	Erysipelotrichaceae	Dubosiella
ASV_SpEnBtA1957	Bacteria	Firmicutes	Bacilli	Erysipelotrichales	Erysipelotrichaceae	Ileibacterium	valens
ASV_SpEnBtA1958	Bacteria	Bacteroidota	Bacteroidia	Bacteroidales	Prevotellaceae	Alloprevotella	rava
ASV_SpEnBtA1959	Bacteria	Bacteroidota	Bacteroidia	Bacteroidales	Rikenellaceae	Alistipes	inops
ASV_SpEnBtA1960	Bacteria	Actinobacteriota	Actinobacteria	Frankiales	Geodermatophilaceae	Geodermatophilus
ASV_SpEnBtA1961	Bacteria	Firmicutes	Bacilli	Erysipelotrichales	Erysipelotrichaceae	Solobacterium	moorei
ASV_SpEnBtA1962	Bacteria	Firmicutes	Clostridia	Oscillospirales	Ruminococcaceae
ASV_SpEnBtA1963	Bacteria	Deferribacterota	Deferribacteres	Deferribacterales	Deferribacteraceae	Mucispirillum	schaedleri
ASV_SpEnBtA1964	Bacteria	Firmicutes	Clostridia	Lachnospirales	Lachnospiraceae
ASV_SpEnBtA1965	Bacteria	Firmicutes	Clostridia	Clostridiales	Clostridiaceae	Clostridium sensu stricto 1
ASV_SpEnBtA1966	Bacteria	Bacteroidota	Bacteroidia	Bacteroidales	Muribaculaceae
ASV_SpEnBtA1967	Bacteria	Firmicutes	Clostridia	Lachnospirales	Lachnospiraceae	Lachnospiraceae UCG-008
ASV_SpEnBtA1968	Bacteria	Bacteroidota	Bacteroidia	Bacteroidales	Marinifilaceae	Odoribacter
ASV_SpEnBtA1969	Bacteria	Firmicutes	Clostridia	Lachnospirales	Lachnospiraceae	Lachnospiraceae UCG-006
ASV_SpEnBtA1970	Bacteria	Firmicutes	Clostridia	Lachnospirales	Lachnospiraceae	[Eubacterium] xylanophilum group
ASV_SpEnBtA1971	Bacteria	Firmicutes	Clostridia	Lachnospirales	Lachnospiraceae	Roseburia
ASV_SpEnBtA1972	Bacteria	Firmicutes	Clostridia	Lachnospirales	Lachnospiraceae	[Ruminococcus] torques group	faecis
ASV_SpEnBtA1973	Bacteria	Firmicutes	Clostridia	Lachnospirales	Lachnospiraceae	Lachnoclostridium
ASV_SpEnBtA1974	Bacteria	Actinobacteriota	Actinobacteria	Micrococcales	Micrococcaceae	Kocuria	rosea
ASV_SpEnBtA1975	Bacteria	Firmicutes	Clostridia	Lachnospirales	Lachnospiraceae	Roseburia
ASV_SpEnBtA1976	Bacteria	Firmicutes	Clostridia	Oscillospirales	Ruminococcaceae	[Eubacterium] siraeum group
ASV_SpEnBtA1977	Bacteria	Firmicutes	Clostridia	Oscillospirales	Oscillospiraceae	Intestinimonas
ASV_SpEnBtA1978	Bacteria	Bacteroidota	Bacteroidia	Bacteroidales	Muribaculaceae
ASV_SpEnBtA1979	Bacteria	Firmicutes	Bacilli	Erysipelotrichales	Erysipelotrichaceae	Faecalibaculum	rodentium
ASV_SpEnBtA1981	Bacteria	Firmicutes	Clostridia	Peptostreptococcales-Tissierellales	Peptostreptococcaceae	Romboutsia	sedimentorum
ASV_SpEnBtA1982	Bacteria	Bacteroidota	Bacteroidia	Bacteroidales	Tannerellaceae	Parabacteroides
ASV_SpEnBtA1983	Bacteria	Bacteroidota	Bacteroidia	Bacteroidales	Muribaculaceae
ASV_SpEnBtA1984	Bacteria	Bacteroidota	Bacteroidia	Bacteroidales	Tannerellaceae	Parabacteroides	distasonis
ASV_SpEnBtA1985	Bacteria	Bacteroidota	Bacteroidia	Bacteroidales	Tannerellaceae	Parabacteroides
ASV_SpEnBtA1986	Bacteria	Firmicutes	Clostridia	Lachnospirales	Lachnospiraceae	Marvinbryantia
ASV_SpEnBtA1987	Bacteria	Firmicutes	Bacilli	Erysipelotrichales	Erysipelotrichaceae	Dubosiella
ASV_SpEnBtA1988	Bacteria	Bacteroidota	Bacteroidia	Bacteroidales	Rikenellaceae	Rikenellaceae RC9 gut group
ASV_SpEnBtA1989	Bacteria	Actinobacteriota	Actinobacteria	Corynebacteriales	Corynebacteriaceae
ASV_SpEnBtA1990	Bacteria	Actinobacteriota	Actinobacteria	Micrococcales	Microbacteriaceae	Pseudoclavibacter	bifida
ASV_SpEnBtA1991	Bacteria	Firmicutes	Bacilli	Lactobacillales	Lactobacillaceae	Lactobacillus	murinus
ASV_SpEnBtA1992	Bacteria	Firmicutes	Clostridia	Lachnospirales	Lachnospiraceae	Lachnospiraceae NK4A136 group
ASV_SpEnBtA1993	Bacteria	Firmicutes	Bacilli	Lactobacillales	Streptococcaceae	Streptococcus	lactarius
ASV_SpEnBtA1994	Bacteria	Bacteroidota	Bacteroidia	Bacteroidales	Prevotellaceae	Alloprevotella	rava
ASV_SpEnBtA1995	Bacteria	Firmicutes	Clostridia	Lachnospirales	Lachnospiraceae	Lachnospiraceae UCG-004
ASV_SpEnBtA1996	Bacteria	Campilobacterota	Campylobacteria	Campylobacterales	Helicobacteraceae	Helicobacter	ganmani
ASV_SpEnBtA1997	Bacteria	Bacteroidota	Bacteroidia	Bacteroidales	Tannerellaceae	Parabacteroides	distasonis
ASV_SpEnBtA1998	Bacteria	Firmicutes	Clostridia	Lachnospirales	Lachnospiraceae	Lachnospiraceae FCS020 group
ASV_SpEnBtA1999	Bacteria	Firmicutes	Bacilli	Erysipelotrichales	Erysipelotrichaceae	Turicibacter
ASV_SpEnBtA2000	Bacteria	Bacteroidota	Bacteroidia	Bacteroidales	Marinifilaceae	Odoribacter
ASV_SpEnBtA2001	Bacteria	Firmicutes	Clostridia	Peptostreptococcales-Tissierellales	Peptostreptococcaceae	Romboutsia	ilealis
ASV_SpEnBtA2002	Bacteria	Firmicutes	Bacilli	Entomoplasmatales	Entomoplasmataceae	Mesoplasma	corruscae
ASV_SpEnBtA2003	Bacteria	Bacteroidota	Bacteroidia	Bacteroidales	Rikenellaceae	Alistipes
ASV_SpEnBtA2004	Bacteria	Firmicutes	Bacilli	Paenibacillales	Paenibacillaceae	Paenibacillus	humicus
ASV_SpEnBtA2005	Bacteria	Firmicutes	Bacilli	Erysipelotrichales	Erysipelotrichaceae	Turicibacter
ASV_SpEnBtA2006	Bacteria	Bacteroidota	Bacteroidia	Bacteroidales	Muribaculaceae
ASV_SpEnBtA2007	Bacteria	Bacteroidota	Bacteroidia	Bacteroidales	Muribaculaceae
ASV_SpEnBtA2008	Bacteria	Bacteroidota	Bacteroidia	Bacteroidales	Muribaculaceae
ASV_SpEnBtA2009	Bacteria	Proteobacteria	Alphaproteobacteria	Rhizobiales	Hyphomicrobiaceae	Hyphomicrobium
ASV_SpEnBtA2010	Bacteria	Proteobacteria	Gammaproteobacteria	Burkholderiales	Methylophilaceae	Methylotenera
ASV_SpEnBtA2011	Bacteria	Bacteroidota	Bacteroidia	Bacteroidales	Rikenellaceae	Rikenellaceae RC9 gut group
ASV_SpEnBtA2012	Bacteria	Firmicutes	Clostridia	Peptostreptococcales-Tissierellales	Anaerococcus
ASV_SpEnBtA2013	Bacteria	Firmicutes	Clostridia	Lachnospirales	Lachnospiraceae	GCA-900066575
ASV_SpEnBtA2014	Bacteria	Firmicutes	Clostridia	Clostridia UCG-014
[truncated: 440 more rows]
