# Supplementary material for: Microbiome analysis of Spodoptera frugiperda (Lepidoptera, Noctuidae) larvae exposed to Bacillus thuringiensis (Bt) endotoxins
Source: PeerJ. 2023 Sep 12;11:e15916. doi: 10.7717/peerj.15916 (PMC10503500; doi:10.7717/peerj.15916)
Supplement: Supplemental Information 9 [file peerj-11-15916-s009.csv]

#NAME	Diet	Diet+Bt	Diet+Ab(24h)+Bt	Diet+Ab	Diet+Ab(24h)+Diet	Diet+Ab+Bt(24h)	Mdiet	Mdiet+Bt	MDiet+Ab(24h)+Bt	MDiet+Ab
ASV_SpEnBtA0001	9824	12642	13315	67	56358	0	72669	34629	32990	406
ASV_SpEnBtA0002	47842	29124	2193	162	123	765	8142	51130	3502	7338
ASV_SpEnBtA0003	1700	17221	27801	0	96	0	1663	1342	10079	0
ASV_SpEnBtA0004	1661	17708	0	314	155	0	5856	4581	3811	4413
ASV_SpEnBtA0005	82	740	1715	10546	3759	9788	1687	169	122	8269
ASV_SpEnBtA0006	273	595	553	10174	7170	3783	755	841	84	6519
ASV_SpEnBtA0007	43	434	1085	4170	1775	5945	995	71	100	5526
ASV_SpEnBtA0008	83	222	329	4045	1647	5805	364	283	0	0
ASV_SpEnBtA0009	48	276	647	3466	1676	3540	614	62	48	2084
ASV_SpEnBtA0010	29	223	601	3497	1086	2218	523	48	56	1986
ASV_SpEnBtA0011	44	189	278	3013	1013	4081	206	199	11	647
ASV_SpEnBtA0012	0	0	2704	6871	0	0	0	0	0	0
ASV_SpEnBtA0014	32	82	393	1439	1061	1296	382	17	0	1545
ASV_SpEnBtA0015	29	152	570	1170	716	1591	434	48	23	1503
ASV_SpEnBtA0016	0	156	268	1526	799	1185	208	0	30	1617
ASV_SpEnBtA0017	0	225	331	1235	519	1106	298	0	46	1357
ASV_SpEnBtA0018	0	89	304	544	794	1274	524	47	0	1258
ASV_SpEnBtA0019	38	194	204	1835	553	1309	139	0	32	421
ASV_SpEnBtA0020	0	37	0	177	325	219	32	65	0	3167
ASV_SpEnBtA0021	0	80	132	421	496	977	220	0	11	1182
ASV_SpEnBtA0022	13	60	319	762	365	790	282	19	0	723
ASV_SpEnBtA0023	0	104	243	547	443	539	180	0	0	1118
ASV_SpEnBtA0024	19	64	147	924	619	458	324	0	0	578
ASV_SpEnBtA0025	0	0	0	338	19	373	22	20	24	2246
ASV_SpEnBtA0026	0	0	0	0	0	0	0	0	0	2993
ASV_SpEnBtA0027	13	58	331	607	363	842	250	0	18	497
ASV_SpEnBtA0028	5	44	104	307	494	429	90	0	8	1325
ASV_SpEnBtA0029	0	69	132	1040	348	446	128	9	0	630
ASV_SpEnBtA0030	0	0	106	809	311	546	0	0	0	940
ASV_SpEnBtA0031	0	0	181	385	366	649	149	0	0	841
ASV_SpEnBtA0032	1921	0	0	0	0	0	0	512	0	0
ASV_SpEnBtA0033	27	26	107	642	204	540	180	0	13	523
ASV_SpEnBtA0034	0	0	0	660	298	343	0	0	0	879
ASV_SpEnBtA0035	5	36	62	306	147	1047	0	0	0	556
ASV_SpEnBtA0036	0	32	62	581	130	368	280	0	43	581
ASV_SpEnBtA0037	29	218	19	0	363	201	804	62	47	227
ASV_SpEnBtA0038	82	129	16	0	784	77	382	153	32	64
ASV_SpEnBtA0040	0	37	120	638	138	524	203	0	0	0
ASV_SpEnBtA0041	0	17	153	406	233	294	188	0	9	350
ASV_SpEnBtA0042	0	0	0	427	94	466	81	21	0	481
ASV_SpEnBtA0043	15	47	0	285	115	462	90	0	14	508
ASV_SpEnBtA0044	11	60	70	521	0	534	0	0	0	299
ASV_SpEnBtA0045	0	10	0	991	91	146	0	0	0	235
ASV_SpEnBtA0046	0	36	166	311	229	182	130	7	0	381
ASV_SpEnBtA0047	0	80	91	0	336	0	581	133	162	0
ASV_SpEnBtA0048	0	21	64	425	177	71	130	0	0	492
ASV_SpEnBtA0049	0	0	0	272	256	316	0	0	0	490
ASV_SpEnBtA0050	0	33	36	329	121	389	126	0	0	290
ASV_SpEnBtA0051	0	33	0	129	278	436	47	0	0	382
ASV_SpEnBtA0052	0	65	139	360	81	142	0	0	3	503
ASV_SpEnBtA0053	0	99	179	317	339	0	172	8	0	175
ASV_SpEnBtA0054	0	0	0	940	0	294	0	0	0	0
ASV_SpEnBtA0055	17	0	48	459	90	353	23	21	0	196
ASV_SpEnBtA0056	0	24	83	405	218	352	0	0	0	114
ASV_SpEnBtA0057	0	0	0	155	217	389	88	0	0	296
ASV_SpEnBtA0058	0	0	0	0	0	1126	0	0	0	0
ASV_SpEnBtA0059	5	31	35	169	88	317	38	0	0	404
ASV_SpEnBtA0060	0	46	17	603	43	114	0	0	0	214
ASV_SpEnBtA0061	4	0	81	375	109	343	76	20	0	0
ASV_SpEnBtA0062	0	0	0	453	0	0	22	0	0	519
ASV_SpEnBtA0063	0	65	0	0	168	146	91	9	15	442
ASV_SpEnBtA0064	0	0	0	422	0	256	0	0	3	247
ASV_SpEnBtA0065	0	0	142	287	67	118	0	0	0	304
ASV_SpEnBtA0066	0	0	17	0	172	136	43	0	14	536
ASV_SpEnBtA0067	0	0	0	154	0	145	121	0	0	482
ASV_SpEnBtA0068	0	0	75	254	248	191	0	7	0	124
ASV_SpEnBtA0069	0	0	39	739	0	0	0	0	0	107
ASV_SpEnBtA0070	0	17	151	305	118	199	42	7	0	45
ASV_SpEnBtA0071	0	12	25	252	89	215	50	0	0	230
ASV_SpEnBtA0072	0	0	0	459	32	373	0	0	0	0
ASV_SpEnBtA0073	0	0	27	315	0	118	101	3	0	273
ASV_SpEnBtA0074	0	0	0	8	0	0	0	0	0	824
ASV_SpEnBtA0075	0	0	18	191	67	393	0	0	0	144
ASV_SpEnBtA0076	0	44	52	140	53	181	41	0	17	282
ASV_SpEnBtA0077	0	0	95	412	0	105	0	5	0	189
ASV_SpEnBtA0078	0	0	56	284	157	93	24	0	6	168
ASV_SpEnBtA0079	0	0	33	0	170	121	41	0	4	407
ASV_SpEnBtA0080	10	0	0	600	68	90	0	0	0	0
ASV_SpEnBtA0081	0	0	0	0	0	0	0	0	10	747
ASV_SpEnBtA0082	0	21	23	193	131	170	17	0	0	199
ASV_SpEnBtA0083	7	32	76	321	0	213	85	0	7	0
ASV_SpEnBtA0084	0	11	6	13	69	506	36	0	0	99
ASV_SpEnBtA0085	3	0	0	153	74	174	0	0	3	330
ASV_SpEnBtA0086	6	0	0	0	0	446	0	0	0	279
ASV_SpEnBtA0087	0	19	0	294	207	0	42	2	0	137
ASV_SpEnBtA0088	0	0	43	377	97	126	46	0	0	0
ASV_SpEnBtA0090	0	10	0	178	38	332	0	0	0	107
ASV_SpEnBtA0091	0	0	95	28	110	232	0	0	0	200
ASV_SpEnBtA0092	0	31	63	0	0	368	92	0	0	108
ASV_SpEnBtA0093	0	0	0	146	48	0	0	0	0	446
ASV_SpEnBtA0094	0	0	0	0	111	0	71	0	0	444
ASV_SpEnBtA0095	0	0	12	182	130	0	49	0	0	239
ASV_SpEnBtA0096	0	0	36	150	38	201	0	0	0	145
ASV_SpEnBtA0097	0	0	0	0	82	225	0	0	0	261
ASV_SpEnBtA0098	0	0	0	0	119	266	0	0	0	134
ASV_SpEnBtA0099	0	0	15	147	0	162	32	0	0	144
ASV_SpEnBtA0100	0	0	0	255	0	78	0	0	0	165
ASV_SpEnBtA0101	143	165	0	0	0	0	0	187	0	0
ASV_SpEnBtA0102	0	0	0	0	68	145	0	0	0	279
ASV_SpEnBtA0103	0	9	13	126	65	141	53	0	0	80
ASV_SpEnBtA0104	0	5	0	0	0	0	0	0	3	479
ASV_SpEnBtA0105	0	0	0	204	0	0	0	0	0	277
ASV_SpEnBtA0106	0	0	0	216	0	165	0	0	0	98
ASV_SpEnBtA0107	0	0	48	0	41	0	0	0	0	386
ASV_SpEnBtA0108	0	0	0	87	0	135	54	0	12	169
ASV_SpEnBtA0109	0	0	11	121	0	65	21	0	0	234
ASV_SpEnBtA0110	0	0	18	113	0	318	0	0	0	0
ASV_SpEnBtA0111	0	0	0	114	0	161	15	0	0	155
ASV_SpEnBtA0112	0	0	0	77	0	0	0	0	0	367
ASV_SpEnBtA0113	0	0	0	0	113	119	0	0	0	208
ASV_SpEnBtA0114	0	0	0	0	41	107	39	0	0	248
ASV_SpEnBtA0115	0	0	0	0	0	0	0	0	0	435
ASV_SpEnBtA0116	0	0	14	0	0	189	18	0	0	205
ASV_SpEnBtA0117	0	0	0	291	0	68	0	0	0	62
ASV_SpEnBtA0118	0	0	0	328	0	0	0	0	0	91
ASV_SpEnBtA0119	0	0	0	0	0	132	0	0	0	284
ASV_SpEnBtA0120	0	51	64	0	0	204	36	0	0	52
ASV_SpEnBtA0121	0	0	0	210	0	197	0	0	0	0
ASV_SpEnBtA0122	0	0	0	121	59	0	47	0	0	147
ASV_SpEnBtA0123	0	0	0	94	0	0	0	0	0	276
ASV_SpEnBtA0124	0	14	0	139	0	149	46	0	4	0
ASV_SpEnBtA0125	0	24	40	284	0	0	0	0	0	0
ASV_SpEnBtA0126	0	0	0	56	0	150	0	0	0	141
ASV_SpEnBtA0127	0	0	41	0	83	0	11	0	7	204
ASV_SpEnBtA0128	0	0	38	0	101	0	0	0	0	202
ASV_SpEnBtA0129	0	0	0	189	46	0	0	0	0	105
ASV_SpEnBtA0130	0	0	19	73	0	246	0	0	0	0
ASV_SpEnBtA0131	0	0	0	45	0	0	0	0	0	286
ASV_SpEnBtA0132	0	0	0	0	0	128	0	0	0	202
ASV_SpEnBtA0133	0	0	0	329	0	0	0	0	0	0
ASV_SpEnBtA0134	0	0	0	0	0	327	0	0	0	0
ASV_SpEnBtA0135	0	0	0	132	0	123	0	0	0	71
ASV_SpEnBtA0136	0	24	23	141	0	0	0	0	0	134
ASV_SpEnBtA0137	0	118	198	0	0	0	0	0	0	0
ASV_SpEnBtA0138	0	0	0	118	46	0	0	0	0	151
ASV_SpEnBtA0139	0	0	0	0	0	0	0	0	0	313
ASV_SpEnBtA0140	0	0	0	0	0	307	0	0	0	0
ASV_SpEnBtA0141	0	0	61	92	0	133	19	0	0	0
ASV_SpEnBtA0142	0	0	0	305	0	0	0	0	0	0
ASV_SpEnBtA0143	0	0	0	0	0	0	0	0	0	305
ASV_SpEnBtA0144	0	0	25	136	58	80	0	0	4	0
ASV_SpEnBtA0145	0	0	0	303	0	0	0	0	0	0
ASV_SpEnBtA0146	0	0	0	153	0	0	0	0	0	149
ASV_SpEnBtA0147	0	0	0	0	0	0	0	0	0	299
ASV_SpEnBtA0148	0	0	0	158	0	139	0	0	0	0
ASV_SpEnBtA0149	0	0	0	0	0	295	0	0	0	0
ASV_SpEnBtA0150	0	0	25	0	43	0	0	0	0	225
ASV_SpEnBtA0151	0	0	0	0	0	0	0	0	0	293
ASV_SpEnBtA0152	0	0	0	292	0	0	0	0	0	0
ASV_SpEnBtA0153	0	0	0	0	0	289	0	0	0	0
ASV_SpEnBtA0154	0	0	0	0	0	0	0	0	0	288
ASV_SpEnBtA0155	0	0	0	0	0	0	0	0	0	274
ASV_SpEnBtA0156	0	0	0	212	0	61	0	0	0	0
ASV_SpEnBtA0157	0	0	0	0	0	206	65	0	0	0
ASV_SpEnBtA0158	0	0	0	269	0	0	0	0	0	0
ASV_SpEnBtA0159	0	0	0	208	0	0	0	0	0	61
ASV_SpEnBtA0160	0	0	0	0	0	266	0	0	0	0
ASV_SpEnBtA0161	0	0	0	264	0	0	0	0	0	0
ASV_SpEnBtA0162	0	0	0	0	0	126	0	0	0	137
ASV_SpEnBtA0163	0	0	0	261	0	0	0	0	0	0
ASV_SpEnBtA0164	0	0	0	112	0	0	0	0	0	149
ASV_SpEnBtA0165	0	0	0	0	53	0	0	0	0	207
ASV_SpEnBtA0166	0	0	16	209	34	0	0	0	0	0
ASV_SpEnBtA0167	0	0	0	198	0	60	0	0	0	0
ASV_SpEnBtA0168	0	0	0	137	0	121	0	0	0	0
ASV_SpEnBtA0169	0	0	0	0	0	223	35	0	0	0
ASV_SpEnBtA0170	0	0	0	0	0	119	0	0	0	139
ASV_SpEnBtA0171	0	0	0	157	0	0	0	0	0	99
ASV_SpEnBtA0172	0	0	0	0	0	0	0	0	0	252
ASV_SpEnBtA0173	0	0	0	250	0	0	0	0	0	0
ASV_SpEnBtA0174	0	0	0	0	0	0	0	0	0	249
ASV_SpEnBtA0175	0	0	0	0	0	0	0	0	0	248
ASV_SpEnBtA0176	0	0	0	168	0	74	0	0	0	0
ASV_SpEnBtA0177	0	0	0	241	0	0	0	0	0	0
ASV_SpEnBtA0178	0	17	0	180	0	0	42	0	0	0
ASV_SpEnBtA0179	0	0	63	0	0	149	10	0	0	16
ASV_SpEnBtA0180	0	0	0	235	0	0	0	0	0	0
ASV_SpEnBtA0181	0	0	88	0	48	0	0	0	0	98
ASV_SpEnBtA0182	0	0	17	0	217	0	0	0	0	0
ASV_SpEnBtA0183	0	0	32	0	0	109	20	0	0	71
ASV_SpEnBtA0184	0	0	0	0	0	127	0	0	0	102
ASV_SpEnBtA0185	0	0	0	0	0	228	0	0	0	0
ASV_SpEnBtA0186	0	0	0	0	0	0	0	0	0	228
ASV_SpEnBtA0187	0	0	0	0	0	143	0	0	0	83
ASV_SpEnBtA0188	0	0	0	0	0	0	0	0	0	226
ASV_SpEnBtA0189	0	0	0	0	0	223	0	0	0	0
ASV_SpEnBtA0190	0	0	0	0	0	221	0	0	0	0
ASV_SpEnBtA0191	0	0	0	0	0	0	0	0	0	221
ASV_SpEnBtA0192	0	0	0	135	0	0	0	0	0	85
ASV_SpEnBtA0193	0	0	0	0	0	0	46	0	0	174
ASV_SpEnBtA0194	0	0	0	0	0	0	0	0	0	220
ASV_SpEnBtA0195	0	0	0	0	0	218	0	0	0	0
ASV_SpEnBtA0196	0	0	0	215	0	0	0	0	0	0
ASV_SpEnBtA0197	0	0	0	0	0	214	0	0	0	0
ASV_SpEnBtA0198	0	0	0	0	0	0	0	0	0	214
ASV_SpEnBtA0199	0	0	0	0	0	213	0	0	0	0
ASV_SpEnBtA0200	0	0	0	212	0	0	0	0	0	0
ASV_SpEnBtA0201	0	0	0	0	0	211	0	0	0	0
ASV_SpEnBtA0202	0	0	0	0	0	0	0	0	0	211
ASV_SpEnBtA0203	0	0	0	119	0	0	0	0	0	91
ASV_SpEnBtA0204	0	0	0	208	0	0	0	0	0	0
ASV_SpEnBtA0205	0	0	0	208	0	0	0	0	0	0
ASV_SpEnBtA0206	0	0	0	0	0	0	0	0	0	207
ASV_SpEnBtA0207	0	0	0	204	0	0	0	0	0	0
ASV_SpEnBtA0208	0	0	0	0	0	204	0	0	0	0
ASV_SpEnBtA0209	0	0	0	0	0	203	0	0	0	0
ASV_SpEnBtA0210	0	0	0	0	0	0	0	0	0	202
ASV_SpEnBtA0211	0	0	0	0	0	201	0	0	0	0
ASV_SpEnBtA0212	0	0	0	0	0	0	0	0	0	201
ASV_SpEnBtA0213	0	0	0	200	0	0	0	0	0	0
ASV_SpEnBtA0214	0	20	0	0	0	179	0	0	0	0
ASV_SpEnBtA0215	0	0	0	199	0	0	0	0	0	0
ASV_SpEnBtA0216	0	0	0	143	0	0	0	0	0	56
ASV_SpEnBtA0217	0	0	0	140	59	0	0	0	0	0
ASV_SpEnBtA0218	0	0	0	0	0	0	0	0	0	199
ASV_SpEnBtA0219	0	0	0	0	0	198	0	0	0	0
ASV_SpEnBtA0220	0	0	0	0	0	197	0	0	0	0
ASV_SpEnBtA0221	0	0	0	0	0	197	0	0	0	0
ASV_SpEnBtA0222	0	0	0	0	0	0	0	0	0	197
ASV_SpEnBtA0223	0	0	0	0	0	196	0	0	0	0
ASV_SpEnBtA0224	0	0	0	0	0	195	0	0	0	0
ASV_SpEnBtA0225	0	0	0	194	0	0	0	0	0	0
ASV_SpEnBtA0226	0	0	0	194	0	0	0	0	0	0
ASV_SpEnBtA0227	0	0	0	193	0	0	0	0	0	0
ASV_SpEnBtA0228	0	0	0	0	0	193	0	0	0	0
ASV_SpEnBtA0229	0	0	0	192	0	0	0	0	0	0
ASV_SpEnBtA0230	0	0	0	0	0	0	0	0	0	192
ASV_SpEnBtA0231	0	0	0	0	0	191	0	0	0	0
ASV_SpEnBtA0232	0	0	0	190	0	0	0	0	0	0
ASV_SpEnBtA0233	0	0	0	0	78	112	0	0	0	0
ASV_SpEnBtA0234	0	0	0	189	0	0	0	0	0	0
ASV_SpEnBtA0235	0	0	0	0	0	188	0	0	0	0
ASV_SpEnBtA0236	0	0	0	0	0	0	0	0	0	187
ASV_SpEnBtA0237	0	0	0	116	0	0	70	0	0	0
ASV_SpEnBtA0238	0	0	0	0	0	186	0	0	0	0
ASV_SpEnBtA0239	0	0	0	0	0	186	0	0	0	0
ASV_SpEnBtA0240	0	0	0	0	0	0	0	0	0	186
ASV_SpEnBtA0241	0	0	0	185	0	0	0	0	0	0
ASV_SpEnBtA0242	0	0	0	0	0	185	0	0	0	0
ASV_SpEnBtA0243	0	0	0	0	0	185	0	0	0	0
ASV_SpEnBtA0244	0	0	0	0	0	0	0	0	0	185
ASV_SpEnBtA0245	0	0	0	88	0	96	0	0	0	0
ASV_SpEnBtA0246	0	0	0	0	0	0	0	0	0	184
ASV_SpEnBtA0247	0	0	0	183	0	0	0	0	0	0
ASV_SpEnBtA0248	0	0	0	183	0	0	0	0	0	0
ASV_SpEnBtA0249	0	0	0	183	0	0	0	0	0	0
ASV_SpEnBtA0250	0	0	0	183	0	0	0	0	0	0
ASV_SpEnBtA0251	0	0	0	0	0	183	0	0	0	0
ASV_SpEnBtA0252	0	0	0	0	0	0	0	0	0	183
ASV_SpEnBtA0253	0	0	0	0	0	0	0	0	0	183
ASV_SpEnBtA0254	0	0	0	0	0	0	0	0	0	183
ASV_SpEnBtA0255	0	0	0	0	0	0	0	0	0	183
ASV_SpEnBtA0256	0	0	0	0	0	182	0	0	0	0
ASV_SpEnBtA0257	0	0	0	0	0	182	0	0	0	0
ASV_SpEnBtA0258	0	0	0	0	0	0	0	0	0	182
ASV_SpEnBtA0259	0	0	0	181	0	0	0	0	0	0
ASV_SpEnBtA0260	0	0	0	0	0	0	19	0	0	162
ASV_SpEnBtA0261	0	0	0	0	0	180	0	0	0	0
ASV_SpEnBtA0262	0	0	0	0	0	0	0	0	0	180
ASV_SpEnBtA0263	0	0	0	0	0	0	0	0	0	180
ASV_SpEnBtA0264	0	0	0	0	0	0	0	0	0	180
ASV_SpEnBtA0265	0	0	0	0	0	0	0	0	0	180
ASV_SpEnBtA0266	0	0	0	179	0	0	0	0	0	0
ASV_SpEnBtA0267	0	0	0	179	0	0	0	0	0	0
ASV_SpEnBtA0269	0	0	0	178	0	0	0	0	0	0
ASV_SpEnBtA0270	0	0	0	178	0	0	0	0	0	0
ASV_SpEnBtA0271	0	0	0	0	0	178	0	0	0	0
ASV_SpEnBtA0272	0	0	0	177	0	0	0	0	0	0
ASV_SpEnBtA0273	0	0	0	0	0	177	0	0	0	0
ASV_SpEnBtA0274	0	0	0	0	0	177	0	0	0	0
ASV_SpEnBtA0275	0	0	0	0	0	0	0	0	0	177
ASV_SpEnBtA0276	0	0	0	0	0	0	0	0	0	177
ASV_SpEnBtA0277	0	0	0	0	0	0	0	0	0	177
ASV_SpEnBtA0278	0	0	0	176	0	0	0	0	0	0
ASV_SpEnBtA0279	0	0	0	0	0	0	0	0	0	176
ASV_SpEnBtA0280	0	0	0	175	0	0	0	0	0	0
ASV_SpEnBtA0281	0	0	0	0	0	175	0	0	0	0
ASV_SpEnBtA0282	0	0	0	174	0	0	0	0	0	0
ASV_SpEnBtA0283	0	0	0	174	0	0	0	0	0	0
ASV_SpEnBtA0284	0	0	0	174	0	0	0	0	0	0
ASV_SpEnBtA0285	0	0	0	0	0	174	0	0	0	0
ASV_SpEnBtA0286	0	0	0	0	0	0	0	0	0	174
ASV_SpEnBtA0287	0	0	0	173	0	0	0	0	0	0
ASV_SpEnBtA0288	0	0	0	23	24	95	31	0	0	0
ASV_SpEnBtA0289	0	0	0	0	0	173	0	0	0	0
ASV_SpEnBtA0290	0	0	0	0	0	0	0	0	0	173
ASV_SpEnBtA0291	0	0	0	172	0	0	0	0	0	0
ASV_SpEnBtA0292	0	0	0	172	0	0	0	0	0	0
ASV_SpEnBtA0293	0	0	0	0	0	0	0	0	0	172
ASV_SpEnBtA0294	0	0	0	171	0	0	0	0	0	0
ASV_SpEnBtA0295	0	0	0	171	0	0	0	0	0	0
ASV_SpEnBtA0296	0	0	0	171	0	0	0	0	0	0
ASV_SpEnBtA0297	0	0	0	171	0	0	0	0	0	0
ASV_SpEnBtA0298	0	0	0	0	0	171	0	0	0	0
ASV_SpEnBtA0299	0	0	0	170	0	0	0	0	0	0
ASV_SpEnBtA0300	0	0	0	0	0	170	0	0	0	0
ASV_SpEnBtA0301	0	0	0	0	0	0	0	0	0	170
ASV_SpEnBtA0302	0	0	0	0	0	0	0	0	0	170
ASV_SpEnBtA0303	0	0	0	0	0	0	0	0	0	170
ASV_SpEnBtA0304	0	0	0	169	0	0	0	0	0	0
ASV_SpEnBtA0305	0	0	0	0	0	169	0	0	0	0
ASV_SpEnBtA0306	0	0	0	0	0	0	0	0	0	169
ASV_SpEnBtA0307	0	0	0	168	0	0	0	0	0	0
ASV_SpEnBtA0308	0	0	0	168	0	0	0	0	0	0
ASV_SpEnBtA0309	0	0	0	168	0	0	0	0	0	0
ASV_SpEnBtA0310	0	0	0	0	0	168	0	0	0	0
ASV_SpEnBtA0311	0	0	0	0	0	168	0	0	0	0
ASV_SpEnBtA0312	0	0	0	0	0	168	0	0	0	0
ASV_SpEnBtA0313	0	0	0	0	0	0	0	0	0	168
ASV_SpEnBtA0314	0	0	74	93	0	0	0	0	0	0
ASV_SpEnBtA0315	0	0	0	167	0	0	0	0	0	0
ASV_SpEnBtA0316	0	0	0	167	0	0	0	0	0	0
ASV_SpEnBtA0317	0	0	0	167	0	0	0	0	0	0
ASV_SpEnBtA0318	0	0	0	0	0	167	0	0	0	0
ASV_SpEnBtA0319	0	0	0	0	0	167	0	0	0	0
ASV_SpEnBtA0320	0	0	0	0	0	0	0	0	0	167
ASV_SpEnBtA0321	0	0	0	0	0	0	0	0	0	167
ASV_SpEnBtA0322	0	0	0	0	0	0	0	0	0	167
ASV_SpEnBtA0323	0	0	0	166	0	0	0	0	0	0
ASV_SpEnBtA0324	0	0	0	166	0	0	0	0	0	0
ASV_SpEnBtA0325	0	0	0	0	0	166	0	0	0	0
ASV_SpEnBtA0326	0	0	0	0	0	166	0	0	0	0
ASV_SpEnBtA0327	0	0	0	0	0	0	0	0	0	166
ASV_SpEnBtA0328	0	0	0	0	0	0	0	0	0	166
ASV_SpEnBtA0329	0	0	102	0	0	0	0	0	3	60
ASV_SpEnBtA0330	0	0	0	165	0	0	0	0	0	0
ASV_SpEnBtA0331	0	0	0	0	0	165	0	0	0	0
ASV_SpEnBtA0332	0	0	0	0	0	165	0	0	0	0
ASV_SpEnBtA0333	0	0	0	0	0	0	0	0	0	165
ASV_SpEnBtA0334	0	0	0	0	0	0	0	0	0	165
ASV_SpEnBtA0335	0	0	0	0	0	0	0	0	0	165
ASV_SpEnBtA0336	0	0	0	164	0	0	0	0	0	0
ASV_SpEnBtA0337	0	0	0	164	0	0	0	0	0	0
ASV_SpEnBtA0338	0	0	0	164	0	0	0	0	0	0
ASV_SpEnBtA0339	0	0	0	164	0	0	0	0	0	0
ASV_SpEnBtA0340	0	0	0	164	0	0	0	0	0	0
ASV_SpEnBtA0341	0	0	0	164	0	0	0	0	0	0
ASV_SpEnBtA0342	0	0	0	0	0	164	0	0	0	0
ASV_SpEnBtA0343	0	0	0	0	0	164	0	0	0	0
ASV_SpEnBtA0344	0	0	0	0	0	164	0	0	0	0
ASV_SpEnBtA0345	0	0	0	0	0	164	0	0	0	0
ASV_SpEnBtA0346	0	0	0	0	0	0	0	0	0	164
ASV_SpEnBtA0347	0	0	0	163	0	0	0	0	0	0
ASV_SpEnBtA0348	0	0	0	0	0	163	0	0	0	0
ASV_SpEnBtA0349	0	0	0	0	0	0	0	0	0	163
ASV_SpEnBtA0350	0	0	0	162	0	0	0	0	0	0
ASV_SpEnBtA0351	0	0	0	162	0	0	0	0	0	0
ASV_SpEnBtA0352	0	0	0	0	0	162	0	0	0	0
ASV_SpEnBtA0353	0	0	0	0	0	162	0	0	0	0
ASV_SpEnBtA0354	0	0	0	0	0	0	0	0	0	162
ASV_SpEnBtA0355	0	0	0	0	0	0	0	0	0	162
ASV_SpEnBtA0356	0	0	0	0	0	0	0	0	0	162
ASV_SpEnBtA0357	0	0	0	0	0	161	0	0	0	0
ASV_SpEnBtA0358	0	0	0	0	0	161	0	0	0	0
ASV_SpEnBtA0359	0	0	0	0	0	161	0	0	0	0
ASV_SpEnBtA0360	0	0	0	0	0	161	0	0	0	0
ASV_SpEnBtA0361	0	0	0	0	0	0	0	0	0	161
ASV_SpEnBtA0362	0	0	0	0	0	0	0	0	0	161
ASV_SpEnBtA0363	0	0	0	160	0	0	0	0	0	0
ASV_SpEnBtA0364	0	0	0	160	0	0	0	0	0	0
ASV_SpEnBtA0365	0	0	0	160	0	0	0	0	0	0
ASV_SpEnBtA0366	0	0	0	0	0	160	0	0	0	0
ASV_SpEnBtA0367	0	0	0	0	0	160	0	0	0	0
ASV_SpEnBtA0368	0	0	0	0	0	160	0	0	0	0
ASV_SpEnBtA0369	0	0	0	0	0	0	0	0	0	160
ASV_SpEnBtA0370	0	0	0	0	0	0	0	0	0	160
ASV_SpEnBtA0371	0	0	0	0	0	0	0	0	0	160
ASV_SpEnBtA0372	0	0	0	0	0	0	0	0	0	160
ASV_SpEnBtA0373	0	0	0	159	0	0	0	0	0	0
ASV_SpEnBtA0374	0	0	0	159	0	0	0	0	0	0
ASV_SpEnBtA0375	0	0	0	159	0	0	0	0	0	0
ASV_SpEnBtA0376	0	0	0	0	0	159	0	0	0	0
ASV_SpEnBtA0377	0	0	0	0	0	159	0	0	0	0
ASV_SpEnBtA0378	0	0	0	158	0	0	0	0	0	0
ASV_SpEnBtA0379	0	0	0	0	0	158	0	0	0	0
ASV_SpEnBtA0380	0	0	0	0	0	0	0	0	0	158
ASV_SpEnBtA0381	0	0	0	0	0	0	0	0	0	158
ASV_SpEnBtA0382	0	0	0	0	0	0	0	0	0	158
ASV_SpEnBtA0383	0	0	0	157	0	0	0	0	0	0
ASV_SpEnBtA0384	0	0	0	157	0	0	0	0	0	0
ASV_SpEnBtA0385	0	0	0	157	0	0	0	0	0	0
ASV_SpEnBtA0386	0	0	0	157	0	0	0	0	0	0
ASV_SpEnBtA0387	0	0	0	157	0	0	0	0	0	0
ASV_SpEnBtA0388	0	0	0	0	71	86	0	0	0	0
ASV_SpEnBtA0389	0	0	0	0	18	0	0	0	0	139
ASV_SpEnBtA0390	0	0	0	0	0	157	0	0	0	0
ASV_SpEnBtA0391	0	0	0	0	0	0	0	0	0	157
ASV_SpEnBtA0392	0	18	0	0	36	102	0	0	0	0
ASV_SpEnBtA0393	0	0	0	156	0	0	0	0	0	0
ASV_SpEnBtA0394	0	0	0	156	0	0	0	0	0	0
ASV_SpEnBtA0395	0	0	0	0	0	156	0	0	0	0
ASV_SpEnBtA0396	0	0	0	0	0	156	0	0	0	0
ASV_SpEnBtA0397	0	0	0	0	0	156	0	0	0	0
ASV_SpEnBtA0398	0	0	0	0	0	106	0	0	0	50
ASV_SpEnBtA0399	0	0	0	0	0	0	0	0	0	156
ASV_SpEnBtA0400	0	0	0	0	0	0	0	0	0	156
ASV_SpEnBtA0401	0	0	0	0	0	0	0	0	0	156
ASV_SpEnBtA0402	0	0	0	155	0	0	0	0	0	0
ASV_SpEnBtA0403	0	0	0	0	0	155	0	0	0	0
ASV_SpEnBtA0404	0	0	0	0	0	155	0	0	0	0
ASV_SpEnBtA0405	0	0	0	0	0	155	0	0	0	0
ASV_SpEnBtA0406	0	0	0	0	0	155	0	0	0	0
ASV_SpEnBtA0407	0	0	0	0	0	0	0	0	0	155
ASV_SpEnBtA0408	0	0	0	0	0	0	0	0	0	155
ASV_SpEnBtA0409	0	0	0	0	0	0	0	0	0	155
ASV_SpEnBtA0410	0	0	0	0	0	0	0	0	0	155
ASV_SpEnBtA0411	0	0	40	80	0	0	34	0	0	0
ASV_SpEnBtA0412	0	0	0	154	0	0	0	0	0	0
ASV_SpEnBtA0413	0	0	0	154	0	0	0	0	0	0
ASV_SpEnBtA0414	0	0	0	154	0	0	0	0	0	0
ASV_SpEnBtA0415	0	0	0	0	0	154	0	0	0	0
ASV_SpEnBtA0416	0	0	0	0	0	154	0	0	0	0
ASV_SpEnBtA0417	0	0	0	0	0	154	0	0	0	0
ASV_SpEnBtA0418	0	0	0	0	0	154	0	0	0	0
ASV_SpEnBtA0419	0	0	0	0	0	154	0	0	0	0
ASV_SpEnBtA0420	0	0	0	0	0	154	0	0	0	0
ASV_SpEnBtA0421	0	0	0	0	0	0	0	0	0	154
ASV_SpEnBtA0422	0	0	0	0	0	0	0	0	0	154
ASV_SpEnBtA0423	0	0	0	153	0	0	0	0	0	0
ASV_SpEnBtA0424	0	0	0	153	0	0	0	0	0	0
ASV_SpEnBtA0425	0	0	0	153	0	0	0	0	0	0
ASV_SpEnBtA0426	0	0	0	153	0	0	0	0	0	0
ASV_SpEnBtA0427	0	0	0	0	0	153	0	0	0	0
ASV_SpEnBtA0428	0	0	0	0	0	0	0	0	0	153
ASV_SpEnBtA0429	0	0	0	0	0	0	0	0	0	153
ASV_SpEnBtA0430	0	0	0	0	0	0	0	0	0	153
ASV_SpEnBtA0431	0	0	0	0	0	0	0	0	0	153
ASV_SpEnBtA0432	0	0	0	0	0	0	0	0	0	153
ASV_SpEnBtA0433	0	0	0	152	0	0	0	0	0	0
ASV_SpEnBtA0434	0	0	0	152	0	0	0	0	0	0
ASV_SpEnBtA0435	0	0	0	152	0	0	0	0	0	0
ASV_SpEnBtA0436	0	0	0	152	0	0	0	0	0	0
ASV_SpEnBtA0437	0	0	0	152	0	0	0	0	0	0
ASV_SpEnBtA0438	0	0	0	0	0	152	0	0	0	0
ASV_SpEnBtA0439	0	0	0	0	0	152	0	0	0	0
ASV_SpEnBtA0440	0	0	0	0	0	152	0	0	0	0
ASV_SpEnBtA0441	0	0	0	0	0	0	0	0	0	152
ASV_SpEnBtA0442	0	0	0	0	0	0	0	0	0	152
ASV_SpEnBtA0443	0	0	0	151	0	0	0	0	0	0
ASV_SpEnBtA0444	0	0	0	151	0	0	0	0	0	0
ASV_SpEnBtA0445	0	0	0	151	0	0	0	0	0	0
ASV_SpEnBtA0446	0	0	0	151	0	0	0	0	0	0
ASV_SpEnBtA0447	0	0	0	0	0	151	0	0	0	0
ASV_SpEnBtA0448	0	0	0	0	0	151	0	0	0	0
ASV_SpEnBtA0449	0	0	0	0	0	151	0	0	0	0
ASV_SpEnBtA0450	0	0	0	0	0	151	0	0	0	0
ASV_SpEnBtA0451	0	0	0	0	0	0	0	0	0	151
ASV_SpEnBtA0452	0	0	0	0	0	0	0	0	0	151
ASV_SpEnBtA0453	0	0	0	0	0	0	0	0	0	151
ASV_SpEnBtA0454	0	0	0	0	0	0	0	0	0	151
ASV_SpEnBtA0455	0	0	0	150	0	0	0	0	0	0
ASV_SpEnBtA0456	0	0	0	0	0	150	0	0	0	0
ASV_SpEnBtA0457	0	0	0	0	0	150	0	0	0	0
ASV_SpEnBtA0458	0	0	0	0	0	0	0	0	0	150
ASV_SpEnBtA0459	0	0	0	0	0	0	0	0	0	150
ASV_SpEnBtA0460	0	0	0	0	0	0	0	0	0	150
ASV_SpEnBtA0461	0	0	0	149	0	0	0	0	0	0
ASV_SpEnBtA0462	0	0	0	149	0	0	0	0	0	0
ASV_SpEnBtA0463	0	0	0	0	0	149	0	0	0	0
ASV_SpEnBtA0464	0	0	0	0	0	149	0	0	0	0
ASV_SpEnBtA0465	0	0	0	0	0	149	0	0	0	0
ASV_SpEnBtA0466	0	0	0	0	0	0	0	0	0	149
ASV_SpEnBtA0467	0	0	0	0	0	0	0	0	0	149
ASV_SpEnBtA0468	0	0	0	0	0	0	0	0	0	149
ASV_SpEnBtA0469	0	0	0	0	0	0	0	0	0	149
ASV_SpEnBtA0470	0	0	0	148	0	0	0	0	0	0
ASV_SpEnBtA0471	0	0	0	148	0	0	0	0	0	0
ASV_SpEnBtA0472	0	0	0	148	0	0	0	0	0	0
ASV_SpEnBtA0473	0	0	0	148	0	0	0	0	0	0
ASV_SpEnBtA0474	0	0	0	0	0	148	0	0	0	0
ASV_SpEnBtA0475	0	0	0	0	0	148	0	0	0	0
ASV_SpEnBtA0476	0	0	0	0	0	148	0	0	0	0
ASV_SpEnBtA0477	0	0	0	0	0	0	0	0	0	148
ASV_SpEnBtA0478	0	0	0	0	0	0	0	0	0	148
ASV_SpEnBtA0479	0	0	0	147	0	0	0	0	0	0
ASV_SpEnBtA0480	0	0	0	147	0	0	0	0	0	0
ASV_SpEnBtA0482	0	0	0	0	0	147	0	0	0	0
ASV_SpEnBtA0483	0	0	0	0	0	147	0	0	0	0
ASV_SpEnBtA0484	0	0	0	0	0	147	0	0	0	0
ASV_SpEnBtA0485	0	0	0	0	0	147	0	0	0	0
ASV_SpEnBtA0486	0	0	0	0	0	147	0	0	0	0
ASV_SpEnBtA0487	0	0	0	0	0	147	0	0	0	0
ASV_SpEnBtA0488	0	0	0	0	0	147	0	0	0	0
ASV_SpEnBtA0489	0	0	0	0	0	0	0	0	0	147
ASV_SpEnBtA0490	0	0	0	0	0	0	0	0	0	147
ASV_SpEnBtA0491	0	0	0	0	0	0	0	0	0	147
ASV_SpEnBtA0492	0	0	0	0	0	0	0	0	0	147
ASV_SpEnBtA0493	0	0	0	146	0	0	0	0	0	0
ASV_SpEnBtA0494	0	0	0	146	0	0	0	0	0	0
ASV_SpEnBtA0495	0	0	0	146	0	0	0	0	0	0
ASV_SpEnBtA0496	0	0	0	0	0	146	0	0	0	0
ASV_SpEnBtA0497	0	0	0	0	0	146	0	0	0	0
ASV_SpEnBtA0498	0	0	0	0	0	146	0	0	0	0
ASV_SpEnBtA0499	0	0	0	0	0	0	0	0	0	146
ASV_SpEnBtA0500	0	0	0	0	0	0	0	0	0	146
ASV_SpEnBtA0501	0	0	0	145	0	0	0	0	0	0
ASV_SpEnBtA0502	0	0	0	145	0	0	0	0	0	0
ASV_SpEnBtA0503	0	0	0	145	0	0	0	0	0	0
ASV_SpEnBtA0504	0	0	0	145	0	0	0	0	0	0
ASV_SpEnBtA0505	0	0	0	0	0	145	0	0	0	0
ASV_SpEnBtA0506	0	0	0	0	0	145	0	0	0	0
ASV_SpEnBtA0507	0	0	0	0	0	145	0	0	0	0
ASV_SpEnBtA0508	0	0	0	0	0	145	0	0	0	0
ASV_SpEnBtA0509	0	0	0	0	0	145	0	0	0	0
ASV_SpEnBtA0510	0	0	0	0	0	145	0	0	0	0
ASV_SpEnBtA0511	0	0	0	0	0	145	0	0	0	0
ASV_SpEnBtA0512	0	0	0	0	0	0	0	0	0	145
ASV_SpEnBtA0513	0	0	0	0	0	0	0	0	0	145
ASV_SpEnBtA0514	0	0	0	0	0	0	0	0	0	145
ASV_SpEnBtA0515	0	0	0	0	0	0	0	0	0	145
ASV_SpEnBtA0516	0	0	0	0	0	0	0	0	0	145
ASV_SpEnBtA0517	0	0	0	0	0	0	0	0	0	145
ASV_SpEnBtA0518	0	0	0	144	0	0	0	0	0	0
ASV_SpEnBtA0519	0	0	0	144	0	0	0	0	0	0
ASV_SpEnBtA0520	0	0	0	144	0	0	0	0	0	0
ASV_SpEnBtA0521	0	0	0	144	0	0	0	0	0	0
ASV_SpEnBtA0522	0	0	0	144	0	0	0	0	0	0
ASV_SpEnBtA0523	0	0	0	144	0	0	0	0	0	0
ASV_SpEnBtA0524	0	0	0	144	0	0	0	0	0	0
ASV_SpEnBtA0525	0	0	0	0	0	144	0	0	0	0
ASV_SpEnBtA0526	0	0	0	0	0	36	0	0	0	108
ASV_SpEnBtA0527	0	0	0	0	0	0	0	0	0	144
ASV_SpEnBtA0528	0	0	0	0	0	0	0	0	0	144
ASV_SpEnBtA0529	0	0	0	143	0	0	0	0	0	0
ASV_SpEnBtA0530	0	0	0	143	0	0	0	0	0	0
ASV_SpEnBtA0531	0	0	0	143	0	0	0	0	0	0
ASV_SpEnBtA0532	0	0	0	143	0	0	0	0	0	0
ASV_SpEnBtA0533	0	0	0	0	0	143	0	0	0	0
ASV_SpEnBtA0534	0	0	0	0	0	143	0	0	0	0
ASV_SpEnBtA0535	0	0	0	0	0	143	0	0	0	0
ASV_SpEnBtA0536	0	0	0	0	0	0	0	0	0	143
ASV_SpEnBtA0537	0	0	0	0	0	0	0	0	0	143
ASV_SpEnBtA0538	0	0	0	0	0	0	0	0	0	143
ASV_SpEnBtA0539	0	0	0	0	0	0	0	0	0	143
ASV_SpEnBtA0540	0	0	0	0	0	0	0	0	0	143
ASV_SpEnBtA0541	0	0	0	142	0	0	0	0	0	0
ASV_SpEnBtA0542	0	0	0	0	0	142	0	0	0	0
ASV_SpEnBtA0543	0	0	0	0	0	142	0	0	0	0
ASV_SpEnBtA0544	0	0	0	0	0	142	0	0	0	0
ASV_SpEnBtA0545	0	0	0	0	0	0	0	0	0	142
ASV_SpEnBtA0546	0	0	0	0	0	0	0	0	0	142
ASV_SpEnBtA0547	0	0	0	0	0	0	0	0	0	142
ASV_SpEnBtA0548	0	0	0	141	0	0	0	0	0	0
ASV_SpEnBtA0549	0	0	0	141	0	0	0	0	0	0
ASV_SpEnBtA0550	0	0	0	141	0	0	0	0	0	0
ASV_SpEnBtA0551	0	0	0	141	0	0	0	0	0	0
ASV_SpEnBtA0552	0	0	0	141	0	0	0	0	0	0
ASV_SpEnBtA0553	0	0	0	0	0	141	0	0	0	0
ASV_SpEnBtA0554	0	0	0	0	0	141	0	0	0	0
ASV_SpEnBtA0555	0	0	0	0	0	0	0	0	0	141
ASV_SpEnBtA0556	0	0	0	140	0	0	0	0	0	0
ASV_SpEnBtA0557	0	0	0	140	0	0	0	0	0	0
ASV_SpEnBtA0558	0	0	0	0	0	140	0	0	0	0
ASV_SpEnBtA0559	0	0	0	0	0	0	0	0	0	140
ASV_SpEnBtA0560	0	0	0	0	0	0	0	0	0	140
ASV_SpEnBtA0561	0	0	0	0	0	0	0	0	0	140
ASV_SpEnBtA0562	0	0	0	139	0	0	0	0	0	0
ASV_SpEnBtA0563	0	0	0	139	0	0	0	0	0	0
ASV_SpEnBtA0564	0	0	0	139	0	0	0	0	0	0
ASV_SpEnBtA0565	0	0	0	139	0	0	0	0	0	0
ASV_SpEnBtA0566	0	0	0	139	0	0	0	0	0	0
ASV_SpEnBtA0567	0	0	0	139	0	0	0	0	0	0
ASV_SpEnBtA0568	0	0	0	139	0	0	0	0	0	0
ASV_SpEnBtA0569	0	0	0	0	0	139	0	0	0	0
ASV_SpEnBtA0570	0	0	0	0	0	139	0	0	0	0
ASV_SpEnBtA0571	0	0	0	0	0	139	0	0	0	0
ASV_SpEnBtA0572	0	0	0	0	0	139	0	0	0	0
ASV_SpEnBtA0573	0	0	0	0	0	0	0	0	0	139
ASV_SpEnBtA0574	0	0	0	138	0	0	0	0	0	0
ASV_SpEnBtA0575	0	0	0	138	0	0	0	0	0	0
ASV_SpEnBtA0576	0	0	0	138	0	0	0	0	0	0
ASV_SpEnBtA0577	0	0	0	85	53	0	0	0	0	0
ASV_SpEnBtA0578	0	0	0	0	0	138	0	0	0	0
ASV_SpEnBtA0579	0	0	0	0	0	138	0	0	0	0
ASV_SpEnBtA0580	0	0	0	0	0	138	0	0	0	0
ASV_SpEnBtA0581	0	0	0	0	0	138	0	0	0	0
ASV_SpEnBtA0582	0	0	0	0	0	138	0	0	0	0
ASV_SpEnBtA0583	0	0	0	0	0	138	0	0	0	0
ASV_SpEnBtA0584	0	0	0	0	0	0	0	0	0	138
ASV_SpEnBtA0585	0	0	0	0	0	0	0	0	0	138
ASV_SpEnBtA0586	0	0	0	0	0	0	0	0	0	138
ASV_SpEnBtA0587	0	0	0	0	0	0	0	0	0	138
ASV_SpEnBtA0588	0	0	0	137	0	0	0	0	0	0
ASV_SpEnBtA0589	0	0	0	137	0	0	0	0	0	0
ASV_SpEnBtA0590	0	0	0	137	0	0	0	0	0	0
ASV_SpEnBtA0591	0	0	0	137	0	0	0	0	0	0
ASV_SpEnBtA0592	0	0	0	0	0	137	0	0	0	0
ASV_SpEnBtA0593	0	0	0	0	0	137	0	0	0	0
ASV_SpEnBtA0594	0	0	0	0	0	0	0	0	0	137
ASV_SpEnBtA0595	0	0	0	0	0	0	0	0	0	137
ASV_SpEnBtA0596	0	0	0	0	0	0	0	0	0	137
ASV_SpEnBtA0597	0	0	0	0	0	0	0	0	0	137
ASV_SpEnBtA0598	0	0	0	0	0	0	0	0	0	137
ASV_SpEnBtA0599	0	0	0	136	0	0	0	0	0	0
ASV_SpEnBtA0600	0	0	0	136	0	0	0	0	0	0
ASV_SpEnBtA0601	0	0	0	136	0	0	0	0	0	0
ASV_SpEnBtA0602	0	0	0	136	0	0	0	0	0	0
ASV_SpEnBtA0603	0	0	0	0	0	136	0	0	0	0
ASV_SpEnBtA0604	0	0	0	0	0	136	0	0	0	0
ASV_SpEnBtA0605	0	0	0	0	0	136	0	0	0	0
ASV_SpEnBtA0606	0	0	0	0	0	136	0	0	0	0
ASV_SpEnBtA0607	0	0	0	0	0	0	0	0	0	136
ASV_SpEnBtA0608	0	0	0	0	0	0	0	0	0	136
ASV_SpEnBtA0609	0	0	0	0	0	0	0	0	0	136
ASV_SpEnBtA0610	0	0	0	0	0	0	0	0	0	136
ASV_SpEnBtA0611	0	0	0	0	0	0	0	0	0	136
ASV_SpEnBtA0612	0	0	0	135	0	0	0	0	0	0
ASV_SpEnBtA0613	0	0	0	135	0	0	0	0	0	0
ASV_SpEnBtA0614	0	0	0	135	0	0	0	0	0	0
ASV_SpEnBtA0615	0	0	0	135	0	0	0	0	0	0
ASV_SpEnBtA0616	0	0	0	135	0	0	0	0	0	0
ASV_SpEnBtA0617	0	0	0	0	0	135	0	0	0	0
ASV_SpEnBtA0618	0	0	0	0	0	135	0	0	0	0
ASV_SpEnBtA0619	0	0	0	0	0	135	0	0	0	0
ASV_SpEnBtA0620	0	0	0	0	0	135	0	0	0	0
ASV_SpEnBtA0621	0	0	0	0	0	135	0	0	0	0
ASV_SpEnBtA0622	0	0	0	0	0	135	0	0	0	0
ASV_SpEnBtA0623	0	0	0	0	0	135	0	0	0	0
ASV_SpEnBtA0624	0	0	0	0	0	0	0	0	0	135
ASV_SpEnBtA0625	0	0	0	0	0	0	0	0	0	135
ASV_SpEnBtA0626	0	0	0	0	0	0	0	0	0	135
ASV_SpEnBtA0627	0	0	0	134	0	0	0	0	0	0
ASV_SpEnBtA0628	0	0	0	134	0	0	0	0	0	0
ASV_SpEnBtA0629	0	0	0	134	0	0	0	0	0	0
ASV_SpEnBtA0630	0	0	0	134	0	0	0	0	0	0
ASV_SpEnBtA0631	0	0	0	134	0	0	0	0	0	0
ASV_SpEnBtA0632	0	0	0	0	0	134	0	0	0	0
ASV_SpEnBtA0633	0	0	0	0	0	134	0	0	0	0
ASV_SpEnBtA0634	0	0	0	0	0	0	0	0	0	134
ASV_SpEnBtA0635	0	0	0	0	0	0	0	0	0	134
ASV_SpEnBtA0636	0	0	0	0	0	0	0	0	0	134
ASV_SpEnBtA0637	0	0	0	133	0	0	0	0	0	0
ASV_SpEnBtA0638	0	0	0	0	133	0	0	0	0	0
ASV_SpEnBtA0639	0	0	0	0	0	133	0	0	0	0
ASV_SpEnBtA0640	0	0	0	0	0	133	0	0	0	0
ASV_SpEnBtA0641	0	0	0	0	0	133	0	0	0	0
ASV_SpEnBtA0642	0	0	0	0	0	133	0	0	0	0
ASV_SpEnBtA0643	0	0	0	0	0	133	0	0	0	0
ASV_SpEnBtA0644	0	0	0	0	0	133	0	0	0	0
ASV_SpEnBtA0645	0	0	0	0	0	133	0	0	0	0
ASV_SpEnBtA0646	0	0	0	0	0	0	0	0	0	133
ASV_SpEnBtA0647	0	0	0	0	0	0	0	0	0	133
ASV_SpEnBtA0648	0	0	0	0	0	0	0	0	0	133
ASV_SpEnBtA0649	0	0	0	0	0	0	0	0	0	133
ASV_SpEnBtA0650	0	0	0	0	0	0	0	0	0	133
ASV_SpEnBtA0651	0	0	0	0	0	0	0	0	0	133
ASV_SpEnBtA0652	0	0	0	0	0	0	0	0	0	133
ASV_SpEnBtA0653	0	0	0	0	0	0	0	0	0	133
ASV_SpEnBtA0654	0	0	0	132	0	0	0	0	0	0
ASV_SpEnBtA0655	0	0	0	132	0	0	0	0	0	0
ASV_SpEnBtA0656	0	0	0	132	0	0	0	0	0	0
ASV_SpEnBtA0657	0	0	0	132	0	0	0	0	0	0
ASV_SpEnBtA0658	0	0	0	0	0	132	0	0	0	0
ASV_SpEnBtA0659	0	0	0	0	0	132	0	0	0	0
ASV_SpEnBtA0660	0	0	0	0	0	132	0	0	0	0
ASV_SpEnBtA0661	0	0	0	0	0	132	0	0	0	0
ASV_SpEnBtA0662	0	0	0	0	0	0	0	0	0	132
ASV_SpEnBtA0663	0	0	0	0	0	0	0	0	0	132
ASV_SpEnBtA0664	0	0	16	0	56	0	59	0	0	0
ASV_SpEnBtA0665	0	0	0	131	0	0	0	0	0	0
ASV_SpEnBtA0666	0	0	0	131	0	0	0	0	0	0
ASV_SpEnBtA0667	0	0	0	131	0	0	0	0	0	0
ASV_SpEnBtA0668	0	0	0	131	0	0	0	0	0	0
ASV_SpEnBtA0669	0	0	0	0	0	131	0	0	0	0
ASV_SpEnBtA0670	0	0	0	0	0	131	0	0	0	0
ASV_SpEnBtA0671	0	0	0	0	0	131	0	0	0	0
ASV_SpEnBtA0672	0	0	0	0	0	131	0	0	0	0
ASV_SpEnBtA0673	0	0	0	0	0	131	0	0	0	0
ASV_SpEnBtA0674	0	0	0	0	0	131	0	0	0	0
ASV_SpEnBtA0675	0	0	0	0	0	131	0	0	0	0
ASV_SpEnBtA0676	0	0	0	0	0	0	0	0	0	131
ASV_SpEnBtA0677	0	0	0	0	0	0	0	0	0	131
ASV_SpEnBtA0678	0	0	0	0	0	0	0	0	0	131
ASV_SpEnBtA0679	0	0	0	130	0	0	0	0	0	0
ASV_SpEnBtA0680	0	0	0	130	0	0	0	0	0	0
ASV_SpEnBtA0681	0	0	0	130	0	0	0	0	0	0
ASV_SpEnBtA0682	0	0	0	130	0	0	0	0	0	0
ASV_SpEnBtA0683	0	0	0	130	0	0	0	0	0	0
ASV_SpEnBtA0684	0	0	0	130	0	0	0	0	0	0
ASV_SpEnBtA0685	0	0	0	0	0	130	0	0	0	0
ASV_SpEnBtA0686	0	0	0	0	0	130	0	0	0	0
ASV_SpEnBtA0687	0	0	0	0	0	130	0	0	0	0
ASV_SpEnBtA0688	0	0	0	0	0	130	0	0	0	0
ASV_SpEnBtA0689	0	0	0	0	0	0	0	0	0	130
ASV_SpEnBtA0690	0	0	0	0	0	0	0	0	0	130
ASV_SpEnBtA0691	0	0	0	0	0	0	0	0	0	130
ASV_SpEnBtA0692	0	0	0	129	0	0	0	0	0	0
ASV_SpEnBtA0693	0	0	0	129	0	0	0	0	0	0
ASV_SpEnBtA0694	0	0	0	88	0	41	0	0	0	0
ASV_SpEnBtA0695	0	0	0	0	0	129	0	0	0	0
ASV_SpEnBtA0696	0	0	0	0	0	129	0	0	0	0
ASV_SpEnBtA0697	0	0	0	0	0	129	0	0	0	0
ASV_SpEnBtA0698	0	0	0	0	0	0	0	0	0	129
ASV_SpEnBtA0699	0	0	0	0	0	0	0	0	0	129
ASV_SpEnBtA0700	0	0	0	0	0	0	0	0	0	129
ASV_SpEnBtA0701	0	11	0	0	0	0	0	0	0	117
ASV_SpEnBtA0702	0	0	14	0	0	114	0	0	0	0
ASV_SpEnBtA0703	0	0	0	128	0	0	0	0	0	0
ASV_SpEnBtA0704	0	0	0	128	0	0	0	0	0	0
ASV_SpEnBtA0705	0	0	0	128	0	0	0	0	0	0
ASV_SpEnBtA0706	0	0	0	0	0	128	0	0	0	0
ASV_SpEnBtA0707	0	0	0	0	0	128	0	0	0	0
ASV_SpEnBtA0708	0	0	0	0	0	128	0	0	0	0
ASV_SpEnBtA0709	0	0	0	0	0	0	0	0	0	128
ASV_SpEnBtA0710	0	0	0	0	0	0	0	0	0	128
ASV_SpEnBtA0711	0	0	0	0	0	0	0	0	0	128
ASV_SpEnBtA0712	0	0	0	0	0	0	0	0	0	128
ASV_SpEnBtA0713	0	0	0	127	0	0	0	0	0	0
ASV_SpEnBtA0714	0	0	0	127	0	0	0	0	0	0
ASV_SpEnBtA0715	0	0	0	127	0	0	0	0	0	0
ASV_SpEnBtA0716	0	0	0	127	0	0	0	0	0	0
ASV_SpEnBtA0717	0	0	0	127	0	0	0	0	0	0
ASV_SpEnBtA0718	0	0	0	0	0	127	0	0	0	0
ASV_SpEnBtA0719	0	0	0	0	0	127	0	0	0	0
ASV_SpEnBtA0720	0	0	0	0	0	127	0	0	0	0
ASV_SpEnBtA0721	0	0	0	0	0	127	0	0	0	0
ASV_SpEnBtA0722	0	0	0	0	0	127	0	0	0	0
ASV_SpEnBtA0723	0	0	0	0	0	0	0	0	0	127
ASV_SpEnBtA0724	0	0	0	0	0	0	0	0	0	127
ASV_SpEnBtA0725	0	0	0	0	0	0	0	0	0	127
ASV_SpEnBtA0726	0	0	0	0	0	0	0	0	0	127
ASV_SpEnBtA0727	0	0	0	0	0	0	0	0	0	127
ASV_SpEnBtA0728	0	0	0	126	0	0	0	0	0	0
ASV_SpEnBtA0729	0	0	0	126	0	0	0	0	0	0
ASV_SpEnBtA0730	0	0	0	126	0	0	0	0	0	0
ASV_SpEnBtA0731	0	0	0	0	0	126	0	0	0	0
ASV_SpEnBtA0732	0	0	0	0	0	126	0	0	0	0
ASV_SpEnBtA0733	0	0	0	0	0	126	0	0	0	0
ASV_SpEnBtA0734	0	0	0	0	0	0	0	0	0	126
ASV_SpEnBtA0735	0	0	0	0	0	0	0	0	0	126
ASV_SpEnBtA0736	0	0	0	0	0	0	0	0	0	126
ASV_SpEnBtA0737	0	0	0	0	0	0	0	0	0	126
ASV_SpEnBtA0738	0	0	0	0	0	0	0	0	0	126
ASV_SpEnBtA0739	0	0	0	125	0	0	0	0	0	0
ASV_SpEnBtA0740	0	0	0	125	0	0	0	0	0	0
ASV_SpEnBtA0741	0	0	0	125	0	0	0	0	0	0
ASV_SpEnBtA0742	0	0	0	125	0	0	0	0	0	0
ASV_SpEnBtA0743	0	0	0	125	0	0	0	0	0	0
ASV_SpEnBtA0744	0	0	0	125	0	0	0	0	0	0
ASV_SpEnBtA0745	0	0	0	125	0	0	0	0	0	0
ASV_SpEnBtA0746	0	0	0	125	0	0	0	0	0	0
ASV_SpEnBtA0747	0	0	0	125	0	0	0	0	0	0
ASV_SpEnBtA0748	0	0	0	0	0	125	0	0	0	0
ASV_SpEnBtA0749	0	0	0	0	0	125	0	0	0	0
ASV_SpEnBtA0750	0	0	0	0	0	125	0	0	0	0
ASV_SpEnBtA0751	0	0	0	0	0	125	0	0	0	0
ASV_SpEnBtA0752	0	0	0	0	0	125	0	0	0	0
ASV_SpEnBtA0753	0	0	0	0	0	125	0	0	0	0
ASV_SpEnBtA0754	0	0	0	0	0	0	0	0	0	125
ASV_SpEnBtA0755	0	0	0	0	0	0	0	0	0	125
ASV_SpEnBtA0756	0	0	0	0	0	0	0	0	0	125
ASV_SpEnBtA0757	0	0	0	0	0	0	0	0	0	125
ASV_SpEnBtA0758	0	0	0	0	0	0	0	0	0	125
ASV_SpEnBtA0759	0	0	0	0	0	0	0	0	0	125
ASV_SpEnBtA0760	0	0	0	0	0	0	0	0	0	125
ASV_SpEnBtA0761	0	0	0	0	0	0	0	0	0	125
ASV_SpEnBtA0762	0	0	0	0	0	0	0	0	0	125
ASV_SpEnBtA0763	0	0	0	0	0	0	0	0	0	125
ASV_SpEnBtA0764	0	0	0	0	0	0	0	0	0	125
ASV_SpEnBtA0765	0	0	0	124	0	0	0	0	0	0
ASV_SpEnBtA0766	0	0	0	124	0	0	0	0	0	0
ASV_SpEnBtA0767	0	0	0	0	0	124	0	0	0	0
ASV_SpEnBtA0768	0	0	0	0	0	124	0	0	0	0
ASV_SpEnBtA0769	0	0	0	0	0	124	0	0	0	0
ASV_SpEnBtA0770	0	0	0	0	0	124	0	0	0	0
ASV_SpEnBtA0771	0	0	0	0	0	124	0	0	0	0
ASV_SpEnBtA0772	0	0	0	0	0	124	0	0	0	0
ASV_SpEnBtA0773	0	0	0	0	0	124	0	0	0	0
ASV_SpEnBtA0774	0	0	0	0	0	124	0	0	0	0
ASV_SpEnBtA0775	0	0	0	0	0	0	0	0	0	124
ASV_SpEnBtA0776	0	0	0	0	0	0	0	0	0	124
ASV_SpEnBtA0777	0	0	0	0	0	0	0	0	0	124
ASV_SpEnBtA0778	0	0	0	0	0	0	0	0	0	124
ASV_SpEnBtA0779	0	0	0	0	0	0	0	0	0	124
ASV_SpEnBtA0780	0	0	0	123	0	0	0	0	0	0
ASV_SpEnBtA0781	0	0	0	123	0	0	0	0	0	0
ASV_SpEnBtA0782	0	0	0	123	0	0	0	0	0	0
ASV_SpEnBtA0783	0	0	0	123	0	0	0	0	0	0
ASV_SpEnBtA0784	0	0	0	0	0	123	0	0	0	0
ASV_SpEnBtA0785	0	0	0	0	0	123	0	0	0	0
ASV_SpEnBtA0786	0	0	0	0	0	123	0	0	0	0
ASV_SpEnBtA0787	0	0	0	0	0	123	0	0	0	0
ASV_SpEnBtA0788	0	0	0	0	0	123	0	0	0	0
ASV_SpEnBtA0789	0	0	0	0	0	123	0	0	0	0
ASV_SpEnBtA0791	0	0	0	0	0	0	0	0	0	123
ASV_SpEnBtA0792	0	0	0	0	0	0	0	0	0	123
ASV_SpEnBtA0793	0	0	0	0	0	0	0	0	0	123
ASV_SpEnBtA0794	0	0	0	0	0	0	0	0	0	123
ASV_SpEnBtA0795	0	17	13	0	40	52	0	0	0	0
ASV_SpEnBtA0796	0	0	14	36	39	33	0	0	0	0
ASV_SpEnBtA0797	0	0	0	122	0	0	0	0	0	0
ASV_SpEnBtA0798	0	0	0	122	0	0	0	0	0	0
ASV_SpEnBtA0799	0	0	0	122	0	0	0	0	0	0
ASV_SpEnBtA0800	0	0	0	122	0	0	0	0	0	0
ASV_SpEnBtA0801	0	0	0	122	0	0	0	0	0	0
ASV_SpEnBtA0802	0	0	0	122	0	0	0	0	0	0
ASV_SpEnBtA0803	0	0	0	122	0	0	0	0	0	0
ASV_SpEnBtA0804	0	0	0	0	0	122	0	0	0	0
ASV_SpEnBtA0805	0	0	0	0	0	122	0	0	0	0
ASV_SpEnBtA0806	0	0	0	0	0	122	0	0	0	0
ASV_SpEnBtA0807	0	0	0	0	0	0	0	0	0	122
ASV_SpEnBtA0808	0	0	0	0	0	0	0	0	0	122
ASV_SpEnBtA0809	0	0	0	0	0	0	0	0	0	122
ASV_SpEnBtA0810	0	0	0	0	0	0	0	0	0	122
ASV_SpEnBtA0811	0	0	0	0	0	0	0	0	0	122
ASV_SpEnBtA0812	0	0	0	0	0	0	0	0	0	122
ASV_SpEnBtA0813	0	0	0	121	0	0	0	0	0	0
ASV_SpEnBtA0814	0	0	0	121	0	0	0	0	0	0
ASV_SpEnBtA0815	0	0	0	121	0	0	0	0	0	0
ASV_SpEnBtA0816	0	0	0	121	0	0	0	0	0	0
ASV_SpEnBtA0817	0	0	0	0	0	121	0	0	0	0
ASV_SpEnBtA0818	0	0	0	0	0	121	0	0	0	0
ASV_SpEnBtA0819	0	0	0	0	0	121	0	0	0	0
ASV_SpEnBtA0820	0	0	0	0	0	121	0	0	0	0
ASV_SpEnBtA0821	0	0	0	0	0	121	0	0	0	0
ASV_SpEnBtA0822	0	0	0	0	0	121	0	0	0	0
ASV_SpEnBtA0823	0	0	0	0	0	121	0	0	0	0
ASV_SpEnBtA0824	0	0	0	0	0	121	0	0	0	0
ASV_SpEnBtA0825	0	0	0	0	0	121	0	0	0	0
ASV_SpEnBtA0826	0	0	0	0	0	0	0	0	0	121
ASV_SpEnBtA0827	0	0	0	0	0	0	0	0	0	121
ASV_SpEnBtA0828	0	0	0	0	0	0	0	0	0	121
ASV_SpEnBtA0829	0	0	0	120	0	0	0	0	0	0
ASV_SpEnBtA0830	0	0	0	120	0	0	0	0	0	0
ASV_SpEnBtA0831	0	0	0	0	0	120	0	0	0	0
ASV_SpEnBtA0832	0	0	0	0	0	120	0	0	0	0
ASV_SpEnBtA0833	0	0	0	0	0	120	0	0	0	0
ASV_SpEnBtA0834	0	0	0	0	0	120	0	0	0	0
ASV_SpEnBtA0835	0	0	0	0	0	120	0	0	0	0
ASV_SpEnBtA0836	0	0	0	0	0	103	0	0	0	17
ASV_SpEnBtA0837	0	0	0	0	0	0	44	3	0	73
ASV_SpEnBtA0838	0	0	0	0	0	0	0	0	0	120
ASV_SpEnBtA0839	0	0	0	0	0	0	0	0	0	120
ASV_SpEnBtA0840	0	0	0	119	0	0	0	0	0	0
ASV_SpEnBtA0841	0	0	0	119	0	0	0	0	0	0
ASV_SpEnBtA0842	0	0	0	119	0	0	0	0	0	0
ASV_SpEnBtA0843	0	0	0	119	0	0	0	0	0	0
ASV_SpEnBtA0844	0	0	0	119	0	0	0	0	0	0
ASV_SpEnBtA0845	0	0	0	0	0	119	0	0	0	0
ASV_SpEnBtA0846	0	0	0	0	0	119	0	0	0	0
ASV_SpEnBtA0847	0	0	0	0	0	119	0	0	0	0
ASV_SpEnBtA0848	0	0	0	0	0	0	0	0	0	119
ASV_SpEnBtA0849	0	0	0	0	0	0	0	0	0	119
ASV_SpEnBtA0850	0	17	0	0	0	0	0	5	0	96
ASV_SpEnBtA0851	0	0	0	118	0	0	0	0	0	0
ASV_SpEnBtA0852	0	0	0	118	0	0	0	0	0	0
ASV_SpEnBtA0853	0	0	0	118	0	0	0	0	0	0
ASV_SpEnBtA0854	0	0	0	118	0	0	0	0	0	0
ASV_SpEnBtA0855	0	0	0	118	0	0	0	0	0	0
ASV_SpEnBtA0856	0	0	0	118	0	0	0	0	0	0
ASV_SpEnBtA0857	0	0	0	118	0	0	0	0	0	0
ASV_SpEnBtA0858	0	0	0	0	0	118	0	0	0	0
ASV_SpEnBtA0859	0	0	0	0	0	118	0	0	0	0
ASV_SpEnBtA0860	0	0	0	0	0	118	0	0	0	0
ASV_SpEnBtA0861	0	0	0	0	0	118	0	0	0	0
ASV_SpEnBtA0862	0	0	0	0	0	0	0	0	0	118
ASV_SpEnBtA0863	0	0	0	0	0	0	0	0	0	118
ASV_SpEnBtA0864	0	0	0	0	0	0	0	0	0	118
ASV_SpEnBtA0865	0	0	0	117	0	0	0	0	0	0
ASV_SpEnBtA0866	0	0	0	117	0	0	0	0	0	0
ASV_SpEnBtA0867	0	0	0	117	0	0	0	0	0	0
ASV_SpEnBtA0868	0	0	0	117	0	0	0	0	0	0
ASV_SpEnBtA0869	0	0	0	117	0	0	0	0	0	0
ASV_SpEnBtA0870	0	0	0	117	0	0	0	0	0	0
ASV_SpEnBtA0871	0	0	0	0	8	0	0	0	0	109
ASV_SpEnBtA0872	0	0	0	0	0	117	0	0	0	0
ASV_SpEnBtA0873	0	0	0	0	0	117	0	0	0	0
ASV_SpEnBtA0874	0	0	0	0	0	117	0	0	0	0
ASV_SpEnBtA0875	0	0	0	0	0	0	0	0	0	117
ASV_SpEnBtA0876	0	0	0	0	0	0	0	0	0	117
ASV_SpEnBtA0877	0	0	0	0	0	0	0	0	0	117
ASV_SpEnBtA0878	0	0	0	0	0	0	0	0	0	117
ASV_SpEnBtA0879	0	0	0	0	0	0	0	0	0	117
ASV_SpEnBtA0880	0	0	0	0	0	0	0	0	0	117
ASV_SpEnBtA0881	0	0	0	116	0	0	0	0	0	0
ASV_SpEnBtA0882	0	0	0	0	0	116	0	0	0	0
ASV_SpEnBtA0883	0	0	0	0	0	116	0	0	0	0
ASV_SpEnBtA0884	0	0	0	0	0	116	0	0	0	0
ASV_SpEnBtA0885	0	0	0	0	0	116	0	0	0	0
ASV_SpEnBtA0886	0	0	0	0	0	116	0	0	0	0
ASV_SpEnBtA0887	0	0	0	0	0	116	0	0	0	0
ASV_SpEnBtA0888	0	0	0	0	0	0	0	0	0	116
ASV_SpEnBtA0889	0	0	0	0	0	0	0	0	0	116
ASV_SpEnBtA0890	0	0	0	0	0	0	0	0	0	116
ASV_SpEnBtA0891	0	0	0	0	0	0	0	0	0	116
ASV_SpEnBtA0892	0	0	0	0	0	0	0	0	0	116
ASV_SpEnBtA0893	0	0	0	0	0	0	0	0	0	116
ASV_SpEnBtA0894	0	0	0	0	0	0	0	0	0	116
ASV_SpEnBtA0895	0	0	0	0	0	0	0	0	0	116
ASV_SpEnBtA0896	0	0	0	0	0	0	0	0	0	116
ASV_SpEnBtA0897	0	0	0	115	0	0	0	0	0	0
ASV_SpEnBtA0898	0	0	0	115	0	0	0	0	0	0
ASV_SpEnBtA0899	0	0	0	115	0	0	0	0	0	0
ASV_SpEnBtA0900	0	0	0	0	0	115	0	0	0	0
ASV_SpEnBtA0901	0	0	0	0	0	115	0	0	0	0
ASV_SpEnBtA0902	0	0	0	0	0	115	0	0	0	0
ASV_SpEnBtA0903	0	0	0	0	0	0	0	0	0	115
ASV_SpEnBtA0904	0	0	0	0	0	0	0	0	0	115
ASV_SpEnBtA0905	0	0	0	0	0	0	0	0	0	115
ASV_SpEnBtA0906	0	0	0	0	0	0	0	0	0	115
ASV_SpEnBtA0907	0	0	0	114	0	0	0	0	0	0
ASV_SpEnBtA0908	0	0	0	0	0	114	0	0	0	0
ASV_SpEnBtA0909	0	0	0	0	0	114	0	0	0	0
ASV_SpEnBtA0910	0	0	0	0	0	114	0	0	0	0
ASV_SpEnBtA0911	0	0	0	0	0	114	0	0	0	0
ASV_SpEnBtA0912	0	0	0	0	0	114	0	0	0	0
ASV_SpEnBtA0913	0	0	0	0	0	114	0	0	0	0
ASV_SpEnBtA0914	0	0	0	0	0	114	0	0	0	0
ASV_SpEnBtA0915	0	0	0	0	0	114	0	0	0	0
ASV_SpEnBtA0916	0	0	0	0	0	114	0	0	0	0
ASV_SpEnBtA0917	0	0	0	0	0	114	0	0	0	0
ASV_SpEnBtA0918	0	0	0	0	0	0	0	0	0	114
ASV_SpEnBtA0919	0	0	0	0	0	0	0	0	0	114
ASV_SpEnBtA0920	0	0	0	0	0	0	0	0	0	114
ASV_SpEnBtA0921	0	0	0	0	0	0	0	0	0	114
ASV_SpEnBtA0922	0	0	0	0	0	0	0	0	0	114
ASV_SpEnBtA0923	0	0	0	0	0	0	0	0	0	114
ASV_SpEnBtA0924	0	0	0	0	0	0	0	0	0	114
ASV_SpEnBtA0925	0	0	0	0	0	0	0	0	0	114
ASV_SpEnBtA0926	0	0	0	0	0	0	0	0	0	114
ASV_SpEnBtA0927	0	0	0	113	0	0	0	0	0	0
ASV_SpEnBtA0928	0	0	0	113	0	0	0	0	0	0
ASV_SpEnBtA0929	0	0	0	113	0	0	0	0	0	0
ASV_SpEnBtA0930	0	0	0	113	0	0	0	0	0	0
ASV_SpEnBtA0931	0	0	0	113	0	0	0	0	0	0
ASV_SpEnBtA0932	0	0	0	0	39	74	0	0	0	0
ASV_SpEnBtA0933	0	0	0	0	0	113	0	0	0	0
ASV_SpEnBtA0934	0	0	0	0	0	113	0	0	0	0
ASV_SpEnBtA0935	0	0	0	0	0	113	0	0	0	0
ASV_SpEnBtA0936	0	0	0	0	0	113	0	0	0	0
ASV_SpEnBtA0937	0	0	0	0	0	113	0	0	0	0
ASV_SpEnBtA0938	0	0	0	0	0	113	0	0	0	0
ASV_SpEnBtA0939	0	0	0	0	0	0	0	0	0	113
ASV_SpEnBtA0940	0	0	0	0	0	0	0	0	0	113
ASV_SpEnBtA0941	0	0	0	112	0	0	0	0	0	0
ASV_SpEnBtA0942	0	0	0	112	0	0	0	0	0	0
ASV_SpEnBtA0943	0	0	0	0	0	112	0	0	0	0
ASV_SpEnBtA0944	0	0	0	0	0	112	0	0	0	0
ASV_SpEnBtA0945	0	0	0	0	0	0	0	0	0	112
ASV_SpEnBtA0946	0	0	0	0	0	0	0	0	0	112
ASV_SpEnBtA0947	0	0	0	0	0	0	0	0	0	112
ASV_SpEnBtA0948	0	0	0	0	0	0	0	0	0	112
ASV_SpEnBtA0949	0	0	0	111	0	0	0	0	0	0
ASV_SpEnBtA0950	0	0	0	111	0	0	0	0	0	0
ASV_SpEnBtA0951	0	0	0	111	0	0	0	0	0	0
ASV_SpEnBtA0952	0	0	0	111	0	0	0	0	0	0
ASV_SpEnBtA0953	0	0	0	111	0	0	0	0	0	0
ASV_SpEnBtA0954	0	0	0	111	0	0	0	0	0	0
ASV_SpEnBtA0955	0	0	0	111	0	0	0	0	0	0
ASV_SpEnBtA0956	0	0	0	111	0	0	0	0	0	0
ASV_SpEnBtA0957	0	0	0	0	0	111	0	0	0	0
ASV_SpEnBtA0958	0	0	0	0	0	0	0	0	0	111
ASV_SpEnBtA0959	0	0	0	0	0	0	0	0	0	111
ASV_SpEnBtA0960	0	0	0	0	0	110	0	0	0	0
ASV_SpEnBtA0961	0	0	0	0	0	110	0	0	0	0
ASV_SpEnBtA0962	0	0	0	0	0	110	0	0	0	0
ASV_SpEnBtA0963	0	0	0	0	0	110	0	0	0	0
ASV_SpEnBtA0964	0	0	0	0	0	110	0	0	0	0
ASV_SpEnBtA0965	0	0	0	0	0	110	0	0	0	0
ASV_SpEnBtA0966	0	0	0	0	0	110	0	0	0	0
ASV_SpEnBtA0967	0	0	0	0	0	110	0	0	0	0
ASV_SpEnBtA0968	0	0	0	0	0	110	0	0	0	0
ASV_SpEnBtA0969	0	0	0	0	0	0	0	0	0	110
ASV_SpEnBtA0970	0	0	0	109	0	0	0	0	0	0
ASV_SpEnBtA0971	0	0	0	109	0	0	0	0	0	0
ASV_SpEnBtA0972	0	0	0	109	0	0	0	0	0	0
ASV_SpEnBtA0973	0	0	0	109	0	0	0	0	0	0
ASV_SpEnBtA0974	0	0	0	109	0	0	0	0	0	0
ASV_SpEnBtA0975	0	0	0	0	0	109	0	0	0	0
ASV_SpEnBtA0976	0	0	0	0	0	109	0	0	0	0
ASV_SpEnBtA0977	0	0	0	0	0	109	0	0	0	0
ASV_SpEnBtA0978	0	0	0	0	0	0	0	0	0	109
ASV_SpEnBtA0979	0	0	18	90	0	0	0	0	0	0
ASV_SpEnBtA0980	0	0	0	108	0	0	0	0	0	0
ASV_SpEnBtA0981	0	0	0	108	0	0	0	0	0	0
ASV_SpEnBtA0982	0	0	0	108	0	0	0	0	0	0
ASV_SpEnBtA0983	0	0	0	108	0	0	0	0	0	0
ASV_SpEnBtA0984	0	0	0	108	0	0	0	0	0	0
ASV_SpEnBtA0985	0	0	0	0	0	108	0	0	0	0
ASV_SpEnBtA0986	0	0	0	0	0	108	0	0	0	0
ASV_SpEnBtA0987	0	0	0	0	0	108	0	0	0	0
ASV_SpEnBtA0988	0	0	0	0	0	108	0	0	0	0
ASV_SpEnBtA0989	0	0	0	0	0	108	0	0	0	0
ASV_SpEnBtA0990	0	0	0	0	0	0	0	0	0	108
ASV_SpEnBtA0991	0	0	0	0	0	0	0	0	0	108
ASV_SpEnBtA0992	0	0	0	0	0	0	0	0	0	108
ASV_SpEnBtA0993	0	0	0	0	0	0	0	0	0	108
ASV_SpEnBtA0994	0	0	0	107	0	0	0	0	0	0
ASV_SpEnBtA0995	0	0	0	107	0	0	0	0	0	0
ASV_SpEnBtA0996	0	0	0	107	0	0	0	0	0	0
ASV_SpEnBtA0997	0	0	0	107	0	0	0	0	0	0
ASV_SpEnBtA0998	0	0	0	0	0	107	0	0	0	0
ASV_SpEnBtA0999	0	0	0	0	0	107	0	0	0	0
ASV_SpEnBtA1000	0	0	0	0	0	107	0	0	0	0
ASV_SpEnBtA1001	0	0	0	0	0	107	0	0	0	0
ASV_SpEnBtA1002	0	0	0	0	0	107	0	0	0	0
ASV_SpEnBtA1003	0	0	0	0	0	107	0	0	0	0
ASV_SpEnBtA1004	0	0	0	0	0	0	0	0	0	107
ASV_SpEnBtA1005	0	0	0	0	0	0	0	0	0	107
ASV_SpEnBtA1006	0	0	0	0	0	0	0	0	0	107
ASV_SpEnBtA1007	0	0	0	0	0	0	0	0	0	107
ASV_SpEnBtA1008	0	0	0	0	0	0	0	0	0	107
ASV_SpEnBtA1009	0	0	0	0	0	0	0	0	0	107
ASV_SpEnBtA1010	0	0	0	0	0	0	0	0	0	107
ASV_SpEnBtA1011	0	0	0	106	0	0	0	0	0	0
ASV_SpEnBtA1012	0	0	0	106	0	0	0	0	0	0
ASV_SpEnBtA1013	0	0	0	106	0	0	0	0	0	0
ASV_SpEnBtA1014	0	0	0	106	0	0	0	0	0	0
ASV_SpEnBtA1015	0	0	0	106	0	0	0	0	0	0
ASV_SpEnBtA1016	0	0	0	0	0	106	0	0	0	0
ASV_SpEnBtA1017	0	0	0	0	0	106	0	0	0	0
ASV_SpEnBtA1018	0	0	0	0	0	106	0	0	0	0
ASV_SpEnBtA1019	0	0	0	0	0	0	0	0	0	106
ASV_SpEnBtA1020	0	0	0	0	0	0	0	0	0	106
ASV_SpEnBtA1021	0	0	0	0	0	0	0	0	0	106
ASV_SpEnBtA1022	0	0	18	0	0	0	0	0	0	87
ASV_SpEnBtA1023	0	0	0	105	0	0	0	0	0	0
ASV_SpEnBtA1024	0	0	0	105	0	0	0	0	0	0
ASV_SpEnBtA1025	0	0	0	105	0	0	0	0	0	0
ASV_SpEnBtA1026	0	0	0	105	0	0	0	0	0	0
ASV_SpEnBtA1027	0	0	0	0	0	105	0	0	0	0
ASV_SpEnBtA1028	0	0	0	0	0	105	0	0	0	0
ASV_SpEnBtA1029	0	0	0	0	0	105	0	0	0	0
ASV_SpEnBtA1030	0	0	0	0	0	0	0	0	0	105
ASV_SpEnBtA1031	0	0	0	0	0	0	0	0	0	105
ASV_SpEnBtA1032	0	0	0	0	0	0	0	0	0	105
ASV_SpEnBtA1033	0	0	18	0	0	0	0	0	0	86
ASV_SpEnBtA1034	0	0	0	104	0	0	0	0	0	0
ASV_SpEnBtA1035	0	0	0	104	0	0	0	0	0	0
ASV_SpEnBtA1036	0	0	0	104	0	0	0	0	0	0
ASV_SpEnBtA1037	0	0	0	0	0	104	0	0	0	0
ASV_SpEnBtA1038	0	0	0	0	0	104	0	0	0	0
ASV_SpEnBtA1039	0	0	0	0	0	0	0	0	0	104
ASV_SpEnBtA1040	0	0	0	0	0	0	0	0	0	104
ASV_SpEnBtA1041	0	0	0	0	0	0	0	0	0	104
ASV_SpEnBtA1042	0	0	0	0	0	0	0	0	0	104
ASV_SpEnBtA1043	0	0	0	0	0	0	0	0	0	104
ASV_SpEnBtA1044	0	0	0	103	0	0	0	0	0	0
ASV_SpEnBtA1045	0	0	0	103	0	0	0	0	0	0
ASV_SpEnBtA1046	0	0	0	0	103	0	0	0	0	0
ASV_SpEnBtA1047	0	0	0	0	0	103	0	0	0	0
ASV_SpEnBtA1048	0	0	0	0	0	103	0	0	0	0
ASV_SpEnBtA1049	0	0	0	0	0	0	0	0	0	103
ASV_SpEnBtA1050	0	0	0	0	0	0	0	0	0	103
ASV_SpEnBtA1051	0	0	0	0	0	0	0	0	0	103
ASV_SpEnBtA1052	0	0	0	0	0	0	0	0	0	103
ASV_SpEnBtA1053	0	0	0	0	0	0	0	0	0	103
ASV_SpEnBtA1054	0	0	0	102	0	0	0	0	0	0
ASV_SpEnBtA1055	0	0	0	102	0	0	0	0	0	0
ASV_SpEnBtA1056	0	0	0	0	0	102	0	0	0	0
ASV_SpEnBtA1057	0	0	0	0	0	102	0	0	0	0
ASV_SpEnBtA1058	0	0	0	0	0	102	0	0	0	0
ASV_SpEnBtA1059	0	0	0	0	0	0	0	0	0	102
ASV_SpEnBtA1060	0	0	0	0	0	0	0	0	0	102
ASV_SpEnBtA1061	0	0	0	0	0	0	0	0	0	102
ASV_SpEnBtA1062	0	0	0	101	0	0	0	0	0	0
ASV_SpEnBtA1063	0	0	0	101	0	0	0	0	0	0
ASV_SpEnBtA1064	0	0	0	101	0	0	0	0	0	0
ASV_SpEnBtA1065	0	0	0	101	0	0	0	0	0	0
ASV_SpEnBtA1066	0	0	0	101	0	0	0	0	0	0
ASV_SpEnBtA1067	0	0	0	101	0	0	0	0	0	0
ASV_SpEnBtA1068	0	0	0	101	0	0	0	0	0	0
ASV_SpEnBtA1069	0	0	0	0	101	0	0	0	0	0
ASV_SpEnBtA1070	0	0	0	0	0	101	0	0	0	0
ASV_SpEnBtA1071	0	0	0	0	0	101	0	0	0	0
ASV_SpEnBtA1072	0	0	0	0	0	101	0	0	0	0
ASV_SpEnBtA1073	0	0	0	0	0	101	0	0	0	0
ASV_SpEnBtA1074	0	0	0	0	0	0	0	0	0	101
ASV_SpEnBtA1075	0	0	0	0	0	0	0	0	0	101
ASV_SpEnBtA1076	0	9	0	0	0	0	25	0	0	66
ASV_SpEnBtA1077	0	0	0	100	0	0	0	0	0	0
ASV_SpEnBtA1078	0	0	0	100	0	0	0	0	0	0
ASV_SpEnBtA1079	0	0	0	100	0	0	0	0	0	0
ASV_SpEnBtA1080	0	0	0	100	0	0	0	0	0	0
ASV_SpEnBtA1081	0	0	0	100	0	0	0	0	0	0
ASV_SpEnBtA1082	0	0	0	0	0	100	0	0	0	0
ASV_SpEnBtA1083	0	0	0	0	0	100	0	0	0	0
ASV_SpEnBtA1084	0	0	0	0	0	100	0	0	0	0
ASV_SpEnBtA1085	0	0	0	0	0	0	0	0	0	100
ASV_SpEnBtA1086	0	0	0	0	0	0	0	0	0	100
ASV_SpEnBtA1087	0	0	0	0	0	0	0	0	0	100
ASV_SpEnBtA1088	0	0	0	99	0	0	0	0	0	0
ASV_SpEnBtA1089	0	0	0	0	0	99	0	0	0	0
ASV_SpEnBtA1090	0	0	0	0	0	99	0	0	0	0
ASV_SpEnBtA1091	0	0	0	0	0	99	0	0	0	0
ASV_SpEnBtA1092	0	0	0	0	0	0	0	0	0	99
ASV_SpEnBtA1093	0	0	0	0	0	0	0	0	0	99
ASV_SpEnBtA1094	0	0	0	0	0	0	0	0	0	99
ASV_SpEnBtA1095	0	0	0	0	0	0	0	0	0	99
ASV_SpEnBtA1096	0	0	0	0	0	0	0	0	0	99
ASV_SpEnBtA1097	0	0	0	0	0	0	0	0	0	99
ASV_SpEnBtA1098	0	0	0	0	0	0	0	0	0	99
ASV_SpEnBtA1099	0	18	0	80	0	0	0	0	0	0
ASV_SpEnBtA1100	0	0	0	98	0	0	0	0	0	0
ASV_SpEnBtA1101	0	0	0	98	0	0	0	0	0	0
ASV_SpEnBtA1102	0	0	0	98	0	0	0	0	0	0
ASV_SpEnBtA1103	0	0	0	98	0	0	0	0	0	0
ASV_SpEnBtA1104	0	0	0	98	0	0	0	0	0	0
ASV_SpEnBtA1105	0	0	0	98	0	0	0	0	0	0
ASV_SpEnBtA1106	0	0	0	0	0	98	0	0	0	0
ASV_SpEnBtA1107	0	0	0	0	0	0	0	0	0	98
ASV_SpEnBtA1108	0	0	0	0	0	0	0	0	0	98
ASV_SpEnBtA1109	0	0	0	0	0	0	0	0	0	98
ASV_SpEnBtA1110	0	0	0	0	0	0	0	0	0	98
ASV_SpEnBtA1111	0	0	0	0	0	0	0	0	0	98
ASV_SpEnBtA1112	0	0	0	0	0	0	0	0	0	98
ASV_SpEnBtA1113	0	0	0	0	0	0	0	0	0	98
ASV_SpEnBtA1114	0	0	0	97	0	0	0	0	0	0
ASV_SpEnBtA1115	0	0	0	97	0	0	0	0	0	0
ASV_SpEnBtA1116	0	0	0	0	0	97	0	0	0	0
ASV_SpEnBtA1117	0	0	0	0	0	0	0	0	0	97
ASV_SpEnBtA1118	0	0	0	0	0	0	0	0	0	97
ASV_SpEnBtA1119	0	0	0	0	0	0	0	0	0	97
ASV_SpEnBtA1120	0	0	0	0	0	0	0	0	0	97
ASV_SpEnBtA1121	0	0	0	96	0	0	0	0	0	0
ASV_SpEnBtA1122	0	0	0	96	0	0	0	0	0	0
ASV_SpEnBtA1123	0	0	0	0	0	96	0	0	0	0
ASV_SpEnBtA1124	0	0	0	0	0	96	0	0	0	0
ASV_SpEnBtA1125	0	0	0	0	0	0	0	0	0	96
ASV_SpEnBtA1126	0	0	0	0	0	0	0	0	0	96
ASV_SpEnBtA1127	0	0	0	0	0	0	0	0	0	96
ASV_SpEnBtA1128	0	0	0	0	0	0	0	0	0	96
ASV_SpEnBtA1129	0	0	0	0	0	0	0	0	0	96
ASV_SpEnBtA1130	0	0	0	0	0	0	0	0	0	96
ASV_SpEnBtA1131	0	0	0	95	0	0	0	0	0	0
ASV_SpEnBtA1132	0	0	0	95	0	0	0	0	0	0
ASV_SpEnBtA1133	0	0	0	0	0	95	0	0	0	0
ASV_SpEnBtA1134	0	0	0	0	0	95	0	0	0	0
ASV_SpEnBtA1135	0	0	0	0	0	0	0	0	0	95
ASV_SpEnBtA1136	0	0	0	0	0	0	0	0	0	95
ASV_SpEnBtA1137	0	0	0	0	0	0	0	0	0	95
ASV_SpEnBtA1138	0	0	0	0	0	0	0	0	0	95
ASV_SpEnBtA1139	0	0	0	0	0	0	0	0	0	95
ASV_SpEnBtA1140	0	0	0	0	0	0	0	0	0	95
ASV_SpEnBtA1141	0	0	0	0	0	0	0	0	0	95
ASV_SpEnBtA1142	0	0	0	0	0	0	0	0	0	95
ASV_SpEnBtA1143	0	0	0	94	0	0	0	0	0	0
ASV_SpEnBtA1144	0	0	0	94	0	0	0	0	0	0
ASV_SpEnBtA1145	0	0	0	94	0	0	0	0	0	0
ASV_SpEnBtA1146	0	0	0	0	0	94	0	0	0	0
ASV_SpEnBtA1147	0	0	0	0	0	94	0	0	0	0
ASV_SpEnBtA1148	0	0	0	0	0	0	0	0	0	94
ASV_SpEnBtA1149	0	0	0	0	0	0	0	0	0	94
ASV_SpEnBtA1150	0	0	0	0	0	0	0	0	0	94
ASV_SpEnBtA1151	0	0	0	0	0	0	0	0	0	94
ASV_SpEnBtA1152	0	0	0	0	0	93	0	0	0	0
ASV_SpEnBtA1153	0	0	0	0	0	0	0	0	0	93
ASV_SpEnBtA1154	0	0	0	0	0	0	0	0	0	93
ASV_SpEnBtA1155	0	0	0	0	0	0	0	0	0	93
ASV_SpEnBtA1156	0	0	0	0	0	0	0	0	0	93
ASV_SpEnBtA1157	0	0	0	0	0	0	0	0	0	93
ASV_SpEnBtA1158	0	0	0	92	0	0	0	0	0	0
ASV_SpEnBtA1159	0	0	0	92	0	0	0	0	0	0
ASV_SpEnBtA1160	0	0	0	0	0	92	0	0	0	0
ASV_SpEnBtA1161	0	0	0	0	0	92	0	0	0	0
ASV_SpEnBtA1162	0	0	0	0	0	92	0	0	0	0
ASV_SpEnBtA1163	0	0	0	0	0	92	0	0	0	0
ASV_SpEnBtA1164	0	0	0	0	0	0	0	0	0	92
ASV_SpEnBtA1165	0	0	0	0	0	0	0	0	0	92
ASV_SpEnBtA1166	0	0	0	0	0	0	0	0	0	92
ASV_SpEnBtA1167	0	0	0	0	0	0	0	0	0	92
ASV_SpEnBtA1168	0	0	0	91	0	0	0	0	0	0
ASV_SpEnBtA1169	0	0	0	0	91	0	0	0	0	0
ASV_SpEnBtA1171	0	0	0	0	0	91	0	0	0	0
ASV_SpEnBtA1172	0	0	0	0	0	91	0	0	0	0
ASV_SpEnBtA1173	0	0	0	0	0	91	0	0	0	0
ASV_SpEnBtA1174	0	0	0	0	0	0	0	0	0	91
ASV_SpEnBtA1175	0	0	0	0	0	0	0	0	0	91
ASV_SpEnBtA1176	0	0	0	0	0	0	0	0	0	91
ASV_SpEnBtA1177	0	0	0	90	0	0	0	0	0	0
ASV_SpEnBtA1178	0	0	0	90	0	0	0	0	0	0
ASV_SpEnBtA1179	0	0	0	90	0	0	0	0	0	0
ASV_SpEnBtA1180	0	0	0	0	0	90	0	0	0	0
ASV_SpEnBtA1181	0	0	0	0	0	90	0	0	0	0
ASV_SpEnBtA1182	0	0	0	0	0	90	0	0	0	0
ASV_SpEnBtA1183	0	0	0	0	0	90	0	0	0	0
ASV_SpEnBtA1184	0	0	0	0	0	90	0	0	0	0
ASV_SpEnBtA1185	0	0	0	0	0	90	0	0	0	0
ASV_SpEnBtA1186	0	0	0	0	0	0	0	0	0	90
ASV_SpEnBtA1187	0	0	0	0	0	0	0	0	0	90
ASV_SpEnBtA1188	0	0	0	89	0	0	0	0	0	0
ASV_SpEnBtA1189	0	0	0	89	0	0	0	0	0	0
ASV_SpEnBtA1190	0	0	0	89	0	0	0	0	0	0
ASV_SpEnBtA1191	0	0	0	0	4	85	0	0	0	0
ASV_SpEnBtA1192	0	0	0	0	0	89	0	0	0	0
ASV_SpEnBtA1193	0	0	0	0	0	0	0	0	0	89
ASV_SpEnBtA1194	0	0	0	0	0	0	0	0	0	89
ASV_SpEnBtA1195	0	0	0	0	0	0	0	0	0	89
ASV_SpEnBtA1196	0	0	0	0	0	0	0	0	0	89
ASV_SpEnBtA1197	0	0	0	0	0	0	0	0	0	89
ASV_SpEnBtA1198	0	0	0	88	0	0	0	0	0	0
ASV_SpEnBtA1199	0	0	0	88	0	0	0	0	0	0
ASV_SpEnBtA1200	0	0	0	0	0	88	0	0	0	0
ASV_SpEnBtA1201	0	0	0	0	0	88	0	0	0	0
ASV_SpEnBtA1203	0	0	0	0	0	88	0	0	0	0
ASV_SpEnBtA1204	0	0	0	0	0	0	0	0	0	88
ASV_SpEnBtA1205	0	0	0	0	0	0	0	0	0	88
ASV_SpEnBtA1206	0	0	0	0	0	0	0	0	0	88
ASV_SpEnBtA1207	0	0	0	0	0	0	0	0	0	88
ASV_SpEnBtA1208	0	0	0	0	0	0	0	0	0	88
ASV_SpEnBtA1209	0	0	0	0	0	0	0	0	0	88
ASV_SpEnBtA1210	0	0	0	87	0	0	0	0	0	0
ASV_SpEnBtA1211	0	0	0	87	0	0	0	0	0	0
ASV_SpEnBtA1212	0	0	0	87	0	0	0	0	0	0
ASV_SpEnBtA1213	0	0	0	0	87	0	0	0	0	0
ASV_SpEnBtA1214	0	0	0	0	0	87	0	0	0	0
ASV_SpEnBtA1215	0	0	0	0	0	87	0	0	0	0
ASV_SpEnBtA1216	0	0	0	0	0	0	0	0	0	87
ASV_SpEnBtA1217	0	0	0	0	0	0	0	0	0	87
ASV_SpEnBtA1218	0	0	0	0	0	0	0	0	0	87
ASV_SpEnBtA1219	0	0	0	0	0	0	0	0	0	87
ASV_SpEnBtA1220	0	0	0	0	0	0	0	0	0	87
ASV_SpEnBtA1221	0	0	0	0	0	0	0	0	0	87
ASV_SpEnBtA1222	0	0	0	86	0	0	0	0	0	0
ASV_SpEnBtA1223	0	0	0	86	0	0	0	0	0	0
ASV_SpEnBtA1224	0	0	0	86	0	0	0	0	0	0
ASV_SpEnBtA1225	0	0	0	0	86	0	0	0	0	0
ASV_SpEnBtA1226	0	0	0	0	86	0	0	0	0	0
ASV_SpEnBtA1227	0	0	0	0	0	86	0	0	0	0
ASV_SpEnBtA1228	0	0	0	0	0	86	0	0	0	0
ASV_SpEnBtA1229	0	0	0	0	0	86	0	0	0	0
ASV_SpEnBtA1230	0	0	0	0	0	86	0	0	0	0
ASV_SpEnBtA1231	0	0	0	0	0	86	0	0	0	0
ASV_SpEnBtA1232	0	0	0	0	0	0	0	0	0	86
ASV_SpEnBtA1233	0	0	0	0	0	0	0	0	0	86
ASV_SpEnBtA1234	0	0	0	0	0	0	0	0	0	86
ASV_SpEnBtA1235	0	0	0	0	0	0	0	0	0	86
ASV_SpEnBtA1236	0	0	0	85	0	0	0	0	0	0
ASV_SpEnBtA1237	0	0	0	85	0	0	0	0	0	0
ASV_SpEnBtA1238	0	0	0	85	0	0	0	0	0	0
ASV_SpEnBtA1239	0	0	0	0	0	85	0	0	0	0
ASV_SpEnBtA1240	0	0	0	0	0	0	0	0	0	85
ASV_SpEnBtA1241	0	0	0	0	0	0	0	0	0	85
ASV_SpEnBtA1242	0	0	0	0	0	0	0	0	0	85
ASV_SpEnBtA1243	0	0	0	0	0	0	0	0	0	85
ASV_SpEnBtA1244	0	0	0	84	0	0	0	0	0	0
ASV_SpEnBtA1245	0	0	0	84	0	0	0	0	0	0
ASV_SpEnBtA1246	0	0	0	84	0	0	0	0	0	0
ASV_SpEnBtA1247	0	0	0	84	0	0	0	0	0	0
ASV_SpEnBtA1248	0	0	0	84	0	0	0	0	0	0
ASV_SpEnBtA1249	0	0	0	84	0	0	0	0	0	0
ASV_SpEnBtA1250	0	0	0	0	0	84	0	0	0	0
ASV_SpEnBtA1251	0	0	0	0	0	84	0	0	0	0
ASV_SpEnBtA1252	0	0	0	0	0	84	0	0	0	0
ASV_SpEnBtA1253	0	0	0	0	0	84	0	0	0	0
ASV_SpEnBtA1254	0	0	0	0	0	84	0	0	0	0
ASV_SpEnBtA1255	0	0	0	0	0	0	0	0	0	84
ASV_SpEnBtA1256	0	0	0	0	0	0	0	0	0	84
ASV_SpEnBtA1257	0	0	0	0	0	0	0	0	0	84
ASV_SpEnBtA1258	0	0	0	0	0	0	0	0	0	84
ASV_SpEnBtA1259	0	0	0	83	0	0	0	0	0	0
ASV_SpEnBtA1260	0	0	0	0	0	83	0	0	0	0
ASV_SpEnBtA1261	0	0	0	0	0	83	0	0	0	0
ASV_SpEnBtA1262	0	0	0	0	0	0	0	0	0	83
ASV_SpEnBtA1263	0	0	0	0	0	0	0	0	0	83
ASV_SpEnBtA1264	0	0	0	82	0	0	0	0	0	0
ASV_SpEnBtA1265	0	0	0	82	0	0	0	0	0	0
ASV_SpEnBtA1266	0	0	0	82	0	0	0	0	0	0
ASV_SpEnBtA1267	0	0	0	0	82	0	0	0	0	0
ASV_SpEnBtA1268	0	0	0	0	82	0	0	0	0	0
ASV_SpEnBtA1269	0	0	0	0	82	0	0	0	0	0
ASV_SpEnBtA1270	0	0	0	0	0	82	0	0	0	0
ASV_SpEnBtA1271	0	0	0	0	0	82	0	0	0	0
ASV_SpEnBtA1272	0	0	0	0	0	82	0	0	0	0
ASV_SpEnBtA1273	0	0	0	0	0	0	0	0	0	82
ASV_SpEnBtA1274	0	0	0	0	0	0	0	0	0	82
ASV_SpEnBtA1275	0	0	0	81	0	0	0	0	0	0
ASV_SpEnBtA1276	0	0	0	81	0	0	0	0	0	0
ASV_SpEnBtA1277	0	0	0	0	0	81	0	0	0	0
ASV_SpEnBtA1278	0	0	0	0	0	81	0	0	0	0
ASV_SpEnBtA1279	0	0	0	0	0	81	0	0	0	0
ASV_SpEnBtA1280	0	0	0	0	0	81	0	0	0	0
ASV_SpEnBtA1281	0	0	0	0	0	81	0	0	0	0
ASV_SpEnBtA1282	0	0	0	0	0	81	0	0	0	0
ASV_SpEnBtA1283	0	0	0	0	0	81	0	0	0	0
ASV_SpEnBtA1284	0	0	0	0	0	81	0	0	0	0
ASV_SpEnBtA1285	0	0	0	0	0	0	0	0	0	81
ASV_SpEnBtA1286	0	0	0	0	0	0	0	0	0	81
ASV_SpEnBtA1287	0	0	0	0	0	0	0	0	0	81
ASV_SpEnBtA1288	0	0	0	0	0	0	0	0	0	81
ASV_SpEnBtA1289	0	0	0	0	0	0	0	0	0	81
ASV_SpEnBtA1290	0	0	0	0	0	0	0	0	0	81
ASV_SpEnBtA1291	0	0	0	0	0	0	0	0	0	81
ASV_SpEnBtA1292	0	0	0	80	0	0	0	0	0	0
ASV_SpEnBtA1293	0	0	0	80	0	0	0	0	0	0
ASV_SpEnBtA1294	0	0	0	80	0	0	0	0	0	0
ASV_SpEnBtA1295	0	0	0	80	0	0	0	0	0	0
ASV_SpEnBtA1296	0	0	0	80	0	0	0	0	0	0
ASV_SpEnBtA1297	0	0	0	0	0	80	0	0	0	0
ASV_SpEnBtA1298	0	0	0	0	0	80	0	0	0	0
ASV_SpEnBtA1299	0	0	0	0	0	80	0	0	0	0
ASV_SpEnBtA1300	0	0	0	0	0	0	0	0	0	80
ASV_SpEnBtA1301	0	0	0	0	0	0	0	0	0	80
ASV_SpEnBtA1302	0	0	0	0	0	0	0	0	0	80
ASV_SpEnBtA1303	0	0	0	0	0	0	0	0	0	80
ASV_SpEnBtA1304	0	0	0	0	0	0	0	0	0	80
ASV_SpEnBtA1305	0	0	0	79	0	0	0	0	0	0
ASV_SpEnBtA1306	0	0	0	79	0	0	0	0	0	0
ASV_SpEnBtA1307	0	0	0	79	0	0	0	0	0	0
ASV_SpEnBtA1308	0	0	0	79	0	0	0	0	0	0
ASV_SpEnBtA1309	0	0	0	79	0	0	0	0	0	0
ASV_SpEnBtA1310	0	0	0	79	0	0	0	0	0	0
ASV_SpEnBtA1311	0	0	0	0	79	0	0	0	0	0
ASV_SpEnBtA1312	0	0	0	0	0	79	0	0	0	0
ASV_SpEnBtA1313	0	0	0	0	0	79	0	0	0	0
ASV_SpEnBtA1314	0	0	0	0	0	0	0	0	0	79
ASV_SpEnBtA1315	0	0	0	0	0	0	0	0	0	79
ASV_SpEnBtA1316	0	0	0	78	0	0	0	0	0	0
ASV_SpEnBtA1317	0	0	0	78	0	0	0	0	0	0
ASV_SpEnBtA1318	0	0	0	78	0	0	0	0	0	0
ASV_SpEnBtA1319	0	0	0	0	0	78	0	0	0	0
ASV_SpEnBtA1320	0	0	0	0	0	78	0	0	0	0
ASV_SpEnBtA1321	0	0	0	0	0	78	0	0	0	0
ASV_SpEnBtA1322	0	0	0	0	0	78	0	0	0	0
ASV_SpEnBtA1323	0	0	0	0	0	0	0	0	0	78
ASV_SpEnBtA1324	0	0	0	0	0	0	0	0	0	78
ASV_SpEnBtA1325	0	0	0	0	0	0	0	0	0	78
ASV_SpEnBtA1326	0	0	0	77	0	0	0	0	0	0
ASV_SpEnBtA1327	0	0	0	77	0	0	0	0	0	0
ASV_SpEnBtA1328	0	0	0	0	77	0	0	0	0	0
ASV_SpEnBtA1329	0	0	0	0	0	77	0	0	0	0
ASV_SpEnBtA1330	0	0	0	0	0	77	0	0	0	0
ASV_SpEnBtA1331	0	0	0	0	0	77	0	0	0	0
ASV_SpEnBtA1332	0	0	0	0	0	0	0	0	0	77
ASV_SpEnBtA1333	0	0	0	0	0	0	0	0	0	77
ASV_SpEnBtA1334	0	0	0	76	0	0	0	0	0	0
ASV_SpEnBtA1335	0	0	0	76	0	0	0	0	0	0
ASV_SpEnBtA1336	0	0	0	76	0	0	0	0	0	0
ASV_SpEnBtA1337	0	0	0	76	0	0	0	0	0	0
ASV_SpEnBtA1339	0	0	0	0	76	0	0	0	0	0
ASV_SpEnBtA1340	0	0	0	0	0	76	0	0	0	0
ASV_SpEnBtA1341	0	0	0	0	0	0	0	0	0	76
ASV_SpEnBtA1342	0	0	0	0	0	0	0	0	0	76
ASV_SpEnBtA1343	0	0	0	0	0	0	0	0	0	76
ASV_SpEnBtA1344	0	0	0	75	0	0	0	0	0	0
ASV_SpEnBtA1345	0	0	0	0	0	75	0	0	0	0
ASV_SpEnBtA1346	0	0	0	0	0	75	0	0	0	0
ASV_SpEnBtA1347	0	0	0	0	0	0	75	0	0	0
ASV_SpEnBtA1348	0	0	0	0	0	0	0	0	0	75
ASV_SpEnBtA1349	0	0	0	0	0	0	0	0	0	75
ASV_SpEnBtA1350	0	0	0	0	0	0	0	0	0	75
ASV_SpEnBtA1351	0	0	0	0	0	0	0	0	0	75
ASV_SpEnBtA1352	0	6	0	0	0	68	0	0	0	0
ASV_SpEnBtA1353	0	0	0	74	0	0	0	0	0	0
ASV_SpEnBtA1354	0	0	0	74	0	0	0	0	0	0
ASV_SpEnBtA1355	0	0	0	0	74	0	0	0	0	0
ASV_SpEnBtA1356	0	0	0	0	0	74	0	0	0	0
ASV_SpEnBtA1357	0	0	0	0	0	74	0	0	0	0
ASV_SpEnBtA1358	0	0	0	0	0	74	0	0	0	0
ASV_SpEnBtA1359	0	0	0	0	0	0	0	0	0	74
ASV_SpEnBtA1360	0	0	0	0	0	0	0	0	0	74
ASV_SpEnBtA1361	0	0	0	0	0	0	0	0	0	74
ASV_SpEnBtA1362	0	0	0	73	0	0	0	0	0	0
ASV_SpEnBtA1363	0	0	0	73	0	0	0	0	0	0
ASV_SpEnBtA1364	0	0	0	73	0	0	0	0	0	0
ASV_SpEnBtA1365	0	0	0	73	0	0	0	0	0	0
ASV_SpEnBtA1366	0	0	0	73	0	0	0	0	0	0
ASV_SpEnBtA1367	0	0	0	0	73	0	0	0	0	0
ASV_SpEnBtA1368	0	0	0	0	0	73	0	0	0	0
ASV_SpEnBtA1369	0	0	0	0	0	73	0	0	0	0
ASV_SpEnBtA1371	0	0	0	0	0	73	0	0	0	0
ASV_SpEnBtA1372	0	0	0	0	0	73	0	0	0	0
ASV_SpEnBtA1374	0	0	0	0	0	0	0	0	0	73
ASV_SpEnBtA1375	0	0	0	0	0	0	0	0	0	73
ASV_SpEnBtA1376	0	0	0	0	0	0	0	0	0	73
ASV_SpEnBtA1377	0	0	0	72	0	0	0	0	0	0
ASV_SpEnBtA1378	0	0	0	53	0	0	19	0	0	0
ASV_SpEnBtA1379	0	0	0	0	0	72	0	0	0	0
ASV_SpEnBtA1380	0	0	0	0	0	72	0	0	0	0
ASV_SpEnBtA1381	0	0	0	0	0	0	64	8	0	0
ASV_SpEnBtA1382	0	0	0	0	0	0	0	0	0	72
ASV_SpEnBtA1383	0	0	0	0	0	0	0	0	0	72
ASV_SpEnBtA1384	0	0	0	71	0	0	0	0	0	0
ASV_SpEnBtA1385	0	0	0	0	71	0	0	0	0	0
ASV_SpEnBtA1386	0	0	0	0	0	71	0	0	0	0
ASV_SpEnBtA1387	0	0	0	0	0	0	0	0	0	71
ASV_SpEnBtA1388	0	0	0	70	0	0	0	0	0	0
ASV_SpEnBtA1389	0	0	0	70	0	0	0	0	0	0
ASV_SpEnBtA1390	0	0	0	0	70	0	0	0	0	0
ASV_SpEnBtA1391	0	0	0	0	0	70	0	0	0	0
ASV_SpEnBtA1392	0	0	0	0	0	0	0	0	0	70
ASV_SpEnBtA1393	0	0	0	0	0	0	0	0	0	70
ASV_SpEnBtA1394	0	0	0	0	0	0	0	0	0	70
ASV_SpEnBtA1395	0	69	0	0	0	0	0	0	0	0
ASV_SpEnBtA1396	0	0	69	0	0	0	0	0	0	0
ASV_SpEnBtA1397	0	0	0	69	0	0	0	0	0	0
ASV_SpEnBtA1398	0	0	0	0	69	0	0	0	0	0
ASV_SpEnBtA1399	0	0	0	0	0	69	0	0	0	0
ASV_SpEnBtA1400	0	0	0	0	0	69	0	0	0	0
ASV_SpEnBtA1401	0	0	0	0	0	0	0	0	0	69
ASV_SpEnBtA1402	0	0	0	0	0	0	0	0	0	69
ASV_SpEnBtA1403	0	0	0	68	0	0	0	0	0	0
ASV_SpEnBtA1404	0	0	0	68	0	0	0	0	0	0
ASV_SpEnBtA1405	0	0	0	0	68	0	0	0	0	0
ASV_SpEnBtA1406	0	0	0	0	68	0	0	0	0	0
ASV_SpEnBtA1407	0	0	0	0	0	68	0	0	0	0
ASV_SpEnBtA1408	0	0	0	0	0	68	0	0	0	0
ASV_SpEnBtA1409	0	0	0	0	0	68	0	0	0	0
ASV_SpEnBtA1410	0	0	0	67	0	0	0	0	0	0
ASV_SpEnBtA1411	0	0	0	67	0	0	0	0	0	0
ASV_SpEnBtA1412	0	0	0	0	67	0	0	0	0	0
ASV_SpEnBtA1413	0	0	0	0	67	0	0	0	0	0
ASV_SpEnBtA1414	0	0	0	0	67	0	0	0	0	0
ASV_SpEnBtA1415	0	0	0	0	0	67	0	0	0	0
ASV_SpEnBtA1416	0	0	0	0	0	67	0	0	0	0
ASV_SpEnBtA1417	0	0	0	0	0	67	0	0	0	0
ASV_SpEnBtA1418	0	0	0	0	0	67	0	0	0	0
ASV_SpEnBtA1419	0	0	0	0	0	0	0	0	0	67
ASV_SpEnBtA1420	0	0	0	66	0	0	0	0	0	0
ASV_SpEnBtA1421	0	0	0	66	0	0	0	0	0	0
ASV_SpEnBtA1422	0	0	0	66	0	0	0	0	0	0
ASV_SpEnBtA1423	0	0	0	66	0	0	0	0	0	0
ASV_SpEnBtA1424	0	0	0	0	0	66	0	0	0	0
ASV_SpEnBtA1425	0	0	0	0	0	0	0	0	0	66
ASV_SpEnBtA1426	0	0	0	65	0	0	0	0	0	0
ASV_SpEnBtA1427	0	0	0	65	0	0	0	0	0	0
ASV_SpEnBtA1428	0	0	0	65	0	0	0	0	0	0
ASV_SpEnBtA1429	0	0	0	0	65	0	0	0	0	0
ASV_SpEnBtA1430	0	0	0	0	65	0	0	0	0	0
ASV_SpEnBtA1431	0	0	0	0	65	0	0	0	0	0
ASV_SpEnBtA1432	0	0	0	0	65	0	0	0	0	0
ASV_SpEnBtA1433	0	0	0	0	65	0	0	0	0	0
ASV_SpEnBtA1434	0	0	0	0	65	0	0	0	0	0
ASV_SpEnBtA1435	0	0	0	0	0	65	0	0	0	0
ASV_SpEnBtA1436	0	0	0	0	0	65	0	0	0	0
ASV_SpEnBtA1437	0	0	0	0	0	65	0	0	0	0
ASV_SpEnBtA1438	0	0	0	0	0	65	0	0	0	0
ASV_SpEnBtA1439	0	0	0	0	0	0	0	0	0	65
ASV_SpEnBtA1440	0	0	0	0	0	0	0	0	0	65
ASV_SpEnBtA1441	0	0	0	0	0	0	0	0	0	65
ASV_SpEnBtA1442	0	0	0	0	0	0	0	0	0	65
ASV_SpEnBtA1443	0	0	64	0	0	0	0	0	0	0
ASV_SpEnBtA1444	0	0	20	0	0	44	0	0	0	0
ASV_SpEnBtA1445	0	0	0	64	0	0	0	0	0	0
ASV_SpEnBtA1446	0	0	0	64	0	0	0	0	0	0
ASV_SpEnBtA1447	0	0	0	0	64	0	0	0	0	0
ASV_SpEnBtA1448	0	0	0	0	64	0	0	0	0	0
ASV_SpEnBtA1449	0	0	0	0	64	0	0	0	0	0
ASV_SpEnBtA1450	0	0	0	0	0	64	0	0	0	0
ASV_SpEnBtA1451	0	0	0	0	0	64	0	0	0	0
ASV_SpEnBtA1452	0	0	0	0	0	64	0	0	0	0
ASV_SpEnBtA1453	0	0	0	0	0	64	0	0	0	0
ASV_SpEnBtA1454	0	0	0	0	0	0	64	0	0	0
ASV_SpEnBtA1455	0	0	0	0	0	0	0	0	0	64
ASV_SpEnBtA1456	0	0	0	0	0	0	0	0	0	64
ASV_SpEnBtA1457	0	0	0	0	0	0	0	0	0	64
ASV_SpEnBtA1458	0	0	0	63	0	0	0	0	0	0
ASV_SpEnBtA1459	0	0	0	63	0	0	0	0	0	0
ASV_SpEnBtA1460	0	0	0	63	0	0	0	0	0	0
ASV_SpEnBtA1461	0	0	0	0	63	0	0	0	0	0
ASV_SpEnBtA1462	0	0	0	0	63	0	0	0	0	0
ASV_SpEnBtA1463	0	0	0	0	0	63	0	0	0	0
ASV_SpEnBtA1464	0	0	0	0	0	63	0	0	0	0
ASV_SpEnBtA1465	0	0	0	0	0	63	0	0	0	0
ASV_SpEnBtA1466	0	0	0	0	0	0	0	0	0	63
ASV_SpEnBtA1467	0	0	0	0	0	0	0	0	0	63
ASV_SpEnBtA1468	0	0	0	0	0	0	0	0	0	63
ASV_SpEnBtA1469	0	0	0	0	0	0	0	0	0	63
ASV_SpEnBtA1470	0	6	0	0	56	0	0	0	0	0
ASV_SpEnBtA1471	0	0	0	62	0	0	0	0	0	0
ASV_SpEnBtA1472	0	0	0	62	0	0	0	0	0	0
ASV_SpEnBtA1473	0	0	0	62	0	0	0	0	0	0
ASV_SpEnBtA1474	0	0	0	62	0	0	0	0	0	0
ASV_SpEnBtA1475	0	0	0	0	62	0	0	0	0	0
ASV_SpEnBtA1476	0	0	0	0	62	0	0	0	0	0
ASV_SpEnBtA1477	0	0	0	0	0	62	0	0	0	0
ASV_SpEnBtA1478	0	0	0	0	0	62	0	0	0	0
ASV_SpEnBtA1479	0	0	0	0	0	0	62	0	0	0
ASV_SpEnBtA1480	0	0	0	0	0	0	0	0	0	62
ASV_SpEnBtA1481	0	0	0	61	0	0	0	0	0	0
ASV_SpEnBtA1482	0	0	0	61	0	0	0	0	0	0
ASV_SpEnBtA1483	0	0	0	0	61	0	0	0	0	0
ASV_SpEnBtA1484	0	0	0	0	61	0	0	0	0	0
ASV_SpEnBtA1485	0	0	0	0	61	0	0	0	0	0
ASV_SpEnBtA1486	0	0	0	0	0	61	0	0	0	0
ASV_SpEnBtA1488	0	0	0	0	0	0	0	0	0	61
ASV_SpEnBtA1489	0	17	14	0	29	0	0	0	0	0
ASV_SpEnBtA1490	0	0	9	0	0	0	0	0	0	51
ASV_SpEnBtA1491	0	0	8	0	0	0	0	0	0	52
ASV_SpEnBtA1492	0	0	0	60	0	0	0	0	0	0
ASV_SpEnBtA1493	0	0	0	60	0	0	0	0	0	0
ASV_SpEnBtA1494	0	0	0	0	60	0	0	0	0	0
ASV_SpEnBtA1495	0	0	0	0	60	0	0	0	0	0
ASV_SpEnBtA1496	0	0	0	0	0	60	0	0	0	0
ASV_SpEnBtA1497	0	0	0	0	0	60	0	0	0	0
ASV_SpEnBtA1498	0	0	0	0	0	0	0	0	0	60
ASV_SpEnBtA1499	0	0	0	59	0	0	0	0	0	0
ASV_SpEnBtA1500	0	0	0	59	0	0	0	0	0	0
ASV_SpEnBtA1501	0	0	0	59	0	0	0	0	0	0
ASV_SpEnBtA1502	0	0	0	59	0	0	0	0	0	0
ASV_SpEnBtA1503	0	0	0	59	0	0	0	0	0	0
ASV_SpEnBtA1504	0	0	0	0	59	0	0	0	0	0
ASV_SpEnBtA1505	0	0	0	0	59	0	0	0	0	0
ASV_SpEnBtA1506	0	0	0	0	59	0	0	0	0	0
ASV_SpEnBtA1507	0	0	0	0	0	59	0	0	0	0
ASV_SpEnBtA1508	0	0	0	0	0	0	0	0	0	59
ASV_SpEnBtA1509	0	0	0	0	0	0	0	0	0	59
ASV_SpEnBtA1510	0	0	0	58	0	0	0	0	0	0
ASV_SpEnBtA1511	0	0	0	0	58	0	0	0	0	0
ASV_SpEnBtA1512	0	0	0	0	58	0	0	0	0	0
ASV_SpEnBtA1513	0	0	0	0	0	58	0	0	0	0
ASV_SpEnBtA1514	0	0	0	0	0	58	0	0	0	0
ASV_SpEnBtA1515	0	0	0	0	0	0	0	0	0	58
ASV_SpEnBtA1516	0	0	0	0	0	0	0	0	0	58
ASV_SpEnBtA1517	0	0	0	57	0	0	0	0	0	0
ASV_SpEnBtA1518	0	0	0	57	0	0	0	0	0	0
ASV_SpEnBtA1519	0	0	0	57	0	0	0	0	0	0
ASV_SpEnBtA1520	0	0	0	0	57	0	0	0	0	0
ASV_SpEnBtA1521	0	0	0	0	57	0	0	0	0	0
ASV_SpEnBtA1522	0	0	0	0	57	0	0	0	0	0
ASV_SpEnBtA1523	0	0	0	0	57	0	0	0	0	0
ASV_SpEnBtA1524	0	0	0	0	57	0	0	0	0	0
ASV_SpEnBtA1525	0	0	0	0	0	57	0	0	0	0
ASV_SpEnBtA1526	0	0	0	0	0	0	57	0	0	0
ASV_SpEnBtA1527	0	0	0	56	0	0	0	0	0	0
ASV_SpEnBtA1528	0	0	0	0	56	0	0	0	0	0
ASV_SpEnBtA1529	0	0	0	0	56	0	0	0	0	0
ASV_SpEnBtA1530	0	0	0	0	0	56	0	0	0	0
ASV_SpEnBtA1531	0	0	0	0	0	56	0	0	0	0
ASV_SpEnBtA1532	0	0	0	0	0	56	0	0	0	0
ASV_SpEnBtA1533	0	0	0	0	0	0	0	0	0	56
ASV_SpEnBtA1534	0	0	0	0	0	0	0	0	0	56
ASV_SpEnBtA1535	0	0	0	0	0	0	0	0	0	56
ASV_SpEnBtA1536	0	11	10	0	0	0	34	0	0	0
ASV_SpEnBtA1537	0	0	0	55	0	0	0	0	0	0
ASV_SpEnBtA1538	0	0	0	0	55	0	0	0	0	0
ASV_SpEnBtA1539	0	0	0	0	55	0	0	0	0	0
ASV_SpEnBtA1540	0	0	0	0	55	0	0	0	0	0
ASV_SpEnBtA1541	0	0	0	0	55	0	0	0	0	0
ASV_SpEnBtA1542	0	0	0	0	55	0	0	0	0	0
ASV_SpEnBtA1543	0	0	0	0	0	55	0	0	0	0
ASV_SpEnBtA1544	0	0	0	0	0	55	0	0	0	0
ASV_SpEnBtA1545	0	0	0	0	0	55	0	0	0	0
ASV_SpEnBtA1546	0	0	0	0	0	55	0	0	0	0
ASV_SpEnBtA1547	0	0	0	0	0	0	0	0	0	55
ASV_SpEnBtA1548	0	0	0	0	0	0	0	0	0	55
ASV_SpEnBtA1549	0	0	0	0	0	0	0	0	0	55
ASV_SpEnBtA1550	0	0	0	0	0	0	0	0	0	55
ASV_SpEnBtA1551	0	21	0	0	33	0	0	0	0	0
ASV_SpEnBtA1552	0	0	0	0	54	0	0	0	0	0
ASV_SpEnBtA1553	0	0	0	0	54	0	0	0	0	0
ASV_SpEnBtA1554	0	0	0	0	54	0	0	0	0	0
ASV_SpEnBtA1555	0	0	0	0	54	0	0	0	0	0
ASV_SpEnBtA1556	0	0	0	0	54	0	0	0	0	0
ASV_SpEnBtA1557	0	0	0	0	54	0	0	0	0	0
ASV_SpEnBtA1558	0	0	0	0	54	0	0	0	0	0
ASV_SpEnBtA1559	0	0	0	0	54	0	0	0	0	0
ASV_SpEnBtA1560	0	0	0	0	54	0	0	0	0	0
ASV_SpEnBtA1561	0	0	0	0	16	38	0	0	0	0
ASV_SpEnBtA1562	0	0	0	0	0	54	0	0	0	0
ASV_SpEnBtA1563	0	0	0	0	0	0	54	0	0	0
ASV_SpEnBtA1564	0	0	0	0	0	0	0	0	0	54
ASV_SpEnBtA1565	0	0	0	0	0	0	0	0	0	54
ASV_SpEnBtA1566	0	0	0	0	0	0	0	0	0	54
ASV_SpEnBtA1567	0	0	0	0	0	0	0	0	0	54
ASV_SpEnBtA1568	0	0	0	0	0	0	0	0	0	54
ASV_SpEnBtA1569	0	0	0	53	0	0	0	0	0	0
ASV_SpEnBtA1570	0	0	0	53	0	0	0	0	0	0
ASV_SpEnBtA1571	0	0	0	0	53	0	0	0	0	0
ASV_SpEnBtA1572	0	0	0	0	53	0	0	0	0	0
ASV_SpEnBtA1573	0	0	0	0	0	0	0	0	0	53
ASV_SpEnBtA1574	0	0	0	0	0	0	0	0	0	53
ASV_SpEnBtA1575	0	0	0	52	0	0	0	0	0	0
ASV_SpEnBtA1576	0	0	0	0	52	0	0	0	0	0
ASV_SpEnBtA1577	0	0	0	0	52	0	0	0	0	0
ASV_SpEnBtA1578	0	0	0	0	52	0	0	0	0	0
ASV_SpEnBtA1579	0	0	0	0	0	52	0	0	0	0
ASV_SpEnBtA1580	0	0	0	0	0	52	0	0	0	0
ASV_SpEnBtA1581	0	0	0	0	0	52	0	0	0	0
ASV_SpEnBtA1582	0	0	0	0	0	0	0	0	0	52
ASV_SpEnBtA1583	0	0	0	51	0	0	0	0	0	0
ASV_SpEnBtA1584	0	0	0	51	0	0	0	0	0	0
ASV_SpEnBtA1585	0	0	0	0	51	0	0	0	0	0
ASV_SpEnBtA1586	0	0	0	0	51	0	0	0	0	0
ASV_SpEnBtA1587	0	0	0	0	51	0	0	0	0	0
ASV_SpEnBtA1588	0	0	0	0	51	0	0	0	0	0
ASV_SpEnBtA1589	0	0	0	0	51	0	0	0	0	0
ASV_SpEnBtA1590	0	0	0	0	0	51	0	0	0	0
ASV_SpEnBtA1591	0	0	0	0	0	51	0	0	0	0
ASV_SpEnBtA1592	0	0	0	0	0	51	0	0	0	0
ASV_SpEnBtA1593	0	0	0	0	0	51	0	0	0	0
ASV_SpEnBtA1594	0	0	0	0	0	0	51	0	0	0
ASV_SpEnBtA1595	0	0	0	0	0	0	0	0	0	51
ASV_SpEnBtA1596	0	0	0	0	0	0	0	0	0	51
ASV_SpEnBtA1597	0	0	50	0	0	0	0	0	0	0
ASV_SpEnBtA1598	0	0	0	50	0	0	0	0	0	0
ASV_SpEnBtA1599	0	0	0	50	0	0	0	0	0	0
ASV_SpEnBtA1600	0	0	0	0	50	0	0	0	0	0
ASV_SpEnBtA1601	0	0	0	0	50	0	0	0	0	0
ASV_SpEnBtA1602	0	0	0	0	50	0	0	0	0	0
ASV_SpEnBtA1603	0	0	0	0	50	0	0	0	0	0
ASV_SpEnBtA1604	0	0	0	0	50	0	0	0	0	0
ASV_SpEnBtA1605	0	0	0	0	50	0	0	0	0	0
ASV_SpEnBtA1606	0	0	0	0	50	0	0	0	0	0
ASV_SpEnBtA1607	0	0	0	0	50	0	0	0	0	0
ASV_SpEnBtA1608	0	0	0	0	0	50	0	0	0	0
ASV_SpEnBtA1609	0	0	0	49	0	0	0	0	0	0
ASV_SpEnBtA1610	0	0	0	49	0	0	0	0	0	0
ASV_SpEnBtA1611	0	0	0	0	49	0	0	0	0	0
ASV_SpEnBtA1612	0	0	0	0	49	0	0	0	0	0
ASV_SpEnBtA1613	0	0	0	0	49	0	0	0	0	0
ASV_SpEnBtA1614	0	0	0	0	49	0	0	0	0	0
ASV_SpEnBtA1615	0	0	0	0	49	0	0	0	0	0
ASV_SpEnBtA1616	0	0	0	0	49	0	0	0	0	0
ASV_SpEnBtA1617	0	0	0	0	49	0	0	0	0	0
ASV_SpEnBtA1618	0	0	0	0	49	0	0	0	0	0
ASV_SpEnBtA1619	0	0	0	0	0	49	0	0	0	0
ASV_SpEnBtA1620	0	0	0	0	0	0	49	0	0	0
ASV_SpEnBtA1621	0	0	0	0	0	0	0	0	0	49
ASV_SpEnBtA1622	0	0	8	0	40	0	0	0	0	0
ASV_SpEnBtA1623	0	0	0	48	0	0	0	0	0	0
ASV_SpEnBtA1624	0	0	0	0	48	0	0	0	0	0
ASV_SpEnBtA1625	0	0	0	0	48	0	0	0	0	0
ASV_SpEnBtA1626	0	0	0	0	48	0	0	0	0	0
ASV_SpEnBtA1627	0	0	0	0	0	48	0	0	0	0
ASV_SpEnBtA1628	0	0	0	0	0	48	0	0	0	0
ASV_SpEnBtA1629	0	0	0	0	0	0	48	0	0	0
ASV_SpEnBtA1630	0	0	0	47	0	0	0	0	0	0
ASV_SpEnBtA1632	0	0	0	0	47	0	0	0	0	0
ASV_SpEnBtA1633	0	0	0	0	47	0	0	0	0	0
ASV_SpEnBtA1634	0	0	0	0	47	0	0	0	0	0
ASV_SpEnBtA1635	0	0	0	0	47	0	0	0	0	0
ASV_SpEnBtA1636	0	0	0	0	47	0	0	0	0	0
ASV_SpEnBtA1637	0	0	0	0	0	0	0	0	0	47
ASV_SpEnBtA1638	0	0	0	0	0	0	0	0	0	47
ASV_SpEnBtA1639	0	0	0	0	0	0	0	0	0	47
ASV_SpEnBtA1640	0	0	0	46	0	0	0	0	0	0
ASV_SpEnBtA1641	0	0	0	46	0	0	0	0	0	0
ASV_SpEnBtA1642	0	0	0	46	0	0	0	0	0	0
ASV_SpEnBtA1643	0	0	0	0	46	0	0	0	0	0
ASV_SpEnBtA1644	0	0	0	0	46	0	0	0	0	0
ASV_SpEnBtA1645	0	0	0	0	46	0	0	0	0	0
ASV_SpEnBtA1646	0	0	0	0	46	0	0	0	0	0
ASV_SpEnBtA1647	0	0	0	0	46	0	0	0	0	0
ASV_SpEnBtA1648	0	0	0	0	46	0	0	0	0	0
ASV_SpEnBtA1649	0	0	0	0	46	0	0	0	0	0
ASV_SpEnBtA1650	0	0	0	0	46	0	0	0	0	0
ASV_SpEnBtA1651	0	0	0	0	46	0	0	0	0	0
ASV_SpEnBtA1652	0	0	0	0	0	46	0	0	0	0
ASV_SpEnBtA1653	0	0	0	0	0	46	0	0	0	0
ASV_SpEnBtA1654	0	0	0	0	0	0	46	0	0	0
ASV_SpEnBtA1655	0	0	0	0	0	0	46	0	0	0
ASV_SpEnBtA1656	0	0	0	0	0	0	46	0	0	0
ASV_SpEnBtA1657	0	0	0	0	0	0	0	0	0	46
ASV_SpEnBtA1658	0	0	0	0	0	0	0	0	0	46
ASV_SpEnBtA1659	0	0	0	0	0	0	0	0	0	46
ASV_SpEnBtA1660	0	45	0	0	0	0	0	0	0	0
ASV_SpEnBtA1661	0	0	0	45	0	0	0	0	0	0
ASV_SpEnBtA1662	0	0	0	45	0	0	0	0	0	0
ASV_SpEnBtA1663	0	0	0	45	0	0	0	0	0	0
ASV_SpEnBtA1664	0	0	0	0	45	0	0	0	0	0
ASV_SpEnBtA1665	0	0	0	0	45	0	0	0	0	0
ASV_SpEnBtA1666	0	0	0	0	45	0	0	0	0	0
ASV_SpEnBtA1667	0	0	0	0	45	0	0	0	0	0
ASV_SpEnBtA1668	0	0	0	0	45	0	0	0	0	0
ASV_SpEnBtA1669	0	0	0	0	45	0	0	0	0	0
ASV_SpEnBtA1670	0	0	0	0	45	0	0	0	0	0
ASV_SpEnBtA1671	0	0	0	0	45	0	0	0	0	0
ASV_SpEnBtA1672	0	0	0	0	45	0	0	0	0	0
ASV_SpEnBtA1673	0	0	0	0	0	0	0	0	0	45
ASV_SpEnBtA1674	0	0	0	0	0	0	0	0	0	45
ASV_SpEnBtA1675	0	0	0	44	0	0	0	0	0	0
ASV_SpEnBtA1676	0	0	0	44	0	0	0	0	0	0
ASV_SpEnBtA1677	0	0	0	0	44	0	0	0	0	0
ASV_SpEnBtA1678	0	0	0	0	44	0	0	0	0	0
ASV_SpEnBtA1679	0	0	0	0	44	0	0	0	0	0
ASV_SpEnBtA1680	0	0	0	0	44	0	0	0	0	0
ASV_SpEnBtA1681	0	0	0	0	44	0	0	0	0	0
ASV_SpEnBtA1682	0	0	0	0	44	0	0	0	0	0
ASV_SpEnBtA1683	0	0	0	0	0	44	0	0	0	0
ASV_SpEnBtA1684	0	0	0	0	0	44	0	0	0	0
ASV_SpEnBtA1685	0	0	0	0	0	0	44	0	0	0
ASV_SpEnBtA1686	0	0	0	0	0	0	0	0	0	44
ASV_SpEnBtA1687	0	0	0	0	0	0	0	0	0	44
ASV_SpEnBtA1688	0	13	0	30	0	0	0	0	0	0
ASV_SpEnBtA1689	0	0	0	43	0	0	0	0	0	0
ASV_SpEnBtA1690	0	0	0	0	43	0	0	0	0	0
ASV_SpEnBtA1691	0	0	0	0	43	0	0	0	0	0
ASV_SpEnBtA1692	0	0	0	0	43	0	0	0	0	0
ASV_SpEnBtA1693	0	0	0	0	43	0	0	0	0	0
ASV_SpEnBtA1694	0	0	0	0	43	0	0	0	0	0
ASV_SpEnBtA1695	0	0	0	0	43	0	0	0	0	0
ASV_SpEnBtA1696	0	0	0	0	43	0	0	0	0	0
ASV_SpEnBtA1697	0	0	0	0	43	0	0	0	0	0
ASV_SpEnBtA1698	0	0	0	0	43	0	0	0	0	0
ASV_SpEnBtA1699	0	0	0	0	0	43	0	0	0	0
ASV_SpEnBtA1700	0	0	0	0	0	43	0	0	0	0
ASV_SpEnBtA1701	0	0	0	0	0	0	0	0	0	43
ASV_SpEnBtA1702	0	0	0	0	0	0	0	0	0	43
ASV_SpEnBtA1703	0	0	0	0	0	0	0	0	0	43
ASV_SpEnBtA1704	4	0	0	0	38	0	0	0	0	0
ASV_SpEnBtA1705	0	42	0	0	0	0	0	0	0	0
ASV_SpEnBtA1706	0	0	42	0	0	0	0	0	0	0
ASV_SpEnBtA1707	0	0	0	42	0	0	0	0	0	0
ASV_SpEnBtA1708	0	0	0	0	42	0	0	0	0	0
ASV_SpEnBtA1709	0	0	0	0	42	0	0	0	0	0
ASV_SpEnBtA1710	0	0	0	0	42	0	0	0	0	0
ASV_SpEnBtA1711	0	0	0	0	42	0	0	0	0	0
ASV_SpEnBtA1712	0	0	0	0	0	0	42	0	0	0
ASV_SpEnBtA1713	0	0	0	0	0	0	42	0	0	0
ASV_SpEnBtA1714	0	0	0	0	0	0	42	0	0	0
ASV_SpEnBtA1715	0	0	0	0	0	0	0	0	0	42
ASV_SpEnBtA1716	0	0	0	41	0	0	0	0	0	0
ASV_SpEnBtA1717	0	0	0	41	0	0	0	0	0	0
ASV_SpEnBtA1718	0	0	0	41	0	0	0	0	0	0
ASV_SpEnBtA1719	0	0	0	0	41	0	0	0	0	0
ASV_SpEnBtA1720	0	0	0	0	41	0	0	0	0	0
ASV_SpEnBtA1721	0	0	0	0	41	0	0	0	0	0
ASV_SpEnBtA1722	0	0	0	0	41	0	0	0	0	0
ASV_SpEnBtA1723	0	0	0	0	41	0	0	0	0	0
ASV_SpEnBtA1724	0	0	0	0	0	41	0	0	0	0
ASV_SpEnBtA1725	0	0	0	0	0	41	0	0	0	0
ASV_SpEnBtA1726	0	0	0	0	0	0	41	0	0	0
ASV_SpEnBtA1727	0	0	0	0	0	0	41	0	0	0
ASV_SpEnBtA1728	0	0	0	0	0	0	41	0	0	0
ASV_SpEnBtA1729	0	0	0	0	0	0	0	0	0	41
ASV_SpEnBtA1730	0	0	0	40	0	0	0	0	0	0
ASV_SpEnBtA1731	0	0	0	40	0	0	0	0	0	0
ASV_SpEnBtA1732	0	0	0	0	40	0	0	0	0	0
ASV_SpEnBtA1733	0	0	0	0	40	0	0	0	0	0
ASV_SpEnBtA1734	0	0	0	0	40	0	0	0	0	0
ASV_SpEnBtA1735	0	0	0	0	40	0	0	0	0	0
ASV_SpEnBtA1736	0	0	0	0	40	0	0	0	0	0
ASV_SpEnBtA1737	0	0	0	0	40	0	0	0	0	0
ASV_SpEnBtA1738	0	0	0	0	40	0	0	0	0	0
ASV_SpEnBtA1739	0	0	0	0	40	0	0	0	0	0
ASV_SpEnBtA1740	0	0	0	0	0	40	0	0	0	0
ASV_SpEnBtA1741	0	0	0	0	0	40	0	0	0	0
ASV_SpEnBtA1742	0	0	0	0	0	40	0	0	0	0
ASV_SpEnBtA1743	0	0	0	0	0	40	0	0	0	0
ASV_SpEnBtA1744	0	0	0	0	0	0	0	0	0	40
ASV_SpEnBtA1745	0	0	0	39	0	0	0	0	0	0
ASV_SpEnBtA1746	0	0	0	39	0	0	0	0	0	0
ASV_SpEnBtA1747	0	0	0	0	39	0	0	0	0	0
ASV_SpEnBtA1748	0	0	0	0	39	0	0	0	0	0
ASV_SpEnBtA1749	0	0	0	0	39	0	0	0	0	0
ASV_SpEnBtA1750	0	0	0	0	39	0	0	0	0	0
ASV_SpEnBtA1751	0	0	0	0	0	39	0	0	0	0
ASV_SpEnBtA1752	0	0	0	0	0	39	0	0	0	0
ASV_SpEnBtA1753	0	0	0	0	0	0	39	0	0	0
ASV_SpEnBtA1754	0	0	0	0	0	0	0	0	0	39
ASV_SpEnBtA1755	0	38	0	0	0	0	0	0	0	0
ASV_SpEnBtA1756	0	0	0	0	38	0	0	0	0	0
ASV_SpEnBtA1757	0	0	0	0	38	0	0	0	0	0
ASV_SpEnBtA1758	0	0	0	0	38	0	0	0	0	0
ASV_SpEnBtA1759	0	0	0	0	38	0	0	0	0	0
ASV_SpEnBtA1760	0	0	0	0	38	0	0	0	0	0
ASV_SpEnBtA1761	0	0	0	0	0	38	0	0	0	0
ASV_SpEnBtA1762	0	0	0	0	0	0	38	0	0	0
ASV_SpEnBtA1763	0	0	0	0	0	0	38	0	0	0
ASV_SpEnBtA1764	0	0	0	0	0	0	0	0	0	38
ASV_SpEnBtA1765	0	15	0	0	0	0	22	0	0	0
ASV_SpEnBtA1766	0	0	0	37	0	0	0	0	0	0
ASV_SpEnBtA1767	0	0	0	37	0	0	0	0	0	0
ASV_SpEnBtA1768	0	0	0	0	37	0	0	0	0	0
ASV_SpEnBtA1769	0	0	0	0	37	0	0	0	0	0
ASV_SpEnBtA1770	0	0	0	0	37	0	0	0	0	0
ASV_SpEnBtA1771	0	0	0	0	37	0	0	0	0	0
ASV_SpEnBtA1772	0	0	0	0	0	37	0	0	0	0
ASV_SpEnBtA1773	0	0	0	0	0	0	8	0	0	29
ASV_SpEnBtA1774	0	0	0	0	0	0	0	0	0	37
ASV_SpEnBtA1775	0	0	0	36	0	0	0	0	0	0
ASV_SpEnBtA1776	0	0	0	36	0	0	0	0	0	0
ASV_SpEnBtA1777	0	0	0	0	36	0	0	0	0	0
ASV_SpEnBtA1778	0	0	0	0	36	0	0	0	0	0
ASV_SpEnBtA1779	0	0	0	0	36	0	0	0	0	0
ASV_SpEnBtA1780	0	0	0	0	36	0	0	0	0	0
ASV_SpEnBtA1781	0	0	0	0	36	0	0	0	0	0
ASV_SpEnBtA1782	0	0	0	0	36	0	0	0	0	0
ASV_SpEnBtA1783	0	0	0	0	36	0	0	0	0	0
ASV_SpEnBtA1784	0	0	0	0	36	0	0	0	0	0
ASV_SpEnBtA1785	0	0	0	0	36	0	0	0	0	0
ASV_SpEnBtA1786	0	0	0	0	0	0	0	0	0	36
ASV_SpEnBtA1787	0	0	0	0	0	0	0	0	0	36
ASV_SpEnBtA1788	0	35	0	0	0	0	0	0	0	0
ASV_SpEnBtA1789	0	0	0	0	35	0	0	0	0	0
ASV_SpEnBtA1790	0	0	0	0	35	0	0	0	0	0
ASV_SpEnBtA1791	0	0	0	0	35	0	0	0	0	0
ASV_SpEnBtA1792	0	0	0	0	35	0	0	0	0	0
ASV_SpEnBtA1793	0	0	0	0	35	0	0	0	0	0
ASV_SpEnBtA1794	0	0	0	0	35	0	0	0	0	0
ASV_SpEnBtA1795	0	0	0	0	0	35	0	0	0	0
ASV_SpEnBtA1796	0	0	0	0	0	35	0	0	0	0
ASV_SpEnBtA1797	0	0	0	0	0	0	35	0	0	0
ASV_SpEnBtA1798	0	0	0	0	0	0	0	0	0	35
ASV_SpEnBtA1799	0	34	0	0	0	0	0	0	0	0
ASV_SpEnBtA1800	0	0	0	0	34	0	0	0	0	0
ASV_SpEnBtA1801	0	0	0	0	34	0	0	0	0	0
ASV_SpEnBtA1802	0	0	0	0	34	0	0	0	0	0
ASV_SpEnBtA1803	0	0	0	0	34	0	0	0	0	0
ASV_SpEnBtA1804	0	0	0	0	34	0	0	0	0	0
ASV_SpEnBtA1805	0	0	0	0	34	0	0	0	0	0
ASV_SpEnBtA1806	0	0	0	0	0	34	0	0	0	0
ASV_SpEnBtA1807	0	0	0	0	0	34	0	0	0	0
ASV_SpEnBtA1808	0	0	0	0	0	34	0	0	0	0
ASV_SpEnBtA1809	0	0	0	0	0	0	34	0	0	0
ASV_SpEnBtA1810	0	0	0	0	0	0	34	0	0	0
ASV_SpEnBtA1811	0	0	0	0	0	0	0	0	0	34
ASV_SpEnBtA1812	0	0	0	0	33	0	0	0	0	0
ASV_SpEnBtA1813	0	0	0	0	33	0	0	0	0	0
ASV_SpEnBtA1814	0	0	0	0	33	0	0	0	0	0
ASV_SpEnBtA1815	0	0	0	0	33	0	0	0	0	0
ASV_SpEnBtA1817	0	0	0	0	33	0	0	0	0	0
ASV_SpEnBtA1818	0	0	0	0	33	0	0	0	0	0
ASV_SpEnBtA1819	0	0	0	0	0	33	0	0	0	0
ASV_SpEnBtA1820	0	0	0	0	0	0	0	0	0	33
ASV_SpEnBtA1821	0	0	0	0	0	0	0	0	0	33
ASV_SpEnBtA1822	0	0	0	0	0	0	0	0	0	33
ASV_SpEnBtA1823	0	0	0	0	0	0	0	0	0	33
ASV_SpEnBtA1824	0	0	32	0	0	0	0	0	0	0
ASV_SpEnBtA1825	0	0	17	0	0	0	15	0	0	0
ASV_SpEnBtA1826	0	0	0	32	0	0	0	0	0	0
ASV_SpEnBtA1827	0	0	0	0	32	0	0	0	0	0
ASV_SpEnBtA1828	0	0	0	0	32	0	0	0	0	0
ASV_SpEnBtA1829	0	0	0	0	32	0	0	0	0	0
ASV_SpEnBtA1830	0	0	0	0	32	0	0	0	0	0
ASV_SpEnBtA1831	0	0	0	0	0	32	0	0	0	0
ASV_SpEnBtA1832	0	0	0	0	0	32	0	0	0	0
ASV_SpEnBtA1833	0	0	0	0	0	32	0	0	0	0
ASV_SpEnBtA1834	0	0	0	0	0	0	32	0	0	0
ASV_SpEnBtA1835	0	0	0	0	0	0	32	0	0	0
ASV_SpEnBtA1836	0	0	0	0	0	0	32	0	0	0
ASV_SpEnBtA1837	0	0	0	0	0	0	32	0	0	0
ASV_SpEnBtA1838	0	0	0	0	0	0	0	0	0	32
ASV_SpEnBtA1839	0	0	0	0	0	0	0	0	0	32
ASV_SpEnBtA1840	0	0	31	0	0	0	0	0	0	0
ASV_SpEnBtA1841	0	0	0	0	31	0	0	0	0	0
ASV_SpEnBtA1842	0	0	0	0	31	0	0	0	0	0
ASV_SpEnBtA1843	0	0	0	0	31	0	0	0	0	0
ASV_SpEnBtA1844	0	0	0	0	31	0	0	0	0	0
ASV_SpEnBtA1845	0	0	0	0	0	0	31	0	0	0
ASV_SpEnBtA1846	0	0	0	0	0	0	31	0	0	0
ASV_SpEnBtA1847	0	0	0	0	0	0	31	0	0	0
ASV_SpEnBtA1848	0	0	0	0	0	0	0	0	0	31
ASV_SpEnBtA1849	0	0	0	0	0	0	0	0	0	31
ASV_SpEnBtA1850	0	0	0	0	0	0	0	0	0	31
ASV_SpEnBtA1851	0	0	30	0	0	0	0	0	0	0
ASV_SpEnBtA1852	0	0	30	0	0	0	0	0	0	0
ASV_SpEnBtA1853	0	0	30	0	0	0	0	0	0	0
ASV_SpEnBtA1854	0	0	0	0	30	0	0	0	0	0
ASV_SpEnBtA1855	0	0	0	0	30	0	0	0	0	0
ASV_SpEnBtA1856	0	0	0	0	30	0	0	0	0	0
ASV_SpEnBtA1857	0	0	0	0	0	0	30	0	0	0
ASV_SpEnBtA1858	0	0	0	0	0	0	30	0	0	0
ASV_SpEnBtA1859	0	0	0	0	0	0	30	0	0	0
ASV_SpEnBtA1860	0	0	0	0	0	0	0	0	30	0
ASV_SpEnBtA1861	0	0	0	0	0	0	0	0	0	30
ASV_SpEnBtA1862	0	0	0	0	0	0	0	0	0	30
ASV_SpEnBtA1863	0	0	0	0	0	0	0	0	0	30
ASV_SpEnBtA1864	0	29	0	0	0	0	0	0	0	0
ASV_SpEnBtA1865	0	0	29	0	0	0	0	0	0	0
ASV_SpEnBtA1866	0	0	29	0	0	0	0	0	0	0
ASV_SpEnBtA1867	0	0	29	0	0	0	0	0	0	0
ASV_SpEnBtA1868	0	0	29	0	0	0	0	0	0	0
ASV_SpEnBtA1869	0	0	10	0	0	0	19	0	0	0
ASV_SpEnBtA1870	0	0	0	0	29	0	0	0	0	0
ASV_SpEnBtA1871	0	0	0	0	29	0	0	0	0	0
ASV_SpEnBtA1872	0	0	0	0	29	0	0	0	0	0
ASV_SpEnBtA1873	0	0	0	0	29	0	0	0	0	0
ASV_SpEnBtA1874	0	0	0	0	0	29	0	0	0	0
ASV_SpEnBtA1875	0	0	0	0	0	0	29	0	0	0
ASV_SpEnBtA1876	0	0	0	0	0	0	29	0	0	0
ASV_SpEnBtA1877	0	0	0	0	0	0	0	0	0	29
ASV_SpEnBtA1878	0	0	0	0	0	0	0	0	0	29
ASV_SpEnBtA1879	28	0	0	0	0	0	0	0	0	0
ASV_SpEnBtA1880	0	0	28	0	0	0	0	0	0	0
ASV_SpEnBtA1881	0	0	0	28	0	0	0	0	0	0
ASV_SpEnBtA1882	0	0	0	0	28	0	0	0	0	0
ASV_SpEnBtA1883	0	0	0	0	28	0	0	0	0	0
ASV_SpEnBtA1884	0	0	0	0	28	0	0	0	0	0
ASV_SpEnBtA1885	0	0	0	0	28	0	0	0	0	0
ASV_SpEnBtA1886	0	0	0	0	28	0	0	0	0	0
ASV_SpEnBtA1887	0	0	0	0	28	0	0	0	0	0
ASV_SpEnBtA1888	0	0	0	0	28	0	0	0	0	0
ASV_SpEnBtA1889	0	0	0	0	0	28	0	0	0	0
ASV_SpEnBtA1890	0	0	0	0	0	28	0	0	0	0
ASV_SpEnBtA1891	0	0	0	0	0	0	28	0	0	0
ASV_SpEnBtA1892	0	0	0	0	0	0	28	0	0	0
ASV_SpEnBtA1893	0	0	0	0	0	0	28	0	0	0
ASV_SpEnBtA1894	0	0	0	0	0	0	28	0	0	0
ASV_SpEnBtA1895	0	0	0	0	0	0	28	0	0	0
ASV_SpEnBtA1896	0	0	0	0	0	0	28	0	0	0
ASV_SpEnBtA1897	0	0	0	0	0	0	0	0	0	28
ASV_SpEnBtA1898	0	0	0	0	0	0	0	0	0	28
ASV_SpEnBtA1899	0	27	0	0	0	0	0	0	0	0
ASV_SpEnBtA1900	0	0	27	0	0	0	0	0	0	0
ASV_SpEnBtA1901	0	0	27	0	0	0	0	0	0	0
ASV_SpEnBtA1902	0	0	27	0	0	0	0	0	0	0
ASV_SpEnBtA1903	0	0	7	0	0	0	17	0	3	0
ASV_SpEnBtA1904	0	0	0	27	0	0	0	0	0	0
ASV_SpEnBtA1905	0	0	0	0	27	0	0	0	0	0
ASV_SpEnBtA1906	0	0	0	0	27	0	0	0	0	0
ASV_SpEnBtA1907	0	0	0	0	27	0	0	0	0	0
ASV_SpEnBtA1908	0	0	0	0	27	0	0	0	0	0
ASV_SpEnBtA1909	0	0	0	0	27	0	0	0	0	0
ASV_SpEnBtA1910	0	0	0	0	27	0	0	0	0	0
ASV_SpEnBtA1911	0	0	0	0	0	27	0	0	0	0
ASV_SpEnBtA1912	0	0	0	0	0	0	27	0	0	0
ASV_SpEnBtA1913	0	0	0	0	0	0	27	0	0	0
ASV_SpEnBtA1914	0	0	0	0	0	0	27	0	0	0
ASV_SpEnBtA1915	0	0	0	0	0	0	27	0	0	0
ASV_SpEnBtA1916	0	0	0	0	0	0	27	0	0	0
ASV_SpEnBtA1917	0	0	0	0	0	0	27	0	0	0
ASV_SpEnBtA1918	0	0	0	0	0	0	27	0	0	0
ASV_SpEnBtA1919	0	0	0	0	0	0	27	0	0	0
ASV_SpEnBtA1920	0	0	0	0	0	0	27	0	0	0
ASV_SpEnBtA1921	0	0	0	0	0	0	0	0	0	27
ASV_SpEnBtA1922	0	0	0	0	0	0	0	0	0	27
ASV_SpEnBtA1923	0	0	26	0	0	0	0	0	0	0
ASV_SpEnBtA1924	0	0	26	0	0	0	0	0	0	0
ASV_SpEnBtA1925	0	0	26	0	0	0	0	0	0	0
ASV_SpEnBtA1926	0	0	26	0	0	0	0	0	0	0
ASV_SpEnBtA1927	0	0	26	0	0	0	0	0	0	0
ASV_SpEnBtA1928	0	0	26	0	0	0	0	0	0	0
ASV_SpEnBtA1929	0	0	26	0	0	0	0	0	0	0
ASV_SpEnBtA1930	0	0	26	0	0	0	0	0	0	0
ASV_SpEnBtA1931	0	0	0	26	0	0	0	0	0	0
ASV_SpEnBtA1932	0	0	0	0	26	0	0	0	0	0
ASV_SpEnBtA1933	0	0	0	0	26	0	0	0	0	0
ASV_SpEnBtA1934	0	0	0	0	26	0	0	0	0	0
ASV_SpEnBtA1935	0	0	0	0	26	0	0	0	0	0
ASV_SpEnBtA1936	0	0	0	0	26	0	0	0	0	0
ASV_SpEnBtA1937	0	0	0	0	0	0	26	0	0	0
ASV_SpEnBtA1938	0	0	0	0	0	0	26	0	0	0
ASV_SpEnBtA1939	0	0	0	0	0	0	26	0	0	0
ASV_SpEnBtA1940	0	0	0	0	0	0	26	0	0	0
ASV_SpEnBtA1941	0	0	0	0	0	0	26	0	0	0
ASV_SpEnBtA1942	0	0	0	0	0	0	26	0	0	0
ASV_SpEnBtA1943	0	0	0	0	0	0	26	0	0	0
ASV_SpEnBtA1944	0	0	0	0	0	0	26	0	0	0
ASV_SpEnBtA1945	0	0	0	0	0	0	26	0	0	0
ASV_SpEnBtA1946	0	0	0	0	0	0	0	0	0	26
ASV_SpEnBtA1947	0	0	25	0	0	0	0	0	0	0
ASV_SpEnBtA1948	0	0	25	0	0	0	0	0	0	0
ASV_SpEnBtA1949	0	0	25	0	0	0	0	0	0	0
ASV_SpEnBtA1950	0	0	25	0	0	0	0	0	0	0
ASV_SpEnBtA1951	0	0	0	25	0	0	0	0	0	0
ASV_SpEnBtA1952	0	0	0	25	0	0	0	0	0	0
ASV_SpEnBtA1953	0	0	0	0	25	0	0	0	0	0
ASV_SpEnBtA1954	0	0	0	0	25	0	0	0	0	0
ASV_SpEnBtA1955	0	0	0	0	25	0	0	0	0	0
ASV_SpEnBtA1956	0	0	0	0	25	0	0	0	0	0
ASV_SpEnBtA1957	0	0	0	0	25	0	0	0	0	0
ASV_SpEnBtA1958	0	0	0	0	25	0	0	0	0	0
ASV_SpEnBtA1959	0	0	0	0	25	0	0	0	0	0
ASV_SpEnBtA1960	0	0	0	0	0	25	0	0	0	0
ASV_SpEnBtA1961	0	0	0	0	0	25	0	0	0	0
ASV_SpEnBtA1962	0	0	0	0	0	0	25	0	0	0
ASV_SpEnBtA1963	0	0	0	0	0	0	25	0	0	0
ASV_SpEnBtA1964	0	0	0	0	0	0	25	0	0	0
ASV_SpEnBtA1965	0	0	0	0	0	0	25	0	0	0
ASV_SpEnBtA1966	0	0	0	0	0	0	25	0	0	0
ASV_SpEnBtA1967	0	0	0	0	0	0	25	0	0	0
ASV_SpEnBtA1968	0	0	0	0	0	0	25	0	0	0
ASV_SpEnBtA1969	0	0	0	0	0	0	25	0	0	0
ASV_SpEnBtA1970	0	0	0	0	0	0	25	0	0	0
ASV_SpEnBtA1971	0	0	0	0	0	0	0	0	0	25
ASV_SpEnBtA1972	0	0	24	0	0	0	0	0	0	0
ASV_SpEnBtA1973	0	0	24	0	0	0	0	0	0	0
ASV_SpEnBtA1974	0	0	24	0	0	0	0	0	0	0
ASV_SpEnBtA1975	0	0	0	24	0	0	0	0	0	0
ASV_SpEnBtA1976	0	0	0	0	24	0	0	0	0	0
ASV_SpEnBtA1977	0	0	0	0	24	0	0	0	0	0
ASV_SpEnBtA1978	0	0	0	0	0	24	0	0	0	0
ASV_SpEnBtA1979	0	0	0	0	0	24	0	0	0	0
ASV_SpEnBtA1981	0	0	0	0	0	24	0	0	0	0
ASV_SpEnBtA1982	0	0	0	0	0	0	24	0	0	0
ASV_SpEnBtA1983	0	0	0	0	0	0	24	0	0	0
ASV_SpEnBtA1984	0	0	0	0	0	0	24	0	0	0
ASV_SpEnBtA1985	0	0	0	0	0	0	24	0	0	0
ASV_SpEnBtA1986	0	0	0	0	0	0	24	0	0	0
ASV_SpEnBtA1987	0	0	0	0	0	0	24	0	0	0
ASV_SpEnBtA1988	0	0	0	0	0	0	24	0	0	0
ASV_SpEnBtA1989	0	0	23	0	0	0	0	0	0	0
ASV_SpEnBtA1990	0	0	23	0	0	0	0	0	0	0
ASV_SpEnBtA1991	0	0	23	0	0	0	0	0	0	0
ASV_SpEnBtA1992	0	0	23	0	0	0	0	0	0	0
ASV_SpEnBtA1993	0	0	23	0	0	0	0	0	0	0
ASV_SpEnBtA1994	0	0	23	0	0	0	0	0	0	0
ASV_SpEnBtA1995	0	0	23	0	0	0	0	0	0	0
ASV_SpEnBtA1996	0	0	23	0	0	0	0	0	0	0
ASV_SpEnBtA1997	0	0	0	23	0	0	0	0	0	0
ASV_SpEnBtA1998	0	0	0	0	23	0	0	0	0	0
ASV_SpEnBtA1999	0	0	0	0	23	0	0	0	0	0
ASV_SpEnBtA2000	0	0	0	0	0	0	23	0	0	0
ASV_SpEnBtA2001	0	0	0	0	0	0	23	0	0	0
ASV_SpEnBtA2002	0	0	0	0	0	0	23	0	0	0
ASV_SpEnBtA2003	0	0	0	0	0	0	23	0	0	0
ASV_SpEnBtA2004	0	0	0	0	0	0	23	0	0	0
ASV_SpEnBtA2005	0	0	0	0	0	0	23	0	0	0
ASV_SpEnBtA2006	0	0	0	0	0	0	23	0	0	0
ASV_SpEnBtA2007	0	0	0	0	0	0	23	0	0	0
ASV_SpEnBtA2008	0	0	0	0	0	0	23	0	0	0
ASV_SpEnBtA2009	0	0	0	0	0	0	0	0	0	23
ASV_SpEnBtA2010	0	0	0	0	0	0	0	0	0	23
ASV_SpEnBtA2011	0	0	0	0	0	0	0	0	0	23
ASV_SpEnBtA2012	0	0	0	0	0	0	0	0	0	23
ASV_SpEnBtA2013	0	0	0	0	0	0	0	0	0	23
ASV_SpEnBtA2014	0	0	0	0	0	0	0	0	0	23
[truncated: 440 more rows]
