# Supplementary material for: Microbiome analysis of Spodoptera frugiperda (Lepidoptera, Noctuidae) larvae exposed to Bacillus thuringiensis (Bt) endotoxins
Source: PeerJ. 2023 Sep 12;11:e15916. doi: 10.7717/peerj.15916 (PMC10503500; doi:10.7717/peerj.15916)
Supplement: Supplemental Information 11 — Sequences from OQ344654 to OQ344662 [file peerj-11-15916-s011.txt]

LOCUS       OQ344654                 798 bp    DNA     linear   BCT 28-JAN-2023
DEFINITION  Enterococcus casseliflavus strain Sp76 16S ribosomal RNA gene,
            partial sequence.
ACCESSION   OQ344654
VERSION     OQ344654
KEYWORDS    .
SOURCE      Enterococcus casseliflavus
  ORGANISM  Enterococcus casseliflavus
            Bacteria; Bacillota; Bacilli; Lactobacillales; Enterococcaceae;
            Enterococcus.
REFERENCE   1  (bases 1 to 798)
  AUTHORS   Castaneda-Molina,Y., Marulanda-Moreno,S., Saldamando-Benjumea,C.,
            Moreno-Herrera,C. and Cadavid-Restrepo,G.
  TITLE     How Gut microbes contribute to Bacillus thuringiensis (Bt)
            endotoxins resistance in Spodoptera frugiperda (Lepidoptera,
            Noctuidae)
  JOURNAL   Unpublished
REFERENCE   2  (bases 1 to 798)
  AUTHORS   Castaneda-Molina,Y., Marulanda-Moreno,S., Saldamando-Benjumea,C.,
            Moreno-Herrera,C. and Cadavid-Restrepo,G.
  TITLE     Direct Submission
  JOURNAL   Submitted (28-JAN-2023) Science Biotechnology, UNIVERSIDAD NACIONAL
            DE COLOMBIA SEDE MEDELLIN, Carrera 65 Nro. 59A - 110, MEDELLIN,
            ANTIOQUIA 050034, Colombia
COMMENT     Sequences were screened for chimeras by the submitter using
            bioedit.
            
            ##Assembly-Data-START##
            Sequencing Technology :: Sanger dideoxy sequencing
            ##Assembly-Data-END##
FEATURES             Location/Qualifiers
     source          1..798
                     /organism="Enterococcus casseliflavus"
                     /mol_type="genomic DNA"
                     /strain="Sp76"
                     /isolation_source="Spodoptera frugiperda Corn Gut"
                     /db_xref="taxon:37734"
                     /country="Colombia"
                     /note="PCR_primers=fwd_name: 1492R, rev_name: 27F"
     rRNA            <1..>798
                     /product="16S ribosomal RNA"
ORIGIN      
        1 cttgctccac cgaaagaaaa agagtggcga acgggtgagt aacacgtggg taacctgccc
       61 atcagaaggg gataacactt ggaaacaggt gctaataccg tataacacta ttttccgcat
      121 ggaagaaagt tgaaaggcgc ttttgcgtca ctgatggatg gacccgcggt gcattagcta
      181 gttggtgagg taacggctca ccaaggcaac gatgcatagc cgacctgaga gggtgatcgg
      241 ccacactggg actgagacac ggcccagact cctacgggag gcagcagtag ggaatcttcg
      301 gcaatggacg aaagtctgac cgagcaacgc cgcgtgagtg aagaaggttt tcggatcgta
      361 aaactctgtt gttagagaag aacaaggatg agagtagaac gttcatccct tgacggtatc
      421 taaccagaaa gccacggcta actacgtgcc agcagccgcg gtaatacgta ggtggcaagc
      481 gttgtccgga tttattgggc gtaaagcgag cgcaggcggt ttcttaagtc tgatgtgaaa
      541 gcccccggct caaccgggga gggtcattgg aaactgggag acttgagtgc agaagaggag
      601 agtggaattc catgtgtagc ggtgaaatgc gtagatatat ggaggaacac cagtggcgaa
      661 ggcggctctc tggtctgtaa ctgacgctga ggctcgaaag cgtggggagc gaacaggatt
      721 agataccctg gtagtccacg ccgtaaacga tgagtgctaa gtgttggagg gtttccgccc
      781 ttcagtgctg cagcaaac
//
LOCUS       OQ344655                 758 bp    DNA     linear   BCT 28-JAN-2023
DEFINITION  Enterococcus mundtii strain 5C2R3 16S ribosomal RNA gene, partial
            sequence.
ACCESSION   OQ344655
VERSION     OQ344655
KEYWORDS    .
SOURCE      Enterococcus mundtii
  ORGANISM  Enterococcus mundtii
            Bacteria; Bacillota; Bacilli; Lactobacillales; Enterococcaceae;
            Enterococcus.
REFERENCE   1  (bases 1 to 758)
  AUTHORS   Castaneda-Molina,Y., Marulanda-Moreno,S., Saldamando-Benjumea,C.,
            Moreno-Herrera,C. and Cadavid-Restrepo,G.
  TITLE     How Gut microbes contribute to Bacillus thuringiensis (Bt)
            endotoxins resistance in Spodoptera frugiperda (Lepidoptera,
            Noctuidae)
  JOURNAL   Unpublished
REFERENCE   2  (bases 1 to 758)
  AUTHORS   Castaneda-Molina,Y., Marulanda-Moreno,S., Saldamando-Benjumea,C.,
            Moreno-Herrera,C. and Cadavid-Restrepo,G.
  TITLE     Direct Submission
  JOURNAL   Submitted (28-JAN-2023) Science Biotechnology, UNIVERSIDAD NACIONAL
            DE COLOMBIA SEDE MEDELLIN, Carrera 65 Nro. 59A - 110, MEDELLIN,
            ANTIOQUIA 050034, Colombia
COMMENT     Sequences were screened for chimeras by the submitter using
            bioedit.
            
            ##Assembly-Data-START##
            Sequencing Technology :: Sanger dideoxy sequencing
            ##Assembly-Data-END##
FEATURES             Location/Qualifiers
     source          1..758
                     /organism="Enterococcus mundtii"
                     /mol_type="genomic DNA"
                     /strain="5C2R3"
                     /isolation_source="Spodoptera frugiperda Corn Gut"
                     /db_xref="taxon:53346"
                     /country="Colombia"
                     /note="PCR_primers=fwd_name: 1492R, rev_name: 27F"
     rRNA            <1..>758
                     /product="16S ribosomal RNA"
ORIGIN      
        1 tgggaaattt ccatgtgtag ccggtgaaat gcgtagatat atgggaggga acaccagtgg
       61 gcgaaggcgg ctctcttggt cctgtaactg acgctgaggc tcgaaaagcc gtgggggtag
      121 ccaaaacacg ggatttagga ttaaccctgg gtatgatctt accgcccggt aaacgatgag
      181 tgctaagtgt tggagggttt ccgcccttca gtgctgcagc taacgcatta agcactccgc
      241 ctggggagta cgaccgcaag gttgaaactc aaaggaattg acgggggccc gcacaagcgg
      301 tggagcatgt ggtttaattc gaagcaacgc gaagaacctt accaggtctt gacatccttt
      361 gaccactcta gagatagagc ttccccttcg ggggcaaagt gacaggtggt gcatggttgt
      421 cgtcagctcg tgtcgtgaga tgttgggtta agtcccgcaa cgagcgcaac ccttattgtt
      481 agttgccatc atttagttgg gcactctagc aagactgccg gtgacaaacc ggaggaaggt
      541 ggggatgacg tcaaatcatc atgcccctta tgacctgggc tacacacgtg ctacaatggg
      601 aagtacaacg agtcgcgaag tcgcgaggct aagctaatct cttaaagctt ctctcagttc
      661 ggattgtagg ctgcaacttg cctacatgaa gccggaatcg ctagtaatcg cggatcagca
      721 cgccgcggtg ctgcacctaa tacgttcccg ggcccccc
//
LOCUS       OQ344656                 690 bp    DNA     linear   BCT 28-JAN-2023
DEFINITION  Enterococcus mundtii strain 2C1R1 16S ribosomal RNA gene, partial
            sequence.
ACCESSION   OQ344656
VERSION     OQ344656
KEYWORDS    .
SOURCE      Enterococcus mundtii
  ORGANISM  Enterococcus mundtii
            Bacteria; Bacillota; Bacilli; Lactobacillales; Enterococcaceae;
            Enterococcus.
REFERENCE   1  (bases 1 to 690)
  AUTHORS   Castaneda-Molina,Y., Marulanda-Moreno,S., Saldamando-Benjumea,C.,
            Moreno-Herrera,C. and Cadavid-Restrepo,G.
  TITLE     How Gut microbes contribute to Bacillus thuringiensis (Bt)
            endotoxins resistance in Spodoptera frugiperda (Lepidoptera,
            Noctuidae)
  JOURNAL   Unpublished
REFERENCE   2  (bases 1 to 690)
  AUTHORS   Castaneda-Molina,Y., Marulanda-Moreno,S., Saldamando-Benjumea,C.,
            Moreno-Herrera,C. and Cadavid-Restrepo,G.
  TITLE     Direct Submission
  JOURNAL   Submitted (28-JAN-2023) Science Biotechnology, UNIVERSIDAD NACIONAL
            DE COLOMBIA SEDE MEDELLIN, Carrera 65 Nro. 59A - 110, MEDELLIN,
            ANTIOQUIA 050034, Colombia
COMMENT     Sequences were screened for chimeras by the submitter using
            bioedit.
            
            ##Assembly-Data-START##
            Sequencing Technology :: Sanger dideoxy sequencing
            ##Assembly-Data-END##
FEATURES             Location/Qualifiers
     source          1..690
                     /organism="Enterococcus mundtii"
                     /mol_type="genomic DNA"
                     /strain="2C1R1"
                     /isolation_source="Spodoptera frugiperda Corn Gut"
                     /db_xref="taxon:53346"
                     /country="Colombia"
                     /note="PCR_primers=fwd_name: 1492R, rev_name: 27F"
     rRNA            <1..>690
                     /product="16S ribosomal RNA"
ORIGIN      
        1 ggtgctaata ccgtataaca atcgaaaccg catggtttcg ttttgaaagg cgctttacgg
       61 tgccgctgat ggatggaccc gcggtgcatt agctagttgg tgaggtaacg gctcaccaag
      121 gccacgatgc atagccgacc tgagagggtg atcggccaca ttgggactga gacacggccc
      181 aaactcctac gggaggcagc agtagggaat cttcggcaat ggacgaaagt ctgaccgagc
      241 aacgccgcgt gagtgaagaa ggttttcgga tcgtaaaact ctgttgttag agaagaacaa
      301 gggtgagagt aactgttcac cccttgacgg tatctaacca gaaagccacg gctaactacg
      361 tgccagcagc cgcggtaata cgtaggtggc aagcgttgtc cggatttatt gggcgtaaag
      421 cgagcgcagg cggtttctta agtctgatgt gaaagccccc ggctcaaccg gggagggtca
      481 ttggaaactg ggagacttga gtgcagaaga ggagagtgga attccatgtg tagcggtgaa
      541 atgcgtagat atatggagga acaccagtgg cgaaggcggc tctctggtct gtaaactgac
      601 gctgaggctc gaaagcgtgg ggagcaaaca ggattagata ccctggtagt ccacgccgta
      661 aacgatgagt gctaagtgtt ggagggtttt
//
LOCUS       OQ344657                 716 bp    DNA     linear   BCT 28-JAN-2023
DEFINITION  Enterococcus casseliflavus strain 1C2R1 16S ribosomal RNA gene,
            partial sequence.
ACCESSION   OQ344657
VERSION     OQ344657
KEYWORDS    .
SOURCE      Enterococcus casseliflavus
  ORGANISM  Enterococcus casseliflavus
            Bacteria; Bacillota; Bacilli; Lactobacillales; Enterococcaceae;
            Enterococcus.
REFERENCE   1  (bases 1 to 716)
  AUTHORS   Castaneda-Molina,Y., Marulanda-Moreno,S., Saldamando-Benjumea,C.,
            Moreno-Herrera,C. and Cadavid-Restrepo,G.
  TITLE     How Gut microbes contribute to Bacillus thuringiensis (Bt)
            endotoxins resistance in Spodoptera frugiperda (Lepidoptera,
            Noctuidae)
  JOURNAL   Unpublished
REFERENCE   2  (bases 1 to 716)
  AUTHORS   Castaneda-Molina,Y., Marulanda-Moreno,S., Saldamando-Benjumea,C.,
            Moreno-Herrera,C. and Cadavid-Restrepo,G.
  TITLE     Direct Submission
  JOURNAL   Submitted (28-JAN-2023) Science Biotechnology, UNIVERSIDAD NACIONAL
            DE COLOMBIA SEDE MEDELLIN, Carrera 65 Nro. 59A - 110, MEDELLIN,
            ANTIOQUIA 050034, Colombia
COMMENT     Sequences were screened for chimeras by the submitter using
            bioedit.
            
            ##Assembly-Data-START##
            Sequencing Technology :: Sanger dideoxy sequencing
            ##Assembly-Data-END##
FEATURES             Location/Qualifiers
     source          1..716
                     /organism="Enterococcus casseliflavus"
                     /mol_type="genomic DNA"
                     /strain="1C2R1"
                     /isolation_source="Spodoptera frugiperda Corn Gut"
                     /db_xref="taxon:37734"
                     /country="Colombia"
                     /note="PCR_primers=fwd_name: 1492R, rev_name: 27F"
     rRNA            <1..>716
                     /product="16S ribosomal RNA"
ORIGIN      
        1 aaacaggtgc taataccgta taacactatt ttccgcatgg aagaaagttg aaaggcgctt
       61 ttgcgtcact gatggatgga cccgcggtgc attagctagt tagtgaggta acggctcacc
      121 aaggcaacga tgcatagccg acctgagagg gtgatcggcc acactgggac tgagacacgg
      181 cccagactcc tacgggaggc agcagtaggg aatcttcggc aatggacgaa agtctgaccg
      241 agcaacgccg cgtgagtgaa gaaggttttc ggatcgtaaa actctgttgt tagagaagaa
      301 caaggatgag agtaaaacgt tcatcccttg acggtatcta accagaaagc cacggctaac
      361 tacgtgccag cagccgcggt aatacgtagg tggcaagcgt tgtccggatt tattgggcgt
      421 aaagcgagcg caggcggttt cttaagtctg atgtgaaagc ccccggctca accggggagg
      481 gtcattggaa actgggagac ttgagtgcag aagaggagag tggaattcca tgtgtagcgg
      541 tgaaatgcgt agatatatgg aggaacacca gtggcgaagg cggctctctg gtctgtaact
      601 gacgctgagg ctcgaaagcg tggggagcga acaggattag ataccctggt agtccacgcc
      661 gtaaacgatg agtgctaagt gttggagggt ttccgccctt cagtgctgca gcaaac
//
LOCUS       OQ344658                 448 bp    DNA     linear   BCT 28-JAN-2023
DEFINITION  Enterococcus casseliflavus strain Sp75 16S ribosomal RNA gene,
            partial sequence.
ACCESSION   OQ344658
VERSION     OQ344658
KEYWORDS    .
SOURCE      Enterococcus casseliflavus
  ORGANISM  Enterococcus casseliflavus
            Bacteria; Bacillota; Bacilli; Lactobacillales; Enterococcaceae;
            Enterococcus.
REFERENCE   1  (bases 1 to 448)
  AUTHORS   Castaneda-Molina,Y., Marulanda-Moreno,S., Saldamando-Benjumea,C.,
            Moreno-Herrera,C. and Cadavid-Restrepo,G.
  TITLE     How Gut microbes contribute to Bacillus thuringiensis (Bt)
            endotoxins resistance in Spodoptera frugiperda (Lepidoptera,
            Noctuidae)
  JOURNAL   Unpublished
REFERENCE   2  (bases 1 to 448)
  AUTHORS   Castaneda-Molina,Y., Marulanda-Moreno,S., Saldamando-Benjumea,C.,
            Moreno-Herrera,C. and Cadavid-Restrepo,G.
  TITLE     Direct Submission
  JOURNAL   Submitted (28-JAN-2023) Science Biotechnology, UNIVERSIDAD NACIONAL
            DE COLOMBIA SEDE MEDELLIN, Carrera 65 Nro. 59A - 110, MEDELLIN,
            ANTIOQUIA 050034, Colombia
COMMENT     Sequences were screened for chimeras by the submitter using
            bioedit.
            
            ##Assembly-Data-START##
            Sequencing Technology :: Sanger dideoxy sequencing
            ##Assembly-Data-END##
FEATURES             Location/Qualifiers
     source          1..448
                     /organism="Enterococcus casseliflavus"
                     /mol_type="genomic DNA"
                     /strain="Sp75"
                     /isolation_source="Spodoptera frugiperda Corn Gut"
                     /db_xref="taxon:37734"
                     /country="Colombia"
                     /note="PCR_primers=fwd_name: 1492R, rev_name: 27F"
     rRNA            <1..>448
                     /product="16S ribosomal RNA"
ORIGIN      
        1 caaacgcgaa gaaccttacc aggtcttgac atcctttgac cactctagag atagagcttc
       61 cccttcgggg gcaaagtgac aggtggtgca tggttgtcgt cagctcgtgt cgtgagatgt
      121 tgggttaagt cccgcaacga gcgcaaccct tattgttagt tgccatcatt tagttgggca
      181 ctctagcgag actgccggtg acaaaccgga ggaaggtggg gatgacgtca aatcatcatg
      241 ccccttatga cctgggctac acacgtgcta caatgggaag tacaacgagt tgcgaagtcg
      301 cgaggctaag ctaatctctt aaagcttctc tcagttcgga ttgtaggctg caactcgcct
      361 acatgaagcc ggaatcgcta gtaatcgcgg atcagcacgc cgcggtgaat acgttcccgg
      421 gccttgtaca caccgcccgt cacaccac
//
LOCUS       OQ344659                 608 bp    DNA     linear   BCT 28-JAN-2023
DEFINITION  Enterococcus silesiacus strain 2C3R2 16S ribosomal RNA gene,
            partial sequence.
ACCESSION   OQ344659
VERSION     OQ344659
KEYWORDS    .
SOURCE      Enterococcus silesiacus
  ORGANISM  Enterococcus silesiacus
            Bacteria; Bacillota; Bacilli; Lactobacillales; Enterococcaceae;
            Enterococcus.
REFERENCE   1  (bases 1 to 608)
  AUTHORS   Castaneda-Molina,Y., Marulanda-Moreno,S., Saldamando-Benjumea,C.,
            Moreno-Herrera,C. and Cadavid-Restrepo,G.
  TITLE     How Gut microbes contribute to Bacillus thuringiensis (Bt)
            endotoxins resistance in Spodoptera frugiperda (Lepidoptera,
            Noctuidae)
  JOURNAL   Unpublished
REFERENCE   2  (bases 1 to 608)
  AUTHORS   Castaneda-Molina,Y., Marulanda-Moreno,S., Saldamando-Benjumea,C.,
            Moreno-Herrera,C. and Cadavid-Restrepo,G.
  TITLE     Direct Submission
  JOURNAL   Submitted (28-JAN-2023) Science Biotechnology, UNIVERSIDAD NACIONAL
            DE COLOMBIA SEDE MEDELLIN, Carrera 65 Nro. 59A - 110, MEDELLIN,
            ANTIOQUIA 050034, Colombia
COMMENT     Sequences were screened for chimeras by the submitter using
            bioedit.
            
            ##Assembly-Data-START##
            Sequencing Technology :: Sanger dideoxy sequencing
            ##Assembly-Data-END##
FEATURES             Location/Qualifiers
     source          1..608
                     /organism="Enterococcus silesiacus"
                     /mol_type="genomic DNA"
                     /strain="2C3R2"
                     /isolation_source="Spodoptera frugiperda Corn Gut"
                     /db_xref="taxon:332949"
                     /country="Colombia"
                     /note="PCR_primers=fwd_name: 1492R, rev_name: 27F"
     rRNA            <1..>608
                     /product="16S ribosomal RNA"
ORIGIN      
        1 caccaaggcc atgatgcata gccgacctga gagggtgatc ggccacactg ggactgagac
       61 acggcccaga ctcctacggg aggcagcagt agggaatctt cggcaatgga cgaaagtctg
      121 accgagcaac gccgcgtgag tgaagaaggt tttcggatcg taaaactctg ttgttagaga
      181 agaacaagta ggagagtaac tgctcttacc ttgacggtat ctaaccagaa agccacggct
      241 aactacgtgc cagcagccgc ggtaatacgt aggtggcaag cgttgtccgg atttattggg
      301 cgtaaagcga gcgcaggcgg tttcttaagt ctgatgtgaa agcccccggc tcaaccgggg
      361 agggtcattg gaaactggga gacttgagtg cagaagagga gagtggaatt ccatgtgtag
      421 cggtgaaatg cgtagatata tggaggaaca ccagtggcga aggcgactct ctggtctgta
      481 actgacgctg aggctcgaaa gcgtggggag caaacaggat tagataccct ggtagtccac
      541 gccgtaaacg atgagtgcta agtgttggag ggtttccgcc cttcagtgct gcagctaacg
      601 cattaagc
//
LOCUS       OQ344660                 910 bp    DNA     linear   BCT 28-JAN-2023
DEFINITION  Enterococcus mundtii strain 3C3R2 16S ribosomal RNA gene, partial
            sequence.
ACCESSION   OQ344660
VERSION     OQ344660
KEYWORDS    .
SOURCE      Enterococcus mundtii
  ORGANISM  Enterococcus mundtii
            Bacteria; Bacillota; Bacilli; Lactobacillales; Enterococcaceae;
            Enterococcus.
REFERENCE   1  (bases 1 to 910)
  AUTHORS   Castaneda-Molina,Y., Marulanda-Moreno,S., Saldamando-Benjumea,C.,
            Moreno-Herrera,C. and Cadavid-Restrepo,G.
  TITLE     How Gut microbes contribute to Bacillus thuringiensis (Bt)
            endotoxins resistance in Spodoptera frugiperda (Lepidoptera,
            Noctuidae)
  JOURNAL   Unpublished
REFERENCE   2  (bases 1 to 910)
  AUTHORS   Castaneda-Molina,Y., Marulanda-Moreno,S., Saldamando-Benjumea,C.,
            Moreno-Herrera,C. and Cadavid-Restrepo,G.
  TITLE     Direct Submission
  JOURNAL   Submitted (28-JAN-2023) Science Biotechnology, UNIVERSIDAD NACIONAL
            DE COLOMBIA SEDE MEDELLIN, Carrera 65 Nro. 59A - 110, MEDELLIN,
            ANTIOQUIA 050034, Colombia
COMMENT     Sequences were screened for chimeras by the submitter using
            bioedit.
            
            ##Assembly-Data-START##
            Sequencing Technology :: Sanger dideoxy sequencing
            ##Assembly-Data-END##
FEATURES             Location/Qualifiers
     source          1..910
                     /organism="Enterococcus mundtii"
                     /mol_type="genomic DNA"
                     /strain="3C3R2"
                     /isolation_source="Spodoptera frugiperda Corn Gut"
                     /db_xref="taxon:53346"
                     /country="Colombia"
                     /note="PCR_primers=fwd_name: 1492R, rev_name: 27F"
     rRNA            <1..>910
                     /product="16S ribosomal RNA"
ORIGIN      
        1 ggcgaacggg tgagtaacac gtgggtaacc tgcccatcag aaggggataa cacttggaaa
       61 caggtgctaa taccgtataa caatcgaaac cgcatggttt cgttttgaaa ggcgctttac
      121 ggtgccgctg atggatggac ccgcggtgca ttagctagtt ggtgaggtaa cggctcacca
      181 aggccacgat gcatagccga cctgagaggg tgatcggcca cattgggact gagacacggc
      241 ccaaactcct acgggaggca gcagtaggga atcttcggca atggacgaaa gtctgaccga
      301 gcaacgccgc gtgagtgaag aaggttttcg gatcgtaaaa ctctgttgtt agagaagaac
      361 aagggtgaga gtaactgttc accccttgac ggtatctaac cagaaagcca cggctaacta
      421 cgtgccagca gccgcggtaa tacgtaggtg gcaagcgttg tccggattta ttgggcgtaa
      481 agcgagcgca ggcggtttct taagtctgat gtgaaagccc ccggctcaac cggggagggt
      541 cattggaaac tgggagactt gagtgcagaa gaggagagtg gaattccatg tgtagcggtg
      601 aaatgcgtag atatatggag gaacaccagt ggcgaaggcg gctctctggt ctgtaactga
      661 cgctgaggct cgaaagcgtg gggagcaaac aggattagat accctggtag tccacgccgt
      721 aaacgatgag tgctaagtgt tggagggttt ccgcccttca gtgctgcagc taacgcatta
      781 agcactccgc ctggggagta cgaccgcaag gttgaaactc aaaggaattg acgggggccc
      841 gcacaagcgg tggagcatgt ggtttaattc gaagcaacgc gaagaacctt accaggtctt
      901 gacatccttt
//
LOCUS       OQ344661                 917 bp    DNA     linear   BCT 28-JAN-2023
DEFINITION  Enterococcus casseliflavus strain 3C2R1 16S ribosomal RNA gene,
            partial sequence.
ACCESSION   OQ344661
VERSION     OQ344661
KEYWORDS    .
SOURCE      Enterococcus casseliflavus
  ORGANISM  Enterococcus casseliflavus
            Bacteria; Bacillota; Bacilli; Lactobacillales; Enterococcaceae;
            Enterococcus.
REFERENCE   1  (bases 1 to 917)
  AUTHORS   Castaneda-Molina,Y., Marulanda-Moreno,S., Saldamando-Benjumea,C.,
            Moreno-Herrera,C. and Cadavid-Restrepo,G.
  TITLE     How Gut microbes contribute to Bacillus thuringiensis (Bt)
            endotoxins resistance in Spodoptera frugiperda (Lepidoptera,
            Noctuidae)
  JOURNAL   Unpublished
REFERENCE   2  (bases 1 to 917)
  AUTHORS   Castaneda-Molina,Y., Marulanda-Moreno,S., Saldamando-Benjumea,C.,
            Moreno-Herrera,C. and Cadavid-Restrepo,G.
  TITLE     Direct Submission
  JOURNAL   Submitted (28-JAN-2023) Science Biotechnology, UNIVERSIDAD NACIONAL
            DE COLOMBIA SEDE MEDELLIN, Carrera 65 Nro. 59A - 110, MEDELLIN,
            ANTIOQUIA 050034, Colombia
COMMENT     Sequences were screened for chimeras by the submitter using
            bioedit.
            
            ##Assembly-Data-START##
            Sequencing Technology :: Sanger dideoxy sequencing
            ##Assembly-Data-END##
FEATURES             Location/Qualifiers
     source          1..917
                     /organism="Enterococcus casseliflavus"
                     /mol_type="genomic DNA"
                     /strain="3C2R1"
                     /isolation_source="Spodoptera frugiperda Corn Gut"
                     /db_xref="taxon:37734"
                     /country="Colombia"
                     /note="PCR_primers=fwd_name: 1492R, rev_name: 27F"
     rRNA            <1..>917
                     /product="16S ribosomal RNA"
ORIGIN      
        1 cacttggaaa caggtgctaa taccgtataa cactattttc cgcatggaag aaagttgaaa
       61 ggcgcttttg cgtcactgat ggatggaccc gcggtgcatt agctagttgg tgaggtaacg
      121 gctcaccaag gcaacgatgc atagccgacc tgagagggtg atcggccaca ctgggactga
      181 gacacggccc agactcctac gggaggcagc agtagggaat cttcggcaat ggacgaaagt
      241 ctgaccgagc aacgccgcgt gagtgaagaa ggttttcgga tcgtaaaact ctgttgttag
      301 agaagaacaa ggatgagagt aaaacgttca tcccttgacg gtatctaacc agaaagccac
      361 ggctaactac gtgccagcag ccgcggtaat acgtaggtgg caagcgttgt ccggatttat
      421 tgggcgtaaa gcgagcgcag gcggtttctt aagtctgatg tgaaagcccc cggctcaacc
      481 ggggagggtc attggaaact gggagacttg agtgcagaag aggagagtgg aattccatgt
      541 gtagcggtga aatgcgtaga tatatggagg aacaccagtg gcgaaggcgg ctctctggtc
      601 tgtaactgac gctgaggctc gaaagcgtgg ggagcgaaca ggattagata ccctggtagt
      661 ccacgccgta aacgatgagt gctaagtgtt ggagggtttc cgcccttcag tgctgcagca
      721 aacgcattaa gcactccgcc tggggagtac gaccgcaagg ttgaaactca aaggaattga
      781 cgggggcccg cacaagcggt ggagcatgtg gtttaattcg aagcaacgcg aagaacctta
      841 ccaggtcttg acatcctttg accactctag agatagagct tccccttcgg gggcaaaagt
      901 gacaggtggt gcatggt
//
LOCUS       OQ344662                 602 bp    DNA     linear   BCT 28-JAN-2023
DEFINITION  Enterococcus casseliflavus strain 1C2R2 16S ribosomal RNA gene,
            partial sequence.
ACCESSION   OQ344662
VERSION     OQ344662
KEYWORDS    .
SOURCE      Enterococcus casseliflavus
  ORGANISM  Enterococcus casseliflavus
            Bacteria; Bacillota; Bacilli; Lactobacillales; Enterococcaceae;
            Enterococcus.
REFERENCE   1  (bases 1 to 602)
  AUTHORS   Castaneda-Molina,Y., Marulanda-Moreno,S., Saldamando-Benjumea,C.,
            Moreno-Herrera,C. and Cadavid-Restrepo,G.
  TITLE     How Gut microbes contribute to Bacillus thuringiensis (Bt)
            endotoxins resistance in Spodoptera frugiperda (Lepidoptera,
            Noctuidae)
  JOURNAL   Unpublished
REFERENCE   2  (bases 1 to 602)
  AUTHORS   Castaneda-Molina,Y., Marulanda-Moreno,S., Saldamando-Benjumea,C.,
            Moreno-Herrera,C. and Cadavid-Restrepo,G.
  TITLE     Direct Submission
  JOURNAL   Submitted (28-JAN-2023) Science Biotechnology, UNIVERSIDAD NACIONAL
            DE COLOMBIA SEDE MEDELLIN, Carrera 65 Nro. 59A - 110, MEDELLIN,
            ANTIOQUIA 050034, Colombia
COMMENT     Sequences were screened for chimeras by the submitter using
            bioedit.
            
            ##Assembly-Data-START##
            Sequencing Technology :: Sanger dideoxy sequencing
            ##Assembly-Data-END##
FEATURES             Location/Qualifiers
     source          1..602
                     /organism="Enterococcus casseliflavus"
                     /mol_type="genomic DNA"
                     /strain="1C2R2"
                     /isolation_source="Spodoptera frugiperda Corn Gut"
                     /db_xref="taxon:37734"
                     /country="Colombia"
                     /note="PCR_primers=fwd_name: 1492R, rev_name: 27F"
     rRNA            <1..>602
                     /product="16S ribosomal RNA"
ORIGIN      
        1 gggcggaaag gcggctctct ggtctgtaac tgacgctgag gctcgaaagc gtggggagcg
       61 aacaggatta gataccctgg taggtccacg ccgtaaacga tgagtgctaa gtgttggagg
      121 ggttttccgc cctttcagtg ctgcagcaaa cgcattaagc actccgcctg gggagtacga
      181 ccgcaaggtt gaaactcaaa ggaattgacg ggggcccgca caagcggtgg agcatgtggt
      241 ttaattcgaa gcaacgcgaa gaaccttacc aggtcttgac atcctttgac cactctagag
      301 atagagcttc cccttcgggg gcaaagtgac aggtggtgca tggttgtcgt tagctcgtgt
      361 cgtgagatgt tgggttaagt cccgcaacga gcgcaaccct tattgttagt tgccatcatt
      421 tagttgggca ctctagcgag actgccggtg acaaaccgga ggaaggtggg gatgacgtca
      481 aatcatcatg ccccttatga cctgggctac acacgtgcta caatgggaag tacaacgagt
      541 tgcgaagtcg cgaggctaag ctaatctctt aaagcttctc tcagttcgga ttgtaggctg
      601 ca
//
