# Supplementary material for: Microbiome analysis of Spodoptera frugiperda (Lepidoptera, Noctuidae) larvae exposed to Bacillus thuringiensis (Bt) endotoxins
Source: PeerJ. 2023 Sep 12;11:e15916. doi: 10.7717/peerj.15916 (PMC10503500; doi:10.7717/peerj.15916)
Supplement: Supplemental Information 12 — Sequences from OQ351358 and OQ351359 [file peerj-11-15916-s012.txt]

LOCUS       OQ351358                1065 bp    DNA     linear   BCT 30-JAN-2023
DEFINITION  Enterococcus casseliflavus strain 3C2R1-2 DNA gyrase subunit B
            (gyrB) gene, partial cds.
ACCESSION   OQ351358
VERSION     OQ351358
KEYWORDS    .
SOURCE      Enterococcus casseliflavus
  ORGANISM  Enterococcus casseliflavus
            Bacteria; Bacillota; Bacilli; Lactobacillales; Enterococcaceae;
            Enterococcus.
REFERENCE   1  (bases 1 to 1065)
  AUTHORS   Castaneda-Molina,Y., Marulanda-Moreno,S., Saldamando-Benjumea,C.,
            Cadavid-Restrepo,G. and Moreno-Herrera,C.
  TITLE     Spodoptera frugiperda corn strain and Bt tolerance in gut
            microbiota Colombia
  JOURNAL   Unpublished
REFERENCE   2  (bases 1 to 1065)
  AUTHORS   Castaneda-Molina,Y., Marulanda-Moreno,S., Saldamando-Benjumea,C.,
            Cadavid-Restrepo,G. and Moreno-Herrera,C.
  TITLE     Direct Submission
  JOURNAL   Submitted (28-JAN-2023) Science Biotechnology, Universidad Nacional
            de Colombia Sede Medellin, Carrera 65 Nro. 59A - 110, Medellin,
            Antioquia 050034, Colombia
COMMENT     ##Assembly-Data-START##
            Sequencing Technology :: Sanger dideoxy sequencing
            ##Assembly-Data-END##
FEATURES             Location/Qualifiers
     source          1..1065
                     /organism="Enterococcus casseliflavus"
                     /mol_type="genomic DNA"
                     /strain="3C2R1-2"
                     /isolation_source="corn gut"
                     /host="Spodoptera frugiperda"
                     /db_xref="taxon:37734"
                     /country="Colombia"
                     /note="PCR_primers=fwd_name: UP1F, rev_name: UP2R"
     gene            <1..>1065
                     /gene="gyrB"
     CDS             <1..>1065
                     /gene="gyrB"
                     /codon_start=1
                     /transl_table=11
                     /product="DNA gyrase subunit B"
                     /protein_id="WDA65764"
                     /translation="LKVSGGLHGVGSSVVNAWSTTLDVKVYKGRQSVLSRNTIGGAVV
                     DDLKVIDETDRHGTTVHFVPDPEIFTETTEFNFDKLATRVRELAFLNRGLKISIEDKR
                     EEKPVLKEYHYDGGIKSYVEHLNASKTVIFPDPIYLEGEQQGITVEVSMQYTDSYHSN
                     LLSFANNIHTYEGGTHEFGFKTALTRVINDYARKSKLMKENDENLTGEDVREGLTAVI
                     SIKHPDPQFEGQTKTKLGNSEVRTVTDRLFSEHFTKFLMENPNVGRQVVEKGLLASKA
                     RQAAKRAREMTRRKGALEISNLPGKLADCSSNDPEKCELFIVEGDSAGGSAKQGRSRE
                     FQAILPMRGKILNVEKASMDK"
ORIGIN     
        1 ttaaaggttt ccgggggact tcatggggta ggttcctccg tcgttaatgc gtggtccacg
       61 actttagacg taaaagtcta taaaggaagg caaagtgtat tatcaaggaa taccatcggt
      121 ggagcagtcg ttgatgactt aaaagtgatc gatgaaaccg accgccacgg aacgaccgtc
      181 cactttgttc cagatccaga gatctttacg gaaacaacgg aattcaattt tgataaatta
      241 gcgacgcggg ttcgggaatt agccttcttg aaccgtggtt taaaaatctc gatcgaagac
      301 aaacgggaag aaaaacccgt tttgaaagaa tatcattacg acggcgggat caagagctat
      361 gtggagcatt tgaatgcgag taaaacagtg attttcccag atccgatcta tttagaagga
      421 gaacaacaag gaatcacggt tgaagtctcc atgcaatata ccgatagcta ccatagcaac
      481 ctgctaagtt ttgccaacaa catccatacc tatgaaggcg gaacccatga attcgggttt
      541 aagactgcct tgacccgggt gatcaatgat tacgcccgca agtcaaaatt gatgaaagaa
      601 aacgacgaaa acctgaccgg agaagatgtt cgggaaggct tgacggcggt tatctccatc
      661 aagcatccag atcctcagtt tgagggacaa acgaaaacca aattaggaaa ttccgaagtg
      721 cggacagtca ccgatcgtct cttttccgaa catttcacga aattcttgat ggaaaacccg
      781 aatgtgggtc gtcaagtcgt ggaaaaagga cttttggcat caaaagcccg tcaagcagcc
      841 aaacgtgccc gggaaatgac tcgccgaaaa ggtgcgttag aaatcagtaa cttacctggg
      901 aaattagccg actgttccag taatgatcca gaaaaatgcg aattgtttat cgtcgaagga
      961 gattctgccg gcggttcagc aaaacaaggc cgcagtcggg aattccaagc gatcttaccg
     1021 atgcgtggga agattttaaa tgtcgaaaaa gccagcatgg acaaa
//
LOCUS       OQ351359                 928 bp    DNA     linear   BCT 30-JAN-2023
DEFINITION  Enterococcus mundtii strain 5C3R1-2 DNA gyrase subunit B (gyrB)
            gene, partial cds.
ACCESSION   OQ351359
VERSION     OQ351359
KEYWORDS    .
SOURCE      Enterococcus mundtii
  ORGANISM  Enterococcus mundtii
            Bacteria; Bacillota; Bacilli; Lactobacillales; Enterococcaceae;
            Enterococcus.
REFERENCE   1  (bases 1 to 928)
  AUTHORS   Castaneda-Molina,Y., Marulanda-Moreno,S., Saldamando-Benjumea,C.,
            Cadavid-Restrepo,G. and Moreno-Herrera,C.
  TITLE     Spodoptera frugiperda corn strain and Bt tolerance in gut
            microbiota Colombia
  JOURNAL   Unpublished
REFERENCE   2  (bases 1 to 928)
  AUTHORS   Castaneda-Molina,Y., Marulanda-Moreno,S., Saldamando-Benjumea,C.,
            Cadavid-Restrepo,G. and Moreno-Herrera,C.
  TITLE     Direct Submission
  JOURNAL   Submitted (28-JAN-2023) Science Biotechnology, Universidad Nacional
            de Colombia Sede Medellin, Carrera 65 Nro. 59A - 110, Medellin,
            Antioquia 050034, Colombia
COMMENT     ##Assembly-Data-START##
            Sequencing Technology :: Sanger dideoxy sequencing
            ##Assembly-Data-END##
FEATURES             Location/Qualifiers
     source          1..928
                     /organism="Enterococcus mundtii"
                     /mol_type="genomic DNA"
                     /strain="5C3R1-2"
                     /isolation_source="corn gut"
                     /host="Spodoptera frugiperda"
                     /db_xref="taxon:53346"
                     /country="Colombia"
                     /note="PCR_primers=fwd_name: UP1F, rev_name: UP2R"
     gene            <1..>928
                     /gene="gyrB"
     CDS             <1..>928
                     /gene="gyrB"
                     /codon_start=1
                     /transl_table=11
                     /product="DNA gyrase subunit B"
                     /protein_id="WDA65765"
                     /translation="KVIGDTDLSGTTVHFIPDPEIFTETTTFDFNKLATRIRELAFLN
                     RGMKISIEDRREEKPVVKEYHYDGGIKSYVEYLNASKTVIFPEPVYLEGEQQEITVEV
                     SMQYTDGYHSNIMSFANNIHTYEGGTHESGFKTALTRVINDYARKQKLMKENDDNLTG
                     EDVREGLTAVISIKHPDPQFEGQTKTKLGNSEVRTVTDRLFSEHFMKFLLENPSVGRQ
                     IVEKGLLASRARLAAKRAREVTRRKGALEISNLPGKLADCSSNDPEKCELFIVEGDSA
                     GGSAKQGRSREFQGILPIRGKILNVEKASMDKI"
ORIGIN     
        1 aaagtcatcg gtgacactga tttaagtgga acgaccgttc acttcattcc agacccagaa
       61 atctttacag aaacgacaac tttcgacttt aataaattgg cgactcgtat tcgtgagctg
      121 gctttcttga atcgtgggat gaaaatctca attgaagatc gtcgcgaaga aaagcctgtc
      181 gtgaaagaat accattatga tggtggaatc aaaagctacg tcgaatattt aaatgcgagc
      241 aaaacagtga ttttcccaga acctgtttat ttagaagggg agcaacaaga aatcactgtc
      301 gaagtttcga tgcaatatac agacggttat cattccaata tcatgagttt tgccaacaat
      361 atccatacgt acgaaggcgg aacacatgaa tcaggattta agacagcttt gacaagggtc
      421 atcaatgatt atgcacgtaa gcaaaaattg atgaaagaaa atgatgataa tttgacaggt
      481 gaagatgtgc gtgaaggatt gacagcagtc atttcgatca agcatccaga tcctcagttt
      541 gaaggacaaa cgaaaacaaa attaggaaac tcagaagtac gtacggtcac tgatcgtttg
      601 ttcagtgagc atttcatgaa attcttattg gaaaacccaa gtgtgggccg tcagatcgtc
      661 gaaaaaggac tacttgcctc tagagcccgc ttagcggcta aacgcgcgcg cgaagtgacg
      721 cggagaaaag gggcattgga aatcagtaat ttaccaggta aattagccga ttgttcaagt
      781 aatgatcctg aaaaatgcga attattcatc gtcgaaggag attctgccgg cggctcagcg
      841 aaacaaggac gaagtcgcga attccaagga attttaccga ttcgtgggaa aatcttgaac
      901 gtagaaaaag cgagtatgga taaaattt
//
