# Supplementary material for: Microbiome analysis of Spodoptera frugiperda (Lepidoptera, Noctuidae) larvae exposed to Bacillus thuringiensis (Bt) endotoxins
Source: PeerJ. 2023 Sep 12;11:e15916. doi: 10.7717/peerj.15916 (PMC10503500; doi:10.7717/peerj.15916)
Supplement: Supplemental Information 13 — 16S: OP999646 and OP999647. Arsenophonus nasoniae: OP999648 to OP999652. [file peerj-11-15916-s013.txt]

LOCUS       OP999646                1227 bp    DNA     linear   BCT 13-DEC-2022
DEFINITION  Enterococcus gallinarum strain 5C2R1 16S ribosomal RNA gene,
            partial sequence.
ACCESSION   OP999646
VERSION     OP999646
KEYWORDS    .
SOURCE      Enterococcus gallinarum
  ORGANISM  Enterococcus gallinarum
            Bacteria; Firmicutes; Bacilli; Lactobacillales; Enterococcaceae;
            Enterococcus.
REFERENCE   1  (bases 1 to 1227)
  AUTHORS   Castaneda-Molina,Y., Marulanda-Moreno,S., Saldamando-Benjumea,C.,
            Moreno-Herrera,C. and Cadavid-Restrepo,G.
  TITLE     How Gut microbes contribute to Bacillus thuringiensis (Bt)
            endotoxins resistance and the first detection of Arsenophonus
            endosymbiont in Spodoptera frugiperda (Lepidoptera, Noctuidae)
  JOURNAL   Unpublished
REFERENCE   2  (bases 1 to 1227)
  AUTHORS   Castaneda-Molina,Y., Marulanda-Moreno,S., Saldamando-Benjumea,C.,
            Moreno-Herrera,C. and Cadavid-Restrepo,G.
  TITLE     Direct Submission
  JOURNAL   Submitted (13-DEC-2022) Science Biotechnology, UNIVERSIDAD NACIONAL
            DE COLOMBIA SEDE MEDELLIN, Carrera 65 Nro. 59A - 110, MEDELLIN,
            ANTIOQUIA 050034, Colombia
COMMENT     Sequences were screened for chimeras by the submitter using
            BIOEDIT.
            
            ##Assembly-Data-START##
            Sequencing Technology :: Sanger dideoxy sequencing
            ##Assembly-Data-END##
FEATURES             Location/Qualifiers
     source          1..1227
                     /organism="Enterococcus gallinarum"
                     /mol_type="genomic DNA"
                     /strain="5C2R1"
                     /isolation_source="Spodoptera frugiperda Corn Gut"
                     /db_xref="taxon:1353"
                     /country="Colombia"
                     /note="PCR_primers=fwd_name: 1492R, rev_name: 27F"
     rRNA            <1..>1227
                     /product="16S ribosomal RNA"
ORIGIN      
        1 gcccatcasa aggggataac acttgaaaca ggtgctaata ccgtataaca ctattttccg
       61 catgraagaa gttgaaaggc gcttttgcca ctgatggagg accckmgstr cattagagtt
      121 rgtgaggtaa crctcaccaa gcaacgtrca tagccgacct gagagggtga tcggcactgg
      181 gactgagcag gcccagactc tacgggaggc agcagtaggg aattcggcat ggacraaagt
      241 ctgaccgacg ccgcgtagtg aagaggtttt cgatcgtaaa actctgttgt tagagaaaca
      301 aggatgagta aacgttcatc cttgacggta tctaaccaga aagccacggc taactacgtg
      361 ccagcagccg cggtaatcgt aggtggcaag cgttgccgga tttattggcg taacgagcgc
      421 aggcggtttc ttaagtctga tgtgaaagcc cccggctcaa ccgggagggt cattggaaac
      481 tggacttgag tgcagaagag ggagtggaat tccatgtgta gcggtgaaat gcgtagatat
      541 atggaggaac accagtggcg aaggcggctc tctggtctgt ctgacgctga ctcgaaagcg
      601 tggggagcga acaggataga taccctggag tccacgcgta aacgatgagt gtaagtgttg
      661 gagggtttcc gccccagtgc tgcagcaaac gcattaagca ctccgcctgg ggagtacgac
      721 cgcaggttga aactcaaagg aattgacggg gcccgcacaa gcggtggagc atgtgtttaa
      781 ttcgaagcaa cgcgaagaac cttaccaggt ctgacatcct ytgaccactc tagagataga
      841 gcttcccggg caaagtgaca ggtggtgcat ggttgtcgtc agctcgtgtc gtgagatgtt
      901 gggttaagtc ccgcaacgag cgcaaccctt attgttagtt gccatcattt agttgggcac
      961 tctagcgaga ctgccggtga caaaccggag gaaggtgggg atgacgtcaa atcatcatgc
     1021 cccttatgac ctgggctaca cacgtgctac aatgggaagt acaacgagtt gcgaagtcgc
     1081 gaggctaagc taatctctta aagcttctct cagttcggat tgtaggctgc aactcgccta
     1141 catgaagccg gaatcgctag taatcgcgga tcagcacgcc gcgtgaatac gttcccgggc
     1201 cttgtacaca ccgcccgtca caccacg
//
LOCUS       OP999647                1268 bp    DNA     linear   BCT 13-DEC-2022
DEFINITION  Enterococcus mundtii strain 3C1R2 16S ribosomal RNA gene, partial
            sequence.
ACCESSION   OP999647
VERSION     OP999647
KEYWORDS    .
SOURCE      Enterococcus mundtii
  ORGANISM  Enterococcus mundtii
            Bacteria; Firmicutes; Bacilli; Lactobacillales; Enterococcaceae;
            Enterococcus.
REFERENCE   1  (bases 1 to 1268)
  AUTHORS   Castaneda-Molina,Y., Marulanda-Moreno,S., Saldamando-Benjumea,C.,
            Moreno-Herrera,C. and Cadavid-Restrepo,G.
  TITLE     How Gut microbes contribute to Bacillus thuringiensis (Bt)
            endotoxins resistance and the first detection of Arsenophonus
            endosymbiont in Spodoptera frugiperda (Lepidoptera, Noctuidae)
  JOURNAL   Unpublished
REFERENCE   2  (bases 1 to 1268)
  AUTHORS   Castaneda-Molina,Y., Marulanda-Moreno,S., Saldamando-Benjumea,C.,
            Moreno-Herrera,C. and Cadavid-Restrepo,G.
  TITLE     Direct Submission
  JOURNAL   Submitted (13-DEC-2022) Science Biotechnology, UNIVERSIDAD NACIONAL
            DE COLOMBIA SEDE MEDELLIN, Carrera 65 Nro. 59A - 110, MEDELLIN,
            ANTIOQUIA 050034, Colombia
COMMENT     Sequences were screened for chimeras by the submitter using
            BIOEDIT.
            
            ##Assembly-Data-START##
            Sequencing Technology :: Sanger dideoxy sequencing
            ##Assembly-Data-END##
FEATURES             Location/Qualifiers
     source          1..1268
                     /organism="Enterococcus mundtii"
                     /mol_type="genomic DNA"
                     /strain="3C1R2"
                     /isolation_source="Spodoptera frugiperda Corn Gut"
                     /db_xref="taxon:53346"
                     /country="Colombia"
                     /note="PCR_primers=fwd_name: 1492R, rev_name: 27F"
     rRNA            <1..>1268
                     /product="16S ribosomal RNA"
ORIGIN      
        1 csggtgagta acacgtgggt aacctgccca tcagaagggg ataacacttg aaacaggtgc
       61 taataccgta taacaatcga aaccgcatgg tttcgtttga aaggcgcttt actcgctgat
      121 ggaggacccg cggtgcatta gagttggtga ggtaacgctc accaagccac gtgcatagcc
      181 gacctgagag ggtgatcggc attgggactg agcaggccca aactctacgg gaggcagcag
      241 tagggaattc ggcatggacg aaagtctgac cgacgccgcg tagtgaagag gttttcgatc
      301 gtaaaactct gttgttagag aaacaagggt gagtaactgt tcacccttga cggtatctaa
      361 ccagaaagcc acggctaact acgtgccagc agccgcggta atcgtaggtg gcaagcgttg
      421 ccggatttat tggcgtaacg agcgcaggck gtttcttaag tctgatgtga aagcccccgg
      481 ctcaaccggg agggtcattg gaaactggac ttgagtgcag aagagggagt ggaattccat
      541 gtgtagcggt gaaatgcgta gatatatgga ggaacaccag tggcgaaggc ggctctctgg
      601 tctgtctgac gctgactcga aagcgtgggg agcaaacagg atagataccc tggagtccac
      661 gcgtaaacga tgagtgtaag tgttggaggg tttccgcccc agtgctgcag ctaacgcatt
      721 aagcactccg cctggggagt acgaccgcag gttgaaactc aaaggaattg acggggcccg
      781 cacaagcggt ggagcatgtg tttaattcga agcaacgcga agaaccttac caggtctgac
      841 atcctttgac cactctagag atagagcttc ccgggcaaag tgacaggtgg tgcatggttg
      901 tcgtcagctc gtgtcgtgag atgttgggtt aagtcccgca acgagcgcaa cccttattgt
      961 tagttgccat catttagttg ggcactctag caagactgcc ggtgacaaac cggaggaagg
     1021 tggggatgac gtcaaatcat catgcccctt atgacctggg ctacacacgt gctacaatgg
     1081 gaagtacaac gagtcgcgaa gtcgcgaggc taagctaatc tcttaaagct tctctcagtt
     1141 cggattgtag gctgcaactc gcctacatga agccggaatc gctagtaatc gcggatcagc
     1201 acgccgcgtg aatacgttcc cgggccttgt acacaccgcc cgtcacacca cgagagttgt
     1261 aacaccyg
//
LOCUS       OP999648                 662 bp    DNA     linear   BCT 13-DEC-2022
DEFINITION  Arsenophonus nasoniae strain AMM5A 16S ribosomal RNA gene, partial
            sequence.
ACCESSION   OP999648
VERSION     OP999648
KEYWORDS    .
SOURCE      Arsenophonus nasoniae (son-killer infecting Nasonia vitripennis)
  ORGANISM  Arsenophonus nasoniae
            Bacteria; Proteobacteria; Gammaproteobacteria; Enterobacterales;
            Morganellaceae; Arsenophonus.
REFERENCE   1  (bases 1 to 662)
  AUTHORS   Castaneda-Molina,Y., Marulanda-Moreno,S., Saldamando-Benjumea,C.,
            Moreno-Herrera,C. and Cadavid-Restrepo,G.
  TITLE     How Gut microbes contribute to Bacillus thuringiensis (Bt)
            endotoxins resistance and the first detection of Arsenophonus
            endosymbiont in Spodoptera frugiperda (Lepidoptera, Noctuidae)
  JOURNAL   Unpublished
REFERENCE   2  (bases 1 to 662)
  AUTHORS   Castaneda-Molina,Y., Marulanda-Moreno,S., Saldamando-Benjumea,C.,
            Moreno-Herrera,C. and Cadavid-Restrepo,G.
  TITLE     Direct Submission
  JOURNAL   Submitted (13-DEC-2022) Science Biotechnology, UNIVERSIDAD NACIONAL
            DE COLOMBIA SEDE MEDELLIN, Carrera 65 Nro. 59A - 110, MEDELLIN,
            ANTIOQUIA 050034, Colombia
COMMENT     Sequences were screened for chimeras by the submitter using
            BIOEDIT.
            
            ##Assembly-Data-START##
            Sequencing Technology :: Sanger dideoxy sequencing
            ##Assembly-Data-END##
FEATURES             Location/Qualifiers
     source          1..662
                     /organism="Arsenophonus nasoniae"
                     /mol_type="genomic DNA"
                     /strain="AMM5A"
                     /isolation_source="Spodoptera frugiperda Gonads"
                     /db_xref="taxon:638"
                     /country="Colombia"
                     /note="PCR_primers=fwd_name: ArsF, rev_name: ArsR2"
     rRNA            <1..>662
                     /product="16S ribosomal RNA"
ORIGIN      
        1 gcgagcgtta atcggaatta ctgggcgtaa agggcacgca ggcggttaat taagttggat
       61 gtgaaatccc cgggcttaac ctgggaatgg cattcaagac tggttagcta gagtcttgta
      121 gaggggggta gaattccatg tgtagcggtg aaatgcgtag agatgtggag gaataccggt
      181 ggcgaaggcg gccccctgga caaagactga cgctcatgtg cgaaagcgtg gggagcaaac
      241 aggattagat accctggtag tccacgctgt aaacgatgtc gatttggagg ttgtggtcaa
      301 gaactgtggc ctccggagct aacgcgttaa atcgaccgcc tggggagtac ggccgcaagg
      361 ttaaaactca aatgaattga cgggggcccg cacaagcggt ggagcatgtg gtttaattcg
      421 atgcaacgcg aagaacctta cctactcttg acatccagag aagcttttag agatagaggc
      481 gtgccttcgg gaactttgag acaggtgctg catggctgtc gtcagctcgt gttgtgaaat
      541 gttgggttaa gtcccgcaac gagcgcaacc cttatccttt gttgccagcg atacggtcgg
      601 gaactcaaag gagactgccg gtgataaacc ggaggaaggt ggggatgacg tcaagtcatc
      661 at
//
LOCUS       OP999649                 734 bp    DNA     linear   BCT 13-DEC-2022
DEFINITION  Arsenophonus nasoniae strain AFMA 16S ribosomal RNA gene, partial
            sequence.
ACCESSION   OP999649
VERSION     OP999649
KEYWORDS    .
SOURCE      Arsenophonus nasoniae (son-killer infecting Nasonia vitripennis)
  ORGANISM  Arsenophonus nasoniae
            Bacteria; Proteobacteria; Gammaproteobacteria; Enterobacterales;
            Morganellaceae; Arsenophonus.
REFERENCE   1  (bases 1 to 734)
  AUTHORS   Castaneda-Molina,Y., Marulanda-Moreno,S., Saldamando-Benjumea,C.,
            Moreno-Herrera,C. and Cadavid-Restrepo,G.
  TITLE     How Gut microbes contribute to Bacillus thuringiensis (Bt)
            endotoxins resistance and the first detection of Arsenophonus
            endosymbiont in Spodoptera frugiperda (Lepidoptera, Noctuidae)
  JOURNAL   Unpublished
REFERENCE   2  (bases 1 to 734)
  AUTHORS   Castaneda-Molina,Y., Marulanda-Moreno,S., Saldamando-Benjumea,C.,
            Moreno-Herrera,C. and Cadavid-Restrepo,G.
  TITLE     Direct Submission
  JOURNAL   Submitted (13-DEC-2022) Science Biotechnology, UNIVERSIDAD NACIONAL
            DE COLOMBIA SEDE MEDELLIN, Carrera 65 Nro. 59A - 110, MEDELLIN,
            ANTIOQUIA 050034, Colombia
COMMENT     Sequences were screened for chimeras by the submitter using
            BIOEDIT.
            
            ##Assembly-Data-START##
            Sequencing Technology :: Sanger dideoxy sequencing
            ##Assembly-Data-END##
FEATURES             Location/Qualifiers
     source          1..734
                     /organism="Arsenophonus nasoniae"
                     /mol_type="genomic DNA"
                     /strain="AFMA"
                     /isolation_source="Spodoptera frugiperda Gonads"
                     /db_xref="taxon:638"
                     /country="Colombia"
                     /note="PCR_primers=fwd_name: ArsF, rev_name: ArsR2"
     rRNA            <1..>734
                     /product="16S ribosomal RNA"
ORIGIN      
        1 gacgttagcg acagaagaag caccggctaa ctccgtgcca gcagccgcgg taatacggag
       61 ggtgcgagcg ttaatcggaa ttactgggcg taaagggcac gcaggcggtt aattaagttg
      121 gatgtgaaat ccccgggctt aacctgggaa tggcattcaa gactggttag ctagagtctt
      181 gtagaggggg gtagaattcc atgtgtagcg gtgaaatgcg tagagatgtg gaggaatacc
      241 ggtggcgaag gcggccccct ggacaaagac tgacgctcat gtgcgaaagc tgggggagca
      301 aacaggatta gataccctgg tagtccacgc tgtaaacgat gtcgatttgg aggttgtggt
      361 caagaactgt ggcctccgga gctaacgcgt taaatcgacc gcctggggag tacggccgca
      421 aggttaaaac tcaaatgaat tgacgggggc ccgcacaagc ggtggagcat gtggtttaat
      481 tcgatgcaac gcgaagaacc ttacctactc ttgacatcca gagaagcttt tagagataga
      541 ggcgtgcctt cgggaacttt gagacaggtg ctgcatggct gtcgtcagct cgtgttgtga
      601 aatgttgggt taagtcccgc aacgagcgca acccttatcc tttgttgcca gcgatacggt
      661 cgggaactca aaggagactg ccggtgataa accggagaaa ggtggcgatg acgtcaagtc
      721 atcatggcct acga
//
LOCUS       OP999650                 707 bp    DNA     linear   BCT 13-DEC-2022
DEFINITION  Arsenophonus nasoniae strain AFM3A 16S ribosomal RNA gene, partial
            sequence.
ACCESSION   OP999650
VERSION     OP999650
KEYWORDS    .
SOURCE      Arsenophonus nasoniae (son-killer infecting Nasonia vitripennis)
  ORGANISM  Arsenophonus nasoniae
            Bacteria; Proteobacteria; Gammaproteobacteria; Enterobacterales;
            Morganellaceae; Arsenophonus.
REFERENCE   1  (bases 1 to 707)
  AUTHORS   Castaneda-Molina,Y., Marulanda-Moreno,S., Saldamando-Benjumea,C.,
            Moreno-Herrera,C. and Cadavid-Restrepo,G.
  TITLE     How Gut microbes contribute to Bacillus thuringiensis (Bt)
            endotoxins resistance and the first detection of Arsenophonus
            endosymbiont in Spodoptera frugiperda (Lepidoptera, Noctuidae)
  JOURNAL   Unpublished
REFERENCE   2  (bases 1 to 707)
  AUTHORS   Castaneda-Molina,Y., Marulanda-Moreno,S., Saldamando-Benjumea,C.,
            Moreno-Herrera,C. and Cadavid-Restrepo,G.
  TITLE     Direct Submission
  JOURNAL   Submitted (13-DEC-2022) Science Biotechnology, UNIVERSIDAD NACIONAL
            DE COLOMBIA SEDE MEDELLIN, Carrera 65 Nro. 59A - 110, MEDELLIN,
            ANTIOQUIA 050034, Colombia
COMMENT     Sequences were screened for chimeras by the submitter using
            BIOEDIT.
            
            ##Assembly-Data-START##
            Sequencing Technology :: Sanger dideoxy sequencing
            ##Assembly-Data-END##
FEATURES             Location/Qualifiers
     source          1..707
                     /organism="Arsenophonus nasoniae"
                     /mol_type="genomic DNA"
                     /strain="AFM3A"
                     /isolation_source="Spodoptera frugiperda Gonads"
                     /db_xref="taxon:638"
                     /country="Colombia"
                     /note="PCR_primers=fwd_name: ArsF, rev_name: ArsR2"
     rRNA            <1..>707
                     /product="16S ribosomal RNA"
ORIGIN      
        1 gctaactccg tgccagcagc cgcggtaata cggagggtgc gagcgttaat cggaattact
       61 gggcgtaaag ggcacgcagg cggttaatta agttggatgt gaaatccccg ggcttaacct
      121 gggaatggca ttcaagactg gttagctaga gtcttgtaga ggggggtaga attccatgtg
      181 tagcggtgaa atgcgtagag atgtggagga ataccggtgg cgaaggcggc cccctggaca
      241 aagactgacg ctcatgtgcg aaagcggggg gagcaaacag gattagatac cctggtagtc
      301 cacgctgtaa acgatgtcga tttggaggtt gtggtcaaga actgtggcct ccggagctaa
      361 cgcgttaaat cgaccgcctg gggagtacgg ccgcaaggtt aaaactcaaa tgaattgacg
      421 ggggcccgca caagcggtgg agcatgtggt ttaattcgat gcaacgcgaa gaaccttacc
      481 tactcttgac atccagagaa gcttttagag atagaggcgt gccttcggga actttgagac
      541 aggtgctgca tggctgtcgt cagctcgtgt tgtgaaatgt tgggttaagt cccgcaacga
      601 gcgcaaccct tatcctttgt tgccagcgat acggtcggga actcaaagga gactgccggt
      661 gataaaccgg aggaaggtgg ggatgacgtc aagtcatcat ggcctcg
//
LOCUS       OP999651                 725 bp    DNA     linear   BCT 13-DEC-2022
DEFINITION  Arsenophonus nasoniae strain AFM2A 16S ribosomal RNA gene, partial
            sequence.
ACCESSION   OP999651
VERSION     OP999651
KEYWORDS    .
SOURCE      Arsenophonus nasoniae (son-killer infecting Nasonia vitripennis)
  ORGANISM  Arsenophonus nasoniae
            Bacteria; Proteobacteria; Gammaproteobacteria; Enterobacterales;
            Morganellaceae; Arsenophonus.
REFERENCE   1  (bases 1 to 725)
  AUTHORS   Castaneda-Molina,Y., Marulanda-Moreno,S., Saldamando-Benjumea,C.,
            Moreno-Herrera,C. and Cadavid-Restrepo,G.
  TITLE     How Gut microbes contribute to Bacillus thuringiensis (Bt)
            endotoxins resistance and the first detection of Arsenophonus
            endosymbiont in Spodoptera frugiperda (Lepidoptera, Noctuidae)
  JOURNAL   Unpublished
REFERENCE   2  (bases 1 to 725)
  AUTHORS   Castaneda-Molina,Y., Marulanda-Moreno,S., Saldamando-Benjumea,C.,
            Moreno-Herrera,C. and Cadavid-Restrepo,G.
  TITLE     Direct Submission
  JOURNAL   Submitted (13-DEC-2022) Science Biotechnology, UNIVERSIDAD NACIONAL
            DE COLOMBIA SEDE MEDELLIN, Carrera 65 Nro. 59A - 110, MEDELLIN,
            ANTIOQUIA 050034, Colombia
COMMENT     Sequences were screened for chimeras by the submitter using
            BIOEDIT.
            
            ##Assembly-Data-START##
            Sequencing Technology :: Sanger dideoxy sequencing
            ##Assembly-Data-END##
FEATURES             Location/Qualifiers
     source          1..725
                     /organism="Arsenophonus nasoniae"
                     /mol_type="genomic DNA"
                     /strain="AFM2A"
                     /isolation_source="Spodoptera frugiperda Gonads"
                     /db_xref="taxon:638"
                     /country="Colombia"
                     /note="PCR_primers=fwd_name: ArsF, rev_name: ArsR2"
     rRNA            <1..>725
                     /product="16S ribosomal RNA"
ORIGIN      
        1 gcgacagaag aagcaccggc taactccgtg ccagcagccg cggtaatacg gagggtgcga
       61 gcgttaatcg gaattactgg gcgtaaaggg cacgcaggcg gttaattaag ttggatgtga
      121 aatccccggg cttaacctgg gaatggcatt caagactggt tagctagagt cttgtagagg
      181 ggggtagaat tccatgtgta gcggtgaaat gcgtagagat gtggaggaat accggtggcg
      241 aaggcggccc cctggacaaa gactgacgct catgtgcgaa agcgtgggga gcaaacagga
      301 ttagataccc tggtagtcca cgctgtaaac gatgtcgatt tggaggttgt ggtcaagaac
      361 tgtggcctcc ggagctaacg cgttaaatcg accgcctggg gagtacggcc gcaaggttaa
      421 aactcaaatg aattgacggg ggcccgcaca agcggtggag catgtggttt aattcgatgc
      481 aacgcgaaga accttaccta ctcttgacat ccagagaagc ttttagagat agaggcgtgc
      541 cttcgggaac tttgagacag gtgctgcatg gctgtcgtca gctcgtgttg tgaaatgttg
      601 ggttaagtcc cgcaacgagc gcaaccctta tcctttgttg ccagcgatac ggtcgggaac
      661 tcaaaggaga ctgccggtga taaaccggag gaaggtggcg atgacgtcaa gtcatcatgg
      721 cctcg
//
LOCUS       OP999652                 723 bp    DNA     linear   BCT 13-DEC-2022
DEFINITION  Arsenophonus nasoniae strain AFM1A 16S ribosomal RNA gene, partial
            sequence.
ACCESSION   OP999652
VERSION     OP999652
KEYWORDS    .
SOURCE      Arsenophonus nasoniae (son-killer infecting Nasonia vitripennis)
  ORGANISM  Arsenophonus nasoniae
            Bacteria; Proteobacteria; Gammaproteobacteria; Enterobacterales;
            Morganellaceae; Arsenophonus.
REFERENCE   1  (bases 1 to 723)
  AUTHORS   Castaneda-Molina,Y., Marulanda-Moreno,S., Saldamando-Benjumea,C.,
            Moreno-Herrera,C. and Cadavid-Restrepo,G.
  TITLE     How Gut microbes contribute to Bacillus thuringiensis (Bt)
            endotoxins resistance and the first detection of Arsenophonus
            endosymbiont in Spodoptera frugiperda (Lepidoptera, Noctuidae)
  JOURNAL   Unpublished
REFERENCE   2  (bases 1 to 723)
  AUTHORS   Castaneda-Molina,Y., Marulanda-Moreno,S., Saldamando-Benjumea,C.,
            Moreno-Herrera,C. and Cadavid-Restrepo,G.
  TITLE     Direct Submission
  JOURNAL   Submitted (13-DEC-2022) Science Biotechnology, UNIVERSIDAD NACIONAL
            DE COLOMBIA SEDE MEDELLIN, Carrera 65 Nro. 59A - 110, MEDELLIN,
            ANTIOQUIA 050034, Colombia
COMMENT     Sequences were screened for chimeras by the submitter using
            BIOEDIT.
            
            ##Assembly-Data-START##
            Sequencing Technology :: Sanger dideoxy sequencing
            ##Assembly-Data-END##
FEATURES             Location/Qualifiers
     source          1..723
                     /organism="Arsenophonus nasoniae"
                     /mol_type="genomic DNA"
                     /strain="AFM1A"
                     /isolation_source="Spodoptera frugiperda Gonads"
                     /db_xref="taxon:638"
                     /country="Colombia"
                     /note="PCR_primers=fwd_name: ArsF, rev_name: ArsR2"
     rRNA            <1..>723
                     /product="16S ribosomal RNA"
ORIGIN      
        1 cgacagaaga agcaccggct aactccgtgc cagcagccgc ggtaatacgg agggtgcgag
       61 cgttaatcgg aattactggg cgtaaagggc acgcaggcgg ttaattaagt tggatgtgaa
      121 atccccgggc ttaacctggg aatggcattc aagactggtt agctagagtc ttgtagaggg
      181 gggtagaatt ccatgtgtag cggtgaaatg cgtagagatg tggaggaata ccggtggcga
      241 aggcggcccc ctggacaaag actgacgctc atgtgcgaaa gcggggggag caaacaggat
      301 tagataccct ggtagtccac gctgtaaacg atgtcgattt ggaggttgtg gtcaagaact
      361 gtggcctccg gagctaacgc gttaaatcga ccgcctgggg agtacggccg caaggttaaa
      421 actcaaatga attgacgggg gcccgcacaa gcggtggagc atgtggttta attcgatgca
      481 acgcgaagaa ccttacctac tcttgacatc cagagaagct tttagagata gaggcgtgcc
      541 ttcgggaact ttgagacagg tgctgcatgg ctgtcgtcag ctcgtgttgt gaaatgttgg
      601 gttaagtccc gcaacgagcg caacccttat cctttgttgc cagcgatacg gtcgggaact
      661 caaaggagac tgccggtgat aaaccggagg aaggtgggga tgacgtcaag tcatcatggc
      721 ctc
//
