# Supplementary material for: Microbiome analysis of Spodoptera frugiperda (Lepidoptera, Noctuidae) larvae exposed to Bacillus thuringiensis (Bt) endotoxins
Source: PeerJ. 2023 Sep 12;11:e15916. doi: 10.7717/peerj.15916 (PMC10503500; doi:10.7717/peerj.15916)
Supplement: Supplemental Information 15 — Larvae fed with artificial diet (control) [file peerj-11-15916-s015.gz]

Archive with 1 entries (1 files):
- peerj-11-15916-s015
