# Supplementary material for: Microbiome analysis of Spodoptera frugiperda (Lepidoptera, Noctuidae) larvae exposed to Bacillus thuringiensis (Bt) endotoxins
Source: PeerJ. 2023 Sep 12;11:e15916. doi: 10.7717/peerj.15916 (PMC10503500; doi:10.7717/peerj.15916)
Supplement: Supplemental Information 15 — Larvae fed with artificial diet (control) [file peerj-11-15916-s015.gz › peerj-11-15916-s015]

@A00769:42:HV3CFDRXX:1:2101:15501:1063 2:N:0:TCTCATGATA+TCCACGTGTT
GGACTACTCGGGTATCTAATCCTGTTTGCTCCCCACGCTTTCGAGCCTCAGCGTCAGTTACAGACCAGAGAGCCGCCTTCGCCACTGGTGTTCCTCCATATATCTACGCATTTCACCGCTACACATGGAATTCCACTCTCCTCTTCTGCACTCAAGTCTCCCAGTTTCCAATGACCCTCCCCGGTTGAGCCGGGGGCTTTCACATCAGACTTAAGAAACCGCCTGCGCTCGCTTTACGCCCAATAACTCCG
+
FFFFFFFFFFFF:FFFF:FFFFFFFFFFFFFFFFFF:F:FFFFFFFFFFFFF,,FFFFFFFFFFFFFFFFF:FFFFF,FFF:FFFFFFFF:F:F:FFF,FFF,FFF:F,FFFFFF:FFFFFFFFFFF:FFFFFFF::FFFFFF:FF::F:FFFFF,FFFFFFF::F,:FFF:FFF:FFF,F,,FFFF:FFF:F::FFFFFFFFFF,F,FFFFFFFFFFFFF:FFFF,FF,:FF,FF:,F:F:FFFF,F,F,
@A00769:42:HV3CFDRXX:1:2101:22083:1094 2:N:0:TCTCATGATA+TCCACGTGTT
GGACTACAGGGGTTTCTAATCCTGTTTGCTCCCCACGCTTTCGAGCCTCAGCGTCAGTTACAGACCAGAGAGCCGCCTTCGCCACTGGTGTTCCTCCATATATCTACGCATTTCACCGCTACACATGGAATTCCACTCTCCTCTTCTGCACTCAAGTCTCCCAGTTTCCAATGACCCTCCCCGGTTGAGCCGGGGGCTTTCACATCAGACTTAAGAAACCGCCTGCGCTCGCTTTACGCCCAATAAATCCG
+
:FFFFFFFFFFFFFFFFFFFFFFFFFFFFFFFFFFFFF::FFFFFFFFFFFFF:FFFFFFFFFFFFFF:FF:FFFFF:FFFFFFFFFFFFFFFFFFFFFFFFFF,FFFFFF:FFF:FFF:FFFFFFFFF,FFFFFFFFFFFFFFFFFFF,F,FF,F:FFFF::FFFFFF:FFFFFFFFFFFFFFFFFFFFFFFFFF:,FFFFFFF:FFFF,FFFFFF,FF,FFFFFFFFFFFFFF:FFFFFF,FFFFFF:,
@A00769:42:HV3CFDRXX:1:2101:14778:1219 2:N:0:TCTCATGATA+TCCACGTGTT
GGGGGGGGAGGGGTTTGAAAAAAATTTTTATAAACCGCAAAAAAGCCACAACAAAAAAGAAAAAAAAAAAAAACCACAAAACCACAAGAGAGAAAAAAAAAATAAAAAAAAAAAAAAACAACAAAAAAAAAAAAACAAAAAAAAGAAGAAACAAAAAAAAAGAAAGAAAAAAACAAAAACACCCAGGGGGCGGCGGGGGGGGAGAAAACAAAAAAAAAAACACCTAGCCAGCGCGGACGCCACCAAAAAA
+
F:F:::,,,,,,,,,,,,,,,,:,,:,:,,,,,,,,,,,,::,F,,,,,:,,,,,,,:,F,F,,,,:F:::,:,,,:,,:,,,,,,,,,,,,,,:,,:,,F:,,,,:F,,,F,:,,F,,,,,,,,::,,F::,FF:F:,,F:,:,,:,,::,:,,,,F,,:,,,,,:,,,,FF,,,,:::,FF,,,,,,,,,,,:F:,,,,,:,,,,,,F,:,,F,F,:F,:,F,,,,,,,,,,,,,,,F,,:,,FFFF:
@A00769:42:HV3CFDRXX:1:2101:28655:1266 2:N:0:TCTCATGATA+TCCACGGGTT
GGACTACTAGGGTTTCTAATCCTGTTTGCTACCCACACTTTCGAGCCTCAACGTCAGTTACAGTCCAGAAAGCCGCCTTCGCCACTGGTGTTCCTCCATATATCTACGCATTTCACCGCTACACATGGAATTCCACTCTCCTCTTCTGCACTCAAGTCTCCCAGTTTCCAATGACCCTCCCCGGTTGAGCCGGGGGCTTTCACATCAGACTTAAGAAACCGCCTGCGCTCGCTTTACGCCCAATAAATCCG
+
FFFF:FFFFFFFFFFFFFFFFFFFFFFFFFFFFFFFFFFFFFFFFFFFFFFFF:FFFFFFFFFFFFFFF:FFFFFFFFFFFFFFFFFFFFFFFFFFF:FFFFFFFFFFFFFFFFFFFFFFFF,F,FFFFFFFFFFFFFFFFFFFFFF:FFFFFFFFFFFFFFFFFFFFF:FFFFFFFFFFFFFFFF,FFFF:FFFFFFFFFFFFFFFFFFFF:FFF,FFFFFFFFFFF:FFFFFF:F:FFFFFF:FFFFFF
@A00769:42:HV3CFDRXX:1:2101:27941:1282 2:N:0:TCTCATGATA+TCCACGTGTT
GGACTACTGGGGTATCTAATCCTGTTTGCTCCCCACGCTTTCGAGCCTCAGCGTCAGTTACAGACCAGAGAGCCGCCTTCGCCACTGGTGTTCCTCCATATATCTACGCATTTCACCGCTACACATGGAATTCCACTCTCCTCTTCTGCACTCAAGTCTCCCAGTTTCCAATGACCCTCCCCGGTTGAGCCGGGGGCTTTCACATCAGACTTAAGAAACCGCCTGCGCTCGCTTTACGCCCAATAAATCAG
+
:FFFFFFFFFFFFFFFFFFF:FF,FFFFFFFFFFFFFFFFFFFFFFFFF,FFFFFFFFFFFFFFFFFFFFFFFFFFFFFF:FFFFFF:FFFFFFFFFFF::F,FFFFFFFFFFFFFFFFFFF,:FFFFFFFFFFFFFFFFFF:FFFFF:F,FFFFFF,FF:F::FFFFFFFFF:FFFFFFFFFFFF:FFFFFFFFFFFFFFFFFFF:F:FFFFFF,FFFFFF,FF:FFFFFFFFFFF,FFFF,FF,FFFFF
@A00769:42:HV3CFDRXX:1:2101:16071:1297 2:N:0:TCTCATGATA+TCCACGTGTT
GGACTACTCGGGTTTCTAATCCTGTTTGCTCCCCACGCTTTCGAGCCTCAGCGTCAGTTACAGACCAGAGAGTCGCCTTCGCCACTGGTGTTCCTCCATATATCTACGCATTTCACCGCTACACCTGGAATTCCACTCTCCTCTTCTGCACTCAAGTCTCCCAGTTTCCAATGACCCTCCCCGGTTGAGCCGGGGGCTTTCACAGCAGACTTATGAAACCGCCTGCGCTCGCGTTACGCCCACTAAATCCG
+
F:::FF:FFFFFFFFFFFFFFFFFFFFFFFFFFFFFF:F::FFF:FF:F:F:F:FFF,FFFFFFFFFFFFFFFFF::FFF:F:F,:F::F:F,FFF,FFFF:FFFFFFF,,:FF:F:FFFFFFF:::FFFF::FF:,FFFFF:F:FFFFF:FF:FF,,F:FF,F:FFFFF:F:FF:FFFF,FF:,::F:FFF,FFFFF,FFFFF,FF:FFFF,,:F,FF:FFFFF:FF:FFF,F,::,FFFF,FFFFFFF:
@A00769:42:HV3CFDRXX:1:2101:25301:1376 2:N:0:TCTCATGATA+TCCACGTGTT
GGACTACGGGGGTATCTAATCCTGTTTGCTCCCCACGCTTTCGAGCCTCAGCGTCAGTTACAGACCAGAGAGTCGCCTTCGCCACTGGTGTTCCTCCATATATCTACGCATTTCACCGCTACACCTGGAATTCCACTCTCCTCTTCTGCACTCAAGTCTCCCAGTTTCCAATGACCCTCCCCGGTTGAGCCGGGGGCTTTCACATCAGACTTAAGAAACCGCCTGCGCTCGCTTTACGCCCAATAAATCCG
+
FFFFF:FFFFFFFFFFFFFFFFFFFFFFFFFFFFFFFFFFFFFFFFFFFFFFFFFFFFFF:FFFFFF:FFFFFFFFFFFFFFFFFFFFFFFFFFFFFFFFFFFFFFFFFFFFFFFFFFFFFFFF,FF:FFFFFFFF:,FFFFFF,FFFFFFFFFFF,FFFFF:FF::FFFFFFFFF:FFFFFF:FFF:FFFFFFFFFFFFFFFF,FFFFFFFFFFF,FFFFFFF,FFFFFFF,F:FFFFFF:F:FFFFFFF
@A00769:42:HV3CFDRXX:1:2101:3061:1407 2:N:0:TCTCATGATA+TCCACGTGTT
GGACTACCGGGGTATCTAATCCTGTTTGCTCCCCACGCTTTCGAGCCTCAGCGTCAGTTACAGACCAGAGAGCCGCCTTCGCCACTGGTGTTCCTCCATATATCTACGCATTTCACCGCTACACATGGAGTTCCACTTTCCTCTACTGCACTCAAGTCATCCAGTTTCCAATGACCCTCCCCGGTTGAGCCGGGGGCTTTCACATCAGACTTAAGAAACCGCCTGCGCTCGCTGTACGCCCAAGAAATCCG
+
:FFFFF,FF:FFFFF,:FF,F,FFFF::FFF:,,FF,F,FFFFF:F,FFFFF:FF,FFFFFFFFFFF:FFFFFFFFF:F,FFFFFF:F,FFFF:::,FFF:::FFFFFFFFF:FF:FFF:FFF::,,F:F:FF,FF:FFF,,FFF:,FFFFFF,FFFFFFFFF:,FFFFFF:FFF,FFFFFFF:F,FFFFFFF,:,F,FFF:FF,FFFFF:F,,FFF::F,F:,FFFFFFFF:FF,,:FF:,F,F:,:,,:
@A00769:42:HV3CFDRXX:1:2101:14100:1454 2:N:0:TCTCATGATA+TCCACGTGTT
GGACTACGCGGGTATCTAATCCTGTTTGCTACCCAAACTTTCGAGCCTCAACGTCAGTTACAGTACAGAAAGCCGCCTTCGCCACTGGTGTTCTTCCTGATATGTACGAATTGCACCGCTACACATGGAGTGCCACTGTCCGCTAATGATCTCAGGACGAGGAGGTTGCGAAGCGATTCGGCGGGTGAGCGGAGGGCTGGGGCGGGGGGGGTAGTGAGCGGACGTCGCGCGAGGTGCGGCCAGGTTGGGCG
+
,,FFFFFF:FFFFF:FFFF::F:F,FFF:F::,FF,FF:FFFFF:FFF,:F,:,F,:F,,FF:F,FF:,:F:F:F:F,F:,,FFFFF,,FF:F:F,:,,,FF,,,:::,,,:,,,,:,::,:,,::FF::F:,,::F,,,,,,,,,,F,,::,,,,,,,,,,,:,,,,,,,:::,,,,,,,:,F,:F,:,,F,FFF,,,,,,,:,,:,,,,,,,,,,,,,,::,,,,,,,F,,,,,,F,,,,,:,,,:,:F
@A00769:42:HV3CFDRXX:1:2101:21187:1548 2:N:0:TCTCATGATA+TCCACGTGTT
GGACTACGAGGGTATCTAATCCTGTTTGCTCCCCACGCTTTCGAGCCTCAGCGTCAGTTACAGACCAGAGAGCCGCCTTCGCCACTGGTGTTCCTCCATATATCTACGCATTTCACCGCTACACATGGAATTCCACTCTCCTCTTCTGCACTCAAGTCTCCCAGTTTCCAATGACCCTCCCCGGTTGAGCCGGGGGCTTTCACATCAGACTTAAGAAACCGCCTGCGCTCGCTTTACGCCCAATAAATCCG
+
:FFFFFFFFFFFFFFFFFFFFFFFFF:FFF:FFFFFFFFFFFFF:FFFFFFFFFFFFFFFFFFFFFFFFFFFFFFFFFFFFF:F,:FFFFFFFFFFFFFFFFFFFFFFFFFF:F:FFFF:FFFFFFFFFF:FFFFF::,FFFFFFFFFFFFFFFFFFF,F:FFFFFFFFFF,FFFFF,F:FFF:FF:F:FFF::FFFFFF:FFF,FF:FFFFFF:FF:,F,F,,F::FFF:FFF,FF,FFFFFFFF::FF,
@A00769:42:HV3CFDRXX:1:2101:3947:1564 2:N:0:TCTCATGATA+TCCACGTGTT
GGACTACTCGGGTTTCTAATCCTGTTTGCTACCCACACTTTCGAGCCTCAACGTCAGTTACAGTCCAGAAAGCCGCCTTCGCCACTGGTGTTCCTCCATATATCTACGCATTTCACCGCTACACATGGAATTCCACTCTCCTCTTCTGCACTCAAGTCTCCCAGTTTCCAATGACCCTCCCCGGTTGAGCCGGGGGCTTTCACATCAGACTTAAGAAACCGCCTGCGCTCGCTTTACGCCCAATAAATCCG
+
FFFFFFFFFFFFFFFFFFFFFFFFFFFFF:FFFFFFFFFFFFF:FFFFFFFFFFFFFFFFFFFFFFFFFFFFFFFFFFFFFFFFFFFFFFF:FFFFFFFFFFFFFFFFFFFFFFFFFFFFFFFFFFFFFFFFFFFFFFFFFFFFFFFFFFFFFFFFFFFFFFFFFFFFFF,FFFFFFFFFFFF:FFFFFFFFFFFFFFFFFFFFFFFFFFF:FF:F:FFFFFFF:FFF:F,FFFFFFFFFFFFFFFFFFF,
@A00769:42:HV3CFDRXX:1:2101:23972:1579 2:N:0:TCTCATGATA+TCCACGTGTT
GGACTACGGGGGTATCTAATCCTGTTTGCTCCCCACGCTTTCGAGCCTCAGCGTCAGTTACAGACCAGAGAGCCGCCTTCGCCACTGGTGTTCCTCCATATATCTACGCATTTCACCGCTACACATGGAATTCCACTCTCCTCTTCTGCACTCAAGTCTCCCAGTTTCCAATGACCCTCCCCGGTTGAGCCGGGGGCTTTCACATCAGACTTAGGAAACCGCCTGCGCTCGCTTTACGCCCAATAAATCCG
+
FFFFFFFFFFFFFFFFFFFFFFFFFFFFFFFFFFFFFFFFFFFFFFFFFFFFFFFFFFFFFFFFFFFFFFFFFFFFFFFFFFFFFFFFFFFFFFFFF:FFF:FFFFFFFFFFFFFFFFFF:FFFFFFFFFFFF:FFFFFFFFFFFFFFF:FFFFFFFFFFFFFFFFFFFFFFF:FFFFFFFF:F,FFFFFFFFFFFFF,FFFFFFFF,:FFFFFFFFFFFFFFFFFFFFF:FFF::F,FFFF:FFFFFFF,
@A00769:42:HV3CFDRXX:1:2101:28375:1595 2:N:0:TCTCATGATA+TCCACGTGTT
GGATTACCAGGGTATCTAATCCTGTTTGCTCCCCACGCCTTCGAGCCTCAGCGTCAGTTCCAGACCAGAGAGCCGCCTTCGCCACTGGTGTTCCTCCATATATCTACGCATTTCACCGCTACACATGGAATTCCACTCTCCTCTTCTGCACTCAAGTCTCCCAGTTTCCAATGACCCTCCCCGGTTGAGCTGAGGGCTTTCACTTCAGACTTAAATAACCGTCTGCGCTCGCTTTACGCCCAATAAATCCG
+
FFFFFFFFFFFFF:FFFFFFFFFFFFFFFFFFFFFFFFFFFFFFFFFFFFFFF:FFFFFFFFFFFFFFFFFFFFFFFFFFFFFFFFFFFFF,FFFF:FFFFFFFFFFFFF,FFFFFFFFFFFFFFFFFFFFFFFFFFFFFFFFFFFFFFFFFFFF:FFFFFFFFFFFFFFFFFFFFFFFFFFF:FFFFFFFFFFFFFFF:FFFFFFFFFFF,FFFFFFFF,::FFF:FFFFFFFFFF:FFFFF:F:F:,F:
@A00769:42:HV3CFDRXX:1:2101:13395:1611 2:N:0:TCTCATGATA+TCCACGTGTT
GGACTACGAGGGTATCTAATCCTGTTTGCTCCCCACGCTTTCGAGCCTCAGCGTCAGCTACAGACCAGAGAGCCGCCTTCGCCACTGGTGTTCCTCCATATATCTACGCATTTCACCGCTACACATGGAATTCCACTCTCCTCTTCTGCACTCAAGACTCCCAGTTTCCAATGACCCTCCCCGGTTGAGCCGGGGGCTTTCACATCAGACTTAAGAAACCGCCTGCGCTCGCTTTACGCCCACTAAATCCG
+
FFFFF:F:FF,FFFFFFFFF:FF,:,FF:F,FFFFFFFF:FFFFFFFFFF,FFFFF:,FF:F,FF,FFFF:FFFFFF:FFFF:FF,FFFFFF:FFFFFFFFFFFFFFFFFF,FFFFF:FFF:FFFF:F:FF:,FF,,FFFFF,F,F:FFFFFFFFF,FFFFFFFFFF:FFF:FFFFFFFFFFFFFF:F::FF,F,F,F,FFFFFFFF:FFF:FF:FFFFFFFFF,FFFFF,FF:FFF:FFFF,FF:FFFF,
@A00769:42:HV3CFDRXX:1:2101:24749:1673 2:N:0:TCTCATGATA+TCCACGTGTT
GGACTACTGGGGTATCTAATCCTGTTTGCTCCCCACGCTTTCGAGCCTCAGCGTCAGTTACAGACCAGAGAGCCGCCTTCGCCACTGGTGTTCCTCCATATATCTACGCATTTCACCGCTCCACATGGAATTCCACTCTCCTCTTCTGCACTCAAGTCTCCCAGTTTCCAATGACCCTCCCCGGTTGAGCCGGGGGCTTTCACATCAGACTTAAGAAACCGCCTGCGCTCGCTTTACGCCCACTAAACCCG
+
:FFFFFFFFFFFFF,F:FFFFFFFFFFFF:FF:FFFFFF:FFFF,FFFFFFFFFF,F:F:F:FFFFFFFFFFFFFFFFFF,,FFFFFFFFFFFF:FFFFFF:FFF:F,F:F,FFFFFFFF,FFFF,FFF:,FF,FFF:FF,FF:FFFFFFFFFFF,FFFFFFFFF,FFFFFF:FFFFFFFFFFFFFFFFFF::FFFF:F,FFFF,F:F,:FF:FFFFF,FF,FFFFFFFFF,FFFFF,F:FF,FFFFF,,,
@A00769:42:HV3CFDRXX:1:2101:8169:1861 2:N:0:TCTCATGATA+TCCACGGGTT
GGACTACAGGGGTATCTAATCCTGTTTGCTCCCCACGCTTTCGAGCCTCAGCGTCAGTTACAGACCAGAGAGCCGCCTTCGCCACTGGTGTTCCTCCATATATCTACGCATTTCACCGCTACACATGGAATTCCACTCTCCTCTTCTGCACTCAAGTCTCCCAGTTTCCAAAGACCCTCCCCGGTTGAGCCGGGGGCTTTCACATCAGACTTAAGAAACCGCCTGCGCACGCTTTACGCCCAATAAATCCG
+
FFFFFFFFFFFFFFFFFFFFFF,FFF,FFFFFFF:FFFFFFFF:,FFFFFFFFFFFFFFFF:FFFFFFFF::F,FFFFFFFFFF:FFFFFFFF:F:FFFFF,FFFFFFFFFFFFFFFFFFFFFF::F:FFFFFFF:,F:FF,FFFFFF,FFFFFFF:,FFFFFFFFFFFFF,FFFFFFFFFFFFFFFFFFF:FFFFFFFFFFFFFFFFFFFFFF,:,FFF,FFF,F:F,FFFFFFFF,FFFFFF:FFFFF:
@A00769:42:HV3CFDRXX:1:2101:15383:1892 2:N:0:TCTCATGATA+TCCACGTGTT
GGACTACGGGGGTTTCTAATCCTGTTTGCTCCCCACGCTTTCGAGCCTCAGCGTCAGTTACAGACCAGAGAGCCGCCTTCGCCACTGGTGTTCCTCCATATATCTACGCATTTCACCGCTACACATGGAATTCCACTCTCCTCTTCTGCACTCAAGTCTCCCAGTTTCCAATGACCCTCCCCGGTTGAGCCGGGGGCTTTCACATCAGACTTAAGAAACCGCCTGCGCTCGCTTTACGCCCAATAAATCCG
+
FFFFFFFFFFFFFFFFFFFFFFFFFFFFFFFFFFFFFFFFFFFFFFFFFFFFFFFFFFFFFFFFFFFFFFFFFFFFFFFFFFFFFFFFFFFFFFFFFFFFF:FFFFFFFFFFFFFFFFFFFFFF:FFFFFFFFFFFFFFFFFFFFFFFFFFFFFF,FFFFFFFFFFFFFFFF:FFFFFFFFFFF:FFFFFFFFFFFFFFFFFFF:FFFFFFFFFFFFFFFFFFFFFFFFFFFFF:FF,FFFF,FFFFFFF,
@A00769:42:HV3CFDRXX:1:2101:5737:2002 2:N:0:TCTCATGATA+TCCACGTGTT
GGACTACGCGGGTTTCTAATCCTGTTTGCTCCCCACGCTTTCGAGCCTCAGCGTCAGTTACAGACCAGAGAGCCGCCTTCGCCACTGGTGTTCCTCCATATATCTACGCATTTCACCGCTACACATGGAATTCCACTCTCCTCTTCTGCACTCAAGTCTCCCAGTTTCCAATGACCCTCCCCGGTTGAGCCGGGGGCTTTCACATCAGACTTAAGAAACCGCCTGCGCTCGCTTTACGCCCAAGAAATCCG
+
FFFFFFFFFFFFFFFFFFFFFFFFFFFFFFFFFFFFFFFFFFFFFFFFFFFFFFFFFFFFFFFFFFFFFFFFFFFFF:FFFFFFFFFFFFFFFFFFFFFFFFFFFFFFFFFFFFFFFFFFFFFFFFFFFFFFFFFF:F:FFFFFFFFFFFFFFFFFFFFFFFFFFFFFF,FFFFFFFFFFFF:FFFFFFFFFFFFFFF::FFFF:FF:FFFFFFFFF,FFFFF:FF:FFFFFF,FFFFFFFFF,FFFFFF,
@A00769:42:HV3CFDRXX:1:2101:31801:2080 2:N:0:TCTCATGATA+TCCACGTGTT
GGACTACAGGGGTTTCTAATCCTGTTTGCTCCCCACGCTTTCGAGCCTCAGCGTCAGTTACAGACCAGAGAGCCGCCTTCGCCACTGGTGTTCCTCCATATATCTACGCATTTCACCGCTACACATGGAATTCCACTCTCCTCTTCTGCACTCAAGTCTCCCAGTTTCCAATGACCCTCCCCGGTTGAGCCGGGGGCTTTCACATCAGGCTTAAGAAACCGCCTGCGCTCGCTTTACGCCCAATAAATCCG
+
FFFFFFFFFFFFF:FFFFFFFFFF:FFFFFFFFFFFFFF:FFF:FFFFF:FFFFFFFFF:FFFFFF,FFFFFFFFFF,FFFFFFFFFFFFF:FFFFFF:FF::FFFFFFFFFFF:FFFF,,F,F:FFFF,F,FFFFFFFFFFFFFFFFFFFFFFFFFFFFFFF,FFFFF,F:FFFFFFFFFF:FFFFFFFFF:FF:FF,FFFFFFFFFFFFF:F:FF,FFFFF,FFFF:FFFF,FFFFFFFF:,F,FFFF:
@A00769:42:HV3CFDRXX:1:2101:14696:2112 2:N:0:TCTCATGATA+TCCACGTGTT
GGACTACTGGGGTATCTAATCCTGTTTGCTCCCCACGCTTTCGAGCCTCAGCGTCAGTTACAGACCAGAGAGCCGCCTTCGCCACTGGTGTTCCTCCATATATCTACGCATTTCACCGCTACACATGGAATTCCACTCTCCTCTTCTGCACTCAAGTCTCCCAGTTTCCAATGACCCTCCCCGGTTGAGCCGGGGGCTTTCACATCAGACTTAAGAAACCGCCTGCGCTCGCTTTACGCCCAATAAATCCG
+
FFFFFFFFFFFFFFFFFFFFFFFFFFFFFFFFFFFFFFFFFFFFFFFFFFFFFFFFFFFFFFFFFFFFFFFFFFFFFFFFFFFFFFFFFFF:FFFFFFFFFFFFFFFFFFFFFFFFFFFFFFFF,FFF:FFFFFFFFF:FFFFFFFFFFFFFFFFFFFFFFF:FFFFFFFFFFFFFFFFFFFFFFFFFFFFFFFFFFFFFFFF:FFFFFFFF:F:F,FFFFFFF::FF:FFFFFFFFFFFFFFFFFFFFFF
@A00769:42:HV3CFDRXX:1:2101:30463:2143 2:N:0:TCTCATGATA+TCCACGTGTT
GGACTACGGGGGTTTCTAATCCTGTTTGCTCCCCACGCTTTCGAGCCTCAGCGTCAGTTACAGACCAGAGAGCCGCCTTCGCCACTGGTGTTCCTCCATATATCTACGCATTTCACCGCTACACATGGAATTCCACTCTCCTCTTCTGCACTCAAGTCTCCCAGTTTCCAATGACCCTCCCCGGTTGAGCCGGGGGCTTTCACATCAGACTTAAGAAACCGCCTGCGCTCGCTTTACGCCCAATAAATCCG
+
FFFFFFFFFFFFFFFFF:FFFFFFFFFFFFFFFFFFFFFFFFFFFFFFFFFFFFFFF:FFFFFFFFFFFFF:FFFFFFFFFFFFFFFFFFF:FFFFFFFFF:FFFFFFFFFFFFFFFFFFFFFF,FFFFFFFFFFFFFFFFFFFFFFFFFFFFFFFFF:FFFFFFFFFFFFFFFFFFFFF:FF:FFFFFFFF:FFFFFFFFFFFFFFFFFFFFFFFFFFFFF:FFFFFFF,FF:FF:FFF:FFFFFFFFF:
@A00769:42:HV3CFDRXX:1:2101:31114:2174 2:N:0:TCTCATGATA+TCCACGTGTT
GGACTATCGGGTTTCTAATCCTGTTTGCTCCCCACGCTTTCGAGCCTCAGCGTCAGTTACAGACCAGAGAGCCGCCTTCGCCACTGGTGTTCCTCCATATATCTACGCATTTCACCGCTACACATGGGATTCCACTCTCCTCTTCTGCACTCAAGTCTCCCAGTTTCCAATGACCCTCCCCGGTTGAGCCGGGGGCTTTCACATCAGACTTAAGAAACCGCCTGCGCTCGCTTTACGCCCAATAAATCCG
+
FFFFFFFFFFFF:FFFFFFFFFFFFFFFFFFFFFFFFF:FFFFFFFFFFFFFFFFFFFFFFFFFFFFFFFFFFFFFFFFFFFFFFFFFFFFFFFFFFFFF:FFFFFFFFFFFFFFFFFFFFFFFFFFFFFFFFFFFFFFFFFF:FFFFFFFFFFFFFFFFFFFFFFFFFFFFFFFFFFFFFF:FFFFFFFFFFFFFFFFFFF:FFFFFFFF:FFFF:FFFF::F,F::FFFFFFFF:FFFF,::FFFF:F
@A00769:42:HV3CFDRXX:1:2101:30436:2190 2:N:0:TCTCATGATA+TCCACGTGTT
GGACTACGGGGGTTTCTAATCCTGTTTGCTCCCCACGCTTTCGAGCCTCAGCGTCAGTTACAGACCAGAGAGCCGCCTTCGCCACTGGTGTTCCTCCATATATCTACGCATTTCACCGCTACACATGGAATTCCACTCTCCTCTTCTGCACTCAAGTCTCCCAGTTTCCAATGACCCTCCCCGGTTGAGCCGGGGGCTTTCACATCAGACTTAAGAAACCGCCTGCGCTCGCTTTACGCCCACTAAATCCG
+
FFFFF:FFFFFFFFFFFFFFFFFFFFFFFFFFFFFFFFF,FFFFFFFFFFFFFFFFFFFFFFFFFFFFFFFFFFFFF,FFFFF:FFFFFFFFFFFFFF:FF::F::FFF,F,FFFFFFF,FFFFFFFF:::FFF,F:FFFFFF::FFFFFF,FF:FFF:FFFFFF:FFF,FFFFFFFFFFFFF,F,FFFFFFFFFFFF:,F,FF,FFF,F,F:F:F,,FFFFFF,::FFFFFF,:FF,FFF,:FF,F,FF,
@A00769:42:HV3CFDRXX:1:2101:10574:2268 2:N:0:TCTCATGATA+TCCACGTGTT
GGACTACTGGGGTATCTAATCCTGTTTGCTACCCACACTTTCGCGCCTCAACGTCAGTTACAGTCCAGAAAGCCGCCTTCGCCACTGGTGTTCTTCCATATATCTACGCATTTCACCGCTACACATGGAGTTCCACTTTCCTCTACTGCACTCAAGTCATCCAGTTTCCAAAGCAATTCCTCAGTTGAGCTGAGGGCTTTCACTACAGACTTAAATAACCGTCTGCGCTCGCTTTACGCCCAATAAATCCG
+
FFFFFFFFFFFFFF:FFFFFFFFFFFFFFF,FFFFFFFFFFFF,FFFFFFFFFFFFF,FFFFFFFFFF:FFFFFFF:FFFFFFFFFFFFFFFFF:FFFFF,FFFFFFFFFFFFFFFFFFFFFFFFFFFFFFFFFFFFFFFFFFFFFFFFFFFFFFF:FFFFFFFFF,FFFFFFFFFFFF,FFFFFFFFFF,FFFFFFF:FFFFF,FFFFFFFFFFFFFFF,,:F:FFFFFFFFFFFF,FFFFFFFFFFF,F
@A00769:42:HV3CFDRXX:1:2101:8377:2315 2:N:0:TCTCATGATA+TCCACGTGTT
GGACTACAGGGGTATCTAATCCTGTTTGCTCCCCACGCTTTCGAGCCTCAGCGTCAGTTACAGACCAGAGAGCCGCCTTCGCCACTGGTGTTCCTCCATATATCTACGCATTTCACCGCTACACATGGAATTCCACTCTCCTCTTCTGCACTCAAGTCTCCCAGTTTCCAATGACCCTCCCCGGTTGAGCCGGGGGCTTTCACATCAGACTTAAGAAACCGCCTGCGCTCGCTTTACGCCCAATAAATCCG
+
FFFFFFFFFFFFFFFFFFFFFFFFFFFFFFFFFFFFFFFFFFFFFFFFFFFFFFFFFFFFFFFFFFFFFFFFFFFFFFFFFFFFFFFFFFFFFFFFFFFFFFFFFFFFFFFFFFFFFFFFFFFFFFFFFFFFFFFFFFFFFFFFFFFFFFFFFFFFFFFFFFFFFFFFFFFFFFFFFFFFFFFFFFFFFFFFFFFFFFFFFFFFFF::FFFFFFFFFFF:FFFFFFFFFFFFFFFFF:FFFFFFFFFFFF:
@A00769:42:HV3CFDRXX:1:2101:6858:2347 2:N:0:TCTCATGATA+TCCACGTGTT
GGACTACCGGGGTATCTAATCCTGTTTGCTCCCCACGCTTTCGAGCCTCAGCGTCAGTTACAGACCAGAGAGCCGCCTTCGCCACTGGTGTTCCTCCATATATCTACGCATTTCACCGCTACACATGGAATTCCACTCTCCTCTTCTGCACTCAAGTCTCCCAGTTTCCAATGACCCTCCCCGGTTGAGCCGGGGGCTTTCACATCAGACTTAAGAAACCGCCTGCGCTCGCTTTACGCCCAATAAATCCG
+
FFFFFFFFFFFFFFFFFFFFFFFFFFFFFFFFFFFFFFFFFFFFFFFFFFFFFFFFFFFFFFFFFFFFFFFFFFFFFFFFFFFFFFFFFFFFFFFFFFFFFFFFFFFFFFFFFFFFFFF:FFFFFFFFFFFF:FFFFFFFFFFFFFFFFFFFFFFFFFFFFF,FFFF:FFFFFFFFFFFFFFFFFFFFFFFFFFFFFFFFFFFFFFFFFFFFFFFFFFFF:FFFFFFFFFFFFFFFF,FFFF,:FF,FFF,
@A00769:42:HV3CFDRXX:1:2101:18719:2347 2:N:0:TCTCATGATA+TCCACGTGTT
GGACTACGGGGGTATCTAATCCTGTTTGCTCCCCACGCTTTCGAGCCTCAGCGTCAGTTACAGACCAGAGAGCCGCCTTCGCCACTGGTGTTCTTCCATATATCTACGCATTTCACCGCTACACATGGAGTTCCACTTTCCTCTACTGCACTCAAGTCATCCAGTTTCCAAAGCAATTCCTCAGTTGAGCTGAGGGCTTTCACTTCAGACTTAAATAACCGTCTGCGCTCGCTTTACGCCCAATAAATCCG
+
FFFFFFFFFFFFFFFFFFFFFFFFFF:FFFFFFFFFFFFFFFFFFFFFFFFFFFFFFFFFFFFFFFFFFFFFFFFFF,FFFFFFFFFF:FFFFF:FFFFFFFFFFFFFFFFFFFFFFFFFFFFFFFFFFFFFFFFFFFFFFFFFFFFFFFFFFFFFFFFFFFFFFFFFFFFFFFF:FFFFFFFFFFFFFFFFFFFFF:FFFFFFFFFFFFFFFFFFFFFFF:FFFFFFFFFFF:FFFFFFFFF:FFFFFFF
@A00769:42:HV3CFDRXX:1:2101:25572:2409 2:N:0:TCTCATGATA+TCCACGTGTT
GGACTACTGGGGTTTCTAATCCTGTTTGCTCCCCACGCTTTCGAGCCTCAGCGTCAGTTACAGACCAGAGAGCCGCCTTCGCCACTGGTGTTCCTCCATATATCTACGCATTTCACCGCTACACATGGAATTCCACTCTCCTCTTCTGCACTCAAGTCTCCCAGTTTCCAATGACCCTCCCCGGTTGAGCCGGGGGCTTTCACATCAGACTTAAGAAACCGCCTGCGCTCGCTTTACGCCCAAGAAATCCG
+
FFFFFFFFFFFFFFFFFFFFFFFFFFFFFFFFFFFFFFFFFFFFFFFFFFFFFFFFFFFFFFFFFFFFFFFFFFFFFFFFFFFFFFFFFFFFFFFFFFFFFFFFFFFFFFFFFFFFFFFFFFFF:FFFFFFFFFFFFFFFF:FFFFFFFFFFFFFFFFFFF:FFFFFFFFFFFFFFFFFFFFFFFFFFFFFFFFFFFFFFFFFFFFFFFFFFFFFFFFFFFFF:FFFFFF,FF,F,FFFFFFF,FFFFFFF
@A00769:42:HV3CFDRXX:1:2101:8992:2722 2:N:0:TCTCATGATA+TCCACGTGTT
GGACTACCGGGGTTTCTAATCCTGTTTGCTCCCCACGCTTTCGAGCCTCAGCGTCAGTTACAGACCAGAGAGCCGCCTTCGCCACTGGTGTTCCTCCATATATCTACGCATTTCACCGCTACACATGGAATTCCACTCTCCTCTTCTGCACTCAAGTCTCCCAGTTTCCAATGACCCTCCCCGGTTGAGCCGGGGGCTTTCACATCAGACTTAAGAAACCGCCTGCGCTCGCTTTACGCCCAATAAATCCG
+
:FFFFFFFFFFFF:FFFFF:FFFFF:FFFFFFFFFFFFFF,:FFFFFFFFFFF:F:FFFFFFFFFFFFFFFFFFFFFFFFFF:FFFFFFFFFFFFFFFFFFF,,:FF:FFFFFFFFFFFFFFFF,F:FFFFF:FFFFFFF:F:,FFFFFFFFFFFFFFFFFFFFFFFFFFFFFFFFF:,FFF::FF,F:FFFFFFFFFFFFFFFFFFFF,FFFFFFF:,F:F,:FF,FFFFFF,F:,:FFFFF,FFFFF,F
@A00769:42:HV3CFDRXX:1:2101:1922:2754 2:N:0:TCTCATGATA+TCCACGTGTT
GGACTACGGGGGTATCTAATCCTGTTTGCTCCCCGCGCTTTCGAGCCTCAGCGTCAGTTACAGACCAGAGAGCCGCCTTCGCCACTGGTGTTCCTCCATATATCTACGCATTTCACCGCTACACATGGAATTCCACTCTCCTCTTCTGCGCTCAAGTCTCCCAGTTTCCAATGACCCTCCCCGGTTGAGCCGGGGGCTTTCACATCAGACTTAAGAAACCGCCTGCGCTCGCTTTACGCCCAAGAAATCCG
+
FFFFFFFFFFFFFFFFFFFFFFFFFFFFFFFFFFFFFFFFFFFFFFFFFFFFFF:FFFFFFFFFFFFFF:FFFFFFFFFFF:FFFFFFFFFF:FF,FFFFFFF:FFFFFFFFFFFFFFFFFFFFFFF::FFFFFFFF:FFF,FFFFFFFFFFFF:FFFFFFFFFFFFFFFFFFFFFFFFFFFFFFFFFF:FFFFFFFFFFF,FFFFFFFF:FFFFFF,:FFFFFFFFFFFFFF,FFFFFFFF:,F,,FF,,
@A00769:42:HV3CFDRXX:1:2101:18801:2769 2:N:0:TCTCATGATA+TCCACGTGTT
GGACTACGGGGGTATCTAATCCTGTTTGCTCCCCACGCTTTCGAGCCTCAGCGTCAGTTACAGACCAGAGAGCCGCATACGCCACTGGTGTACTTCCATATATCTACGCATTTCACCGCTACACATGGAGTTCCACTTTCCTCTACTGCACTCAAGTCATCCAGTTACCAAAGCAATTCCTCAGTTGAGCTGAGGTCTTTCACTTCAGACTTAAATAAACGTCTGCGCTCGCTTTACGCCCAATAAATCCG
+
,,FF,F,::F:FFFFF:FFFF:F,,F,,F,FF,FF::F:,,:FFFFF:F:,F,,FF,F,:FF:::,FFF::FFF:F,F,FFF,:,F,:,,,,F,,FF::,,FFFFFF,FFFF:F:FFFFFFF,FF:,,F,,FFFFFFF:F,:FFF:F,F::FFF,FFFF,FFFF,FFFFFFF,FFFF,F,FFFF:F,F,FF::F,:F:FF,FFFFF,FFFF,FFF:FF,F:FFF:F,F:FFFF,,FFF:FFFF:F,FFFFF
@A00769:42:HV3CFDRXX:1:2101:32796:2832 2:N:0:TCTCATGATA+TCCACGTGTT
GGACTACAAGGGTTTCTAATCCTGTTTGCTCCCCACGCTTTCGCGCCTCAGCGTCAGTTACAGACCAGAGAGCCGCCTTCGCCACTGGTGTTCCTCCATATATCTACGCATTTCACCGCTACACATGGAATTCCACTCTCCTCTTCTGCACTCAAGTCTCCCAGTTTCCAATGACCCTCCCCGGTTGAGCCGGGGGCTTTCACATCAGACTTAAGAAACCGCCTGCGCTCGCTTTACGCCCAATAAATCCG
+
FFFFFFFFFFFFFFFFFFFFFFFFFFFFFFFFFFFFFFFFFFFFFFFFFFFFFFFFFFFFFFFFFFFFFFFFFFFFFFFFFFFFFFFFFFFFFFFFFFFFFFFFFFFFFFFFFFFFFFFFFFFFFFFFFFFFFFFFFFFFFFFFFFFFF:FFFFFFFFFFFFFFFFFFFFFFFFFFFFFFFFFFFFFFFFFFFFFFFFFFFFFFFFFFFFFFFFFFF::FFF:FFFFFFFFF:F:FF:FFFFFFFFFFFF,
@A00769:42:HV3CFDRXX:1:2101:1750:2988 2:N:0:TCTCATGATA+TCCACGTGTT
GGACTACGAGGGTATCTAATCCTGTTTGCTCCCCACGCTTTCGAGCCTCAGCGTCAGTTACAGACCAGAGAGCCGCCTTCGCCACTGGTGTTCCTCCATATATCTACGCATTTCACCGCTACACATGGAATTCCACTCTCCTCTTCTGCACTCAAGTCTCCCAGTTTCCAATGACCCTCCCCGGTTGAGCCGGGGGCTTTCACATCAGACTTAAGAAACCGCCTGCGCTCGCTTTACGCCCAATAAATCCG
+
FFFFFFFFFFFFFFFFFFFFFFFFFFFFFFFFFF:FFFFFFFFFFFFFF:FFFFFFFFFFFFFFFFFFF:FFFFFFFFF:F:FFFFFFFFFFFFFFFF:FF:F:FFFFF,:FFFFFFF::,::F,FFF:F:FFF::,:F,,,,:::FFFFFF,FFF,,FFF:,F:FFFFF:FF:F:FFFFFFFFFFFFF,FFFFFF,FFF:FF:,,F,F,FF:,FF:F::,FFF:F:::::FFF,:,F:F,,F:,,FF::F
@A00769:42:HV3CFDRXX:1:2101:15501:3505 2:N:0:TCTCATGATA+TCCACGTGTT
GGACTACTCGGGTATCTAATCCTGTTTGCTCCCCACGCTTTCGAGCCTCAGCGTCAGTTACAGACCAGAGAGCCGCCTTCGCCACTGGTGTTCCTCCATATATCTACGCATTTCACCGCTACACATGGAATTCCACTCTCCTCTTCTGCACTCAAGTCTCCCAGTTTCCAATGACCCTCCCCGGTTGAGCCGGGGGCTTTCACATCAGACTTAAGAAACCGCCTGCGCTCGCTTTACGCCCAATAAATCCG
+
FFFFFFFFFFFF:FFFFFFFFFFFFFFFFF,FFFFFFFF,FFFFFFFFFFFFFFFFFFFFFFFF:FFFFFFFFFFFFFFFFFF:FFFFFF,FFFFFFFFFFFF:FFFF:FFFFFFFFFFFFFFFFFFFFF:F:FFFFFFFFFF,FFFFFFFFFFFFFFFFFF::FFFFFFFFFFFFFFFFFFFFFFFFFFFFFFFFFFFFFFFFFFFFFFFFFFFFFFFFFFFFFFFFFFFFFFFFFFFFFFFFFF:FFFF
@A00769:42:HV3CFDRXX:1:2101:26666:3552 2:N:0:TCTCATGATA+TCCACGTGTT
GGACTACGGGGGTATCCAATCCTGTTTGCTCCCCACGCTTTCGAGCCTCAGCGTCAGTTACAGACCAGAGAGCCGCCTTCGCCACTGGTGTTCCTCCATATATCTACGCATTTCACCGCTACACATGGAATTCCACTCTCCTCTTCTGCACTCAAGTCTCCCAGTTTCCAATGACCCTCCCCGGTTGAGCCGGGGGCTTTCACATCAGACTTAAGAAACCGCCTGCGCTCGCTTTACGCCCAATAAATCCG
+
FFFFFFFFFFFFFFFFFFFFFFFFFFFFFFFFFFFFFFFFFFFFFFFFFFFFFFFFFFFFFFFFFFFFFFFFFFFFFFFFFFFFFFFFFFFFFFFFFFFFFFFFFFFFFFFFFFFFFFFFFFFF:FFFFFFFFFFFFFFFFFFFFFFFFFFFFFF:FFFFFFFFFFFFFFFFF:FFFFFFFFFFFFFFFFFFF:FFFFFFFFFFFF:FFFFFFFF:FFFFFFFFFFFFFF:FFFFFFFFFFFFFFFFFFFF
@A00769:42:HV3CFDRXX:1:2101:10673:3599 2:N:0:TCTCATGATA+TCCACGTGTT
GGACTACGGGGGTTTCTAATCCTGTTTGCTCCCCACGCTTTCGAGGCTCAGCGTCCGTTACAGACCAGAGGGCCGCCGTCGCCGCTGGTGTGCCTCGATATGTCTACGCATTTCACCGCTGCACATGGAAGGCCCCTGTCCTCTGCTGCAGTCGGGGCTCCCGGGTGCCAGGGACCCGCCCCGGGTGGGGCGGGGGCTGTCAGGGCTGGGTTGAGGGAGGGCGTGGGCGCGCGTGGCGGGCGAGGGGGCGG
+
FFFF,:FFFFFFF:,FF,F,FFFF::FFFFF:,F:,F,F,:::FF,F,:,:FF,F,F::F,FFF:,F:FF,F:,F,,,F,F,,,,,FFFF:,,:F:,:F,,,:::F,FF,F,F,,,,F,,,,:,,,FF,,F,,,,,,,,F,,,,,,,::,,,:,,F,F,,:F:F,:,,F,:,FF,:,:,F,FFF,,:::,,:FFFF,,F,,,,,:,,F,,,,,,F,:,,,:,:,,:F,,,,,F,:F,:,,,,F,,:,,:,:
@A00769:42:HV3CFDRXX:1:2101:3531:3630 2:N:0:TCTCATGACA+TCCACGTGTT
GGACTACTGGGGTATCTAATCCTGTTTGCTACCCACACTTTCGAGCCTCAACGTCAGTTACAGTCCAGAAAGCCGCCTTCGCCACTGGTGTTCTTCCATATATCTACGCATTTCACCGCTACACATGGAGTTCCACTTTCCTCTACTGCACTCAAGTCATCCAGTTTCCAAAGCAATTCCTTAGTTGAGCTGAGGGCTTTCACTTCAGACTTAAAGAACCGTCTGCGCTCGCTTTACGCCCAATAAATCCG
+
FFFFFFFFFFFFFFFFFFFFFFFFFFFFFFFFFFFFF:FFFFFFFFFFFFFFFFFFFFFFFFFFFFFFFFFFFFFFFFFFFF:FFFFFFFFFFFFFFFFFFFFFFFFFFFFFFFFFFFFFFFFFFFFFFFF:FFFFF:FFFFFFFFFFFF::FFFFF:FFFFFFFFFFFFFFFFFFFFFFF:FFFFFFFFFFFFFFFF,FFFF:FF,FFF:F:F,,FF:FFFF,,FFFFFFFF:FFF:FF:FFFF,,FFFF
@A00769:42:HV3CFDRXX:1:2101:32597:3834 2:N:0:TCTCATGATA+TCCACGTGTT
GGACTACTAGGGTTTCTAATCCTGTTTGCTCCCCACGCTTTCGAGCCTCAGCGTCAGTTACAGACCAGAGAGCCGCCTTCGCCACTGGTGTTCTTCCATATATCTACGCATTTCACCGCTACACATGGAGTTCCACTTTCCTCTACTGCACTCAAGTCATCCAGTTTCCAAAGCAATTCCTCAGTTGAGCTGAGGGCTTTCACTTCAGACTTAAATAACCGTCTGCGCTCGCTTTACGCCCAATAAATCCG
+
FFFFFFFFFFFFFFFFFFFFFFFFFFFFFFFFFFFFFFFFFFFFFFFFFFFFFFFFFFFFFFFFFFFFFFFFFFFFFFFFFFFFFFFFFFFFFFFFFFFFFFFFFFFFFFFFFFFFFFFFFFFFFFFFFF:FFFFFFFFFFFFFFFFFFFFFFFFFFFFFFFFFFFFFFF:FFFF,FFFFFFFF:FFFFFFFFFFFF:FFFFFFFFFFFFFFFFFFFFF,FFFFFFFF:F:FF::FF:FFF,F,F:F,,:,
@A00769:42:HV3CFDRXX:1:2101:4047:3928 2:N:0:TCTCATGATA+TCCACGTGTT
GGACTACGGGGGTATCTAATCCTGTTTGCTCCCCACGCTTTCGAGCCTCAGCGTCAGTTACAGACCAGAGAGCCGCCTTCGCCACTGGTGTTCCTCCATATATCTACGCATTTCACCGCTACACATGGAATTCCACTCTCCTCTTCTGCACTCAAGTCTCCCAGTTTCCAATGACCCTCCCCGGTTGAGCCGGGGGCTTTCACATCAGACTTAAGAAACCGCCTGCGCTCGCTTTACGCCCAATAAATCCG
+
FFFFFFFFFFFFFFFFFFFFFFFFFFFFFFFFFFFFFFFFFFFFFFFFFFFFFFFFFFFFFFFFFFFFFFFFFFFFFFFFFFFFFFFFFFFFFFFFFFFFFFFFFFFFFFFFFFFFFFFFFFFFFFFFFFFFFFFFFFFFFFFFFFFFFFFFFFFFFFFFFFFFFFFFFFFFFFFFFFFFFFFFFFFFFFFFFFFFFFFFFFFFFFFFFFFFFFF:FFFFFFFFFFFFFFFFFFFFF,FFFFF:FFFFFF:
@A00769:42:HV3CFDRXX:1:2101:6677:4038 2:N:0:TCTCATGATA+TCCACGTGTT
GGACTACCGGGGTTTCTAATCCTGTTTGCTCCCCACGCTTTCGATCCTCAGCGTCAGTTACAGACCAGAGAGCCGCCTTCGCCACTGGTGTTCCTCCCTATATCTACGCATTGCACCGCTACACATGGAATTCCACTCTCCTCTTCTGCACTCAAGTCGCCCAGTGTCCAATGACCCTCCCCGGTTGAGCCGGGGGCTTGCCAAACAGACTTAAGAACCCGCCAGGGCTCGCTTTACGCCCAGTAAATCCG
+
FFFFFFFFFFFFF,FFFFFFFFFFFF:FFFFFFFF:FFF:FFFF,:FFFFF:FF:FFF:FFFF,FF:FFFF,FFFFF:FF,FFF:FFFF:FFF:FFF,:FFFFFFFF:F,F::FFFFF,:,FFFF:FFF:FF,FF,FFFFF,FF,FFFFFF:FF,,,F:FFF:,,,FFF,,FF:FF::FFFFF:F,,:,:,:FF:F:,FFF,,F::FF:,,,F:FFF,FFFF,F,,,:FFF:F,,,,:FF,,,,F,,:F:F
@A00769:42:HV3CFDRXX:1:2101:14534:4272 2:N:0:TCTCATGATA+TCCACGTGTT
GGACTACCGGGGTTTCTAATCCTGTTTGCTCCCCACGCTTTCGAGCCTCAGCGTCAGTTACAGACCAGAGAGCCGCCTTCGCCACTGGTGTCCCTCCATATATCTACGCATTTCACCGCTACACATGGAATTCCACTCTCCTCTTCTGCACTCAAGTCTCCCAGTTTCCAATGACCCTCCCCGGTTGAGCCGGGGGCTTTCACATCAGACTTAAGAAACCGACTGCGCTCGCTTTACGCCCAATAAATCCG
+
FFFFFFFFFFFFFFFFFFFFFFFFFFFF:FFFF:FFFFF:FFFF,FFFFFFFFFF,,FFFFFFFF:FFF,:FFFFF:FFFFFFF:F,FFFF:FFFFFFFFFF:FFFFFFFFFFFF,F:,F:FFF,FF:FFF,FF,F::FFFFFF,:FFFFFFF,FFFFFFFFF,FF:FFFF:,:FFFFF,FFF:FF:F,FFFFFF,F:,FFFFFFFF,FFFFFF,FF:F::,FF,FFFFF,FFFFFF,F,FFFFFF,::F,
@A00769:42:HV3CFDRXX:1:2101:28040:4335 2:N:0:TCTCATGATA+TCCACGTGTT
GGACTACCAGGGTTTCTAATCCTGTTTGCTCCCCACGCTTTCGAGCCTCAGCGTCAGTTACAGACCAGAGAGCCGCCTTCGCCACTGGTGTTCCTCCATATATCTACGCATTTCACCGCTACACATGGAATTCCACTCTCCTCTTCTGCACTCAAGTCTCCCAGTTTCCAATGACCCTCCCCGGTTGAGCCGGGGGCTTTCACATCAGACTTAAGAAACCGCCTGCGCTCGCTTTACGCCCAATAAATCCG
+
FFFFFFFFFFFF:FFFFFFFFFFFFFFFFFFFFFFFFFFFFFFFFFFFFFFFFFFFFFFFFFFFFFFFFF:FFFFFFFFFFFFFFFFFFFFFFFFFFFFFFFFFFF:FF:FFFFFFFFFFFFFFFFFFFFFF:FFFFFFFFFFFFFFFFFFFFFFFFF:FFFFFFFFFFFFFF:FFFFFFFFFFFFFF:FFFFFFFFFFFFF:FFFFFFFFFFF:FF,FFFFFFFFFFFFFFF,FFFFFFFFF,FFFFFFF
@A00769:42:HV3CFDRXX:1:2101:7509:4413 2:N:0:TCTCATGATA+TCCACGTGTT
GGACTACGAGGGTTTCTAATCCTGTTTGCTCCCCACGCTTTCGAGCCTCAGCGTCAGTTACAGACCAGAGAGCCGCCTTCGCCACTGGTGTTCCTCCATATATCTACGCATTTCACCGCTACACATGGAATTCCACTCTCCTCTTCTGCACTCAAGTCTCCCAGTTTCCAATGACCCTCCCCGGTTGAGCCGGGGGCTTTCACATCAGACTTAAGAAACCGCCTGCGCTCGCTTTACGCCCAATAAATCCG
+
FFFFFFFFFFFFFFFFFFFFFFFFFFFFFFFFFFFFFFFFFFFFFFFFFFFFFFFFFFFFFFFFFFFFFFFFFFFFFFFFFFFFFFFFFFFFFFFFFFFFFFFFFFFFFFFFFFFFFFFFFFFFFFFFFFFFFFFFFFFFFFFFFFFFFFFFFFFFFFFFFF:FFFFFFFFFFFFFFFFFFFFFFFFFFFFF:FFFFFFFFFFFFFFFFFFFFFFFF:FFFFFFFFFFFFFF:FFFFFFFFFFFFFFFFFF
@A00769:42:HV3CFDRXX:1:2101:5267:4445 2:N:0:TCTCATGATA+TCCACGTGTT
GGACTACTAGGGTATCTAATCCTGTTTGCTACCCACACATCTCCGAGCCTCAACGTCAGTTACAGTCCAGAAAGCCGCCTTCGCCACTGGTGTTCTTCCATATATCTACGCATTTCACCGCTACACATGGAGTTCCACTTTCCTCTACTGCACTCAAGTCATCCAGTTTCCAAAGCAATTCCTCAGTTGAGCTGAGGGCTTTCACTTCAGACTTAAATAACCGTCTGCGCTCGCTTTACGCCCAATAAAT
+
FFF:FFFFFFFFFFFFFFFFFFFFFFFFFFFFFF:FFFFFFFFFFFFFFFFFFFFFFFFFFFFFFFFFFFFFFFFFFFFFFFFFFFFFFFFFFFFFFFFFFFFFFFFFFFFFFFFFFFFFFF,FFFFF,FFFFFFFFFFFFFFFFFFFFFFFFFFFFFFFF:FF:FFFFFFFFFFFF,FFFFFFFFFFF,FF:FFFFFFFFFFFFFFFFFFFFFFFFFFFFFFF:F,FFFFFFFFF:FFFFFFFFFFF:F
@A00769:42:HV3CFDRXX:1:2101:19859:4476 2:N:0:TCTCATGATA+TCCACGTGTT
GGACTACGAGGGTTTCTAATCCTGTTTGCTCCCCACGCTTTCGAGCCTCAGCGTCAGTTACAGACCAGAGAGCCGCCTTCGCCACTGGTGTTCCTCCATATATCTACGCATTTCACCGCTACACATGGAATTCCACTCTCCTCTTCTGCACTCAAGTCTCCCAGTTTCCAATGACCCTCCCCGGTTGAGCCGGGGGCTTTCACATCAGACTTAAGAAACCGCCTGCGCTCGCTTTACGCCCAATAAATCCG
+
FFFFFFFFFFFFFFFFFFFFFFFFFFFFFFFFFFFFFF:FFFFFFFFFFFFFF,FFFFF:FFFFFFF:FFFFFFFFFFFFFFFFFFFFFFFFFFFFFFFFFFFFFFFFFFFF:FFFFFFFFFFFFF:FFFFFFFFFFFFFFFFFFFFFFFFFFFFFFF,FFFFFFFFFFFFFFFFFF,FFFFFFFFFFFFFFFFFFFFFFFFFFFFF:FFFFFFFFF,:F,FFFFFFFFFFFF,FF::FFFFF,:,FFFFF
@A00769:42:HV3CFDRXX:1:2101:3052:4554 2:N:0:TCTCATGATA+TCCACGTGTT
GGACTACAAGGGTTTCTAATCCTGTTTGCTCCCCACGCTTTCGAGCCTCAGCGTCAGTTACAGACCAGAGAGCCGCCTTCGCCACTGGTGTTCCTCCATATATCTACGCATTTCACCGCTACACATGGAATGCCACTCTCCTCTTCTGCACGCAAGTCTCCCAGTTTCCAATGACCCTCCCCGGTTGAGCCGGGGGCTTTCGCATCAGACGTCAGATACCGCCGGCGCTCGCTGTACGCCCAAGACATCCG
+
,FFFF:FFFFF::FFFFFFFF:FFFF:F,FFF,F:F::FFFFFF,FFFF,F,F:FFFFFFFFF:FF::FFFFFFF,F,:,F,:FFFFF::F,F:FF:F,FFFFFFFFFF:F,,,,FFFF,:F,F:F,FF,F,F,,FF,FF::FFF:FFFF,,FF,FFF,FFFFF:,FFFF,FFFF,FFF:::FF::FFF,FFFF:FF,,FF,:,F:FF,F:,,,F,,,F:FF,:F,F:F:F::,F,,FFF:,FFF:F:FFF
@A00769:42:HV3CFDRXX:1:2101:7337:4586 2:N:0:TCTCATGATA+TCCACGTGTT
GGACTACAAGGGTTTCTAATCCTGTTTGCTCCCCACGCTTTCGAGCCTCAGCGTCAGTTACAGACCAGAGAGCCGCCTTCGCCACTGGTGTTCCTCCATATATCTACGCATTTCACCGCTACACATGGAATTCCACTCTCCTCTTCTGCACTCAAGTCTCCCAGTTTCCAATGACCCTCCCCGGTTGAGCCGGGGGCTTTCACATCAGACTTAAGAAACCGCCTGCGCTCGCTTTACGCCCAATAAATCCG
+
FFFFFFFFFFFFFFFFFFFFFFFFF:FFFFFFFFFFFFF:FFFFFFFFFFFFFFFFFFFFFFFFFFFFFFFFFFFFFFFFFF:FFFFFFFFF:FFFFFFFFFFFFFFFFFFFFFFFFFFFFFFFFFFFFFFFFFFFFFFFFFF:FFFFFFFFFFFFFFFFFFFFFFFFFFFFFFFFFFFFFFFFFFFFFF:FFFFFFFFFFFFFFF::FFFFFFFFFFFFFFFFFFFFFFFFF,FFFFFFFFF:FFFFFF,
@A00769:42:HV3CFDRXX:1:2101:22119:4601 2:N:0:TCTAATGATA+TCCACGTGTT
GGACTACAAGGGTATCTAATCCTGTTCGCTCCCCACGCTTTCGAGCCTCAGCGTCAGTTACAGACCAGAGAGCCGCCTTCGACACTGGTGTTCCTCCATATATCTACGCATTTCACCGCTACACATGGAATTCCACTATCCTCTTCTGCACTCAAGACTCCCAGATTCCAAAGACCCTCCCCGGTTGAGCCGCGGGCTATCACATCAGACTAAAGAAACCGCCTGCGCTCGCTTTACGCCCAATAAATCCG
+
FFFFFFFF:FFFFFFFFFFFFF:FFF,FFFF,F:F,FFF,FFFFFFFFF:FF:,,FFF:FFF,F,FFFFFF:FF:,::F,,,,F,F,:::F,:,F:FFFFFF:F:FF::FFFFFF,:F,FF,FF,F,FFFFF,:::,,FF,F,,,F,,F:,F,FFF,FFFFFF,,FF,,FF,F,FFFF:,,,::F,FF,FF:,FF,FF,FFFFF,FFFFFF,FF,FFF,F,,:FF,,F:FFF,:,FF,FFFFFFFFFFF,F
@A00769:42:HV3CFDRXX:1:2101:6108:4899 2:N:0:TCTCATGATA+TCCACGTGTT
GGACTACTCGGGTATCTAATCCTGTTTGCTCCCCACGCTTTCGAGCCTCAGCGTCAGTTACAGACCAGAGAGCCGCCTTCGCCACTGGTGTTCCTCCATATATCTACGCATTTCACCGCTACACATGGAATTCCACTCTCCTCTTCTGCACTCAAGTCTCCCAGTTTCCAATGACCCTCCCCGGTTGAGCCGGGGGCTTTCACATCAGACTTAAGAAACCGCCTGCGCTCGCTTTACGCCCAATAAATCCG
+
FFFFFFFFFFFFFFFFFFFFFFFFFFFFFFFFFFFFFFFFFFFFFFFFFFFFFFFFFFFFFFFFFFFFFFFFFFFFFFFFFFFFFFFFFFFFFFFFF,F,FFFFFFFFFFFFFF:FFFF:FFFFFFFFF:FFFFFFFFFF,FF,F:FFFFFFFFFFF:FF:F:FFFF:FFF,FF:FFFFFFFFFFFFFF:FF:FFFFFFF:FF,FFFFFFF:FFFFFF:FFFFFFFFFFFFFF:FFFFFFFFF,F:FFFFF
@A00769:42:HV3CFDRXX:1:2101:31250:4946 2:N:0:TCTCATGATA+TCCACGTGTT
GGCCTACGGGGGTATCTAATCCTGTTTGCTCCCCACGCTTTCGAGCCTCAGCGTCAGTTACAGACCGGCGAGCCGCCTTCGCCACTGGTGTTCCACCAAATATCTACGCATTTCACCGCTACACATGGAATTCCACTCTCCTCTTCTGCACTCAAGGCTCCCAGTTTCCAATGACCCTCCCCGGTTGAGCCGGGGGCTTTCACATCAGACTTAAGAAACCGCCTGCGCTCGCTATACGCCCAATAAATCCG
+
,F,,:FFFFFFF:F:FF:FFFF,F:,FF:,:FF:FF:F:F:F:,F:F,::FFFFFF,,F:FF,FFFF:,F:FFF,FFF,F,F,FFF,FFF:F:F,,FF,FF,FFFF:FF:FFFFFFFFFF,:F,,FFF:F:FFF,F:FFFFFF,FFF:F:F,F:FF:F,FF,FFFF:FFFFF,FFFFFFFF,FFFFFF:FFFF:,:FFF,FFFFF:FFFF,,FFFF::,FF:F:FF,FFF::,F,,:,FFFFF:FFF,FF,
@A00769:42:HV3CFDRXX:1:2101:30337:4961 2:N:0:TCTCATGATA+TCCACGTGTT
GGACTACCAGGGTATCTAATCCTGTTTGCTCCCCACGCTTTCGAGCCTCAGCGTCAGTTACAGACCAGAGAGTCGCCTTCGCCACTGGTGTTCCTCCATATATCTACGCATTTCACCGCTACACCTGGAATTCCACTCTCCTCTTCTGCACTCAAGTCTCCCAGTTTCCAATGACCCTCCCCGGTTGAGCCGGGGGCTTTCACATCAGACTTAAGAAACCGCCTGCGCTCGCTTTACGCCCAATAAATCCG
+
,FFFFFFFFFFFFFFFFFFFFFFFFFFFFFFFFFFFFFFFFFFFFFFFFF:FFFFFFFFFFFFFFF:FFFFFFFFFFFFFFFFFF:FFFFFFFFFFFFFFFFFFFFFFFFF:FFFFFFF:FF,F:FFFF:FFFFFFFFFFFFFFFF:FFF,FFFFFFFFFFFFF::FFF:FFFFFFFFFFFFF:FFFFFFFFFFFFFFFFFFFFFFFFFFFFFF:FF,FF:FF:FFFFFFFFFFFFF,FFFFF:FFFFFFF
@A00769:42:HV3CFDRXX:1:2101:5873:5181 2:N:0:TCTCATGATA+TCCACGTGTT
GGACTACTCGGGTATCTAATCCTGTTTGCTCCCCACGCTTTCGAGCCTCAGCGTCAGTTACAGACCAGAGAGCCGCCTTCGCCACTGGTGTTCCTCCATATATCTACGCATTTCACCGCTACACATGGAATTCCACTCTCCTCTTCTGCACTCAAGTCTCCCAGTTTCCAATGACCCTCCCCGGTTGAGCCGGGGGCTTTCACATCAGACTTAAGAAACCGCCTGCGCTCGCTTTACGCCCAATAAATCCG
+
FFFFFFFFFFFFFFFFFFFFFFFFFFFFFFFFFFFFFFFFFFFFFFFFFFFFFFFFFFFFFFFFFFFFFFFFFFFFFFFFFFFFFFFFFFFFFFFFFFFFFFFFFFFFFFFFFFFFFFFFFFFFFFFFFFFFFFFFFFFFFFFFFFFFFFFFFFFFFFFFFFFFFFFFFFFFF:FFFFFFFFFFFFFFFFFFFFFFFFFFFFFFFFFFFFFFFFFFFFFFFFFFFFFFFFFFFFFFFFFFFFFFFFFFFFF
@A00769:42:HV3CFDRXX:1:2101:1976:5196 2:N:0:TCTCATGATA+TCCACGTGTT
GGACTACTAGGGTATCTAATGGATTACCGCGGCGGATGACAC
+
FFFFFFFF:FFFFFFFFFFF:FFFFFFFFF,FF,F,FFFFFF
@A00769:42:HV3CFDRXX:1:2101:16749:5228 2:N:0:TCTCATGATA+TCCACGTGTT
GGACTACGAGGGTTTCTAATCCTGTTTGCTCCCCACGCTTTCGAGCCTCAGCGTCAGTTACAGACCAGAGAGCCGCCTTCGCCACTGGTGTTCCTCCATATATCTACGCATTTCACCGCTACACATGGACTTCCACTCTCCTCTTCTGCACTCAAGTCTCCCAGTTTCCAATGACCCTCCCCGGTTGAGCCGGGGGCTTTCACATCAGACTTAAGAAACCGCCTGCGCTCGCTTTACGCCCAATAAATCCG
+
,:FF:FFFFFFFFFFFFFFFFFFF,FF:FFFFF,FFFFF,FFFFFFFFFFFFFFFFFFFFFFFFF,FF:FF:FFFFFFF:FFFFFFFFFF:FFFFFFFFF:FFFFFFFFFF,FFFFFFFFFFFFF:F:F,FFFFFFFFFF:FF:FFFFFFFFFF,FFFFFFFFFFF:FFFFFFFFFFFFFFFFFFFFFFFFF:FFFFFFFFFFFFFFFFFFFFFFFF,FFFFFFFFFFFFFFFFFFFFFFFFF:FFFFFFF
@A00769:42:HV3CFDRXX:1:2101:2266:5384 2:N:0:TCTCATGATA+TCCACGTGTT
GGACTACGCGGGTATCTAATCCTGTTTGCTCCCCACGCTTTCGAGCCTCAGCGTCAGTTACAGACCAGAGAGCCGCCTTCGCCACTGGTGTTCCTCCATATATCTACGCATTTCACCGCTACACATGGAATTCCACTCTCCTCTTCTGCACTCAAGTCTCCCAGTTTCCAATGACCCTCCCCGGTTGAGCCGGGGGCTTTCACATCAGACTTAAGAAACCGCCTGCGCTCGCTGTTCGCCCAATAAATCCG
+
FFFFFFFFFFFFFFFFFFFFFFFFFFFFFFFFFFFFFFFFFFFFFFFFFFFFFFFFFFFFFFFFFFFF:FFFFFFFFFFFFFFFFFFFFFFF,FFF:FFFFFFFFFFFFFFFFFFF:F:FFFFFFF:FFFFFFFFFFFFFFFF,FFFF:F:FF,FFFFFFFFFFFFFFFF:FFFFFFFFF,FFFFFFFFFFF:,FFFFFF,FFFFF:FF:FFFFFF:::FFFF,F:FFFFFFF,F,FFFFF:,,F,,FF,F
@A00769:42:HV3CFDRXX:1:2101:24424:5462 2:N:0:TCTCATGATA+TCCACGTGTT
GGACTACTGGGGTTTCTAATCCTGTTTGCTCCCCACGCTTTCGAGCCTCAGCGTCAGTTACAGACCAGAGAGCCGCCTTCGCCACTGGTGTTCCTCCATATCTCTACGCATTTCACCGCTACACATGGAATTCCACTCTCCTCTTCTGCACTCAAGTCTCCCAGTTTCCAATGACCCTCCCCGGTTGAGCCGGGGGCTTTCACATCAGACTTAAGAAACCGCCTGCGCTCGCTTTACGCCCAATAAATCCG
+
FFFF,FFF,FFFFFFFFFFFFFFFFFFFF,FFFFFFFFFFFFF,FFFFFFFFFFFFF:FFFFFFFFFFFFFFFFFFFFFFFFFFFF:FFFFFFFFFFFFFF,FFFFFFFF::FFFFFFFF:FFF:F:FFF:FFFFF::FFFFFF:FFFFFFFFFFF:FFFFFF:F:FF:FFFFFFFFFFFFF:FFFFF:FFFFFFFFF:FFFFFFFFFFFFFF:FF:FFFFFFFFFFFFF,FFFFFFFFFFFFFFFFFF:F
@A00769:42:HV3CFDRXX:1:2101:17897:5556 2:N:0:TCTCATGATA+TCCACGTGTT
GGACTACGAGGGTATCTAATCCTGTTTGCTCCCCACGCTTTCGAGCCTCAGCGTCAGTTACAGACCAGAGAGCCGCCTTCGCCACTGGTGTTCCTCCATATATCTACGCATTTCACCGCTACACGTGGAATTCCACTCTCCTCTACTGCACTCAAGTCATCCAGTTTCCAAAGCAATTCCTCAGTTGAGCTGAGGGCTTTCACTTCAGACTTAAATAACCGCCTGCGCTCGCTTTACGCCCAATAAATCCG
+
FFFFFFFFFFFFFFFFFFFFFFFF,:FFFFFFFFFFFFFFFFFFFFFFFFFFFFFFFFFFFFFFFFFFFFFFFFFFFFFFFFFFFFFFFFFFFFFFFFFFFF:FFFFFFFFFFFFFFFFFFFFFFFFFFFFFF:FFFFFFFFFFFFFFF,FFFFFFFFF:FFFFFFFFFFFF:FFF,FFFFFFFFFFFFFFFFFFFFF,FFFF:FFFFFFFFFF,FFFFFFFFFFFFFFFFF:FFFFFFFFFFF:F:FFF:
@A00769:42:HV3CFDRXX:1:2101:14479:5682 2:N:0:TCTCATGATA+TCCACGTGTT
GACGACGAGGGTTTCTAATACAGTTTGCTCCCCACGCTTTCGAGCCTCAGCGTCAGTTACAGACCAGAGAGCCCCCTTAGCCACTGGTGTTACTACATATAAATACGCATGTAACCGCTACACAGGGAATTACACTCTCCTCTTCTGCAATCAAGTCTACCAGTTTACAATTAACCTACCCGGTTTAGCCGGGGGCTTTAACATAAGAAATAAGAAAACGCCAGAGCTCGCATTACACCCAATAAATACGG
+
FFF,F,,FFFFFFF,,F,F,F,,FFFFFF,FFFFF,F,FF,,F,F::,FFF,F,FFFFF:F,F,FF:FFF,F:,FF,F,:::FFF:FFFFF,FF,FFF:FF,,FF,F::,,F,F,F:F:FF:FF,,FF,FFFFF:,:,FF,FF::,FFF,,,FF,::,,FFF,FFF,FFFF,F:FF,:FFF,,,:::,,F,FFF,:,F:,F:FF,F,F,:,F,,FFF,,,F,:,,,F,,,,,FFF:,FFFFFFF:F,,F,,
@A00769:42:HV3CFDRXX:1:2101:21133:5682 2:N:0:TCTCATGATA+TCCACGTGTT
GGACTACGGGGGTATCTAATCCTGTTTGCTCCCCACGCTTTCGAGCCTCAGCGTCAGTTACAGACCAGAGAGCCGCCTTCGCCACTGGTGTTCCTCCATATATCTACGCATTTCACCGCTACACATGGAATTCCACTCTCCTCTTCTGCACTCAAGTATCCCAGTTTCCAATGACCCTCCCCGGTTGAGCCGGGGGCTTTCACATCAGACTTAAGAAACCGCCTCCGCTCGCTTTACGCCCAATAAATCCG
+
FFFFFFFFFFFFFFFFFFFFFFFFFFFFFFFFFFFFFFFFFFFFFFFFFF,FFF::F:FFFFFFFFFFF,FF,FFFFFFFFFFFFFFFFF:FFFFFFF:FFFF:FFFFFFFFFFFFFFF:FFFF:FF:FFFFFFFFF,FFFFFFFFFFFFFFFFFFF,FF:FFFF:FF:FFFFFF:FFFFF:,:FF,:,FF,FFFF:FFFFFFFFF:,::FF,,,:F:F,:,FF,FFFFF,FF,FFF,FFFFFFF,FFFF,
@A00769:42:HV3CFDRXX:1:2101:3468:5713 2:N:0:TCTCATGATA+TCCACGTGTT
GGACTACGAGGGTTTCTAATCCTGTTTGCTACCCACGCTTTCGTGCCTCAGTGTCAGATACAGTCCAGTAAGCCGCCTTCGCCACTGGTGTTCCTCCTAATCTCTACGCATTTCACCGCTACACTAGGAATTCCACTTACCTCTCCTGCTCTCAAGTTATGCAGTTTCCAATGACCTTTTTGGGTTGAGCCCAAAAATTTCACACCAGACTTACATAACCACCTGCGCACCCTTTACGCCCAATAATTCCG
+
FFFFFFFFFFFFFFFFFFFFFFFFFF:FFFFFFFF:FFFFFFF,FFFFFFF,FFFFFFFFFFF,FFFFFFFFF,:FFFFFFFFF:FF:FFFFFFFFFFFFFFF:FFFFFF:FFFFFFFFF:FFF:FFFFFFFFFFFFFFFFFFFFFFFFFFFF,FF:,FFFFFFFFFFFFFFFFFF::,:FFFF,F:FFFFFF:FFFFFFFFFFFFFFFF:FFF,F:FFFFFFF,FF::F,FFFFFFFFFFFFFFFFFFFF
@A00769:42:HV3CFDRXX:1:2101:20365:5729 2:N:0:TCTTATGATA+TCCACGTGTT
GGACTACACGGGTATCTAATCCTGTTTGCTCCCCACGCTTTCGAGCCTCAGCGTCAGTTACAGACCAGAGAGCCGCCTTCGCCACTGGTGTTCCTCCATATATCTACGCATTTCACCGCTACACATGGAATTCCACTCTCCTCTTCTGCACTCAAGTCTCCCAGTTTCCAATGACCCTCCCCGGTTGAGCCGGGGGCTTTCACATCAGACTTAAGAAACCGCCTGCGCTCGCTTTACGCCCAATAAATCCG
+
FFFFFFFFFFFFFFFFFFFFFFFFFFFFFFFFFFFFFFFFFFFFFFFFFFFFFFFFFFFFFFFFFFFFFFFFFFFFFFFFFFFFFFFFFFFFFFFFFFFFFFFFFFFFFFFFFFFFFFFFFFFFFFFFFFFFFFFFFFFFFFFFFFFFFFFFFFFFFFFFFFFFFFFFFFFFF:F:FFFFFFFFFFFFFFFFFFFFFFFFFFFFFFFFFFFFFFFFFFFFFFFFFFFFFFFFFFFFFFFFFFFFFFFFFFF
@A00769:42:HV3CFDRXX:1:2101:26458:5760 2:N:0:TCTCATGATA+TCCACGTGTT
GGACTACCAGGGTTTCTAATCCTGTTTGCTCCCCACGCTTTCGAGCCTCAGCGTCAGTTACAGACCAGAGAGCCGCCTTCGCCACTGGTGTTCCTCCATATATCTACGCATTTCACCGCTACACATGGAATTCCACTCTCCTCTTCTGCACTCAAGTCATCCAGTTTCCAAAGCAATTCCTCAGTTGAGCTGAGGGCTTTCACTTCAGACTTAAATAACCGCCTGCGCTCGCTTTACGCCCAATAAATCCG
+
FFF:FFFFFFFFFFFFFFFFFFFFFFFFFFFFFFFFFF:FFFFFFFFFFFFFFFFFFFFFFFFFFFFFFFFFFFFFFFFFFFFFFFFFFF:FF:FFFFFFFFFFF:FFF,FFFFF:FFFF,FFFFFFFFFFFFF:,FFFFFFFFFFFFFFF:F:FFFFFFFF,FFF,FFFFFFFF,FFFFFFF:FFFFFFFFFFFFFF,FFFFFFFFFF:FFFF:FFFFFFF:F:FFFFFF::FF:,,FFF:FFFF:FF,F
@A00769:42:HV3CFDRXX:1:2101:4761:6042 2:N:0:TCTCATGATA+TCCACGTGTT
GGACTACTCGGGTTTCTAATCCTGTTTGCTACCCACACTTTCGAGCCTCAACGTCAGTTACAGTCCAGAAAGCCGCCTTCGCCACTGGTGTTCTTCCATATATCTACGCATTTCACCGCTACACATGGAGTTCCACTTTCCTCTACTGCACTCAAGTTATCCAGTTTCCAAAGCAATTCCTCAGTTGAGCTGAGGGCTTTCACTTCAGACTTAAATAACCGTCTGCGCTCGCTTTACGCCCAATAAATCCG
+
FFFFFFFFFFFFFFFFFFFFFFFFFFFFFFFFFFFFFFFFFFFFFFFFFFFFFFFFFFFFFFFFFFFF:FFFFFFFFFFFFF::F:FFFFFFFFFFFFF,FFFFFFFFFF:FFF,FFFF,FFFFFFFFFFF:FFFFF:FFFFFFFFFFFFFFFF:FFFFFFFFFFFFFFF:FFFFFFFFFFFFFFFFFFFFFFFF:FFFFFFF:FF:F,FF:FFF:FF:::FFFF,FFFFFFFFF,:F:FF:F,F,FFF,F
@A00769:42:HV3CFDRXX:1:2101:4797:6042 2:N:0:TCTCATGATA+TCCTCGTGTT
GGGCGGCTCGGGGTGCTCGGGCTGTGGGCTCGCCAGACTTGCGCGGCTCGACGGCCGGTCCAGTCCAGCAAGCCGCCGGGGCCACTGGGGGGCGGACATGGCGCTACGGAGGTCGCCGGTGGCGAGGGCGTGGGCGTGTGCGCTGGGGCGCTGGAGGGAGGGCGGTGGCGGGGCGCTGCGGCGGGGGCGGGGGGGGCGGGGTGGGCGGAGGGCGAGCTGCGTCTGCGGGCGCGGGGGGCGGGGGCGGGCGG
+
,F,F:,,F,F:F,:F,,,,F,,,F,,,F:,,F,:,,F:,,:,,,:,,,:,,,F:,,FF,,,,FF:,,F,F,,,,F,,:F,F,:,F,,FF,,:,:,,:,F,F,,,,,:FF,,,,,F,,:,,,,,:,F,:,F,:,,F,,:,:,F,,,,:F::,,,,,FF,,F,:FFF,F,,,F,FF,:,F,,,,:F::F:::F:,FFF,,:,,F,,F,FFF,F,,,,,,:,,F:F::,F,,,:,,FF,,:,:,,,,,F,,,F,
@A00769:42:HV3CFDRXX:1:2101:11415:6042 2:N:0:TCTCATGATA+TCCACGTGTT
GGACTACAGGGGTATCTAATCCTGTTTGCTCCCCACGCTTTCGAGCCTCAGCGTCAGTTACAGACCAGAGAGCCGCCTTCGCCACTGGTGTTCCTCCATATATCTACGCATTTCACCGCTACACCTGGAATTCCACTCTCCTCTTCTGCACTCAAGTCTCCCAGTTTCCAATGACCCTCCCCGGTTGAGCCGGGGGCTTTCACATCAGACTTAAGAAACCGCCTGCGCTCGCTTTACGCCCAATAAATCCG
+
FFFFFFFFFFFFFFFFFFFFFFFFFFFFFFFFFFFFFFFFFFFFFFFFFFFFFFFFFFFFFFFFFFFFFFFFFFFFFFFFFFFFFFFFFFFFFFFFFFFFFFFFFFFFFFFFFFFFFFFFFFFF,FFFF:FFFFFFFFFFFFFFFFFFFFFFFFF:FFFFFFFFFFFFFFF:F:FFFFFFFFFFFFFFFFFF:FFFFFFFFFFFFFFFFFFFFFF:FFFFFFFFFFFFFF,FFFFFFFFF:FFFF,:FF:F
@A00769:42:HV3CFDRXX:1:2101:31033:6042 2:N:0:TCTCATGATA+TCCACGTGTT
GGACTACGGGGGTATCTAATCCTGTTTGCTCCCCACGCTTTCGAGCCTCAGCGTCAGTTACAGACCGGAGAGCCGCCTTCGCCACTGGTGTTCCTCCATATATCTACGCATTTCACCGCTACACATGGAATTCCACTCTCCTCTTCTGCACTCAAGTCTCCCAGTTTCCAATGACCCTCCCCGGTTGAGCCGGGGGCTTTCACATCAGACTTAAGAAACCGCCTGCGCTCGCTTTACGCCCAATAAATCCG
+
FFFFFFFFFFFFFFFFF:FFFFFFFFFFFFFFFFFFFFFFFFFFFFFFFFFFFFFFFFFFFFFFFFFFFFFFFFFFFFFFFFFFFFFFFFFFFFFFFFF:FFFFFFFFFFFFFFFFFFFFFFFFFFFFFFFFFFFFFFFFFFFFFFFFFFFFFFFFFFFFFFFFFFFFFFFFFFFFFFFFFFFFFFFFFFFFFFFFFFFFFFFF:FF:FFFFFFFFFFFFFFFFFFFFFFFFF:FFFFFFFFF:FFFFFFF
@A00769:42:HV3CFDRXX:1:2101:4860:6057 2:N:0:TCTCATGATA+TCCACGTGTT
GGACTACTCGGGTTTCTAATCCTGTTTGCTACCCACACTTTCGAGCCTCAACGTCAGTTACAGTCCAGAAAGCCGCCTTCGCCACTGGTGTTCTTCCATATATCTACGCATTTCACCGCTACACATGGAGTTCCACTTTCCTCTACTGCACTCAAGTTATCCAGTTTCCAAAGCAATTCCTCAGTTGAGCTGAGGGCTTTCACTTCAGACTTAAATAACCGTCTGCGCTCGCTTTACGCCCAAGAAATCCG
+
:FFFFFFFFFFFFFFFFFFFFFF:FFF:F:FFFFFFFFF:FFFFFFFFFFFF:FFFFF:FFFFF,FFFFFFFFFFFFFFFFFFFFFFFFFFFFFFF,,FFFFFFFFFF:FF:,FFF:,FFFFFFFFFFFFFFFFFF:F:F:FFFF,FFFFF:FFFFF::FFFFFF:FFFFFF,FF,FF:FFFFFF:,FF:F:,F,FF,F,FFFFFFFFFFF:FFFF,,F::FFFFF,FF:FFF:FF:,FFFFF,FFFFFF,
@A00769:42:HV3CFDRXX:1:2101:8748:6057 2:N:0:TCTCATGATA+TCCACGTGTT
GGACTACGAGGGTTTCTAATCCTGTTTGCTCCCCACGCTTTCGAGCCTCAGCGTCAGTTACAGACCAGAGAGCCGCCTTCGCCACTGGTGTTCCTCCATATATCTACGCATTTCACCGCTACACATGGAATTCCACTCTCCTCTTCTGCACTCAAGTCTCCCAGTTTCCAATGACCCTCCCCGGTTGAGCCGGGGGCTTTCACATCAGACTTAGGAAACCGCCTGCGCTCGCTTTACGCCCAATAAATCCG
+
FFFFFFFFFFFFFFFFFFFFFFFFFFFFFFFFFFFFFFFFFFFFFFFFFFFFFFFFFFFFFF:FFFFFFFFFF:FFFFFFFFFFFFFFFF:FFFFFFFFFFFFFFFFFFFFFFFFFFFFFFFFFFFFFFFFFFF:F:FFFFFFFFFFFFFFFF,FFFFFFFFFFFFFFFFFFFFFFFFFFFFFFFFFFFFFF:FFFFF:FFFFFFFFFFFFFFFFF,FFFFFFFFF:FFFFFFF::FFFFFFF,FFFFFFF
@A00769:42:HV3CFDRXX:1:2101:1407:6089 2:N:0:TCTCATGATA+TCCACGTGTT
GGACTACTAGGGTATCTAATCCTGTTTGCTACCCACGCCTTCGTGCCTCAGTGTCAGATACAGTCCAGTAAGCCGCCTTCGCCACTGGTGTTCCTCCTAATCTCTACGCATTTCACCGCTACACTAGGAATTCCACTTACCTCTCCTGCTCTCAAGTTATGCAGTTTCCAATGACCTTTTTGGGTTGAGCCCAAAAATTTCACACCAGACTTACATAAACACCTGCGCACCCTTTACGCCCAATAATTCCG
+
FFFFFFFFFFFFFFFFFFFFFFFFFFFFFFFFF:FFFFFFFFFFFFFFFFFFFFFFF,FFFFFFFFFFFFFF,FFFFFFFFF,FFFFFFFFF:FFFFF::F,FFFFFFF:FFFFFFFFFFFF:FFFFFFFFFFFFFFFFFFFFF:FFFFFFFFFFFFFFF:FFFFFF::FFFFFF,FFFFF,,,FF,F:F,FFFFF:F:FFF:::FFF,FFFF:FF:F:FFFFF:F,FF,,FF:FF,:,F,FF:FFFF,:F
@A00769:42:HV3CFDRXX:1:2101:31069:6104 2:N:0:TCTCATGATA+TCCACGTGTT
GGACTACGGGGGTATCTAATCCTGTTTGCTCCCCACGCTTTCGAGCCTCAGCGTCAGTTACAGACCGGAGAGCCGCCTTCGCCACTGGTGTTCCTCCATATATCTACGCATTTCACCGCTACACATGGAATTCCACTCTCCTCTTCTGCACTCAAGTCTCCCAGTTTCCAATGACCCTCCCCGGTTGAGCCGGGGGCTTTCACATCAGACTTAAGAAACCGCCTGCGCTCGCTTTACGCCCAATAAATCCG
+
FFFFFFFFFFFFFFFFFFFFFFFFFFFFFFFFFFFFFFFFFFFFFFFFFFFFFFFFFF:FFFFFFFFFFFFFFFFFFFFFFFFFF:FFFFFFFFFFFFFFFFFFFFFFFFFFFFFFFFFF:FFF,:FFF:FFFFFFFFFFFFFFFFFF,FFFFFFF,,FFFFFFF::F:FFF:F:F:FFFFFFFFFFFFFF,FFFF,FFFFFFFFFFF:FF:F:::FFFF:FFFFFFFFF,FFFF:F,FF:F::FF:FFF:
@A00769:42:HV3CFDRXX:1:2101:30798:6136 2:N:0:TCTCATGATA+TCCACGTGTT
GGACTACGCGGGTATCTAATCCTGTTTGCTCCCCACGCTTTCGAGCCTCAGCGTCAGTTACAGACCAGAGAGCCGCCTTCGCCACTGGTGTTCCTCCATATATCTACGCATTTCACCGCTACACATGGAATTCCACTCTCCTCTTCTGCACTCAAGTCTCCCAGTTTCCAATGACCCTCCCCGGTTGAGCCGGGGGCTTTCACATCAGACTTAAGAAACCGCCTGCGCTCGCTTTACGCCCAATAAATCCG
+
FFFFFFFFFFFFFFFFFFFFFFFFFFFFFFFFFFFFFFFFFFFFFFFFFFFFFFFFFFFFFFFFFFFFFFFFFFFFFFFFFFFFFFFFFFFFFFFFFFFFFFFFFFFFFFFFFFFFFFFFFFFFFFFFFFFFFFFFFFFFFFFFFFFFFFFFFFFFFFFFFFFFFFFFFFFFFFFFFFFFFFFFFFFFFFFFFFFFFF:FFFFFFFFFFFFFFFFFF:FFFFFFFFFFFFFFFFFFF:FFFF:FF:FFF,,
@A00769:42:HV3CFDRXX:1:2101:22489:6151 2:N:0:TCTCATGATA+TCCACGTGTT
GGACTACCCGGGTATCTAATCCTGTTTGCTCCCCACGCTTTCGAGCCTCAGCGTCAGATACAGTCCAGTAAGCCGCCTTCGCCACTGGTGTTCCTCCTAATCTCTACGCATTTCACCGCTACACTAGGAATTCCACTTACCTCTCCTGCTCTCAAGTTATGCAGTTTCCAATGACCTTTTTGGGTTGAGCCCAAAAATTTCACACTAGACTTACATAACCACCTGCGCACCCTTTACGCCCAATAATTCCG
+
FF,FFFFFFFFFFFFFFFFFFFFFFFFFFFFFFFFFFFFFFFFFFFFFFFFFFFFFFFFFFFFFFFFFFFFFFFFFFFFFFFFFFFFFFFFFFFFFFFFFFFFFFFFFFFFFFFFFFFFF,FFFF:FFFFFFFFFFFFFFFFFFFFFFFFFFFFFFFFFFFFFFFFFFFFFFFFFFFFFFFFFFFFFFFFFFFFFF:F:FF:FFFFFFF:FFFFFFFFFFFFF:FFFFFFFFFF,FFFFFFFFF:F,FFFF
@A00769:42:HV3CFDRXX:1:2101:26955:6183 2:N:0:TCTCATGATA+TCCACGTGTT
GGACTACGAGGGTTTCTAATCCTGTTTGCTCCCCACGCTTTCGAGCCTCAGCGTCAGTTACAGACCAGAGAGCCGCCTTCGCCACTGGTGTTCCTCCATATATCTACGCATTTCACCGCTACACATGGAATTCCACTCTCCTCTTCTGCACTCAAGTCTCCCAGTTTCCAATGACCCTCCCCGGTTGAGCCGGGGGCTTTCACATCAGACTTAAGAAACCGCCTGCGCTCGCTTTACGCCCAATAAATCCG
+
FFFFFFFFFFFFFFFFFFFFFFFFFFFFFFFFFFFFFFFFFFFFFFFFFFFFFFFFFFFFFFFFFFFFFFFFFFFFFFFFFFFFFFFFFFFFFFFFFFFFFFFFF:FFFFFFFFFFFFFF:FFF:FFFFFFFFFFFFFFFFFFFFFFFFFFFFFFFFFFFFFFFFFFFFFFFFFFFFFFFFFFFFFFFFFFFFFFFFFFFFFFFFFFFFFFFFFF:FFFFFFFFFFFFFFFFFFFFFFFFFFFFFFFF:F,
@A00769:42:HV3CFDRXX:1:2101:13413:6214 2:N:0:TCTCATGATA+TCCACGTGTT
GGACTACACGGGTTTCTAATCCTGTTTGCTCCCCACGCTTTCGAGCCTCAGCGTCAGTTACAGACCAGAGAGCCGCCTTCGCCACTGGTGTTCCTCCATATATCTACGCATTTCACCGCTACACATGGAATTCCACTCTCCTCTTCTGCACTCAAGTCTCCCAGTTTCCAATGACCCTCCCCGGTTGAGCCGGGGGCTTTCACATCAGACTTAAGAAACCGCCTGCGCTCGCTTTACGCCCAATAAATCCG
+
FFFFFFFFFFFFFFFFFFFFFFFFFFFFFFFFFFFFFFFFFFFFFFFFFFFFFFFFFFFFFFFFFFFFFFFFFFFFFFFFFFFFFFFFFFFFFFFFFFF:FFFFFFFFFFFFFFFFFFFFFFFF,FFF:FFFFFFFFFFFF:FFFFFFFFFFFFFFFF:FFFFFFFFFFF:FFFFFFFFFFFFFFFFFFFFFF:FFFFFFFFFF:FFFFFFFFFFFFF,F,FFFFFFFFFF:F,F:,FFFF,F,FFFFF:F
@A00769:42:HV3CFDRXX:1:2101:11107:6355 2:N:0:TCTCATGATA+TCCACGTGTT
GGACTACGAGGGTTTCTAATCCTGTTTGCTCCCCACGCTTTCGAGCCTCAGCGTCAGTTACAGACCAGAGAGCCGCCTTCGCCACTGGTGTTCCTCCATATATCTACGCATTTCACCGCTACACATGGAATTCCACTCTCCTCTTCTGCACTCAAGTCTCCCAGTTTCCAATGACCCTCCCCGGTTGAGCCGGGGGCTTTCACGTCAGACTTAAGAAACCGCCTGCGCTCGCTTTACGCCCAATAAATCCG
+
FFF::FFFFF:FF::FFFF,FF,:FFFFFFFFF:FFF:FFFFFFFF:FFF:FFFFF:FFFFFFFFF,:FFF,FFF:FFFF:F,FFFFFFFFFFFFF:FFFFFFFFFFFFF,F,F:FFFFFFFFFF:FFFFFFFFF:FFFFF,F:FFFFFFFFFF:F:F,FFFFFFFFFFFFFFFFFFFFFFFFFFF,F,FFFFFFFFFFFFFFFFFFFFFFFFFFFFFFFFFF:FFFFFFFFF,FFFFFFFFF,FF,FF,:
@A00769:42:HV3CFDRXX:1:2101:8802:6370 2:N:0:TCTCATGATA+TCCACGTGTT
GGACTACGCGGGTTTCTAATCCTGTTTGCTACCCACGCTTTCGTGCCTCAGTGTCAGATACAGTCCAGTAAGCCGCCTTCGCCACTGGTGTTCCTCCTAATCTCTACGCATTTCACCGCTACACTAGGAATTCCACTTACCTCTCCTGCTCTCAAGTTATGCAGTTTCCAATGACCTTTTTGGGTTGAGCCCAAAAATTTCACACCAGACTTACATAACCACCTGCGCACCCTTTACGCCCAATAATTCCG
+
FFFFFFFFFFFFFFFFFFFFFFFFFFFFFFFFFFFFFFFFFFFFFFFFFFFFFFFFFFFFFFFFFFFFFFFFFFFFF:FFFFFFFFFFFFFFFFFFFFFFFFFFFFFFFFFFFFFF:FF:FF,FFFFFFFFFFFFFFFFFFFFFFFFFFFF:FFFFFFFFFFFFFFFFFFFFFFF:FFFFFFFFFFF:F,FFFFFFFFFFFFFFFFFFF:,F:FFFFF,FF:F:FFFFFF,FFFFFFFFF::F,F:FFF:F
@A00769:42:HV3CFDRXX:1:2101:9570:6449 2:N:0:TCTCATGATA+TCCACGTGTT
GGACTACGGGGGTATCTAATCCTGTTTGCTCCCCACGCTTTCGAGCCTCAGCGTCAGTTGCAGACCAGAGAGCCGCCTTCGCCACTGGTGTTCCTCCATATATCTACGCATTTCACCGCTACACATGGAATTCCACTCTCCTCTTCTGCACTCAAGTCTCCCAGTTTCCAATGACCCTCCCCGGTTGAGCCGGGGGCTTTCACATCAGACTTAAGAAACCGCCTGCGCTCGCTTTACGCCCAAGAAATCCG
+
FFFFFFFFFFFFFFFFFFFFFFFFFFFFFFFFFFFFFFFFFFFFFFFFFFFFFFFFFFFFFFF,FFFFFF:FFFFFF,FFFFFFFFFFFFFFFFFFFFFFFF:FFFFFFFFFFFFFFFFFFF,F:FFF:FFFFFFFFF,FFFFF:FFFFFFFFFFF:F:FFFFFF:FFF:FFFFFFFFFFFFFFF:F:FFF:FFFFF:FFFFFFFFFF:FFF,FFF::FFFFFFFF::FFFFF,FFFFFFFFF,FF:FFFF
@A00769:42:HV3CFDRXX:1:2101:5330:6464 2:N:0:TCTCATGATA+TCCACGTGTT
GGACTACAGGGGTTTCTAATGTTGGTCAGGCTGGTCGCGAACTCCCAACCTTAGGTGATCCACCTGCCTCGGCCTCCCAAAGTGCTGGGGTTACAGGCATGAGTTACCGCGGCTGCTGACACCTGTCTCTTTACACATCTGACGCTGCCGACGATCCACGTGTTGTGTAGATCTCGGTGGTCGCCGTATCATTAAAAAAGAGTTTGGGGAGGGGGGGGGGGGGGGTGGGGGGGGTGGGGGGGGGGGGGGGG
+
FFFFFFFFFFFFFFFFFFFFFFFFFFFFFFFFFFFFFFFFFFFFFFFFFFFFFFFFFFFFFFFFFFFFFFFFFFFFFFFFFFFFFFFFFFFFFFFFFFFFFFFFFFFFFFFFFFFFFFFFFFFFFFFFFFFFFFFFFFFFFFFFFFFFFF:FFFFFFFFFFFFFFFFFFFFFFFFFFFFFFFFFFFFFFFFFFFFFFF:,,,:,,,,,F,,F,,FF,F,,FF,FFF,F,F,,:,,,,:F,F,F:,,,F,FF
@A00769:42:HV3CFDRXX:1:2101:23791:6464 2:N:0:TCTCATGATA+TCCACGTGTT
GGACTACCGGGGTTTCTAATCCTGTTTGCTCCCCACGCTTTCGAGCCTCAGCGTCAGTTACAGACCAGAGAGCCGCCTTCGCCACTGGTGTTCCTCCATATATCTACGCATTTCACCGCTACACATGGAATTCCACTCTCCTCTTCTGCACTCAAGTCTCCCAGTTTCCAATGACCCTCCCCGGTTGAGCCGGGGGCTTTCACATCAGACTTAAGAAACCGCCTGCGCTCGCTTTACGCCCAATAAATCCG
+
FFFFFFFFFFFFFFFFFFFFFFFFFFFFFFFFFFFFFFFFFFFFFFFFFFFFFFFFFFFFFFFFFFFFFFFFFFFFFFFFFFFFFFFFFFFFFFFFFFFFFFFFFFFFFFFFFFFFFFFFFFFFFFFFFFFFFFFFFFFFFFFFFFFFFFFFFFFFFFFFFFFFFFFFFFFFFFFFFFFFFFFFFF,FFF:FFFFFF:FFFFFFFFFFFFFFFF:FFFFFFFFF,FFFFFFFF,FFFFFFFFF:FFFFFFF
@A00769:42:HV3CFDRXX:1:2101:13123:6496 2:N:0:TCTCATGATA+TCCACGTGTT
GGACTACCAGGGTATCTAATCCTGTTTGCTACCCACACTTTCGAGCCTCAACGTCAGTTACAGTCCAGAAAGCCGCCTTCGCCACTGGTGTTCTTCCATATATCTACGCATTTCACCGCTACACATGGAGTTCCACTTTCCTCTACTGCACTCAAGTCATCCAGTTTCCAAAGCAATTCCTCAGTTGAGCTGAGGGCTTTCACTTCAGACTTAAATAACCGACTGCGCTCGCTTTACGCCCAATAAATCCG
+
FFFFFFFFFFFFFFFFFFFFFFFFFFFFFFFFFFFFFFFFFFFFFFFFFFFFFFFFFFFFFFFFFFFFFFFFFFFFFFFFFFFFF:FFFFFFFFFF:FF:FFFFFFF:FF,FFFFFFFFFFFFFFFFF:FFFFFFFFFF:FFFFFFFFFFFFFFFFFFFFFFFFF:FFFFFFFFFFFFFFFF,FFFFFFFFFFFFFF:FFFFFF:FFFFFFFFF:FFF,F,,FF:FFFFFFFF,FFFFFFFFF,F,FFFFF
@A00769:42:HV3CFDRXX:1:2101:18249:6605 2:N:0:TCTCATGATA+TCCACGTGTT
GGACTACCAGGGTTTCTAATCCTGTTTGCTCCCCACGCTTTCGAGCCTCAGCGTCAGTTACAGACCAGAGAGCCGCCTTCGCCACTGGTGTTCCTCCATATATCTACGCATTTCACCGCTACACATGGAATTCCACTCTCCTCTTCTGCACTCAAGTCTCCCAGTTTCCAATGACCCTCCCCGGTTGAGCCGGGGGCTTTCACATCAGACTTAAGAAACCGCCTGCGCTCGCTTTACGCCCAATAAATCCG
+
FF:FFFFFFFFFFFFFFFFFFFFFFFFFFFFFFFFFFFFFFFFFFFFFFFFFFFFFFFFFFFFF:FFFFFFFFF:FFFFFFFFFFFFFFFFFFFF,FFFFFFFFFF,FFFFFFFFFFFFFFFFFFFFFFFFFFFF,FFFFFFFFFFF:FFFFFFF:FFFFFFF:,:FFFFF,:FFF::FFFF,:FFFF:FF::FFFFFFFFFFFFFF:FFF:FFFFFFFF,FF:F:FFFFFFF,FFF,FFFF::FFF,,,:
@A00769:42:HV3CFDRXX:1:2101:1470:6699 2:N:0:TCTCATGATA+TCCACGTGTT
GGACTACTAGGGTATCTAATCCTGTTTGCTACCCACGCCTTCGTGCCTCAGTGTCAGATACAGTCCAGTAAGCCGCCTTCGCCACTGGTGTTCCTCCTAATCTCTACGCATTTCACCGCTACACTAGGAATTCCACTTACCTCTCCTGCTCTCCAGTTATGCAGTTTCCAATGACCTTTTTGGGTTGAGCCCAAAAATTTCACACCAGACTTACATAACCACCTGCGCACCCTTTACGCCCAATAAGTCCG
+
FFFFFFFFFFFFFFFFFFFFFFFFFFFFF:FFFFFFFFFFFFFFFFFF,FF,FFFFFFFFFFFF:FFFFFFFFFFFFFFFFFFFFFFFFFFFFFFFFFF:FFFFFFFFFFFFFFFFFFFF:FFFFFFFFFFFFFFFFFFFFFFFFFFFFFFFF,FFFF::F,,FFFF,FFFFFFF,FFFFF:FF,FF,FFFFFFFFFF,F,F:FF,FFFFFFF:FFFFFFF,FF,F:FFF:FFF:,FFF,FF:F,F,F,F,
@A00769:42:HV3CFDRXX:1:2101:16161:6746 2:N:0:TCTCATGATA+TCCACGTGTT
GGACTACCGGGGTATCTAATCCTGTTTGCTCCCCACGCTTTCGAGCCTCAGCGTCAGTTACAGACCAGAGAGCCGCCTTCGCCACTGGTGTTCCTCCATATATCTACGCATTTCACCGCTACACATGGAATTCCACTCTCCTCTTCTGCACTCAAGTCTCCCAGTTTCCAATAACCCTCCCCGGTTGAGCCGGGGGCTTTCACATCAGACTTAAGAAACCGCCTGCGCTCGCTTTACGCCCAATAAATCCG
+
FFFFFFFFFFFFFFFFFFFFFFFFFFFFFF,FFFFF:FFFFFFFFFFFFFFFFFFFFFFFFFFF:FFFFFFFFF:FFFFFFFFFFFFFFF:FFFFFFFFFFF:,,:,FFFF,FFFFF:FFFF:F:FF:F:FFFFFFFFFF:::,FFFFFFFFFFFFFFFFFF:FFFFFFFFFFF:FFFFFFFF,FFFFFFFFFFFFFFF,FFF:FFFFFFF:FFFFFFF,,FF,FF,FFFFFFFFFF,FFF,F,FFFFF,,
@A00769:42:HV3CFDRXX:1:2101:5493:6934 2:N:0:TCTCATGATA+TCCACGTGTT
GGACTACAAGGGTATCTAATCCTGTTTGCTACCCACACTTTCGAGCCTCAACGTCAGTTACAGTCCAGAAAGCCGCCTTCGCCACTGGTGTTCTTCCATATATCTACGCATTTCACCGCTACACATGGAGTTCCACTTTCCTCTACTGCACTCAAGTCATCCAGTTTCCAAAGCAATTCCTCAGTTGAGCTGAGGGCTTTCACTTCAGACTTAAATAACCGTCTGCGCTCGCTTTACGCCCAATAAATCCG
+
FFFFFFFFFFFFFFFFFFFFFFFFFFFFFFFFFFFFFFFFFFFFFFFFFFFFFFFFFFFFFFFFFFFFFFFFFFFFFFFFFFFFFFFFFFFFFFFFFFFFFFFFFFFFFFFFFFFFFFFFFFFFFFFFFFFFFFFFFFFFFFFFFFFFFFFFFFFFFFFFFFFFFFFFFFFFFFF,FFFFFFFFFFFFFFFFFFFFFFFFFFFFFFFFFFFFFFFFFFFFF:FFFFFFFF,FFFFFF:FFFFFFFFFFF:F
@A00769:42:HV3CFDRXX:1:2101:9923:6997 2:N:0:TCTCATGATA+TCCACGTGTT
GGACTACGGGGGTTTCTAATCCTGTTTGCTCCCCACGCTTTCGAGCCTCAGCGTCAGTTACAGACCAGAGAGCCGCCTTCGCCACTGGTGTTCCTCCATATATATACGCATTTCACCGCTACACATGGACTTCAACTCTCCTCTTCTGCACTCAAGTCTCCCAGTTTCCAATGACCCTCCCCGGTTGAGCCGGGGGCTTTCCCATCAGACTTAAGAAACCGCCTGCGCTCGCTTTACGCCCAATAACTCCG
+
FFF,FF,F:FFFFFFFFF::F,F,,FF:FFFFFFFF,FFFFFFF:FFFFFFFFFFFFFFFFF:,::FF:F,,FFFF,:FF:FF,FFFFFFFFFFF:FFFFFF,,F,F,,,FFF,FF,FFFFFFFF,,FF,FF:,FF,:FF,F,,F,,,FFFFFFF,FF,F,FFFFF,FFFFFFFFF::,F,::FFF:::FF,,,F,F:F,F,,FFF:,FFF:FF:FFF:F::F:F,,FFF::F,FF,,,:FFFFF:,FF,:
@A00769:42:HV3CFDRXX:1:2101:4264:7059 2:N:0:TCTCATGATA+TCCACGTGTT
GGACTACGGGGGTTTCTAATCCTGTTTGCTCCCCACGCTTTCGAGCCTCAGCGTCAGTTACAGACCAGAGAGCCGCCTTCGCCACTGGTGTTCCTCCATATATCTACGCATTTCACCGCTACACATGGAATTCCACTCTCCTCTTCTGCACTCAAGTCTCCCAGTTTCCAATGACCCTCCCCGGTTGAGCCGGGGGCTTTCACATCAGACTTAAGAAACCGCCTGCGCTCGCTATACGCCCAATAAATCCG
+
FFFFFFFFF::FFFFFFFFFFFFFFFFFFFFFFFFFFF:FFFFFFFF:FFFFF:FFFFFFFFFFFFFFFFFFFFFFFFFFFFFFFFFFFFFFFFFFFFFFFFFFFFFFFFF:FFFFFFFFFFFFFFFFFFFFFFF,FFFFFFF:FFFFFFFFFFFFFFFFFFFFFFFFFFFFFFFFFFFFFF:FFFFFFFFF:FFFFFFFFFFFFFFF:FFFFFFF::FFFFF:FFFFFFFFF,FFF,FFFFFFFFFFFF:
@A00769:42:HV3CFDRXX:1:2101:6415:7059 2:N:0:TCTCATGATA+TCCACGTGTT
GGACTACCGGGGTTTCTAATCCTGTTTGCTCCCCACGCTTTCGAGCCTCAGCGTCAGTTACAGACCAGAGAGCCGCCTTCGCCACTGGTGTTCCTCCATATATCTACGCATTTCACCGCTACACATGGAATTCCACTCTCCTCTTCTGCACTCAAGTCTCCCAGTTTCCAATGACCCTCCCCGGTTGAGCCGGGGGCTTTCACATCAGACTTAAGAAACCGCCTGCGCTCGCTTTACGCCCAATAAATCCG
+
FFFFFFFFFFFFFFFFFFFFFFFFFFFFFFFFFFFFFFFFFFFFFFFFFFFFFFFFFFFFFFFFFFFFF:FFFFFFFFFFFFFFFFFFFFFFFFFFFFFFFFFFFFFFFFFFFFFFF:FFFFFFF:F,FFFF:FFFFFF:FFFF:FFFFFFFFFFFFFFFFFFFFFFFFFFF,FFFFFFFFF:FFFFFFFFFFFFFFFFFFFFF:F::FFFFFF,,F::FFFFFFFFFFFFFF:FF:,FFFFFFFFFFF,:
@A00769:42:HV3CFDRXX:1:2101:15899:7138 2:N:0:TCTCATGATA+TCCACGTGTT
GGACTACGGGGGTTTCTAATCCTGTTTGCTACCCACACTTTCGAGCCTCAACGTCAGTTACAGTCCAGAAAGCCGCCTTCGCCACTGGTGTTCTTCCATATATCTACGCATTTCACCGCTACACATGGAGTTCCACTTTCCTCTACTGCACTCAAGTCTCCCAGTTTCCAATGACCCTCCCCGGTTGAGCCGGGGGCTTTCACATCAGACTTAAGAAACCGCCTGCGCTCGCTGTACGCCCAAGAAATCCG
+
FFFFFFFFFFFFFFFFFFFFFFFFFFFFFFFFFFFFFFFFFFFFFFFFFFFFFFFFFFFFFFFFFFFFFFF:FFFFF::FFFFFFFFF:FFF:FFFFFFFFFFFF:F,FFF,FF:FF:F:FFFFFF:FFFFFFF,:F:FFFFF:FFFFF:FFFFFFFFFF:FFF,FFFFFFFFFFFFFFFFFFFFFFF:FF:FFFFF:FFFFFFFFFF:FFFFF:FF,,FFFF,FFFFFFFF,,F:F:F:F,F,F,FF:F,
@A00769:42:HV3CFDRXX:1:2101:16685:7153 2:N:0:TCTCATGATA+TCCACGTGTT
GGACTACTGGGGTTTCTAATCCTGTTTGCTCCCCACGCTTTCGAGCCTCAGCGTCAGTTACAGACCAGAGAGCCGCCTTCGCCACTGGTGTTCCTCCATATATCTACGCATTTCACCGCTACACATGGAATTCCACTCTCCTCTTCTGCACTCAAGTCTCCCAGTTTCCAATGACCCTCCCCGGTTGAGCCGGGGGCTTTCACATCAGACTTAAGAAACCGCCTGCGCTCGCTTTACGCCCAATAATTCCG
+
FFFFFFFFFFFFFFFFFFFFFFFFFFFFFFFFFFFFFFFFFFFFFFFFFFFFFFFFFFFFFFFFFFFFFFFFFFFFFFFFFFFFFFFF:FFFFFFFFFFFFFFFFFFFFFFFFF:FFFFFFFFFFFFFFFFFFFFFFFFFFFFFFFFFFFFFFFFFFFFFFFFFFFFFFFFFFFFFFFFFFFFFFFFFFFFFFFFFFFFFFFFFFFFFFFFFFFF:FFFF:FF,FFFFFF:FFFFFFFFFFF:FFF,,FFF
@A00769:42:HV3CFDRXX:1:2101:29387:7232 2:N:0:TCTCATGATA+TCCACGTGTT
GGACTACTAGGGTTACTAATCCTGTTTGCTCCCCACGCTTACGACCCACAGTGTCAGATACAGTCCAGTAAGCCGCCTTCGCCACTGGTGTTCCTCCTAAACTCTACGCATTTCACCGCTACACAAAGAATTACACTTACCTCTCCTGCACTCAAGTTATGCAGTTTCCAATGACCTATTTGAGTTGAGCCCAAAAATATCACACCAGACTTACAGAACCACCTGAGCACCCTTAACGACAAATAAATCCG
+
:FFFF,F:FFFFFF,FF,F:FFFF:F,FFFFFFFFF:FFF,FF,,FF,FFFF:FF:,FFFF,FFFFFFF::FFF:FF:,F:FF:FF,FF:,,,FFF,F,F,FFFFFF,FF:FF,FFFFFFFFFFFF,F::F,FFFF:FFF::F:F,:F:,FFFFF,FFF,,FFFFF,,FFFF,FFF,,,,F::F,::F,F,F:FFFFF,:FF,F,FFFF,:FFFF,FF,::F,FF,,FFF:,,,,F,,,F,FFFF:,,::,
@A00769:42:HV3CFDRXX:1:2101:21540:7326 2:N:0:TCTCATGATA+TCCACGTGTT
GGACTACCAGGGTTTCTAATCCTGTTTGCTCCCCACGCTTTCGAGCCTCAGCGTCAGTTACAGGCCAGAGAGCCGCCTTCGCCACTGGTGTTCCTCCATATATCTACGCATTTCACCGCTACACATGGAATTCCACTCTCCTCTTCTGCACTCAAGTCTCCCAGTTTCCAATGACCCTCCCCGGTTGAGCCGGGGGCTTTCACATCAGACTTAAGAAACCGCCTGCGCTCGCTTTACGCCCAATAAATCCG
+
FFFFFFFFFFFFFFFFFFFFFFFFFFFFFFFFFFFFFFFFFFFFFFFFFFFFFFFFFFFFFFFFFFFFFFFFFFFFFFFFFFFFFFFFFFFFFFFFFFFFFFFFFFFFFFFFFFFFFFFFFFFFFFFFFFFFFFFFFFFF:FFFFFFFFFFFF:FFFFFFFFFFFFFFFFFFFFFFFFFFFFF,FFFFFFFFFFFFFFFFFFFFFFFFFFFFFFFFFFFFFFFF:FFFFFFFFFFFF:FFFFFFFFFFFFF
@A00769:42:HV3CFDRXX:1:2101:16667:7341 2:N:0:TCTCATGATA+TCCACGTGTT
GGACTACTGGGGTTTCTAATCCTGTTTGCTCCCCACGCTTTCGAGCCTCAGCGTCAGTTACAGACCAGAGAGCCGCCTTCGCCACTGGTGTTCCTCCATATATCTACGCATTTCACCGCTACACATGGAATTCCACTCTCCTCTTCTGCACTCAAGTCTCCCAGTTTCCAATGACCCTCCCCGGTTGAGCCGGGGGCTTTCACATCAGACTTAAGAAACCGCCTGCGCTCGCTTTACGCCCAATAATTCCG
+
FFFFFFFFFFFFFFFFFFFFFFFFFFFFFFFFFFFFFFFFFFFFFFFFFFFFFFFFFFFFFFFFFFFFFFFFFFFFFFFFFFFFFFFFFFF:FFFFFFFFFFFFFFFFFFFFFFFFFFFFFFFFFFFFF,FFFFFFFFFFFFFFFFFFFFFFFFFF:FFFFFFFFFFFFFFFFFFFFFFFFF,FFFFFFFFF:FFFFFFFFFFFFFFF:FFFFF:FFFFF,FFF:FFFFF:FFFFFFFFFFFF:FFFFFFF
@A00769:42:HV3CFDRXX:1:2101:31250:7420 2:N:0:TCTCATGATA+TCCACGTGTT
GGACTACGCGGGTATCTAATCCTGTTTGCTACCCACACTTTCGAGCCTCAACGTCAGTTACAGTCCAGAAAGCCGCCTTCGCCACTGGTGCTCTTCCATATATCTACGCATTTCACCGCTACACATGGAGTTCCACTTTCCTCTACTGCACTCAAGTCATCCAGTTTCCAAAGCAATTCCTCAGTTGAGCTGAGGGCTTTCACTTCAGACTTAAATAACCGTCTGCGCTCGCTTTACGCCCAATAAATCCG
+
FFFFFFFFFFFFFFFFFFFFFFFFFFFFFFFFFFFFFFFFFFFFFFFFFFFFFFFFFFFFFFFFFFFFFF:FFFFFFFFFFFFFFFFFFFFFFFFFFFFFF:FFFFFFFFFFFFFFFFFFFFFFFFFFFFFFFFFFFFFFFFFFFFFFFFFFFFFFFFFFFFFFF,FFFFFFFFF:FFFFFFFFFFFFFF::FFFFFFFFFFFFFFFFFFFFF:FFF:FF:,:FF:FFFF,F::FFF,FFFFFFFFFFFF:
@A00769:42:HV3CFDRXX:1:2101:16468:7467 2:N:0:TCTCATGATA+TCCACGTGTT
GGACTACTGGGGTTTCTAATCCTGTTTGCTCCCCACGCTTTCGAGCCTCAGCGTCAGTTACAGACCAGAGAGCCGCCTTCGCCACTGGTGTTCCTCCATATATCTACGCATTTCACCGCTACACATGGAATTCCACTCTCCTCTTCTGCACTCAAGTCTCCCAGTTTCCAATGACCCTCCCCGGTTGAGCCGGGGGCTTTCACATCAGACTTAAGAAACCGCCTGCGCTCGCTTTACGCCCAATAATTCCG
+
FFFFFFF:FFFFFFFFFFFFFFFFFF:FFFFFFFFFFFFFFFFFFFFFFFF:FFFFFFFFFFFFFFFFFFFFF:FFFFFFFFFFFFFFFFFFFFF:FFFFFFFFFFFFFFFFFFFFFFFFFFFFFF:FFFFFF:FFF:FF,FF:FFFFFFFFFFFFFFFF:FFFFFFFFFFFFFFFFFFF:F,:FFFFFFF::FFFFFFFFFFFFFFFFFFFF,FFFFFF:FF:,FFFFF:FFF:F:,FFFFFFFFFFF:F
@A00769:42:HV3CFDRXX:1:2101:10854:7482 2:N:0:TCTCATGATA+TCCACGTGTT
GGACTACTGGGGTATCTAATCCTGTTTGCTACCCACACTTTCGAGCCTCAACGTCAGTTACAGTCCAGAAAGCCGCCTTCGCCACTGGTGTTCTTCCATATATCTACGCATTTCACCGCTACACATGGAGTTCCACTTTCCTCTACTGCACTCAAGTCATCCAGTTTCCAAAGCAATTCCTCAGGTGAGCTGAGGGCTTTCACTTCAGACTTAAATAACCGTCTGCGCTCGCGTTACGCCCAATAAATCCG
+
FFFFFFFFFFFFFFFFFFFFFFFF:FFFFFFFFFFFFFFF:FFFFF:FFFFFFFFFFFFFFFFFFFFFFFFFFF::FFFFFFFFFFFFFF:FF:F:FFFF,FFFFFFF,F:FFFFFFFFFF:FFFFFFFF,FFFF:,FFF:F,:FFFFFFF:,,FFFFFFFF:,FF,,F:FFF,F:,FFFFFF,,F,FFFFFFFFFFF,:,FFFFFF,FF::FF:F:FFF,FF,F:,:F:,F,F,FF,FFFFFFFFFF,F:
@A00769:42:HV3CFDRXX:1:2101:20021:7545 2:N:0:TCTCATGATA+TCCACGTGTT
GGACTACGGGGGTATCTAATCCTGTTTGCTCCCCACGCTTTCGAGCCTCAACGTCAGTTACAGACCAGAGAGCCGCCTTCGCCACTGGTGTTCCTCCATATATCTACGCATTTCACCGCTACACATGGAATTCCACTCTCCTCTACTGCACTCAAGTCATCCAGTTTCCAAAGCAATTCCTCAGTTGAGCTGAGGGCTTTCACTTCAGACTTAAATAACCGACTGCGCTCGCTTTACGCCCAATAAATCCG
+
FFFFFFFFFFFFFFFFFFFFFF:FF:FFFFFFFFFFFFFFFFFFFFFFFFFFFFFFFFFFFFFFFFFFFFFFFFFFFFFFFFFFFFFFFFFFFFFFFFFFFFFFFFFFFFFFFFFFFFFF:FFFFFFFFFFFFFFFFFFFFFFFFFFFFFFFFFFFFFFFFFFFFFFFFFFF:FFFF:FFFFFFFFFFFFFFFFF:FFFFFFFFFFFFFFFFFFFFFFFF,,FF:FFFFFFFFFF:F,FFFFFFFFFFFF,
@A00769:42:HV3CFDRXX:1:2101:22697:7639 2:N:0:TCTCATGATA+TCCACGTGTT
GGACTACGCGGGTTTCTAATCCTGTTTGCTCCCCACGCTTTCGAGCCTCAGCGTCAGTTACAGACCAGAGAGCCGCCTTCGCCACTGGTGTTCCTCCATATATCTACGCATTTCACCGCTACACATGGAATTCCACTCTCCTCTTCTGCACTCAAGTCTCCCAGTTTCCAATGACCCTCCCCGGTTGAGCCGGGGGCTTTCACATCAGACTTAAGAAACCGCCTGCGCTCGCTTTACGCCCAATAAATCCG
+
FFFFFFFFFFFFFFFFFFFFFFFFFFFFFFFFFFFFFFFFFFFFFFFFFFFFFFFFFFF:FF:FFFFFFFFFFFFFFFFFFFFFFFFFFFFFFFFFFFFFFFFFFFFFF:FFFFFFFFFFFFFFFFF:FF,FFFFFFFFFFFF:FFFFFFFFFFFFFFFFFFFFFFFFFFF,FFFFFFFFFFFFFFFFFFFFFFFFFFFFF,FFFFFFFF:FFF:FFFFFFFF:FFFFFFFFFFFFF:FFFFFFFFFFFFF
@A00769:42:HV3CFDRXX:1:2101:10357:7654 2:N:0:TCTCATGAAA+TCCACGTGTT
GGACTACGCGGGTTTCTAATCCTGTTTGCTCCCCACGCTTTCGAGCCTCAGCGTCAGTTACAGACCAGAGAGCCGCCTTCGCCACTGGTGTTCCTCCATATATCTACGCATTTCACCGCTACACATGGAATTCCACTCTCCTCTTCTGCACTCAAGTCTCCCAGTTTCCAATGACCCTCCCCGGTTGAGCCGGGGGCTTTCACATCAGACTTAAGACACCGCCTGCGCTCGCTTTACGCCCAATAAATCCG
+
FFFFFFFFFFFFFFFFFFFFFFFFFFFFFFFFFFFFFFFFFFFFFFFFFFFFFFFFFFFFFFFFFFFFFFFFFFFFFFFFFFFFFFFFFFFFFFFFFFFFFFFFFFFFFFFFFFFFFFFFFFFFFFFFFFFFFFFFFFFFFFFFFFFFFFFFFFFFFFFFFFFFFFFFFFFFF:FFFFFFFFFFFFFFFFFFFFFFFFFFFFFFFFFFFFFFFFF:,FFFFFFFFFFF:F,FFFFFF,FFFFFFFFFFFFF
@A00769:42:HV3CFDRXX:1:2101:25726:7654 2:N:0:TCTCATGATA+TCCACGTGTT
GGGGGGGGGGGGGGGGGGGGGGGGGGGGGGGGGGGGGGGGGGGGGGGGGGGGGGGGGGGGGGGGGGGGGGGGGGGGGGGGGGGGGGGGGGGGGGGGGGGGGGGGGGGGGGGGGGGGGGGGGGGGGGGGGGGGGGGGGGGGGGGGGGGGGGGGGGGGGGGGGGGGGGGGGGGGGGGGGGGGGGGGGGGGGGGGGGGGGGGGGGGGGGGGGGGGGGGGGGGGGGGGGGGGGGGGGGGGGGGGGGGGGGGGGGG
+
FFFFFFFFFFFFFFFFFFFFFFFFFFFFFFFFFF:FFFFFFFFFFFFFFFFFFFF:FFFFFFFFFFF:FFFFFFFFFFFFFFFFFFFFFFFFFFFFFFFFFFFFFFFFFFFF:FFFFFFF:FFFFFFFFFFFFFFFFFFF:FFFFFFFFFFFFFFFFFFFFFFFFFFFFFFFF:FFFFFFFF:::FFFFFFFFFFFFFFFFFFFFFFFFFFFFFFFFFFFFFFFFFFFFF:FFFFFFFFFFFFFFFFFFFF
@A00769:42:HV3CFDRXX:1:2101:30707:7701 2:N:0:TCTCATGATA+TCCACGTGTT
GGACTACAGGGGTATCTAATCCTGTTTGCTCCCCACGCTTTCGAGCCTCAGCGTCAGTTACAGACCAGAGAGCCGCCTTCGCCACTGGTGTTCCTCCATATATCTACGCATTTCACCGCTACACATGGAATTCCACTCTCCTCTTCTGCACTCAAGTCTCCCAGTTTCCAATGACCCTCCCCGGTTGAGCCGGGGGCTTTCACATCAGACTTAAGAAACCGCCTGCGCTCGCTTTACGCCCAATAAATCCG
+
FFFFFFFFFFFFFFFFFFFFFFFFFFFFFFFFFFFFFFFFFFFFFFFFFFFFFFFFFFFFFFFFFFFFFFFFFFFFFFFFFFFFFFFFFFFFFFFFFFFFF:FFFFFFFFFFFFFFFFFFFFFFFFFFF,FFFFFFFFFFFFFFFFFFFFFFFFFFFFFFFFFFFFFFFFFFFFFFFFFFFFFFFFFFFFFFFFFFF:FFFFFFFFFFFFFFFFFFFFFFFFFFFFFFFF:FFFFFF,FFFFFFFFFFFF:
@A00769:42:HV3CFDRXX:1:2101:25608:7764 2:N:0:TCTCATGATA+TCCACGTGTT
GGACTACGGGGGTTTCTAATCCTGTTTGCTACCCACACTTTCGAGCCTCAACGTCAGTTACAGTCCAGAAAGCCGCCTTCGCCACTGGTGTTCTTCCATATATCTACGCATTTCACCGCTACACATGGAGTTCCACTTTCCTCTACTGCACTCAAGTCATCCAGTTTCCAAAGCAATTCCTCAGTTGAGCTGAGGGCTTTCACTTCAGACTTAAATAACCGTCTGCGCTCGCTTTACGCCCAATAAATCCG
+
FFFFFFFFFFFFFFFFFFFFFFFFFFFFFFFFFFFFFFFFFFFFFFFFF:FFFFFFF:FFFFFFFFFFFFFFFFFFFFFFFFFFFFFFFFFFFFFFFFFFFFFFFFFFFFFFFFFFFFFFFFFFFFFFFFFFFFFFFFFF:FFF:FFFFFFFFFFFFFFFFFFFFFFFFFFFFFFFFFFFFFFFFFFFFFFFFF,:FFFFFFFFFFFFFFFFFFFFFFFFFFFFFFFFFFFFFFFFFFFFFF:FFF:FFFF
@A00769:42:HV3CFDRXX:1:2101:30770:7874 2:N:0:TCTCATGATA+TCCACGTGTT
GGACTACGGGGGTTTCTAATCCTGTTTGCTCCCCACGCTTTCGAGCCTCAGCGTCAGTTACAGACCAGAGAGCCGCCTTCGCCACTGGTGTTCCTCCATATATCTACGCATTTCACCGCTACACATGGAATTCCACTCTCCTCTTCTGCACTCAAGTCTCCCAGTTTCCAATGACCCTCCCCGGTTGAGCCGGGGGCTTTCACATCAGACTTAAGAAACCGCCTGCGCTCGCTTTACGCCCAATAAATCCG
+
FFFFFFFFFFFFFFFFFFFFFFFFFFFFFFFFFFFFFFFFFFFFFFFFFFFFFFFFF:FFFFFFFFFFFFFFFFFFFFFFFFFFFFFFFFFFFFFFFFFFF,FFFFFFFFFFFFFFFFFF:FFFFFFFFFFFFFFFFFFFFFFFFFFFFFFFFFFFFFFFFFFFFFFFFFFFFFFFFFFFFFFFFFFFF:FFFFFFFF:FFFFF:FF:FFFFFFFFFFFFFFFFFFFFFFFFFFFFFFFFFFFFFFFFF:F
@A00769:42:HV3CFDRXX:1:2101:27751:7936 2:N:0:TCTCATGATA+TCCACGTGTT
GGACTACCAGGGTTTCTAATCCTGTTTGCTCCCCACGCTTTCGAGCCTCAGCGTCAGTTACAGACCAGAGAGCCGCCTTCGCCACTGGTGTTCCTCCATATATCTACGCATTTCACCGCTACACATGGAATTCCACTCTCCTCTTCTGCACTCAAGTCTCCCAGTTTCCAATGACCCTCCCCGGTTGAGCCGGGGGCTTTCACATCAGACTTAAGAAACCGCCTGCGCTCGCTTTACGCCCAATAAATCCG
+
FFFFFFFFFFFFFFFFF:FFFFFFFFFFFFFFFFFFFF:FFFFFFFFFFFFFFFFFFFFFFFFFFFFFFFFFFFFFFFFFFFFFFFFFFFFFFFFFFFFFFFFFFFFFFFFFFFFFFFF:FFFFFFFFFFFFFFFFFFFFFF:FFFFFFFFFFFFFFFFFFFFFFFFFFFFF:FF,FFFFFFFFFFFFFFFFFFFFFFFFFFFFFFF:FFFFFFFFFF:FFFFFFFFFFFFFF:FFFFFFFFFFF,,FFFF
@A00769:42:HV3CFDRXX:1:2101:32615:7936 2:N:0:TCTCATGATA+TCCACGTGTT
GGACTACGAGGGTTTCTAATCCTGTTCGCTCCCCACGCTTTCGAGCCTCAGCGTCAGTTACAGACCAGAGAGTCGCCTTCGCCACTGGTGTTCCTCCATATATCTACGCATTTCACCGCTACACATGGAATTCCACTCTCCTCTTCTGCACTCAAGTCTCCCAGTTTCCAATGACCCTCCCCGGTTGAGCCGGGGGCTTTCACATCAGACTTAAGAAACCGCCTGCGCTCGCTTTACGCCCAATAAATCCG
+
FF:FFFFFFFFFFFFFFFFFFFFFFFFFFFFFFFFFFFFFFFFFFFFFFFFFFFFFFFFFFFF:FFFFFFFFFFFFFFFFFFFFFFFFFFFFFFFFF:FFFFFFFFFFF:FFFFFFFFFF,FFF:FFFFFFFFFFFFFFFFFFFFFFFFFFFFF:F:FFFFFFFFFFFFFF,FFFFFFFFFFF:FF:FFFFF,FFFFFFFFFFFFF:FFFFFF:FFF:FFFFF:FFFFFFFF:FFFFFFFFF,F:F,FFF,
@A00769:42:HV3CFDRXX:1:2101:23493:7952 2:N:0:TCTCATGATA+TCCACGTGTT
GGACTACTGGGGTATCTAATCCTGTTTGCTCCCCACGCTTTCGAGCCTCAGCGTCAGTTACAGACCAGAGAGCCGCCTTCGCCACTGGTGTTCCTCCATATATCTACGCATTTCACCGCTACACATGGAATTCCACTCTCCTCTTCTGCACTCAAGTCTCCCAGTTTCCAATGACCCTCCCCGGTTGAGCCGGGGGCTTTCACATCAGACTTAAGAAACCGCCTGCGCTCGCTTTACGCCCAATAAATCCG
+
FFFFFFFFFFFFFFFFFFFFFFFFFFFFFFFFFFFFFFFFFFFFFFFFFFFFFFFFFFFFFFFFFFFFFFFFFFFFFFFFFFFFFFFFFFFFFFFFFFFFFFFFFFFFFFFFFFFFFFFFFFFFFFFFFFFFFFFFFFFFFFFFFFFFFFFFFFFFFFFFFFFFFFFFFFFFFFFFFFFFFFFFFFFFFFFFFFFFFFFFFFFFFFFFFFFFFFFFFFFF:FFFFFFFFFFFFFFFFFFFFF:FFFFFFFF
@A00769:42:HV3CFDRXX:1:2101:2808:8140 2:N:0:TCTCATGATA+TCCACGTGTT
GGACTACACGGGTTTCTAATCCTGTTTGCTCCCCACGCTTTCGAGCCTCAGCGTCAGTTACGGACCAGAGAGCCGCCTTCGCCACTGGTGTTCCTCCATATATCTACGCATTTCACCGCTACACATGGAATTCCACTCTCCTCTTCTGCACTCAAGTCTCCCAGTTTCCAATGACCCTCCCCGGTTGAGCCGGGGGCTTTCACATCAGACTTAAGAAACCGCCTGCGCTCGCTTTACGCCCAATAAATCCG
+
FFFFFFFF::FFFFFFFFFFFFFFFFFFFFFFFFFF:FFF,FFFFFFFFFFFFFFFFFFFF,FFFFF:FFFF,FFFFFFFFFFFFFFFFFFFFFFFFFFFF:FFFFFFFFFF:FFFFFFFFFFFFFFFFFFFFFFFFFFFFFFFFF:F,FFFFFFFFFFF:FFFFFF,,F:FFFFFFFFFFFFFFFFFFFF:,FFFFFFFFFFFFFF:FFFF,FFFFFFFFF,F:FF:FF,FFFFFF:FFFFFFFFFF:F,
@A00769:42:HV3CFDRXX:1:2101:21052:8234 2:N:0:TCTCATGATA+TCCACGTGTT
GGACTACGAGGGTATCTAATCCTGTTTGCTCCCCACGCTTTCGAGCCTCAGCGTCAGTTACAGACCAGAGAGCCGCCTTCGCCACTGGTGTTCCTCCATATATCTACGCATTTCACCGCTACACATGGAATTCCACTCTCCTCTTCTGCACTCAAGTCTCCCAGTTTCCAATGACCCTCCCCGGTTGAGCCGGGGGCTTTCACATCAGACTTAAGAAACCGCCTGCGCTCGCTTTACGCCCAATAAATCCG
+
FFFFFFFFFFFFFFFFFFFFFFFFFFFFFFFFFFFFFFF:FFFFFFFFFFFFFFF:FFFFFFFFFFFFFFFFFFFFFFFFFFFFFFFFFFFFFFFFFFFFFFFFFFFFFFFFFFFFFFFFFFFF,FFFFFF:FFFFFFFFFFFFFFFFFFFFF:FFFFFFFFF:FFFFFFFFFFFFF:FFFFFFFFFFFFFFF:FF,FFFFFFFFFFFFFFFFFFFFFFFFFFF:FFFFF,FFFFFFFFFFF:FFFFFFFF
@A00769:42:HV3CFDRXX:1:2101:30852:8296 2:N:0:TCTCATGATA+TCCACGTGTT
GGACTACCAGGGTTTCTAATCCTGTTTGCTCCCCACGCTTTCGAGCCTCAGCGTCAGTTACAGACCAGAGAGCCGCCTTCGCCACTGGTGTTCCTCCATATATCTACGCATTTCACCGCTACACATGGAATTCCACTCTCCTCTTCTGCACTCAAGGCTCCCAGTTTCCAATGACCCTCCCCGGTTGAGCCGGGGGCTTTCACATCAGACTTAAGAAACCGCCTGCGCTCGCTTTACGCCCAATAAATCCG
+
FFFFFFFFFFFFFFFFFFFFFFFFFFFFFFFFFFFFFFFFFFFFFFFFFFFFFFFFF:FFFFFFFFFFFFFFFFFFFFFFFFFFFFFFFFFFFF:FFFFFFFFFFFFFFFFFFFFFFFFFFFFF,FFFFFFFFFFFFFFFFFFFFFFFFFFFFFFF,FFFFFFFFFFFFF:FFFFFFFFFFFFFFFFFFFFFF:FFFF:FFFFFFFFFFFFFFFFFFFFFFFFFFFFFFFFFFFF:F:FFFFFFFF:FFFF
@A00769:42:HV3CFDRXX:1:2101:20998:8328 2:N:0:TCTCATGATA+TCCACGTGTT
GGACTACAAGGGTTTCTAATCCTGTTTGCTCCCCACGCTTTCGAGCCTCAGCGTCAGTTACAGACCAGAGAGCCGCCTTCGCCACTGGTGTTCCTCCATATATCTACGCATTTCACCGCTACACATGGAATTCCACTCTCCTCTTCTGCACTCAAGTCTCCCAGTTTCCAATGACCCTCCCCGGTTGAGCCGGGGGCTTTCACATCAGACTTAAGAAACCGCCTGCGCTCGCTTTACGCCCAATAAATCCG
+
FFFFFFFFFFFFFFFFFFFFFFFFFFFFFFFFFFFFFFFFFFFFFFFFF:FFFFFFFFFFFFFFFFFFFFFFFFFFFFFFFFFFFFFFFFFFFFFFFF:FFFFFFFFFFFFFFFFFFFFFFFFFF,FFFFFFFFFFFFFFFFFFFF,FFFFFFFFF:F::FFFFFFF,FFFFFFFFFFFFFFFFFFFFFFFF:FFFFFFFFFFF,FF:FFFF:F,,FFFFFFFF,FFFFFFFFFFFFFFFFFFFFFFFFFF
@A00769:42:HV3CFDRXX:1:2101:30445:8343 2:N:0:TCTCATGATA+TCCACGGGTT
GGACTACGAGGGTTTCTAATCCTGTTTGCTCCCCACGCTTTCGAGCCTCAGCGTCAGTTACAGACCAGAGAGCCGCCTTCGCCACTGGTGTTCCTCCATATATCTACGCATTTCACCGCTACACATGGAATTCCACTCTCCTCTTCTGCACTCAAGTCTCCCAGTTTCCAATGACCCTCCCCGGTTGAGCCGCGGGCTTTCACATCAGACTTAAGAAACCGCCTGCGCTCGCTTTACGCCCAATAAATCCG
+
FFFFFFFFFFFFFFFFFFFFFFFFFFFFFFFFFFFFFFFFFFFFFFFFFFFFFFFFFFFFFFFFFFFFFFFFFFFFFFFFFFFFFFFFFF:FFFFFFF,FFFFF:FFFFFFF:FFFFFFFFFFFFFFFFFFFFFFFFFFFFFFF:FFFFFFFFFFFFFFFFFFFFFFFFFFFFFFFFFFFFFFFFFFFFF:F,FFFFFFFFFF,,FFF:FFF,:,FFFFFFFFF,FFFFFFFF:FFF:FFFFFFFFFFFFF
@A00769:42:HV3CFDRXX:1:2101:20916:8469 2:N:0:TCACATGATA+TCCACGTGTT
GGACTACACGGGTTTCTAATCCTGTTTGCTCCCCACGCTTTCGAGCCTCAACGTCAGTTACAGTCCAGAAAGCCGCCTTCGCCACTGGTGTTCTTCCATATATCTACGCATTTCACCGCTACACATGGAGTTCCACTTTCCTCTACTGCACTCAAGTCATCCAGTTTCCAAAGCAATTCCTCAGTTGAGCTGAGGGCTTTCACTTCAGACTTAAATAACCGTCTGAGCTCGCTTTACGCCCAATAAATCCG
+
FFFFFFFFFFFFFFFFFFFFFFFFFFFFFFFFF:FFFFFFFFFF:FFF:FFF:F:FFFFF,F,FF:FFFFFFFF,FFFF:FFFFFF:FFFFFFFF,F,FFFF:,FFFFFFFFF,FFFFFFFFFFFFFFFFFF:FFFFFFFFFFFFFFFFF:FFFFFFFFFFFFFFFFF:FFF,F::F:FFFFFF,FFF:FFFFF:FFFFFFFFFFFFFFFFFFFFFFF,FFFFFF,FFFF:FFFFF,FFF:FF:FFF:,,F
@A00769:42:HV3CFDRXX:1:2101:4354:8500 2:N:0:TCTCATGATA+TCCACGTGTT
GGACTACGAGGGTATCTAATCCTGTTTGCTCCCCACGCTTTCGAGCCTCAGCGTCAGTTACAGACCAGAGAGCCGCCTTCGCCACTGGTGTTCCTCCATATATCTACGCATTTCACCGCTACACATGGAATTCCACTCTCCTCTTCTGCACTCAAGTCTCCCAGTTTCCAATGACCCTCCCCGGTTGAGCCGGGGGCTTTCACATCAGACTTAAGAAACCGCCTGCGCTCGCTTTACGCCCAATAAATCCG
+
FFFFFFFF:FFFFFFFFFFFFFFFFFFFFFFFFFFFFFFFFFFFFFFFFFFFFFFFFFFFF,FFFF:F:FFFFFFFFFFFFFFFFFFFFFFFFFFFFFFFFFFFFFFFFFFFFFFFFFFFFFFF:FFFFFFFFFFFFFFFFFFFFFFFFFFFFFFFFFFFFFF:FFFFFFFFFFFFFFFFFF:FFFFFFF,FFFFFFFFFFFFFFFFFFFFFFFFFFFFFFFFFFFFFFFFFFFFFFFFFFF::FFFFFF:
@A00769:42:HV3CFDRXX:1:2101:30581:8578 2:N:0:TCTCATGATA+TCCACGTGTT
GGACTACTAGGGTATCTAATCCTGTTTGCTCCCCACGCTTTCGAGCCTCAGCGTCAGTTACAGACCAGAGAGCCGCCTTCGCCACTGGTGTTCCTCCATATATCTACGCATTTCACCGCTACACATGGAATTCCACTCTCCTCTTCTGCACTCAAGTCTCCCAGTTTCCAATGACCCTCCCCGGTTGAGCCGGGGGCTTTCACATCAGACTTAAGAAACCGCCTGCGCTCGCTTTACGCCCAATAAATCCG
+
FFFFFFFFFFFFFFFFFFFFFFFFFFFFFFFFFFFFFFFFFFFFFFFFFFFFFFFFFFFFFFFFFFFFFFFFFFFFFFFFFFFFFFFFFFFFFFFFFFFF:FFFFFFFFFFFFFFFFFFF:FFFFFFFFFFFFFFFFFFFFFFFFFFFFFFFFFFFF:FFFFFFFFFFFFFFFFFFFFFFFFFFFFFF:FFFFFFFFF,FFFFFFFFFFFFFFFFFFFFFFFFFFFFFFFFFFFFFFFFFFFF:FF::F::
@A00769:42:HV3CFDRXX:1:2101:30246:8594 2:N:0:TCTCATGATA+TCCACGTGTT
GGACTACGAGGGTTTCTAATCCTGTTTGCTCCCCACGCTTTCGAGCCTCAGCGTCAGTTACAGACCAGAGAGCCGCCTTCGCCACTGGTGTTCCTCCATATATCTACGCATTTCACCGCTACACATGGAATTCCACTCTCCTCTTCTGCACTCAAGTCTCCCAGTTTCCAATGACCCTCCCCGGTTGAGCCGGGGGCTTTCACATCAGACTTAAGAAACCGCCTGCGCTCGCTTTACGCCCAATAAATCCG
+
,FFF:,FFFFFFF:FF:FFFFFF:FFF:FFFFFFFFFFF,FF:F:FFFFFFF::FFFFFFFFFFFF,FFFFF:FFFFFFFFF:FFF,FFF,,FFFFFFFFFF:F:FF::F,F,FF:FFF,FFF:FF:F,F,,F,FFFFF:FFFFFFFFFFF:FFFFFFFFFFFFFFF::F:FFFFFFFFF:FFFFFFF:FFF::FFFFFFFFFFFFFFFFF:FFFF:FFF:F,,:FFF:FFFF:FFFFFFFFFFFFFFFFF
@A00769:42:HV3CFDRXX:1:2101:10185:8766 2:N:0:TCTCATGATA+TCCACGTGTT
GGACTACTGGGGTATCTAATCCTGTTTGCTCCCCACGCTTTCGAGCCTCAGCGTCAGTTACAGACCAGAGAGCCGCCTTCGCCACTGGTGTTCCTCCATATATCTACGCATTTCACCGCTACACATGGAATTCCACTCTCCTCTTCTGCACTCAAGTCTCCCAGTTTCCAATGACCCTCCCCGGTTGAGCCGGGGGCTTTCACATCAGACTTAAGAAACCGCCTGCGCTCGCTTTACGCCCAATAAATCCG
+
FFFFFFFFFFFFFFFFFFFFFFFFFFFFFFFFFFFFFFFFFFFFFFFFFFFFFFFFF:FFFFFFFFFFFFFFFFFFFFFFFFFFFFFFFFFFFFFFFFFFF:FFFFFFF:FFFFFFFFFF:FFF:FFF:FFFFF:F,FF:FFFFFFFFFFFFFFFF,:FFFFFFFF:FFF:FF:FFFFFFFFF:,FFFFFFFFFFF:FFFFFFF,:FF::FFFFF:FFFF,F,F,FFFFF,FFFFFF:FFFFFFFF:FF,F
@A00769:42:HV3CFDRXX:1:2101:16622:8797 2:N:0:TCTCATGATA+TCCACGTGTT
GGACTACGGGGGTATCTAATCCTGTTTGCTCCCCACGCTTTCGAGCCTCAGCGTCAGTTACAGACCAGAGAGCCGCCTTCGCCACTGGTGTTCCTCCATATATCTACGCATTTCACCGCTACACATGGAATTCCACTCTCCTCTTCTGCACTCAAGTCTCCCAGTTTCCAATGACCCTCCCCGGTTGAGCCGGGGGCTTTCACATCAGACTTAAGAAACCGCCTGCGCTCGCTTTACGCCCAATAAATCCG
+
FFFFFFFFFFFFFFFFFFFFFFFFFFFFFFFFFFFFFFFFFFFFFFFFFFFFFFFFFFFFFFFFFFFFFFFFFFFFFFFFFFFFFFFFFFFFFFFFFFFFFFFFFFFFFF:FFFFFFFFFFF,FFFFF:F:FFFFF:FFFFFFFFF:FFFFFFFFFFFFFFFFFFF:FFFFFFFFFFFFF:FFFFF:FFFFFFFF:FF,FFFFFFFFFFFFFFFFF,FFF:F:FFFFF:FFF,F:FF:FFFFFFFF,FFFF
@A00769:42:HV3CFDRXX:1:2101:4246:8876 2:N:0:TCTCATGATA+TCCACGTGTT
GGACTACCAGGGTATCTAATCCTGTTTGCTCCCCACGCTTTCGAGCCTCAGCGTCAGTTACAGACCAGAGAGCCGCCTTCGCCACTGGTGTTCCTCCATATATCTACGCATTTCACCGCTACACATGGAATTCCACTCTCCTCTTCTGCACTCAAGTCTCCCAGTTTCCAATGACCCTCCCCGGTTGAGCCGGGGGCTTTCACATCAGACTTAAGAAACCGCCTGCGCTCGCTTTACGCCCAATAAATCCG
+
FFFFFFF,FFFFFFFFFFFFFFFFFFFFFFFFFFFF:FFFFFFF:FFFFFFFFFFFFFFFFFFFFFFFFFFFFFFFF:FFFFFFFFFFFFFFFFFFFFFFFFFFFFFFFFFFFFFFFFFFFFFF::FFFFFFFFFFFF,FFFFF:,,F,FFFFFFFFFFF:FFFFFF,FFFFFFFFF,FFFFFFFFFFFFF,FFFFFFFFFFFFFFF,FFFFFFF,FFFFFFFFFFFFFFFFFFFFFFFFFF,FFFFFF:F
@A00769:42:HV3CFDRXX:1:2101:10899:8876 2:N:0:TCTCATGATA+TCCACGTGTT
GGACTACGAGGGTATCTAATCCTGTTTGCTCCCCACGCTTTCGTGCATGAGCGTCAGTGTTATCCCAGGGGGCTGCCTTCGCCATCGGTATTCCTCCACATCTCTACGCATTTCACTGCTACACGTGGAATTCTACCCCCCTCTGACACACTCTAGCCGTGCAGTCACCAATGCAATTCCCAAGTTAAGCTCGGGGATTTCACATCGGTCTTGCACAACCGCCTGCGCACGCTTTACGCCCAGTAATTCCG
+
FFFFFFFFFFFFFFFFFFFFFFFFFFFFFFFFFFFFFFFFFFFFFFFFFFFFFFFFF:F:FFFFFFFFFFF:FFFFFFFFFFFF,FFFFFFFFFFFFFFF:FFFFFFFFFFFFFFFFFFFFFFFFFFFFFFFFFFFFFFFFFFF:FF,FFFFFFFFFFFFFFFFFFFFFFFFFFFFFFFFFFFFFFFFFFFFFFFFF,FFFFFFFFFFFFFFF:FFFFFFFFF:FFFFFF:FF:FFFFFFFFF:FFFFFF,
@A00769:42:HV3CFDRXX:1:2101:11125:8891 2:N:0:TCTCATGATA+TCCACGTGTT
GGACTACTGGGGTTTCTAATCCTGTTTGCTACCCACACTTTCGAGCCTCAACGTCAGTTACAGTCCAGAAAGCCGCCTTCGCCACTGGTGTTCTTCCATATATCTACGCATTTCACCGCTACACATGGAGTTCCACTTTCCTCTACTGCACTCAAGTCATCCAGTTTCCAAAGCAATTCCTCAGTTGAGCTGAGGGCTTTCACTTCAGACTTAAATAACCGTCTGCGCTCGCTTTACGCCCAATAAATCCG
+
FFFF,FFFFFFFFFFFFFFFFFFFFFFFFFFFFFFFFFFFFFFF:FFFFFFFFFFFFFFFFFFFFFFFFFFFFFFFFFFFFFFFFFFFFF:FFFFFFFFFFFFFFFFFFF:FFFFFFFFFFFFFFFFFFFFFFFFFFFFFFFFFFFFFFFFFFFFFFFFFFFFFFFFFFFFFFFFF,FFFFFFFFFFFF:FFFF:FFF:FFFFFFFFFFFFFFF:FFF:F::FFFFFFFFF:FFFFF:FF,FFFFFFFF,F
@A00769:42:HV3CFDRXX:1:2101:3477:8954 2:N:0:TCTCATGATA+TCCACGTGTT
GGACTACCGGGGTATCTAATCCTGTTTGCTACCCACACTTTCGAGCCTCAACGTCAGTTACAGTCCAGAAAGCCGCCTTCGCCACTGGTGTTCTTCCATATATCTACGCATTTCACCGCTACACATGGAGTTCCACTTTCCTCTACTGCACTCAAGTCATCCAGTTTCCAAAGCAATTCCTCAGTTGAGCTGAGGGCTTTCACTTCAGACTTAAATAACCGTCTGCGCTCGCTTTACGCCCAATAAATCCG
+
FFFFFFFFFFFFFFFFFFFFFFFFF:FFFFFFFFFFFFFFFFFFFFFFFFFFFFFFFFFFFFFFFFFFFFFFFFFFFFFFFFFFFFFFF:FFF:FFFFFFFFFFFFFFFFFFFFFFFFFFFFFF:FFFFFFFFFFFFF:FFFFFFFFFFFFFFFF:FFFFFFF:FFFFFFFFFFFF:FFFFFFFF:FFFFFFFFFFFFFFFFFFFFFFFFFF:F:FF:FFF,F::FFFFFFFF:FFF:FFFFF:FFFFFFF
@A00769:42:HV3CFDRXX:1:2101:16839:8954 2:N:0:TCTCATGATA+TCCACGTGTT
GGACTACGAGGGTTTCTAATCCTGTTTGCTCCCCACGCTTTCGAGCCTCAGCGTCAGTTACAGACCAGAGAGCCGCCTTCGCCACTGGTGTTCCTCCATATATCTACGCATTTCACCGCTACACATGGAATTCCACTCTCCTCTTCTGCACTCAAGTCTCCCAGTTTCCAATGACCCTCCCCGGTTGAGCCGGGGGCTTTCACATCAGACTTAAGAAACCGCCTGCGCTCGCTCTACGCCCAATAAATCCG
+
FFFFFFFFFFFFFFFFFFFFFFFFFFFFFFFFFFFFFFFFFFFFFFFFFFFFFFFFFFFFFFFFFFFFFFFFFFFFFFFFFFFFFFFFFFFFFFFFFFFFFFFFFFFFFFFFFFFFFFFFFFFFFFFFFFFFFFFFFFFFFFFFFFFFFFFFFFFFFFFFFFFFFFFFFFFFF:FFFFFFFFFFFFFFFFFFFFFFFFFFFFFF:FFF:FFFFFFF:F:F:FFFFFFFFF:FFFFFFFFFFFF::FFFFFF
@A00769:42:HV3CFDRXX:1:2101:1669:9017 2:N:0:TCTCATGATA+TTCACGTGTT
GGACTACAGGGGTTTCTAATCCTGTTTGCTCCCCACGCTTTCGAGCCTCAGCGTCAGTTACAGACCAGAGAGCCGCCTTCGCCACTGGTGTTCCTCCATATATCTACGCATTTCACCGCTACACATGGAATTCCACTCTCCTCTTATGCACTCAAGTCTCCCAGTTTCCAATGACCCTCCCCGGTTGAGCCGGGGGCTTTCACATCAGACTTAAGAAACCGCCTGCGCTCGCTTTAAGCCCAATAAATCCG
+
:FFFFFFFFFFFFFFFFFFFFFFFF:F,FFF:FFFFFFFFF,,F,FFFFFFFFFFFFFFF,FFFFFFFFFFF::FFFFF:FF,F,FF,FFF::FFFFFFFFFFFFFFFFFFFFFF,,FFFFFFFFFFFF:FFFF,:FFFF:FF,:,F::F,,,FF::FFF,FFFFFFFFFFFFFFFF:FFFF::FF,FFF:::F::FFFFFF,FFFF,:FF,,FF,FF,FF,FF,,:FFFF,FF,F,,F:FFFF,,FF,F,
@A00769:42:HV3CFDRXX:1:2101:10095:9142 2:N:0:TCTCATGATA+TCCACCTGTT
GGACTACGGGGGTATCTAATCCTGTTTGCTCCCCACGCTTTCGAGCCTCAGCGTCAGTTACAGACCAGAGAGCCGCCTTCGCCACTGGTGTTCCTCCATATATCTACGCATTTCACCGCTACACAAGGAATTCCACTCTCCTCTAATGCACTCAAGTCACCCAGTTTACAATGACCCTCCCCGGTTGAGCCGCGGGCTTTCACATCAGACTTAAGAAACCGCCTGCGCTCGCTTTACGCCCAATAAATCCG
+
FFFFFFFFFFFFFFFFFFFFFFFFFFFFFFFFFFFF,FFFFFFF:FFFFFFFFFFFFF,:FF,FFFFF:FFFFFFFFFFFFFFFFFFFFFFFFFFFFF:FFFFFFFFFFFFFFFFFF:FFFFFFF,F:FFFFFFFFFF:FFFFF,,,:FFFFFFFF:F,F,F:FFFF,FFFFFF,FFFFFFFFFFFFFFFF:,FFFFFFFFFF,:F:,FFFF,F:FFFFFFFFFFFFFFFFFFFFFFFFFFF,FFFFF,F,
@A00769:42:HV3CFDRXX:1:2101:13078:9204 2:N:0:TCTCATGATA+TCCACGTGTT
GGACTACTGGGGTATCTAATCCTGTTTGCTCCCCACGCTTTCGAGCCTCAGCGTCAGTTACAGACCAGAGAGCCGCCTTCGCCACTGGTGTTCCTCCATATATCTACGCATTTCACCGCTACACATGGAATTCCACTCTCCTCTTCTGCACTCAAGTCTCCCAGTTTCCAATGACCCTCCCCGGTTGAGCCGGGGGCTTTCACATCAGACTTAAGAAACCGCCTGCGCTCGCTTTACGCCCAATAAATCCG
+
FFFFFFFFFFFFFFFFFFFFFFFFFFFFFFFFFFFFFFFFFFFFFFFFFFFFFFFFFFFFFFFFFFFFFFFFFFFFFFFFFFFFFFFFFFFFFFFFFFFFFFFFFFFFF:FFFFFFFFFFFFFFFFFFFFFFFFF:FFFFFFFFFFFFFFFFFFFFFFFFFFFFFFFFFFFFFFFFFFFFFFFFFFFFFFFFFFFFFFFFFFFFFFFFFFFFFFFFFFFFFFFFFFFFFFFFFFFFF:FFFFFFFFFFFF:
@A00769:42:HV3CFDRXX:1:2101:12382:9314 2:N:0:TCTCATGATA+TCCACGTGTT
GGACTACGCGGGTTTCTAATCCTGTTTGCTCCCCACGCTTTCGAGCCTCAGCGTCAGTTACAGACCAGAGAGCCGCCTTCGCCACTGGTGTTCCTCCATATATCTACGCATTTCACCGCTACACATGGAATTCCACTCTCCTCTTCTGCACTCAAGTCTCCCAGTTTCCAATGACCCTCCCCGGTTGAGCCGGGGGCTTTCACAACAGACTTAAGAAACCGCCTGCGCACGCATTACGCCCAATAAATCCG
+
F:,F,F,FF:F,:,FFFF:,FFFFFFF:,FFFFFFF,F,F,FF:FFFFFFFF,FF,F:FFFF:FFF:FFFF:FF:FFFFFFFFFFFFFFFFFF:FFFFFFF:FFFFFFF:F,FFFFF,FFFFFFFF:FF:FFFFF:,FFFFF,F:,FFFFF:FFFF,F:FFF:FFF,FFFF,FFFFF,F:FFFF,FF,,FFFFFF:FF,,FFFF::,FFF,F,FFFFFFFF:F,,FFF,,FF,::,F:FFFF,FFFF,,FF
@A00769:42:HV3CFDRXX:1:2101:30572:9314 2:N:0:TCTCATGATA+TCCACGTGTT
GGACTACTGGGGTTTCTAATCCTGTTTGCTCCCCACGCTTTCGAGCCTCAGCGTCAGTTACAGACCAGAGAGCCGCCTTCGCCACTGGTGTTCCTCCATATATCTACGCATTTCACCGCTACACATGGAATTCCACTCTCCTCTTCTGCACTCAAGTCTCCCAGTTTCCAATGACCCTCCCCGGTTGAGCCGGGGGCATTCACATCAGACTTAAGAAACCGCCTGCGCTCGCTTTACGCCCAATAAATCCG
+
FFFFFFFFFFFFFFFFFFFFFFFFFFFFFFFFFFFFFFFFFF:FFFFFFFFFF:FFFFFFF::FFFF:FFFFFFFFFFFFFFFFFFFFFF:FFFFFF:FFFF,F:FFFFFFFFFFFFFFF,FFF:F:FF:FFFFFFFFFFFFFFFFFFFFFFFFFF,FFFF:FFFFF:FFFFFFFFFFFFFFF:,FFF,FFF:FFFFF::FFFF,FFFFFFF,FFF:FFF:FFFFFFFFF,FF,FFF:FFFFF::F:FF,,
@A00769:42:HV3CFDRXX:1:2101:3866:9345 2:N:0:TCTCATGATA+TCCACGTGTT
GGACTACGAGGGTTTCTAATCCTGTTTGCTACCCACACTTTCGAGCCTCAACGTCAGTTACAGTCCAGAAAGCCGCCTTCGCCACTGGTGTTCTTCCATATATCTACGCATTTCACCGCTACACATGGAGTTCCACTTTCCTCTACTGCACTCAAGTCATCCAGTTTCCAAAGCAATTCCTCAGTTGAGCTGAGGGCTTTCACTTCAGACTTAAATAACCGTCTGCGCTCGCTTTACGCCCAATAAATCCG
+
FFFFFFFFFFFFFFFFFFFFFFFFFFFFFFFFFFFFFFFFFFFFFFFFFFFFFFFFFFFFFFFFFFFFFFFFFFFFFFFFFFFFFFFFFFFFFFFFFFFFFFFFFFFFFFFFFFFFFFFFFFFFFFFFFFFFFFFFFFFFFFFFFFF:FFFFFFFFFFFFFFFFFFFFFFFFFFFFFFFFFFFFFFF:FFFFFFF:FFFFFFFFFF:FFFFFFFFFFFFFF:FFFFFFFFFFFFFFF,FFFFFFFFFFFF,
@A00769:42:HV3CFDRXX:1:2101:28140:9455 2:N:0:TCTCATGATA+TCCACGTGTT
GGACTACGAGGGTTTCTAATCCTGTTTGCTCCCCACGCTTTCGAGCCTCAGCGTCAGTTACAGACCAGAGAGCCGCCTTCGCCACTGGTGTTCCTCCATATATCTACGCATTTCACCGCTACACATGGAATTCCACTCTCCTCTTCTGCACTCAAGTCTCCCAGTTTCCAATGACCCTCCCCGGTTGAGCCGGGGGCTTTCACATCAGACTTAAGAAACCGCCTGCGCTCGCTTTACGCCCAATAAATCCG
+
FFFFFFFF:FFFFFFFFFFFFFFFFFFFFFFFFFFFFFFFFFFFFFFFFFFFFFFFFFFFFFFFFFFFFFFFFFFFFFFFFFFFFFFFFFFFFFFFFFFFFFFFFFFFFFFFFFFFFFFF:FFFFFFFFFFFFFFFFFFFFFFFFFFFFFFFFFFFFFFFFFFFFFFFFFFFF:FFFFFFFFFFFFFFFFFFFFFFFFFFFFFFFFFFFFF:FF:F:FFFFFFFFFFFFFFFFFFFFFFFFF::FF:FFFF
@A00769:42:HV3CFDRXX:1:2101:23421:9486 2:N:0:TCTCATGATA+TCCACGTGTT
GGACTACCGGGGTTTCTAATCCTGTTTGCTCCCCACGCTTTCGAGCCTCAGCGTCAGTTACAGACCAGAGAGCCGCCTTCGCCACTGGTGTTCCTCCATATATCTACGCATTTCACCGCTACACATGGAATTCCACTCTCCTCTTCTGCACTCAAGTCTCCCAGTTTCCAATGACCCTCCCCGGTTGAGCCGGGGGCTTTCACATCAGACTTAAGAAACCGCCTGCGCTCGCTTTACGCCCAATAAATCCG
+
FFFFFFFFFFFFFFFFFFFFFFFFFFFFFFFFFFFFFFFFFFFFFFFFFFFFF,FFFFFFFFFFFFFFF:FFFFFFFFFFFFFFFFFFFFFFFFFFFFFFFFFFFFFFFFFFFFFFFFFFFF,F:F:FFFFFFFFFFFFFFFFFFFFFFFFFFFFFFFFFFF::FF,FFFFF:FFFFFFFFFFF,FFFFFFF:,FFFFFFFFFF:FFFFFFFFFFFFFFFFFFF,FFFFFFFF:FFF,FFFFF,FFFFFFF
@A00769:42:HV3CFDRXX:1:2101:8693:9502 2:N:0:TCTCATGATA+TCCACGTGTT
GGACTACTGGGGTTTCTAATCCTGTTTGCTCCCCACGCTTTCGAGCCTCAGCGTCAGTTACAGACCAGAGAGCCGCCTTCGCCACTGGTGTTCCTCCATATATCTACGCATTTCACCGCTACACATGGAGTTCCACTTTCCTCTACTGCACTCAAGTCATCCAGTTTCCAAAGCAATTCCTCAGTTGAGCTGAGGGCTTTCACTTCAGACTTAAATAACCGTCTGCGCTCGCTTTACGCCCAATAAATCCG
+
FF:FFFFFFFFFFFFFFFFFFFFFFFFFFFFFFF:FFFFFFFFFFFFFFFFFFFFFFFFFFFFFFFF:FFFFFF:FFFF,FFFFFFFFFFFFFFFFFFFFFFFFFFFFFFFFFFFFFFFFFFFFFFFFFFF:FF:FFFFFFFFFFFFFF:F:FFFFF:FFFFFFFFFFFFFFFFFFFFFFFF,FFF:FFFF,F,FFFF:FFFFFFFFFFFFFFF:FFFFF,,F:FFFFFFFFF:FFFFFFFFFFF,F:FF,
@A00769:42:HV3CFDRXX:1:2101:8639:9533 2:N:0:TCTCATGATA+TCCACGTGTT
GGACTACTGGGGTTTCTAATCCTGTTTGCTCCCCACGCTTTCGAGCCTCAGCGTCAGTTACAGACCAGAGAGCCGCCTTCGCCACTGGTGTTCCTCCATATATCTACGCATTTCACCGCTACACATGGAGTTCCACTTTCCTCTACTGCACTCAAGTCATCCAGTTTCCAAAGCAATTCCTCAGTTGAGCTGAGGGCTTTCACTTCAGACTTAAATAACCGTCTGCGCTCGCTTTACGCCCAATAAATCCG
+
FFFFFFFFFFFFFFFFFFFFFFFFFFFFFFFFFFFFFFFFFFFFFFFFFFFFFFFFFFF:FFFFFFFFFFFFFFFFFFFFFFFFFFFFFFFFFFFFFFFFFFFFFFFFFFFFFFFFFFFFFFFFFFFFFFFFFFFFFFFFFFFFFFFFF:FFFFFFFFFFFFFFFFFFFFFFFFFFFFFFFFFFFFFFFFFFFFFFFFFFFFFF:FFFFFFFFFFFF:FF,:FFF:FFFF,FFFFFF,FFFFFFFFFF:F,
@A00769:42:HV3CFDRXX:1:2101:24198:9549 2:N:0:TCTCATGATA+TCCACGTGTT
GGACTACGAGGGTTTCTAATCCTGTTTGCTCCCCACGCTTTCGAGCCTCAGCGTCAGTTACAGACCAGAGAGCCGCCTTCGCCACTGGTGTTCCTCCATATATCTACGCATTTCACCGCTACACATGGAATTCCACTCTCCTCTTCTGCACTCAAGTCTCCCAGTTTCCAATGACCCTCCCCGGTTGAGCCGGGGGCTTTCACATCAGACTTAAGAAACCGCCTGCGCTCGCTTTACGCCCAATAAATCCG
+
:FFFFFFFFFFFFFFFFFFFFFFFFFFFFFFFFFFFFFFFFFFFFFFFFFFFFFFFFFFFFFFFFFFFFFFFFFFFFFFFFFFFFFF:FFFFFFFFFFFFFFFFFFF:FFFFFFFFFFFFFFFF,FFFFFFFFFFFFFFFFFFFFFFFFFFFFFFFFFFFFFFFFFFFFFFFFFFFFFFFFFFFFFFFFFFFFF:FFFFFFFF:FFFFFFFFFFFF:FFF:FFFFFFFFF,FFFFFF,FFFFFFF::FFFF
@A00769:42:HV3CFDRXX:1:2101:27941:9674 2:N:0:TCTCATGATA+TCCACGTGTT
GGACTACGGGGGTTTCTAATCCTGTTTGCTACCCACACTTTCGAGCCTCAACGTCAGTTACAGTCCAGAAAGCCGCCTTCGCCACTGGTGTTCCTCCATATATCTACGCATTTCACCGCTACACATGGAATTCCACTCTCCTCTTCTGCACTCAAGTCTCCCAGTTTCCAATGACCCTCCCCGGTTGAGCCGGGGGCTTTCACATCAGACTTAAGAAACCGCCTGCGCTCGCTTTACGCCCAATAAATCCG
+
FFFFFFFFFFFFFFFFF:FFFFFFFFFFFFFFFFFFFFFFFFFFF:FFFFFFFFFFFFFFFF:FFFFFFFFFF:FFFFFFFFFFFFFFFFFFFFF:FFFFF:FFFFFFFFFFFF,FFFFFFFFFFFFFFFFFFFFFF:FF:,FFFFFFF,FFFFFFFFFFFFFFFFFFFFFFFFFFFFFFFFFFFFFFFFFFFFFFFFFFFF:FFFFFF:FFFF:FFF:FFFF,FF:FFFFFFFFFFFFFFFFFFFFFF,:
@A00769:42:HV3CFDRXX:1:2101:28375:9706 2:N:0:TCTCATGATA+TCCACGTGTT
GGACTACGAGGGTTTCTAATCCTGTTTGCTCCCCACGCTTTCGAGCCTCAGCGTCAGTTACAGACCAGAGAGCCGCCTTCGCCACTGGTGTTCCTCCATATATCTACGCATTTCACCGCTACACATGGAATTCCACTCTCCTCTTCTGCACTCAAGTCTCCCAGTTTCCAATGACCCTCCCCGGTTGAGCCGGGGGCTTTCACATCAGACTTAAGAAACCGCCTGCGCTCGCTTTACGCCCAATAAATCCG
+
FFFFFFFFFFFFFFFFFFFFFFFFFFFFFFFFFFFFFFFFFFFFFFFFFFFFFFFFFFFFFFFFFFFFFFFFFFFFFFFFFFFFFF:FFF:FFFFFFFFFFFFFFFFFFFFFFFFFFFFFFFFFFFFFFFFFFFFFFFFFFFFFFFFFFFFFFFFFFFFFFFFFFFFFFFFFFFFFFFFFFFFFFFFFFFFFFFF:FFFFFFFFFFFFFFFFFFF:FFFFFFFFFFFFFFFFFFFFFFFFFFF:FFFFFFF
@A00769:42:HV3CFDRXX:1:2101:1054:9799 2:N:0:TCTCATTATA+TCCACGTGTT
GGACTACCAGGGTTTCTAATCCTGTTTGCTCCCCACGCTTTCGAGCCTCAGCGTCAGTTACAGACCAGAAAGCAGCCTTCGCCACAGGTGTTCCTCCTTATATCTACGCATTTCACCGCTACACCAGGAATTCCACTATCCTCTTCAGCACTCAAGACGCACAGTTTCCAAGGAAAATCCCCGGTTGAGCCGGGGGCTTTCACCTCTGACTTAACAAACCGCCTGCGCTCGCTTTACGCCCAATAAATCAG
+
FF:FFFFFFFF:FFFFF:FFF:FFFFFF:F:FFFF:FFFFFFFFFFFFF::FFFFFFFFF,FF,,,FFF,F,F,FFFFFFFF:F,,FFFFFFF,:,:,,F:,FFFF:FF:FFFFFFF:FFF:FF,,F,:FFFFFFF,,:F:,FF,:,,FFFFFF:F,,,,,FFFF,FF,:F,:,,,:,:,,F,FFFFFF,FF:FFFFFFFFFF,FF,:FFFFFF,:F:FFFFFF,F,F,F,:FFFF,,FF:F,,F,F,F,,
@A00769:42:HV3CFDRXX:1:2101:27787:9940 2:N:0:TCTCATGATA+TCCACGTGTT
GGACTACTGGGGTATCTAATCCTGTTTGCTACCCACACTTTCGAGCCTCAACGTCAGTTACAGTCCAGAAAGCCGCCTTCGCCACTGGTGTTCTTCCATATATCTACGCATTTCACCGCTACACATGGAGTTCCACTTTCCTCTACTGCACTCAAGTCATCCAGTTTCCAAAGCAATTCCTCAGTTGAGCTGAGGGCTTTCACTTCAGACTTAAATAACCGTCTGCGCTCGCTTTACGCCCAATAAATCCG
+
FFFFFFFFFFFFFFFFFFFFFFFFFFFFFFFFFFFFFFFFFFFFFFFFFFFFFFFFFFFFFFFFFFFFFFFFFFFFFFFFFF:FFFFFFFFFFFFFFFFFFFFFFFFFFFFFFFFFFFFFFFFFFFFFFFFFFFFFFFFFFFFFFFFFFFFFFFFFFFFFFFFFFFF:FFF:FF:FFFFFFFFFFFFFFFFFFF,FFFFFF:FFFFFF:FFFFF:FFFFF,,::FFF:FF:F:F:FF:FFFFFFFFFFFF:
@A00769:42:HV3CFDRXX:1:2101:32479:9956 2:N:0:TCTCATGATA+TCCACGTGTT
GGACTACAGGGGTTTCTAATCCTGTTTGCTCCCCACGCTTTCGAGCCTCAGCGTCAGTTACATACCAGATAGCCGCCTTCGCCACTGGAGTTCCTCCATATATCTACGCAATTCACCGCTACACATGGAATTCCACACTCCTCTTCTGCACTCAACTCTCCCACATTCCAAAGACCCTCCCCGGTTGAGCCGGGGGCTTACACATCAGACTTAAGAAACCGCCTCCGCTCGCTTTACGCCCAATAAATCCG
+
,:FFFFFFF:FFFFF::FFF:::,:F,,,,:FFFF:,FFFFF:::FFFFFFFFF,FFFF,FF,FFFF,,,::FFFFFF:FF:FFFFFF,::FFFFFFFFFF,FFFF,F:F,FFFFFF,F:F,FF,F,,FF,::F,,,:FFFFFF,FF,F:F,,FF,FFFFFFF:,FFF,:F,,FFF:,:FFF,,F:,F,F,,:F,FFFF,FFFFFFFFFFF,F,:FFF,FF:FF:F,,F:F:FFFF,:FFFFFFF:F,,::
@A00769:42:HV3CFDRXX:1:2101:1063:9972 2:N:0:TCTCATGATA+TCCTCGTGTT
GGACTACGGGGGTTTCTAATCCTGTTTGCTCCCCACGCTTTCGAGCCTCAGCGTCAGTTACAGACCAGAGTGCCGCCTTCGCCACTGGTGTTCCTCCTAATCTCTACGCATTTCACCGCTACACTAGGAATTCCACTTACCTCTCCTGCTCTCAAGTTATGCAGTTTCCAATGACCTTTTTGGGTTGAGCCCAAAAATTTCACACCAGACTTACATAACCACCTGCGCACCCTTTACGCCCAATAATTCCG
+
F,FFF:FFFFFF::FFF:FF:,:FFFFF:FF,:F,:FF:FFFFFFFFFFFFFFFFFF,F,:F:FFF,,FF,,F,FFFFFFF:F:FFFFFFFFFFFFFFF,FFFFF:F,:FFFFFFFF:FFFFFFFFFFFFFFF,FFFFFF:FFFFF::FFFFFFFF,FFF:,FFFFFFFF:FF,F,FFFFF:,FFFF:,FFFF,FF:FFFFFFFF:FFFFFF:FFFFFFFF:FF,:FFFFF,FFF:FFFFFFFF:FFFF,F
@A00769:42:HV3CFDRXX:1:2101:4661:10034 2:N:0:TCTCATGATA+TCCACGTGTT
GGACTACGAGGGTATCTAATCCTGTTTGCTCCCCACGCTTTCGAGCCTCAGCGTCAGTTACAGACCAGAGAGCCGCCTTCGCCACTGGTGTTCCTCCATATATCTACGCAATTCACCGCTACACATGGAATTCCACTCTCCTCTTCTGCACTCTAGTCTCCCAGATTCCAATGACCCTCCCCGGTTGAGCCGGGGGCTTTCACATCAGACTTAATAAACCGCCTGCGCTCGCTTTACGCCCAAGAAATCCG
+
F,:F:FFFFFFFFF,FFFF,:F,FFFFFF,,F:::FFF:FFFF:FFFFFFFFFFFFFFFFF:FFF:F:FFF:FFFFF,FF,F:FF:,,F,FF,F,F,FFFFF,:::F,F:,FF,:FFFFF:F:FFF:FF,FFFFF:F,,FFFF:FF:FF:F,F,FFF:F:FF,,:FFFFFFF:FFFF,FFFFF,FFFFF:FFF:FFF:FFFFFFFFFFFFFF:F,,FFF,FFFF:FFFFFFFF,FFF:FFFFF,FFFFFFF
@A00769:42:HV3CFDRXX:1:2101:23918:10034 2:N:0:TCTCATAATA+TCCACGTGTT
GGACTACAGGGGTTTCTAATCCTGTTTGCTCCCCACGCTTTCGACCATCAGCGACCGTTACAGACCAGAGAGCCGCCTTCGCCACTGGTGTGCAACCATATATCTACGCATTTCAACGATCAACATGGAATTCCACTCTCAAATTCTTCACACAGGTCTCCCTGTTTCCAATGACAATCCCCGGTTGAGCCGGGGGCTTTCACATATGAATTCAGAAACCGCATCCGCTCGATTTACGCCCAATAAATCCG
+
FFFFFFF,FFFFF:FFFFFFFFFFFFFFFFFFFFF:F,FF,,,F,F,:,,,F,:,,,F,FFF,FF,:F::F:,:,F:F,:,FFFF:F:F,F,F,:FFF,F:,,,,FFF::FF,,:,,:,:,,FF,:F,FFF,F,:F,F,F,,:F,FF,FF,,FF,,F,FFFF,:,,:FFFFF,F,,:,FF,FF,FF:,,FFF:FF,,FF,FFF,,:,,F,FF,F,:FFF:,F,::F,,,,,FFF,:::FF:,FFFF:,F,,
@A00769:42:HV3CFDRXX:1:2101:13214:10191 2:N:0:TCTCATGATA+TCCACGTGTT
GGACTACACGGGTTTCTAATCCTGTTTGCTCCCCACGCTTTCGAGCCTCAGCGTCAGTTACAGACCAGAGAGCCGCCTTCGCCACTGGTGTTCCTCCATATATCTACGCATTTCACCGCTACACATGGAATTCCACTCTCCTCTTCTGCACTCAAGTCTCCCAGTTTCCAATGACCCTCCCCGGTTGAGCCGGGGGCTTTCACATCAGACTTAAGAAACCGCCTGCGCTCGCTTTACGCCCAATAAATCCG
+
FFFFFFFFFFFFFFFFFFFFFFFFFFFFFFFFFFFFFFFFFFFFFFFFFFFFFFFFFFFFFFFFFFFFFFFFFFFFFFFFFFFFF:FFFFFFFFFFFF:FFFFFFFFFFFFFFFFFFFFFFFFFFFFF:FFFFFFFFFFFF,FFFFFF,FFFFFFFFFFFFF,FFFFFFF:FFFFF::FFFFFFFFFFFF,F::FF:FFFFFFFFFFFFFF,FF,FFFFFFFF:,FFF:FFFF:FFFFFFFFF,FF:FF:F
@A00769:42:HV3CFDRXX:1:2101:18132:10191 2:N:0:TCTCATGATA+TCCACGGGTT
GGACTACCCGGGTTTCTAATCCTGTTTGCTCCCCACGCTTTCGAGCCTCAGCGTCAGTTACAGACCAGAGAGCCGCCTTCGCCACTGGTGTTCCTCCATATATCTACGCATTTCACCGCTACACATGGAAGTCCACTCTCCTCTTCTGCACTCAAGTCTCCCAGTTTCCAATGACCCTCCCCGGGTGAGCCGGGGGCTGTCACATCAGACGTCAGAAACCGCCTGCGCTCGCTTTACGCCCAATAAATCCG
+
,FFFFFFF:FFFFFFFFFFFFFFFFFFFFF,FFFFFFFFFFFFF:FFFFF:FFFFFF,FF:FFFFFFFFFFFF:FF:F,FFFFF,FFF:F,F:FFFFFF:FFFFFFFFFF,FFF:FF:FFF:FF::F:,FFF,FF::F:,:FF:F:FFF:FF:,FF,,FFFF,:FFFFFF,F:FFFFFFFFFFF,FFFFFF::::FFF,FFF,F,FF:FF::,F:::FFF,FFF,FFFFF,FF,F:F:FFFFF,FFFFF:F
@A00769:42:HV3CFDRXX:1:2101:3577:10316 2:N:0:TCTCATGATA+TCCACGTGTT
GGACTACTAGGGTTTCTAATCCTGTTTGCTCCCCACGCTTTCGAGCCTCAGCGTCAGTTACAGACCAGAGAGCCGCCTTCGCCACTGGTGTTCCTCCATATATCTACGCATTTCACCGCTACACATGGAATTCCACTCTCCTCTTCTGCACTCAAGTCTCCCAGTTTCCAATGACCCTCCCCGGTTGAGCCGGGGGCTTTCACATCAGACTTAAGAAACCGCCTGCGCTCGCTTTACGCCCAATAAATCCG
+
FFFFFFFFFFFFFFFFFFFFFFFFFFFFFFFFFFFFFFFFFFFFFFFFFFFFFFFFFFFFFFFFFFFFFFFFFFFFFFFFFFFFFFFF:FFFFFFFFFFFFFFFFFFFFFFFFFFFFFFFFFFFFFFFFFFFFFFFFFFFFFFFFFFFFFFFFFFFFFFFFF:FF:FFFFFFFF:FFFFFFFFFFFFFFFFF:F:FFFFFFFFFFF::FFFFFF:FFFFF:FFFFF:FFFFFFFFFF,FFFFFFFF:FFFF
@A00769:42:HV3CFDRXX:1:2101:27642:10347 2:N:0:TCTCATGATA+TCCACGTGTT
GGACTACTGGGGTATCTAATCCTGTTTGCTCCCCACGCTTTCGAGCCTCAGCGTCAGTTACAGACCAGAGAGCCGCCTTCGCCACTGGTGTTCCTCCATATATCTACGCATTTCACCGCTACACATGGAATTCCACTCTCCTCTTCTGCACTCAAGTCTCCCAGTTTCCAATGACCCTCCCCGGTTGAGCCGGGGGCTTTCACATCAGACTTAAGAAACCGCCTGCGCTCGCTTTACGCCCAATCAATCCG
+
FFFFFFFFFFFFFFFFFFFFFFFFFFFFFFFFFFFFFFFFFFFFFFFFFFFFFFFFFFFFFFFFFFFFFFFFFFFFFFFFFFFFFFFFFFFFFFFFFFFFFFFFFFFFFFFFFFFFFFFFFFFFFFFFFFFFFFFFFFFFFFFFFFFFFFFFFFFFFFFFFFFFFFFFFFFFFFFFFFFFFF,FFFFF,FFFFFFFFFFFFFFFFFFFFFFFFFFFF:FF,FFFFFFFFF:FFFFFFFFFFFFFF:FFF:F
@A00769:42:HV3CFDRXX:1:2101:14696:10379 2:N:0:TCTCATGATA+TCCACGTGTT
GGACTACTGGGGTTTCTAATCCTGTTTGCTCCCCGCGCTTTCGAGCCTCAGCGTCAGTTACAGACCAGAGAGCCGCCTTCGCCACTGGTGTTCCTCCATATATCTACGCATTTCACCGCTACACATGGAATTCCACTCTCCTCTTCTGCACTCAAGTCTCCCAGTTTCCAATGACCCTCCCCGGTTGAGCCGGGGGCTTTCACATCAGACTTAAGAAACCGCCTGCGCTCGCTTTACGCCCAATAAATCCG
+
FFFFFFFFFFFFFFFFFFFFFFFFFFFFFFFFFFFFFFFFFFFFFFFFFFFFFFFFFFFFFFFFFFFFFFFFFFFFFFFFFFFFFFFFFF:FFFFFFFFFFFFFFFFFFFFFFFFFFFFF,FFFFFFFFFFFFFFFFFFFFFFFFFFFFFFFFFF:FFFFFFFFFFFFFFFF,FFFFFFFFFFFFFFFFFFFFFFFFFFFFFFFFFFFFFFFFFF:FFFFFFFFFFFFFFFFFFFFF,FF::F,FFFFFFF
@A00769:42:HV3CFDRXX:1:2101:19949:10426 2:N:0:TCTCATGATA+TCCACGTGTT
GGACTACAAGGGTTTCTAATCCTGTTTGCTCCCCACGCTTTCGAGCCTCAGCGTCAGTTACAGACCAGAGAGCCGCCTTCGCCACTGGTGTTCCTCCATATATCTACGCATTTCACCGCTACACATGGAATTCCACTCTCCTCTTCTGCACTCAAGTCTCCCAGTTTCCAATGACCCTCCCCGGTTGAGCCGGGGGCTTTCACATCAGACTTAAGAAACCGCCTGCGCTCGCTTTACGCCCAATAAATCCG
+
FFFFFFFFFFFFFFFFFFFFFFFFFFFFFFFFFFFFFFFFFFFFFFFFFFFFFFFFFFFFFFFFFFFFFFFFFFFFFFFFFFFFFFFFFFFFFFFFFFFFFFFFFFFFFFFFFFFFFFFFFFFFF:FFFFFFFFFFFFFFFFFFFFFFFFFFFFFFFFFFFFFFFFFFFFFFFFFFFFFFFFFFFFFFFFFFFFFFFFFFFFFFFFFFFFFFFFFFFFFFFFFFFFFFFFFFFFFFFFFFFFFFFFFFFFF
@A00769:42:HV3CFDRXX:1:2101:27905:10457 2:N:0:TCTCATGATA+TCCACGTGTT
GGACTACACGGGTTTCTAATCCTGTTTGCTCCCCACGCTTTCGAGCCTCAGCGTCAGTTACAGACCAGAGAGCCGCCTTCGCCACTGGTGTTCCTCCATATATCTACGCATTTCACCGCTACACATGGAATTCCACTCTCCTCTTCTGCACTCAAGTCTCCCAGTTTCCAATGACCCTCCCCGGTTGAGCCGGGGGCTTTCACATCAGACTTAAGAAACCGCCTGCGCTCGCTTTACGCCCAATAAATCCG
+
FFFFFFFFFFFFFFFFFFFFFFFFFFFFFFFFFFFFFFFFFFFFFFFFFFFFFFFFFFFFFFFFFFFFFF:FFFFFFFFFFFFFFFFFFFFFFFFFFFFFFFFF:FFFF:FFFFFFFFFFFFFFFFFFFFFFFFF:FFFFFFFFFFFFFFFFFFFFFFFFFFFFFFFFFFFFFFFFFFFFFFFFFF::FFFFF:FFFFFFFFFFFFFFFFFFF:FF:F:FFFFFFFFFFFFFFFFFFFFFF:F:F,FFFFF
@A00769:42:HV3CFDRXX:1:2101:18240:10535 2:N:0:TCTCATGATA+TCCACGTGTT
GGACTACGGGGGTTTCTAATCCTGTTTGCTACCCACACTTTCGAGCCTCAACGTCAGTTACAGTCCAGAAAGCCGCCTTCGCCACTGGTGTTCTTCCATATATCTACGCATTTCACCGCTACACATGGAGTTCCACTTTCCTCTACTGCACTCAAGTCATCCAGTTTCCAAAGCAATTCCTCAGTTGAGCTGAGGGCTTTCACTTCAGACTTAAATAACCGTCTGCGCTCGCTTTACGCCCAATAAATCCG
+
FFFFFFFFFFFFFFFFFFFFFFFFFFFFF:FFFFFFFFFF:FFFFFFFFFFFFFFFFFFFFFFFFFFFFFFFFFFFFFFFFFFFFFFFFFFFFFFFFFFFFFFFFFFFFFFFFFFFFFFFFFFFFFFFFFFFFF:FFFFFFFFFFFFFFFFFFFFFFFFFFFFFFFFFFFFFFFFFFFFFFFFFFFFFFF:FFFFFFFFFFFFFFFF:F:F:FFFFFFFFF,FFFFFFFF,FFFFFF:FFFFFFFFF:FFF
@A00769:42:HV3CFDRXX:1:2101:13774:10567 2:N:0:TCTCATGATA+TCCACGTGTT
GGACTACTGGGGTATCTAATCCTGTTTGCTCCCCACGCTTTCGAGCCTCAGCGTCAGTTACAGACCAGAGAGCCGCCTTCGCCACTGGTGTTCCTCCATATATCTACGCATTTCACCGCTACACATGGAATTCCACTCTCCTCTTCTGCACTCAAGTCTCCCAGTTTCCAATGACCCTCCCCGGTTGAGCCGGGGGCTTTCACATCAGACTTAAGAAACCGCCTGCGCTCGCTTTACGCCCAATAAATCCG
+
FFFFFFFFFFFFFFFFFFFFFFFF:FFFFFFFFFFFFFFFFFFFFFFFFFFFFFFFFFFFFFFFFF:FFFFFFFFFFF:FFFF:FFFFFFFFFFFFFF:FFF,F:FFFFFFFFFFFFFFFFFFFFFFFFFF:FFFFFFFFFFFFFFFFFFFFFF,FFFFFFF:FF,FFFFF:FFFFFFFFFFFFFFFFFFFFFFFFFFFFFFFFFFFFFFFFFFFFFFFFFF::FFFFFFFFFFF:FFFFFFF::F:FFF,
@A00769:42:HV3CFDRXX:1:2101:24885:10739 2:N:0:TCTCATGATA+TCCACGTGTT
GGACTACAAGGGTATCTAATCCTGTTTGCTCCCCACGCTTTCGAGCCTCAGCGTCAGTTACAGACCAGAGAGCCGCCTTCGCCACTGGTGTTCCTCCATATATCTACGCATTTCACCGCTACACATGGAATTCCACTCTCCTCTTCTGCACTCAAGTCTCCCAGTTTCCAATGACCCTCCCCGGTTGAGCCGGGGGCTTTCACATCAGACTTAAGAAACCGCCTGCGCTCGCTTTACGCCCAATAAATCCG
+
FFFFFFFFFFFFFF:FFFFFFFFFFFFFFFFFFFFFFFFFFFFFFFFFFFFFFFFFFFFFFFFFFFFFFFFFFFFFFFFFFFFFFFFFF:FFFFFFFFFFFFFFF:FFFFFFFFFFFFFFFFFFFFFFFFF:FFFFFFFFFFFFFFFFFFFFFFFFFFFFFFFFFFFFFFFFF:FFFFF:FFF:FFFFFFFFFFFFFFFFFFFFFFFF:FFFFFF:FFFFFFFFFF:FFF:FFFFFFFFFFFFFFFFFF,,
@A00769:42:HV3CFDRXX:1:2101:23674:10864 2:N:0:TCTCATGATA+TCCACGTGTT
GGACTACGCGGGTATCTAATCCTGTTTGCTCCCCACGCTTTCGAGCCTCAGCGTCAGTTACAGACCAGAGAGCCGCCTTCGCCACTGGTGTTCCTCCATATATCTACGCATTTCACCGCTACACATGGAATTCCACTCTCCTCTTCTGCACTCAAGTCTCCCAGTTTCCAATGACCCTCCCCGGTTGAGCCGGGGGCTTTCACATCAGACTTAAGAAACCGCCTGCGCTCGCTTTACGCCCAATAAATCCG
+
:FFFFFFFFFFFFFFFFFFFFFFF:FFFFFFFFFFFFFFFFFF:FFFFFFFFFFFFFFFFFFF:FFFFFF:FF:FFF:FFFFFFFFFFFFFFFFFFFFFFFFFFFFFFFFFFFFF:FFFFFFFF,FFFF:FFFFFFFFFFFFFF:FFFFFFFFFFF:FFF:FFFFFFFFFFFFFFFFFFFFFFFFFFFFFFFFFFFFFFFFFF:,FFFFFFFFFFFF:FF,F,::F:FFFFF:FFFF:FFFFF,F,FFFF,
@A00769:42:HV3CFDRXX:1:2101:31937:10895 2:N:0:TCTCATGATA+TCCACGTGTT
GGACTACTAGGGTTTCTAATCCTGTTTGCTCCCCACGCTTTCGAGCCTCAGCGTCAGTTACAGACCAGAGAGCCGCCTTCGCCACTGGTGTTCCTCCATATATCTACGCATTTCACCGCTACACATGGAATTCCACTCTCCTCTTCTGCACTCAAGTCTCCCAGTTTCCAATGACCCTCCCCGGTTGAGCCGGGGGCTTTCACATCAGACTTAAGAAACCGCCTGCGCTCGCTTTACGCCCAATAAATCCG
+
FFFFFFFFFFFFFFFFFFFFFFFFFFFFFFFFFFFFFFFFFFFFFFFFFFFFFFFFFFFFFFFFFFFFFFFFFFFFFFFFFFFFFFFFFFFFFFFFFFFFFFFFFFFFF:FFFFFFFFFFFFFFFFFFFFFFFFFFFFFFFFFFFFFFFFFFFFFFFFFFFFFFFFFFFFFFFFFFFFFFFFFFFFF:FFFFFFFFFFFFFFFFFFFFFFFFFFFFFFFFFFFFFFFFFF:FFFFFFFFFFF,F::,FFFF
@A00769:42:HV3CFDRXX:1:2101:7726:10927 2:N:0:TCTCATGATA+TCCACGTGTT
GGACTACTGGGGTATCTAATCCTGTTTGCTCCCCACGCTTTCGAGCCTCAGCGTCAGTTACAGACCAGAGAGCCGCCTTCGCCACTGGTGTTCCTCCATATATCTACGCATTTCACCGCTACACATGGAATTCCACTCTCCTCTTCTGCACTCAAGTCTCCCAGTTTCCAATGACCCTCCCCGGTTGAGCCGGGGGCTTTCACATCAGACTTAAGAAACCGCCTGCGCTCGCTTTACGCCCAATAATTCCG
+
:FFFFFFF:FFFFFFFFFFFFFFFFFFFFFFFFFFFFFFFFFFFFFFFFF:FFFFFF:FFFFFFFFFFFF:FFFFFFFFFFFFFFFFF:FFFFF,FFF:,FFFFFFFFFFFFFFFFFFFFFF:F,FFFF:FFFFFFFFFFFFFFFFFFFFFFFFFFFFFFFFFFFFFFFFFFFFFFFFFFFFF:FF:FFFFFFF:FFFFFFFFFFFF,,FFFF,:F,FFFFFFFF:FFFF,FFFF:FFFF,FF:FF,FFFF
@A00769:42:HV3CFDRXX:1:2101:19325:11036 2:N:0:TCTCATGATA+TCCACGTGTT
GGACTACCAGGGTATCTAATCCTGTTTGCTACCCACACTTTCGAGCCTCAACGTCAGTTACAGTCCAGAAAGCCGCCTTCGCCACTGGTGTTCTTCCATATATCTACGCATTTCACCGCTACACATGGAGTTCCACTTTCCTCTACTGCACTCAAGTCATCCAGTTTCCAAAGCAATTCCTCAGTTGAGCTGAGGGCTTTCACTTCAGACTTAAATAACCGTCTGCGCTCGCTTTACGCCCGATAAATCCG
+
FFFFFFFFFFFFFFFFFFFFFFFFFFFFFFFFFFFFFFFFFFFFFFFFFFFFFFFFFFF:FFFFFFFFFFFFFFFFFFFFFFFFFFFFFFFFF:FFFFFFFFFFFFFFFFFFFFFFFFFFFFFFFFFFFFFFFFFFFFFFFFFFFFFFFFFFFFFFFF:,FFFFFFFFFFFFFFFF,FFFFFFFFFFFFFFFFFFFFF:FFFFFFFFFFFFFFFFFFFFFF:FFFFFFFF:F,FFFFFFFFFF,F:FFFFF
@A00769:42:HV3CFDRXX:1:2101:21269:11052 2:N:0:TCTCATGATA+TCCACGTGTT
GGACTACAGGGGTATCTAATCCTGTTTGCTCCCCACGCTTTCGAGCCTCAGCGTCAGTTACAGACCAGAGAGCCGCCTTCGCCACTGGTGTTCCTCCATATATCTACGCATTTCACCGCTACACATGGAATTCCACTCTCCTCTTCTGCACTCAAGTCTCCCAGTTTCCAATGACCCTCCCCGGTTGAGCCGGGGGCTTTCACATCAGACTTAAGAAACCGCCTGCGCTCGCTTTACGCCCAATAAATCCG
+
FFFFFFFFFFFFFFFFFFFFFFFFFFFFFFFFFFFFFFFFFFFFFFFFFFFFFFFFFFFFFFFFFFFFFFFFFFFFFFFFFFFFFFFFFFFFFFFFFFFFFFFFFFFFFFFFFFFFF:FFFFFF:FFFFFFFFFFFFFFFFFFFFFFFFFFFFFFFFFFFFFFFFFFFFFFFFFFFFFFFFFFFFFFFFFFFFFFFFFFFFFFFFFFFFFFFFF:FFFFFFFFFFFFFFFFFFFFFFFFFFF::FFFFFFF
@A00769:42:HV3CFDRXX:1:2101:30201:11052 2:N:0:TCTCATGATA+TCCACGTGTT
GGACTACTGGGGTTTCTAATCCTGTTTGCTACCCACACTTTCGAGCCTCAACGTCAGTTACAGTCCAGAAAGCCGCCTTCGCCACTGGTGTTCTTCCATATATCTACGCATTTCACCGCTACACATGGAGTTCCACTTTCCTCTACTGCACTCAAGTCATCCAGTTTCCAAAGCAATTCCTCAGTTGAGCTGAGGGCTTTCACTTCAGACTTAAATAACCGTCTGCGCTCGCTTTACGCCCAATAAATCCG
+
FFFFFFFFFFFFFFFFFFFFFFFFFFFFFFFFFFFFFFFFFFFFFFFFFFFFFFFFFFFFFFFFFFFFFFFFFFFFFFFFFFFFFFFFFFFFFFFFFFFFFFFFFFFFFFFFFFFFFFFFFFFFFFFFFFFFFFFFFFFFFFFFFFFFFFFFFFFFFFFFFFFFFFFFFF:FFFFFFFFFFFFF:FF:FFF:FFFFFFFFFFFF:FFFFFFFFFFFFFFF,:FFFFFFFF:FFFFFF,FFFFFFFFFFF:,
@A00769:42:HV3CFDRXX:1:2101:19831:11068 2:N:0:TCTCATGATA+TCCACGTGTT
GGACTACGGGGGTTTCTAATCCTGTTTGCTCCCCACGCTTTCGAGCCTCAGCGTCAGTTACAGACCAGAGAGCCGCCTTCGCCACTGGTGTTCCTCCATATATCTACGCATTTCACCGCTACACATGGAATTCCACTCTCCTCTTCTGCACTCAAGTCTCCCAGTTTCCAATGACCCTCCCCGGTTGAGCCGGGGGCTTTCACATCAGACTTAAGAAACCGCCTGCGCTCGCTTTACGCCCAATAAATCCG
+
:FFFFFFFFFFFFFFFFFFFFFFFFFFFFFFFFF:FFFF:FFFFFFFFFFFFFFFFFFFFFFFFFFFFFFFFFFFFFFFFFFFFFFFFFFF:FFFFF:F:FFFFFFFFFFFFFFFFFFFFFF:FFFFFFFFFFFFFFFFFFFFFFFFFF:F:FFFFFF:FFFFFF,FFFFFFFFFFFFFFFFFFFFFFFFFFFFFFF,FFFFFFFFFFFFF,FFFFFFFF,FF:FFF:FFFFFFFFFFFFFF,:FFFFFFF
@A00769:42:HV3CFDRXX:1:2101:30698:11068 2:N:0:TCTCATGATA+TCCACGTGTT
GGACTACCCGGGTTTCTAATCCTGTTTGCTCCCCACGCTTTCGAGCCTCAGCGTCAGTTACAGACCAGAGAGCCGCCTTCGCCACTGGTGTTCCTCCATATATCTACGCATTTCACCGCTACACATGGAATTCCACTCTCCTCTTCTGCACTCAAGTCTCCCAGTTTCCAATGACCCTCCCCGGTTGAGCCGGGGGCTTTCACATCAGACTTAAGAAACCGCCTGCGCTCGCTTTACGCCCAATAAATCCG
+
FFFFFFFFFFFFFFFFFFFFFFFFFFFFFFFFFFFFFFFFFFFFFFFFFFFFFFFFFFF:FFFFFFFFFFFFFFFFF:FFFFFFF:FFFFFFFFFFFFFFFFFFFFFFFFFFFFFFFFFFFFFFFFFF,FFFFFF,,FFFFFFFFFFFFFFFFFFFFFFFFFFFFFFFFFF:FFFFFFFFFFFF:F:FFFF:FFFFFFFFFFFFFFFFFFFFFFFFF:FFFFFFFFFFFFFFFFFFFFFFFFF:FFFFFFF
@A00769:42:HV3CFDRXX:1:2101:3586:11146 2:N:0:TCTCATGATA+TCCACGTGTT
GGACTACAGGGGTATCTAATCCTGTTTGCTCCCCACGCTTTCGAGCCTCAGCGTCAGTTACAGACCAGAGAGCCGCCTTCGCCACTGGTGTTCCTCCATATATCTACGCATTTCACCGCTACACATGGAATTCCACTCTCCTCTTCTGCACTCAAGTCTCCCAGTTTCCAATGACCCTCCCCGGTTGAGCCGGGGGCTTTCACATCAGACTTAAGAAACCGCCTGCGCTCGCTTTACGCCCAATAAATCCG
+
FFFFFFFFFFFFFFFFFFFFFFFFFFFFFFFFFFFFFFFFFFFFFFFFFFFFFFFFFFFFFFFFFFFFFFFFFFFFFFFFFFFFFFFFFFFFFFFFFFFFFFFFFFFFFFFFFFFFFFFFFFFFFFFFFFFFFFFFFFFFFFFFFFFFFFFFFFFFFF:FF:FFFFFFFFFFFFFFFFFFFFFFF:FFFFFFFFFFF:FFFFFFFFFFFFFFFFFFF:FFFFFFFFFFFFFFFFFFFFFFFFF,F,FFFFF
@A00769:42:HV3CFDRXX:1:2101:24487:11177 2:N:0:TCTCATGATA+TCCACGTGTT
GGACTACGCGGGTTTCTAATCCTGTTTGCTCCCCACGCTTTCGAGCCTCAGCGTCAGTTACAGTCCAGAAAGCCGCCTTCGCCACTGGTGTTCTTCCATATATCTACGCATTTCACCGCTACACATGGAGTTCCACTTTCCTCTACTGCACTCAAGTCATCCAGTTTCCAAAGCAATTCCTCAGTTGAGCTGAGGGCTTTCACTTCAGACTTAAATAACCGTCTGCGCTCGCTTTACGCCCAATAAATCCG
+
FFFFFFFFFFFFFFFFFFFFFFFFFFFFFFFFFFFFFFFFFFFFFFFFFFFFFFFFFFFFFFFFFFFFFFFFFFFFFF:FFFFFFFFFFFF:FFFFFFFFFFFF:FFFFFFFFFFFFFFFFFF:FFFFFFFFFF:FFFFFFFFFFFF,FFFFFFFFFFFFFFFFFFFFFFFF:FFFFFFFFFFFFFFF:FFFFFF:FFFFFFFFFF,F:FFFFFFFFFFF,:FF:FFF:F,FFFFFFFF:FFFFFFFFF,,
@A00769:42:HV3CFDRXX:1:2101:29333:11209 2:N:0:TCTCATGATA+TCCACGTGTT
GGACTACAAGGGTATCTAATCCTGTTTGCTCCCCACGCTTTCGAGCCTCAGCGTCAGTTACAGTCCAGAAAGCCGCCTTCGCCACTGGTGTTCTTCCATATATCTACGCATTTCACCGCTACACATGGAGTTCCACTTTCCTCTACTGCACTCAAGTCATCCAGTTTCCAAAGCAATTCCTCAGTTGAGCTGAGGGCTTTCACTTCAGACTTAAATAACCGTCTGCGCTCGCTTTACGCCCAATAAATCCG
+
FFFFFFFFFFFFFFFFFF,FFFFFFFFFFFFFFFFFFFFFFFFFFFFFFFFFFFFFFFFFFFFFFFFFFFFFFFFFFFFFFFFFFFFFFFFFFFFFFFFFFFFFFFFFFFFFFFFFFFFFFFFFFFFFFFFFFFFFFFFFFFFFFFFFFFFFFFFF:FFFFFFFFFFFFFFFFFFFF:FFFFFFFFFFFFFFFF::FFFFFFFFFFF:FFFFFFFFFFFF,:FFFFFFFFFFFFFFFFFFFFFF:FFFFF,
@A00769:42:HV3CFDRXX:1:2101:23556:11224 2:N:0:TCTCATGATA+TCCACGTGTT
GGACTACTAGGGTTTCTAATCCTGTTTGCTCCCCACGCTTTCGAGCCTCAGCGTCAGTTACAGACCAGAGAGCCGCCTTCGCCACTGGTGTTCCTCCATATATCTACGCATTTCACCGCTACACATGGAATTCCACTCTCCTCTTCTGCACTCAAGTCTCCCAGTTTCCGATGACCCTCCCCGGTTGAGCCGGGGGCTTTCACATCAGACTTAAGAAACCGCCTGCGCTCGCTTTACGCCCAATAAATCCG
+
FFFFFFFFFFFFFFFFFFFFFFFFFFFFFFFFFFFFFFFFFFFFFFFFFFFFFFFFFFFFFFFFFFFFFFFFFFFFFFFFFFFFFFFFFFFFFFFFFFFFFFFFFFFFFFFFFFFFFFFFFFFFFFFFF:FFFFFFFFFFFFFFFFFFFFFFFFFFFFFFFFFF:FF:FFFFFFFFFFFFFFFFFFF:FFFFFFFFFFFFFFFFFFFFFFFFFFFFFFFFFFFFFFFFFFFFFFFFFFFFFFFFFFFFFF:
@A00769:42:HV3CFDRXX:1:2101:29044:11240 2:N:0:TCTCATGATA+TCCACGTGTT
GGACTACAAGGGTATCTAATCCTGTTTGCTCCCCACGCTTTCGAGCCTCAGCGTCAGTTACAGTCCAGAAAGCCGCCTTCGCCACTGGTGTTCTTCCATATATCTACGCATTTCACCGCTACACATGGAGTTCCACTTTCCTCTACTGCACTCAAGTCATCCAGTTTCCAAAGCAATTCCTCAGTTGAGCTGAGGGCTTTCACTTCAGACTTAAATAACCGTCTGCGCTCGCTTTACGCCCAATAAATCCG
+
FF:FFFFFFFFFFFFFFFFFFFFFFFFFFFFFFFFFFFFFFFFFFFFFFFFFFFFFFFFFFFFFFFFFFFFFFFFFFFFFFFFFFFFFFFFFF:FFFF,FFFFFFFFFFFFFFFFFFFFFFF:FFFFFFFFFFFFFF:FFFFFFFFFFFFFFFFFFFFFFFFFFFFFFFFFFFFF:,FFFFFFFFFFFFFFFFFFFFFFFFFFF:FF,FFFFFFFFFFFFF,FFFFFFFF:FFFFFFFFFFFFFFF,FFFF
@A00769:42:HV3CFDRXX:1:2101:29469:11256 2:N:0:TCTCATGATA+TCCACGTGTT
GGACTACTGGGGTTTCTAATCCTGTTTGCTCCCCACGCTTTCGAGCCTCAGCGTCAGTTACAGACCAGAAAGCCGCCTTCGCCACTGGTGTTCTTCCATATATCTACGCATTTCACCGCTACACATGGAGTTCCACTTTCCTCTTCTGCACTCAAGTCTCCCAGTTTCCAATGACCCTCCCCGGTTGAGCCGGGGGCTTTCACTTCAGACTTAAATAACCGTCTGCGCTCGCTTTACGCCCAATAAATCCG
+
FFFFFFFFFFFFFFFFFFFFFFFFFFFFFFFFFFFFFFFFFFFFFFFFFFFFFFFFFFFFFFFFFFFFFFFFFFFFFFFFFFFFFFFFFFFFFFFFFFFFFFFFFFFFFFFFFFFFFFFFFFFFFFFFFFFFFFFFFFF:FFFFFFFFFFFFFFFFFFFFFFFFFFFFFFFFFFFFFFF:FFFFFFFFFFFFFFFFFFFFFFFFFFFFFFFFFFFFFFF::,FFFFFFFF,FFFFFF,FFFF:FFF,FFFF
@A00769:42:HV3CFDRXX:1:2101:30517:11256 2:N:0:TCTCATGATA+TCCACGTGTT
GGACTACGGGGGTTTCTAATCCTGTTTGCTACCCACACTTTCGAGCCTCAGCGTCAGTTACAGACCAGAGAGCCGCCTTCGCCACTGGTGTTCCTCCATATATCTACGCATTTCACCGCTACACATGGAATTCCACTCTCCTCTTCTGCACTCAAGTCTCCCAGTTTCCAATGACCCTCCCCGGTTGAGCCGGGGGCTTTCACATCAGACTTAAGAAACCGCCTGCGCTCGCTTTACGCCCAATAAATCCG
+
FFFFFFFFFFFFFFFFFFFFFFFFFFFFFFFFFFFFFFFFFFFFFFFFFFFFFFFFFFFFFFFFFFFFFFFFFFFFFFFFFFFFFFFFFFFFFFFFFFFFFFFFFFFFFFFFFFFFFFFFFFFFFFFFFFFFFFFFFFFFFFFFFFFFFFFFFFFFFFFFFFFFFFFFFFFFFFFFFFFFFFFFFFFFFFFFFFFFFFFFFFFFFFF:FFFFFF:FFFFFFFFFFFFFFF:F:FFFF:FFFF::FFFFFF:
@A00769:42:HV3CFDRXX:1:2101:23113:11334 2:N:0:TCTCATGATA+TCCACGTGTT
GGACTACCGGGGTTTCTAATCCTGTTTGCTCCCCACGCTTTCGAGCCTCAGCGTCAGTTACAGACCAGAGAGTCGCCTTCGCCACTGGTGTTCCTCCATATATCTACGCATTTCACCGCTACACATGGAATTCCACTCTCCTCTTCTGCACTCAAGTCTCCCAGTTTCCAATGACCCTCCCCGGTTGAGCCGGGGGCTTTCACATCAGACTTAAGAAACCGCCTGCGCTCGCTTTACGCCCAATAAATCCG
+
FFFFFFFFFFFFFFFFFFFFFFFFFFFFFFFFFF:FFFFFFFFFFFFFFFFFFFFFFFFFFF,F:FFFFFFFFFFFFFFFFFF:FFFFFFFFFFFFFFFFFFFFFFFFFFFFFFFFFFF:F:FFFFFFF,FFFFFFFFFFFFFFFFFFF:FFFFFFFFFFFFFFFFFFFFFFFFFFFFFFFF:FFFFFFFFFFFFFFFFFFFFFFFFFFFFFFFFFFFFFFFFFFFFFFFFFF:FFF:FF:FF:FFFFFF:
@A00769:42:HV3CFDRXX:1:2101:28049:11397 2:N:0:TCTCATGATA+TCCACGGGTT
GGACTACCGGGGTATCTAATCCTGTTTGCTCCCCACGCTTTCGAGCCTCAGCGTCAGTTACAGACCAGAGAGCCGCCGTCGCCACTGGTGTTCCTCCATATATCTACGCATTTCACCGCTACACATGGCATTCCACGCTCGTCTGGGGCACTCAAGTGTCCCAGTTTCCAAGGACCCTCCCCGGGTGTGCCGGGGGCTGTCACAGCGGTCTTCGGAAACCGCCGGCGCGCGCTGTTCGCCCCAGAAGTCCG
+
:FFFFFF:F:FFFFFFFFFFFF:FFFFFFFFFFFFFF:FFFFFFFFFF:FFFFFF,FFFFFFFFF:FFFFFFFF:::,,:FF,F,F:FFF:,::FF:F:F,:FF:F,FFF,,F:,:,F,,,F,:F,FF,,:,,F,:,::F,F,FF,,F,F,F:,:::,,,,:,F,FFFF,,,F,:FF,,,,,F:,,:,F:,FFFFF::FFF,:,F:,F,F,,,,F,,,,:F,:,F:FF,,,,,,,,,FF,F,,:,,,,,:F
@A00769:42:HV3CFDRXX:1:2101:9941:11443 2:N:0:TCTCATGATA+TCCACGTGTT
GGACTACGGGGGTTTCTAATCCTGTTTGCTCCCCACGCTTTCGAGCCTCAGCGTCAGTTACAGACCAGAGAGCCGCCTTCGCCACTGGTGTTCCTCCATATATCTACGCATTTCACCGCTACACATGGAATTCCACTCTCCTCTTCTGCACTCAAGTCTCCCAGTTTCCAATGACCCTCCCCGGTTGAGCCGGGGGCTTTCACATCAGACTTAAGAAACCGCCTGCGCTCGCTTTACGCCCAATAAATCCG
+
FFFFFFFFFFFFFFFFFFFFFFFFFFFFFFFFFFFFFFFFFFFFFFFFFFFFFFFFFFFFFFFFFFFFF:F:FFFFFFFFFFFFFFFFFFFFFFFFFFFFFFFFFFFFFFFFFFFFF:FFFFFF:FFFFFFFFFFFFFFFFFFFFFFFFFFFFFF:FFFFFFFFFFFFFFFFFFFFFFFFFFFFFFFFFFFFF:FFFFFFFFFFFFFFFFFFFF,F:FFFFFF:FF,FFF:FF,FFF:FFFFFFF:FFF:F
@A00769:42:HV3CFDRXX:1:2101:9046:11459 2:N:0:TCTCATGATA+TCCACGTGTT
GGACTACGGGGGTTTCTAATCCTGTTTGCTCCCCACGCTTTCGAGCCTCAGCGTCAGTTACAGACCAGAGAGTCGCCTTCGCCACTGGTGTTCCTCCATATATCTACGCATTTCACCGCTACACATGGAATTCCACACTCCTCTTCTGCACTCAAGTCTCCCAGTTTCCAATGACCCTCCCCGGTTGAGCCGGGGGCTTTCACATCAGACTTAAGAAACCGCCTGCGCTCGCCCTACGCCCAATAAATCCG
+
FFFFFFFFFFFFFFFFFFFFFFFFFFFFFFFFFFFFFFFFFFFFFFFFFFFFFFFFFFFFFFFFFFFFFFFFFFFFFFFFFF:FFFFFFFFF:FFFFFFFFF,FFFFFFFFFFFFFFFFFFFFFFFFFFFFFFFFF,FFFFFFFFFFFFFFFFFFFFF:FFFFF:FFFFFFFFFFFFFFFFFFF:FFFFFFFFFFFF::FFFF:FFFFFFFFFFFFFFFFFFFFFFFF:FFFFFFF:FFFFF,FF,FF:FF
@A00769:42:HV3CFDRXX:1:2101:19804:11522 2:N:0:TCTCATGATA+TCCACGTGTT
GGACTACGGGGGTTTCTAATCCTGTTTGCTCCCCACGCTTTCGAGCCTCAGCGTCAGTTACAGACCAGAGAGCCGCCTTCGCCACTGGTGTTCCTCCATATATCTACGCATTTCACCGCTACACATGGAATTCCACTCTCCTCTTCTGCACTCAAGTCTCCCAGTTTCCAATGACCCTCCCCGGTTGAGCCGGGGGCTTTCACATCAGACTTAAGAAACCGCCTGCGCTCGCTTTACGCCCAATAAATCCG
+
FFFFFFFFFFFFFFFFFFFFFFFFFFFFFFFFFFFFFFFFFFFFFFFFFFFFFFFFFFFFFFFFFFFFFFFFFFFFFFFFFFFFFFFFFFFFFFFFFFFFFFFFFFFFFFFFFFFFFFFFFFFFFFFFFFFFFFFFFFFFFFFF:FFFFFFFFFF::FFFFFFFFFFFFFF:FFFFFFFFFFFFFFFFFFFFFFFFFFFFFFFFFFFFFFFFFFFFFFFFFFFFFF,FFFFFFFFFFFFFFFFFFFFFFF,
@A00769:42:HV3CFDRXX:1:2101:8106:11616 2:N:0:TCTCATGATA+TCCACGTGTT
GGACTACAAGGGTTTCTAATCCTGTTTGCTACCCACACTTTCGAGCCTCAACGTCAGTTACAGTCCAGAAAGCCGCCTTCGCCACTGGTGTTCCTCCTAATCTCTACGCATTTCACCGCTACACTAGGAATTCCACTTACCTCTCCTGCTCTCAAGTTATGCAGTTTCCAATGACCTTTTTGGGTTGAGCCCAAAAATTTCACACCAGACTTACATAACCACCTGCGCACCCTTTACGCCCAATAATTCCG
+
FFFFFFFFFFFFFFFFFFFFFFFFFFFFFFFFFFFFFFFFFFFFFFFFFFFFFFFFFFFFFF:FFFFFFFFFFFFFFFFFFFFFFFFFFFFFFFFFFFFFFFFFFFFFFFFFFFFFFFFFFFFFFFFF:FFFFF:FFFFFFFFFFFFFFFFFFFFFFF,FFFFFFFFFFFFFFFFFFFFFFFF:FFF:,FFF:FFFFFFFFFFFFFF:FFFFFF,FFFFFF:,FFFFFF,:FF,FF,FFF:,F,F:FFFFF
@A00769:42:HV3CFDRXX:1:2101:11324:11647 2:N:0:TCTAATGATA+TCCACGTGTT
GGACTACGAGGGTTTCTAATCCTGTTTGCTACCCACACTTTCGAGCCTCAACGTCAGTTACAGTCCAGAAAGCCGCCTTCGCCACTGGTGTTCTTCCATATATCTACGAATTTCACCGCTACACAAGGAGTTCCACTATCCTCTAAAGCACTCAAGTCATCCAGTTTACAAAGCAATTCCTCAGTTGAGCTGAGGGCTTTCACTTCAGACTTAAATAACCGACTCCGCTCGCTTTACGCCCAATAAATCCG
+
:FFFFFF::FFFFFFFFFFFFFFFFFFFFFFFFFFFFFFFFFFFFFFFFFFFFFFFFFFFFF:FFFFF,FFFFFFFFFFFFF:FFFFFFFFFF,FFFF,FF:FFFFFF,FFFFF:FF,FFF:FFF,FF::FF:FFFF,FFFFFFF,,,FFFFFFFFFFF::FF:FFF:FF:,FF:FFFFF:,F:FFFFFF,:,:FF,FFFFFFF,FF,F:FF:F,F:,FFF,F:,FFF:F:FFFFFF,FFFFF:FFFFFF,
@A00769:42:HV3CFDRXX:1:2101:3061:11741 2:N:0:TCTCATGATA+TCCACGTGTT
GGACTACCAGGGTTTCTAATCCTGTTTGCTACCCACACTTTCGAGCCTCAACGTCAGTTACAGTCCAGAAAGCCGCCTTCGCCACTGGTGTTCTTCCATATATCTACGCATTTCACCGCTACACATGGAATTCCACTCTCCTCTTCTGCACTCAAGTCTCCCAGTTTCCAATGACCCTCCCCGGTTGAGCCGGGGGCTTTCACATCAGACTTAAGAAACCGCCTGCGCTCGCCTTACGCCCAATAAATCCG
+
FFFFFFFFFFFFFFFFFFFFFFFFFFFFFFFFFFFFFFFFFFFFFFFFFFFFFFFFFFFFFFFFFFFFFFFFFFFFFFFFFFFFFFFFFFFFFFFFFFFFFFFFFFFFFFFFFFFFFFFF:FFF:FFFFFFFFFFFFFFFFFFFFFF:FFFFFFFFFFFFFFFFFFFFFFFFFFFFFFFFFFFFFFFFFFFFFFFFFFFFFFFFFFFFFFFFFFFF:FFFFFFFFFFFFF,FFF:FF:FFF:FFFFFFFFF
@A00769:42:HV3CFDRXX:1:2101:15980:11819 2:N:0:TCTCATGATA+TCCACGTGTT
GGGGGGGGGGGGGGGTTTGGGGGGGGGTTTAGGACGGACAATGAGAGACACACTAGAAGAAAAATAGGAAGAAAGAACGGACACGCAGGATGGTTAAGGGAAAATAGATGAGGAGAAAAGACAACAAAGGAAGAAAAGAAAAGACAAAACACAACGAAAAACAAAAAAAACAACAAAAAAAAAAAAAAAAATAAAGGGAGAGAAAAGAAAAAAAAAAAAAAAACTAAGAAAAAAAAAAACACAAACAAAAA
+
FFF,:FFF:F:F:F:,,,,,,,:,::,,,,,,,:F,,F,,,,,:,,,,,,F::,,,FF,,,F:,,F:,,:,F::,,:,,,F,,,:,,,,,,F,,,,,,,,:,,,,,,:,,F,:F,:F:,,:,,,:FFF:F,:,,:,,,,:,,,,,:,,,,F::,:,F,,:F,,F,FF,,,,:F,,FFFF:F,F,F:F::,F,,::,,,:,:,F,:,,,,,F:F,,FF:FFFFFFFFF,FFF,:,F,FFF,FFF,::F,F:F
@A00769:42:HV3CFDRXX:1:2101:22354:11835 2:N:0:TCTCATGATA+TCCACGTGTT
GGACTACTAGGGTTTCTAATCCTGTTCGCTCCCCACGCTTTCGAGCCTCAGCGTCAGTTACAGACCAGAGAGCCGCCTTCGCCACTGGTGTTCCTCCATATATCTACGCATTTCACCGCTACACATGGAATTCCACTCTCCTCTTCTGCACTCAAGTCTCCCAGTTTCCAATGACCCTCCCCGGTTGAGCCGGGGGCTTTCACATCAGACTTAAGAAACCGCCTGCGCTCGCTTTACGCCCAATAAATCCG
+
FFFFFFFFFFFFFFFFFFFFFFFFFFFFFFFFFFFFFFFFFFFFFFFFFFFFFFFFFFFFFFFFFFFFFFFFFFFFFFFFFFFFFFFFFFFFFFFFFFFFFFFFFFFFFFFFFFFFFFFFFFFFFFFFFFFFFFFFFFFFFFFFFFFFFFFFFFFFFFFFFFFFFFFFFFFFFFFFFFFFFFFFFFFFFFFFFFFFFFFFFFFFFFFFFFFFFFFF,FFFFFFF,FFFFFFFFFFFFFFFFFFFFFFFFFF
@A00769:42:HV3CFDRXX:1:2101:10420:11992 2:N:0:TCTCATGATA+TCCACGTGTT
GGACTACAGGGGTTTCTAATCCTGTTTGCTCCCCGCGCTTTCGAGCCTCAGCGTCAGTTACAGACCAGAGAGCCGCCTTCGCCACTGGTGTTCCTCCATATATCTACGCATTTCACCGCTACACATGGAATTCCACTCTCCTCTTCTGCACTCAAGTCTCCCAGTTTCCAATGACCCTCCCCGGTTGAGCCGGGGGCTTTCACATCAGACTTAAGAAACCGCCTGCGCTCTCTTTACGCCCAATAAATCCG
+
:FFFFFFFFFFFFFFFFFF:FFFFFFFFFFFFFFFFFFFFFFF:FFFFFFFFFFFFFFFFFFF,FFFFF:FFFFFFF:FFFFFFFFFFF,FFFFFFFFFFFFFFFFFFF:FFFFFFFFFFFFFFFFFFFFFFFFFFFFFFFFFFFFF:F:FFFFFFFFFFFFFF,FFFFF,F,:FFF,FFFFF:FF:FFFFFFFFFFFFFFFF:FFFFFFFFFFFFFFFF,FFF:F,FFF:FFF,F,,,F,FFF:FF:F,,
@A00769:42:HV3CFDRXX:1:2101:25283:12023 2:N:0:TCTCATGATA+TCCACGTGTT
GGACTACTAGGGTTTCTAATCCTGTTTGCTACCCACACTTTCGAGCCTCAACGTCAGTTACAGTCCAGAAAGCCGCCTTCGCCACTGGTGTTCTTCCATATATCTACGCATTTCACCGCTACACATGGAATTCCACTCTCCTCTTCTGCACTCAAGTCTCCCAGTTTCCAATGACCCTCCCCGGTTGAGCCGGGGGCTTTCACATCAGACTTAAGAAACCGCCTGCGCTCGCTTTACGCCCAATAAATCCG
+
FFFFFFFFFFFFFFFFFFFFFFFFFFFFFFFFFFFFFFFFFFFFFFFFFFFFFFFFF:FFFFFFFFFFFFFFFFFFFFFFFFFFFFFFFFFFFFFFFFFFFFFFFFF:FFFFFFFFFFFFFFFFFFFFFFFFFFFFFFFFFFFFFFFFFFFFFFFFFFFFFFFFFF:FFFFFFFFFFFFFFFFFFFFFFFFFFFFFFFFFFFFFFFFFFFFFFFFFFFFF:FFFFFFFFFFFF,FFFFFFFF:::FFFFFF
@A00769:42:HV3CFDRXX:1:2101:2989:12054 2:N:0:TCTCATGATA+TCCACGTGTT
GGACTACGGGGGTATCTAATCCTGTTTGCTCCCCACGCTTTCGAGCCTCAGCGTCAGTTACAGACCAGAGAGCCGCCTTCGCCACTGGTGTTCCTCCATATATCTACGCATTTCACCGCTACACATGGAATTCCACTCTCCTCTTCTGCACTCAAGTCTCCCAGTTTCCAATGACCCTCCCCGGTTGAGCCGGGGGCTTTCACATCAGACTTAAATAACCGTCTGCGCTCGCTTTACGCCCAATAAATCCG
+
FFFFFFFFFFFFFFFFFFFFFFFFFFFFFFFFFFFFFFFFFFFFFFFFFFFFFFFFFFFFFFFFFFFFFFFFFFFFFF:FFF:FFFFFFFFFFFFFFFFFFFFFFFFFFFFFFFFFFFFFFFFFFFFFFFFFFFFFFFFFFFFFFFFFFFFFFFFFFFFFFFFFFFFFF,,FFFFFFFFFFFFFFFFFFFFF:FFF:FFFFF:FFFFF:FFFFFFFFFFFF,FF:FFFFFFFFFFFF,FFFF,FF,FFFFF
@A00769:42:HV3CFDRXX:1:2101:29243:12054 2:N:0:TCTCATGATA+TCCACGTGTT
GGACTACGCGGGTTTCTAATCCTGTTTGCTCCCCACGCTTTCGAGCCTCAGCGTCAGTTACAGACCAGAGAGCCGCCTTCGCCACTGGTGTTCCTCCATATATCTACGCATTTCACCGCTACACATGGAATTCCACTCTCCTCTTCTGCACTCAAGTCTCCCAGTTTCCAATGACCCTCCCCGGTTGAGCCGGGGGCTTTCACATCAGACTTAAGAAACCGCCTGCGCTCGCTTTACGCCCAATAAATCCG
+
FFFFFFFFFFFFFFFFFFFFFFFFFFFFFFFFFFFFFFFFFFFFFFFFFFFFFFFFFFFFFFFFFFFFFFFFFFFFFFFFFFFFFFFFFFFFFFFFFFFFFFFFFFFFFFFFFFFFFFFF:FFFFFFFFFFFFFFFFFFFFFFFFFFFFFFFFFFFFFFFFFFFFFFFFFFFFFFFFFFFFFF,F:FFFFF:FFFFFFFFFFFFFFFFFFFFFFF:F:FFFFFFFFFFFFFFFFFFF:FFFFF:FFFFFFF
@A00769:42:HV3CFDRXX:1:2101:19840:12117 2:N:0:TCTCATGATA+TCCACGTGTT
GGACTACTGGGGTTTCTAATCCTGTTTGCTCCCCACGCTTTCGAGCATCAGCGTCAGTTACAGACAAGAGAGCCGCCTTCGCCACTGGTGTTCCTCCATATATCTACGCATTTCACCGCTACACCTGGAATTCCACTCTCCTCTTCTGCACTCAAGACTCCCAGTTTCCAATGACCCTCCCCGGTTGAGCCGGGGGCTTTCACATCAGACTTAAGAAACCGCCTGCGCTCGCTGTACGCCCAAGAAATCCG
+
FFFF:FFFFF,FFFFF,FFF,,FF,,FFF,,FFFFFFFF,F::FFF,FF:FF:,:FFFFF,F:FF,FFFFF,:F,FF:,FF,FFF,F,FFF:FFFFFFFF::FFFF:FF,,F,FFFFFF:F:F,,FF:,FF,::F,FFFFF:F,FFFFFFF::FF,,FFFFFFFFF,FFFF:,,FF:FF:FF:,F:FFFFF:F,,:FF,FFFFFFF:FFFF:F,FFF:FF,FFFFFFFFF:FF:FFF,::FF:,FF:F,FF
@A00769:42:HV3CFDRXX:1:2101:21468:12242 2:N:0:TCTCATGATA+TCCACGTGTT
GGGCGACGAGGGTATCAAATCCTGTTTTCTACCCACACATTAGAGCCACAAAATCAGATACAGTCCAGAAAAACGCCATAGCCACAAGTGTTATTACAAATATATACACATTTAACCACTACAAAAAGAAATACACTCTCCTCATCAGCACTCAAATCTCCCACTTTCCAATAACCCACCCCCGAAGAGCTGAGGGCTTTCACATCAGACTTAAATAAACGTCTCCGCACGCTTTAAGCCCAAAAAATACG
+
FF,,,,::,,FF,,,,,FF,,F,,:FF,,,F,:FFFF,F,F::F,:FFFFF,,,,,,,FF,F,,,,:,FFFF,F,FF::,,,F:F,,,,,FF:,F,,F,F,::,,:,,:F,,FFF,,,F,FF,,,F,:,:,,:FF,F:FF:,F:F:,FFF:,FF,,FF,,,FF,,FF,FFFFFF,,FF,FFFF,,:,F,:,FF,,:F,,F,FF,::F,F,,:F,FFFF,,,FFF,,,F,F:F,:,:,:,FF:FFFF,F,F,
@A00769:42:HV3CFDRXX:1:2101:6415:12352 2:N:0:TCTCATGATA+TCCACGTGTT
GGACTACAAGGGTTTCTAATCCTGTTTGCTACCCACACTTTCGAGCCTCAACGTCAGTTACAGTCCAGAAAGCCGCCTTCGCCACTGGTGTTCCTCCTAATCTCTACGCAGTTCACCGCTACACTAGGAATTCCACTTACCTCTCCTGCTCTCAAGTTATGCAGTTTCCAATGACCTTTTTGGGGTGAGCCCAAACTTTTCACACCAGACTTACATAACCACCTGCGCACCCTTTACGCCCAAGAATTCCG
+
FFFFFFF:FFFFFFFFFFFFFFFFFFFFF,FFFFFFFFFFFFFFF:F,:FFFFFFF:F:FFFFF,FFFFFFFFFFFFFFFFFFFF:FFFF,FFFF:FFFFFFFFFFF::F,FFFFFFFFF,,:FFF:FFF,F:FFF:FFFFF,FFFFFF:FFF,,F,FFFFF,F,FFFFF,FF,FFFFFFFFFF,FF::::FFF,::F,F:,FFF,F:FF:F,FFFF,FFF:FFF:::FF::,,,,FFFF,:FFF,FF:FF
@A00769:42:HV3CFDRXX:1:2101:12400:12352 2:N:0:TCTCAAGATA+TCCACTTGTT
GGACTACGAGGGTTTCTAATCCTGTTTGCTACCCACACTTTCGAGCCTCAACGTCAGTTACAGTCCAGAAAGCCGCCTTCGCCACTGGTGTTCTTCCATATATCTACGCATTTCACCGCTACACATGGAGTTCCACTTTCCTCTACTGCACTCAAGTCATCCAGTTTCCAAAGCAATTCCTCAGTTGAGCTGAGGGCTTTCACTTCAGACTTAAATAACCGTCTCCGCTCGCTTTACGCCCAATAAATCCG
+
FFFF:FFFFFFFFFF:FF:FFFFFF:FFFFFFFFFFFFFFFF,FFFFFFFFFFFFF:FFFFF,FFF:FF,:::F,FFFFFF,FF,:FFFFFFFFFFFF:FFFFF:FFF:FF:F:FF:FFFFFFFF:F,FF:F:FF:F,FFFFFFFFFFFFFFFFF:FFFFFFFFF:FFFFFF:FF,FFFFFFFF,:FFFFF,F:,F:F,FF:FFFFFFF,F:FFFFFFFF,::F,FFFFFFFF,FFF,FFFF,FF,FFF:,
@A00769:42:HV3CFDRXX:1:2101:32651:12446 2:N:0:TCTCATGATA+TCCACGTGTT
GGACTACCAGGGTATCTAATCCTGTTTGCTCCCCACGCTTTCGAGCCTCAGCGTCAGTTACAGACCAGAGAGCCGCCTTCGCCACTGGTGTTCCTCCATATATCTACGCATTTCACCGCTACACATGGAATTCCACTCTCCTCTTCTGCACTCAAGTCTCCCAGTTTCCAATGACCCTCCCCGGTTGAGCCGGGGGCTTTCACATCAGACTTAAGAAACCGCCTGCGCTCGCTTTACGCCCAAGAAATCCG
+
FFFFFFFFFFFF:,FFF:F:FFFFFFFFF:FFFFFFFFFFFFFFFFFFFFFFFFFFFFFFFFFFFF:FFFFFFFFFFFFFFFFFFFFFFF::FFFFFFFFFFFFFFFFF::FFFFFFFFF:FFF,FFFF,FFFF:FFF,FF:FFFFFF:FFFFF,F,FFFFF,FF:FFF:,FFFFFFFFFFF,F,FFFFFFF:FFFFF,FFFF,FFFFFFF:,FFFF,FF:FF,FFFF,FFF,,:FFFFFF,FF::F:FF,
@A00769:42:HV3CFDRXX:1:2101:13060:12461 2:N:0:TCTCATGATA+TCCACGTGTT
GGACTACGCGGGTATCTAATCCTGTTTGCTACCCACACTTTCGAGCCTCAACGTCAGTTACAGACCAGAGAGCCGCCTTCGCCACTGGTGTTCCTCCATATATCTACGCATTTCACCGCTACACATGGAATTCCACTCTCCTCTTCTGCACTCAAGTCTCCCAGTTTCCAATGACCCTCCCCGGTTGAGCCGGGGGCTTTCACATCAGACTTAAGAAACCGCCTGCGCTCGCTTTACGCCCAATAAATCCG
+
,:FFFFFFFFFFFFFFFFFFFFFFFFFF:FFFFFFFFFFFFF,FFFFFFFFFFFFFFFFFFFF:FFFFFFFFFFFFFFFF:F:F,:,FFFFFFFFFFFFFFF:FFF:FFFFFFFFF,FFFFFFFFFFFF,FFFFF,,FFFFFFFFFF,FFFFFFFFFFFFFFFF,FF::FFFFFFFFFFFFF:F:F,F:F,FF::F:FFFFFF,FFF,F,F,FF:FFFF,F:FF:F:FFF,FFFFFF,F,FFFFF,FFFF:
@A00769:42:HV3CFDRXX:1:2101:14805:12477 2:N:0:TCTCATGATA+TCCACGTGTT
GGACTACAGGGGTATCTAATCCTGTTTGCTCCCCACGCTTTCGAGCCTCAGCGTCAGTTACAGACCAGAGAGCCGCCTTCGCCACTGGTGTTCCTCCATATATCTACGCATTTCACCGCTACACATGGAATTCCACTCTCCTCTTCTGCACTCAAGTCTCCCAGTTTCCAATGACCCTCCCCGGTTGAGCCGGGGGCTTTCACATCAGACTTAAGAAACCGCCTGCGCTCGCTTTACGCCCAATAAATCCG
+
FFFFFFFFFFFFFFFFFFFFFFFFFFFFFFFFFFFFFFFFFFFFFFFFFFFFFFFFFFFFFFFFFFFFFFFFFFFFFFFFFFFFFFFFFFFFFFFFFFFFFFFFFFFFFFFFFFFFFFFFFFFFFFFFF:FF:FFFFFFFFFF:FFFFFFFFFFFFFFFFFFFFFFFFFFFFFFFFF:FFFFFFFF,FFFFFFFFFFFFFFFFFFFF:FFFFFFFFFFFFFFFFFFFFFFFFFFFFFFFFFFFFF:FFFF,
@A00769:42:HV3CFDRXX:1:2101:17201:12493 2:N:0:TCTCATGATA+TCCACGTGTT
GGACTACGAGGGTTTCTAATCCTGTTTGCTCCCCACGCTTTCGAGCCTCAGCGTCAGTTACAGACCAGAGAGCCGCCTTCGCCACTGGTGTTCCTCCATATATCTACGCATTTCACCGCTACACATGGAATTCCACTCTCCTCTTCTGCACTCAAGTCTCCCAGTTTCCAATGACCCTCCCCGGTTGAGCCGGGGGCTTTCACATCAGACTTAAGAAACCGCCTGCGCTCGCTTTACGCCCAATAAATCCG
+
FFFFFFFFFFFFFFFFFFFFFFFFFFFFFFFFFF:FFFFFFFFFFFF:FFFFFFFFFFFF:FFFFFFFFFFFFFFFFFFFF:F,FFFFFFFFFFFFFFFFF:FFFFFFFFFFFFFFFFFFFFFFFFFFFFFFF:FF,:FF:FFFFFFFF:FFF,:FFFFFFF:FFFFFFFFFFFFF:FFFFFFFFFFFFFFFFFFFFFFFFFFFFFFFFFFFFFFFFFFFFF,FFFFFFFFFFFFFF,FFFF:FFFFFFF,
@A00769:42:HV3CFDRXX:1:2101:1524:12524 2:N:0:TCTCATGATA+TCCACGTGTT
GGACTACTGGGGTATCTAATCCTGTTTGCTCCCCACGCTTTCGAGCCTCAGCGTCAGTTACAGACCAGAGAGCCGCCTTCGCCACTGGTGTTCCTCCGTATATCTACGCATTTCACCGCTACACATGGAATTCCACTCTCCTCTTCTGCACTCAAGTCTCCCAGTTTCCAATGACCCTCCCCGGTTGAGCCGGGGGCTTTCACATCAGACTTAAGAAACCGCCTGCGCTCGCTTTACGCCCAATAAATCCG
+
FFFFFFFFFFFFFFFFFFFFF:FFFFFFFFFFFFFFFFFFFFFFFFFFFFFFFFFFFFFFFFF:FFFFFF:FF:FFFFFFFFFFFFFFFFFFFFFFFFFFFFFFFFFFFFFFFFFFFFFFFFFFFFFFFFFFFFFFF:F:FFFFFFFFF::FFFFFFFFFF,,:FFFFFF:FF:FFFFFFFFFFFFFFFFFFFFFFFFFF,FFFFFF,F:FF:FFFFFF:FFFF,F:FFFFFFFFF:FFFFFF:FF,F::F
@A00769:42:HV3CFDRXX:1:2101:16821:12524 2:N:0:TCTCATGATA+TCCACGTGTT
GGACTACTCGGGTTTCTAATCCTGTTTGCTACCCACACTTTCGAGCCTCAACGTCAGTTACAGTCCAGAAAGCCGCCTTCGCCACTGGTGTTCTTCCATATATCTACGCATTTCACCGCTACACATGGAGTTCCACTTTCCTCTACTGCACTCAAGTCATCCAGTTTCCAAAGCAATTCCTCAGTTGAGCTGAGGGCTTTCACTTCAGACTTAAGAAACCGCCTGCGCTCGCTTTACGCCCAATAAATCCG
+
FFFFFFFFFFFFFFFFFFFFFFFFFFFFFFFFFFFFFFFFFFFFFFFFFFFFFFFFFFFFFFFFFFFFFFFFFFFFFFFFFFFFFFFFFFFFFFFFFFFFFFFFFFFFFFFFFFFFFFFFFFFFFFFFFFFFFF:FFFFFFFFFFFFFFFFFFFFFFFFFFFFFFFFFFFFFFFFFFFF:,FFFFFFFFFF:FF:FFFFFFFFF:FFFFFFFFFFFFFFFFF:F:FFFFFFFFFFFF,FFFFFFFFFFFF,
@A00769:42:HV3CFDRXX:1:2101:14977:12743 2:N:0:TCTCATGATA+TCCACGTGTT
GGACTACAAGGGTATCTAATCCTGTTTGCTCCCCACGCTTTCGAGCCTCAGCGTCAGTTACAGACCAGAGAGCCGCCTTCGCCACTGGTGTTCCTCCATATATCTACGCATTTCACCGCTACACATGGAATTCCACTCTCCTCTTCTGCACTCAAGTCTCCCAGTTGCCAATGACCCTCCCCGGGTGAGTCGGGGGCTTTCACATCAGACTTAAGAAACCGCCTGCGCTCGCGTGACGCCCGCTATCTCCG
+
FFFFFFFFFFFFFFFFFFFFFFFF::FFF:FFFFFFFFF,FFFFFFFFFFFFFFF,FF:FFFFFFFFFFFFFFFFF:F,FFFFFFFFFFF,F:FFFFFFF,FFFFFFFF::,FFFFFF:F,F,FFF:F,,,F,FFFFFFFF,F,,FFFF,FFF,FF::F,:::FF:,F::F,:FFFF,FF:FFF,:FF:F:FFFF::F:FF:FF:FF::FFF,,FF:,:FFFFFF:FFF:FFFF,,,,FFF,FF:,,:F:F
@A00769:42:HV3CFDRXX:1:2101:13693:12774 2:N:0:TCTCATGATA+TCCACGTGTT
GGACTACGCGGGTTTCTAATCCTGTTTGCTACCCACGCTTTCGTGCCTCAGTGTCAGATACAGTCCAGTAAGCCGCCTTCGCCACTGGTGTTCCTCCTAATCTCTACGCATTTCACCGCTACACTAGGAATTCCACTTACCTCTCCTGCTCTCAAGTTATGCAGTTTCCAATGACCTTTTTGGGTTGAGCCCAAAAATTTCACACCAGACTTACATAACCACCTGCGCACCCTTTACGCCCAATAATTCCG
+
FFFFFFFFFFFFFFFFFFFFFFFFFFFFFFFFFFFFFFFFFFFFFFFFFFFFFFFFFFFFFFFFFFFFFFFFFFFFFF:FFFFFFFFFFFFFFFFFFF,FFFFFFFFFFFFFFFFFFFFF:F:FFFFFFFFFFFFFFFFFFFFFFFFFFFFFFFFFFFFFFFFFFFFFFFFFF,FFFFFFFF,FFFFFFFFF:FFFFFFFFFFFFFFFFFFFFFFF:FFFFFFFFF:FFF:F,FFFFFF:FFF:F:FFFFF
@A00769:42:HV3CFDRXX:1:2101:9200:12821 2:N:0:TCTCATGATA+TCCACGTGTT
GGACTACTGGGGTTTCTAATCCTGTTTGCTACCCACACTTTCGAGCCTCAACGTCAGTTACAGACCAGAGAGCCGCCTTCGCCACTGGTGTTCCTCCATATATCTACGCATTTCACCGCTACACATGGAATTCCACTCTCCTCTTCTGCACTCAAGTCTCCCAGTTTCCAATGACCCTCCCCGGTTGAGCCGGGGGCTTTCACATCAGACTTAAGAAACCGCCTGCGCTCGCTTTACGCCCAATAAATCCG
+
FFFFFFFFFFFFFFFFFFFFFFFFFFFFFFFFFFFFFFFFFFFFFFFFFFFFFF:FFFFFFFFFF:F,FFF:FFFFFFFFFFFFFFF:FFFFFFF:FFFFFFFFFFFFFFFFFF,FFFFF,FFFFFF,FF:FFFF:FFFFFFFFFFFFFF,FFFFF,FFFFFFFFF,,FFFFFFFFFFFFFF,FFFF:FF,:FFFFFFFFFFFFFFFFFFFFFF,,FFFFFF:FFFFFFFFFF:F:FFFFF,F:FF:F:::
@A00769:42:HV3CFDRXX:1:2101:32696:12868 2:N:0:TCTCATGATA+TCCACGTGTT
GGACTACTGGGGTTTCTAATCCTGTTTGCTACCCACACTTTCGAGCCTCAACGTCAGTTACAGTCCAGAAAGCCGCCTTCGCCACTGGTGTTCTTCCATATATCTACGCATTTCACCGCTACACATGGAATTCCACTCTCCTCTTCTGCACTCAAGTCTCCCAGTTTCCAATGACCCTCCCCGGTTGAGCCGGGGGCTTTCACATCAGACTTAAGAAACCGCCTGCGCTCGCTTTACGCCCAATAAATACG
+
FFFF,:FFFFFFFFFFFFFFFFFF:FFFFFFFFFFFFF:FFFFF,FFFFFFFFFFFFFFFFFFFFFFFF,:FFFFFFFFFFFF,FFF:FFFFFFFFFFFFFFFFFFFFF:F,FFFF:FFFFFFF:FFFFFFFFF:FFFFFFFFFFF:FFFFFFFFF:FFFFFFF:FF:F,FFFFFFFFFFFFFFFFFFFFFFFFFFFF,FFFFFFFFFFFF:F::FF,FFFFFF::FFFFFFF:FFF:FFF:,:F,FF,F:
@A00769:42:HV3CFDRXX:1:2101:16712:12962 2:N:0:TCTCATGATA+TCCACGTGTT
GGCTACAGGGGTTTCTAATTGATTAACCCGGCAGCTGGCCCCAGTCTCTTATACAAATAAGACGCTGCCGACCAACCACGAGTTGTGTAAATATCGGTGGTCGCCGTAGCATTAAAAAAAGGGGGGGGGGGGGGGGGGGGGGGGGGGGGGGGGGGGGGGGGGGGGGGGGGGGGGGGGGGGGGGGGGGGGGGGGGGGGGGGGGGGGGGGGGGGGGGGGGGGGGGGGGGGGGGGGGGGGGGGGGGGGGGGGGG
+
F,,,FF:,,FF:FF,,F:,,,F::F,,,F:FF,:F::FF,:F::,,F,,F:,F,F,:,:FFF,,F:FFF,FF,F,,F::,,,:F,::F,,,,,F,,,,,F,,F,F:,,,FF,:FF:FFF:,,FF:FFFFFFFFFFFFFFFFFFFFFFFFFFFFFFFFF:FFFFFFFFFFFFFFFFFFFFFFF:F:FFFFFFFFFFFF:FFFFFFFFFFFFFFFFFFFFFFFFFFF:FFFFFFFFFFF:FFFFFFFFFFFF:
@A00769:42:HV3CFDRXX:1:2101:24397:12962 2:N:0:TCTCATGATA+TCCACGTGTT
GGACTACGAGGGTTTCTAATCCTGTTTGCTCCCCACGCTTTCGAGCCTCAGCGTCAGTTACAGACCAGAGAGCCGCCTTCGCCACTGGTGTTCCTCCATATATCTACGCATTTCACCGCTACACATGGAATTCCACTCTCCTCTTCTGCACTCAAGTCTCCCAGTTTCCAATGACCCTCCCCGGTTGAGCCGGGGGCTTCCACATCAGACTTAAGAAACCGCCTGCGCTCGCTTTACGCCCAATAAATCCG
+
FFFFFFFFFFFFFFFFFFFFFFFFFFFFFFFFFFFFFFFFFFFFFFFFFFFFFFFFFFFFFFFFFFFFFFFFFFFFFFFFFFFFFFFFFFFFFFFFFFFFF:FFFFFFFFFFFFFFFFFFFFFFFFFFFF:FFFFFFFFFFFFFFFFFFFFFFFFF:FFFFFFFFFFFFFFFFFFFFFFFFFFFFFFFFFF:FF:FFFFFFFFF:F:FFFFFFFFFFFF:FFFFFFFF:FFFFF:FFFFFFFFFFFFFFFF
@A00769:42:HV3CFDRXX:1:2101:29586:12962 2:N:0:TCTCATGATA+TCCACGTGTT
GGACTACTCGGGTATCTAATCCTGTTTGCTCCCCACGCTTTCGAGCCTCAGCGTCAGTTACAGACCAGAGAGCCGCCTTCGCCACTGGTGTTCCTCCATATATCTACGCATTTCACCGCTACACATGGAATTCCACTCTCCTCTTCTGCACTCAAGTCTCCCAGTTTCCAATGACCCTCCCCGGTTGAGCCGGGGGCTTTCACATCAGACTTAAGAAACCGCCTGCGCTCGCTTTACGCCCAATAAATCCG
+
FFFFFFFFFFFFFFFFF:FFFFFFFFFFFFFFFFFFFFFFFFFFFFFFFFFFFFFFFFFFFFFFFFFFFFFFFF:FFFFFFFFFFFFFFFFFFFFFFFFFFFFFFFFFFFFFFFFFFFF:FF:F:FFFFFFFFFFFFFFFFFFFFFF:FFFFFFFFFFFFFFFFFFFFFFF:FFFFFFFFFFFFFFFFFFFFFFFFFFFFFFFFFFF,FFFFFFFFFFFFF:FFF:FFFF:FFFFFF:FFF:FFFF:::F,
@A00769:42:HV3CFDRXX:1:2101:7238:13025 2:N:0:TCTCATGATA+TCCACGTGTT
GGACTACCCGGGTTTCTAATCCTGTTTGCTACCCACACTTTCGAGCCTCAACGTCAGTTACAGTCCAGAAAGCCGCCTTCGCCACTGGTGTTCTTCCATATATCTACGCATTTCACCGCTACACATGGAGTTCCACTTTCCTCTACTGCACTCAAGTCATCCAGTTTCCAAAGCAATTCCTCAGTTGAGCTGAGGGCTTTCACTTCAGACTTAATTAACCGTCTGCGCTCGCTTTACGCCCAATAAATCCG
+
FFFFF:FFFFFFFFFFFFFFFFFFFFFFFFF:FFFFFFFFFFFF:FFFFFFFFFFFFFFFFFFFFFFFFFFFFFFFFFFFFFFFFFFFFFFFFFFFFFFFFFF,FFFFFFFFFFFFFFFFFFFFFFFFFFFFFFFFF:FF,FFFFFFFFFFFFFFFFFFFFFFF::FFFFFFFFF:FFFFFF:FFFFFF,FFFFFFF:FFFFF,FFFFFFF:F:,:FFFFFFF:FFFFFF:FF,FF,FFF,F::FFFFFFF
@A00769:42:HV3CFDRXX:1:2101:12680:13056 2:N:0:TCTCATGAAA+TCCACGTGTT
GGACTACAAGGGTTTCTAATCCTGTTTGCTCCCCACGCTTTCGAGCCTCAGCGTCAGTTACAGACCAGAGAGCCGCCTTCGCCACTGGTGTTCCTCCATATATCTACACATTTCACCGCTACACATGGAATTCCACTCTCCTCTTCTGCACTCAAGTCTCCCAGTTTCCAATGACCCTCCCCGGTTGAGCCGGGGGCTTTCACATCAGACTTAAGAAACCGCCTGCGCTCGCTTTACGCCCAATAAATCCG
+
FFFFFFFFFFFFFFFFFFFFFFFFFFFFFFFFFFFFFFFFFFFFFFFFFFFFFFFFFFFFFFFFFFFFFFFFFFFFFFFFFFFFFFFFFFFFFFFFFFFFFFFFFFFFFFFFFFFFFFFFFFFFFFFFFFFFFFFFFFFFFFFFFFFFFFFFFFFFFFFFFFFFFFFFFFFFFFFFFFFFFFFFFFFFFFFFFFFFFFFFFFFFFFFFFFFFFFFFFFFFFFFFFFFFFFFFFFFFFFFFFFFFFFFFFF:
@A00769:42:HV3CFDRXX:1:2101:24433:13056 2:N:0:TCTCATGATA+TCCACGTGTT
GGACTACGGGGGTTTCTAATCCTGTTTGCTCCCCACGCTTCGAGCCTCAGCGTCAGTTACAGACCAGAGAGCCGCCTTCGCCACTGGTGTTCCTCCATATATCTACGCATTTCACCGCTACACATGGAATTCCACTCTCCTCTTCTGCACTCAAGTCTCCCAGTTTCCAATGACCCTCCCCGGTTGAGCCGGGGGCTTTCACATCAGACTTAAGAAACCGCCTGAGCTCGCTTTACGCCCAATAAATCCGG
+
FFFFFFFFFFFFFFFFFFFFFFFFF:FFFFFFFFFFFFFFFFFFFFFFFFFFFFFFFFFFF:FFFFFFFFFFFFFFFFFFFFFFFFFFFFFFFFFFFFFFFFFFFFFFFFF:FFFFFFF:FFFFFFFFFFFFFFFFFFFFFFF,FFFFFFFFFFFFFFFFFFFFFFFFFFFFFFFFFFFFFFFFFF:FFFFFFFFFFFFFFFFFFFFFFFFFFFFFFFFFF,F:,FFFFFFFFFFF,FFFFF:FFFFFF:,
@A00769:42:HV3CFDRXX:1:2101:26928:13119 2:N:0:TCTCATGATA+TCCACGTGTT
GGACTACCAGGGTATCTAATACTGTTTGCTCCCCACGCTTTCGAGCCTCAGCGTCAGTTACAGACCAGAGAGCCGCCTTCGCCACTGGTGTTCCTCCATATATCTACGCATTTCACCGCTACACATGGAATTCCACTCTCCTCTTCTGCACTCAAGTCTCCCAGTTTCCAATGACCCTCCCCGGTTGAGCCGGGGGCTTTCACATCAGACTTAAGAAACCGCCTGCGCTCGCTTTACGCCCAATAAATCCG
+
FFFFFFFFFFFFFFFFFFFFFFFFFFFFFFFFFFFFFFFFFFFFFFFFFFFFFFFFFFFFFFFFFFFFFFFFFFFFFFFFFFFFFFFFFFFFFFFFFFFFFFFFFFFFF:FFFFFFFFFFF:FFFFFFFFFFFFFFFFFFFFF:FFFFFFFFFFFFFFFFFFFFFFFFFFFFFFFFFFFFFFFFF:FFFFFFFFFFFFFFFFFFFFFFF:FFFFFFFFFFFF:FFFFFFFFFFFFFFFFFFFF,FF:FF::
@A00769:42:HV3CFDRXX:1:2101:24641:13135 2:N:0:TCTCATGATA+TCCACGTGAT
GGCTACGGGGGTTTCTAATCCTGTTTGCTCCCCACGCATTCGAGCCTCAGCGTCCGTTACAGACCAGAGAGCCGCCATCGCCACTGGTGTTCCTCCATATATCTACGCATTTCACCGCTACACATGGAATTACACTCTCCACTTCAGCACTCAAGTAACCCAGTTTCCAATGACCCTCCCCGGTTGAGCCGGGGGCTTTCACATCAGACTTAAGAAACCGCCAGAGCTCGCTTTACGCCCAATAAATCCGG
+
FFF:FFF:FFF:F,:,FF,:F:FFFFFF:,FFF:::F,FF:FFFFF:,::F,FF,F:FFFFFF:F,FF,FFFFFFF,F,:FF:F,:FF,FF,F,FF,FFFFF,,FFFFFFFF,FFF:F:F,FF,F:FFF,F,F::F,,,F,::F,,:FFF,F:F,F,,,,F,,FF,:FFF:FFFFFF:FFFFFFF,F,FF,,,FFFFFF,FF:FFFFFF:FFFFFFF,F,FF,F,:FFFFF,FFF,,FFFFFFFFFF:,,,
@A00769:42:HV3CFDRXX:1:2101:9173:13150 2:N:0:TCTCATGATA+TCCACGTGTT
GGACTACAGGGGTTTCTAATCCTGTTTGCTCCCCACGCTTTCGAGCCTCAGCGTCAGTTACAGACCAGAGAGCCGCCTTCGCCACTGGTGTTCCTCCATATACCTACGCATTTCACCGCTACACATGGAATTCCACTCTCCTCTTCTGCACTCAAGTCTCCCAGTTTCCAATGACCCTCCCCGGTTGAGCCGGGGGCTTTCACATCAGACTTAAGAAACCGCCTGCGCTCGCTTTGCGCCCAATAAATCCG
+
FFFFFFFFFFFFFFFFFFFFFFFFFFFFFFFFFFFFFFFFFFFFF:FFFFFFFFFFFFFFFFFFFFFFFFFFFFFFFFFFFFFFFFFFFFFFFFFFFFFFFF:FFFFFFFFFFFFFFFFFFFFF::FFFFFFFFFFF:FFFF:FFFFFFFFF:FFFFFFF:FFFFFFFFFFFFFF,FFF:FFF:FFFFF::FFFFFFFFFFFFFFFF:FFFFFFF:FFFFFFFF,::FFF:F::FF:FFF:FF,::FFF:F
@A00769:42:HV3CFDRXX:1:2101:26133:13150 2:N:0:TCTCATGATA+TCCACGTGTT
GGACTACTCGGGTTTCTAATCCTGTTTGCTACCCACGCTTTCGTGCCTCAGTGTCAGATACAGTCCAGTAAGCCGCCTTCGCCACTGGTGTTCCTCCTAATCTCTACGCATTTCACCGCTACACTAGGAATTCCACTTACCTCTCCTGCTCTCAAGTTATGCAGTTTCCAATGACCTTTTTGGGTTGAGCCCAAAAATTTCACACCAGACTTACATAACCACCTGCGCACCCTTTACGCCCAATAATTCCG
+
FFFFFFFFFFFFFFFFFFFFFFFFFFFFFFFFFFFFFFFFFFFFFFFFFFFFFFFFFFFFFFFFFFFFFFFFFFFFFFFFFFFFFFFFFFFFFFFFFFFFFFFFFFFFFFFFFFFFFFFFFFFFFFFFFF:FFFFFFFFFFFFFFFFFFFFFFFFFFFFFFFFFFF:FFFFF:FFFFFFFFFFF,FFFFFFFFFF::FFFFFFFFFFFFFFFFFFFFFFFFF:F,FFFFFF,FF:FF:FFFFFFFFF:FFF
@A00769:42:HV3CFDRXX:1:2101:18882:13307 2:N:0:TCTCATGATA+TCCACGTGTT
GGACTACCGGGGTATCTAATCCTGTTTGCTCCCCACGCTTTCGAGCCTCAGCGTCAGTTACAGACCAGAGAGCCGCCTTCGCCACTGGTGTTCCTCCATATATCTACGCATTTCACCGCTACACATGGAATTCCACTCTCCTCTTCTGCACTCAAGTCTCCCAGTTTCCAATGACCCTCCCCGGTTGAGCCGGGGGCTTTCACATCAGACTTAAGAAACCGCCTGCGCGCGCTTTACGCCAAAGAAATCCG
+
FFFFFFFFFFFFF:FFFFFFFFFFFFFFFFFFFFFFFFFFFFFFFFFFF:FFF:FFFFFFFFF:FFFFFFFFFFFFFFFFFFFFFFFFFFFFFFFFFFFFF:FFFFFFFFFFFFFFFFFFFFFFFFFFF,FFFFFFFFFFFFFFFFFF:FFFFFFFFF:FFFFFFFF:FFFF,FF:F,FFFFFF:F:FFF,FFFFFFFFFFF,:,F,:F:F:,FFFF,FFFF,,,F:F,FFFFFFFF,FF,F,,FFF,FFF
@A00769:42:HV3CFDRXX:1:2101:5466:13338 2:N:0:TCTCATGATA+TCCACGTGTT
GGACTACTCGGGTTTCTAATCCTGTTTGCTCCCCACGCTTTCGAGCCTCAGCGTCAGTTACAGACCAGAGAGCCGCCTTCGCCACTGGTGTTCCTCCATATATCTACGCATTTCACCGCTACACATGGAATTCCACTCTCCTCTTCTGCACTCAAGTCTCCCAGTTTCCAATGACCCTCCCCGGTTGAGCCGGGGGCTTTCACATCAGACTTAAGAAACCGCCTGCGCTCGCTTTACGCCCAATAAATCCG
+
,FFF:FFFFFF:FFFFFFFFFF:FFFFFFFFFFF:FFFFFFFFFFFFFFF,FFFFF,FFFFFF:FFFFFF:FFFFFFFFFFFFFFFFFF:FFFFFFFFFF:F,FFFFFFFF:FFFFFFFFFFFFFFFFFFFFFFFFFFFFF:F,FFFFFFFFFFFFFFFFFF:F:FFFFFFFFFFFF:FF:F,,FFF:FFFFFFFFFFFFF:F:FFF::FF:FFFFF:FFFFF,FFFFFFFFFFFFF:FFFF:FFF,FFF:
@A00769:42:HV3CFDRXX:1:2101:12888:13448 2:N:0:TCTCATGATA+TCCACGTGTT
GGACTACGCGGGTTTCTAATCCTGTTTGCTCCCCACGCTTTCGAGCCTCAGCGTCAGTTACAGACCAGAGAGCCGCCTTCGCCACTGGTGTTCTTCCATATATCTACGCATTTCACCGCTACACATGGAGTTCCACTTTCCTCTACTGCACTCAAGTCTCCCAGTTTCCAATGACCCTCCCCGGTTGAGCCGGGGGCTTTCACATCAGACTTAAGAAACCGCCTGCGCTCGCTTTACGCCCAATAAATCCG
+
FFFFFFFFFFFFFFFFFFFFFFFFFFFFFFFFFFFFFFFFFFFFFFFFFFFFFFFFFFFFFFFFFFFFFFFFFFFFFFFFFFFFFFFFFFFFFFFFFFFFFFFFFFFFFFFFFFFFFFFFFFFFFFFFFFFFFFFFFFFFFFFFFFFFFFFFFFFFFFFFFFFFFFFFFFFFFFFFFFFFFFFFFFFFFFFFFFFFFFFFFFFFFFFFFFFFFFFFFFFFFFFFFFFFFF:FFFFFF:FFFFFFFFFFFFF
@A00769:42:HV3CFDRXX:1:2101:20021:13495 2:N:0:TCTCATGATA+TCCACGTGTT
GGACTACTGGGGTTTCTAATCCTGTTTGCTCCCCACGCTTTCGAGCCTCAGCGTCAGTTACAGACCAGAGAGCCGCCTTCGCCACTGGTGTTCCTCCATATATCTACGCATTTCACCGCTACACATGGAATTCCACTCTCCTCTTCTGCACTCAAGTCTCCCAGTTTCCAATGACCCTCCCCGGTTGAGCCGGGGGCTTTCACATCAGACTTAAGAAACCGCCTGCGCTCGCTTTACGCCCAATAAATCCG
+
FFFFFFFFFFFFFFFFFFFFFFFFFFFFFFFFFFFFFFFFFFFFFFFFFFFFFFFFFFFFFFFFFFF:FFFFFFFFFFFFFFFFFFFFFFFFFFFFFFFFFFF:FFFFFFF:FFFFFFFFFF,F,FFF:FFFFFFFFFFFFFFFFFFFFF::FFFFFFFFFFFFFFFFFFFFFFFFFFFFFFF:FFFFFFFFFFFFFFFFFF:FFFFFFFFF:F:FF,FFFFFF:FFFFF,FFFF:F,FFFFF,FFFFFFF
@A00769:42:HV3CFDRXX:1:2101:6958:13510 2:N:0:TCTCATGATA+TCCACGTGTT
GGACTACACGGGTTTCTAATCCTGTTTGCTCCCCACGCTTTCGAGCCTCAGCGTCAGTTACAGACCAGAGAGCCGCCTTCGCCACTGGTGTTCCTCCATATATCTACGCATTTCACCGCTACACATGGAATTCCACTCTCCTCTTCTGCACTCAAGTCTCCCAGTTTCCAATGACCCTCCCCGGTTGAGCCGGGGGCTTTCACATCAGACTTAAGAAACCGCCTGCGCTCGCTTTACGCCCAATAAATCCG
+
FFFFFFFFFFFFFFFFFFFFFFFFFFF:FFFFFFFFFFFFFFFFFFFFF:FFFFFFF:FFFFFFFFFF,FFFFFFFFF:F:F:FFFFFFFFFFFF:FFFFFF,FFFFFFFFFF:,FFFFFFF:F,FFFFFFFF,FFFFFF:FFF:::FFFFFFFFF:F,:FFFF:FFFFFFFF:FFFFF:FFF:FFFF::FFFFFFFF:FFFFFFF:F:F:FF:,,FFFFFFFFFFFFFFFFF,FF,:FFFFF,FFF,FFF
@A00769:42:HV3CFDRXX:1:2101:15284:13526 2:N:0:TCTCATGATA+TCCACGTGTT
GGACTACTGGGGTTTCTAATCCTGTTAGCTACCCACACTTTCGAGCAACAACGACAGTTACAGTCCAGAAAGCCGCCTACGCCACTGGTGTTCCTCCTAATCTCTACGCATTTCACCGCGACACTAGGAATTCCACTTACCTCTCCTGCTCTCAAGTTATGCAGTTTCCAATGACCTTTTTGGGTTGAGCCCAAAAATTTCACACGAGGCTTACATAACCACCTGCGCACCCGTTAGGCCCCGGAGGTCCG
+
FFFFFFFF,FFFF,FFFFFFF:,,F:,,,,F,F,,FFF,,FF,:FF,,:FF,,:,F,F,F,F,FF,,:,:F:FF,:F,F:,,FF,FFF,F,FF,,F,FF,FF,F,,,F::,,FFF::FF,:,,:::FF,,,,FFFFF::,:FF:F,FF,,:,F:,FF:F:FF:F,,FFF,:FF:F:F:F:FFFF,,F:F,,:,:FF,,:,F,F:F,FF,:,,:::F,F,,F,,,F,F:FF,:,,,,,F:,,,,,F,,,,,F
@A00769:42:HV3CFDRXX:1:2101:23873:13526 2:N:0:TCTCATGATA+TCCACGTGTT
GGACTACGGGGGTTTCTAATCCTGTTTGCTACCCACACTTTCGAGCCTCAACGTCAGTTACAGTCCAGAAAGCCGCCTTCGCCACTGGTGTTCTTCCATATATCTACGCATTTCACCGCTACACAAGGAGTTCCACTTTCCTCTAATGCACTCAAGTCATCCAGTTTCCAAAGCAATTCCTCAGTTGAGCTGAGGGCTTTCACTTCAGACTTAAATAACCGACTGCGCTCGCTTTACGCCCAATAAATCCG
+
FFFFFFFFFFFFF:FFFFFFFFFFFFFFFF:FFFFFFFFFFFFFFFFFFFFFFFFFFFFFFFFFFFFFFFFFFFFFFFFFFF,FFFFFFFFFF:FFFFFFFFFFFFFFFFFFFFFFFFFFFFFF,,FFFFFFFFFFF,,FFFFF,,,F:FFFFFFFFFFFFFFFFFF:FFFFFFF:FFFFFFFFFFFFFF,FFFFFFFFFFFF,FFFFFFFFF,:FFFFFF,F:FFFFFFFFFFFFFFFF,F:FFFFFFF:
@A00769:42:HV3CFDRXX:1:2101:30689:13526 2:N:0:TCTCATGATA+TCCACGTGTT
GGACTACGCGGGTTTCTAATCCTGTTTGCTACCCACACTTTCGAGCCTCAACGTCAGTTACAGTCCAGAAAGCCGCCTTCGCCACTGGTGTTCTTCCATATATCTACGCATTTCACCGCTACACATGGAGTTCCACTTTCCTCTACTGCACTCAAGTCATCCAGTTTCCAAAGCAATTCCTCAGTTGAGCTGAGGGCTTTCACTTCAGACTTAAATAACCGTCTGCGCTCGCTTTACGCCCAATAAATCCG
+
FFFFFFFFFFFFFFFFFFFFFFFFFFFFFFFFFFFFFFFFFFFFFFFFFFFFFFFFF:FFFFFFFFFFFFFFFFFFFFFFFFF:F:FFFF:FFFFFFFF:FFFFFFFF:FF:FFFFFFFFFFFFF:FFFFFFFFFFF:FFFFFFFFFFFFFFFFFFFFFFFFFFFFFFFFFFFFFFFFFFFFFFF,FFFFFFFFF:FFFFFFFFFFFFFFFFFFFFFFFFFFFFFFFFFFFFFFFFFFFFFF:,F,FFFFF
@A00769:42:HV3CFDRXX:1:2101:31268:13526 2:N:0:TCTCATGATA+TCCACGTGTT
GGACTACGCGGGTTTCTAATCCTGTTTGCTACCCACACTTTCGAGCCTCAACGTCAGTTACAGTCCAGAAAGCCGCCGTCGCCACTGGTGTTCTTCCATATATCTACGCATTTCACCGCTACACATGGAGTTCCACTTTCCTCTACTGCACTCAAGTCATCCAGTTTCCAAAGCAATTCCTCAGTTGAGCTGAGGGCTTTCACTTCAGACTTAAATAACCGTCTGCGCTCGCTTTACGCCCAATAAATCCG
+
FFFFFFFFFFFFFFFFF::FFFFFFFFFFFFFFFFFFFFFFFFFFFFFFFFFFFFFFFF,FFFFFFFFFF,FFFFF:,FFFFF:FFFFFFFFFFFFF:FFFFFFFFFF:F:FFFFFF:FFFFFFFFFFFFFFFF:FFFFFFFFFFFFFFFFFFFFFFFFFFFFFF:,FFFFFFFF::FFFFFFFFFFFFFF,FF:FFF,FFFFF:FF:FF:FFFF:FFFFFFF,FFFFFFFFF:FFFFFFFFFFF::FFFF
@A00769:42:HV3CFDRXX:1:2101:26955:13604 2:N:0:TCTCATGATA+TCCACGTGTT
GGACTACGCGGGTATCTAATCCTGTTTGCTCCCCACGCTTTCGAGCCTCAGCGTCAGTTACAGACCAGAGAGCCGCCTTCGCCACTGGTGTTCCTCCATATATCTACGCATTTCACCGCTACACATGGAATTCCACTCTCCTCTTCTGCACTCAAGTCTCCCAGTTTCCAATGACCCTCCCCGGTTGAGCCGGGGGCTTTCACATCAGACTTAAGAAACCGCCTGCGCTCGCTTTACGCCCAATAAATCCG
+
FFFFFFFFFFFFFFFFFFFFFFFFFFFFFFFFFFFFFFFFFFFFFFFFFFFFFFFFFFFFFFFFFFFFFFFFFFFFF:FFFFFFFFFFFFFFFFFFFFFFFFFFFFFFFFFFFFFFFFF:FFFFFFFFFFFFFFFFFFFFFFFFFFFFFFFFFFFFFFFFFFFFFFFFFFFFFFFFFFFFFFFFFFFFFFFFFFFFFFFFFFFFFFFFFFFFFF:FF::F:F:F,FFFFFFFFFFFF,FFFFFFFFFFFFF
@A00769:42:HV3CFDRXX:1:2101:10637:13620 2:N:0:TCTCATGATA+TCCACGTGTT
GGACTACTAGGGTATCTAATCCTGTTTGCTCCCCACGCTTTCGAGCCTCAGCGTCAGTTACAGACCAGAGAGCCGCCTTCGCCACTGGTGTTCCTCCATATATCTACGCATTTCACCGCTACACATGGAATTCCACTCTCCTCTTCTGCACTCAAGTCTCCCAGTTTCCAATGACCCTCCCCGGTTGAGCCGGGGGCTTTCACATCAGACTTAAGAAACCGCCTGCGCTCGCTTTACGCCCAATAAATCCG
+
FFFFFFFFFFFFFFFFFFFFFFFFFFFFFFFFFFFFFFFFFFFFFFFFFFFFFFFFF,FFFFFFFFFFFFFFFFFFFFFFFFFFFFFFFFFF:FFFFFFFFFFFFFFFFFFFFFFFFFFF:FFFFFFFFFFFFFFFFFFFFFFFFFFFFFFFFFFFFFFFFFFFFFFFFFFFF:FFFFFFFFFFFFFFFFFFFFFFFFFFFFFFFFFFFFFFFF:FFFFFFFFFFFFFFF:FFFFFFFFFFFFFFFFFFFF
@A00769:42:HV3CFDRXX:1:2101:18964:13636 2:N:0:TCTCATGATA+TCCACGTGTT
GGACTACGCGGGTTTCTAATCCTGTTTGCTCCCCACGCTTTCGAGCCTCAGCGTCAGTTACAGACCAGAGAGCCGCCTTCGCCACTGGTGTTCCTCCATATATCTACGCATTTCACCGCTACACATGGAATTCCACTCTCCTCTTCTGCACTCAAGTCTCCCAGGTTCCAATGACCCTCCCCGGTTGAGCCGGGGGCTTTCACATCAGACTTAAGAAACCGCCTGCGCTCGCTTTACGCCCAATAAATCCG
+
FFFFFFFFF:FFFFFFFFFFFFFFFFFFFFFFFF,FFFFFFFFFFFFFFFFFFFFFFFFFFFFFFFFFF:FFFFFF::FFFFFFFFFFFFF:FFFFFFFFFF,FFFFFF:,FFFFFFFFFFF:F:,FF,:F:::FFFFFF:,FFFFFFF:FFF:FFFF:FFFFF,:FFFF:,FFFFFFF,FFFFFFFFFFFFFFFFFFFFF:F,FF,FFFF,:,FF,FFFFFFFFFFFFFFFF:FFFFFFFFF,F,FFF,:
@A00769:42:HV3CFDRXX:1:2101:21965:13667 2:N:0:TCTCATGATA+TCCACGTGTT
GGACTACCAGGGTTTCTAATCCTGTTTGCTCCCCACGCTTTCGAGCCTCAGCGTCAGTTACAGACCAGAGAGCCGCCTTCGCCACTGGTGTTCCTCCATATATCTACGCATTTCACCGCTACACATGGAATTCCACTCTCCTCTTCTGCACTCAAGTCTCCCAGTTTCCAATGACCCTCCCCGGTTGAGCCGGGGGCTTTCACATCAGACTTAAGAAACCGCCTGCGCTCGCTTTACGCCCAATAAATCCG
+
FFFFFFFFFFFFFFFFFFFFFFFFFFFFFFFFFFFFFFFFFFFFFF:FFFFFFFFFFFFFFFF:FFFFFFFFFFFFFFFFFFFFFFFFFFFFFFFFFFFFFFFFFFFFFFFFFFFFFFFFFFFFFFFFFFFFFFFFFFFFFFFFFFFFFFFFFFFFFFFFFFFFFFFFFFFFFFF:FFFF:FFFFFF:FFFF,FFFFFFFFFFFFFFFFFFFFF:FFFFF,FFF,FFFFF,FF:FFF:FFFFFFFFFFFF,
@A00769:42:HV3CFDRXX:1:2101:4435:13745 2:N:0:TCTCATGATA+TCCACGTGTT
GGACTACTCGGGTATCTAACCCTGTTTGCTCCCCACGCTTTCGAGCCTCAGCGTCAGTTACAGACCAGAGAGCCGCCTTCGCCACTGGTGTTCCTCCATATATCTACGCATTTCACCGCTACACATGGAATTCCACTCTCCTCTTCTGCACTCAAGTCTCCCAGTTTCCAATGACCCTCCCCGGTTGAGCCGGGGGCTTTCACATCAGACTTAAGAAACCGCCTGCGCTCGCTTTACGCCCAATAAATCCG
+
FFFFFFFFFFFFFFFFFFF:FFFFFFFFFF:FFFFFFF,FFFFFFFFFFFFFFFFFFFFFFFFFFF:F:FFFFFFFFFFFFFFFFFFFFFFFFFFF:FFFFFFFFFFFFFFFFFFFFFFFFFF:FFFFFFFFFF:FFFFFFFF,,FFFFFFFFFF:FFFFFFFFFFFFFFFFFFFFFFFFFFFFF:FFFFFF,FFFFFFFFFF:FFFFFFFFFFF:F,FFFF,FFFFFFFFFFFFFF:FFF:F,F:FFFFF
@A00769:42:HV3CFDRXX:1:2101:27037:13745 2:N:0:TCTCATGATA+TCCACGTGTT
GGACTACGCGGGTATCTAATCCTGTTTGCTCCCCACGCTTTCGAGCCTCAGCGTCAGTTACAGACCAGAGAGCCGCCTTCGCCACTGGTGTTCCTCCATATATCTACGCATTTCACCGCTACACATGGAATTCCACTCTCCTCTTCTGCACTCAAGTCTCCCAGTTTCCAATGACCCTCCCCGGTTGAGCCGGGGGCTTTCACATCAGACTTAAGAAACCGCCTGCGCTCGCTTTACGCCCAATAAATCCG
+
FFFFF:FFFFFFFFFFFFFFFFFF:FFFFFFFFFFFFFFFFFFFFFFFFFFFFFFFFFFFFFFFFFFFFFFFFFFFF,FFFFFFF:FFFFFFFFFFFFFFFF:FFFFFFFF,FFFFFFF,FFFF:FFFFFFFFFFFFFFFFFFFFFFFFFFFFFFFFFFFFFFFFFFFFFFFFFFFFFFFFFFFFFFFFFFFFFFFFFF:FFFFFFFFFFF:FF:FFFFFFFFFFFFFFF:FF:FFF:FFFFF:F,FFFFF
@A00769:42:HV3CFDRXX:1:2101:11903:13777 2:N:0:TCTCATGATA+TCCACGTGTT
GGACTACCGGGATATCTAATCCTGTTTGCTCCCCACGCTTTCGAGCCTCAGCGTCAGTTACAGACCAGAGAGCCGCCTTCGCCACTGGTGTTCCTCCATATATCTACGCATTTCACCGCTACACATGGAATTCCACTCTCCTCTTCTGCACTCAAGTCTCCCAGTTTCCAATGACCCTCCCCGGTTGAGCCGGGGGCTTTCACATCAGACTTAAGAAACCGCCTGCGCTCGCTTTACGCCCAATAAATCCG
+
:FFFFFFFFFFFFFFFFFFFFFFFFFFFFFFFFFFF:FFFFFFFFFFFFFFFFFFFFFFFFFFFFFFFFFFFFFFFFFFFFFFFFFFFFFFFFFFFFFFFFFFFFFFFFFFFFFFFFFFFFFFFFFFFFFFFFFF,FFFFFFFFFF:FFFFFF:FFF:FFFFF:FFFFF:FFFFF:FF:FFF:FFFFFFFFFFFFFFF:FFFFFFFFF:FFFFFFFFFFFFFFF,F:FFF:FFFFFFFFFF:FFF,FFFFF
@A00769:42:HV3CFDRXX:1:2101:2112:13855 2:N:0:TCTCATGATA+TCCACGTGTT
GGACTACACGGGTATCTAATCCTGTTTGCTCCCCACGCTTTCGAGCCTCAGCGTCAGTTACAGACCAGAGAGCCGCCTTCGCCACTGGTGTTCCTCCATATATCTACGCATTTCACCGCTACACATGGAGTTCCACTTTCCTCTACTGCACTCAAGTCATCCAGTTTCCAAAGCAATTCCTCAGTTGAGCTGAGGGCTTTCACTTCAGACTTAAATAACCGTCTGCGCTCGCTTTACGCCCAATAAATCCG
+
FFFFFFFFFFFFFFFFFFFFFFFFFFFFFFFFFFFFFFFFFFFFFFFFFFFFFFFFFFFFFFFFFFFFFFFFFFFFFFFFFFFFFFFFFFFFFFFFFFFFFFFFFFFFFFFFFFFFFFFFFFFFFFFFF:FFFFFFFFFFFFFFFFFFFFFFFFFFFFFFFFFFFFFFFFFFFFFFFFFFFFFFFFFFFFFFFFFFFFFFF:FFFFFFFFFFFFFFFF:F:,FFF:FFFFFFFFFFF:FFFFFFFFFFFFF
@A00769:42:HV3CFDRXX:1:2101:22761:13855 2:N:0:TCTCATGATA+TCCACGTGTT
GGACTACGGGGGTTTCTAATCCTGTTTGCTCCCCACGCTTTCGAGCCTCAGCGTCAGTTACAGACCAGAGAGCCGCCTTCGCCACTGGTGTTCCTCCATATATCTACGCATTTCACCGCTACACATGGAATTCCACTCTCCTCTTCTGCACTCAAGTCTCCCAGTTTCCAATGACCCTCCCCGGTTGAGCCGGGGGCTTTCACATCAGACTTAAGGAACCGCCTGCGCTCGCTTTACGCCCAATAAATCCG
+
FFFFFFFFFFFFFFFFFFFFFFFFFFFFFFFFFFFFFFFFFFFFFFFFFFFFFFFFFFFFFFFFFFFFFFFFFFFFFFFFFFFFFFFFFF:FFFFFFFFFFFFFFFFFFFFFFFFFFFFFFFFF,FFFFFFFFFFFFFFFFFFFFFFFFFFFFFFFFFFFFFFFFFFFFFFFFFFFFFFFFF:FFFFFFFFFFFFFFFFFFFFFFFFFFFFFFFFFFFFFFFFFFFFFFF:FFFFFF,FFFFFF:FFF:FF
@A00769:42:HV3CFDRXX:1:2101:24044:13917 2:N:0:TCTCATGATA+TCCACGTGTT
GGACTACGGGGGTATCTAATCCTGTTTGCTACCCACGCTTTCGTGCCTCAGTGTCAGATACAGTCCAGTAAGCCGCCTTCGCCACTGGTGTTCCTCCTAATCTCTACGCATTTCACCGCTACACTAGGAATTCCACTTACCTCTCCTGCTCTCAAGTTATGCAGTTTCCAATGACCTTTTTGGGTTGAGCCCAAAAATTTCACACCAGACTTACATAACCACCTGCGCACCCTTTACGCCCAATAATTCCG
+
:FFFF:FFFFF:FFFFFF:FFFFFFFFFFFFFFFFFFFFFFFFFFFFFFFF:FFFF:FFFFF::FFFFFFFFFFFFF:F:FFF:F:FFFFFFFFFFFFF:FF:FFFFFF:FFFFFFFFFFFFF:FFFFFFFFFFFFF:FFFFFFFFFFFFFFFFFFF:F,FFFFFFFFFFFFFFFFFFFF:FFFFFFFFFFFFFFF:FFFFFF:F:F:FFFFFFFFFF:FF:,FF,:,F:FF,FFFFF:FFF,FF,FFFFF
@A00769:42:HV3CFDRXX:1:2101:22643:14027 2:N:0:TCTCATGATA+TCCACGTGTT
GGACTACGGGGGTTTCTAATCCTGTTTGCTCCCCACGCTTTCGAGCCTCAGCGTCAGTTACAGACCAGAGAGCCGCCTTCGCCACTGGTGTTCCTCCATATATCTACGCATTTCACCGCTACACATGGAATTCCACTCTCCTCTTCTGCACTCAAGTCTCCCAGTTTCCAATGACCCTCCCCGGTTGAGCCGGGGGCTTTCACATCAGACTTAAGGAACCGCCTGCGCTCGCTTTACGCCCAATAAATCCG
+
FFFFFFFFFFFFFFFFFFFFFFFFFFFFFFFFFFFFFFFFFFFFFFF,FFFFFFFFFFFFFF,FFFFFFFFFFFFFFFFFFFFFFFFFFFFFFFFFFFFFFFFFFFFF:FFFFFFFF:FFFFFFF:FFFFFFFFFFFFFFFFFF:FFFFFFFFFFF:FFFFFFFFFF:FFFFFFFF:FFFFFFFFF:FFFFF:FFFFFFFFFFF,FF,FFFFFFFFFFFFFFFFFFFFFF:FF:FFF,FF:F:F:FFFFFF
@A00769:42:HV3CFDRXX:1:2101:25717:14027 2:N:0:TCTCATGATA+TCCACGTGTT
GGACTACGCGGGTATCTAATCCTGTTTGCTCCCCACGCTTTCGAGCCTCAGCGTCAGTTACAGACCAGAGAGCCGCCTTCGCCACTGGTGTTCCTCCATATATCTACGCATTTCACCGCTACACATGGAATTCCACTCTCCTCTTCTGCACTCAAGTCTCCCAGTTTCCAATGACCCTCCCCGGTTGAGCCGGGGGCTTTCACATCAGACTTAAGAAACCGCCTGCGCTCGCTTTACGCCCAATAAATCCG
+
FFFFFFFFFFFFFFFFFFFFFFFFFFFFFFFFFFFFFFFFFFFFFFFFFFFFFFFFFFFFFFFFFFFFFFFFFFFFFFFFFFFFFFFFFFFFFFFFFFFFFFFFFFFFFFFFFF:FFFFFFFFFFFFFFFFFFFFFFFFFFFFF:FFFFFFFFFFFFFFFFFFFFFFFFFFFFFFFFFFFFFFFFFFFFFFFFFFFFFFFFFFFFFFFFFFFFFFFF,FFFFFFFFFFFFFFFFFFFFFFFFFFFF,:FF:
@A00769:42:HV3CFDRXX:1:2101:29894:14027 2:N:0:TCTCATGATA+TCCACGTGTT
GGACTACGGGGGTATCTAATCCTGTTTGCTACCCACACTTTCGAGCCTCAACGTCAGTTACAGTCCAGAAAGCCGCCTTCGCCACTGGTGTTCTTCCATATATCTACGCATTTCACCGCTACACATGGAGTTCCACTTTCCTCTACTGCACTCAAGTCATCCAGTTTCCAAAGCAATTCCTCAGTTGAGCTGAGGGCTTTCACTTCAGACTTAAATAACCGTCTGCGCTCGCTTTACGCCCAATAAATCCG
+
FF:F:FFFFFFFFFFFFFFFFFFFFFFFFF:FFFFFFFFFFFFFFFFFFFFFFFF:FFFFF,FFFFFFFFFFFFFFFFFFFFFFFFFFFFFFFFFFFFF,:FFFFFFFFFFFFFFFFFFFFFFFFFFFFFFFFFFFFFFFFFFFFFFFFFFFFFFFFFFFFFFFFFFFFF,FFFFFFFFFFFFFFFF:FFFFFFFFFF:FFFFFFFFFFFFFFFFFFFFFF,FFFFFFFFFFFFFFFFFFFFFFFFFFFFF
@A00769:42:HV3CFDRXX:1:2101:28836:14074 2:N:0:TCTCATGATA+TCCACGTGTT
GGACTACCAGGGTATCTAATCCTGTTTGCTACCCACACTTTCGAGCCTCAACGTCAGTTACAGTCCAGAAAGCCGCCGTCGCCACTGGTGTTCTTCCATATATCTACGCATTTCACCGCTACACATGGAGTTCCACTTTCCTCTTCTGCACTCAAGTCTCCCAGTTTCCAATGACCCTCCCCGGTTGAGCCGGGGGCTTTCACATCAGACTTAAGAAACCGCCTGCGCTCGCTTTACGCCCAATAAATCCG
+
FF,FFF:FFFFF,FFF:FFFFFFF:FFFF:FFFFFFFFFFFFFFFFFFFFFFFFF:FFFFF:FFFFFFFFFFFFFFFFFFFFFFF:FFFF,FF:FFFFF,:FFFFFFFF:FFFFFFFFFFFF:FFFFFFF:FFFFFF,,FFFFFFFFFFFFFFFFFFFFFFFFFFFFFFFFFFFFFFFFFFFF:FFFFFFFFFFFFF:F:FFFFFFFFFFFFF:F:,:FFFFFFFFFFFFFFF:FFF:FFF,FFF::FFF:
@A00769:42:HV3CFDRXX:1:2101:25898:14121 2:N:0:TCTCATGATA+TCCACGTGTT
GGACTACTGGGGTTTCTAATCCTGTTTGCTACCCACACTTTCGAGCCTCAACGTCAGTTACAGTCCAGAAAGCCGCCTTCGCCACTGGTGTTCTTCCATATATCTACGCATTTCACCGCTACACATGGAGTTCCACTTTCCTCTACTGCACTCAAGTCATCCAGTTTCCAAAGCAATTCCTCAGTTGAGCTGAGGGCTTTCACTTCAGACTTAAATAACCGTCTGCGCTCGCTTTACGCCCAATAAATCCG
+
FFFFFFFFFFFFFFFFFFFFFFFFFFFFFF:FFFFFFFFFFFFFFFFFFFFFFFFFFFFFFFFFFFFFFFFFFFFFFFFFFFFF:FFFFFFFFF,FFFFFFFFFFFFFFFFFFFFFFFFFFFFFFFFFFFFFFFFFFFFFFFFFFFFFFFFFFFFFFF:FFFFFFF:FFFFFFFFFFFFFFFF:FFFFFFFFFFFFFFFFFFFFFFFFFFFFFFFFF,FFF:F:FFFFFFFFFFFFF:FFFFF:FFFFFFF
@A00769:42:HV3CFDRXX:1:2101:26964:14184 2:N:0:TCTCATGATA+TCCACGTGTT
GGACTACCGGGGTTTCTAATCCTGTTTGCTCCCCACGCTTTCGAGCCTCAGCGTCAGTTACAGACCAGAGAGCCGCCTTCGCCACTGGTGTTCCTCCATATATCTACGCATTTCACCGCTACACATGGAATTCCACTCTCCTCTTCTGCACTCAAGTCTCCCAGTTTCCAATGACCCTCCCCGGTTGAGCCGGGGGCTTTCACATCAGACTTAAGAAACCGCCTGCGCTCGCTTTACGCCCAATAAATCCG
+
FFFFFFFFFFFFFFFFFFFFFFFFFFFFFFFFFFFFFFFFFFFFFFFFFFFFFFFFFFFFFFFFFFFFFFFFFFFFFFFFFFFFFFFFFFFFFFFFFFFFFFFFFFFFFFFFFFFFFFFFFFFFFFFFFFFFFFFFFFFFFFFFFFFFFFFFFFFFFFFFFFFFFFFFFFFFFFFFFFFFFFFFFFFFFFFFFFFFFFFFFFFFFFFFFFFFFF:F:F,FFFF:FFFFFF:FFFFFF:FFFFF:FFFFFF,
@A00769:42:HV3CFDRXX:1:2101:32136:14184 2:N:0:TCTCATGATA+TCCACGTGTT
GGACTACGCGGGTATCTAATCCTGTTTGCTCCCCACGCTTTCGAGCCTCAGCGTCAGTTACAGACCAGAGAGCCGCCTTCGCCACTGGTGTTCCTCCAGATATCTACGCATTTCACCGCTACACATGGAATTCCACTCTCCTCTTCTGCACTCAAGTCTCCCAGGTTCCAATGACCCTCCCCGGTTGAGCCGGGGGCTTTCACATCAGACTTAAGAAACCGCCGGCGCTCGCGTTACGCCCTAGAAATCCG
+
:,FF:,F:FFFFFFFF:F:FFFF:F::FFF:FFFFFFF,FFFFF,::FFFFFFFFFFFFFFFFF:FFFFFFFFFFFF:FFFFFFF,FF:FF:::,FF:,FFF,FFFFF:FF,:FFFFFF,::FF:F:FF,F,::F,,,,F,,FFFFFF:,F,FFFFFFF:FF,F,,FFF,,FF:FFF:FF:FFF,:FFF:,FFFFFF,,,,,FF,F,F,,,,,,FFF:,FF::,::F,:FF,,,:,FF::FF,:,,,F,,F
@A00769:42:HV3CFDRXX:1:2101:24532:14293 2:N:0:TCTCATGATA+TCCACGTGTT
GGACTACCAGGGTATCTAATCCTGTTTGCTCCCCACGCTTTCGAGCCTCAGCGTCAGTTACAGACCAGAGAGCCGCCTTCGCCACTGGTGTTCCTCCTAATCTCTACGCATTTCACCGCTACACTAGGAATTCCACTTACCTCTCCTGCTCTCAAGTTATGCAGTTTCCAATGACCCTCCCCGGTTGAGCCGGGGGCTTTCACATCAGACTTAAGAAACCGCCTGCGCTCGCTTTACGCCCAATAAATCCG
+
:FFF::F:FFFF,F:::FF,:FFFFFFFFFFFF,,F:,F:FFFFFFFF,FFF,FFF:FFFFF:FF,,FFFFFF:F:FF:F::F,::,FFF,F,:FFFFF:FFFF,F,,FF,FFFFFFFFFFFFFFF:FFFFF,FFF,FFFFFFFFF:FFF:,FFF,,:F:FF:FFFFFFFFF:FFFFFFF:F,FFFFF:F,FFF,FFFFF,FFFFFFFF:FFF:FFFFFF,F,:FF,FFFFFF,FFFFFFFFF,FFFFFFF
@A00769:42:HV3CFDRXX:1:2101:32714:14340 2:N:0:TCTCATGATA+TCCACGTGTT
GGACTACTCGGGTTTCTAATCCTGTTTGCTACCCACACTTTCGAGCCTCAACGTCAGTTACAGTCCAGAAAGCCGCCTTCGCCACTGGTGTTCTTCCATATATCTACGCATTTCACCGCTACACATGGAGTTCCACTTTCCTCTACTGCACTCAAGTCATCCAGTTTCCAAAGCAATTCCTCAGTTGAGCTGAGGGCTTTCACTTCAGACTTAAATAACCGTCTGCGCTCGCTGTACGCCCAATAAATCCG
+
FFFFFFFFFFFFFFFFFFFFFFFFFFFFFFFFFFFFFFFFFFFFFFFFFFFFFFFFFFFFFFFFFFFFFFFFFFFFFFFFFFFFFFFFFFFFFFFFF:FFFFFFFFFFFFFFFFFFFFFFFFFFFFFFFF:FFFFFFFFFFFFFFFFFFFFFFFFFFFFFFFFFFF:FFFFFFFF,FFFFFFFFFFFFFFFFFFFFFFFFFFFFFFFFFFFFFFF:FF,F:FFFFFFFFFFFF,FFFFFFFFF,FFFFF:F
@A00769:42:HV3CFDRXX:1:2101:17318:14512 2:N:0:TCTCATGATA+TCCACGTGTT
GGACTACAGGGGTTTCTAATCCTGTTTGCTACCCACGCTTTCGTGCCTCAGTGTCAGATACAGTCCAGTAAGCCGCCTTCGCCACTGGTGTTCCTCCTAATCTCTACGCATTTCACCGCTACACTAGGAATTCCACTTACCTCTCCTGCTCTCAAGTTATGCAGTTTCCAATGACCTTTTTGGGTTGAGCCCAAAAATTTCACACCAGACTTACATAACCACCTGCGCACCCTTTACGCCCAATAATTCAG
+
:FFFFFFFFFFFFFFFFFFFFFFFFF:FFFFFFFFFFFFFFFFFFFFFFFFFFFFFFFFFFFF:F:FF:FFFF,FFFFFFFFF,FF::FFFFFFFFFFFFFFFFFFFFFFFFF:FFFFFFFF,FFF,FFFFF:FFFFFFF:FFFFF,FFFFFFFFFFFFF,FFFF,FFFFFF,FFFFFFFF,FFFFFFF,FFFFFFFFFFF,FFF:FF:F:FFFF:FF,FFF,FF:F:FF,FFFFFFFFFFFFF:,,,F:,
@A00769:42:HV3CFDRXX:1:2101:2564:14575 2:N:0:TCTCATGATA+TCCACGTGTT
GGACTACAGGGGTATCTAATCCTGTTTGCTCCCCACGCTTTCGAGCCTCAGCGTCAGTTACAGACCAGAGAGACGCCTTCGCCACTGGTGTTCTTCCATATCTCTACGCATTTCACCGCTACACATGGAGTTCCACTTTCCTCTACTGCACTCAAGTCATCCAGTTTCCAAAGCAATTCCTCAGTTGAGCGGAGGGCTTTCACTTCCGACTTAAATAACCGTCTGCGCTCGCTTTACGCCCATTAAATCGG
+
FFFF::FFFFFFFFFFFFFFFFFFFF:,FFFFFFFFFFFFFFFFFFFFF:FFFFFFF:FFFF,FFF,FFF:F,:FFFF,FFF::F:FFFFFFFFFF:FFFF,FFFFFFF:FFFFFFFFFFFFFFF,FF:FFFFFFF,FF::FFFF:::FFFF::FF,,FFF:FFFFFFFF:FFFF:FFF,F:FFF,FFFF,FFFFFFFFFFFF:,:,,F,,FFF::,F,,FFFF:FF:F:FF,F:F,:,F,,,FF,F:F,:
@A00769:42:HV3CFDRXX:1:2101:2600:14638 2:N:0:TCTCATGATA+TCCACGTGTT
GGACTACTAGGGTTTCTAATCCTGTTTGCTCCCCACGCTTTCGAGCCTCAGCGTCAGTTACAGACCAGAGAGCCGCCTTCGCCACTGGTGTTCCTCCATATATCTACGCATTTCACCGCTACACATGGAATTCCACTCTCCTCTTATGCACTCAAGTCTCCCAGTTTCCAATGACCCTCCCCGGTTGAGCCGGGGGCTTTCACATCAGACTTAAGAAACCGCCTGCGCTCGCTTTACGCCCAATAAATCCG
+
,FFFFF:FFFFF::FFFFFFFFFFFFF,FF:FFFF:F,:FFFFF:FFFFFFFFFFFFF::FFFFFFFF::FF:F,F:FFFF::FFFFFFF,FFFFFFFFFFF:FFF:FFFFFFFFF::FFFFFFFFFF:FFFFFFFFFFFFFFFF,F:FFFFFFF,FF:,F,:F,FFFFFFF,FFFF::FFF::FF:F:FFF,:FFFF,FFFFFFFFFF,:F:FFFFF:F,F,:FF,F,F::FF:FF,FFFFFFFFFFF:F
@A00769:42:HV3CFDRXX:1:2101:24695:14732 2:N:0:TCTCATGATA+TCCACGTGTT
GGACTACGGGGGTATCTAATCCTGTTTGCTCCCCACGCTTTCGAGCCTCAGCGTCAGTTACAGACCAGAGAGCCGCCTTCGCCACTGGTGTTCCTCCATATATCTACGCATTTCACCGCTACACATGGAATTCCACTCTCCTCTTCTGCACTCAAGTCTCCCAGTTTCCAATGACCCTCCCCGGTTGAGCCGGGGGCTTTCACATCAGACTTAAGAAACCGCCTGCGCTCGCTTTACGCCCAATAAATCCG
+
FFFFFFFFFFFFFFFFFFFFFFFFFFFFFFFFFFFFFFFFFFFFFFFFFFFFFFFFFFFFFFFFFFFFFFFFFFFFFFFFFFFFFFFFFFFFFFFFF:FFFFFFFFFFFFF:FFFFFFFF:FFFFFFFFFFFFFFFFFFFFFFFFF:FFFFFFFFFFFFFFFFFFFFFFFFFFFFFFFFFFFFFFFFFFFFFFFFFFFFFFFFFFFFFFFFFFFFFFFFFFFFFFFFFFFFFFFFFFFFFFF,FFFF:FFF
@A00769:42:HV3CFDRXX:1:2101:7780:14747 2:N:0:TCTCATGATA+TCCACGTGTT
GGACTACACGGGTATCTAATCCTGTTTGCTACCCACGCTTTCGTGCCTCAGTGTCAGATACAGTCCAGTAAGCCGCCTTCGCCACTGGTGTTCTTCCATATATCTACGCATTTCACCGCTACACATGGAGTTCCACTTTCCTCTACTGCACTCAAGTCATCCAGTTTCCAAAGCAATTCCTCAGTTGAGCTGAGGGCCTTCACTTCAGACTTAAATAACCGACTGCGCTCGCTTTACGCCCAATAAATCCG
+
FFFFF:FFFFFF:FFFFFFFFFFF:FFFFFFFFFFFFFFFFF:FFFFFFFFFFFFFFFFFFFFFF:FFFF:FFFFFFFFFF:FFFFFFFFFFFFFFF,FFFF:FF:FFFFFF:FFFFFFFFFFFFFF:FFFFFFFFFFFFFFFFFFF,F:FFFFF:FF:FFFFF,F:FFF:FFF:,FFFFFFFFF:FFFFFFFF:FFFF:FFFFFFF:FFFFFF:,F:FFF,FF:FFFFFFFFFFFFFFFFFFFF:FFFF,
@A00769:42:HV3CFDRXX:1:2101:14479:14763 2:N:0:TCTCATGATA+TCCACGTGTT
GGACTACTAGGGTTTCTAATCCTGTTTGCTACCCACACTTTCGAGCCTCAACGTCAGTTACAGTCCAGAAAGCCGCCTTCGCCACTGGTGTTCTTCCATATATCTACGCATTTCACCGCTACACATGGAGTTCCACTTTCCTCTACTGCACTCAAGTCATCCAGTTTCCAAAGCAATACCTCAGTTGAGCTGAGGGCTTTCACTTCAGACTTAAATAACCGTCTGCGCTCGCTTTACGCCCAATAAAGCCG
+
FFFFFFFFF:FFFFFFFFFFFFFFFFFFFFFFFFFFFFFFFFFFFFFFFFF,FFFFFFFFFFFFFFFFFFFFFFFF,FFFF:FFF:FFFFFFFFFFFFFFFFFFFFFFFFFFFFFFFFFFFFFFFFF:F,,FFFFFF:FFFFFF:FFFFFFFFFFFFF:FFFFFFFFFFFFFFFFFF,:,FFFFF:,FFFFF:F:F,FFF,FFF:,:FF,FFFFFFFFF:,FFF,F,:::,,FFF:F,FF,FF:FFF,,FF
@A00769:42:HV3CFDRXX:1:2101:6017:14826 2:N:0:TCTCATGATA+TCCACGTGTT
GGACTACGGGGGTATCTAATCCTGTTTGCTCCCCACGCTTTCGAGCCTCAGCGTCAGTTACAGACCAGAGAGCCGCCTTCGCCACTGGTGTTCCTCCATATATCTACGCATTTCACCGCTACACATGGAAATCCACTCTCCTCTTCTGCACTCAAGGCTCCCAGTTTCCAATGACCCTCCCCGGTTGAGCCGGGGGCTTTCACAACAGACTTAAGAAACCGCCTGCGCTCGCTTTACGCCCAATAAATCCG
+
FFFFFFFFFFFF:FF:FF:FFFFFFFFFFFFFFF:FFFFFFF:FFFF:F:FF:F,FFFFFFF,:FFFF,F:FFFFF:FFFFFFFFFFFFFFFFFFF::FF,FFFFFFFFFFFFF:FFFFF,FFFF:F,FF,:FFFFFFFF:FFFFFFFFFFFFFFF,FF:F,F:,:FFFFFFF:F:FFFFF,:FFFFF,,FF,F:FFFFFF:FF:FFFFFFFF,,::FFFFFFFFFF:FFFF,FF,FFFFFFFF:F:FF,:
@A00769:42:HV3CFDRXX:1:2101:13268:14920 2:N:0:TCTCATGATA+TCCACGTGTT
GGACTACAAGGGTTTCTAATCCTGTTTGCTCCCCACGCTTTCGAGCCTCAGCGTCAGTTACAGACCAGAGAGCCGCCTTCGCCACTGGTGTTCCTCCATATATCTACGCATTTCACCGCTACACATGGAATTCCACTCTCCTCTTCTGCACTCAAGTCTCCCAGTTTCCAATGACCCTCCCCGGTTGAGCCGGGGGCTTTCACATCAGAGTTAAGAAGCCGCCGGCGCTCGCTTTAGGCCCCAGACATCCG
+
FFFFF:FFFFF:FFFFFFFFFFFF::FFFFFFFFFFFFF:F:FFFFFFFF:FFFFFFFFFFFFFF:FFFFFF:FF,FFFFFFFFF:FF:FF,,FFF,FFFFFF:FFF,F,FFF,FFFFF,FF::FFFFF,FFF:FFFFFF,FF,FFFFFF::FFFFF,F,FFFF:FFFF,FF,,,:FF:::FFFF,F,:F,FFFFFF,F,,:,F:FFF:,F,F:F:F,,,F:,,:,FF,,FFF,,,,:,::,F,,,,:,,F
@A00769:42:HV3CFDRXX:1:2101:15537:14935 2:N:0:TCTCATGATA+TCCACGTGTT
GGACTACTAGGGTATCTAATCCTGTTTGCTACCCACACTTTCGAGCCTCAACGTCAGTTACAGTCCAGAAAGCCGCCTTCGCCACTGGTGTTCTTCCATATATCTACGCATTTCACCGCTACACATGGAGTTCCACTTTCCTCTACTGCACTCAAGTCATCCAGTTTCCAAAGCAATTCCTCAGTTGAGCTGAGGGCCTTCACTTCAGACTTAAATAACCGTCTGCGCTCGCTTTACGCCCAATAAATCCG
+
FFFFFFFFFFFFFF:FFFFFFFFFFFFFFFFFFFFFFFFFFFF:FFFFFFFFFFF:FFFFFFFFFFFFFFFFFFFFFFFFFFFFFFFFFFFFFFFFFFFFFFFFFFFFFFFFFFFFFFFFFFFFFFFFFF:FFFFFFFFFFFFFFFFFFFFFFFFFFFFFFFFFFFFFFFFFFFFF,FF,FFFFFFF:FFFFF:FFFF:FFFFFFFFFF:FFFF:FFFFFF:FFFFFFFFFFFFFFFFFFFFFFFF:FFFF
@A00769:42:HV3CFDRXX:1:2101:11297:14951 2:N:0:TCTCATGATA+TCCACGTGTT
GGACTACGGGGGTTTCTAATCCTGTTTGCTCCCCACGCTTTCGAGCCTCAGCGTCAGTTACAGACCAGAGAGCCGCCTTCGCCACTGGTGTTCCTCCATATATCTACGCATTTCACCGCTACACATGGAATTCCACTCTCCTCTTCTGCACTCAAGTCTCCCAGTTTCCAATGACCCTCCCCGGTTGAGCCGGGGGCTTTCACATCAGACTTAAGAAACCGCCTGCGCTCGCTTTACGCCCAATAAATCCG
+
FFFFFFFFFFFFFFFFFFFFFFFFFFFFFFFFFF:FFFFFFFFFFFFFFFFFFFFFFF:FF::FFFFF:FF:FFFFFFFFFFF:FFFFFF,FFFFFFFFF:FFFFF::FFFFFFFFFFFFFFFFFFFFFF,FFF:,FF:FFFFF:FFFFFFFFFFFFFFFFF:FFFFFFF,F:FFFFFFFFFFFFFFFF:FFFFFFFF,FF:FFFF:FFFFFFFF,,:FF,FFF:FFFFFFFFFFFF:FFFFFFFFFFF::
@A00769:42:HV3CFDRXX:1:2101:5764:14982 2:N:0:TCTCATGATA+TCCACGTGTT
GGACTACGAGGGTTTCTAATCCTGTTTGCTACCCACACTTTCGAGCCTCAACGTCAGTTACAGTCCAGAAAGCCGCCTTCGCCACTGGTGTTCTTCCATATATCTACGCATTTCACCGCTACACATGGAGTTCCACTTTCCTCTACTGCACTCAAGTCATCCAGTTTCCAAAGCACTTCCTCAGTTGAGCTGAGGGCTTTCACTTCAGACTTAAATAACCGTCTGCGCTCGCTTTACGCCCAATAAATCCG
+
FFFFFFFF:FFFFFFFFFFFFFFFFFFFFFFFFFFFFFFFFFFFFFFFFFFFFFFFFFFFFFFFFFFF::FFFFFFFFFFFFF:FFFFFFFFFFFFFFFFFFFFFFFFFFFFFFFFFFFFFFFFFFFFFFFFFFFFFFFFFFFFFFFFFFFFFFFFFF:FFFFFFFFFFFFFFFF,FFFFFFFFFFF:FFFFF:FFFFFFFFFFFFFFFFFFFFFFFFFFF,FFFFFFFFFFFFFFFFFFFFFFFF:FFFF
@A00769:42:HV3CFDRXX:1:2101:11686:15029 2:N:0:TCTCATGATA+TCCACGTGTT
GGACTACGAGGGTATCTAATCCTGTTTGCTCCCCACGCTTTCGAGCCTCAGCGTCAGTTACAGACCAGAGAGCCGCCTTCGCCACTGGTGTTCCTCCATATATCTACGCATTTCACCGCTACACATGGAATTCCACTCTCCTCTTCTGCACTCAAGTCTCCCAGTTTCCAATGACCCTCCCCGGTTGAGCCGGGGGCTTTCACATCAGACTTAAGAAACCGCCTGCGCTCGCTTTACGCCCAATAAATCCG
+
FFFF:FFFF:FFFFFFFFFFFFFFFFFFFFFFFFFFF:FFFFFFFFFFFF:FFFFFFFFFFFFFFFFFFFFFFFFFFFFFFFFFFFFFFF,FFF:FFFFFFFFFF:FFF:FFF:FFFFFFFFFFF:FF:F:FFFFFFFFFFFFFFFFFFFFFFFFFFFFFFFFFFF:FFFFFFFFFFFFFFFFFFFF:FFFFFFF:FFFFFFFFFFFFFFFFFFFFFFFFFFFFFFFF:F:FFFFFFFFFFFFFFFFFF:F
@A00769:42:HV3CFDRXX:1:2101:32723:15076 2:N:0:TCTCATGATA+TCCACGTGTT
GGACTACGAGGGTTTCTAATCCTGTTTGCTCCCCACGCTTTCGAGCCTCAGCGTCAGTTACAGACCAGAGAGCCGCCTTCGCCACTGGTGTTCCTCCATATATCTACGCATTTCACCGCTACACATGGAATTCCACTCTCCTCTTCTGCACTCAAGTCTCCCAGTTTCCAATGACCCTCCCCGGTTGAGCCGGGGGCTTTCACATCAGACTTAAGAAACCGCCTGCGCTCGCTTTACGCCCAAGAAATCCG
+
FFFFFFFFFFFFFFFFFFFFFFFFFFFFFFFFFFFFFFF:FFFFFFFFFFFFFFFFFFFFFFFFFFFFFFFFFFFFFFFFFFFFFFFFFFF,FFFFFFFFFFFFFFFFFFFFFFFFFFF:FFFF:FFFFFFFFFFFFFFFFFFFFFFFFFFFFFFFFFFFFFFF:FFFFFFFF:FF:FFFFFFFFFFFFFFFFFFFF:FFFFFFFFFFFF::FFFF:FFFFFF:F,FF,F,FF:FFF:FFFFF,:FF,,F:
@A00769:42:HV3CFDRXX:1:2101:5665:15123 2:N:0:TCTCATGATA+TCCACGTGTT
GGACTACGAGGGTTTCTAATCCTGTTTGCTACCCACACTTTCGAGCCTCAACGTCAGTTACAGTCCAGAAAGCCGCCTTCGCCACTGGTGTTCTTCCATATATCTACGCATTTCACCGCTACACATGGAGTTCCACTTTCCTCTACTGCACTCAAGTCATCCAGTTTCCAAAGCAATTCCTCAGTTGAGCTGAGGGCTTTCACTTCAGACTTAAATAACCGTCTGCGCTCGCTTTACGCCCAATAAATCCG
+
FFFFFFFFFFFFFFFFFFFFFFFFFFFFFFFFFFFFFFF:FFFFFFFFFFFFFFFFFFFFFFFFFFFFFFFFFFFFFFFFFFFFFFFFFFFFFFFFFFFFFFFFFFFFFFFFFFFFFFFFFFFFFFFFFFFFFFFFFFFFFFFFFFFFFFFFFFFFFFF:FFFFFFFF::FFFFFFFFFFFFFFFFFFFFFFFFFFFF,FFFFFFFFFFFF:FFFFFFFF:,FFFFFFFFFFFFFFFFFFFFFFF::FFFF
@A00769:42:HV3CFDRXX:1:2101:16857:15217 2:N:0:TCTCATGATA+TCCACGTGTT
GGACTACTAGGGTATCTAATCCTGTTTGCTCCCCACGCTTTCGCACCTCAGCGTCAGTAATGGTCCAGTGAGCCGCCTTCGCCACTGGTGTTCCTCCGAATATCTACGAATTTCACCTCTACACTCGGAATTCCACTCACCTCTACCATACTCAAGACCTCCAGTATCAAAGGCAGTTCCAGAGTTGAGCTCTGGGATTTCACCCCTGACTTAAAAGTCCGCCTACGTGCGCTTTACGCCCAGTAAATCCG
+
FFFFFFFFFFFFFFFFFFFFFFFFFFFFFFFFFFFFFFFFFFFFFFFFFFFFF:FFFFFFFF:FFFFFF:FFFFFFFFFFFFFFFFFFFFFFFFFFFFFFFFFFFFFF,FFFFF:FFFFFFF:FFFFFFFFFFFFFFFFFF,FF:FFFFFFFFFFFFFFFFFFFF:FFFFFFFF:FFFFFFFFFFFFFFFFFFFFFFFFFFFFFFFFFFFFFFFFFFF:FFFFFFFFFFFFFFFFFFFFFFF:FFFF:F,,
@A00769:42:HV3CFDRXX:1:2101:7618:15280 2:N:0:TCTCATGATA+TCCACGTGTT
GGGGGGGAACGGGGTAGAAAATAATAAATAAACAGCAAGAACCAGACACGAAAAAAAAACAAAAAAAACACACAAAAAAAAAAAAAAGTTTATAAAAAGGGTGTGCCAGAAAAAAAAAAAAAGTGGGGGGGGGGGGGGGGGGGGGGGGGGGGGGGGGGGGGGGGGGGGGGGGGGGGGGGGGGGGGGGGGGGGGGGGGGGGGGGGGGGGGGGGGGGGGGGGGGGGGGGGGGGGGGGGGGGGGGGGGGGGGGG
+
FFF,,,,,:,,,,,,,,,:,,,:,,,FF,,,,,,,,,,,,F:::,,,:,,,:,FFF:FF,F:F,,F,F,,:F,,,F,,F:,:,,:,,,,,,F,F:F,,,,,,,,,,,,,,,F,,,FFFFF:,,,,:,,,,F:FFFF:FFF:FFFFFFF:FFFFFFFFFFFFFFFFFFFFFFFFFFFFFFFFFFFFFFF:FFFFFFFF:FFFFFFFFFFFFFFFFFFFFFF::FFFFFFFFFFFFF:::F,F,FFFFFFFF:
@A00769:42:HV3CFDRXX:1:2101:1832:15311 2:N:0:TCTCATGATA+TCCACGTGTT
GGACTACAGGGGTTTCTAATCCTGTTTGCTACCCACACTTTCGAGCCTCAACGTCAGTTACAGTCCAGAAAGCCGCCTTCGCCACTGGTGTTCTTCCATATATCTACGCATTTCACCGCTACACATGGAGTTCCACTTTCCTCTACTGCACTCAAGTCATCCAGTTTCCAAAGCAATTCCTCAGTTGAGCTGAGGGCTTTCACTTCAGACTTAAATAACCGTCTGCGCTCGCTTTACGCCCAATAAATCCG
+
FFFFFFF:FFFFFFFFFFFFFFFFFFFFFFFFFFFFFFFFFFFFFFFFFFFFFF:FFFFFFFF:FFFF,,,FF,FFFFFFFFFF,,FFFFFFF:FFF:FF:FFFFFFFF:F,FF:F,FFFFFFFFFFFFFFFFFFF,FFFFFFFFFFFFFFFFFFFFF,FFFFFFFFF,FFFFFF,FFFFF:::FF:FFFFFF:FFFFFFFFFFFF,FFFFFFFFF:FFFF,FFFF:FFFFFFFFFFFF:FF:FFF,FF::
@A00769:42:HV3CFDRXX:1:2101:10945:15311 2:N:0:TCTCATGATA+TCCACGTGTT
GGACTACGGGGGTTTCTAATCCTGTTTGCTCCCCACGCTTTCGAGCCTCAGCGTCAGTTACAGACCAGAGAGCCGCCTTCGCCACTGGTGTTCCTCCATATATCTACGCATTTCACCGCTACACATGGAATTCCACTCTCCTCTTCTGCACTCAAGTCTCCCAGTTTCCAATGACCCTCCCCGGTTGAGCCGGGGGCTTTCACATCAGACTTAAGAAACCGCCTGCGCTCGCTTTACGCCCAATAAATCCG
+
,FFFFF:FFF,,:F::FFFFFF,:FFFFFFF:FFF:FFFFFFFFF:FFFFFFFFFF:FFFFF:FFFFFFFFFFF:FFFFF:FFFFFFFFFFFFFFF,F,FFF::,:::FFF:F,FFFFFFFFFF:FFFF,F:FFF:FFFFFFF,FFFFFF:,FFFFFFFFFFF,,F::FFFFFFFFFFFFFFFFF:,F,FFFFF:FFFFFFF,FFFFFFFFFFF,FFFF:,F,::FFFFF:FFFF:F:FFFFF,F::FFF,
@A00769:42:HV3CFDRXX:1:2101:6976:15327 2:N:0:TCTCATGATA+TCCACGGGTT
GGACTACTCGGGTTTCTAATCCTGTTAGCACCCCACTCTGTCGAGACTCAGCTTCAGATAAAGACCAGAGAGCCGCCTTCGCCACTGGTGTTCCTCCATATATCTACGCATTTCACCGCTACACAGGGGATTCCACGCTCCTCTGCTGCACTCAAGTCTCCCAGTTTCCAATGACCCTCCCCGGTTGAGCCGGGGGCTTTCACATCAGACTTCAGAGTCCGCCTGCGCTCGCGTTACGCCCAATATATCCG
+
FFFFFFF,FFFFFFFFFFFF,::FF:,,F:,FF::F,,F,FF,:F,FFFF:,,FFF,:F:,F:F:F,F,,:,F::,F,,F,F::F,,FF,F::FFFFF:F:,FFFF,F:FFFF,FFF:,F,F,F,,FF,,,:,,,:,,::FF,F,,:FFFFF:,FFF:F,,:,FF:FF:,:,F,:F,F:,FFF:F:FFF::FFFFF:F,,FF,,,,,FF:,F,:F:,,,FF:,:F,:F,:F:F:,::FF,F,:,,,,,F,F
@A00769:42:HV3CFDRXX:1:2101:10646:15358 2:N:0:TCTCATGATA+TCCACGTGTT
GGACTACTCGGGTTTCTAATCCTGTTTGCTCCCCACGCTTTCGAGCCTCAGCGTCAGTTACAGACCAGAGAGCCGCCTTCGCCACTGGTGTTCCTCCATATATCTACGCATTTCACCGCTACACATGGAATTCCACTCTCCTCTTCTGCACTCAAGTCTCCCAGTTTCCAATGACCCTCCCCGGTTGAGCCGGGGGCTTTCACATCAGACTTAAGAAACCGCCTGCGCTCGCTTTACGCCCAATAAATCCG
+
FFFFFFFFFFFFFFFFFF:FFFFFFFFFFFFFFFFFFFFFFFF:FFFFFFFFFFFFFFFFFF:FFFFFFFFFFFFFFFFFFFFFFFFFFFFFFFFFFFFFFFFFFFFFFFFFFFFFFFFFFFFFFFFFFFFFFFFFFFFF:FF:FFFFFFFFFFF:FFFFFFFFFFFFF:FFFFFFFFFFFFFFFFFF:F:FFF:FFF,FFFF:FFFFFFFFFFFFFFFFFFFF:FFFFFFFFFFFFFFFFFF:FFFF:FF
@A00769:42:HV3CFDRXX:1:2101:9019:15421 2:N:0:TCTCATGATA+TCCTCGTGTT
GGACTACGAGGGTTTCTAATCCTGTTTGCTCCCCACGCTTTCGAGCCTCAGCGTCAGTTACAGACCAGAGAGCCGCCTTCGCCACTGGTGTTCCTCCATATATCTACGCATTTCACCGCTACACATGGAGTTCCACTTTCCTCTACTGCACTCAAGTCATCCAGTTTCCAAAGCAATTCCTCAGTTGAGCTGAGGGCTTTCACATCAGACTTAAGAAACCGCCTGCGCTCGCTTTACGCCCAATAAATCCG
+
FFFFFFFFFFFFFFFFFFFFFFFFFFFFFFFFFFFFFFFFFFFFFFFFFFFFFFFFFFFFFFFFFFFF:FFFFFFFFFFFFFFFFFFFFFFFFFFFFFFFFFFFFFFFFFFFFF:FFFFFFFFFFFF:FFFFFF,FFFFFFFFFFFFFFFFFFFFFFF,FFFFFFFFFFFFFFFF,FFFFFFFFFFFFFFFFFFFFFFFFFFFFFF,FFFFFFFFFF,FF:FFFFFFFFFFFFFFFFFFFFFFFFF::FFF
@A00769:42:HV3CFDRXX:1:2101:1551:15483 2:N:0:TCTCATGATA+TCCACGTGTT
GGACTACGCGAGTATCTAATCCTGTTTGCTCCCCACGCTTTCGAGCCTCAGCGTCAGTTACAGACCAGAGAGCCGCCTTCGCCACTGGTGTTCCTCCATATATCTACGCATTTCACCGCTACACATGGAATTCCACTCTCCTCTTCTGCACTCAAGTCTCCCAGTTTCCAATGACCCTCCCCGGTTGAGCCGGGGGCTTTCACATCAGACTTAAGAAACCGCCAGCGCTCGCTTTTCGCCCAATAAATCCG
+
FFFFFFFFFFFFFFFFFFFFFFFFFFFFFF:FFFFFFFFFFFFFFFFFFFFFFFF:FFFFFFF:FFFFFFFFFFFF:FFFFFFFFFFFFFFF:FFFFFFFFFFFFFFFFFFFFFFFFFFFFFFFFFFFF,FFFFFFFFFFFFF:FFFFFF:FFFFFFFFF:FFFFFFFFFFFFFFFFFFFFFFFFFF:FFFFFF:FF:FF:FFFFFFFF,FF,FF:FF:,:F,FFFFFFFF:F,F,FF,FF:F,:,F:,FF
@A00769:42:HV3CFDRXX:1:2101:26594:15483 2:N:0:TCTCATGATA+TCCACGTGTT
GGACTACGGGGGTATCTAATCCTGTTTGCTCCCCACGCTTTCGAGCCTCAGCGTCAGTTACAGACCAGAGAGCCGCCTTCGCCACTGGTGTTCCTCCATATATCTACGCATTTCACCGCTACACATGGAATTCCACTCTCCTCTTCTGCACTCAAGTCTCCCAGTTTCCAATGACCCTCCCCGGTTGAGCCGGGGGCTTTCACATCAGACTTAAGAAACCGCCTGCGCCCGCTTTACGCCCAATAAATCCG
+
FFFFFFFFFFFFFFFFFFFFFFFFFFFFFFFFFFFFFFFFFFFFFFFFFFFFFFFFFFFFFFFFFFFFFFFFFFFFFFFFFFFFFFFFFFFFFFFFFFFFFFFFFFFFFFFFFFFFFFFFFFFFFFFFFFFFFFFFFFFFFFFFFFFFFFFFFFFFFFFFFFFFFFFFFFFFFFFFFFFFFF,FFFFFFFFFFFFFFFFFFFFFFFFFFFFFFFFFFFFFFF,FFFFF:F:FFFFFFFFFFFFFFFFFFFF
@A00769:42:HV3CFDRXX:1:2101:22996:15515 2:N:0:TATCATGATA+TCCACGTGTT
GGACTACGAGGGTATCTAATCCTGTTTGCTCCCCACGCTTTCGAGCCTCAGCGTCAGTTACAGACCAGAGAGCCGCCTTCGCCACTGGTGTTCCTCCATATATCTACGCATTTCACCGCTACACATGTAATTCCACTCTCCTCTTCATCACTCAAGTCGCCCAGTATCCAATGACCCTCCCCGGTTGAGCAGCGGGCTTTCACATATGACTTAAGAAACCGCAAGCGCTCGCTTAACGCCCAATAAATCCG
+
F,FFF:FFFF:FFFFF:,F,FF::FFF::F,FFF,,:,FF,:F,::FF,F,F::F:,FFF:F,FF:F,:FFF,F,F:F,,FFF:FFFFFFFFFFFFF,,FFF,:FFF,FFF:FF,F:FF,F,,F:F,,,,F,,F:,:F,,:,:,FF,,FFF,,,,FFF,FFFF,,:FFF,:FFF,F:FFFFFF,F,FF:F,,,,:,FF:F:FF:F,,,FF,FFF,FF,FF,:,FFFFF,,,FF,,FF,FF,FF,,:FFF,:
@A00769:42:HV3CFDRXX:1:2101:4517:15577 2:N:0:TCTCATGATA+TCCACCTGTT
GCACTCACAGCGTATCAAATCCTGGTTGCTCCCCACGCTTTCGAGCCTCAGCGTCAGTTACAGACCAGTGAGCCGCCTTCGCCACTGGTCTTCCTCCATATCACAACGCATTACACCGCTACACATGGAATTCCACTCTCCTCTTCTGCACACAAGACACCCAGTAACCAAAGACACTCCCCGGTAGAGCCGCGGGCTCTCACATCAGAATAAAGAAAACGCCTCAGCTCGCTATACACCAAATAAATACG
+
F,F:,,,FF:,F,:F,,F,FF:,F,F:FF,F,FF:FFF,F,F,F,FFFFF,:,FF:,FFFF,,F,F::,,:,FFF:,FFF,FF:F,,,,,,::FFF,FF,,,,F,FFFF,FFFFFFF::F,F:FFFF,F:F,:::FFFFFFFFFF:F,FF,:FF:,,F:F,F:F,,FFF:F,FF,,FFF:,,F,F:F:::FF,,,F:,FF::FF,F:FF,F:FF::FF:,,,F,,,,F:F,,FFF,,,FF,F,FF:F,,F,
@A00769:42:HV3CFDRXX:1:2101:17580:15655 2:N:0:TCTCATGATA+GCCACGTGTT
GGACTACCAGGGTATCTAATCCTGTTTGCTCCCCACGCTTTCGAGCCTCAGCGTCAGTTACAGACCAGAGAGCCGCCTTCGCCACTGGCGTTCCTCCAAATATCTACGCATTTCACCGCTACACAAGGAATTCCACTCACCTCTACTGCACTCAAGTCACCCAGATTCCAATGACCAACCCCGGTTGAGCCCGGGGATTTCACATCAGACTTAAGAAACCGCCTGCGCTCCCTTTACACCCAGTAAATCCG
+
FFFFFFF,F:FFF,FFFFFFFF:FFFFFFFFFFFFFFFFFFFFFFFFFFFFFFF:FFFFF,,FFFFFFF,FFFFFFFFFFFFFFFFFF,F:FFFFFF:,FFFFFFFFFFFF:FFFFFFFFFFFF,FFFFFFFF::FFF,FFFFF:F:FFFFFFF:F:FFFFFFFFFFFFFFFF:,F:FFFFFFFF,F:FFFF,FFF,FFFFFFFFFFFFFFFFF,FFFFFFFFF,FFFFF,FF,FFFFFFFF,FF,FFFFF
@A00769:42:HV3CFDRXX:1:2101:18403:15671 2:N:0:TCTCATGATA+TCCACGTGTT
GGACTACGAGGGTTTCTAATCCTGTTTGCTCCCCACGCTTTCGAGCCTCAGCGTCAGTTACAGACCAGAGAGCCGCCTTCGCCACTGGTGTTCCTCCATATATCTACGCATTTCACCGCTACACATGGAATTCCACTCTCCTCTTCTGCACTCAAGGCTCCCAGTTTCCAATGACCCTCCCCGGTTGAGCCGGGGGCTTTCACATCAGACTTAAGACACCGCCTGCGCTCGCTTTACGCCCAATAAATCCG
+
FF:F:FFF:FFFFFFFFFFFFFFFFFFFFFFFFFFFFFFFFFFFFFFFFFFFFFFFF:FFFF,FFFF:FFFFFFFFFFFFFFFFFFFFFFFFFFFFFF:FFFFFFFF:FF:FFFFFFFFF:FFF,FFFF,FFFFFFF:,:FFFF:FFFFFFFFFFF,FFFFFFFFFFFF,,FFFFFFFFFFFFFFFFFFFFFFFF:FFFFFFFF,FF:,FFF,FFF,FFFFF:FF::F,FFF,F:F:FFFF,,F,FFFF:,
@A00769:42:HV3CFDRXX:1:2101:24460:15702 2:N:0:TCTCATGATA+TCCACGTGTT
GGACTACTCGGGTATCTAATCCTGTTTGCTACCCACACTTTCGAGCCTCAACGTCAGTTACAGTCCAGAAAGCCGCCTTCGCCACTGGTGTTCTTCCATATATCTACGCATTTCTCCGCTACACATGGCGTTCCACTTTCCTCCACTGCACTCAAGTCTTCCAGTTTCCGATGCGATTCGTCAGTTGAGCGGAGGGGGTTGACTGCAGAGTTGTTGATCGGTCTGCGCGCGGTTTGGGCCGTTTATGGCGG
+
FFFFFFFFFF,FFFF:F:FF,FFFFFFF,:F:FF,F,FFFFFFFFF:F::FFFFFF:F:F,:FF:F,FF:,FFFFF:,,F:FF,F,FFFFFF,F,:,:F:FF:F:::FFF:,:F,F:FF:F,,,:,FF:F,,:,,,,FFF,F,,,,FFF,FF:F:F,F,::F,F:,,,,,,,F,,:F:F,,:,FF:F:F,,:FF:F:F,F,F:,,,FF,,:,,,,,,,:,:,::F,::,,,,,,F,,,,,,:F,,F,,,,:
@A00769:42:HV3CFDRXX:1:2101:7681:15765 2:N:0:TCTCATGATA+TCCACGTGTT
GGACTACTGGGGTTTCTAATCCTGTTTGCTCCCCACGCTTTCGAGCCTCAGCGTCAGTTACAGACCAGAGAGCCGCCTTCGCCACTGGTGTTCCTCCATATATCTACGCATTTCACCGCTACACATGGAATTCCACTCTCCTCTTCTGCACTCAAGTCTCCCAGTTTCCAATGACCCTCCCCGGTTGAGCCGGGGGCTTTCACATCAGACTTAAGAAACCGCCTGCGCTCGCTTTACGCCCAATAAATCCG
+
FFFFFFFFFFFFFFFFFFFFFFFFF:FFFFFFFFFFFFF:FFFFFFFFFFFFFFFFFFFFFFFFFFFFFFF:FFFFFFFFFFFFFF:FFFFFFFFFFFFFFFFFFFFFFFFFFFFFFFFFFFFFFFFFFFFFFFFFFFFFFFFFFFFFFFFFFFFFFFFFFFF:FFFFF:FFFFFFFFFFFFF:F:FFFFF::FFFFFFFFFFFFFFFFFFFFFFFF,FF,FF:FF:FFFFFFFF,FFFFFFFFF,:FFF,
@A00769:42:HV3CFDRXX:1:2101:31882:15906 2:N:0:TCTCATGATA+TCCACGTGTT
GGACTACTGGGGTATCTAATCCTGTTTGCTCCCCACGCTTTCGAGCCTCAGCGTCAGTTACAGACCAGAGAGCCGCCTTCGCCACTGGTGTTCCTCCATATATCTACGCATTTCACCGCTACACATGGAATTCCACTCTCCTCTTCTGCACTCAAGTCTCCCAGTTTCCAATGACCCTCCCCGGTTGAGCCGGGGGCTTTCACATCAGACTTAAGAAACCGCCTGCGCTCGCTTTACGCCCAATAAATCCG
+
FFFFFFFFFFFFF:FFFFFFFFFFFFFFFFFFFFFFFFFFFFFFFFFFFFFFFFFFF,FFFFFFFFFFFFFFFFFFFFFFFFFFFFFFFFFFFFFFFFF:FFFFFFFFFF:FFFFFFFFF:FFFF,FFFFFFFFFFFFFFFFFFFFFFFFFFFFFFFFFFFFFFFFFFF:FFFFFFFFFFFFFFFFFFFFFFFFFFFFFFFFFFFFFFFFFFFFFF::FFFFFFFFFFFFFFF:FFF,FFFFF,FFFFFFF
@A00769:42:HV3CFDRXX:1:2101:9796:15953 2:N:0:TCTCATGATA+TCCACGTGTT
GGACTACGGGGGTTTCTAATCCTGTTTGCTCCCCACGCTTTCGAGCCTCAGCGTCAGTTACAGACCAGAGAGCCGCCTTCGCCACTGGTGTTCCTCCATATATCTACGCATTTCACCGCTACACATGGAATTCCACTCTCCTCTTCTGCACTCAAGTCTCCCAGTTTACAATGACCCTCCCCGGTTGAGCCGCGGGCTTTCACATCAGACTTAAGAAACCGCCTGCGCTCGCTTTACGCCCAATAAATCCG
+
FFFFFFF:FFFFFFFFFFFFFFFFFFFFFFFFFFFF:FFFFFFFFFFFFFFFFFFFFFFFF::,FF:F,FFFFFFFFFFFFFFFFFFFFFFFFFFFF:FFFFFFFFFFF:FFFFFFFFFFFFFFF,FFFFFFFFFFFF,FFFF:::,FFFFFFFFF,F,FFFFFFFF,FFFFFF,F,FFFFFF:FFFFFFF,,FFFFFFFFFFF:FF,FFFF,::FFFFFFFFF,FFFFFFFFFFFF,FFF:FFFF:FFFF
@A00769:42:HV3CFDRXX:1:2101:9878:15969 2:N:0:TCTCATGATA+TCCACGTGTT
GGACTACGGGGGTTTCTAATCCTGTTTGCTCCCCACGCTTTCGAGCCTCAGCGTCAGTTACAGACCAGAGAGCCGCCTTCGCCACTGGTGTTCCTCCATATATCTACGCATTTCACCGCTACACATGGAATTCCACTCTCCTCTTCTGCACTCAAGTCTCCCAGTTTCCAATGACCCTCCCCGGTTGAGCCGGGGGCTTTCACATCAGACTTAAGAAACCGCCTGCGCTCGCTTTACGCCCAATAACTCCG
+
FFFFFFFFFFFFFFFFFFFFFFFFFFFFFFFFFFFFFFFFFFFFFFFFFFFFFFFFFFFFFFFFFFFFFFFFFFFFFFFFFFFFFFFFFFFFFFFFFFFFFFFFFFFFFFFFFFFFFFFFFFFFFFFFFFFFF:FFFFFFFFFFFFF:FFFFFFFFFFFFFF:FFFFFFFFFFFFFFFFFFFFFFFFFFFFFFFFFFFFFFFFFFFFFFFFFFFFFF:FFFFFFFFFFFFFFFFFFFFFFFF:::FFFFFF
@A00769:42:HV3CFDRXX:1:2101:6813:16016 2:N:0:TCTCATGATA+TCCACGTGTT
GGACTACTCGGGTTTCTAATCCTGTTTGCTCCCCACGCTTTCGAGCCTCAGCGTCAGTTACAGACCAGAGAGCCGCCTTCGCCACTGGTGTTCCTCCATATATCTACGCATTTCACCGCTACACATGGAATTCCACTCTCCTCTTCTGCACTCAAGTCTCCCAGTTTCCAATGACCCTCCCCGGTTGAGCCGGGGGCTTTCACATCAGACTTAAGAAACCGCCAGCGCTCGCTTTACGCCCAATAAATCCG
+
FFFFFFFFFFFFFFFFFFFFFFFFFFFF:FFFFFFFFFFFFFFFF:FFFFFFFFFFFFFFFFFFFF:F:FFFFFFFFFFFFFFFFFFFFFFFFFFFFFFFFFFFFFF:FFFFFFFFFFFFFF:FFFFFFFFFFFFFFFFFFFFFFF:FFF:FFFFFFFFFFFFFFFFFFFFFFFFFFFFFFFF:FF::FFFFF::FFFFFFFFFFFF:FFF,FFFFFFFFFF,,FFFFFF,FFFFFF:FFFFF:F,F:,F,
@A00769:42:HV3CFDRXX:1:2101:30074:16063 2:N:0:TCTCATGATA+TCCACGTGTT
GGACTACTGGGGTATCTAATCCTGTTTGCTCCCCACGCTTTCGAGCCTCAGCGTCAGTTACAGACCAGAGAGCCGCCTTCGCCACTGGTGTTCCTCCATATATCTACGCATTTCACCGCTACACATGGAATTCCACTCTCCTCTTCTGCACTCAAGTCTCCCAGTTTCCAATGACCCTCCCCGGTTGAGCCGGGGGCTTTCACATCAGACTTAAGAAACCGCCTGCGCTCGCTTTACGCCCAATAAATCCG
+
FFFFFFFFFFF:FFFFFFFFFFFFFFFFFFFFFFFFFFFFFFFFFFFFFFFFFFFFFFFFFFFFFFFFFFFFFFFFFFFFFFFFFFFFFFFFFFFFFFF:FFFFFFFFFFFFFFF:F:FFFFFF,F:FF::F:FFFFFFFFFFFFFFFF,FFFFFFF:FFFF:FFFFFFFFFFFFFFFFFFFFFFFFFFFFFFFFF,F,FFFFFFFFFFFFFFF:FFFFFFFFFFFFF:FFF::FFFFFFFF,FFFFFFF:
@A00769:42:HV3CFDRXX:1:2101:12635:16141 2:N:0:TCTCATGATA+TCCACGTGTT
GGACTACCAGGGTTTCTAATCCTGTTTGCTCCCCACGCTTTCGAGCCTCAGCGTCAGTTACAGACCAGAGAGCCGCCTTCGCCACTGGTGTTCCTCCATATATCTACGCATTTCACCGCTACACATGGAATTCCACTCTCCTCTTCTGCACTCAAGTCTCCCAGTTTCCAATGACCCTCCCCGGTTGAGCCGGGGGCTTTCACATCAGACTTAAGAAACCGCCTGCGCTCGCTTTACGCCCAATAAATCCG
+
FFFFFFFFFFFFFFFFFFFFFFFFFFFFFFFFFFFFFFFFFFFFFFFFFFFFFFFFFFFFFFFFFFFFFFFFFFFFFFFF:FFFFFFFFFFFFFFFFFFFFFFFFFFFFFFFFF,FFFFFFFFFFFFFFFFFFFF:FFFFFFFFFFFFFFFFFFFF:FFFFFFFFFFFFFFFF:FFFFFFFFFFF:FFFFFFFFFFFFFFFFF,FFFFFFFFF:FFFF,FFF,,FFFFFFFFFFFFFFFFFFFFFFFFFFF
@A00769:42:HV3CFDRXX:1:2101:29035:16141 2:N:0:GCTCATGATA+TCCACGTGTT
GGACTACAGGGGTTTCTAATCCTGGTTGCTACCCACACTTTCGAGCCTAAACGTAGGATACAGTCCAGAAAGCAGCCTTCGACACTGGTGTTCTTCCATATAGCTACGCATTTCACCGATAAACATGGAATTCAACTCTCCTATTCTGCACTCAAGTCTCCCAGTTTCCACTGACCCTCCCCGGTTGAGCCGGGGGCGTTAAAATCAGACTGAAGAAACCGCATGCGCTCGCTTGACGCCCCATAACTCCG
+
,,FFFFFF::F:,FF::FFFF:,F,FF,,,F,FF,,FF:F,,,FFF,:,FF::F,,:,F,,F,F::,FF:FF,,,,,F:,,,,:,FFFF,,FF:F,:FFF,,,F:,,,:FF,,:FFFF,,F,FFFF,:F:,F,,,F:F,,FF,::F,:FFFF,,F,F,,F,:F,F:F,F:,:FFF:,,::,F,FF::F:,F:,,:FF,,,,:,,F:F::,,:,FFFF,F:,FF,,,,F:F:,FF,,FFFFFFF,,,,FF,,
@A00769:42:HV3CFDRXX:1:2101:20681:16329 2:N:0:TCTCATGATA+TCCACGTGTT
GGACTACAAGGGTATCTAATCCTGTTTGCTCCCCACGCTTTCGAGCCTCAGCGTCAGTTACAGACCAGAGAGCCGCCTTCGCCACTGGTGTTCCTCCATATATCTACGCATTTCACCGCTACACATGGAGTTCCACTTTCCTCTACTGCACTCAAGTCATCCAGTTTCCAAAGCAATTCCTCAGTTGAGCTGAGGGCTTTCACTTCAGACTTAAATAACCGTCTGCGCTCGCTTTACGCCCAATAAATCCG
+
FFFFFFFFFFFFFFFFFFFFFFFF:FFFFFFFFFFFFFFFFFFFFFFFFFFFFFFFFF:FFFFFFFFFFFFFFFFFFFFFFFFFF,FFFFFFFFFFFF:,FFFFFFFFFFF:,FFFFFFFFFFFF:FFF,FFFFFFF,FF:FFFFFFFFFFFFFFFFFF:FFFFFFFFFFFF:FF,FFFFFFFFFF,FFFFF,FF,FFFFFFFFFFFFFFFFFFFFF:,F,,FFFF:FFFFFFFFF,FFFFFFFFFFFFFF
@A00769:42:HV3CFDRXX:1:2101:30002:16376 2:N:0:TCTCATGATA+TCCACGTGTT
GGACTACTGGGGTATCTAATCCTGTTTGCTCCCCACGCTTTCGAGCCTCAGCGTCAGTTACAGACCAGAGAGCCGCCTTCGCCACTGGTGTTCCTCCATATATCTACGCATTTCACCGCTACACATGGAATTCCACTCTCCTCTTCTGCACTCAAGTCTCCCAGTTTCCAATGACCCTCCCCGGTTGAGCCGGGGGCTTTCACATCAGACTTAAGAAACCGCCTGCGCTCGCTTTACGCCCAATAAATCCG
+
FFFFFFFFFFFFFFFFFFFFFFFFFFFFFFFFFFFFFFF:FFFFFFFFFFFFFFFFFFFFFFFFFFFFFFFFFFFFFFFFFFFFFFFFFFFFFFFFFFFFFFFFFFFFFFFFFFFFFFF,FF,FFFFFFFFFFFFFFFFFFFFFFFFFFFFFFFFFFFFFFFFFFFFFFFFFF,FFFFFFFFFFFFFFFFFFFFFFFFFFFFFFFFFFFFFFFFFF:FFFFF,,:FFFFFFFF:FFF:FFFFFFF::FFF,
@A00769:42:HV3CFDRXX:1:2101:9561:16485 2:N:0:TCTCATGATA+TCCACGGGTT
GGACTACACGGGTTTCTAATCCTGTTTGCTACCCACACTTTCGAGCCTCAACGTCAGTTACAGTCCAGAAAGCCGCCTTCGCCACTGGTGTTCTTCCATATATCTACGCATTTCACCGCTACACATGGAGTTCCACTTTCCTCTACTGCACTCAAGTCATCCAGTTTCCAAAGCAATTCCTCAGTTGAGCTGAGGGCTTTCACTTCAGACTTAAATAACCATCTGCGCTCGCTTTACGCCCAATAAATCCG
+
FFFFFFF,FFFFFFFFFFFFFFFFFFFFFFFFFFFFFFFFFFFFFFFFFFFFFFFFFFFFFFFFFFFFFFFFFFF:FFFFFFFFFFFFFFFFFFFFFFFFFFFFFFFFFFFFFFFFFFFFFFFFFFFFFF:FFFFFFFFFFFFFFFFFF:FFFFFFFFFFFFFFFFFFFF:FFFFF:FFFFFFFFFFFFFFFF:FFFF,FF:FF:FFFFFFF:FFFFFFF:,FF,FF::FFFFFFFF,FFFFF:F::,FF:
@A00769:42:HV3CFDRXX:1:2101:18295:16548 2:N:0:TCTCATGATA+TCCACGTGTT
GGACTACAGGGGTATCTAATCCTGTTTGCTACCCACACTTTCGAGCCTCAACGTCAGTTACAGTCCAGAAAGCCGCCTTCGCCACTGGTGTTCTTCCATATATCTACGCATTTCACCGCTACACATGGAGTTCCACTTTCCTCTTCTGCACTCAAGTCTCCCAGTTTCCAATGACCATCCCCGGTTGAGCCGGGGGCTTTCACATCAGACTTAAGAAACCGCCTGCGCTCGCTTTACGCCCAATAAATCCG
+
FFFFFFFFFFFFFFFFFFFFFFFFFFFFFFFFFFFFFFFFFFFFFFFFFFF:FFFFFFFFFFF:FFFFFFFFFFFFF::FFFFFFFF:FFFFF:F:FFFFFF:F:FFF:FFFFF:FFF:FFFFFFF:FFFFFFFFFFF,FFFFFFFFFF:FFF:FFFFFF:FFFFFFFFF,:F:FF,FFFFFFFFFF,FF,F,FF:FFFFFFF,FF,,FF,FF:F,FFFFFFFFFFFFF:,F,FF:,:FFFFFFFF,,:F,
@A00769:42:HV3CFDRXX:1:2101:9815:16705 2:N:0:TCTCATGATA+TCCACGTGTT
GGACTACACGGGTATCTAATCCTGTTTGCTCCCCACGCTTTCGAGCCTCAGCGTCAGTTACAGACCAGAGAGCCGCCTTCGCCACTGGTGTTCCTCCATATATCTACGCATTTCACCGCTACACATGGAATTCCACTCTCCTCTTCTGCACTCAAGTCTCCCAGTTTCCAATGACCCTCCCCGGTTGAGCCGGGGGCTTTCACATCAGACTTAAGAAACCGCCTGCGCTCGCTTTACGCCCAATAAATCCG
+
FFFFFFFFFFFFFFFFFFFFFFF:FFFFFFFFFFFFFFFFFFFFFFFFFFFFFFFFFFFFFF,FFFFFFFFFFFFFFFFFFFFFFFFFFFFFFFFFF:FFFFF::FF:FFFFFFFFF:FFFFFFFF:FF:FFFFFFFFFF:FFFFFFFFFFFFFFFFFFFFFFFFFFFFF:FFFFFFFFFF:::FFFFFFFFFFFFFFFFFFFFFFFFFFFFFFFFFFFFFFFFFFFFFFFFF,FFFFFFFFF:FF,FFFF
@A00769:42:HV3CFDRXX:1:2101:16161:16705 2:N:0:TCTCATGATA+TCCACGTGTT
GGACTACCGGGGTTTCTAATCCTGTTTGCTCCCCACGCTTTCGAGCCTCAGCGTCAGTTACAGACCAGAGAGCCGCCTTCGCCACTGGTGTTCCTCCATATATCTACGCATTTCACCGCTACACATGGAATTCCACTCTCCTCTTCTGCACTCAAGTCTCCCAGTTTCCAATGACCCTCCCCGGTTGAGCCGGGGGCTTTCACATCAGACTTAAGAAACCGCCTGCGCTCGCTGTACGCCCAATAAATCCG
+
FFFFFFFFFFFFFFFFFFFFFFFFFFFFFFFFFFFFFFFFFFFFFFFFFFFFFFFFFFFFFFFFF:FFFFFFFFFFFFFFFFFFFFFFFFFFF,FFFFF:FFFFFFFFFFFFFFFFFFFFFFFFFFFF,FFFFF:FFFFFFF:F:FFFFFFFFFFF,FFFFFFFFFFFFFFFFFF,FFFFFFFFF::FFF:FFFFFFFFFF,FFFF:FFFFFFFFFFFFFFFFFFFFFFFFFF,FFFFFFFFFF:,FF:FF
@A00769:42:HV3CFDRXX:1:2101:24731:16705 2:N:0:TCTCATGATA+TCCACGTGTT
GGACTACTAGGGTATCTAATCCTGTTTGCTCCCCACGCTTTCGAGCCTCAGCGTCAGTTACAGACCAGAGAGCCGCCTTCGCCACTGGTGTTCCTCCATATATCTACGCATTTCACCGCTACACATGGAATTCCACTCTCCTCTGCAGCACTCAAGTCTCCCAGTTTCCAATGACCCTCCCCGGTTGAGCCGGGGGCTTTCACATCAGACTTAAGAAACCGCCTGCGCTCGCTTTACGCCCAATAAATCCG
+
FFFFFFFFFFFFFFFFFFFFFFFFFFFFFFFFFFFFFFFFFFFFFFFFFFFFFFFFFFFFFFFFFFFFFFFFFFFFFFFFFFFFFFFFFFFFFFFFF:FFFFFF:FFFFFFFFFFFF:FFFFFFF,FFF:FFFFFFFFFFFFFF,:,FFFFFFFFFFFFFFFFFFFFFFFFFFF:F:FFFFFFFFFFFFFF:FFFFFFFFFFFF,FF,FFFFFF,F:FFFFFFF,FFF:F,FF:FFF,FFFFF:FFFFFFF
@A00769:42:HV3CFDRXX:1:2101:14055:16720 2:N:0:TCTCATGATA+TCCACGTGTT
GGACTACTGGGGTATCTAATCCTGTTTGCTCCCCACGCTTTCGAGCCTCAGCGTCAGTTACAGACCAGAGAGCCGCCTTCGCCACTGGTGTTCCTCCATATATCTACGCATTTCACCGCTACACATGGAATTCCACTCTCCTCTTCTGCACTCAAGTCTCCCAGTTTCCAATGACCCTCCCCGGTTGAGCCGGGGGCTTTCACATCAGACTTAAGAAACCGCCTGCGCTCGCTTTACGCCCAATAAATCCG
+
FFFFFFFFFFFFFFFFFFFFFFFFFFFFFFFFFFFFFFFFFFFFFFFFFFFFFFFFFFFFFFFFFFFFFFFFFFFFFFFFFFFFFFFFFFFFFFFFFFFFFFFFFFFFFFFFFFFFFFFFFFFFFFFFFFFFFFFFFFFFFFFFFFFFFFFFFFFFFFFFFFFFFFFFFFFFF:FFFFFFFFF,FFFFFFFFFFFFFFFFFFFFFFFFFFFFFFFFFFFFFFFFFFFFFFFFFFFFFFFFFFF,FFFFFFF
@A00769:42:HV3CFDRXX:1:2101:21847:16720 2:N:0:TCTCATGATA+TCCACGTGTT
GGACTACGAGGGTATCTAATCCTGTTTGCTCCCCACGCTTTCGAGCCTCAGCGTCAGTTACAGACCAGAGAGCCGCCTTCGCCACTGGTGTTCCTCCATATATCTACGCATTTCACCGCTACACATGGAATTGCACTCTCCTCTTCTGCACTCAAGTCTCCCAGTTTCCAATGACCCTCCCCGGTTGAGCCGGGGGCTTTCACAACAGACTTAAGAAACCGCCTGCGCTCGCTTTACGCCCAAGAAATCCG
+
FFFFFFFFFFFFFFFFFFFFFFFFFFFFFFFFFFFFFFFFFFFFFFFF:FFFFFFFF,FFFFF:FF:F:FFF,FFFF:,FF:FFFFFF,FF:F:,FF:F:FFFFFFFFF,FFFFFF:FF:,F::F,:FF,FF,FF:FFF:,,F:,:FF,:FF:,:F,FFFF:FFFF:FFFFFFFFF:FFFFFFFFFF:F,FF,FFFFFFF,FF,,F,F,:,FF:::F,FF,FF:,:,FF:FF,,:,FFFFF:F:,,F:F,F
@A00769:42:HV3CFDRXX:1:2101:13476:16752 2:N:0:TCTCATGATA+TCCACGTGTG
GGACTACAGGGGTTTCTAATCCTGTTTGCTCCCCACGCTTTCGAGCCTCAGCGTCAGTTACAGACCAGAGAGCCGCCTTCGCCACTGGTGTTCTTCCATATATCTACGCATTTCACCGCTACACATGGAGTTCCACTTTCCTCTACTGCACTCAAGTCATCCAGTTTCCAAAGCAATTCCTCAGTTGAGCTGAGGGCTTTCACTTCAGACTTAAATAACCGTCTGCGCTCGCTTTACGCCCAATAAATCCG
+
FFFFFFFFFFFFFFFFFFFFFFFFFFFFFFFFFFFFFFFFFFFFFFFFFFFFFFFFFFFFFFFFFFFFFFFFFFFFFFFFFFFFFFFFFFFFFFFFFFFFFFFFFFFFFFFFFFFFFFFFFFFFFFFFFFFFFFFFFFFFFFFFFFFFFFFFFFFFFFFFFFFFFFFFFFFF:FFFFFFFFFFFFFFFFFFF::,FFFFFFFFFFF:FFFFF::FF:FFF,:FFF::FFFFFFFFF:FFFFFFFFFFFFFF
@A00769:42:HV3CFDRXX:1:2101:10041:16971 2:N:0:TCTCATGAAA+TCCACGTGTT
GGACTACTGGGGTTTCTAATTACCGCGGCGGCTGACACCTGTCTCTTAACACATCTGACGCTGCCGACGATCCACGTGTTGTGTAGATCTCGGTGGTCGCCGTATCATTAAAAAATGTTTTTTGGGGGGGGGGGGGGGGGTGGGGGTTGGGGGGGGGGGGGGGGGGGGGGGGGGGGGGGTGTGGGGGGGGGGGGGGGGGGGGGGGGGGGGGGGGGGGGGGGGGGGGGGGGGGGGGGGGGGGGGGGGGGGGG
+
FFFFFFFFFFFFFFFFFFFFFFFFFFFFFFFFFFFFFFFFFFFFFFFFFFFFFFFFFFFFFFFFFFFFFFFFFFFFFFFFFFFFFFFFFFFFFFFFFFFFFFFFFFFFFFFFFFF,F,:,::,,,,,F:::,,,::FF:,,,F,::,,,F:,:F::F::FFFF:FFFFFFFF::,,F::,,:,:F,F:,,FFFFFF,:F,FFFFFFF,FFF:F:FFF::FFFFFFFFFFFFFFFFFFFFFFFFFFFFFFFF
@A00769:42:HV3CFDRXX:1:2101:8070:17002 2:N:0:TCTCATGATA+TCCACGTGTT
GGACTACGGGGGTATCTAATCCTGTTTGATACCCACGCTTTCGTGCATCAGCGTCAATAGCGGATTCGTGAGATGCCTTCGCAATCGGTGTTCTGTGTGATATTTACGCATTTCACCGCTACACCACGCATTCCGCATACTTCTCGCCCACTCAAGAACGCCAGTTTCAACGGCGGAGCGAGGTTGAGCCCCGCGATTTTACCGCTGACTTGGCATTCCGCCTGCGCTCGCTTTACGCCCAATAAATCCGG
+
FFFFFFFFFFFFFFFFFFFFFFFFFFFFFFFFFFFFFFFFFFFFFFFFFFFFFFFFFFFFFFFFFFFFFFFF:FF::FFF:F::FFFFFFFFFFFFFFFFFFFFFFFFFFFFFFFFFFFFFFFFFFFFFFFFFFFFF:FFFFFFFFFFFFFFF,FF:FFFFFFFFFFFFFFFFFFFFFFFFFFFFFFFFFFFFF:FFFFFFF,FFFFFFFFFFFFFFFFFF,F:FFFFF:FF:FFFFF:FFF:,,FFF,F,
@A00769:42:HV3CFDRXX:1:2101:23936:17018 2:N:0:TCTCATGATA+TCCACGTGTT
GGACTACGGGGGTATCTAATCCTGTCCGCTACCCATACTCTCGCGCATCAGCGTCAGACTCAGTCTGGTAAGCTGCCTTCGCTATCGGTGTTCTAAGTTATATCTATGCATTTCACCGCTACTTAACTTATTCCGCCTACCCCGTCTGTTCTCTAGATCTACAGTATTAATGGCGTAGTGAGGTGAAGCCCCAATATTTTACCACTAACTTATAATGCCGCCTCCGCACCCTTTAAACCCAATAACTCCGG
+
FFFFFFFFFFFFFFFFFFFFFFFFFF,FFFFFFFFF:FF:FFF,FFFFFFFFFFFFFFFFFFFFF:FFFFFFFFFFFFFFFFFFFFFFFFFFFFFFFFFFFF,FFFFFFFFFFFFFFFF:FFF:FFF:FFFFFFFFFF:FFFFFFFFF:FF:FF:F,FFFFFFFFFF,FFFFFFF,FF,FFFFF:FF,FF:FF,FF:FFFF,,F,:FFFF,FF::F::FFF,FF:FF,,:F:F,,F:F,FF,F,,:FF,F:
@A00769:42:HV3CFDRXX:1:2101:17644:17049 2:N:0:TCTCATGATA+TCCACGTGTT
GGACTACAGGGGTTTCTAATCCTGTTTGCTCCCCACGCTTTCGAGCCTCAGCGTCAGTTACAGACCAGAGAGCCGCCTTCGCCACTGGTGTTCCTCCATATATCTACGCATTTCACCGCTACACATGGAATTCCACTCTCCTCTTCTGCACTCAAGTCTCCCAGTTTCCAATGACCCTCCCCGGTTGAGCCGGGGGCTTTCACATCAGACTTAAGAAACCGCCTGCGCTCGCTTTACGCCCAATAAATCCG
+
FFFFFFFFFFFFFFFFFFFFFFFFFFFFFFFFFFFFFFFFFFFFFFFFFFFFFFFFFFFFFFFFFFFFFFF:FFFFFFFFFFFFFFFFFFFFFFFFFFFFFFFFFFFFFFFFFFFFFFFFF:FFFFFFF:F:FFFFFFFFFFFF,FFFFFFFFFFFFFFFFFFFF:FFFFFFFFFFFFFFFFF:FF:FFFFFFFFFFF:F:FF:FFFFFFFFFFFFFFF:,FF:,F,:FFFFFFFFF,FFFFFFFFFFF,F
@A00769:42:HV3CFDRXX:1:2101:17607:17080 2:N:0:TCTCATGATA+TCCACGTGTT
GGACTACAGGGGTTTCTAATCCTGTTTGCTCCCCACGCTTTCGAGCCTCAGCGTCAGTTACAGACCAGAGAGCCGCCTTCGCCACTGGTGTTCCTCCATATATCTACGCATTTCACCGCTACACATGGAATTCCACTCTCCTCTTCTGCACTCAAGTCTCCCAGTTTCCAATGACCCTCCCCGGTTGAGCCGGGGGCTTTCACATCAGACTTAAGAAACCGCCTGCGCTCGCTTTACGCCCAATAAATCCG
+
FFFFFFFFFFFFFFFFFFFFFFFFFFFFFFFFFFFFFFFFFFFFFFFFF,FFF:FFF:FFFF:F:FFFFFFFFFFFFFFFFFFFFFFFFFF,FFFFFFFFFFFFFFFFFFFFFFFFFFF:FF:F:FFF:FF:FFFFFFFFFFFFFFFFFFFFFFFFFFFFFF:FFFFFFFFF:,:FFFFFFFFFFFFFFFFFFFFFFFFFFFFFFFFFFFFF,FFFFFFFFF::FFFFFF:F:FFFFFFFFFF:FFF:FF,
@A00769:42:HV3CFDRXX:1:2101:25418:17080 2:N:0:TCTCATGATA+TCCACGTGTT
GGACTACGGGGGTTTCTAATCCTGTTTGCTACCCACACTTTCGAGCCTCAACGTCAGTTACAGTCCAGAAAGCCGCCTTCGCCACTGGTGTTCTTCCATATATCTACGCATTTCACCGCTACACATGGAATTCCACTCTCCTCTTCTGCACTCAAGTCTCCCAGTTTCCAATGACCCTCCCCGGTTGAGCCGGGGGCTTTCACATCAGACTTAAGAAACCGCCTGCGCTCGCTTTACGCCCAATAAATCCG
+
FFFFFFFFFFFFFFFFFFFFFFFFFFFFFFFFFFFFFFFFFFFFFFFFFFFFFFFFFFFFFFFFFFFFFFFFFFFFFFFFFFFFFFFFFFFFFFFFFFFFFFFFFFFFFFFFFFFFFFFFFFFFFFFFFFFFFFFFFFFFFFFFFFFFFFFFFF:FFFFFFFFFFFFFFFFFFFF:FFFFFFF:FFFFFFFFFFFFFF:FFFFF:FF,FFFFFFFFFFFFFFF,FFFFFFFFFFFFFFFFFFFFFFFFFFF
@A00769:42:HV3CFDRXX:1:2101:2826:17096 2:N:0:TCTCATGATA+TCCACGTGTT
GGACTACGCGGGTATCTAATCCTGTTTGCTCCCCACGCTTTCGAGCCTCAGCGTCAGTTACAGACCAGAGAGCCGCCTTCGCCACTGGTGTTCCTCCATATATCTACGCATTTCACCGCTACACATGGAATCCCACTCTCCTCTTCTGCACTCAAGTCTCCCAGTTTCCAACGACCCTCCCCGGTTGAGCCGGGGGCTTTCACATCAGACTTAAGAAACCGCCTGCGCTCGCTTTACGCCCAATAAATCCG
+
FFFFFFFF:FFFFFFFFFFFFFFFFFFFFFFFFFFFFFFFFFFFFFFFFF:FFFFFFFFFFFFFFFFFFFFFFFFFFFFFFFFFFFFFFFFFFF:FFFFFFFFFF:FFFFFFFFFFFFFFFFFFFFFFFFFFFFFFFFFFFFFFFFFFFFFFFFFFFFFFFF:FFFFFFFFFFFFFFFFFFFF:FFFFF:F:FFFFFFFFFFFFFFFF,FFFFFFF:FFFFFFFFFFFFFFFFFF:FFFFF:FFFFFFF,,
@A00769:42:HV3CFDRXX:1:2101:30020:17127 2:N:0:TCTCATGATA+TCCACGTGTT
GGACTACGGGGGTATCTAATCCTGTTTGCTCCCCACGCTTTCGAGCCTCAGCGTCAGTTACAGACCAGAGAGCCGCCTTCGCCACTGGTGTTCCTCCATATATCTACGCATTTCACCGCTACACATGGAATTCCACTCTCCTCTTCTGCACTCAAGTCTCCCAGTTTCCAATGACCCTCCCCGGTTGAGCCGGGGGCTTTCACATCAGACTTAAGAAACCGCCTGCGCTCGCTTTACGCCCAATAAATCCG
+
FFFFFFFFFFFFFFFFFFFFFFFFFFFFFFFFFFFFFFFFFFFFFFFFFFFFFFFFFFFFFFFFFFFFFFFFFFFFFFFFFFFFFFFFFFFFFFFFFFFFFFFFFFFFFFFFFFFFFFFFFFFFFFFFFFFFFFFFFFFFFFFFFFFFFFFFFFFFFFFFFFFFFFFFFFFFFFFFFFFFFFFFFFFFFFFFFFFFFFFFFFFFFFFFFFFFFF:FFFFFFFFFFFFFFFFFFFF:F:FFFFFF:FFFF:F
@A00769:42:HV3CFDRXX:1:2101:29884:17143 2:N:0:TCTCATGATA+TCCACGTGTT
GGACTACGGGGGTATCTAATCCTGTTTGCTCCCCACGCTTTCGAGCCTCAGCGTCAGTTACAGACCAGAGAGCCGCCTTCGCCACTGGTGTTCCTCCATATATCTACGCATTTCACCGCTACACATGGAATTCCACTCTCCTCTTCTGCACTCAAGTCTCCCAGTTTCCAATGACCCTCCCCGGTTGAGCCGGGGGCTTTCACATCAGACTTAAGAAACCGCCTGCGCTCGCTTTACGCCCAATAAATCCG
+
FFFFFFF:FFFFFFFFFFFFFFFFFFFFFFFFFFFFFFFFFFFFFFFFFFFFFFFFFFFFFFFFFFFFFFFF:FFFF:FFFFFFFFFFFFFFFFFFFFFFFFFFFFFFFFFFFFFFFFFFFFFFFFFFFFFFFFFFFFFFFFFFFF:F:FFFF:FFFFFFFFFFFFFFFFF:FFF,FFFF::F,FF:F::,:F:FF:FFFFFFFFFF,FFFFFF:FFFFF,F,F,FFFFF,FFFF:F,FFFFFFFFF,FFF
@A00769:42:HV3CFDRXX:1:2101:23086:17206 2:N:0:TCTCATGATA+TCCACGAGTT
GGACTACACGGGTTTCTAATCCTGTTTGCTACCCACACTTTCGAGCCTCAACGTCAGTTACAGTCCAGAAAGCCGCCTTCGCCAATGGTGTTCTTCCATATATCTACGCATTTCACCGCTACACATGGAATTCCACTCTCCTCTACAGCACTCAAGTCTACCAGTTTCCAATGACCATCCCCGGTTGAGCCGGGGGCTTTCACATCAGACTTAAGAAACCCCCTTCGCTCGCTTTACGCCCAATAAATCCG
+
F:FFF,FFF:FFF:FF,FFFF:FF:FFFFF:FFFFF,FFFFFFFFFFFFFF:FFFFFF,,:F:FFFF:FFFFF:FFFFFFFFFF,:F,FFFFFFF:F,:FF,FF:FFFFFFFFFFF,FF,FFFF,:F:,,FFFF:FF,:FF:FF,F,FFFFFF:,FF:,,FFFF,,FFFF,FF:FF,FFFFFFFFFFFFFF:,FFFFFFFFFFF,FFFFFF:F::,:,FF,F::,F,F:FFFF,FFFFFF:FF:FFFFFFF
@A00769:42:HV3CFDRXX:1:2101:5855:17268 2:N:0:TCTCATGATA+TCCACGTGTT
GGACTACGGGGGTTTCTAATCCTGTTTGCTCCCCACGCTTTCGAGCCTCAACGTCAGTTACAGTCCAGAAAGCCGCCTTCGCCACTGGTGTTCTTCCATATATCTACGCATTTCACCGCTACACATGGAGTTCCACTTTCCTCTACTGCACTCAAGTCATCCAGTTTCCAAAGCAATTCCTCAGTTGAGCTGAGGGCTTTCACTTCAGACTTAAATAACCGTCTGCGCTCGCTTTACGCCCAATAAATCCG
+
FFFFFFFFFFFFFFFFFFFFFFFFFFFFFFFFFFFFFFFFFFFFFFFFFFFFFFFFFFFFFFFFFFFFF:FFFFFFFFFFFFFFFFFFFF:FF:FFFFFFFFFFFFFFFFFFFFFFFFFFFFFFFFFFFFF:FF:FFFFFFFFFFFFFFFFFFFFFFFF:FFFFFFFFF:FFFFFFFFFF:FFF:FFFFFFFFFFFF:FFFFFFFFFFFFFFFFFFFFFFF:FF:FFF:FFFF:FFFFFFF,F,FFFFFFF
@A00769:42:HV3CFDRXX:1:2101:23032:17268 2:N:0:TCTCATGATA+TCCACGTGTT
GGACTACGCGGGTTTCTAATCCTGTTTGCTACCCACACTTTCGAGCCTCAACGTCAGTTACAGTCCAGAAAGCCGCCTTCGCCACTGGTGTTCTTCCATATATCTACGCATTTCACCGCTACACATGGAGTTCCACTTTCCTCTACTGCACTCAAGTCATCCAGTTTCCAAAGCAATTCCTCAGTTGAGCTGAGGGCTTTCACTTCAGACTTAAATAACCGTCTGCGCTCGCTTTGCGCCCACTAAGTCCG
+
FFFFFFFFFFFFFFFFF:FFFFFFF:FFF::FFFFFFFFF,FFFFFFFFFFFFFFFFFFFFFFFFFF:FFFFF,FFFF,FFFF:FFFFFFF,F:FFFFFF,,FFF:FFFF:FFFFFFFFFFFFFFFFFFF,:FF:F,F:FFFFFF:FF:F:FF,FFFFF,FFFFFFFFFFFFFFFF,FFFFF,FFFFFFFFFF:FFFF,FFFFFFFFFFFFFFFF:FF:FF,FFFFFF:F,FFF:,F:FFFF,FFF,FF,F
@A00769:42:HV3CFDRXX:1:2101:24044:17268 2:N:0:TCTCATGATA+TCCACGTGTT
GGACTACGGGGGTATCTAATCCTGTCCGCTACCCATACTCTCGCGCATCAGCGTCAGACTCAGTCTGGTAAGCTGCCTTCGCTATCGGTGTTCTAAGTTATATCTATGCATTTCACCGCTACTTAACTTATTCCGCCTACCCCGTCTGTTCTCTAGCTCTACAGTATTAATGGCGTAGTGAGGTGAAGCCCGAATATTTTACCACTAACTTATAATGCCGCGTCCGCTCCCTTGAAACCCAATATATCCGG
+
FFFFFFFFFFFFFFFFFFFFFFFFFFFFFFFFFF,FFFFFFFFFFFFFF:FFFFFFFF:FFFFFFFFFFFFFF:FFF,:FFFF,FFFFFFFFFFFFFFFFFF,FF:FF::F,:F:FFFF,F:FFF:FFF,FFFFFFFFF:FFFFFFFFFFF:FF:F:FFFFF,FFFFFF:,FFFFFFFFFFFFF,,FFF:F,F:FFF:F,FF,FFFF,FFF:F,F:FF,F:,FF,F:,F,F:F,F:F,F,F:F,F,,:,:F
@A00769:42:HV3CFDRXX:1:2101:26729:17440 2:N:0:TCTCATGATA+TCCACGTGTT
GGACTACCCGGGTTTCTAATCCTGTTTGCTCCCCACGCTTTCGAGCCTCAGCGTCAGTTACAGACCAGAGAGCCGCCTTCGCCACTGGTGTTCCTCCATATATCTACGCATTTCACCGCTACACATGGAATTCCACTCTCCCCTTCTGCACTCAAGTCTCCCAGTTTCCAATGACCCTCCCCGGTTGAGCCGGGGGCTTTCACATCAGACTTAAGAAACCGCCTGCGCTCGCTTTACGCCCAATAAATCCG
+
FFFFFFFFFFFFFFFFFF:FFFFFFFFFFFFFFFFFFFFFFFFFFFF:FFFFF:FFFFFFFFFFFFFFFFFFFFFFFFFFFFF,FFF:FFFFFFFFFFF,FFFFFFF:FFFFFFFFFFFFFFFF:F:FF:F:FFFFFFFFFFF,FFF:FFFFFF,FFFFFFFFFF,FFF:FFFFFFFFF:FFFF:FFFFFFFFFFFFFFFFFFFFFFFFF:FF:,FFFFF:FF:FFFFFF:FF,FFF:FFFFF,F:FFFFF
@A00769:42:HV3CFDRXX:1:2101:10167:17472 2:N:0:TCTCATGATA+TCCACGTGTT
GGACTACTAGGGTATCTAATCCTGTTTGCTCCCCACGCTTTCGAGCCTCAGCGTCAGTTACAGACCAGAGAGCCGCCTTCGCCACTGGTGTTCCTCCATATATCTACGCATTTCACCGCTCCACTTGGAATTCCACTCTCCTCTTCTGCACTCAAGTCTCCCAGTTTCCAATGACCCTCCCCGGTTGAGCCGGGGGCTTTCACTTCAGACTTAAGAAACCGCCTGCGCTCGCTATACGCCCAATAAATCCG
+
:FFFFFFFFFFFFFFF:FF,FFFF,FFFFFFFFFFFFFF:FFF:FFFFFFFFFFF,FFFFF,FFFFFFFFFFFFFFFFFF:FFFFFFF:FF:FFFFFFFFFFFFFFFF,FFFFF:F,:FF,FFF,FFFF::FFFFF::FFFF,,FF:FFFFFFFFFF:FFFF::F:FFFF,F,FFFF::FFFFFF:F:FF,FFF,FFF:FFFF,FF:F,F:FFF:FF:FF,FF,:F:FFFFFF:FFF,F:F,,FFFFF:FF
@A00769:42:HV3CFDRXX:1:2101:7328:17503 2:N:0:TCTCATGATA+TCCACGTGTT
GGACTACTGGGGTATCTAATCCTGTTTGCTCCCCACGCTTTCGAGCCTCAGCGTCAGTTACAGACCAGAGAGCCGCCTTCGCCACTGGTGTTCCTCCATATATCTACGCATTTCACCGCTACACATGGAATTCCACTCTCCTCTTCTGCACTCAAGTCTCCCAGTTTCCAATGACCCTCCCCGGTTGAGCCGGGGGCTTTCACATCAGACTTAAGAAACCGCCTGCGCTCGCTTTACGCCCAATAAATCCG
+
FFFFFFFFFFFFFFFFFFFFFFFFFFFFFFFFFFFFFFFFFFFFFFFFFFFFFFFFFFFFFFFFFFFFFFFFFFFFFFFFFFFFFFFFFFFFFFFFFFFFFFFFFFFFFFFFFFFFFFFFFFFFFFFFFFFFFFFFFFFFFFFFFFFFFFFFFFFFFFFFFFFFFFFFFF,FFFFFFFFFFFF:FFFFFFFFFFFFFFFFFFFFFFFFFFFFFFFFFFFFFFFFFFFFFFFFFFFFFFFFFFF::FFFF::
@A00769:42:HV3CFDRXX:1:2101:14064:17519 2:N:0:TCTCATGATA+TCCACGTGTT
GGACTACTAGGGTATCTAATCCTGTTCGCTCCCCACGCTTTCGAGCCTCAGCGTCAGTTACAGACCAGAGAGCCGCCTTCGCCACTGGTGTTCCTCCATATATCTACGCATTTCACCGCTACACATGGAATTCCACTCTCCTCTTCTGCACTCAAGTCTCCCAGTTTCCAATGACCCTCCCCGGTTGAGCCGGGGGCTTTCACATCAGACTTAAGAAACCGCCTGCGCTCGCTTTACGCCCAATAAATCCG
+
FFFFFFFFFFFFFFFFFFFFFFFFFFFFFFFFFFFFFFFFFFFFFFFFFFFFFFFFFFFFFF:FFFFFF:FFFFFFFFFFFFFFFFFFFFFFFFFFFFFFFFFFFFFFFFFFFFFFFFFFFFFFFFFFFFFFFFFFFFFFFFFFFFFFFFFFFFFFFFFFFFFFFFFFF:FFF:FFFFFFFF:,FF:FFFFFFFFFFFFFFFFFFFFFFFFFFFFFF,FF:FFF,FFFFF:FFFFFFFFFFFF,FFFFF:,
@A00769:42:HV3CFDRXX:1:2101:11894:17644 2:N:0:TCTCATGATA+TCCACGTGTT
GGACTACTAGGGTTTCTAATCCTGTTTGCTCCCCACGCTTTCGAGCCTCAGCGTCAGTTACAGACCAGAGAGCCGCCTTCGCCACTGGTGTTCCTCCATATATCTACGCATTTCACCGCTACACATGGAATTCCGCTCTCCTCTTCTGCACTCAAGTCTCCCAGTTTCCAATGACCCTCCCCGGTTGAGCCGGGGGCTTTCACATCAGACTTAAGAAACCGCCTGCGCTCGCTTTACGCCCAATAAATCCG
+
FFFFFFFFFFFFFFFFFFFFFFFFFFFFFFFFFFFFFFFFFFFFFFFFFFFFFFFFFFFFFFF:FFFF:F,FFFFFFFFFFFFFFFFFFFFFFFFFFFFFFFFFFFFFFFFFFFFFFFFFFFFFFFFFFFFFFF:FFFFFFFFFF:FFFFFFFFF:FFFFFF:FFFFFFFFFF,FFFFFFFFFFFFFFFFFFFFFFFFFFFFFFFFF:FFFFFFFFFFFFFFFF:F:FFFFFFFFFF:F,FFFF:F:FFFF
@A00769:42:HV3CFDRXX:1:2101:2067:17785 2:N:0:TCTCATGATA+TCCACGTGTT
GGACTACGCGGGTTTCTAATCCTGTTTGCTCCCCACGCTTTCGAGCCTCAGCGTCAGTTACAGACCAGAGAGCCGCCTCGCCACTGGTGTTCCTCCATATATCTACGCATTTCACCGCTACACATGGAATTCCACTCTCCTCTTCTGCACTCAAGTCTCCCAGTTTCCAATGACCCTCCCCGGTTGAGCCGGGGGCTTTCACATCAGACTTAAGAAACCGCCTGAGCTCGCTTTACGCCCAATAAATCCGG
+
FFFFFFFFFFFFFFFFFFFFFFFFFFFFFFFFFFFFFFFFFFFFFFFFFFFFFFFFFFFFFFF:FFFFFFFFFFFFFFFFFFFFFFFFFFFFFFFFFFFFFFFFFFFFFFFFFFFFFFFFFFFFFF:F:FFFFFFFFFFFFFFFFFFFFFFFFFFFFFFFFF:FFFFFFFFFFFF:FFFFFFFFFFFFF:F:FFFFFFF,FFF:FF:FFF:,:FF,FFFFF,F,,FFFFFFF,FFF:FFFFFFFFFFF,,,
@A00769:42:HV3CFDRXX:1:2101:21142:17879 2:N:0:TCTCATGATA+TCCACGTGTT
GGACTACCGGGGTATCTAATGGATTACCGCGGCTGCTGACAC
+
FFFFFFFFFFFFFFFFFFFFFFFFFFFFFFFFFFFFFFFFFF
@A00769:42:HV3CFDRXX:1:2101:13865:17895 2:N:0:TCTCATGATA+TCCACGTGTT
GGACTACTAGGGTTTCTAATCCTGTTTGCTCCCCACGCTTTCGAGCCTCAGCGTCAGTTACAGACCAGAGAGCCGCCTTCGCCACTGGTGTTCCTCCATATATCTACGCATTTCACCGCTACACATGGAATTCCACTTTCCTCTTCTGCACTCAAGTCTCCCAGTTTCCAATGACCCTCCCCGGTTGAGCCGGGGGCTTTCACATCAGACTTAAGAAACCGCCTGCGCTCGCTTTACGCCCAATAAATCCG
+
FFFFFFFFF:FFFFFFFFFFFFFFFFFFFFFFFFFFFFFFFFFFFFFFFFFFFFFFFFFFFFF:FFFFFFFFFFFFF,FFFFFFFFFFFFFFFFFFFFFFFFFFFFFFFFFFFFFFFFFF:FFF:FFFFFF,FFFFFF:F:FFF:FFFFFFFFFFFFFFFFFFFFFFFFFFFFFFFFFFFFFFFFFFFFFFFFFFFFF,FFFFFFFFFFFFFFFFF:FFFFFFFFFFFFFFF:FFFFFFFFF,,FFFFFFF
@A00769:42:HV3CFDRXX:1:2101:9842:17942 2:N:0:TCTCATGATA+TCCACGTGTT
GGACTACGCGGGTATCTAATACTGTTTGCTCCCCACGCTTTCGAGCCTCAACGTCAGTTACAGACCACAGAGACGCCTTCGCCACAGGTGTTCCTCCATATATATACGCAATTCACCGCTACACATGGAATTCCACTCTCCACTTCTGCACACAAGTCTCCCAGTTTCCAATGACCCACCCCGGTTGAGCCGGGGGCTTTCACAACAAACATAAAAAACCACCAGCGCACCCATTACGCCCAATAAATCCG
+
FF,F,F,,F:FFFF:FFFF,,FF:FFF,:,,FFF:F,F,FF,:F::F,FF,FFF::,,FFFF,:F::,F,F,,F:FF,:,FFFFFFF,F::FFFF,F:FF,F:,:F:,FF,,F,FFF,F,F:F::,F:FF:FF:,,,FF,F,FFF:F,FFF,,FF,F,FFF:,,F:FFF:F,,FFFFFFFFF,,,FF,,,FFF,FFF,:F,FFF,,F,FFFFFF,F,FFF,:F:,F,:,F,,:F,F,FFFFF:,FFFFFF,
@A00769:42:HV3CFDRXX:1:2101:26928:17942 2:N:0:TCTCATGATA+TCCACGTGTT
GGACTACCCGGGTTTCTAATCCTGTTTGCTCCCCACGCTTTCGAGCCTCAGCGTCAGTTACAGACCAGAGAGCCGCCTTCGCCACTGGTGTTCCTCCATATATCTACGCATTTCACCGCTACACATGGAATTCCACTCTCCCCTTCTGCACTCAAGTCTCCCAGTTTCCAATGACCCTCCCCGGTTGAGCCGGGGGCTTTCACATCAGACTTAAGAAACCGCCTGCGCTCGCTTTACGCCCAATAAATCCG
+
FFFFF:FFFFFFFFFFFFFFFFFFFFFFFFFFFFFFFFFFFFFFFFFFFFFFFFFFFFFFFFFFFFFFFFFFFFFFFFFFFFFFFFFFFFFFFFFFFFFFFFFFFFFFFFFFFFFFFFFFFFFF:FFFFFFFFFFFFFFFFFFFFFFFFFFFFFFFFFFFFFFFFFFFFFFFF:FFFFFFFFFFFFFFFFFFFFFFFFFFFFFFFFFFFFFFFF:FFFFFFFFFFFFFFFFFFFFFF:FFFFFFFFFFFFF
@A00769:42:HV3CFDRXX:1:2101:6723:18051 2:N:0:TCTCATGATA+TCCACGTGTT
GGACTACGAGGGTTTCTAATCCTGTTTGCTCCCCACGCTTTCGAGCCTCAGCGTCAGTTACAGACCAGAGAGCCGCCTTCGCCACTGGTGTTCCTCCATATATCTACGCATTTCACCGCTACACATGGAATTCCACTCTCCTCTTCTGCACTCAAGTCTCCCAGTTTCCAATGACCCTCCCCGGTTGAGCCGGGGGCTTTCACATCAGACTTAAGAAACCGCCTGCGCTCGCTTTACGCCCAATAAATCCG
+
FFFFFFFFFFFFFFFFFFFFFFFFFFFFFFFFFFFFFFFFFFFFFFFFFFFFFFFFFFFFFFFFFFFFFFFFFFFFFFFFFFFFFFFFFFFFFFFFFFFFFFFFFFFFFFFFFFFFFFFFFFFF:FFFF,FFFFFFFFFFFFF,FFFFFFFFFFFFFFFFFFFFFFFFFFFFFFFFFFFFFFF:F::FFFFFFFFFFFFFFFFFFFFFFFFFFFFFF:FFFFFFFFFFFFFFF,FFFFFFFFFFFFFFFFF
@A00769:42:HV3CFDRXX:1:2101:24758:18161 2:N:0:TCTCATGATA+TCCACGTGTT
GGACTACACGGGTTTCTAATCCTGTTTGCTCCCCACGCTTTCGAGCCTCAGCGTCAGTTACAGACCAGAGAGCCGCCTTCGCCACTGGTGTTCCTCCATATATCTACGCATTTCACCGCTACACATGGAATTCCACTCTCCTCTTCTGCACTCAAGTCTCCCAGTTTCCAATGACCCTCCCCGGTTGAGCCGGGGGCTTTCACATCAGACTTAAGAAACCGCCTGCGCTCGCTTTACGCCCAATAAATCCG
+
FFFFFFFFFFFFFFFFFFFFFFFFFFFFFFFFFFFFFFFFFFFFFFFFFFFFFFFFFFFFFFFFFFFFFFFFFFFFFFFFFFFFFFFFFF::FFFFFFFFFFFFFFFFF:FFFFFFF:FFFFFFFFFFFFFFFFFFFFFFFFFFFFFFFFFFFFFFFFFFFFFFFFFFFFFFFFFFFFFFFFF:FF:::FFFFF:FFFFFFFFFFFFF:FFFFFFFFFFF:FFFF::FFFFFFFFFF,FFF:F::FFFF:F
@A00769:42:HV3CFDRXX:1:2101:27724:18161 2:N:0:TCTCATGATA+TCCACGTGTT
GGACTACTCGGGTTTCTAATCCTGTTTGCTCCCCACGCTTTCGAGCCTCAGCGTCAGTTACAGACCAGAGAGCCGCCTTCGCCACTGGTGTTCCTCCATATATCTACGCATTTCACCGCTACACCTGGAATTCCACTCTCCTCTTCTGCACTCAAGTCTCCCAGTTTCCAATGACCCTCCCCGGTTGAGCCGGGGGCTTTCACATCAGACTTAAGAAACCGCCTGCGCTCGCTTTACGCCCAATAAATCCG
+
FFFFFFFFFFFFFFFFFFFFFFFFFFFFFFFFFFFFFFFFFFFFFFFFFFFFFFFFFFFFFFFFFFFFFFFFFFFFFFFFFFFFFFFFFFFFFFFFFFFFFFFFFFFFFFFFFFFFFFFFFFFF,FFFFFFFFFFFFFFFFFFFFFFFFFFFFFFFFFFF:FFFFFFFFFFFFFFFFFFFFFFFFFFFFF:FFFFFFFFFF,FF:FFFFFFF:FFF,FFF:FFF:FFF,FFFFFFFFFFFF:FFF,FFFFF
@A00769:42:HV3CFDRXX:1:2101:31060:18176 2:N:0:TCTCATGATA+TCCACGTGTT
GGACTACGGGGGTTTCTAATCCTGTGTGCTCCCCACGCTTTCGAGCCTCAGCGTCAGTTACAGACCAGAGAGCCGCCTTCGCCACTGGTGTTCCTCCATATATCTACGCATTTCACCGCTACACATGGAATTCCACTCTCCTCTTCGGCACTCAAGGCTCCCAGTTTCCAATGACCCTCCCCGGTTGAGCCGGGGGCGTTCACATCAGACTTAAGAAACCGCCGGCGCTCGCTGTACGCCCAAGACATCCG
+
FFFFFFFFFFFF:FFFFF:FFFFFF,FFFFF:FFFFFF::FFFFFFFFFFFFF::,FFFFFFFFFFFFFF:,FFFFF::FFFF:F,FFFF,FFF,FF:FFFF:F,:,FF,F,FF::F:F:FFFF:FFF,:FF:,,:FFFFF,F:FF,FF:FFFFFF,FFF:FFF,F:FFF,FFF,FF,FFFF:F:,FFF::FFFFF:,F,,,FF:F:FFFF,FFFFF,,F,F,,:F,:FFFFFF:FFFFFF,F,FFF,,F,
@A00769:42:HV3CFDRXX:1:2101:12717:18192 2:N:0:TCTCATGATA+TCCACGTGTT
GGACTACACGGGTATCTAATCCTGTTTGCTACCCACACTTTCGAGCCTCAACGTCAGTTACAGTCCAGAAAGCCGCCTTCGCCACTGGTGTTCTTCCATATATCTACGCATTTCACCGCTACACATGGAGTTCCACTTTCCTCTACTGCACTCAAGTCATCCAGTTTCCAAAGCAATTCCTCAGTTGAGCTGAGGGCTTTCACTTCAGACTTAAATAACCGTCTGCGCTCGCTTTACGCCCAATAAATCCG
+
FFFFFFFFFFFFFFFFFFFFFFFFFFFFFFFFFFFFFFFFFFFFFFFFFFFFFFFFFFFFFFFFFFFFFFFFFFFFFFFFFFFFFFFFFFFFFFFFFFFFFFFFFFFFFFFFFFFFFFFFFFFFFFFFFF,FFF:FFFFFFFFFFFFFFFFFFFFFFFFFFF:FFFFFFFFFFFFFFFFFFFFFFFFFFFFFFFFFFFFFFFFFFFFFFFFFFFFFFFFFF:FFFFFFFFFFFFFFFFFFFFF,FFF:FFF
@A00769:42:HV3CFDRXX:1:2101:27290:18192 2:N:0:TCTCATGATA+TCCACGTGTG
GGACTACTGGGGTATCTAATCCTGTTTGCTACCCACACTTTCGAGCCTCAACGTCAGTTACAGTCCAGAAAGCCGCCTTCGCCACTGGTGTTCTTCCATATATCTACGCATTTCACCGCTACACATGGAGTTCCACTTTCCTCTACTGCACTCAAGTCATCCAGTTTCCAAAGCAATTCCTCAGTTGAGCTGAGGGCTTTCACTTCAGACTTAAATAACCGTCTGCGCTCGCTTTACGCCCAATAAATCCG
+
FFFFFFFFFFFFFFFFFFFFFFFFFFFFFFFFFFFFFFFFFFF:FFFFFFFFFFFFFFFFFFFFFFF::FFFFFFFFFFFFFFFFFFFFFFFFFFFFFFFFFFFFFFFFFFFFFFFFFFFFFFFFFFFFFFFFFFFFFFFFFFFFFFFFFFFFFFFFF:FFFFFFFFF:FFFFF:FFFFFFFFFFFFFFFFF:FF:FFFF:FFFFFFF:FFFFF:F:FF:,,F:,:FFFF:FFFFFF,FFFFFFFFFFFF,
@A00769:42:HV3CFDRXX:1:2101:15393:18223 2:N:0:TCTCATGATA+TCCACGTGTT
GGACTACTGGGGTTTCTAATCCTGTTTGCTCCCCACGCTTTCGAGCCTCAGCGTCAGTTACAGACCAGAGAGCCGCCTTCGCCACTGGTGTTCCTCCATATATCTACGCATTTCACCGCTACACTAGGAATTCCACTTACCTCTCCTGCCCTCAAGTTATGCAGTTTCCAATGACCTTTTTGGGTTGAGCCCAAAAATTTCACACCAGACTTACATAACCACCTCCGCACCCTTTACGCCCAATAATTCCG
+
FFFFFFFFFFFFFF:FFFFFFF:FFFFFFFFFFFFFF:FF:FFF:FFFFFFFFFFFFFFFFF:FFFFFF:FFFFFFF,FFFFFFFFFFFFFFFFFFFFFFF:FFFFF:FFFFF:FFFF::FF:FFFFFFFFFFFFFF:FF,FFFFF:FF,:FFFF:FFFFFFFFFFFFFF:,F:FF::FFFF,FFFFF:,FFFFFFF,FFFFF:FFFFFF:FFFFFFFFFF:::,,FFFFFF::FFF:FFFFF,FFFFF:F
@A00769:42:HV3CFDRXX:1:2101:24867:18286 2:N:0:TCTCATGATA+TCCACGTGTT
GGACTACACGGGTTTCTAATCCTGTTTGCTCCCCACGCTTTCGAGCCTCAGCGTCAGTTACAGACCAGAGAGCCGCCTTCGCCACTGGTGTTCCTCCATATATCTACGCATTTCACCGCTACACATGGAATTCCACTCTCCTCTTCTGCACTCAAGTCTCCCAGTTTCCAATGACCCTCCCCGGTTGAGCCGGGGGCTTTCACATCAGACTTAAGAAACCGCCTGCGCTCGCTTTACGCCCAGTAACTCCG
+
,FFFFFFF,:FFFFFFFFFFFFFFFFFFFFFFFFFFFFFFF::::FFFF:FFFFF:F,FFF:FFFFFFFFFF:F:FFF,,FFF:F:::FFFF:F:::FFFFFFFFF:FF,FF,FFFFFFFFFF:F,::FFFFFFFFFF:FFFF,FFFFFFFFFFFFF:FF,FFF:FF,F,FFF:FFFFFFFFFFFFFF:FFFFFFFFF,FF:FF,FF::FFFFFFFFFFFFFFFFFFFFFFFFFFF:FFF:F,FF,:FF,F
@A00769:42:HV3CFDRXX:1:2101:24216:18349 2:N:0:TCTCATGATA+TCCACGTGTT
GGACTACGGGGGTATCTAATCCTGTTTGCTACCCACACTTTCGAGCCTCAACGTCAGTTACAGTCCAGAAAGCCGCCTTCGCCACTGGTGTTCTTCCATATATCTACGCATTTCACCGCTACACATGGAGTTCCACTTTCCTCTACTGCACTCAAGTCATCCAGTTTCCAAAGCAATTCCTCAGTTGAGCTGAGGGCTTTCACTTCAGACTTAAATAACCGTCTGCGCTCGCTTTACGCCCAATAAATCCG
+
FFFFFFFFFFFFFFFFFFFFFFFFFFFFFFFFFFFFFFFFFFFFFFFFFFFFFFFFFFFFFFFFFFFF,FFFFFFFFFFFFFFFFFFFFFFFF:FFFFFFFFFFFFFFFFFFFFFFFFFFFFFF::FFFFFFFFFFF:FFFFFFFFFFFFFFF:FFFFFFFFFFFFF,FFFFFFFFFFFFFFFFFFFF:FFFFFFFFFFFFFFFFFFFFFFFFF,FFFFFF,FFFFFFFFFFFFFFF:FFFFFF:FFFFFF
@A00769:42:HV3CFDRXX:1:2101:8730:18364 2:N:0:TCTCATGATA+TCCACGTGTT
GGACTACGCGGGTTTCTAATCCTGTTTGCTCCCCACGCTTTCGAGCCTCAGCGTCAGTTACAGACCAGAGAGCCGCCTTCGCCACTGGTGTTCCTCCATATATCTACGCATTTCACCGCTACACATGGAATTCCACTCTCCTCTTCTGCACTCAAGTCTCCCAGTTTCCAATGACCCTCCCCGGTTGAGCCGGGGGCTTTCACATCAGACTTAAGAAACCGCCTGCGCTCGCTTTACGCCCAATAAATCCG
+
FFFFFFF:FFFFFFFFFFFFFFFF:FFFFFFFFFFFFFFFFFFFFFFFFFFFFFFFFFFFFFFFFFFFFFFFFFFFFFFFFFF:FFFFFFFFFFFFFFFFFFFFFFFFFFF:FFFFFFF,FFFFFFFFFFFFFFFF:FFFFFFFFFFFFFFFFFFFFFFFFFFFFFFFFFFFFFFFFFFFFFFFFFFFFFFFFFFFFFFFFFFFFFF:FFF:FFFFFFFFFFFFF::FFFFFFFFFF,FFFF:FFFFFFFF
@A00769:42:HV3CFDRXX:1:2101:18213:18380 2:N:0:TCTCATGATA+TCCACGTGTT
GGACTACGGGGGTTTCTAATCCTGTTTGCTCCCCACGCTTTCGAGCCTCAGCGTCAGTTACAGACCAGAGAGCCGCCTTCGCCACTGGTGTTCCTCCATATATCTACGCATTTCACCGCTACACATGGAATTCCACTCTCCTCTTCTGCACTCAAGTCTCCCAGTTTCCAATGACCCTCCCCGGTTGAGCCGGGGGCTTTCACATCAGACTTAAGAAACCGCCTGCGCTCGCTTTACGCCCAATAAATCCG
+
FFFFFFFFFFFFFFFFFFFFFFFFFFFFFFFFFFFFFFFFFFFFFFFFFFFFFFFFFFFFFFFFFFFFFFFFFFFFFFFFFFFFFFFFFFFFFFFFFFFFFFFFFFFFFFFFFFFFFFFF:FFFFFFFFF,FFFF:FFFFFFFFFFFFFFFFFFFFFFFFFFFFFFFFFFFF::FFFFFFFFFFFFFFFFFF:FFFFFFFFFFFFFFFFFFFFFFFFF:FFFFFFFFFFFFFFFFFFFFFFFF:F:F,FFF
@A00769:42:HV3CFDRXX:1:2101:8160:18443 2:N:0:TCTCATGATA+TCCACGTGTT
GGACTACGGGGGTATCTAATCCTGTTTGATACCCACGCTTTCGTGCATCAGCGTCAATAGCGGATTCGTGAGATGCCTTCGCAATCGGTGTTCTGTGTGATATTTACGCATTTCACCGCTACACCACGCATTCCGCATACTTCTCGCCCACTCAAGAACGCCAGTTTCAACGGCGGAGCGAGGTTGAGCCCCGCGATTTTACCGCTGACTTGGCATTCCGCCTGCGCTCGCTTTACGCCCAATAAATCCGG
+
FFFFFFFFFFFFFFFFFFFFFFFFFFFFFFFFFFFFFFFFFFFFFFFFFFFFFFFFFFFFFFFFFFFFFFFFFFFFFFFFFFFFFFFFFFFFFFFFFFFFFFFFFFFFFFF:FFFFFFFFFFFFFFFFFFFFFFFFFFFFFFFFFFFFFFFFF:FFFFF:FFFFFFFFFFFFFFFFFFFFF:FFFFFFFFFF:FFFFFFF:F:FF:FFFFF:FFFFFFF:F,F,,FF:FFFFFFFFFFFFF:F::,FF,F,
@A00769:42:HV3CFDRXX:1:2101:23384:18443 2:N:0:TCTCATGATA+TCCACGTGTT
GGACTACTAGGGTTTCTAATCCTGTTTGCTCCCCACGCTTTCGAGCCTCAGCGTCAGTTACAGACCAGAGAGCCGCCTTCGCCACTGGTGTTCCTCCATATATCTACGCATTTCACCGCTACACATGGAATTCCACTCTCCTCTGCTGCACTCAAGTCTCCCAGTTTCCAATGACCCTCCCCGGTTGAGCCGGGGGCTTTCACATCAGACTTAAGACACCGCCTGCGCTCGCTTTACGCCCACTAAATCCG
+
FFFFFFFFFFFFFFFFFFFFFFFFFFFFFFFFFFFFFFFFFFFFFFFFFFFFFFFFFFFFFF:FFFFFFFFFFFFFFFFFFFFFFFFFFFFFFFFFFFF:FFFFFFFFFFFFFFFFFFFFFFFFF:FFFFFFFFFFFFFFFFFF,F,F:FFFFFFFF:FFFF:FFFFFFF:FFFFFF:FF:FFFFFFFFF:F,FFFFFFFFFF:,FFFFFF,:FFFFFFF:FFF:F:F,FFFF::FFFFFF,,,FFF:FF,
@A00769:42:HV3CFDRXX:1:2101:6433:18552 2:N:0:TCTCATGATA+TCCACGTGTT
GGACTACCGGGGTTTCTAATCCTGTTTGCTCCCCACGCTTTCGAGCCTCAGCGTCAGTTACAGACCAGAGAGCCGCCTTCGCCACTGGTGTTCCTCCATATATCTACGCATTTCACCGCTACACATGGAATTCCACTCTCCTCTTCTGCACTCAAGTCTCCCAGTTTCCAATGACCCTCCCCGGTTGAGCCGGGGGCTTTCACATCAGACTTAAGAAACCGCCTGCGCTCGCTTTACGCCCAATAAATCCG
+
FFFFFFFFFFF:FFF:FFFFFF:FFFFFFFFFFFFFFFFFFFFF:FFFFFFFFFFFFFFFFFFFFFF:FFF:FFFFFFFFFF,FFFFFFFFF,FFFFFFFFFF,FFF:F:FFFFFFFFFFFFFFFFFF,FFFFFF:FFFFFFFFF:FFFFFFFFF,FFFFFFFFFFF:FFFF:FFFFFFFFFFFFF,FFF:FFFFFFFFFFFFFFFFFFFFF:FFFFF:FFF:FF:FFFFFFFFF:FFFFFFFF,F,FFFF
@A00769:42:HV3CFDRXX:1:2101:6867:18584 2:N:0:TCTCATGATA+TCCACGTGTT
GGACTACCGGGGTTTCTAATCCTGTTTGCTCCCCACGCTTTCGAGCCTCAGCGTCAGTTACAGACCAGAGAGCCGCCTTCGCCACTGGTGTTCCTCCATATATCTACGCATTTCACCGCTACACATGGAATTCCACTCTCCTCTTCTGCACTCAAGTCTCCCAGTTTCCAATGACCCTCCCCGGTTGAGCCGGGGGCTTTCACATCAGACTTAAGAAACCGCCTGCGCTCGCTTTACGCCCAATAAATCCG
+
FFFFFFFFFFFFFFFFFFFFFFFFFFFFFFFFFFFFFFFFFFFFFFFFFFFFFFFFFFFFF:F:FFFFFFFFFFFFFFFFFFFFFFFFFF:FFFFFFFFFF:FFFFFFFFFFFFFFFFFFFFFF:FFFFF,FFFFF,FFFFFFFFFFFFFFFFFFFFFFFFFFFFFFFFFFFF:FFFFFFFFF:FFFFFFFFFFFFFFFFFFFFFFFFFFFFFFFF,:FFFFFFFFFF:FFFFFFFFFFFFFFFFFFFFFF
@A00769:42:HV3CFDRXX:1:2101:6976:18615 2:N:0:TCTCATGATA+TCCACGTGTT
GGACTACTAGGGTTTCTAATCCTGTTTGCTCCCCACGCTTTCGAGCCTCAGCGTCAGTTACAGACCAGAGAGCCGCCTTCGCCACTGGTGTTCCTCCATATATCTACGCATTTCACCGCTACACATGGAATTCCACTCTCCTCTTCTGCACTCAAGTCTCCCAGTTTCCAATGACCCTCCCCGGTTGAGCCGGGGGCTTTCACATCAGACTTAAGAAACCGCCTGCGCTCGCTTTACGCCCAATAAATCCG
+
FFFFFFFFFFFFFFFFFFFFFFFFFFFFFFFFFFFFFFFFFFFFFFFFFFFFFFFFFFFFF,FFFFFFFFFFFFFFFFFFFFFFFFFFFFFFFFFFFFFFFFFFFFFFFFFFFF:FFFFFFFFFFFFFFF:FFFFFFFFFFFFFFFFFFFFFFFFFFFFFFFFFFFFFFFFFFFFFFFFFFFFFFFFFFFFFFFFFFFFFFFFFFFFFFFFFFFF::FFFFFFF,FFFFF,FFFFFF,FFFFFFFF:FFFF
@A00769:42:HV3CFDRXX:1:2101:23366:18662 2:N:0:TCTCATGATA+TCCACGTGTG
GGACTACAGGGGTTTCTAATCCTGTTTGCTCCCCACGCTTTCGAGCCTCAGCGTCAGTTACAGACCAGAGAGCCGCCTTCGCCACTGGTGTTCCTCCATATATCTACGCATTTCACCGCTACACATGGAATTCCACTCTCCTCTTCTGCACTCAAGTCTCCCAGTTTCCAATGACCCTCCCCGGTTGAGCCGGGGGCTTTCACATCAGACTTAAGAAACCGCCTGCGCTCGCTTTACGCCCAATAAATCCG
+
FFFFFFFFFFFFFFFFFFFFFFFFFFFFFFFFFFFFFFFFFFFFFFFFFFFFFFFFFFFFFFFFFFFFFFFFFFFFFFFFFFFFFFFFFFF:FFFFFFFFFFFF:FFFFFFFFFFFFFFFFFFFFFFFFFFFFFFFFFFFFFFFFF:FFFFFFFFFFFFFFFFFFFFFF:F:FFFFFFFFFFFFFFFFFFFFFFFFF:F:FFFFFFFFFFFFF:,FF:FF:FFF,FFFFFFFF:FFFFFFFFF:FFFFFFF
@A00769:42:HV3CFDRXX:1:2101:15845:18724 2:N:0:TCTCATGATA+TCCACGTGTT
GGACTACTGGGGTTTCTAATCCTGTTTGCTCCCCACGCTTTCGAGCCTCAGCGTCAGTTACAGACCAGAGAGCCGCCTTCGCCACTGGTGTTCCTCCATATATCTACGCATTTCACCGCTACACATGGAATTCCACTCTCCTCTTCTGCACTCAAGTCTCCCAGTTTCCAATGACCCTCCCCGGTTGAGCCGGGGGCTTTCACATCAGACTTAAGAAACCGCCTGCGCTCGCTTTACGCCCAATAAATCCG
+
FFFFFFFFFFFFFFFFFFFFFFFFFFFFFFFFFFFFFFFFFFFFFFFFFFFFFFFFFFFF:FFFFFFFFFFFFFFFFFFFFFFFFFFFFFFFFFFFFFFFFFFFFFFFFFFFFFFFFFFFFFFFFFFFFFFFFFFFFFFFFFFFFFFFFFFFFFFFFFFFFFFFFFFFFFFFFFFFFFFFFFFFFFF:FFF:FFFFFFFFF:FFFFFFF:F:FFFFFF:FFF:FF:FFFF:FFFFFF,FFF:FFF,FFFF,
@A00769:42:HV3CFDRXX:1:2101:23366:18724 2:N:0:TCTCATGATA+TCCACGTGTG
GGACTACAGGGGTTTCTAATCCTGTTTGCTCCCCACGCTTTCGAGCCTCAGCGTCAGTTACAGACCAGAGAGCCGCCTTCGCCACTGGTGTTCCTCCATATATCTACGCATTTCACCGCTACACATGGAATTCCACTCTCCTCTTCTGCACTCAAGTCTCCCAGTTTCCAATGACCCTCCCCGGTTGAGCCGGGGGCTTTCACATCAGACTTAAGAAACCGCCTGCGCTCGCTTTACGCCCAATAAATCCG
+
FFFFFFFFFFFFFFFFFFFFFFFFFFFFFFFFFFFFFFFFFFFFFFFFFFFFFFFFFFFFFFFFFFFF:FFFFFFFFFFFFFF:FFFFFFFFFFFFFFFFFFFFFFFFFFFFFFFFFFFFFFFFFFFFFFFFFFFFFFFFFFFFFFFFFFFFFFFFFFFFFFFFFFFFFFFF:FFFFFFFFFFFFFFFFFFFFFFFFF:FFFFFFFFFFFFFFFFFF:FFFFFF:FFFFFFFFFFFFFFFFFFFFFFFFF:
@A00769:42:HV3CFDRXX:1:2101:17490:18756 2:N:0:TCTCATGATA+TCCACGTGTT
GGACTACTCGGGTTTCTAATCCTGTTTGCTCCCCACGCTTTCGAGCCTCAGCGTCAGTTACAGACCAGAGAGCCGCCTTCGCCACTGGTGTTCCTCCATATATCTACGCATTTCACCGCTACACATGGAATTCCACTCTCCTCTTCTGCACTCAAGTCTCCCAGTTTCCAATGACCCTCCCCGGTTGAGCCGGGGGCTTTCACATCAGACTTAAGAAACCGCCTGCGCTCGCTTTACGCCCAATAAATCCG
+
FFFFFFFFFFFFFFFFFFFFFFFFFFFFFFFFFFFFFFFFFFFFFFFFFFFFFFFFFFFFFFFFFFFFFFFFFFFFFFFFFFFFFFFFFFFFFFFFFFFFFFFFFFFFFFFFFFFFFFFFFFFFFF:FF:FFFFFFFFFFFFFFFFFFFFFFFFFFFFFFFFFFFFFFFFFF:FFFFFFFFFFFFFFFFFFFFFFFFFFFFFFFFFFFFFFFF,,,FFFFFFFFFFFFFFFFFFFFF::FFFFFFFFFFF:
@A00769:42:HV3CFDRXX:1:2101:18249:18818 2:N:0:TCTCATGATA+TCCACGTGTT
GGACTACAGGGGGTATCTAATCCTGTTTGCTCCCCACGCTTTCGAGCCTCAGCGTCAGTTACAGACCAGAGAGCCGCCTTCGCCACTGGTGTTCCTCCATATATCTACGCATTTCACCGCTACACATGGAATTCCACTCTCCTCTTCTGCACTCAAGTCTCCCAGTTTCCAATGACCCTCCCCGGTTGAGCCGGGGGCTTTCACATCAGACTTAAGAAACCGCCTGCGCTCGCTTTACGCCCAATAAATC
+
FFFFFFFFFFFFFFFFFFFFFFFFFFFFFFFFFFFFFFFFFFFFFFFFFFFFFFFFFFFFFFFFFFFFFFFFFFFFFFFFFFFFFFFFFFFFFFFFFFFFFFFFFFFFFFFFFFFFFFFFF:FFFFFFFFFFFFFFFFFFFFFFFFFFFFFFFFFFFFFFFFFFFFFFFFFFFFFFFFFFFFFFFFFFFFFFFFFFFFFFFFFF:FFFFFFFFFF,FFFF:F:FFFFFFFFFFFFFFFFFFFF,:FFFFF
@A00769:42:HV3CFDRXX:1:2101:24379:18818 2:N:0:TCTCATGATA+TCCACGTGTT
GGACTACCAGGGTTTCTAATCCTGTTTGCTCCCCACGCTTTCGAGCCTCAGCGTCAGTTACAGACCAGAGAGACGCCTTCGCCACTGGTGTTCTTCCATATATCTACGCATTTAACCGCTACACATGGAGTTCCACTTTCCTCTACTGCACTCAAGTCATCCAGTTTCCAAAGCAATTCATAAGTTGAGCTGAGGGCTTTCACTTCAGACTTAAATAACCGACTGCGCTCGCTTTACGCCCAATAAATCCG
+
FFFFFFF,:FFFF:FFFFFFFFFFFFFFFFFFFFFFFFFFFFFFFF,FFFFFFFFFFFFF,F,,F,FF:,:F:FFFFFFFFF,F,F:FF,FFF,FF:F:FF,FFFFFFFFFFF,FFFFFFFFFFFF,FF:FFFFFF,F,FFFFFFF,,:FFFFFFF,FFFFFFFFFFF,:FFFFFFFFFF,:FFFF,FFFF:,,:F:FFFFFFFFF,FFFFFFF:,F,FFFFFF:FFF:F,FFFF::FFFFFFF:FFFF:F
@A00769:42:HV3CFDRXX:1:2101:9236:18834 2:N:0:TCTCATGATA+TCCACGTGTT
GGACTACTGGGGTATCTAATCCTGTTTGCTCCCCACGCTTTCGAGCCTCAGCGTCAGTTACAGACCAGAGAGCCGCCTTCGCCACTGGTGTTCCTCCATATATCTACGCATTTCACCGCTACACATGGAATTCCACTCTCCTCTTCTGCACTCAAGTCTCCCAGTTTCCAATGACCCTCCCCGGTTGGGCCGGGGGCTTTCACATCAGACTTAAGAAACCGCCTGCGCTCGCTTTACGCCCAATAAATCCG
+
FFFFFFFFFFFFFFFFFFFFFFFFFFFFFFFFFFFFFFFFFFFFFFFFFFFFFFFFFFFFFFFFFFFFFFFFFFFFFFFFFFFFFFFFFFFFFFFFFFFFFFFFFFFFFFFFFFFFFFFFFFFF:FFFFFFFFFFFFFFFFFFFFFFFFFFFFFFFFFFFFFFFFFFFFF:FFFFFFFFFFFF:FFFFFFFFFFFFF:FFFFFFFFFFFFFFFFFFFFFFFFFFFFFFFF:FFFFFF:FFFFF,FFFFFFF
@A00769:42:HV3CFDRXX:1:2101:22426:18850 2:N:0:TCTCATGATA+TCCACGTGTT
GGACTACCGGGGTTTCTAATTACCGCGGCTGCTGACAC
+
FFFFFFFF:FFFFFFF,,:,FF,FFFFFFFFFFFFFFF
@A00769:42:HV3CFDRXX:1:2101:19434:19022 2:N:0:TCTCATGATA+TCCACGTGTT
GGACTACAGGGGTTTCTAATCCTGTTTGCTCCCCACGCTTTCGAGCCTCAGCGTCAGTTACAGACCAGAGAGCCGCCTTCGCCACTGGTGTTCCTCCATATATCTACGCATTTCACCGCTACACATGGAATTCCACTCTCCTCTTCTGCACTCAAGTCTCCCAGTTTCCAATGACCCTCCCCGGTTGAGCCGGGGGCTTTCACATCAGACTTAAGAAACCGCCTGCGCTCGCTTTACGCCCAATAAATCCG
+
FFFFFFFFFFFFFFFFFFFFFFFFFFFFFFFFFFFFFFFFFFFFFFFFFFFFFFFFFFFFFFFFFFFFFFFFFFFFFFFFFFFFFFFFFFFFFFFFFFFFFFFFFFFFFFFFFFFFFFFFFFFF:FFFFFFFFFFFFF:FFFFFFFFFF:FFFFFFFFFFFFFFFFFFFFFFFFFFFFFFFFFFFFFFFFFFFFFFFFFFFFFFFFFFFFFFFF,FFFFFFFFFFFFFFFFFFFFFFFFFFFFFF::FF,F
@A00769:42:HV3CFDRXX:1:2101:2022:19053 2:N:0:TCTCATGATA+TCCACGTGTT
GGACTACAGGGGTATCTAATCCTGTTTGCTCCCCACGCTTTCGAGCCTCAGCGTCAGTTACAGACCAGAGAGCCGCCTTCGCCACTGGTGTTCCTCCATATATCTACGCATTTCACCGCTACACATGGAATTCCACTCTCCTCTTCTGCACTCAAGTCTCCCAGTTTCCAATGACCCTCCCCGGTTGAGCCGGGGGCTTTCACATCAGACTTAAGAAACCGCCTGCGCTCGCTTTACGCCCAATAAATCCG
+
FFFFFFFFFFFFFFFFFFFFFF:FFFFFFFFFFFFF:FFFFFFFFFFFFFFFFFFFFFFFFF:FFFFFFFFFFFFFFFFFFFFFFFFFFFFFFFFFFFFFFFFFFFFFFFFFFFFFFFFFFFFFFFFFFFFFFFFFFFFFFFFFFFFFFFFFF:FFFFFFFFFFFFFF,FFFFFFFFFFFF:FFFFFFFFF:FFFFFFFFFFFFFFFFFFFFFFF:FFFFFF,F:FFFFF,:FFFF:,FFFFFFFFFFF,,
@A00769:42:HV3CFDRXX:1:2101:19325:19053 2:N:0:TCTCATGATA+TCCACGTGTT
GGACTACGAGGGTTTCTAATCCTGTTCGCTCCCCACGCTTTCGAGCCTCAGCGTCAGTTACAGACCAGAGAGCCGCCTTCGCCACTGGTGTTCCTCCATATATCTACGCATTTCACCGCTACACATGGAATTCCACTCTCCTCTTCTGCACTCAAGTCTCCCAGTTTCCAATGACCCTCCCCGGTTGAGCCGGGGGCTTTCACATCAGACTTAAGAAACCGCCTGCGCTCGCTTTACGCCCAATAAATCCG
+
FFFFFFFFFFFFFFFFFFFFFFFFFFFFFFFFFF:FFFF:FFFFFFFFF:FFF:FFFFFFFFFFFFFFFFFFFFFFFFFFFFFFFFFFFFFFFFFFFFFFFFFFFFFFFFFFFF:FFF:FFF:F,FFFFFFFFFFFFFFFFFFFFFFFFFFFFFFFFFFFFFFFFFFFFFFFFFFFFFFFFFF:FFFFFFFFFFFFFFFFFFFF:FFFFFFFFFFFFFFFFFFFFFFFFFFFFFFFFFFFFFF,FFFFFFF
@A00769:42:HV3CFDRXX:1:2101:1750:19085 2:N:0:TCTCATGATA+TCCACGTGTT
GGGGTACGCGGGTATGTAATACATATTTATCCCAACCCAAAACAGCCACAACGACAAATAAAAAACACAAAGACACAATAGCCAACAGAGTTACACCCAAAATAAAAACAATAGAATACAAAACAAGAAAAAAAAAACCCCAATTAAGCACAAAAATCAAGCAAACACAAAAAAACAAACCCGCAAGAGAACGGGGCGTCAAAATCAGTCTTAAAAAAACACCATCACACGCAGAAAGACAATCAAAAACG
+
FF,,,,,:,:F:,,F,,,F,,,,,,FF,,,,,:,F,,FFF:,:F:F:,,F,,,,,,:,,:FFFF,,:,F,F,F,:,F:,F,F,:F:,,,,,F:,:,:,,F:,,::F,,,::,,,,,,F,,,,,,,,,,,F,,,,:FFF,,,,,:,,:,,F:F,F,,,FFF,::,,FF,F,F,,,:,F,FF,,,,F,,F,FF,,,,,,,,,,,::,F:F,,,,F,,F,,,F,,F:,:FFF,,,,,:,F,FF:::,FF,:FF,
@A00769:42:HV3CFDRXX:1:2101:17372:19085 2:N:0:TCTCATGATA+TCCACGTGTT
GGACTACGAGGGTATCTAATCCTGTTCGCTCCCCACGCTTTCGAGCCTCAGCGTCAGTTACAGACCAGAGAGCCGCCTTCGCCACTGGTGTTCCTCCATATATCTACGCATTTCACCGCTACACATGGAATTCCACTCTCCTCTTCTGCACTCAAGTCTCCCAGTTTCCAATGACCCTCCCCGGTTGAGCCGGGGGCTTTCACATCAGACTTAAGAAACCGCCTGCGCTCGCTTTACGCCCAATAAATCCG
+
FFFFFFFFFFFFFFFFFFFFFFFFFFFFFFFFFFFFFFFFFFFFFFFFFFFFFFFFFFFFFFFFFFFFFFFFFFFFFFFFFFFFFFFFFFFFFFFFF:FFFFFFFFFFF:FFFFFFFFFFFFFFFFFFFFFFFFFFFFFFFFFFFFFFFFFFFFFFFFFFFFFFFFFF:FFFFFFFFFFFFFFFFFFFFFFFFFF:FFFFF:FFFFFFFFFFFFFFFFFFFFFFFFFFFFFFFFFFF:FFFFF:FFFFFFF
@A00769:42:HV3CFDRXX:1:2101:10547:19382 2:N:0:TCTCATGATA+TCCACGTGTT
GGACTACGAGGGTTTCTAATCCTGTTTGCTCCCCACGCTTTCGAGCCTCAGCGTCAGTTACAGACCAGAGAGCCGCCTTCGCCACTGGTGTTCCTCCATATATCTACGCATTTCACCGCTACACATGGAATTCCACTCTCCTCTTCTGCACTCAAGTCTCCCAGTTTCCAATGACCCTCCCCGGTTGAGCTGAGGGCTTTCACATCAGACTTAAGAAACCGCCTGCGCTCGCTTTACGCCCAATAAATCCG
+
FFFFFFFFFFFFFFFFFF:FFFFFFFFFFFFFFFFFFFFFFFFFFFFFFFFFFFFFFFFFFFFFFFFFFFFFFFFFFFFFFFFFFFFFFFFFFFFFFFFFFFFFFFFFFFFFFFFFFFFFFFFFFFFFF:FFFFFFFFFF:FFFFFFFFFFFFFFFFFFFFFFFFFFFFFFFFFFFFFFFFFFFFFFFFFFF:FFFFF:FFFFFFFFFFFFFFFFFFFFFFF,F:FFFFFFFFFFFFFFFFF,,FF:FFF,
@A00769:42:HV3CFDRXX:1:2101:10610:19554 2:N:0:TCTCATGATA+TCCACGTGTT
GGACTACTGGGGTTTCTAATCCTGTTTGCTCCCCACGCTTTCGAGCCTCAGCGTCAGTTACAGACCAGAGAGCCGCCTTCGCCACTGGTGTTCCTCCATATATCTACGCATTTCACCGCTACACATGGAATTCCACTCTCCTCTTCTGCACTCAAGTCTCCCAGTTTCCAATGACCCTCCCCGGTTGAGCCGGGGGCTTTCACATCAGACTTAAGAAACCGCCTGCGCTCGCTTTACGCCCAATAAATCCG
+
F:FFFFFF:FF:FFFFFFFF:FF:FFFFFFFFFFF:FFF:FF,FFFFFFFFF:FFFF,FFFFFF:FFFFFFFFFFFFFFF:FFFFFFFF:FFFFFFFFFF:FFFFFF:FF,FFF:FFFFFFFFFFFF:F:FFFFFFFFFF:FFFFF,FFFFFFFFF,FFFF,FFFF,FFFFFFFFFFF:FFFFF,FFFF,FFF:FFFF,FFFFFF,F:FF:FFF,:FFFFFF::FF:FFF:F,F,,FFFFFF::F,FFF,:
@A00769:42:HV3CFDRXX:1:2101:29894:19570 2:N:0:TCTCATGATA+TCCACGTGTT
GGACTACCCGGGTATCTAATCCTGTTTGCTCCCCACGCTTTCGAGCCTCAGCGTCAGTTACAGACCAGAGAGCCGCCTTCGCCACTGGTGTTCCTCCATATATCTACGCATTTCACCGCTACACATGGAATTCCACTCTCCTCTTCTGCACTCAAGTCTCCCAGTTTCCAATGACCCTCCCCGGTTGAGCCGGGGGCTTTCACATCAGACTTAAGAAACCGCCTGCGCTCGCTTTACGCCCAATAAATCCG
+
FFFFFFFFFFFFFFFFFFFFFFFFFFFFFFFFFFFFFFFFFFFFFFFFFFFFFFFFFFFFFFFFFFFFFFFFFFFFFFFFFFFFFFFFFFFFFFFFFFFFFFFFFFFFFFFFFFFFFFFFFFFFFFFFFFFFFFFFFFFFFFF:FFFFFFFFFFFFFFFFFFFFFFFFFFFFFFFFFFFFFFFFFFFFFFFFFFFFFFFFFFFFFFFFFFFFFFFFFFFFFFFF,FFFFFFFFFFFFFFFFFFFF,FFFF:
@A00769:42:HV3CFDRXX:1:2101:30002:19820 2:N:0:TCTCATGATA+TCCACGTGTT
GGACTACCCGGGTTTCTAATCCTGTTTGCTCCCCACGCTTTCGAGCCTCAGCGTCAGTTACAGACCAGAGAGCCGCCTTCGCCACTGGTGTTCTTCCATATATCTACGCATTTCACCGCTACACATGGAATTCCACTCTCCTCTTCTGCACTCAAGTCTCCCAGTTTCCAATGACCCTCCCCGGTTGAGCCGGGGGCTTTCACATCAGACTTAAGAAACCGCCTGCGCTCGCTTTACGCCCAATAAATCCG
+
FFFFFFFFFFFFFFFFFFFFFFFFFFFFFFFFFFFFFFFFFFFFFFFFFFFFFFFFFFFFFFFFFFFFFFFFFFFFFFFFFFFFFFFFFFFFFFFFFFF:FFFFFFFFFFFFFFFFFFFFFFFFFFFFFFFFFFFFFFFFFFFFFFFFFFFFFFFFFFFFFFFFFFFFFFFFFFFFFFFFFFFFFFFFFFF:FFFFFFFFFFFFFFFFFFFFFFFFFF:FFFFF:FFFFFFFFFFFFFFFFFFFFFFFFFF
@A00769:42:HV3CFDRXX:1:2101:29252:19867 2:N:0:TCTCATGATA+TCCACGTGTT
GGACTACAGGGGTTTCTAATCCTGTTTGCTCCCCACGCTTTCGAGCCTCAGCGTCAGTTACAGACCAGAGAGCCGCCTTCGCCACTGGTGTTCCTCCATATATCTACGCATTTCACCGCTACACATGGAATTCCACTCTCCTCTTCTGCACTCAAGTCTCCCAGTTTCCAAAGACCCTCCCCGGTTGAGCCGGGGGCTTTCACATCAGACTTAAGAAACCGCCGGCGCTCGCTTTACGCCCAATAAATCCG
+
F:FF:FFFFFFFFFFFF:FFF:FF::FFF,FFFFFF:FFFF:FFFFFF:FFFF,FFFFFFFFFFFFFFF:FFFFFFF,FFFFFFF,FFFFF,,FFFFFFFFF:F:FF:FFF:F::FFFF,FF::,FFFFFF,FFFFFFFFF:F:FFFFFF,FFFFFFF::FFF:F,:FFF,,:FFFFFFFFF,FF,:FFFFFFFFFFF,,:FFFFFF:FF:F::,FF:F,:F,,,F:FFFFFF,FFF:,FFF,FF,FFFFF
@A00769:42:HV3CFDRXX:1:2101:11803:19961 2:N:0:TCTCATGATA+TCCACGTGTT
GGACTACCCGGGTATCTAATCCTGTTTGCTCCCCACGCTTTCGAGCCTCAGCGTCAGTTACAGACCAGAGAGCCGCCTTCGCCACTGGTGTTCCTCCATATATCTACGCATTTCACCGCTACACATGGAATTCCACTCTCCTCTTCTGCACTCAAGTCTCCCAGTTTCCAATGACCCTCCCCGGTTGAGCCGGGGGCTTTCACATCAGACTTAAGAACCCGCCTGCGCTCGCTTTACGCCCAGTATATCCG
+
FFFFFFFFFFFFFFFFFFFFFFFFF:FFFFFFFFFFFFFFFFFFF:FFFFF:FFFFFFF:FFFFFFFFFFFFFFFFF,F:FFF:,FFFFFFFFFFFFFF,FFFF,F,FF,FFFFFFFFF,,FFFFFFF:,::FFFF,,:FFF,,F:FFFFF,F:,FF,F:,F,FF,F,F,:FF,:F,F::F:FF::F:F:,FFFFF:,F:F,F,FFFF::F::FF::,:FFF,,F,F:F:F,,FF:,F::F,,:,,,F,:F
@A00769:42:HV3CFDRXX:1:2101:24099:19961 2:N:0:TCTCATGATA+TCCACGTGTT
GGACTACCAGGGTTTATAATGACCCTCCCCGGTTGAGCCGGGGGCTTTAACAACAGACATAAGAAACCGCCTGCGCACGCTTTACGCCCAAAAAATCCGGACAACGCGTGCCACCAACATATTACCGCGGCGGCTGGCACCTGTATCTTATAAACAACAGACGCTGCCGACGATCCACGAGTTGTGTAGATCTCGGTGGTGGCCGTATCATTAAAAAAATGTGGGTGGGGGGGGGGGGGGGGGGGGGGGGG
+
FF,F:F,FF,FFFFF,,FF,,:,FF,:FFF,F:F::,:F,FFFF::FF,F:F,,FFF,,FFF:FFF:F,FF,,F,F,F,:,FFFF,FFF,F:FFF,,F,F:FFF,:F,:::F:FF:F:,,F,:,,F,F::F:FF,FF:FFF,:,,:,F::FF,FFF:,,,F,:F,FFF,FF:FFF,,::,:::,F::F,FF,F:FFFFF:,F,,:,:F,F,F:,,FFF::,F,,,:,,,,F,:,,,:,F:F,,::,F,F,:
@A00769:42:HV3CFDRXX:1:2101:17761:19977 2:N:0:TCTCATGATA+TCCACGTGTT
GGACTACGCGGGTATCTAATCCTGTTTGCTCCCCACGCTTTCGAGCCTCAGCGTCAGTTACAGACCAGAGAGCCGCCTTCGCCACTGGTGTTCCTCCATATATCTACGCATTTCACCGCTACACATGGAATTCCACTCTCCTCTTCTGCACTCAAGTCTCCCAGTTTCCAATGACCCTCCCCGGTTGAGCCGGGGGCTTTCACATCAGACTTAAGAAACCGCCTGCGCTCGCTTTACGCCCAATAAATCCG
+
FFFFFFFFFFFFFFFFFFFFFFFFFFFFFFFFFFFFFFFFFFFFFFFFFFFFFFFFFFFFFFFFFFFFFFFFFFFFFFFFFFFFFFFFFFFFFFFFFFFFFFFFFFFFFFFFFFFFFFFFFFFFFFFFFFFFFFFFFFFFFFFFFFFFFFFFFFFFFFFFFFFFFFFFFFFFFFFFFFFFFFFFF:FFFFFFFFFFFFFFFFFF:FFFF,FFFFFFF,FFF:FF:F:FFF:F:F:F::FFF:FFFF,FFF,
@A00769:42:HV3CFDRXX:1:2101:18186:20087 2:N:0:TCTCATGATA+TCCACGTGTT
GGACTACGAGGGTATCTAATCCTGTTTGCTCCCCACGCTTTCGAGCCTCAGCGTCAGTTACAGACCAGAGAGCCGCCTTCGCCACTGGTGTTCCTCCATATATCTACGCATTTCACCGCTACACATGGAATTCCACTCTCCTCTTCTGCACTCAAGTCTCCCAGTTTCCAATGACCCTCCCCGGTTGAGCCGGGGGCATTCACATCAGACTTAAGAAACCGCCTGCGCTCGCTGTACGCCCAAGAAATCCG
+
FFFFFFFFFFFFFFFFFFF:FFFFFFFFFFFFFFFFFFFFFF:FFFFFFFFFFFFFF:FFFFFFFFFFFFFFFFFFFFFFFFFFFFFFFFFFFFFFFFFFFFFFFFFFFF,FFFFFF,FFFFFFF,FFF,FFFFF:FF:FF:FFFFFFFFFFFFFF::FF:FF,:FFF:FF,FFFFF,FFFFF:,,,,F:FF,FF:FF,,FFFF,F,:FF,,FFFFFF,F,FF::F:FFFFFF,FFFFFF:FF,FFFFFF,
@A00769:42:HV3CFDRXX:1:2101:26377:20087 2:N:0:TCTCATGATA+TCCACGTGTT
GGACTACCGGGGTATCTAATCCTGTTCGCTCCCCACGCTTTCGAGCCTCAGCGTCAGTTACAGACCAGAGAGCCGCCTTCGCCACTGGTGTTCCTCCATATATCTACGCATTTCACCGCTACACATGGAATTCCACTCTCCTCTTCTGCACTCAAGTCTCCCAGTTTCCAATGACCCTCCCCGGTTGAGCCGGGGGCTTTCACATCAGACTTAAGAAACCGCCTGCGCTCGCTTTACGCCCAATAAATCCG
+
FFFFFFFFFFFFFFFFFFFFFFFFFFFFFFFFFFFFFFFFFFFFFFFFFFFFFFFFFFFFFFFFFFFFFFFFFFFFFFFFFFFFFFFFFFFFFFFFFFFFFFFFFFFFFFFFFFFFFFFFFFFFFFFFFFFFFFFFFFFFFFFFFFFFFFFFFFFFFFFFFFFFFFFFFFFFFFFFFFFFFFFFFFFFFFFFFFFFFFFFFFFFFFF::FFFFF,FFFFFFFFF,FFFFF,:FFFFFFFFFFF,:F,FFFF
@A00769:42:HV3CFDRXX:1:2101:15139:20102 2:N:0:TCTCATGATA+TCCACGTGTT
GGACTACAGGGGTTTCTAATCCTGTTTGCTCCCCACGCTTTCGAGCCTCAGCGTCAGTTACAGACCAGAGAGCCGCCTTCGCCACTGGTGTTCCTCCATATATCTACGCATTTCACCGCTACACATGGAATTCCACTCTCCTCTTCTGCACTCAAGTCTCCCAGTTTCCAATGACCCTCCCCGGTTGAGCCGGGGGCTTTCACATCAGACTTAAGAAACCGCCTGCGCTCGCTTTACGCCCAATAAATCCG
+
FFFFFFFFFFFFFFFFFFFFFFFFFFFFFFFFFFFFFFFFFFFFFFFFFFFFFFFFFFFFFFFFFFFFFFFFFFFFFFFFFFFFFFFFFF:FFFFFFFFFFFFFFFF:FFFFFFFFFFFFFFFF,FFFFFFFFFFFFFFFFFFFFFFFFFFFFFFFFFFFFF:FFFFFFFFFFFFFFFFFFFFFFFFFFFFFFFFFFF:FFFFFFFFFFFFFFFFFF:FFF:F:FFFFFFFFFFFFF,FFFFFFF:,FFF:
@A00769:42:HV3CFDRXX:1:2101:23656:20134 2:N:0:TCTCATGATA+TCCACGTGTT
GGACTACGCGGGTATCTAATCCTGTTTGCTCCCCACGCTTTCGAGCCTCAGCGTCAGTTACAGACCAGAGAGCCGCCTTCGCCACTGGTGTTCCTCCATATATCTACGCATTTCACCGCTACACATGGAATTCCACTCTCCTCTTCTGCACTCAAGTCTCCCAGTTTCCAATGACCCTCCCCGGTTGAGCCGGGGGCTTTCACATCAGACTTAAGAAACCGCCTGCGCTCGCTTTACGCCCAATAAATCCG
+
FFFFFFFFFFFFFFFFFFFFFFFFFFFFFFFFFFFFFFFFFFFFFFFFFFFFFFFFFFFFFFFFFFFFF,FFFFFFFFFFFFFFFFFFFFFFFFFFFFFFFFFFFFFFFFFFFFFFFFFFFF:FF:FFFFFFFFFFFFFFFFFFFFFFFFFFFFFFFFFFFFFFFFFFFFFFFFFFFFFFFFFFFFFF:FFFFFFFFFFFFFFFFFF:FFFFFFFFF:,FFFFFF:FFFFFF,::FFFFF:FFFFFFFFF:
@A00769:42:HV3CFDRXX:1:2101:10881:20149 2:N:0:TCTCATGATA+TCCACGTGTT
GGACTACGGGGGTATCTAATCCTGTTTGCTCCCCACGCTTTCGAGCCTCAGCGTCAGTTACAGACCAGAGAGCCGCCTTCGCCACTGGTGTTCCTCCATATATCTACGCATTTCACCGCTACACATGGAATTCCACTCTCCTCTTCTGCACTCAAGTCTCCCAGTTTCCAATGACCCTCCCCGGTTGAGCCGGGGGCTTTCACATCAGACTTAAGAAACCGCCTGCGCTCGCTTTACGCCCAATAAATCCG
+
FFFFFFFFFFFFFFFFFFFFFFFFFFFFFFFFFFFFFFFFFFFFFFFFFFFFFFFFFFFFFFFFFFFFFFFFFFFFFFFFFFFFFFFFFFFFFFFFFFFFFFFFFFFFFFFFFFFFFFFFFFFFFFFF:FFFFFFFFFFFFFFFFFFFFFFFFFFF:FFFFFFFFFFFFFFFFFFFFFFFFFFFFFFFFFFFFFFFFFFFFFFFFFFFFFFF:F:FF:FF,FFFFFFFFFFF:FFFF:FFFFF,FFFFFFF
@A00769:42:HV3CFDRXX:1:2101:3830:20181 2:N:0:TCTCATGATA+TCCACGTGTT
GGACTACTCGGGTATCTAATCCTGTTTGCTCCCCACGCTTTCGAGCCTCAGCGTCAGTTACAGTCCAGTAAGCCGCCTTCGCCACTGGTGTTCCTCCTAATCTCTACGCATTTCACCGCTACACATGGAATTCCACTCTCCTCTTCTGCACTCAAGTCTCCCAGTTTCCAATGACCCTCCCCGGTTGAGCCGGGGGCTTTCACATCAGACTTAAGAAACCGCCTGCGCTCGCTTTACGCCCAATAAATCCG
+
FFFFFFFFFFFFFFFFFFFFFFFFFFFFFFFFFFFFFFFFFFFFFFFFFFFFFFFFFFFFFFFFFFFFFFFFFFFFFFFFFFFFFFFFFFFFFFFFFFFFFFFFFFFFFFFFFFFFFFFFFFFFFFFFFFFFFFFFFFFFFFFFFFFFFFFFFFFFFFFFFFFFFFFFFFFFFFFFFFFFFFFFFFFFFFFFFFFFFFFFFFFFFFFFFFFFFFFFF:FFFFFFFFFFFFFFFFFFFFFFFFF:FFFFFFF
@A00769:42:HV3CFDRXX:1:2101:23882:20369 2:N:0:TCTCATGATA+TCCACGTGTT
GGACTACCAGGGTTTCTAATTAACCTCCCCGGTTGAGCCGGGGGCTTTAACAAAAGACTTAAGAAACCGCCAGCGCACGCTTTACGCCCAAAAAAAACGGACAACGCATGCCACCAACGTATTACCGCGGCGGCTGGCACCTGTCTCTTATAAACAACAGACGCAGCCCACGAACCACGAGTTGTGTAGATATCGGTGGTAGCCGTATCATTAAAAAAAAGTGGGTGTGGGGGAGGGGGGGGGGGGGGGGG
+
FF:F,F,:F:FFFFF,:FF,,F,FF,FFFF,::F,::FFFFFFF:,FF:FF:,,F:F,,:FF,FFF,F,FF,F::F,,:F,FF:,,FFF:F:FFF,,::FFFFF,:F,F:,FFFF,F:,,F,FF,,,F,:F,FF,:F:,FF,:::::,FF:F,F,F,,,,F,:F,:FF,FF,F,,FFF,,:,F,F:FF,F:,::,F:FF:,F,F:,FF,F,,,FFFFF,:,,,,,:,,,,,,,,F,,,,,:F,:,,F:,F,
@A00769:42:HV3CFDRXX:1:2101:5936:20447 2:N:0:TCTCATGATA+TCCACGTGTT
GGACTACTCGGGTATCTAATCCTGTTTGCTCCCCACGCTTTCGAGCCTCAGCGTCAGTTACAGACCAGAGAGCCGCCTTCGCCACTGGTGTTCCTCCATATATCTACGCATTTCACCGCTACACATGGAATTCCACTCTCCTCTTCTGCACTCAAGTCTCCCAGTTTCCAATGACCCTCCCCGGTTGAGCCGGGGGCTTTCACTTCAGACTTAAATAACCGTCTGCGCTCGCTTTACGCCCAATAAATCCG
+
FFFFFFFFFFFFFFFFFFFFFFFFFFFFFFFFFFFFFFFFFFFF:FFFFFFFFFFFFFFFFFFFFFFFFFFFFFFFFFFFFFFFFFFFFFFFFFFFFFFFFFFFFFFFFFFFFFFFFFFFFFFFFFFFFFFFFFFFFFFFFFFFFFFFFFFFFFFFFFFFFFFFFFFFFFFFF:FFFFFFFFFFFFF::FFFFFFFFFFFFFFFFFFFFFFFFFFFFFFFF:FFFFFF:FFFFFFFF:FFFF,:FF:FFFF
@A00769:42:HV3CFDRXX:1:2101:5927:20462 2:N:0:TCTCATGATA+TCCACGTGTT
GGACTACTCGGGTATCTAATCCTGTTTGCTCCCCACGCTTTCGAGCCTCAGCGTCAGTTACAGACCAGAGAGCCGCCTTCGCCACTGGTGTTCCTCCATATATCTACGCATTTCACCGCTACACATGGAATTCCACTCTCCTCTTCTGCACTCAAGTCTCCCAGTTTCCAATGACCCTCCCCGGTTGAGCCGGGGGCTTTCACTTCAGACTTAAATAACCGTCTGCGCTCGCTTTACGCCCCATATATCCG
+
FFFFFFFFFFFFFFFFFFFFFF:F:FFFF:FFFFFFFFFF,FFF:FFFFFFFFFFFFFFFFFFFFFFFFFFFFFFF:FFFFFFFF,FFFF,FFFFFFFFFFFFFFFFFFFFFFFFFFFFFFFF:FFFF,,,FFFFF:FFFFFF:FF:FFFFFFFFFF:FFFFFFFFFFFF:FFFFFFFFFFFFF,F:FFFFFFFFFFF,FF:FFFFFF:::,FFFF:FFFFF:FFFFF,FFF,F,F:,FFF,F,F,:FF,F
@A00769:42:HV3CFDRXX:1:2101:30879:20494 2:N:0:TCTCATGATA+TCCACGTGTT
GGACTACTGGGGTTTCTAATCCTGTTTGCTCCCCACGCTTTCGAGCCTCAGCGTCAGTTACAGACCAGAGAGCCGCCTTCGCCACTGGTGTTCCTCCATATATCTACGCATTTCACCGCTACACATGGAATTCCACTCTCCTCTTCTGCACTCAAGTCTCCCAGTTTCCAATGACCCTCCCCGGTTGAGCCGGGGGCTTTCACATCAGACTTAAGAAACCGCCTGCGCTCGCTTTACGCCCAATAAATCCG
+
FFFFFFFFFFFFFFFFFFFFFFFFFFFFFFFFFFFFFFFFFFFFFFFFFFFFFFFFFFFFFFFFFFFFFFFFFFFFF:FFFFFFFFFFFFFFFFFFFFFFFFFFFFFFFFFFFFFFFFFFFFFFFFFFF,FFFFFFFFFFFFFFFFFFFFFFFFFFFF:FFFFFFFFFFFFFFFFFFFFFFFFFFFFFFFFFFFFFF:FFFFFFFFFFFFFFFFFFF:FFFFFFFFFFFFFFFFFFFFFFFFFFFFFFFFF
@A00769:42:HV3CFDRXX:1:2101:13386:20509 2:N:0:TCTCATGATA+TCCACGTGTT
GGACTACCGGGGTATCTAATCCTGTTTGCTACCCACGCTTTCGTGCCTCAGTGTCAGATACAGTCCAGTAAGCCGCCTTCGCCACTGGTGTTCCTCCTAATCTCTACGCATTTCACCGCTACACTAGGAATTCCACTTACCTCTCCTGCTCTCAAGTTATGCAGTTTCCAAAGCAATTCCTCAGTTGAGCTGAGGGCTTTCACTTCAGACTTAAATAACCGTCTGCGCTCGCTTTACGCCCAATAAATCCG
+
FFFFFFFFFFFFFFFFFFFFFFFFFFFFFFFFFFFFFFFFFFFFFFFFFFFFFFFFFFFFF,FFFFFFFFFFFFFFFFFFFFFFFFFFFFFFFFFFFFFFFFFFFFFFFFFFFFFFF:FFFFFFFFFFFFFFFFFFF:FFFFFFFFFFFFFFFFFFFFFFFFF,FFFF:FFFFFFF:FFFFFFF:FFFFFFFFFFFFFFFFFFF:FF:FFFFFF:FFFF,F:FF:FFFFF:FFFFFFFFFFFF,FFFFFFF
@A00769:42:HV3CFDRXX:1:2101:26675:20603 2:N:0:TCTCATGATA+TCCACGTGTT
GGACTACGGGGGTTTCTAATCCTGTTTGCTCCCCACGCTTTCGAGCCTCAGCGTCAGTTACAGACCAGAGAGCCGCCTTCGCCACTGGTGTTCCTCCATATATCTACGCATTTCACCGCTACACATGGAATTCCACTCTCCTCTTCTGCACTCAAGTCTCCCAGTTTCCAATGACCCTCCCCGGTTGAGCCGGGGGCTTTCACATCAGACTTAAGAAACCGCCTGCGCTCGCTTTACGCCCAATAAATCCG
+
FFFFFFFFFFFFFFFFFFFFFFFFFFFFFFFFFFFFFFFFFFFFFFFFFFFFFFF:FFFFFFFFFFFFFFFFFFFFFFFFFFFFFFFFFFFFFFFFFFFFFFFFFFFFFFFFFFFFFFFF:FFFFFFFFFFFFFFFFFFFFFFFFFFFFFFFFFFFFFFFFFFFFFFFFFFFFFF:FFFFFFFFFFFFFFFFFFFFFFFFFFFFFFFFFFFFF,FFFFFFFF:FFFFFFF,FFFF,F:FFFFFFFFFFFFF
@A00769:42:HV3CFDRXX:1:2101:24849:20666 2:N:0:TCTCATGATA+TCCACGTGTT
GGACTACAGGGGTATCTAATCCTGTTTGCTACCCACACTTTCGAGCCTCAACGTCAGTTACAGTCCAGAAAGCCGCCTTCGCCACTGGTGTTCTTCCATATATCTACGCATTTCACCGCTACACATGGAGTTCCACTTTCCTCTACTGCACTCAAGTCATCCAGTTTCCAAAGCAATTCCTCAGTTGAGCTGAGGGCTTTCACTTCAGACTTAAATAACCGTCTGCGCTCGCTTTACGCCCAATAAATCCG
+
FFFFFFFFFFFFFFFFFFFFFFFFFFFFFFFFFFFFFFFFFFFFFFFFFFFFFFFFFFFFFFFFFFFFF:FFFFFFFFF:FFFFFFFFFFFFFFFFFFFFFFFFFFF:FFFFFFFFFFFFFFFFFFFFFFFFFFFFFF:FFF:FFFF:FFFF:FF:FFFFFFF:FFFFFFFFFFFFFFF:FFF:FFFFFFFFFFFF:FFFFFFF,FF,FFFFFFF:FFFF,,FFFF,FFF,FFFFFFFFF:FFFFFFFFFF
@A00769:42:HV3CFDRXX:1:2101:12093:20682 2:N:0:TCTCATGATA+TCCACGTGTT
GGACTACCGGGGTATCTAATCCTGTTTGCTACCCACACTTTCGAGCCTCAACGTCAGTTACAGTCCAGAAAGCCGCCTTCGCCACTGGTGTTCCTCCATATATCTACGCATTTCACCGCTACACATGGAATTCCACTCTCCTCTTCTGCACTCAAGTCTCCCAGTTTCCAATGACCCTCCCCGGTTGAGCCGGGGGCTTTCACATCAGACTTAAGAAACCGCCTGCGCTCGCTTTACGCCCAATAAATCCG
+
FFFFFFFFFFFFFFFFFFFFFFFFFFFFFFFFFFFFFFFFFFFFFFFFFFFFFFFFFFFFFFFFFFFFFFFFFFFFFFFFFFFFFFFFFFFFFFFFFFFFFF:FFFFFFFFFFFFFFFF:FFFFFFFFF,FFFFFFFFFFFFFFFFFFFFFFFFFFFFFFFFFFFF:FFFFFFFFFFFFFFFF:FFFFFFFFFFFFFFFFFFFFFFFFFFF:FFFF:,FFFFFFFFFFFFFFF:FFF,FFF:FFFFFFFF:
@A00769:42:HV3CFDRXX:1:2101:12563:20682 2:N:0:TCTCATGATA+TCCACGTGTT
GGACTACCCGGGTTTCTAATCCTGTTTGCTACCCACACTTTCGAGCCTCAACGTCAGTTACAGTCCAGAAAGCCGCCTTCGCCACTGGTGTTCTTCCATATATCTACGCATTTCACCGCTACACATGGAGTTCCACTTTCCTCTACTGCACTCAAGTCATCCAGTTTCCAAAGCAATTCCTCAGTTGAGCTGAGGGCTTGCACTTCAGACTTAAATAACCGTCGGCGCTCGCTTTACGCCCAATATATCCG
+
F::F:FF,:F,FFFFF,FFFFFF:FFFFFFFFFFFFFF:,:FFFFF,FFFFFFFFFFFFFFFF:FFFFFF,:F,,F::FFF:FF:,FFFF,FFF:FFFF:FF,:,F,FF,F,FFFF:FF,FFFFFF,FF:FF,FFFF,FF,FFFF:FFF:::FFFFF,F,FF:FFF:FF::FFFFF,F:FFFFF:,FFF,FFFFFFF,,,:,FFF,FF:,,,F,FFF,,,,F,,,::FF:FF:,::,,,:F,,:,,,FF,F
@A00769:42:HV3CFDRXX:1:2101:28140:20979 2:N:0:TCTCATGATA+TCCACGTGTT
GGACTACGGGGGTTTCTAATCCTGTTTGCTCCCCACGCTTTCGAGCCTCAGCGTCAGTTACAGACCAGAGAGTCGCCATCGCCACTGGTGTTCCTCCATATATCTACGCATTTCACCGCTACACATGGAATTCCACTCTCCTCTTCTGCACTCAAGTCTCCCAGTTTCCAATGACCCTCCCCGGTTGAGCCGGGGGCTTTCACATCAGACTTAAGAAACCGCCTGCGCTCGCTTTACGCCCAATAAATCCG
+
FF:,,:FF:::FFFF:FFFFFFF:FF,FF:FFFFFFFFFF:F:FFFFFFF,:F::F:FFFFFFFFFFFFFFFFF,FF,FFFFFFFFF,F,FFFF:FFFFFFFFF:FFFFF,FFFFF::FFFFFF,F::FFFF:FF:FFFFF,FFFF:FFF:F,F:F:F:FFFF,FF::FFFF::FFF:FFFFFFFFF:FF,FF,:,FFFFFFFFFFFFFFFFFFF:FF:F,F:FFFFFFFFF:FFFF,FFFFFFFFFFFF,
@A00769:42:HV3CFDRXX:1:2101:24578:21042 2:N:0:TCTCATGATA+TCCACGTGTT
GGACTACCCGGGTATCTAATCCTGTTTGCTCCCCACGCTTTCGAGCCTCAGCGTCAGTTACAGACCAGAGAGCCGCCTTCGCCACTGGTGTTCCTCCATATATCTACGCATTTCACCGCTACACATGGAATTCCACTCTCCTCTTCTGCACTCAAGTCTCCCAGTTTCCAATGACCCTCCCCGGTTGAGCCGGGGGCTTTCACATCAGACTTAAGAAACCGCCTGCGCTCGCTTTACGCCCAATAAATCCG
+
:FFFFFFFFFFFFFFFFFFFFFFFFFFFFFFFFFFFFFFFFFFFFFFFFFFFFFFFFFFFFFFFFFFFFFFFFFFFFFFFFF:FFFFFFFFFFFFFFFFFFFFFFFFFFFFFFFFFFFFFFFFFFFFFFFFFFFFFFFFFFFFFFFFFFFFFFFFFFFFFFFFFFFFFFFFFF:F:FFFFFFF:FFF:FFF:FFFFFFFFFFFFFFFFFFFFFFF:,FFFFFFFFFFFFF,FFFFFF,FFFFFFFFFFFF:
@A00769:42:HV3CFDRXX:1:2101:5728:21057 2:N:0:TCTCATGATA+TCCACGTGTT
GGACTACAGGGGTTTCTAATCCTGTTTGCTCCCCACGCTTTCGAGCCTCAGCGTCAGTTACAGACCAGAGAGCCGCCTTCGCCACTGGTGTTCCTCCATATATCTACGCATTTCACCGCTACACATGGAATTCCACTCTCCTCTTCTGCACTCAAGTCTCCCAGTTTCCAATGACCCTCCCCGGTTGAGCCGGGGGCTTTCACATCAGACTTAAGAAACCGCCTGCGCTCGCTTTACGCCCAATAAATCCG
+
FFFFFFFFFFFFFFFFFFFFFFFFFFFFFFFFFFFFFFFFFFFFFFFFFFFFFFFFFFFFFFFFFFFFFFFFFFFFFFFFFFFFFFFFFFFFFFFFFFFF:FFFFFFFFFFFFF,FFFFFFFFFFFFFFFFFFFFFFFFFFFFFFFFFFFFFF:F:FFFFFFFFFFFFFFFFFFFFFFFFFFFFFFFFFFF,FFFFFFFFFFFFFF,FFFFFFFF:F:FFFFFFFFFFFFFFFFFFF,FFFFFFFFFFFF,
@A00769:42:HV3CFDRXX:1:2101:7645:21089 2:N:0:TCTCATGATA+TCCACGTGTT
GGACTACGAGGGTATCTAATCCTGTTTGCTCCCCACGCCTTCGAGCCTCAGCGTCAGTTACAGACCAGAGAGCCGCCTTCGCCACTGGTGTTCCTCCATATATCTACGCATTTCACCGCTACACATGGAATTCCACTCTCCTCTTCTGCACTCAAGTCTCCCAGTTTCCAATGACCCTCCCCGGTTGAGCCGGGGGCTTTCACATCAGACTTAAGAAACCGCCTGCGCTCGCTTTACGCCCAATAACTCCG
+
FFFFFFFFFFFFFF:FFFFFFFFFFFFFFFFFFFFFFFFF:FFFFFFFFFFFFFFFF:FFFFF:FFFFFF:FFFFFFFFFFFFFFFF:FFFFFFFFFFFFF:FFFFFFFFFFFFFFFFFF:FFF:FFFFFFFFFFFFFFFFFFFFFFFFFFFF:FFFFFFFFFFFFFFFFFFF,FFFFFFFFFFFFFFFFFFFFFFFFFFFFFFFFFFFFFFFFF:FFFFFFFFFFFFFF:F,FFFFFFFFF:FFF:FFFF
@A00769:42:HV3CFDRXX:1:2101:11424:21089 2:N:0:TCTCATGATA+TCCACGTGTT
GGACTACCCGGGTATCTAATCCTGTTTGCTCCCCACGCTTTCGAGCCTCAGCGTCAGTAACAGACCAGAGAGCCGCCTTCGCCACTGGTGTTCCTCCAAATATCTACGCATTTCACCGCTACACAAGGAATTCCACTCACCTCTTCTGCACTCAAGTCACCCAGTTTCCAATGACCATCCCCGGTTGAGCCGCGGGCTTACACAACAGACTTAAGAAACCGCCTACGCACGATTTACGCCCAATAAATCCG
+
:FF:FFF,FFFFFFFFFFFFFFFFF:FFF,FFFFFF,F::FFFF:FFFFFFFF:FFFF,F:F:,FFFFFFFF,F:FFF:::FFF,,F:FFFFFFFFF:,FFF,:FFFF,FFF:FFFFFFFFFFFF,,FFF:FFFFF,F,F,FF,,,,F:FF:F:FFFF:,:FFFF:,,:FF,,F:F,,F:F:F,,F,F,F:,,F,,FF,,:FFFFFF:F::FFF:FFF,F,FF,,,,F,,F,:,,:F,FF::,,FFFFF:,
@A00769:42:HV3CFDRXX:1:2101:11171:21120 2:N:0:TCTCATGATA+TCCACGTGTT
GGACTACCCGGGTATCTAATCCTGTTTGCTCCCCACGCTTTCGAGCCTCAGCGTCAGTTACAGACCAGAGAGCCGCCTTCGCCACTGGTGTTCCTCCATATATCTACGCATTTCACCGCTACACATGGAATTCCACTCTCCTCTTCTGCACTCAAGTCTCCCAGTTTCCAATGACCCTCCCCGGTTGAGCCGGGGGCTTTCACATCAGACTTAAGAAACCGCCTGCGCTCGCTTTACGCCCAATAAATCCG
+
FFFFFFFFFFFFFFFFFFFFFFFFFFFFFFFFFFFFFFFFFFFFFFFFFFFFFFFFFFFFFFFFFFFFFFFFFFFFFFFFFFFFFFFFFFFFFFFFFFFFFFFFFFFFFFFFFFFFFFFFFFFFF:F,FFFFFFFFFFFFFFFFFFFFFFFFFFFF:FFFFFFFFFFFFFFFFFFFF,FFFFFFFFFF:FFFFFFFFFFFFFFFFFFFFFFFFFF:FFFFFFFFFFFFFF:FFFFFFFFFFFF:FFFFFF:
@A00769:42:HV3CFDRXX:1:2101:4038:21136 2:N:0:TCTCATGATA+TCCACGTGTT
GGACTACAGGGGTTTCTAATCCTGTTTGCTCCCCACGCTTTCGAGCCTCAGCGTCAGTTACAGACCAGAGAGCCGCCTTCGCCACTGGTGTTCCTCCATATATCTACGCATTTCACCGCTACACATGGAATTCCACTCTCCTCTTCTGCACTCAAGTCTCCCAGTTTCCAATGACCCTCCCCGGTTGAGCCGGGGGCTTTCACATCAGACTTAAGAAACCGCCTGCGCTCGCTTTACGCCCAATAAATCCG
+
FFFFFFFFFFFFFFFFFFFFFFFFFFFFFFFFFFFFFFFFFFFFFFFFFFFFFFFFFFFFFFFFFFFFFFFFFFFFFFFFFFFFFFFFFFFFFFFFFFF:FFFFFFFFFFFFFFFFFFFFFFFFFFFFFFFFFFFFFFFFFFFFFFFFFFFFFFFFFFFFFFFFFFFFFF:FFFFFFFFFFFFFFFFFFFFFFFFFFFFFFFFFFFFFFFF:FFFFFFFFFFF,,F:FFFFFFFFFFFFFFFF:FFFF:F:
@A00769:42:HV3CFDRXX:1:2101:16089:21151 2:N:0:TCTCATGATA+TCCACGTGTT
GGACTACGCGGGTTTCTAATCCTGTTTGCTCCCCACGCTTTCGAGCCTCAGCGTCAGTTACAGACCAGAGAGCCGCCTTCGCCACTGGTGTTCCTCCATATATCTACGCATTTCACCGCTACACATGGAATTCCACTCTCCTCTTCTGCACTCAAGTCTCCCAGTTTCCAATGACCCTCCCCGGTTGAGCCGGGGGCTTTCACATCAGACTTAAGAAACCGCCTGCGCTCGCTTTACGCCCAATAAATCCG
+
FFFFFFFFFFFFFFFFFFFFFFFFFFFFFFFFFFFFFFFFFFFFFFFFFFFFFFFFFFFFFF,:FFF,FF:FFFFFFFFFFFFFFFFFFFFFFFFFFFFFFFFFFFFF:F:FFFFFFFFFFFFFFFFFFFFFFFF:FFFFFFFFFFFFFFFFFFFFFFFFFFFFFFFFFFFFFFFFFFF:FFFF:FF,FFFFFFF:FFFFF:F::FFFFFFFFFFFFFFFFF::FFFFFFFFFF:FF:FFFFFFFFFFFFF
@A00769:42:HV3CFDRXX:1:2101:30617:21198 2:N:0:TCTCATGATA+TCCACGTGTT
GGACTACAGGGGTTTCTAATCCTGTTTGCTCCCCACGCTTTCGAGCCTCAGCGTCAGTTACAGACCAGAGAGCCGCCTTCGCCACTGGTGTTCCTCCATATATCTACGCATTACACCGCTACACATGGAATTCCACTCTCCTCATCTGCACTCAAGTCTCCCAGTTTCCAATGACCCTCCCCGGTAGAGCCGGGGGCTTTCACATCAGACTTAAGAAACCGCCTGCGCTCGCTTTACGCCCAAGAAATCCG
+
,FFFFFFFFFFFFFFF:FFFFF,F,:FFFFFFFFFFFF,::FFFFFFFFFFF,:FFFFF:F::FFFFFFFF,FF:FFFFF,:FFFFFFFFF,FFFFFFFFFF,F,FFFFFFF,FFFF::,:FF:F::,F:F,FF:FFFFFFFF,FFF,FFFFFF:,F,::FFFF:FFFFF:,:FFF:FFFFFFF:,,,:FFF,F:FF,F:FFFFF:F,FF,FFF,:F:F:FFF,F:FFFFFFFFFFF,FFF:F,FFFFF,,
@A00769:42:HV3CFDRXX:1:2101:20437:21230 2:N:0:TCTCATGATA+TCCACGTGTT
GGACTACGCGGGTTTCTAATCCTGTTTGCTCCCCACGCTTTCGAGCCTCAGCGTCAGTTACAGACCAGAGAGCCGCCTTCGCCACTGGTGTTCCTCCATATATCTACGCATTTCACCGCTACACATGGAATTCCACTCTCCTCTTCTGCACTCAAGTCTCCCAGTTTCCAATGACCCTCCCCGGTTGAGCCGGGGGCTTTCACATCAGACTTAAGAAACCGCCTGCGCTCGCTTTACGCCCAATAAATCCG
+
FFFFFFFFFFFF,FFFFFFFFFFFFFFFFFFFFFFFFFFFFFFFFFFFFFFFFFFFFFFFFFFFFFFFFFFFFFFFFFFFFFFFFFFFFFFFFFFFFFFFFFFFFFFFFFFFFFFFFFFF:FFFFFFFF:FFFFFFFFFFFFF,FFFFFFFFFFFFFFFFFFFFFFFFFFFFFFFFFFFFFFFFFFF:FFFFFFFFFFFFFFFFFFFFFFFFF:::F:FFFFFF:FFFFF,FFFFFFFFFFFFFFF,FFF,
@A00769:42:HV3CFDRXX:1:2101:20446:21277 2:N:0:TCTCATGATA+TCCACGTGTT
GGACTACAGGGGTATCTAATCCTGTTTGCTACCCACACTTTCGAGCCTCAACGTCAGTTACAGTCCAGAAAGCCGCCCTCGCCACTGGTGTTCTTCCATATATCTACGCATTTCACCGCTACACATGGAGTTCCACTTTCCTCTACTGCACTCAAGTCATCCAGTTTCCAAAGCAATTCCTCAGTTGAGCTGAGGGCTTTCACTTCAGACTTAAATAACCGTCTGCGCTCGCTTTACGCCCAATAAATCCG
+
FFFFFFFFFFFFFFFFFFFFFFFFFFFFFFFFFFFFFFFFFFFFFFFFFFFFFFFFFFFFFFFFFFFFFFFFFFFFFFFFFFFFFFFFFFFFFFFFFFFFFFFFFFFFFFFFFFFFFFFFFFFFFFFFFFFFFFFFFFFFFFFFFFFFFFFFFF:,FFFFFFFFFFFFFFFFFFFFFFFFFFFFFFFFFFFFFFFFFFFFFFFFFFFFFFFFFF:FFFFF:,FF:FFFFF:FFFFFF,FFFFFFFFFFFFF
@A00769:42:HV3CFDRXX:1:2101:3983:21292 2:N:0:TCTCATGATA+TCCACGTGTT
GGACTACTCGGGTATCTAATCCTGTTTGCTCCCCACGCTTTCGAGCCTCAGCGTCAGTTACAGACCAGAGAGCCGCCTTCGCCACTGGTGTTCCTCCATATATCTACGCATTTCACCGCTACACATGGAATTCCACTCTCCTCTTCTGCACTCAAGTCTCCCAGTTTCCAATGACCCTCCCCGGTTGAGCCGGGGGCTTTCACATCAGACTTAAGAAACCGCCTGCGCTCGCTTTACGCCCAATAAATCCG
+
FFF:FFFFFFFFFFFFF:FFFFFFFFFFFFFFFFFFFFFFFFFFFFFFFFFFFFFFF:FFF:FFFFFFFFFFFFFFFFFFFFFFFFFFFFFFFFFFFFFFFFFFFFFFFFFFFFFFFFFFFFFFFFFFFFFFFFFFFFFFFFFFFFFFFFFFFFFFFFFFFFFFFFFFFFFFFFFFFFFFFFFFFFFFFFFFFFFFFFFFFFFFFFFFFFFFFFF::FFFFFFF:FFFFFFFFFFFF:FFFFFFFFFFFFF
@A00769:42:HV3CFDRXX:1:2101:25174:21418 2:N:0:TCTCATGATA+TCCACGTGTT
GGACTACAAGGGTATCTAATCCTGTTTGCTCCCCACGCTTTCGAGCCTCAGCGTCAGTTACAGACCAGAGAGCCGCCTTCGCCACTGGTGTTCCTCCATATATCTACGCATTTCACCGCTACACATGGAATTCCACTCTCCTCTTCTGCACTCAAGTCTCCCAGTTTCCAATGACCCTCCCCGGTTGAGCCGGGGGCTTTCACATCAGACTTAAGAAACCGCCTGCGCTCGCTTTACGCCCAATAAATCCG
+
:F:FFFFFFFFF:::FFFFFFFFFF:FFFFFFFFFFFFFFFFFFFFFFFFFFFF:FFFFFFFFFFF,FFFFFFFFFFFFFFF,FFFFFFFFFFFFFF:FFFFFFFFFF:FFFFFFFFFF:FFFFFF:FFFFFFFFFFFFFFFFFF:FFFF::FFF,FFFF:FFFFFFFFFF,,FFFFFFFFFFFFF:FFF:FFFFFFFFFFF:FFFFFF,FFFF:FFFFF,FFF:F,FFFFFF,FF:FFFFF:FFF:FF,,
@A00769:42:HV3CFDRXX:1:2101:32443:21512 2:N:0:TCTCATGATA+TCCACGTGTT
GGACTACTGGGGTTTCTAATCCTGTTTGCTCCCCACGCTTTCGAGCCTCAGCGTCAGTTACAGACCAGAGAGCCGCCTTCGCCACTGGTGTTCCTCCATATATCTACGCATTTCACCGCTACACATGGAATTCCACTCTCCTCTTCTGCACTCAAGTCTCCCAGTTTCCAATGACCCTCCCCGGTTGAGCCGAGGGCTTTCACATCAGACTTAAGAAACCGCCTGCGCTCGCTTTACGCCCAATAAATCCG
+
FFFFFFFFFFFFFFFFF:FFFFFFFFFFFFFFFFFFFF:FFFFFFFFFFFFFFFF:FFFFF:FFFFFFFFFFFFFFFFFFFFFFFFFFFF,FFFFFF:FFF:FFFFFFFFFFFF:FFFFFFFFF:FFFFFFFFFFFFFFFFFFFFFFFFFFFFFFFFFFFFFFFFFFFF,F:FFFFFFFFFFFFFFFFFFFF:FFFFF:FFFF::FFFFF,FFFFFF:FFFFFF,F,FFFFF:F,FFFFFF,FFFFFFFF:
@A00769:42:HV3CFDRXX:1:2101:29767:21574 2:N:0:TCTCATGATA+TCCACGTGTT
GGACTACCCGGGTATCTAATCCTGTTTGCTACCCACACTTTCGAGCCTCAACGTCAGTTACAGTCCAGAAAGCCGCCTTCGCCACTGGTGTTCTTCCATATATCTACGCATTTCACCGCTACACATGGAGTTCCACTTTCCTCTACTGCACTCAAGTCATCCAGTTTCCAAAGCAATTCCTCAGTTGAGCTGAGGGCTTTCACTTCAGACTTAAATAACCGTCTGCGCTCGCTTTACGCCCAATAAATCCG
+
FFFFFFFFFFFFFFFFFF:FFFFFFFFFF,FFFFFFFFFF:FFFFFFFFFFFFFFFFFFFFFFFFFFFFFFFFFFFFFFFFFFFFFFFFFFFFFFFFFFFFFFFFFFFFFFFFFFFFFFFFFFF:FFF:FFFFFFF,FFFFFFFFFFFFFFFFFFFFFF:FFFFFFFFFFFFFFF:FFFFF:FFF:FFFFFFFFFFFFFFF:FFFFFFFFFFFFFFF:FFF,:FFFFFFF:FFFFFF,FFFFFFFF:FFFF
@A00769:42:HV3CFDRXX:1:2101:29821:21574 2:N:0:TCTCATGATA+TCCACGTGTT
GGACTACCCGGGTATCTAATCCTGTTTGCTACCCACACTTTCGAGCCTCAACGTCAGTTACAGTCCAGAAAGCCGCCTTCGCCACTGGTGTTCTTCCATATATCTACGCATTTCACCGCTACACATGGAGTTCCACTTTCCTCTACTGCACTCAAGTCATCCAGTTTCCAAAGCAATTCCTCAGTTGAGCTGAGGGCTTTCACTTCAGACTTAAATAACCGTCTGCGCTCGCTTTACGCCCAATAAATCCG
+
FFFFFFFFFFFFFFFFFFFFFFFFFFFFFFFFFFFFFFFFFFFFFFF,FFFFFFFFFFFFFFFFFFFFFFFFFFFFFFFFFFFFFFFFFFFFFFFFFFFFFFFFFFFFFFFFFFFFFFFFFFFFFFFFFFFFFFFFFFFFFFFFFFFFF:FFFFFFFFFFFFFFFFFFFFFFFFFFFFFFFFFFFFFFFFFFFFFFFF:FFFFFFFFFFFFFF,:FFFFF:FF:FFFFFFFFFFFFFFFFFFF:FFF:FF:
@A00769:42:HV3CFDRXX:1:2101:13340:21652 2:N:0:TCTCATGATA+TCCACGTGTT
GGACTACGCGGGTTTCTAATCCTGTTTGCTACCCACACTTTCGAGCCTCAACGTCAGTTACAGTCCAGAAAGCCGCCTTCGCCACTGGTGTTCTTCCATATATCTACGCATTTCACCGCTACACATGGAGTTCCACTTTCCTCTACTGCACTCAAGTCATCCAGTTTCCAAAGCAATTCCTCAGTTGAGCTGAGGGCTTTCACTTCAGACTTAAATAACCGTCTGCGCTCGCTTTACGCCCAATAATTCCG
+
FFFFFFFFFFFFFFFFFFFFFFFFFFFFFFFFFFFFFFFFFFFFFFFFFFFFFFFFFFFFFFFFFFFFFFFFFFFFFFFFFFFFFFFFFFFFFFFFFFFFFFFFFFF:FFFFFFFFFFFFFFFFFFFFFFFFFFFFFFFFFFFFFFFF::FFFFFFFFFFFFFFFFFFFFFFFFF::FFFFFFFFF:FFFFFFF:FFF:FFFFF:FFFFFF,FF,FFF:F,,FFFF:FFFFFFFFFF,FFFFF:FF,FFFF
@A00769:42:HV3CFDRXX:1:2101:26069:21778 2:N:0:TCTCATGATA+TCCACGTGTT
GGGGTGCGCGGGTTTGTAATAAATTTTTGTAACACCCCAATAGAACCACCCCACACGATAAAGACCAAAAAAAACCCGCCGCCACAACAGATAAAACAAAAATATAAACAATTAAAAACGACACCAAAAAATAAACACAACACAAAAACACACAAAAAAAACAATAAACAAAAAAACACACCCCAAGAGACAGGGGCTATAACAAACAAATAAAAAAAAACACAACACACCCACAAAACCCAACAAAAACA
+
FFF,,,,F,F,:,,F,,,,:F,,,,,F,,F,,:,,,,::,,:,F,:,,:,,:,,,,,,,F,F,F,F:FFFFF:,,,F,,,,F,,FF,,,,,,,F:F,F:FF:F:,FFFFFF,,FF,,F,,,,:,:F,F:FFFFFF,F,,FFF,,,,F::F,F:FF,FF,,FFF,,,,,FFF,:F:,,FF,FFF,:F,F,,,,,F,FF,FF,FFF,F,,::,:FFF,FF,F::F::,:FF::,F:,,:,,:,:F,:FF,F,,
@A00769:42:HV3CFDRXX:1:2101:28556:21825 2:N:0:TCTCATGATA+TCCACGTGTT
GGACTACTAGGGTTTCTAATCCTGTTTGCTCCCCACGCTTTCGAGCCTCAGCGTCAGTTACAGACCAGAGAGCCGCCTTCGCCACTGGTGTTCCTCCATATATCTACGCATTTCACCGCTACACATGGAATTCCACTCTCCTCTTCTGCACTCAAGTCTCCCAGTTTCCAATGACCCTCCCCGGTTGAGCCGGGGGCTTTCACATCAGACTTAAGAAACCGCCTGCGCTCGCTTTACGCCCAATAAATCCG
+
:FFFFFFFFFFFFFFFFFFFFFFFFFFFFFFFFFFFFFFFFFFFFFFFFFFFFFFFFFFFFFFFFFFFFFFFFFFFFFFFFFF:FFFFFFFFFFFFFFF:FFFFFFFFFFFFFFFFFFFFFFFFFFFFFFFF:FFF:FFFFFFFFFFFFFFFFFFFFFFFFFFFFFFFFFF:FFFFFFFFFF::FF::FFFFFF:FFFFFFFF,FFFFFFF,FF:FF::FFFFFFF:FFF:FFFFFF:FFFFFFFFFFFF,
@A00769:42:HV3CFDRXX:1:2101:26422:21856 2:N:0:TCTCATGATA+TCCACGTGTT
GGGGTAACCCAGATTATAAAACAAAAATAAAAAAAACCAATAAAACAAAAAAAACAAAAAAAGACAAAAAAAAAACAAAAGCCACAACAAAAAAAAACAAAAAAAAAACAAAAAAAAAAAACAAAAAAAAAAAAAAAAAAAAAAAAAAAAAAAAAAAATAAAAAAATAAAAAAAAACACCAACAAAAAAACAGAATCAAAAAAAAAAGAAAAAAAAAAAAAACATCACAAAAAAAAAGAACAAAAAAAACA
+
:::,,,F,,,,,,F,::,FF:,F,:,F,,,FF,::,,,FF,:FFF,F:F:,::,,,:FFFF:,F,F,FFF:,FF,:,F,F,,:,,,,,,:F,:,,,F,,FFF,F,FF:,FFF:FFFF,F,F,:,,:F,:F:,FFFFF,FFFFFF:FF:,:FF:FF:F:,::FF:,:,,F,FFFFFF,F,,,:,:F:,:FF:F,,:,F,,,FFFF:FF,FFFFFFFFFF::FF,FF,:,FFF:FF,FF,F:,FFFFFFFF,F
@A00769:42:HV3CFDRXX:1:2101:10664:21997 2:N:0:TCTCATGATA+TCCACGTGTT
GGACTACGGGGGTTTCTAATCCTGTTCGCTCCCCACGCTTTCGAGCCTCAGCGTCAGTTACAGACCAGAGAGCCGCCTTCGCCACTGGTGTTCCTCCATATATCTACGCATTTCACCGCTACACATGGAATTCCACTCTCCTCTTCTGCACTCAAGTCTCCCAGTTTCCAATGACCCTCCCCGGTTGAGCCGGGGGCTTTCACATCAGACTTAAGAAACCGCCTGCGCTCGCTTTACGCCCAATAAATCCG
+
FFFFFFFFFFFFFFFF:F:,FFFF:FFFFFFFF::FF:FFFFF:FFF:FF:FFFFF:::FFFFFF,,FFFFFFF,:F:F:FF,FFFF:FFF:,FFF,FFFFF::FFFFFFF,F,FFFFFFFFFFFF,FFF:,FFFFFFFF,FFFFFFFFF,:F:FFFFFF,FF:FFFF:FF:FFFFFFFF,FF,FFFFFF:FF,FFFFFFFFFFFFFFF:F:FF,FFFF:FFFFFF,FFFFFF:::F,FFFFFFFFFFFF,
@A00769:42:HV3CFDRXX:1:2101:1289:22044 2:N:0:TCTCATGATA+TCCACGTGTT
GGACTACACGGGTTTCTAATCCTGTTTGCTCCCCACGCTTTCGAGCCTCAGCGTCAGTTACAGACCAGAGAGCCGCCTTCGCCACTGGTGTTCCTCCATATATCTACGCATTTCACCGCTACACATGGAATTCCACTCTCCTCTTCTGCACTCAAGTCTCCCAGTTTCCAATGTCCCTCCCCGGTTGAGCCGGGGGCTTTCACATCAGACTTAAGAAACCGCCTGCGCTCGCTTTACGCCCAGTAAATCCG
+
FF,FFFFFFFFFFFFFFFFFFFFFFFFFFFFFFFF:FFFFF:F:FFFFF,F,FFF:F:F,FFFFFFFFF::FFFFFF,F:F:FFFFFFF:FFFFFFFFFFFFFFF,FF:,FFF:,F:F,FFF::FFFF:F:FF,FFF,F::FFFFFFFF:FFFF:FF:FFF::FF,FFFF:FF,F:FFF:FFFFFFFF:,FFFFFFFFFFF,FFFF,FF:FF:FFFFFFFFF:FFFFFFFF:FFFF:FF:FFF,,F,,F,F
@A00769:42:HV3CFDRXX:1:2101:24975:22106 2:N:0:TCTCATGATA+TCCACGTGTT
GGACTACGAGGGTTTCTAATCCTGTTTGCTCCCCACGCTTTCGAGCCTCAGCGTCAGTTACAGACCAGAGAGCCGCCTTCGCCACTGGTGTTCCTCCATATATCTACGCATTTCACCGCTACACATGGAATTCCACTCTCCTCTTCTGCACTCAAGTCTCCCAGTTTCCAATGACCCTCCCCGGTTGAGCCGGGGGCTTTCACATCAGACTTAAGAAACCGCCTGCGCTCGCTTTACGCCCAATAAATCCG
+
FFFFFFFFFFFFFFFFFFFFFFFFFFFFFFFFFFFFFFFFFFFFFFFFFFFFFFFFFFFFFFFFFFFFFFFFFFFFFFFFFFFFFF:FFFFFFFFF:FFFFFFFFFFFFFFFFFFFFFFFFFFFFF,FFFFFFFFFFFFFFFFFFFFFFFFFFFFFFFFFFFF:FFFFFFFFFFF:FFFFFFFFFFF:FFFFFFFFFFFFFFFFFFFFFFFFFFFFFFFFF:FFFFFFFFFFFFFFF,FFFFFFF::FFFF
@A00769:42:HV3CFDRXX:1:2101:16468:22153 2:N:0:TCTCATGATA+TCCACGGGTT
GGACTACAGGGGTTTCTAATCCTGTTTGCTACCCACACTTTCGAGCCTCAACGTCAGTTACAGTCCAGAAAGCCGCCTTCGCCACTGGTGGTCTTCCATATATCTACGCATTTCACCGCTACACATGGAGTTCCACTTTCCTCTACTGCACTCAAGTCATCCAGTTTCCAAAGCAATTCCTCAGTTGAGCTGAGGGCTTTCACTTCAGACTTAAATAACCGTCTGCGCTCGCTTTACGCCCAATAAATCCG
+
FF:F:FFFFFF::FFFFFFFFFFFFFFFFFFFFFFFFFFFFFFF:FFFFFFFFFF:FFFFF:FFFFFFFFFFFFFFFFFFFFFFFF:FFF,FFF:FFFFF,FFFFFF::FFFFFFFFFFFFFFFFFFFFF,FFFFF:FFFFFFFFFFFFFFFF:FF:FFFFFFFFFFFFFFFFFF,FFFFFFFF:FFFFFFFFFFFFFFFFFFFFFFF:FFFFFFFFFFFF,:FFFF:FFFFFFF,F,FFFFFFFF,FFFF
@A00769:42:HV3CFDRXX:1:2101:7979:22232 2:N:0:TCTCATGATA+TCCACGTGTT
GGACTACACGGGTATCTAATCCTGTTTGCTCCCCACGCTTTCGAGCCTCAGCGTCAGTTACAGACCAGAGAGCCGCCTTCGCCACTGGTGTTCCTCCATATATCTACGCATTTCACCGCTACACATGGAATTCCACTCTCCTCTTCTGCACTCAAGTCTCCCAGTTTCCAATGACCCTCCCCGGTTGAGCCGGGGGCTTTCACATCAGACTTAAGAAACCGCCTGCGCTCGCTTTACGCCCAATAAATCCG
+
FFFFFFFFFFFFFFFFFFFFFFFFFFFFFFFF:FFFFFFFFFFFFFFFFFFFFFFFFFFFFFFFFFF:FFFFFFFFFFFFFFFFFFFFFFFFFFFFFF:FFFFFFFFFF:FFFFFFFFF:FF,F:FFFFFFFFFFFFFFFFFFFFFFFFFFFFFFF:FFFFFFFFFFFFFFFF:FFFFFFFFFFFFFFFFFFFFFFFFFFFFFFFFFF,FFFF:,FFF:FFFFFFFFFFFFFFFFFFFFFFFFFFFFFFFF
@A00769:42:HV3CFDRXX:1:2101:17788:22279 2:N:0:TCTCATGATA+TCCACGTGTT
GGACTACGGGGGTATCTAATCCTGTTTGCTACCCACACTTTCGAGCCTCAACGTCAGTTACAGTCCAGAAAGCCGCCTTCGCCACTGGTGTTCTTCCATATATCTACGCATTTCACCGCTACACATGGAGTTCCACTTTCCTCTACTGCACTCAAGTCATCCAGTTTCCAAAGCAATTCCTCAGTTGAGCTGAGGGCTTTCACTTCAGACTTAAATAACCGTCTGCGCTCGCTTTACGCCCAATAAATCCG
+
FFFFFFFFFFFFFFFFFFFFFFFFFFFFFFFFFFFFFFFFFFFFFFFFFFFFFFFFFFFFFFFFFFFFFFFFFFFFFF:FFFFFFFFF:FF:FFFFFFF,FFFFFFFFFF:FFFFFFFFFFF:FFFFFFFFFFFFFFFFFFFFFFFFFFFFFFFFFFFFFFFFFFFFFFFFFFF:FFFFFFFFFFFFFFFFFFF,FFFFFFFFFF:FFF,FFFF:FFFFFFFFF,::FFFFFFFFF::FF:FFFFFFFFFF
@A00769:42:HV3CFDRXX:1:2101:8467:22326 2:N:0:TGTCATGATA+ACCACGTGTT
GGACTACGAGGGTATCTAATCCTGTTTGCTCCCCACGCTTTCGAGCCTCAGCGACAGTTACAGACCAGAGAGCCGCCTTCGCCACTGGTGTTCCTCCATATATCTACGCATTTCACCTCTACACAAGGAATTCCACTCTCCTCTAAAGAACTCAAGTCAACCAGTTTACAATGACCATCCCCGGTTGAGCCCGGGGATTTCACAACATACTTAATAAACCGCCTGCGCTCGCTTTACGCCCAATAAATCAG
+
FFFFFFF,FFFFF,FFFFFFFFFFFFFFFFFFFFFF,FFFFFFF,FFFFFFFF,FFFF:,F,,:FFFFFFFFF:FFFFFFF:FFFF:FFFFFFFF:FF:FFFFFFFFF,FFFFFFFFFFFFFFF:FFFFFFFFFFFFF,FFFFF,,,F,FFFFFFFFF,,::::FFF:F:FFFF,:,FFFFF:FFFFFFFF,,FFF,FFFFFFF,FF,FFFF:::::FFFFFFF,FFFFF:FFFFFFFFF:F:FFFFFF:,
@A00769:42:HV3CFDRXX:1:2101:18141:22326 2:N:0:TCTCATGATA+TCCACGTGTT
GGACTACACGAGTTTCTAATCCTGTTTGCTCCCCACGCTTTCGAGCCTCAGCGTCAGTTACAGACCAGAGAGCCGCCTTCGCCACTGGTGTTCCTCCATATATCTACGCATTTCACCGCTACACATGGAATTCCACTCTCCTCTTCTGCACTCAAGTCTCCCAGTTTCCAATGACCCTCCCCGGTTGAGCCGGGGGCTTTCACATCAGACTTAAGAAACCGCCTGCGCTCGCTTTACGCCCAATAAATCCG
+
FFFFFFFFFFFFFFFFFFFFFFFFFFFFFFFFFFFFFFFFFFFFFFFFFFFFFFFFFFFFFFFFFFFFFFFFFFFFFFFFFFFFFFFFFFFF:FFFFFFFFFFFFFFFFFFFFFFFFFFFFFFFFFFFFF:FFFFFFFFFFFFFFFFFFFFFFFFFFFFFFFFFFFFFFFFFFFFFFFFFFFFFFFF:FF:FFFFFFFFFFFFFFFFFFFFFFFFFFFFFFFFFFFFFFFFFFFFFF:FFFFFFFFFFFFF
@A00769:42:HV3CFDRXX:1:2101:1425:22467 2:N:0:TCTCATGATA+TCCACGTGTT
GGACTACTAGGGTTTCTAATCCTGTTTGCTACCCACACTTTCGAGCCTCAACGTCAGTTACAGTCCAGAGAGCCGCCTTCGCCACTGGTGTTCCTCCATATATCTACGCATTTCACCGCTACACATGGAATTCCACTCTCCTCTTCTGCACTCAAGTCTCCCAGTTTCCAATGACCCTCCCCGGTTGAGCCGGGGGCTTTCACATCAGACTTAAGAAACCGCCTGCGCTCGCTTTACGCCCATTAAATCCG
+
FFFFFFFFFFFFFFFFFFFFFFFFFFFF:FFF:FFFFFFFFFFFFF,F,FFFFFFFFFFFFFFFFFFF:FFFF,FFFFFFFFFFFFF:F,FFFFFF:FFFF:FFFFFF:,F:F:FFFFFFF:FFFFFFF:FF,F,F:FFF:F:FFF,FF:FFF:FF:FFFFFFFFFF:FFF::FFF:FFFFFFFFFFFFFF,,FF,F:F,FFFFFFF:F,FF,FFFFFFF:F:FF,FFF::FF::F,FFFFF,FFF,FFF,
@A00769:42:HV3CFDRXX:1:2101:27724:22482 2:N:0:TCTCATGATA+TCCACGTGTT
GGACTACGGGGGTTTCTAATCCTGTTTGCTCCCCACGCTTTCGAGCCTCAGCGTCAGTTACAGACCAGAGAGTCGCCTTCGCCACTGGTGTTCCTCCATATATCTACGCATTTCACCGCTACACATGGAATTCCACTCTCCTCTTCTGCACTCAAGTCTCCCAGTTTCCAATGACCCTCCCCGGTTGAGCCGGGGGCTTTCACATCAGACTTAAGAAACCGCCTGCGCTCGCTTTACGCCCAATAAATCCG
+
FFFFFFFFFFFFFFFFFFFFFFFFFFFFFFFFFFFFFFFFFFFFFFFFFFFFFFFFFFFFFF,FFFFFFFFFFFFFFFFFFFFFFFFFFFFFFFFFFFFFFFFFFFFFFFFFFFFFFFFFFFFFFFFFFFFFFFFFFFFF:FFFFFFFFFFFFFFF:FFFF:FFFFFFFFFF::F:FFFFFFF:FFFFFFFFFFFFFFFFFFFFFFFFFFFFFFF:F:FFFFFFFF:FFF,FFFFFF:FFFFFFFFFFFFF
@A00769:42:HV3CFDRXX:1:2101:4426:22498 2:N:0:TCTCATGATA+TCCACGTGTT
GGACTACCAGGGTATCTAATCCTGTTTGCTACCCACACTTTCGAGCCTCAACGTCAGTTACAGTCCAGAAAGCCGCCTTCGCCACTGGTGTTCTTCCATATATCTACGCATTTCACCGCTACACATGGAGTTCCACTTTCCTCTACTGCACTCAAGTCATCCAGTTTCCAAAGCAATTCCTCAGTTGAGCTGAGGGCTTTCACTTCAGACTTAAATAACCGTCTGCGCTCGCTTTACGCCCAAGAAATCCG
+
FFFFFFFFFFFFFFFFFFFFFFFFFFFFFFFFFFFFFFFFFFFFFFFFFFFFF:FFFFFFFFFFFFFFFFFFFFFFFFFFFFFFFFFFFFFFFFFFFFFFFFFFFFFFFFFFFFFFFFFFFFFFFFFFFFFFFFFFFFFFFFFFFFFFFFFFFFFFFFFFFFFFFFFFFFFFFFF,FFFFFF:FFFFFFFFF:FFFFFFFF:FFFFFFFFFFFF,FFFFF,FF:FFFFFFFFF,FFFFFFFFF,F,FFF,,
@A00769:42:HV3CFDRXX:1:2101:16477:22545 2:N:0:TCTCATGATA+TCCACGTGTG
GGACTACGCGGGTATCTAATCCTGTTTGCTACCCACACTTTCGAGCCTCAACGTCAGTTACAGTCCAGAAAGCCGCCTTCGCCACTGGTGTTCTTCCATATATCTACGCATTTCACCGCTACACATGGAGTTCCACTTTCCTCTACTGCACTCAAGTCATCCAGTTTCCAAAGCAATTCCTCAGTTGAGCTGAGGGCTTTCACTTCAGACTTAAATAACCGTCTGCGCTCGCTTTACGCCCAATAAATCCG
+
FFFFFFFFFFFFFFFFFFFFFFFFFFFFFFFFFFFFFFFFFFFFFFFFFFFFFFFFFFFFFFFFFFFFFFFFFFFFFFFFFFFFFFFFFFFFFFFFFFFFFFFFFFFFFFFFFFFFFFFFFFFFFFFFFFFFFFFFFFFFFFFFFFFFFFFFFFFFFFFFFFFFFFFFFFFFFFF:FFFFFFFFFFFFFFFFFF:FFFFFFFFFFFFFFFFFFFFFFFFF,:FFFFFFFFFFFFFFF,FFFFFFFFFFF:F
@A00769:42:HV3CFDRXX:1:2101:28664:22639 2:N:0:TCTCATGATA+TCCACGTGTT
GGACTACTGGGGTTTCTAATCCTGTTTGCTCCCCACGCTTTCGAGCCTCAGCGTCAGTTACAGACCAGAGAGCCGCCTTCGCCACTGGTGTTCCTCCATATATCTACGCATTTCACCGCTACACATGGAATTCCACTCTCCTCTTCTGCACTCAAGTCTCCCAGTTTCCAATGACCCTCCCCGGTTGAGCCGGGGGCTTTCACATCAGACTTAAGAAACCGCCTGCGCTCGCTTTACGCCCAATAAACCCG
+
:FFFFFFFFFFFFFFFFFFFFFFFF,FFFFFFFFFFFFFFFFFFFFFFFFFFFFFFFFFFFF:FFFFFFFFFFFFFFFFFFFFFFFFFFF:FFFFFFFFF:FFFFFFFFF:FFFF:FFFFFFFFF:,FF,FFFFFFFFFFFFFFFFFFFFFFFFFFFFFFFFFF:FFFFFF,,FFFFFFFFF,:FFFF:FFF,FFFF,,FFFFFFFFFFF,FF::FF,FFFFF:::FFFFFFFF::F:FFFF::FF:FF::
@A00769:42:HV3CFDRXX:1:2101:16107:22686 2:N:0:TCTCATGATA+TCCACGTGTT
GGACTACCCGGGTATCTAATCCTGTTTGCTCCCCACGCTTTCGAGCCTCAGCGTCAGTTACAGACCAGAGAGCCGCCTTCGCCACTGGTGTTCCTCCATATATCTACGCATTTCACCGCTACACATGGAATTCCACTCTCCTCTTCTGCACTCAAGTCTCCCAGTTTCCAATGACCCTCCCCGGTTGAGCCGGGGGCTTTCACATCAGACTTAAGAAACCGCCTGCGCTCGCTTTACGCCCAATAAATCCG
+
FFFFFFFFFFFFFFFFFFFFFFFFFFFFFFFFFFFFFFFFFFFFFFFFFF:FFFF:FFFFFFFFFFFFFFFFFFFFFFFFFFFFF:FFFFFFFFFFFFFFFFFFFFFFFFFFFFFFFFFFFFFFF:FFFFFFFFFFFFFFFFFFFFFFF:FFF,FFFFFF:FFFFFFFFFFFFFFFFFFFFFFFFFFFFFFF:FFFFFFFF,FFFF::FFF:FFFFF:FFFFFFFFFFFFFFF:FFF,FFFFFFF:FFFF:
@A00769:42:HV3CFDRXX:1:2101:8504:22701 2:N:0:TCTCATGATA+TCCACGTGTT
GGACTACGAGGGTATCTAATCCTGTTTGCTCCCCACGCTTTCGAGCCTCAGCGTCAGTTACAGACCAGAGAGCCGCCTTCGCCACGGGTGTTCCTCCATATATCTACGCATTTCACCGCTACACATGGAATTCCACTCTCCTCTTCTGCACTCAAGTCTCCCAGTTTCCAATGACCCTCCCCGGTTGAGCCGGGGGCTTTCACATCAGACTTAAGAAACCGCCTGCGCTCGCTTTACGCCCAATAAATCCG
+
FFFFFFFFFFFFFFFFFFF:FF,FFFFFFFFFFFFF:FFFFFFFFFFFFFF:FFF:FFFFFF:FFF,:F:F:,FFFFFFFF:F:F,FF:FF,FFFFFFFFFF,FFFFFF:FF:FFFFFFFFFFF:F,:F,FFF:FF,FFFFFFFFFFFFFFFFFFFFFFFFFF,FF,F:,FFFF:FFFFFFF:,F,FF:FFF:FFFFFFFFFFFFFFFFFFFF:FFFFFF:FF,FFFFFFFFFFF:F,FFFFFF:,FFFF,
@A00769:42:HV3CFDRXX:1:2101:31141:22733 2:N:0:TCTCATGATA+TCCACGTGTT
GGACTACAAGGGTATCTAATCCTGTTTGCTACCCACACTTTCGAGCCTCAACGTCAGTTACAGTCCAGAAAGCCGCCTTCGCCACTGGTGTTCTTCCATATATCTACGCATTTCACCGCTACACATGGAGTTCCACTTTCCTCTACTGCACTCAAGTCATCCAGTTTCCAAAGCAATTCCTCAGTTGAGCTGAGGGCTTTCACTTCAGACTTAAATAACCGTCTGCGCTCGCTGTACGCCCAATAAATCCG
+
FFFFFFFFFFFFFFFF:FFFFFFFFFFFFFFFFFFFFFFFFFFFFFFFFFFFFFFFFFFFFFFFFFFFFF:FFFFFFFFFFFFFFFFFFFFFFFFFFFFFFFFFFFFFFFFFFFFFFFFFFFFFFFFFFFFFFFFFFFFFFFF:FFFFFFFFFFFFFFFFFFFFF:FFFF:FFFF:FFFFFFFFFFFFFFFFFFFFFFFFFFFFFFFFFFF:FFFFF:FFF,F::F,F:F:FF,F,FFFFFFF:FF,FFFF
@A00769:42:HV3CFDRXX:1:2101:9028:22889 2:N:0:TCTCATGATA+TCCACGTGTT
GGACTACGGGGGTATCTAATCCTGTTTGCTCCCCACGCTTTCGAGCCTCAGCGTCAGTTACAGACCAGAGAGCCGCCTTCGCCACTGGTGTTCCCCCATATATCTACGCATTTCACCGCTACACATGGAATTCCACTCTCCTCTTCTGCACTCAAGTCATCCAGTTTCCAAAGCAATTCCTCAGTTGAGCTGAGGGCTTTCACTTCAGACTTAAATAACCGTCTGCGCTCGCTTTACGCCCATTAAATCCG
+
FFFFFFFFFFFFFFFFFFFFFFFFFFFFFFFFFF:FFF:FFFF:FFFFFFFFFFFFFFFFFFFFFFFFFFFFFFFFFFFFFFFFFFFFFFFFFFFF:FFFFFFFFFFFFFFF:FFFFFFFFFFFFFFFFFFFFFFFFFFFFFFFFFFFFFFFFFFFFFFFFFFFFFFFFFFFFFFFFFFFFFFFFFFFFFF::FFFFFFFF,FFFFFFFFFFFF,FF:FF:FFFFF,FFFFFF:FFFFFFFF,:FFFF:,F
@A00769:42:HV3CFDRXX:1:2101:1045:22999 2:N:0:TCTCATGATA+TCCACGTGTT
GGACTACGCGGGTTTCTAATCCTGTTTGCTCCCCACGCTTTCGAGCCTCAGCGTCAGTTACAGACCAGAGAGCCGCCTTCGCCACTGGTGTTCTTCCATATATCTACGCATTTCACCGCTACACATGGAATTCCACTCTCCTCTTCTGCACTCAAGTCTCCCAGTTTCCAATGACCCTCCCCGGTTGAGCCGGGGGCTTTCACATCAGACTTAAGAAACCGCCTGCGCTCGCTTTACGCCCATTAAATCCG
+
FFFFFFFFFFFFFFFFFFFFFFFFFFFFFFFFFFFFFFFFFFFFFF:FFFFFFFFFFFFFFFFF:FFFFFFFFFFFFFFFFFFFFFFFFFFFFFFFFFFFFFFFFFFFFFFFFFFF:F:FFFFFFFFFFFFFFFFFF:F,FFFFFFFFFF:FFF::F::FF:FFFFFFFF,FFFFFFFFFFFFFFFFFFF:FFFFFFFFFF,FFFF:FF:FFFFF:FFF:FFFFFFFFFFF,FFF:F,FFFF,F,F:FFFF
@A00769:42:HV3CFDRXX:1:2101:7211:23030 2:N:0:TCTCATGATA+TCCACGTGTT
GGACTACACGGGTATCTAATCCTGTTTGCTCCCCACGCTTTCGAGCCTCAGCGTCAGTTACAGACCAGAGAGCCGCCTTCGCCACTGGTGTTCCTCCATATATCTACGCATTTCACCGCTACACATGGAATTCCACTCTCCTCTTCTGCACTCAAGTCTCCCAGTTTCCAATGACCCTCCCCGGTTGAGCCGGGGGCTTTCACATCAGACTTAAGAAACCGCCTGCGCTCGCTTTACGCCCAATAAATCCG
+
FFFFFFFFFFFFFFFFFFFFFFFFFFFFFFFFFFFFFFFFFFFFFFFFFFFFFFFFFFFFFFF:FFFF:FFFFFFFFFFFFFFFFFFFFFFFFFFFFFFFFFFFFFFFFFFFFFFFFFFFFFFFFFFFFFFFFFFFFFFFFFFFFFFFF:FFFFF:FFFFFFFFFFFFFFFFFFFFFFFFFFFFFFFF:FFFFFFFF:FFFFFFFFFFFFFFFFFF,FFFFFFFFFFFFF:FF,FFFFFFFFF,,FFFFF:
@A00769:42:HV3CFDRXX:1:2101:24099:23062 2:N:0:TCTCATGATA+TCCACGTGTT
GGACTACGAGGGTTTCTAATCCTGTTTGCTACCCACACTTTCGAGCCTCAGCGTCAGTTACAGACCAGAGAGCCGCCTTCGCCACTGGTGTTCCTCCATATATCTACGCATTTCACCGCTACACATGGAATTCCACTCTCCTCTTCTGCACTCAAGTCTCCCAGTTTCCAATGACCCTCCCCGGTTGAGCCGGGGGCTTTCACATCAGACTTAAGAAACCGCCTGCGCTCGCTTTACGCCCAATAAATCCG
+
FFFFFFFFFFFFFFFFFFFFFFFFF:FFFFFFFFFFFFFFFFFFFFFFFFFFFFFFFFFFFFFFFF,FFFFFFFFFFFFFFFF:FFFFFFFFFFFFFFFFFFFFFFFFFFFFFFFFFFFFFFFF:FFFFFFFFFFFFFFFFFFFFFFFFFFFFFFFFF:FFFFFFFFFFFFFFFFFFFFFFFFFFFFFFFFFFFFFFFFFFFFFFFFFFFFFFFFFFFFFFFFFFFFFFFFFFFFFF:FFFF,FFFFFFF,
@A00769:42:HV3CFDRXX:1:2101:3423:23077 2:N:0:TCTCATGATA+TCCACGTGTT
GGACTACGAGGGTTTCTAATCCTGTTTGCTCCCCACGCTTTCGAGCCTCAGCGTCAGTTACAGACCAGAGAGCCGCCTTCGCCACTGGTGTTCCTCCATATATCTACGCATTTCACCGCTACACATGGAATTCCACTCTCCTCTTCTGCACTCAAGTCTCCCAGTTTCCAATGACCCTCCCCGGTTGAGCCGGGGGCTTTCACATCAGACTTAAGAAACCGCCTGCGCTCGCTTTACGCCCAATAAATCCG
+
FFFFFFFFFFFFFFFFFFFFFFFFF:FFFFFFFFFFFFFFFFFFFFFFFFFFFFFFFFFFFFFFFFFFFFFFFFFFFFFFFFFFFFFFFFFFFFFFFFFFFFFFFFFFFFFFFFFFFFFFFFFFFF:FFFFFFFFFFFFFFFFFFFFFFFFFFFFFFFFFFFFFFFFFFFFFFFFFFFFFFFFFFFFFFFFFF,FFFF:FFFFFFFFFFFFFFF:,FFFFFFFFFFFFFF:FFFFFF,FFFF,FF:,FFF,
@A00769:42:HV3CFDRXX:1:2101:4182:23171 2:N:0:TCTCATGATA+TCCACGTGTT
GGACTACTAGGGTTTCTAATCCTGTTTGCTCCCCACGCTTTCGAGCCTCAGCGTCAGTTACAGACCAGAGAGCCGCCTTCGCCACTGGTGTTCCTCCATATATCTACGCATTTCACCGCTACACATGGAATTCCACTCTCCTCTTCTGCACTCAAGTCTCCCAGTTTCCAATGACCCTCCCCGGTTGAGCCGGGGGCTTTCACATCAGACTTAAGAAACCGCCTGCGCTCGCTTTACGCCCAATAAATCCG
+
FFFFFFFFFFFFFFFFFFFFFFFFFFFFFFFFFFFFFFFFFFFFFFFFFFFFFFFFFFFFFFFFFFFFFFFFFFFFFFFFFFFFFFFFFF:FFFFFFFFFFFFFFFFFFFFFFFFFFFFFFFFFFFFFFFFFF:F:FFFFFFF:FFF:FFFFFFFFFFFFFFFFFF,FFFFFF,FFFFFFFFF,F:FFFFFFFFFFFFFFFFFFFF::FFFFFFF:FFFF:FFFFFFFFF:FFFFFFFFFFFFFFFFFF:F
@A00769:42:HV3CFDRXX:1:2101:9001:23187 2:N:0:TCTCATGATA+TCCACGTGTT
GGACTACCAGGGTTTCTAATCCTGTTTGCTCCCCACGCTTTCGAGCCTCAGCGTCAGTTACAGACCAGAGAGCCGCCTTCGCCACTGGTGTTCCTCCATATATCTACGCATTTCACCGCTACACATGGAATTCCACTCTCCTCTTCTGCACTCAAGTCTCCCAGTTTCCAATGACCCTCCCCGGTTGAGCCGGGGGCTTTCACATCAGACTTAAGAAACCGCCTGCGCTCGCTCTACGCCCAATAAATCCG
+
FFFFF,FF:FFF:FFFFFFFF:,FFFFFFFFFFFFF:F,FFF,FFFFFFF:FF:FFF::FFF,FFFF:FFFFFF,FF,:FFF:FF,FFFFFFFFFFFFFF:FFFFF,FFFF,,FFFF:F:FFFFFF:FFFFFFF:FFFFFFFF,F:FFFFFFFFFFFF:F:F:,FFFFFFFFFFF,FFFFFFFFFFFFFFFFFF::FFFFFFFFFFFFF:F:,FFF,F,FFFFFFFFF:FFF:FFFFF:FFFFFFFFFFFF
@A00769:42:HV3CFDRXX:1:2101:9462:23234 2:N:0:TCTCATGATA+TCCACGTGTT
GGACTACAAGGGTTTCTAATCCTGTTTGCTCCCCACGCTTTCGAGCCTCAGCGTCAGTTACAGACCAGAGAGTCGCCTTCGCCACTGGTGTTCCTCCATATATCTACGCATTTCACCGCTACACATGGAATTCCACTCTCCTCTTCTGCACTCAAGTCTCCCAGTTTCCAATGACCCTCCCCGGTTGAGCCGGGGGCTTTCACATCAGACTTAAGAAACCGCCTGCGCTCGCTTTACGCCCAATAAATCCG
+
FFFFFFFFFFFFFFFFFFFFFFFFFFFFFFFFFFFFFFFFFFFFFFFFFFFFFFFFFFFFFFFFFFFFFFFFFFFFFFFFFFFFF:FFFFFF:FFFFFFFFFFFFFFFFFFFFFFFFFFFFFFFFFFFFF:FFFFF,FFFFFFFFFFFFFFFFFFFFFFFFFFFFFFFFFFFFFFFFFFFFF:FFFFF:FFFFFFFFF:FF:FFFFFFFFFFFFFFF:FFFFFFFFFFFFFFFFF:FFFFFF,FFFFFFF,
@A00769:42:HV3CFDRXX:1:2101:9344:23249 2:N:0:TCTCATGATA+TCCACGTGTT
GGACTACAAGGGTTTCTAATCCTGTTTGCTCCCCACGCTTTCGAGCCTCAGCGTCAGTTACAGACCAGAGAGTCGCCTTCGCCACTGGTGTTCCTCCATATATCTACGCATTTCACCGCTACACATGGAATTCCACTCTCCTCTTCTGCACTCAAGTCTCCCAGTTTCCAATGACCCTCCCCGGTTGAGCCGGGGGCTTTCACATCAGACTTAAGAAACCGCCTGCGCTCGCTTTACGCCCAATAAATCCG
+
FFFFFFFFFFFFFFFFFFFFFFFFFFFFFFFFFFFFFFFFFFFFFFFFFFFFFFFFFFFFFFFFFFFFFFFFFFFFFFFFFFFFFFFFFFFFFFFFFFFFFFFFFFFFFFFFFFFFFFFFFFFF,FFFFFFFFFFFFFFFFFFFFFFFFFFFFFFFFFFFF:FFFFFFFFFFF:FFFFFFFFFFFFFF:FFFFFFFFFFFFFFFFFFFFFFFFFFFFFFFFFFFFFFFFFFFFFFFF:FFFFFFFFFFFF:
@A00769:42:HV3CFDRXX:1:2101:1750:23343 2:N:0:TCTCATGATA+TCCACGTGTT
GGACTACCGGGGTTTCTAATCCTGTTTGCTCCCCACGCTTTCGAGCCTCAGCGTCAGTTACAGACCAGAGAGCCGCCTTCGCCACTGGTGTTCCTCCATATATCTACGCATTTCACCGCTACACATGGAATTCCACTCTCCTCTTCTGCACTCAAGTCTCCCAGTTTCCAATGACCCTCCCCGGTTGAGCCGGGGGCTTTCACATCAGACTTAATAAACCGCCTGCGCTCGCTTTACGCCCAATAAATCCG
+
FF,FFFFFFFFFFFFFFFFFFFFFFFFFFFFFFFFFF:FFFFF,FFFFFFFFFFFFF:F:FFFFFFFFFFFFFFFF:FFFFFFFFFFFFFFFFFFFFFFFFFFFFFFFFF:FFFFFFFFFFFFF,FFFFF:FFFFF:FFFFFFFFFFFFFFFFFFFFFFFFFF:FFFFFFF:,FFF,FFFFFF,FF:FF:FFFFF:FFFFF,FF,FFF:FFFFF,FFFFFFFFFFFFFFFFFFFFFF:FFFFFFFF:FFF:
@A00769:42:HV3CFDRXX:1:2101:10004:23422 2:N:0:TCTCATGATA+TCCACGTGTT
GGACTACCCGGGTATCTAATCCTGTTTGCTCCCCACGCTTTCGAGCCTCAGCGTCAGTTACAGACCAGAGAGCCGCCTTCGCCACTGGTGTTCCTCCATATATCTACGCATTTCACCGCTACACATGGAATTCCACTCTCCTCTTCTGCACTCAAGTCTCCCAGTTTCCAATGACCCTCCCCGGTTGAGCCGGGGGCTTTCACATCAGACTTAAGAAACCGCCTGCGCTCGCTTTACGCCCAATAAATCCG
+
FFFFFFFFFFFFFFFFFFFFFFFFFFFFFFFFFFFFFFFFFFFFFFFFFFFFFFFFFFFFFFFFFFFFFFFFFFFFFFFFFFFFFFFFFFF:FFFFFFFFFFFFFFFFFFFFFFFFFFFFFFFFFFFFFFFFFFFFFFFFFFFFFFFFFFFFFFFFFFFFFFFFFFFFFFFFF,FFFFFFFFFFFFFFFFFFFF:FFFFFFFFFFFFFFFFFFFFF,FFFFFFFFFFFFF:FFFFFF:FFFFF:FFFFF,:
@A00769:42:HV3CFDRXX:1:2101:16432:23469 2:N:0:TCTCATGATA+TCCACGTGTT
GGACTACCGGGGTATCTAATCCTGTTTGCTCCCCACGCTTTCGAGCCTCAGCGTCAGTTACAGACCAGAGAGCCGCCTTCGCCACTGGTGTTCCTCCATATATCTACGCATTTCACCGCTACACATGGAATTCCACTCTCCTCTTCTGCACTCAAGTCTCCCAGTTTCCAATGACCCTCCCCGGTTGAGCCGGGGGCTTTCACATCAGACTTAAGAAACCGCCTGCGCTCGCTGTACGCCCAAGAAATCCG
+
,,FF:F,FF,F:FF,FFFFFF,,:F,,,FFFF:FFF,:,FFF:F:FF,FFFFFF,F:FFFFF,FFFFFF::F,F::F:FF:FFFFF:FFFF,FFFFFFFFFFF,:FF,FF,,F:F,:FFFFFFF:FFFF,F,FFFFFF,F:FFFFFFFFFFFFFFF:F,FFFFFFFFFFFFFFFFFFFFFFFFFFFFFFFFFFFFFFFFFFFFFFFFFFFFFFFFFFFFFFF,,FF:F,FFFF:FFFFF:F:F:FFF:FFF
@A00769:42:HV3CFDRXX:1:2101:20184:23547 2:N:0:TCTCATGATA+TCCACGTGTT
GGACTACGGGGGTTTCTAATCCTGTTTGCTCCCCACGCTTTCGAGCCTCAGCGTCAGTTACAGACCAGAGAGCCGCCTTCGCCACTGGTGTTCCTCCATATATCTACGCATTTCACCGCTACACATGGAATTCCACTCTCCTCTTCTGCACTCAAGTCTCCCAGTTTCCAATGACCCTCCCCGGTTGAGCCGGGGGCTTTCACATCAGACTTAAGAAACCGCCTGCGCTCGCTTTACGCCCAATAAATCCG
+
FFFFFFFFFFFFFFFFFFFFFFFFFF:FFFFFFFFFFFFFFFFF:FFFFFFFFFFFFFFFF,FFFFFFFFFFFFFFF:FFFFFFFFFFFFF,FFFFFFFFFFFFFFFFFFFFFFFFFFFFFFFFF,FFFFF:FFF:FFFFF:FF:FFFFFFFFFFFFF,FFF:FFFFFFFF,FFFFFFFFFF:FFFFFFFFF,FF:FFFFFFF:FFFFFFFFFF:FFFFFFFFFFFFFFFFFF:FFFFFFFF:,FFF:FFF
@A00769:42:HV3CFDRXX:1:2101:1515:23563 2:N:0:TCTCATGATA+TCCACGTGTT
GGACTACCGGGGTTTCTAATCCTGTTTGCTCCCCACGCTTTCGAGCCTCAGCGTCAGTTACAGACCAGAGAGCCGCCTTCGCCACTGGTGTTCCTCCATATATCTACGCATTTCACCGCTACACATGGAATTCCACTCTCCTCTTCTGCACTCAAGTCTCCCAGTTTCCAATGACCCTCCCCGGTTGAGCCGGGGGCTTTCACATCAGACTTAAGAAACCGCCTGCGCTCGCTTTACGCCCAATAAATCCG
+
FFFFFFFFFFFFFFFFFFFFFFFFFFFFFFFFFFFFFFFFFFFFFFFFFFFFFFFFFFFFFFFFFFFF:FFFFFFFFFFFFFFFFFFFFFFFFFFFFFFFF:FFFFFFFFFFFFFFFFFFFFFFFFFFFFFFFFFFFFFFFFFFFFFFFFFFFFFFFFFFFFFFFFFFFFFFFFFFFFFFFF:FFFFFFFFFFFFFFFFFFFFFFFFFFFFFFFFFFFFFFFFFF:FFFFFFFFFFF:FFFFFFFF:FF,F
@A00769:42:HV3CFDRXX:1:2101:16812:23625 2:N:0:TCTCATGATA+TCCACGTGTT
GGACTACAAGGGTATCTAATCCTGTTTGCTCCCCACGCTTTCGAGCCTCAGCGTCAGTTACAGACCAGAGAGCCGCCTTCGCCACTGGTGTTCCTCCATATATCTACGCATTTCACCGCTACACATGGAATTCCACTCTCCTCTTCTGCACTCAAGTCTCCCAGTTTCCAATGACCCTCCCCGGTTGAGCCGGGGGCTTTCACATCAGACTTAAGAAACCGCCTGCGCTCGCTTTACGCCCAATAAATCCG
+
FFFFFFFFFFFFFFFFFFFFFFFFFFFFFFFFFFFFFFFFFFFFFFFFFFFFFFFFFFFFFFFFFFFFFFFFFFFFFFFFFFFFFFFFFFFFFFFFFFFFFFFFFFFFFFFFFF:FFFFFFFFFFFFFFFFFFFFFFFFFFFFFFFFFFFFFFFFFFFFFFFFFFFFFFFFFF,F:FFFFFFFFFFFFFFF:F:FFFFFFFFFFFFFFFFFFFFFFFFFFFFFFFFFFFFFFFFFFFFFFF:FFFFF::FF
@A00769:42:HV3CFDRXX:1:2101:23628:23625 2:N:0:TCTCATGATA+TCCACGTGTT
GGGGGGGGGGGGGGGGGGGGCGGAGGAGGAGCAACCGAGAAGAAGCAAAGAAGGAGAAGGAAGAAAGACGGGAAACACAAGCGCCAAGGGTTAAGCAATGAAAAAAAAGAAAAAAAAAAAAAAAAAAAAAAAGAAAAAAAAAGAAAAAGAAAAAAAAAAAAAAGAAAGAAAAAAAAAAAAAAAGAAAAAAAAAAAAGGAGAGAAAAAGAAATAAAAAAAAAAAGTCAAAAGAAAAAAGAAAAAAAAAAAAA
+
FFFF,F,,:F::,:,,,,:,,,,,,:,,,,,,,,,,,,,,,,,:,,,,,,,,,,,,,,,,,F,,,,,,,,,,F,,,,,,,,,,,,,,,,,,,,,,,,,,,,,,::,,,,,F,,F,:F,,,,,,,F,F,,,F:,,:,F,,,:,,:,F,,,,:,F,,:,F,FF,:,,,:,:::FF:FFF:FFFFF,F,:,::,,::,F,,,,:,F,F,,,,:F,F::,F:FFFFF,,,,:,F,,F,,,,,,::,::,F,::FF
@A00769:42:HV3CFDRXX:1:2101:10529:23641 2:N:0:TCTCATGATA+TCCACGTGTT
GGACTACCGGGGTTTCTAATCCTGTTTGCTCCCCACGCTTTCGAGCCTCAGCGTCAGTTACAGACCAGAGAGCCGCCTTCGCCACTGGTGTTCCTCCATATATCTACGCATTTCACCGCTACACATGGAATTCCACTCTCCTCTTCTGCACTCAAGTCTCCCAGTTTCCAATGACCCTCCCCGGTTGAGCCGGGGGCTTTCACATCAGACTTAAGAAACCGCCTGCGCTCGCTTTACGCCCAATAAATCCG
+
FFFFFF:F,FFFFFFFFFFFFFFFFFFFFFFFFFFFFFFFFFFFFFFFFFFFFFFFFFFFFF:FFFFFFFF,FFFFFFFFFFFFFF,FFFFFFF:FFFFFFF:FFFFFF,FFFFF:FFF:,FFFFFFFFFFFFFFFFFFFFFFFFFFFFFFFFFFFFFFFFFFFFFFFFFFFFF:FFFFFFFFFFFFFFFFFFF:FFFFFF,FFFFFFFFFFFFFFF:FFFF,FFF,FFFFFFF::F:FFFF:FF,FFFFF
@A00769:42:HV3CFDRXX:1:2101:16242:23735 2:N:0:TCTCATGATA+TCCACGTGTT
GGACTACGGGGGTTTCTAATCCTGTTTGCTACCCACACTTTCGAGCCTCAACGTCAGTTACAGTCCAGAAAGCCGCCTTCGCCACTGGTGTTCTTCCATATATCTACGCATTTCACCGCTACACATGGAGTTCCACTTTCCTCTACTGCACTCAAGTCATCCAGTTTCCAAAGCAATTCCTCAGTTGAGCTGAGGGCTTTCACTTCAGACTTAAATAACCGTCTGCGCTCGCTTTACGCCCAATAAATCCG
+
FFFFFFFFFFFFFFFFFFFFFFFFFFFFFFFFFFFFFFFFFFFFFFFFFFFFFFFFFFFFFFFFFFFFFFFFFFFFFFFFFFFFFFFFFFF,FFFFFFFFFFFFFFFFFFFFFFFFFFFFFFFFFFFF:FFFFFFFFFFFFFFFFFFFFFFFFFFFFFFFFFFFFFFFFFFFFFFFF:FFFFFFFFFFFFFFFF,FFFFFFFFFFFFFFFFFFFFFFFFF,FFFFFFFFFFFFFFFF,FF:F:FFFFFF::
@A00769:42:HV3CFDRXX:1:2101:19985:23985 2:N:0:TCTCATGATA+TCCACGTGTT
GGACTACGCGGGTATCTAATCCTGTTTGCTCCCCACGCTTTCGAGCCTCAGCGTCAGTTACAGACCAGAGAGCCGCCTTCGCCACTGGTGTTCCTCCATATATCTACGCATTTCACCGCTACACATGGAATTCCACTCTCCTCTTCTGCACTCAAGTCTCCCAGTTTCCAATGACCCTCCCCGGTTGAGCCGGGGGCTTTCACATCAGACTTAAGAAACCGCCTGCGCTCGCTTTACGCCCAATAAATCCG
+
FFFFFFFFFFFFFFFFFFFFFFFFFFFFFFFFFFFFFFFFFFFFFFFFFFFFFFFFFFFFFFFFFFFFFFFFFFFFFFFFFFFFFFFFFFF,FFFFFFF:FFFFFFFFFF:FFFFFFFFFFF:FFFFFFFFFFFF,FFFFFFFFFF:FFFFFFFFFFFFF:FFFFFFFFF:F,FFFFFFFFFFFFFFFFFFFFFFFFFFFFFF,FFFFFFFFFF,FFFFFFFFF,F:FFFFFFFFFFFFFFFFFFF:FFFF
@A00769:42:HV3CFDRXX:1:2101:2899:24111 2:N:0:TCTCATGATA+TCCACGTGTT
GGACTACGGGGGTATCTAATCCTGTTTGCTACCCACACTTTCGAGCCTCAACGTCAGTTACAGTCCAGAAAGCCGCCTTCGCCACTGGTGTTCTTCCATATATCTACGCATTTCACCGCTACACATGGAGTTCCACTTTCCTCTACTGCACTCAAGTCATCCAGTTTCCAAAGCAATTCCTCAGTTGAGCTGAGGGCTTTCACTTCAGACTTAAATAACCGTCTGCGCTCGCTTTACGCCCAATAAATCCG
+
FFFFFFFFFFFFFFFFFFFFFFFFFFFFFFF:FFFFFFFFFFFFFFFFFFFFFFF:FFFFFFFFFFFFFFFFFFFFFFFFFFFFFFFFFFFFFFFFFFFFFFFFFFFFFF:FFFFFFFFFFFFFFFFFFFFFFF:FFFFFFFFFFFFFFFFFFFFFFFFFFFFFF:FFFFFFFFF,FFFFFF:FFFFFFFFF:FF,FFFFFFFFFFFFFFFFFFFFFFFFFFFFFFFFFFFFFFFFFFFFFFFFFFF:FFF
@A00769:42:HV3CFDRXX:1:2101:13512:24236 2:N:0:TCTCATGATA+TCCACGTGTT
GGACTACTCGGGTATCTAATCCTGTTTGCTACCCACACTTTCGAGCCTCAACGTCAGTTACAGTCCAGAAAGCCGCCTTCGCCACTGGTGTTCTTCCATATATCTACGCATTTCACCGCTACACATGGAGTTCCACTTTCCTCTACTGCACTCAAGTCATCCAGTTTCCAAAGCAATTCCTCAGTTGAGCTGAGGGCTTTCACTTCAGACTTAAATAAACGTCTGCGCTCGCTTTACGCCCAATAAATCCG
+
FFFFFFFFFFFFFFFFFFFFFFFFFFFFFFFFFFFFFFFFFFFFFFFFFFFFFFFFFFFFFFFFFFFFFFFFFFFFFFFFFFFFFFFFFFFFFFFFFFFFFFFFFFFFFFFFFFFFFFFFFFFFFFFFFFFF:F:FF,FF:FF:F:FFF:FFFFFFF:F,FF:FFFFFFFFFFFFFFFF:FFFFFFF:F:FFFFFF::::FF:F:,FF::F,:,,FF,,:,FF,F,FF::FF::F:,F,:,,:,,,::F,F
@A00769:42:HV3CFDRXX:1:2101:17363:24361 2:N:0:TCTCATGATA+TCCACGTGTT
GGACTACGCGGGTATCTAATCCTGTTTGCTACCCACACTTTCGAGCCTCAACGTCAGTTACAGTCCAGAAAGCCGCCTTCGCCACTGGTGTTCTTCCATATATCTACGCATTTCACCGCTACACATGGAGTTCCACTTTCCTCTACTGCACTCAAGTCATCCAGTTTCCAAAGCAATTCCTCAGTTGAGCTGAGGGCTTTCACTTCAGACTTAAATAACCGTCTGCGCTCGCTTTACGCCCAATAAATCCG
+
FFFFFFFFFFFFFFFFFFFFFFFFFFFFFFFFFFFFFFFFFFFFFFFFFFFFFFFFFFFFFFFFFFFFFFFFFFFFFFFFFFFFFFFFFFFFFFF:FFFFFFFFFFFFFFFFFFFFFFFFFFFFFFFFFFFFFFFFF:FF:FFFF:FFFFFFF:FFFFFFFFFFFFFF:FFFFFF:FFF:FF:FFFFFF::FFFFFFFFFFFFF::FFFFFFFFFF:,,FF:FFFF,FFFFFFFFFFFFFFFFFF,F:F,F
@A00769:42:HV3CFDRXX:1:2101:13105:24408 2:N:0:TCTCATGATA+TCCACGTGTT
GGACTACAAGGGTTTCTAATCCTGTTTGCTCCCCACGCTTTCGAGCCTCAGCGTCAGTTACAGACCAGAGAGCCGCCTTCGCCACTGGTGTTCCTCCATATATCTACGCATTTCACCGCTACACATGGAAGTCCACTCTCCTCTTCTGCACTCAAGTCTCCCAGTTTCCAATGACCCTCCCCGGTTGAGCCGGGGGCTTTCACATCAGACTTAAGAAACCGCCTGCGCTCGCTTTACGCCCACTAAATCCG
+
FFFFFFFFFFFFFFFFFFFFFFFFFFFFFFFFFFFFFFFFFFFFFFFFFFFFFFFFFFFFFFFFFFFFFFFFFFFFFFFFFFFFFFFFFFFFFFFFFFFFFFFFFFFFFFFFFFFFFFFF:FFFFFFFFF,FFFFFFFFFFFFFFFFFFFFFF:FFFFFFFFFFFFFFF:FFFFFFFFFFFFFF:FFFF,FFFFFFFF:FFFF:FF:FF:FFFFFFFFFFFF:,FFFFFFFF:F:FF,FFF,,FF:FFF:F
@A00769:42:HV3CFDRXX:1:2101:10203:24424 2:N:0:TCTCATGATA+TCCACGTGTT
GGACTACGGGGGTTTCTAATCCTGTTTGCTCCCCACGCTTTCGAGCCTCAGCGTCAGTTACAGACCAGAGAGCCGCCTTCGCCACTGGTGTTCCTCCATATATCTACGCATTTCACCGCTACACATGGAATTCCACTCTCCTCTTCTGCACTCAAGTCTCCCAGTTTCCAATGACCCTCCCCGGTTGAGCCGGGGGCTTTCACATCAGACTTAAGAAACCGCCTGCGCTCGCTTTACGCCCAATAAATCCG
+
FFFFFFFFFFF:FFFFF:FFFFFFFFFFFFFFFFFFFFFFFFFFFFFFFFFFF:FFFFFFF:FFFFFFFFFFFFFFFFFFFFFFFFFFFF:FFFFFFFFF:FFFFFFFFFFFFF,FFFFFFFFFF:FFFFFFFFFFFFFFFFFFFFFFFFFFFFFF,FFFFF,FFFFFFFFFFFFFFFFFFF:FFFFFFFF,FFFFFFFFFFFFFFF:FFF,FFFF:FFFFFFFFFFFFFFFFFFFF:FFFFFFFFFFF,:
@A00769:42:HV3CFDRXX:1:2101:31557:24424 2:N:0:TCTCATGATA+TCCACGTGTT
GGACTACTGGGGTATCTAATCCTGTTTGCTCCCCACGCTTTCGAGCCTCAGCGTCAGTTACAGACCAGAGAGCCGCCTTCGCCACTGGTGTTCCTCCATATATCTACGCATTTCACCGCTACACATGGAATTCCACTCTCCTCTTCTGCACTCAAGTCTCCCAGTTTCCAATGACCCTCCCCGGTTGAGCCGGGGGCTTTCACAGCAGACTTAAGAAACCGCCTGCGCTCGCTTGACGCCCAATAAATCCG
+
FFFFFFFFFFFFFFFFFF:FFFFFFFFFF:FFFFFFFFFFFFFFFFFFF:FFFFF:F:FFFFFFFFF:FFFFFFFFFF:FFFFFFFFFFFF,FFFFFFFFFFFFFFFFFF::FFFFFFFF:F:F:FFFF:::FF:F:F:FFFFF:FFFFFFFFFFF:FFFFFFF:FFFFFFFFFFFFFFFFFF:,FF:FFFF:FFFFF:FFFFF,F:,FF,F,FFF:FFFFF:F,FFF:FFF,F,FF:FFF,,F,FF,FFF
@A00769:42:HV3CFDRXX:1:2101:26404:24455 2:N:0:TCTCATGATA+TCCACGTGTG
GGACTACGGGGGTTTCTAATCCTGTTTGCTCCCCACGCTTTCGAGCCTCAGCGTCAGTTACAGACCAGAGAGCCGCCTTCGCCACTGGTGTTCCTCCATATATCTACGCATTTCACTGCTACACATGGAATTCCACTCTCCTCTTCTGCACTCAAGTCTCCCAGTTTCCAATGACCCTCCCCGGTTGAGCCGGGGGCTTTCACAACAGACTTAAGAAACCGCCTGCGCTCGCTTTACGCCCAATAAATCCG
+
FFFFFFFFFFFFFFFFFF:FFFFFFFFFFFFFFFFFFFFFFFFFFFFFFFFFFFFFFFFFFFFFFF:FFFFFFFFFFFFFFFFFFFFFFFFFFFF:FFFFFFFFFFFFFFFFFFFFFFFFFF:FFF:FFFFFFFFFFFFFFFFFFFFFFFFFFFFF:FFF,FFFFFFFFFFFFFFFFFFFFFF:FFFFFFFFFFFFFFFF::FF,FF:FFFFFF,FFFFFFFFF,,:FFFFFFFFFF,FFFFF,:FFFFF,
@A00769:42:HV3CFDRXX:1:2101:24379:24580 2:N:0:TCTCATGATA+TCCACGTGTT
GGACTACGGGGGTTTCTAATCCTGTTTGCTCCCCACGCTTTCGAGCCACAGCGTCAGTTACAGACCAGAGAGCCGCCTTCGCCACTGGTGTTCCTCCATATATCTACGCATTTCACCGCTACACATGGAATTCCACTCTCCTCTTCTGCACTCAAGTCTCCCAGTTTCCAATGACCCTCCCCGGTTGAGCCGGGGGCTTTCACATCAGACTTAAGAAACCGCCAGCGCTCGCTTTACGCCCTATAGATCCG
+
:FFFFFFFFFFFFFFFFFFFFFFFFFFFFFFFFFFF:FFFFFFFFFF:FFFFFFFFFFFFFFFFF:FFFFFFF:FF,FFF:FFF:FFFFFFF::FF:FFFFFF,:F::FF:FFFFF:F:F,FF:::FFF:FF:FF:F,FFF:F:,::FFF,FF::F,F,::F,FF,:,FF,FFFFF:FF:,FFFFFFFF,:F:FFFFF,FF,F:FFFFF::F::F:,F,FF,::FF:FFFF::,:,:FF:F:F,F,F:,,F
@A00769:42:HV3CFDRXX:1:2101:6795:24659 2:N:0:TCTCATGATA+TCCACGTGTT
GAACTACTAGGGTATCTAATCCTGTTTGCTCCCCACGCTTTCGAGCCTCAGCGTCAGTTACAGACCAGAGAGCCGCCCTCGCCACTGGTGTTCCTCCATATATCTACGCATTTCACCGCTACACATGGAATTCCACTCTCCTCTTCTGCACTCAAGTCTCCCAGTTTCCAATGACCCTCCCCGGTTGAGCCGGGGGCTTTCACATCAGACTTAAGAAACCGCCTGCGCTCGCTTTACGCCCAATAAATCCG
+
FFFFFFFFFFFFFFFFFFFFFFFFFFFFFFFFFFFFFFFFFFFFFFFFFFFFFFFFFFFFFFFFFFFF:FFFFFFFFFFFFFFFFFFFFFFFFFFFFFFFFFFFFFFFFFFFFFFFFFFFFFFFFFFFFFFFFFFFFFFFFFFFFFFFFFFFFFFFFFFFFFFFFFFFFFFFFFFFFFFFFFFFFFFFFFFFFFFFFFF:FFFFFFFFFFF,FFFFFFFFFFFF::FF:FFFF:FFFFFFFFF:F,FFFFF
@A00769:42:HV3CFDRXX:1:2101:29523:24690 2:N:0:TCTCATGATA+TCCACGTGTT
GGACTACAGGGGTATCTAATCCTGTTTGCTCCCCACGCTTTCGAGCCTCAGCGTCAGTTACAGACCAGAGAGCCGCCTTCGCCACTGGTGTTCCTCCATATATCTACGCATTTCACCGCTACACAAGGAATTCCACTCTCCTCTTCTGCACTCAAGTCTCCCAGTTTCCAATGACCCTCCCCGGTTGAGCCGGGGGCTTTCACATCAGACTTAAGAAACCGCCTGCGCTCGCTTTACGCCCAATAAATCCG
+
FFFFFFFFFFFFF:FFFFFFFFFFFFFFFFFFFFFFFFFFFFFFFFFFFFFFFFFFFF:FFFFFFFFFFFFFFFFFFFFFFFFFFFFFFFFFFFFFFFFFFFFFFFFFFFFFFFFFF:FFFFFFF,FFFFFFFFFFFFFFFFFFFFFFFFFFFFFFFFFFFFFFFFFFFFFF:F:FFFFFFFFFFFFFFFFFFFFFFFFFFFF:FFF:FFFFF:FFFFFFFFFF,FFFFF,FFFFFFFFFFFF::FFFFFF
@A00769:42:HV3CFDRXX:1:2101:24243:24815 2:N:0:TCTCATGATA+TCCACGTGTT
GGACTACGGGGGTTTCTAATCCTGTTTGCTCCCCACGCTTTCGAGCCTCAGCGTCAGTTACAGACCAGAGAGCCGCCTTCGCCACTGGTGTTCATCCATATATCTACGCATTTCACCGCTACACATGGAATGCCACTCTCCTATTCTGCACTAAAGTCTCCCGGTTTCCAATGACCCTCCCCGGTTGAGCCGGGGGCTGTCACATCAGACTTAAGAGACCGCCTGCGCTCGGATGACGCCGAATTATTCCG
+
:FFFFFF:F:FFFFFF:FF,F,F::FF::,FF::F:F,:::,:FF,F,:FFFF,,:F,FFFFF:,F:FFF,:,,:F,,FF:,F,,FFFF,:,F,,,FF,:,,:FF,,F::,F,FF,:,F,:,:FF,,:::,,:,:FF,F,F:,::F::FF,,,::F::FF,F,F:,F,F:F,:F,:F,,,,F:F,,,F,::FFFFFF,,:F,::FFF::,,F,,FF,F,FF,,,,F::,::,,,,F:FF,,,:,,,,:,:F
@A00769:42:HV3CFDRXX:1:2101:30870:24925 2:N:0:TCTCATGATA+TCCACGTGTT
GGACTACAGGGGTTTCTAATCCTGTTTGCTCCCCACGCTTTCGAGCCTCAGCGTCAGTTACAGACCAGAGAGCCGCCTTCGCCACTGGTGTTCCTCCATATATCTACGCATTTCACCGCTACACATGGAATTCCACTCTCCTCTTCTGCACTCAAGTCACCCAGTTTCCAATGACCCTCCCCGGTTGAGCCGGGGGCTTTCACATCAGACTTAAGAAACCGCCTGCGCTCGCTTTACGCCCAATAAATCCG
+
FFFFFFF:FFFFFFFFFFFFFFFFFFFFF,FFFFFFFFFFFFFFFFFFFFFFFFFFFFFFFF:FFFFFFFFFFFFFFFFFFFFFFFFFFFFFFFFFFF:FFFFFFFFFFFFFFFFFFFFFFFFF:FFFF,FFFFFFFFFFFFFF,FFFFFFFFFFF:F,FFFFFFFFFFF,FFFFFFFFFFFFFFFFFFFFF,FFFFFFFFFF:FF,,FFFFF,:F,FFFFFF:FFFF:FFFFFFFFFFFFFF:FFFFFFF
@A00769:42:HV3CFDRXX:1:2101:28944:24940 2:N:0:TCTCATGAAA+TCCACGTGTT
GGACTACTAGGGTTTCTAATTACCGCGGCTGCTGGCAC
+
:FFFFFFFFF:::FFFFFFFFFFFF:F:F:FFFFFFF,
@A00769:42:HV3CFDRXX:1:2101:30707:25207 2:N:0:TCTCATGATA+TCCACGTGTT
GGACTACAGGGGTTTCTAATCCTGTTTGCTACCCACGCTTTCGTGCCTCAGTGTCAGATACAGTCCAGTAAGCCGCCTTCGCCACTGGTGTTCCTCCTAATCTCTACGCATTTCACCGCTACACATGGAATTCCACTCTCCTCTTCTGCACTCAAGTCTCCCAGTTTCCAATGACCCTCCCCGGTTGAGCCGGGGGCTTTCACATCAGACTTAAGAAACCGCCTGCGCTCGCTTTACGCCCAATAAATCCG
+
FFFFFFFFFFFFFFFFFFFFFFFFFFFFFFFFFFFFFFFFFFFFFFFFFFFFFFFFFFFFF:FFFFFFFFFFFFFFFFFFFFFFFFFFFFFFFFFFFFFFFFFFFFFFFFF,FFFFFFFFFFFF:FFFF:FFFFFFFFFFFFFFFFFFFFFFFFFFFFFFFFFFFFFFFFFFFFFFFFFFFFFFFFFFFFFFFFFFFFFFFFFFFFFFFFFFFFFFFFFF:FFFFFFFFF:FFFFFF,FFFFFFFFFFFFF
@A00769:42:HV3CFDRXX:1:2101:17969:25285 2:N:0:TCTCATGATA+TCCACGTGTT
GGACTACGAGGGTTTCTAATCCTGTTTGCTCCCCACGCTTTCGAGCCTCAGCGTCAGTTACAGACCAGAGAGCCGCCTTCGCCACTGGTGTTCCTCCATATATCTACGCATTTCACCACTACACCTGGAATTCCACTCTCATCTTCTGCACTCAAGTCTCCCAGTTTCCAATGACCCTCCCCGGTTGAGCCGGGGGCTTTCACATCAGACTTAAGAAACCGCCTGCGCTCGCTTTACGCCCAATAAATCCG
+
F:FFFFFFFFFFF,FFFFFFFFFFFFFFF:FFFFFFFF:FFFFFFFF:F,FFF,FFF,FFFFFFFFFFF:F:FFFFFFFFF:FFFFFFF:,FFFFFFF:,FFFFFFFFFF,:FF,FFFFFFFFF,FF:FFF:FFFF:,FF,,FFFFF:FFFFFFFF:FFFFFF::F:FF:FFF:FFFFFFFFFF:F:FFFFF:FFFFF:FFFFFFFF:FFFFFFFFFFFF:FF,FFFFFFFFFFFFFFFFFFFFFFFFFF,
@A00769:42:HV3CFDRXX:1:2101:13367:25426 2:N:0:TCTCATGATA+TCCACGTGTT
GGACTACTCGGGTTTCTAATCCTGTTTGCTCCCCACGCTTTCGAGCCTCAGCGTCAGTTACAGACCAGAGAGCCGCCTTCGCCACTGGTGTTCCTCCATATATCTACGCATTTCACCGCTACACATGGAATTCCACTCTCCTCTTCTGCACTCAAGTCTCCCAGTTTCCAATGACCCTCCCCGGTTGAGCCGGGGGCTTTCACATCAGACTTAAGAAACCGCCTGCGCTCGCTTTACGCCCAATAAATCCG
+
:FFFFFFFFFF:FFFF:,FFFFFFFFFFFFFFFFFFFFFF,F::FFFFF,F:F,FFF,FFF,,F:FFFF,FF::FFFF,FFFF:FFF:FFFFF,:FFF,F:FFF,FF:,:F:FFFFFFFFFFFF:FFFFF:FFFFF,:,::,FF::,FF:FFFFFF:FFFF,::FF:,::F:FF,:F:FFFF,,,F:F:FFFF:FFFF:FFFFF,FF:FFFF:F,F,FFF:F:,FFFFFF,,FF:FFFFFFFFF,FFFF:,
@A00769:42:HV3CFDRXX:1:2101:4517:25598 2:N:0:TCTCATGATA+TCCACGTGTT
GGACTACAAGGGTATCTAATCCTGTTCGCTCCCCACACTTTCGAGCCTCAACGTCAGTTACAGTCCAGAAAGCCGCCTTCGCCACTGGTGTTCTTCCATATATCTACGCATTTCACCGCTACACATGGAGTTCCACTTTCCTCTACTGCACTCAAGTCATCCAGTTTCCAAAGCAATTCCTCAGTTGAGCTGAGGGCTTTCACTTCAGACTTAAATAACCGTCTGCGCTCGCTTTACGCCCAATAAATCCG
+
FFFFFFFFFFFFFFFFFFFFFFFFFFFFFFFFFFFFFFFFFFFFFFFFFFFFFFFFF:FFFFFFFFFFFFFFFFFFFFFFFFFFFFFF:FFFFFFFFFFFFFFFFFFFFFFFFFFFFFFFFFFFFFFFFFFFFF:FFFFFF:FFFFFFFFFFFFFFFFFFFFFFFFFFFFFFFFFFFFFFFFFFFFFFFFFFFFFFFF:FFFFFFFFF:FFFFF,FFFFF,,::FFFF:FFFFFFFFFFFFFF,::FFFFF
@A00769:42:HV3CFDRXX:1:2101:22019:25661 2:N:0:TCTCATGATA+TCCACGTGTT
GGACTACTAGGGTTTCTAATCCTGTTTGCTCCCCACGCTTTCGAGCCTCAGCGTCAGTTACAGACCAGAGAGCCGCCTTCGCCACTGGTGTTCCTCCATATATCTACGCATTTCACCGCTACACATGGAATTCCACTCTCCTCTTCTGCACTCAAGTCTCCCAGTTTCCAATGACCCTCCCCGGTTGAGCCGGGGGCTTTCACATCAGACTTAAGAAACCGCCTGCGCTCGCTTTACGCCCAATAAATCAG
+
FFFFFFFFFFFFFFFFFFFFFFFFFFFFFFFFFFFFFFFFFFFFFFF:FFFFFFFFFFFFFFFFFFFFFFFFFFFFFFFFFFFFFFFFFFFFFFFFFFFFFFFFFFFFFFFFFFFFFFFFFFFFFFFFFFFFFFFFFFFFFFFFFFFFFFFFFFFFF:FFFFFFFFFFFFFFFFF:,FFFFFFFF:FF:FF:FFFFFFFFFFFFFFFFFFFFFF:FFFFF:FFF::FF:F:FF,FFF,FF:FF:FFFFF,:
@A00769:42:HV3CFDRXX:1:2101:7771:25723 2:N:0:TCTCATGATA+TCCACGTGTT
GGACTACTAGGGTTTCTAATCCTGTTTGTTCCCCACGCTTTCGAGCCTCAGCGTCAGTTACAGACCAGAGAGCCGCCTTCGCCACTGGTGTTCCTCCATATATCTACGCATTTTACCGCTACACATGGAGTTCCGCCGCCCTCTCCTGTACTCAAGTTCTCCAGTCTCATCAGCCAACAGAAGTTAAGCTTCTGCCTTTCACTCATGACTTAAAGAACCGCCTGAGCACCCTTTACGCCCAATCATTCCGG
+
FFFFFFFFFFFFFFFFFFFFFFFFFFFFFFFFFFFFFF:FFFFFFFFFFFFFFFFFFFFFFFFFFFFFFFFFFFFFF:FFFFFFFFFFFFFFFFFFFFFFFFFFFFFFF:FFFFFFFFFFFFFFFFFFFFFFFFFFFFFFFFFFFFFFFFFFFFFFFFFFFFFFFFFFFFFFFFFF:FFFFFFFFFFFFFFFFFFFFFFFFFFFFFF,FFFFFF,FF:FF::FF,FFFFFFFFFFF,F:FFFFFFFFF:F,
@A00769:42:HV3CFDRXX:1:2101:16034:25723 2:N:0:TCTCATGATA+TCCACGTGTT
GGACTACACGGGTTTCTAATCCTGTTTGCTACCCACACTTTCGAGCCTCAACGTCAGTTACAGTCCAGAAAGCCGCCTTCGCCACTGGTGTTCTTCCATATATCTACGCATTTCACCGCTACACATGGAGTTCCACTTTCCTCTACTGCACTCAAGTCATCCAGTTTCCAAAGCAATTCCTCAGTTGAGCTGAGGGCTTTCACTTCAGACTTAAATAACCGTCTGCGCTCGCTTTACGCCCAATAAATCCG
+
FFFFFFFFFFFFFFFFFFFFFFFFFFFFFFFFFF:FFFFFFFFFFFFFFFFFFFFFFFFFFFFFFFFFFFFFFFFFF:FFFFF:FFFFFFFFFF:FFFFFFFFFFFFFFFFFFFFFFFFFFFFFFFFFFFFFFFFFFFFFFFFFFFFFFFFFFF,FFFFFFFFFF,FFFFF,FFFFFFF:FFFFFFFFFF:F:FFFFFF:FFF,FFFFFFFFF:::FFFF:FF:FF:FFFFFFFFFF:FFF:F::,,:F,F
@A00769:42:HV3CFDRXX:1:2101:4906:25770 2:N:0:TCTCATGATA+TCCACGTGTT
GGACTACTAGGGTTTCTAATCCTGTTTGCTCCCCACGCTTTCGAGCCTCAGCGTCAGTTACAGACCAGAGAGCCGCCTTCGCCACTGGTGTTCCTCCATATATCTACGCATTTCACCGCTACACATGGAATTCCACTCTCCTCTTCTGCACTCAAGTCTCCCAGTTTCCAATGACCCTCCCCGGTTGAGCCGGGGGCTTTCACATCAGACTTAAGAAACCGCCTGCGCTCGCTTTACGCCCAATAAATCCG
+
FFFFFFFFFFFFFFFFFFFFFFFFFFFFFFFFFFFFFFFFFFFFFFFFFFFFFFFFFFFFFFFFFFFFFFFFFFFFFFFFFFFFFFFFFFFFFFFFFFFFFFFFFFFFFFFFFFFFFFFFF:FF:FFFFFFFFFF:FFFFFFFFFFFFFFFFFFFFFFFFFFFFFFFFFFFF:FFFFFFFFFFFFFFFFFFFFFF:FFFFFFFFFFFFFFFFFFFFFFFFFFFFFFF:FFFFFFFFFFFFFFF,FFFFFFF
@A00769:42:HV3CFDRXX:1:2101:8269:25801 2:N:0:TCTCATGATA+TCCACGTGTT
GGACTACGGGGGTATCTAATGCGCCATGGGGTTACCGCGGCGGCTGACAC
+
FFFFFFFFFFFFFFFFFFFFFFFFFFFFFFF:FFFFFFFFFFFFFFFFFF
@A00769:42:HV3CFDRXX:1:2101:20509:25864 2:N:0:TCTCATGATA+TCCACGTGTT
GGACTACGAGGGTATCTAATCCTGTTTGCTACCCACACTTTCGAGCCTCAGCGTCAGTTACAGACCAGAGAGCCGCCTTCGCCACTGGTGTTCCTCCATATATCTACGCATTTCACCGCTACACATGGAATTCCACTCTCCTCTTCTGCACTCAAGTCTCCCAGTTTCCAAAGACCCTCCCCGGTTGAGCCGGGGGCTTTCACATCAGACTTAAGAAACCGCCTGCGCTCGCTTTACGCCCAATATATCCG
+
FF,FFFFFFFFF,FFFFFFFFFFFFFFFFFFFFFFFFFFFFFFFFFFFFFFFFFFFFF:FFFFFFFFFFFFFFFFFFFFFFFFFFFFFFFFFFFFFFFFFFFFFFFFFFFFFF:FFF:FF:FFFFFFFFF:FFF:F:F,FFFFFFFFFF:FFFFFF,F::FFF:FFFFFF:,FFF:FFFFFFFFFFFFFF:FFF:FFFF,FF,,F,FFF,FFFF:FFFFF:,,,,F,FFFF:,:F:F,FFFFFFF,F:FFF
@A00769:42:HV3CFDRXX:1:2101:18005:25911 2:N:0:TCTCATGATA+TCCACGTGTT
GGACTACTCGGGTTTCTAAATACCGCTGCGGCTGACAC
+
:FFF:FF:F::FFFF,FFF,F:FF:F,,FFFFF:FFFF
@A00769:42:HV3CFDRXX:1:2101:10818:25958 2:N:0:TCTCATGATA+TCCACGTGTT
GGACTACTGGGGTTTCTAATCCTGTTTGCTCCCCACGCTTTCGAGCCTCAGCGTCAGTTACAGACCAGAGAGCCGCCTTCGCCACTGGTGTTCCTCCATATATCTACGCATTTCACCGCTACACATGGAATTCCACTCTCCTCTTCTGCACTCAAGTCTCCCAGTTTCCAATGACCCTCCCCGGTTGAGCCGGGGGCTTTCACATCAGACTTAAGAAACCGCCTGCGCTCGCTTTACGCCCAATAAATCCG
+
FFFFFFFFFFFFFFFFFFFFFFFFFFFFFFFFFFFFFFFFFFFFFFFFFFFFFFFFFFFFFFFFFFFFFFFFFFFFFFFFFFFFFFFFFFFFFFFFF:F:FFFFFFFFF:FFFFFFFFFFFFFFFFFF:FFFFFFFFFFFFFF:FFFFFFFFFFFFFFFFFFFFFFFFFFFFF:FFFFFFFFFFF:FFFFFFFFFFF:FFFFFFFFF:FFFFFFF:FF:FFFFFFFFFFFFFF,FFFFFFFFFFFFFFFFF
@A00769:42:HV3CFDRXX:1:2101:24668:26240 2:N:0:TCTCATGATA+TCCACGTGTT
GGACTACGGGGGTTTCTAATCCTGTTTGCTCCCCACGCTTTCGAGCCTCAGCGTCAGTTACAGACCAGAGAGCCGCCTTCGCCACTGGTGTTCCTCCATATATCTACGCATTTCACCGCTACACATGGAATTCCACTCTCCTCTTCTGCACTCAAGTCTCCCAGTTTCCAATGACCCTCCCCGGTTGAGCCGGGGGCTTTCACATCAGACTTAAGAAACCGCCTGCGCTCGCTTTACGCCCAATAAATCCG
+
FFFFFFFFFFFFFFFFFFFFFFFFFFFFFFFFFFFFFFFFFFFFFFFFFFFFFFFFFFFFFFFFFFFFFFFFFFFFFFFFFFFFFFFFFFFFFFFFFFFFFFFFFFF:FFFFFFFFFFFFFFFFFFFFFFFFFFF:FFFFFFFFFFFFFFFFFFFFFFFFFFFFFF:F::FFFF:FFFFFFFF,FFFFFFFFFFFFFF,FFFFFFFFFFFFFFFFF:FFF:FFFFF,FFFFFFFFFF,FFFFFFFFFFFF:
@A00769:42:HV3CFDRXX:1:2101:30101:26381 2:N:0:TCTCATGATA+TCCACGTGTT
GGACTACTGGGGTTTCTAATCCTGTTTGCTCCCCACGCTTTCGAGCCTCAGCGTCAGTTACAGACCAGAGAGCCGCCTTCGCCACTGGTGTTCCTCCATATATCTACGCATTTCACCGCTACACATGGAATTCCACTCTCATCTGCTGCACTCAAGTCACCCAGATTCCAATGACCCTCCCCGGTTGAGCCGGGGGATTTCACAACATACTTAAGAAACCGCAAGCGCTCGCTTTACGCCCAAAAAAACCG
+
FFFFFFFFFFFFFFFFFFFFFFFFFFFF:FFFFFFFFFFFFFFFFFFFFFFFFFFFFF,FFFFFFFFFF,FFFFFFFFFFFF:F:,FFFFFFF,:FFFFFFFFFFFFFFFFFFFFFFFFFFFFF,FFF,FFFFFFFF,:F,FFF,FF,FFFFFFFFFF,F:FFF,FFFFF,FFFFFFFFFFFF,FF,F:FF,FFF:,FFF:FFF,:,,F,FF,FFFFFFF,F:F,,,FFF:FFFFF,,FFFFF,FFF,FF:
@A00769:42:HV3CFDRXX:1:2101:5999:26443 2:N:0:TCTCATGATA+TCCACGTGTT
GGACTACTGGGGTTTCTAATCCTGTTTGCTACCCACGCTTTCGTGCCTCAGTGTCAGATACAGTCCAGTAAGCCGCCTTCGCCACTGGTGTTCCTCCTAATCTCTACGCATTTCACCGCTACACTAGGAATTCCACTTACCTCTCCTGCTCTCAAGTTATGCAGTTTCCAATGACCTTTTTGGGTTGAGCCCAAAAATTTCACACCAGACTTACATAACCACCTGCGCACCCTTTACGCCCAATAATTCCG
+
FFFFFFFFFFFFFFFFFFFFFFFFFFFFFFFFFFFFFFFFFFFFFFFFFFFFFFFFF:FFFFFFFFFFFFFFFFFFFFFFFFFFFFFFFFFFFFFFFFFFFFFFFFFFFFFFFFFFFFFFFFFFFFFFFFFFFF,FFFFFFFFFFFFFFFFFFFFFFFFFFFFFFFFFFFFFF:FFFFFFFFFFFFFFFFFFFFFF:FFFFFFFFFFFFFFFFFFFFFFFFFFF,FFFFFFFFFFFFFFFFFFFFFFFFFF
@A00769:42:HV3CFDRXX:1:2101:16749:26490 2:N:0:TCTCATAATA+TCCACGTGTT
GGACTACTCGGGTTTCTAATCCTGTTTGCTCCCCACGCTTTCGAGCCTCAGCGTCAGTTACAGACCAGAGAGCCGCCTTCGCCACTGGTGTTCCTCCATATATCTACGCATTTCACCGCTACACATGGAATTCCACTCTCCTCTTCTGCACTCAAGTCTCCCAGTTTCCAATGACCCTCCCCGGTTGAGCCGGGGGCTTTCACATCAGACTTAGGAAACCGCCTGCGCTCGCTTTACGCCCAATAAATCCG
+
FFFFFFFFFFFFFFFFFFFFFFFFFFFFFFFFFFFFFFFFFFFFFFFFFFFFFFFFFFFFFFFFFFFFFFFFFFFFFFFFFFFFFFFFFFFFFFFFFFFFFFFFFFFFF:FFFFFFFFFFFFFFFFFFFFFFFFFFFFFFFFFFFFFFFFFFFFFFFF:FFFFFFFFF,FFFFFFFFFFFFFF:FFFFFFFF,FFFFFFFFFFFFFFF:FFFFFFFF:FFF:FF,F:FFFFFFFFFF:FFFFFFFFF:FFF
@A00769:42:HV3CFDRXX:1:2101:30192:26600 2:N:0:TCTCATGATA+TCCACGTGTT
GGACTACTGGGGTTTCTAATCCTGTTTGCTCCCCACGCTTTCGAGCCTCAGCGTCAGTTACAGACCAGAGAGCCGCCTTCGCCACTGGTGTTCCTCCATATATCTACGCATTTCACCGCTACACATGGAATTCCACTCTCCTCTACTGCACTCAAGTCTCCCAGTTTCCAATGACCCTCCCCGGTTGAGCCGGGGGCTTTCACATCAGACTTAAGAAACCGCCTGCGCTCTCTTTACGCCCAATAAATCCG
+
F:FFFF:FF,FFFFFFFFF,FFFFFF:F:FFFFFF::FFFFFFF,,:FFFFF:F,F,FFFFF:F,FF,FFF,FFFFFFFFFFFF,F,,F,FFFFFFFFFF:F,FFF,FFFF,FFFFF,FFF,FFFF:::FF,,FFFF,FFFFFFFFF,FFFFFFFFFFFFF,::,F:FFFFFFFFF,FFFFFF,FF,F,FF::F,FFFFFFFFF:FF,FFF,FF,FFFFF,FFF,,,FFF,FF:F:F::FFFF:FFFFF:,
@A00769:42:HV3CFDRXX:1:2101:3224:26616 2:N:0:TCTCATGATA+TCCACGTGTT
GGACTACACGGGTATCTAATCCTGTTTGCTCCCCACGCTTTCGAGCCTCAGCGTCAGTTACAGACCAGAGAGCCGCCTTCGCCACTGGTGTTCCTCCATATATCTACGCATTTCACCGCTACACATGGAATTCCACTCTCCTCTTCTGCACTCAAGTCTCCCAGTTTCCAATGACCCTCCCCGGTTGAGCCGGGGGCTTTCACATCAGACTTAAGAAACCGCCTGCGCTCGCTTTACGCCCAATAAATCCG
+
FFFFFFFFFFFFFFFFFFFFFFFFFFFFFFFFFFFFFFFFFFFFFFFFFFFFFFFFFFFFFFFFFFFFFFFFFFFFFFFFFFFFFFFFFFFFFFFFFFFFFFFFFFFFFFFFFFFFFFFFFFFFFF:FFFFFFFFFFFFFFFFFFFFFFFFFFFFFFFFFFFFFFFFFFFFFFFFFFFFFFF:FFFFFFFFFFFFFFFFF:,FFFFFFF,FF:FFFF:FF:FFFFF:FFF:FFFFFFFFFFFFFFF,FFF,
@A00769:42:HV3CFDRXX:1:2101:3992:26694 2:N:0:TCTCATGATA+TCCACGTGTT
GGACTACGAGGGTTTCTAATCCTGTTTGCTACCCACACTTTCGAGCCTCAACGTCAGTTACAGTCCAGAAAGCCGCCTTCGCCACTGATGTTCTTCCATATATCTACGCATTTCACCGCTACACATGGAGTTCCACTTTCCTCTACTGCACTCAAGTCATCCAGTTTCCAAAGCAATTCCTCAGTTGAGCTGAGGGCTTTCACTTCAGACTTAAATAACCGTCTGCGCTCGCTTTACGCCCAATAAATCCG
+
FFFFFFFFFFFFFFFFFFFFFFFFFFFFFFFFFFFFFFFFFFFFFFFFFFFFFFFFFFFFFFFFFFFF,FFFFFFFFFFF:FFFFFFFFFFFFFFFFFFFFFFFFFFFFFFFFFFFFFFFFFFFFFFF:FFFFFFF,FFFFFFFFFFFFFFFFFFF,FFFFFFFFFFFFF:FFFFFFFFFFFF,FF,F,FFFFF:FFFF:,F:F,FFFFFF:FFFFFFFF,,FF,F,FFFF,FF,FF,FFFFF,FFFFFF,
@A00769:42:HV3CFDRXX:1:2101:28646:26897 2:N:0:TCTCATGATA+TCCACGTGTT
GGACTACCAGGGTATCTAATCCTGTTTGCTCCCCACGCTTTCGAGCCTCAGCGTCAGTTACAGACCAGAGAGCCGCCTTCGCCACTGGTGTTCCTCCATATATCTACGCATTTCACCGCTACACATGGAATTCCACCCTCCTCTTCTGCACTCAAGTCTCCCAGTTTCCAATGACCCTCCCCGGTTGAGCCGGGGGCTTTCACATCAGACTTAAGAAACCGCCTGCGCTCGCTTTACGCCCAATAAATCCG
+
FFFFFFFFFFFFF:FFFFFFFFFFFFFFFFFFFFFFFF::FFFFFFF:FFFFF,FFFFFFFFFFFFFFFFFFFFFFFFFFFF:FFFFFFFF:FF:FFFF,FFFFF:FFFFFFFFFFFFFFFF:FFFFF:FF:FFF:FFFFFFFFFFFFFFFFFFFFFF,:FFFFF:FFFF::FFFFFFFFFFFFFFFFFFFFFFFFFFFFFFFFFFFFFFFFFFFF:FFFFFFFFFFFFF:FF:FFFFFFFFF,FFFFFF:
@A00769:42:HV3CFDRXX:1:2101:9399:27007 2:N:0:TCTCATGATA+TCCACGTGTT
GGACTACAAGGGTTTCTAATCCTGTTTGCTCCCCACGCTTTCGAGCCTCAGCGTCAGTTACAGACCAGAGAGCCGCCTTCGCCACTGGTGTTCCTCCATATATCTACGCATTTCACCGCTACACATGGAATTCCACTCTCCTCTTCTGCACTCAAGTCTCCCAGTTTCCAATGACCCTCCCCGGTTGAGCCGGGGGCTTTCACATCAGACTTAAGAAACCGCCTGCGCTCGCTTTACGCCCAATAAATCCG
+
FFFFFFFFFFFFFFFFFFFFFFFFFFFFFFFFFFFFFFFFFFFFFFFFFFFFFFFFFFFFFFFFFFFFFFFFFFFFFFFFFFFFFFFFFFFFFFFFFFFFFFFFFFFFFFFFFFFFFFFFFF:FFFFFFFFFFFFFFFFFFFFFFFFFFFFFFFFFFFFFFFFFFFFFF:FFFFFFFFFFFFFFFFFFFFFFFFFFFFFFFFFFFFFFFFFFFFFFFFFF,FFFFFFFFF:FFFFFFFFFFFF,FFFFFFF
@A00769:42:HV3CFDRXX:1:2101:18150:27352 2:N:0:TCTCATGATA+TCCACGTGTT
GGACTACTCGGGTTTCTAATCCTGTTTGCTACCCACACTTTCGAGCCTCAACGTCAGTTACAGTCCAGAAAGCCGCCTTCGCCACTGGTGTTCTTCCATATATCTACGCATTTCACCGCTACACATGGAGTTCCACTTTCCTCTACTGCACTCAAGTCATCCAGTTTCCAAAGCAATTCCTCAGTTGAGCTGAGGGCTTTCACTTCAGACTTAAATAACCGTCTGCGCTCGCTTTACGCCCAATAAATCCG
+
FFFFFFFFFFFFFFFFFFFFFFFFFFFFFFFFFFF:FFFFFFFFFFFFFFFFF,FFFFFFFFFFFFFFFFFFFFFFFF:FFFFFFFFFFF,FFFFFFFFFFFFFFFFFFFFFFFFFFFFFFFFFFFFFFFF:FFFFFFFFFFFFFFFFFFFFFFFFFFFFFFFFFFFFFFFFFF:FFFFFFFFFFFFF:F::,FFFFFFFFFFFFF,FF::FFFFFFFFF:,FFFFFFFFFFF:FFFFFFFFFFFFFFFFF
@A00769:42:HV3CFDRXX:1:2101:7229:27414 2:N:0:TCTCATGATA+TCCACGTGTT
GGACTACTAGGGTTTCTAATCCTGTTTGCTACCCACACTTTCGAGCCTCAGCGTCAGTTACAGACCAGAGAGCCGCCTTCGCCACTGGTGTTCCTCCATATATCTACGCATTTCACCGCTACACATGGAATTCCACTCTCCTCTTCTGCACTCAAGTCTCCCAGTTTCCAATGACCCTCCCCGGTTGAGCCGGGGGCTTTCACATCAGACTTAAGAAACCGCCTGCGCTCGCTTTACGCCCAATAAATCCG
+
FFFFFFFFFFFFFFFFFFFFFFFFFFFFFFFFFFFFFFFFFFFFFFFFFFFFFFFFFFFFFFFFFFFFFFFFFFFFFFFFFFFFFFF,FFFFFFFFFFFFFFFFFFFFFFFFFFFFFFFF,FFFFFFFFFFFFFFFFFFFFFFFFFFFFFFFFFF:FFFFFFFFFFFFFFFFF:FFFFFFFFFFFFFFFFFFFFFFFFFFFFFFFFFFFFFFF:FF:FFFFFFF,FFFFFFFFFFFF:FFFFFFFFFFFF:
@A00769:42:HV3CFDRXX:1:2101:12852:27414 2:N:0:TCTCATGATA+TCCACGTGTT
GGACTACTAGGGTATCTAATCCTGTTTGCTCCCCACGCTTTCGAGCCTCAGCGTCAGTTACAGACCAGAGAGCCGCCTTCGCCACTGGTGTTCCTCCATATATCTACGCATTTCACCGCTACACATGGAATTCCACTCTCCTCTTCTGCACTCAAGTCTCCCAGTTTCCAATGACCCTCCCCGGTTGAGCCGGGGGCTTTCACATCAGACTTAAGAAACCGCCTGCGCTCGCTTTACGCCCAAGAAATCCG
+
FFFFFFFFFFFFF:FFFFFFFFFFFFFFFFFFFFFF:FFFFFFFFFFFFFFFF:FF:FFFFFFFFFFFFFFFFFFFFFFFFFFFFFFFFFFFF:,:FFF,F,FFFFFFFFFF:F,FFFF:FFF:,FFF,FFF:FFFF,FFFFF,FFF:F:FFFF:FFFFFFFFF,,FFFFFFFFFFFFFFFFFFFFFFFFFFFFFF:FF,F:FFFF,::FFFFFF:FFFFFFFFFFFFFFFF:,FFFFFFF,:,F,F::F,
@A00769:42:HV3CFDRXX:1:2101:22290:27414 2:N:0:TCTCATGATA+TCCACGTGTT
GGACTACAAGGGTTTCTAATCCTGTTTGCTCCCCACGCTTTCGAGCCTCAGCGTCAGTTACAGACCAGAGAGCCGCCTTCGCCACTGGTGTTCCTCCATATATCTACGCATTTCACCGCTACACATGGAATTCCACTCTCCTCTTCTGCACTCAAGTCTCCCAGTTTCCAATGACCCTCCCCGGTTGAGCCGGGGGCTTTCACATCAGACTTAATAAACCGCCTGCGCTCGCTTTACGCCCAATAAATCCG
+
FFFFFFFFFFFFFFFFFFFFFFFFFFFFFFFFFFFFFFFFFFFFFFFFFFFFFFFFFFFFFFFFFFFFFFFFFFFFFFFFFFFFFFFFFFFFFFFFFFFFFFFFFFFFFFFFFFFFFFFFFFFFFFFFFFFFFFFFFFFFFFFF:FFFFFFFFFFFFFFFFFFFFFFFFFFF,,FF::FFFFFF:FFFFFFF:FFFFF,FFFFFFFFFFFFFFF,F:FFF,FFF,F:FFFFFF:FFFFFFFFF,FFFFF:F
@A00769:42:HV3CFDRXX:1:2101:29414:27508 2:N:0:TCTCATGAAA+TCCACGTGTT
GGACTACTCGGGTATCTAATCCTGTTTGCTCCCCACGCTTTCGAGCCTCAGCGTCAGTTACAGACCAGAGAGCCGCCTTCGCCACTGGTGTTCCTCCATATATCTACGCATTTCACCGCTACACATGGAATTCCACTCTCCTCTTCTGCACTCAAGTCTCCCAGTTTCCAATGACCCTCCCCGGTTGAGCCGGGGGCTTTCACAACAGACTTAAGACACCGCCTGCGCTCGCTTTACGCCCAATAAATCCG
+
FFFFFFFFFFFFFFFFFFFFFFFFFF:FFFFFFFFFFFFFFFFFFFFFF:FFFFFFF::FFFFFFF:FFFFFFFFFF::FFFFFFFFFFFFFFFFFFFFFFFFFFFFFFFFFFFFFFFF::FFFFFFFF:FFFFFFFFFFFFFF:FFFFFFFFFFFFF,FFFFFF,FFFFF,FFF:FFFFFFFFFFFFFFFFFFFFF::FF:F:,F:FFFF:FFFF,FFF,F,:FFFFFF,FFFFFFFFFFF:,F,F,FF:
@A00769:42:HV3CFDRXX:1:2101:3341:27602 2:N:0:TCTCATGATA+TCCACGTGTT
GGACTACGGGGGTATCTAATCCTGTTTGCTCCCCACGCTTTCGAGCCTCAGCGTCAGTTACAGACCAGAGAGTCGCCTTCGCCACTGGTGTTCCTCCATATATCTACGCATTTCACCGCTACACATGGAATTCCACTCTCCTCTTCTGCACTCAAGTCTCCCAGTTTCCAATGACCCTCCCCGGTTGAGCCGGGGGCTTTCACATCAGACTTAAGAAACCGCCTGCGCTCGCTTTACGCCCAATAAATCCG
+
FFFFFFFFFFFFFFFF:FFFFFFFFFFFFFFF:FFFFFFFFFFFFFFFF,FFFFFFFFFF:FFFFFFFFFF:FFFFFFFFFFF,FFFFFFFFFFFFFFF,FFFFFFFFFFF,FF:FFFFFFF:FFFFF,,F,FFFFFFFF:FFFFFFFFFFFF,FFFFFFFFFFFFFFFFFFFFFFFFF:FF::F:FFFFFFFFFFFFFFFFF:FFFFFFF,FFFFFFFFFF,FFFFFFFFFF:FFF:FFFFFFFFFFFF:
@A00769:42:HV3CFDRXX:1:2101:30065:27602 2:N:0:TCTCATGATA+TCCACGTGTT
GGACTACTGGGGTTTCTAATCCTGTTTGCTACCCACACTTTCGAGCCTCAACGTCAGTTACAGTCCAGAAAGCCGCCTTCGCCACTGGTGTTCTTCCATATATCTACGCATTTCACCGCTACACATGGAATTCCACTCTCCTCTTCTGCACTCAAGTCTCCCAGTTTCCAATGACCCTCCCCGGTTGAGCCGGGGGCTTTCACATCAGACTTAAGAAACCGCCTGCGCTCGCTTTACGCCCAATAAATCCG
+
FFFFFFFFFFFFFFFFFFFFFFFFFFFFFFFFFFFFFFFFFFFFFFFFFFFFFFFFFFFFF:FFFFFFFFFFFFFFFFFFFFFFFFFFFFFFFFFFFFFFFFFFFFFFFFFFFFFFFFFFFFFFFFFFFFFFFFFFFFFFFFFFFFFFFFFFFFFFFFFFFFFFFFFFFFF:FFFFFFFFFFFFFFFFFFFFFFF:FFFFFFFFFFF:FFF:FFFFFFFFFFFFFFFFFFFFFFFFF:FFFFFFFFFFFF:
@A00769:42:HV3CFDRXX:1:2101:17011:27665 2:N:0:TCTCATGATA+TCCACGTGTT
GGACTACCAGGGTATCTAATCCTGTTTGCTCCCCACGCTTTCGAGCCTCAGCGTCAGTTACAGACCAGAGAGCCGCCTTCGCCACTGGTGTTCCTCCATATATCTACGCATTTCACCGCTACACATGGAATTCCACTCTCCTCTTCTGCACTCAAGTCTCCCAGTTTCCAATGACCCTCCCCGGTTGAGCCGGGGGCTTTCACATCAGACTTAAGAAACCGCCTGCGCTCGCTTTACGCCCAATAAATCCG
+
FFFFFFFFFFFFFFFFFFFFFFFFFFFFFFFFFFFFFFFFFFFFFFFFFFFFFFFFFFFFFFFFFFFFFFFFFFFFFFFFFFFFFFFFFFFFFFFFFFFF:FFFFFFFFF:FFFFFFFFFFFFFF,FFFFFFFFF:FFFFFFFFFFFFFFFFFFF,,:FFFF,FFF:FFFFFF:FFFFFFFF,FFF:FFFFF:FFFFFFFFFFFFFFFFFFFFFF:,:FF:FFFFFFFFF:FFFFFF,FFFFF:FFFFFFF
@A00769:42:HV3CFDRXX:1:2101:20546:27680 2:N:0:TCTCATGATA+CCCACGTGTT
GGACTACGCGGGTTTCTAATCCTGTTTGCTCCCCACGCTTTCGAGCCTCAGCGTCAGTTACAGACCAGAGAGCCGCCTTCGCCACTGGTGTTCCTCCATATATCTACGCATTTCACCGCTACACATGGAATTCCACTCTCCTCTTCTGCACTCAAGTCTCCCAGTTTCCAATGACCCTCCCCGGTTGAGCCGGGGGCTTTCACATCAGACTTAAGAAACCGCCTGCGCTCGCTTTACGCCCAATAAATCCG
+
FFFFFFF:FFFFFFFFFFFFFFFFFFF:FFFFFF:FFFFFFFFF:FFFFFFFFFFFFFFFFFFFFFFFFF:FFFFFF:FFFFFFFFF:FFF:FFF:FFFFFFFFFFFFFFFFFF:FFFFFF:FFFFFFFFFFFFFFFFFFFF:FFFF,FFFFFFFFFF,FFFF,FFFFF:FFFFFFFFFFFFF:FFFFFFFFFFFFFFFFFFFFFF,FFFFFF,FF:FFF::FFFFFFFFFFFFFFFFFFFFFFFFFFFFF
@A00769:42:HV3CFDRXX:1:2101:9643:27712 2:N:0:TCTCATGATA+TCCACGTGTT
GGACTACTGGGGTTTCTAATCCTGTTTGCTCCCCACGCTTTCGAGCCTCAGCGTCAGTTACAGACCAGAGAGCCGCCTTCGCTACTGGTGTTCCTCCATATATCTACGCATTTCACCGCTACACATGGAATTCCACTCTCCTCTTCTGCACTCAAGTCTCCCAGTTTCCAATGACCCTCCCCGGTTGAGCCGGGGGCTTTCACATCAGACTTAAGAAACCGCCTGCGCTCGCTTTACGCCCAATAAATCCG
+
FFFFFFFFFFFFFFFFFFFFFFFFFFFFFF:FFFFFFFFFFFFFFFFFFFFFFFF,FFF:FFFFFFFFFFFFFFFFFFFFFFFFFFFFFFFFFFFFFFFFFFFFFFFFFFFFFFFFFFF::FFFFFFFFFFFFF:FF:FFFFFFFFFFFFFFF,FFFFFFFFFFFFFFFFFF,FF:FFFFFFFFFFFFFFF:FFF:FFFFFFFFFFFFFFFFFFFFFFF,FFFFFFFFFFFF:FFFF,FFFFFF:FFF,F:
@A00769:42:HV3CFDRXX:1:2101:15393:27712 2:N:0:TCTCATGATA+TCCACGTGTT
GGACTACTCGGGTTTCTAATCCTGTTTGCTCCCCACGCTTTCGAGCCTCAGCGTCAGTTACAGACCAGAGAGCCGCCTTCGCCACTGGTGTTCCTCCATATATCTACGCATTTCACCGCTACACATGGAATTCCACTCTCCTCTTCTGCACTCAAGCCTCCCAGTTTCCAATGACCCTCCCCGGTTGAGCCGGGGGCTTTCACATCAGACTTAAGAAACCGCCTGCGCTCGCTTTACGCCCAATAAATCCG
+
FFFFFFFFFFFFFFFFFFFFFFFFFFFFFFFFFFFFFFFFFFFFFFFFFFFFFFFFFFFFFFFFFFFFFFFFFFFFFFFFFFFFFFFFFFFFFFFFFFFFFFFFFFFFFFFFFFFFFFFF:FFFFFFFFFFFFFFFFFFFFFFFFFFFFFFFF:::FFFFFFFFFFFFFFFFFFFFFFFFFF:FFFFFFFFFFFFFFFFFFFFFFFFFFFFFFFFFF,:FFFFFFFFFFFFFFFFFF,FFFFFFFF,FFFF
@A00769:42:HV3CFDRXX:1:2101:3215:27727 2:N:0:TCTCATGATA+TCCACGTGTT
GGACTACGGGGGTTTCTAATCCTGTTTGCTCCCCACGCTTTCGAGCCTCAGCGTCAGTTACAGACCAGAGAGCCGCCTTCGCCACTGGTGTTCCTCCATATATCTACGCATTTCACCGCTACACATGGAATTCCACTCTCCTCTTCTGCACTCAAGTCTCCCAGTTTCCAATGACCCTCCCCGGTTGAGCCGGGGGCTTTCACATCAGACTTAAGAAACCGCCTGCGCTCGCTTTACGCCCAATAAATCCG
+
F::FFFF,:FFFFFFFFFFFFFFF:FFFFFFFFFFFFFFFFFF:FFFFFFFFFFFFFFFFFFFFFFFFFFFFFFFFFFFF,FF:FF:FFFFFFFFFFFFFFFFFFFF:FF:,:FFFFFFFFFFF:FF:FFFFFFFFFFFFFFFFFF:FFFFF:F,,FFFFFFFFFFFF,FFFF:FFFFFFFFFFFFFFFFF:FFFFFFFFF:FFFFFFFFFFFFFFF:FFFFFFFFFFFFFFF:FFFFFFF:FFFF:FFFF
@A00769:42:HV3CFDRXX:1:2101:25834:27884 2:N:0:TCTCATGATA+TCCACGTGTT
GGACTACTCGGGTATCTAATCCTGTTTGCTCCCCACGCTTTCGAGCCTCAGCGTCAGTTACAGACCAGAGAGCCGCCTTCGCCACTGGTGTTCCTCCATATATCTACGCATTTCACCGCTACACATGGAATTCCACTCTCCTCTTCTGCACTCAAGTCTCCCAGTTTCCAATGACCCTCCCCGGTTGAGCCGGGGGCTTTCACATCAGACTTAAGAAACCGCCTGCGCTCGCTTTACGCCCAATAAATCCG
+
FFFFFFFFFFFFFFFFFFFFFFFFFFFFFFFFFFFFFFFFFFFFFFFFFFFFFFFFFFFFFFFFFFFFFFFFFFFFFFFFFFFFFFFFFFFFFFFFFFFFFFFF:FFFF:FF:FFFFFFFFFFFFFFFFFFFFFFFFFFFFFF:FFFFFFFFFFFFFF:FFFFFFFFFFFFFFFFFFFFFFFFFF:FFFFFFFFFF:FFFFFFFFFFFFFFFFFFFF:FFFFF:FFFFFFFFFFFFF,FFFFFFFFFFFF:
@A00769:42:HV3CFDRXX:1:2101:12102:27899 2:N:0:TCTCATGATA+TCCACGTGTT
GGACTACGGGGGTTTCTAATCCTGTTTGCTCCCCACGCTTTCGAGCCTCAGCGTCAGTTACAGACCAGAGAGCCGCCTTCGCCACTGGTGTTCCTCCATATATCTACGCATTTCACCGCTACACATGGAATTCCACTCTCCTCTTCTGCACTCTAGTCTCCCAGTTTCCAATGACCCTCCCCGGTTGAGCCGGGGGCTTTCACATCAGACTTAAGAAACCGCCTGCGCTCGCTTTACGCCCAATAAATCCG
+
FFFFFFFFFFFFFFFFFFFFFFFFFFFFFFFFFFFFFFFFFFFFFFFFFFFFFFFFFFFFFFFFFFFFFFFFFFFFFFFFFFFFFFFFFFFFFFFFFFFFFFFFFFFFFFFFFFFFFFFFFFFF,FFFFFFFFFFFFFFFFFFFFFFFFFFFFFFFFFFFFFFFFFF:FFFFFFFFFFFFFFFFF:FFFFFFFFFFFFFFFFFF,FFFFFFFFF:FFFFFFFFFFFFFFF,FFFFFF:FFFFF,FFFFFFF
@A00769:42:HV3CFDRXX:1:2101:6144:27915 2:N:0:TCTCATGATA+TCCACGTGTT
GGACTACTAGGGTTTCTAATCCTGTTTGCTCCCCACGCTTTCGAGCCTCAGCGTCAGTTACAGACCAGAGAGCCGCCTTCGCCACTGGTGTTCCTCCATATATCTACGCATTTCACCGCTACACATGGAATTCCACTCTCCTCTTCTGCACTCAAGTCTCCCAGTTTCCAATGACCCTCCCCGGTTGAGCCGGGGGCTTTCACATCAGACTTAAGAAACCGCCTGCGCTCGCTTTACGCCCAATAAATCCG
+
FFFFFFFFFFFFFFFFFFFFFFFFFFFFFFFFFFFFFFFFFFFFFFFFFFFFFFFFFFFFFFFFFFF:FFFFFFFFFFFFFFFFFFFFFFFFFFFFFFFFFFFFFFFFFFFFFFFFFFFFFFFFFFFFFFFFFFFFFFFFFFFFFFFFFFFFFFFFFFFFFFF:FFFFFFFFF:FFFFFFFFF:FFFFFFFFFFFFFFFFFFFFFFFFFFFFFFF:FFFFFFFFFFFFFFFFFFFFFFFFFFFFFFFFFF,
@A00769:42:HV3CFDRXX:1:2101:12111:27978 2:N:0:TCTCATGATA+TCCACGTGTT
GGACTACTCGGGTATCTAATCCTGTTTGCTCCCCACGCTTTCGAGCCTCAGCGTCAGTTACAGACCAGAGAGCCGCCTTCGCCACTGGTGTTCCTCCATATATCTACGCATTTCACCGCTACACATGGAATTCCACTCTCCTCTTCTGCACTCAAGTCTCCCAGTTTCCAATGACCCTCCCCGGTTGAGCCGGGGGCTTTCACATCAGACTTAAGAAACCGCCTGCGCTCGCTTTACGCCCAATAAATCCG
+
FFFFFFFFFFFFFFFFFFFFFFFFFFFFFFFFFFFFFFFFFFFFFFFFFFFFFFFFFFFFFF:FFFFFFFFFFFFFFFFFFFFFFFFFFFFFFFFFFFFFFFFFFFFFFFFFFFFFFFFFFFFF:FFFFFFFFFFFFFFFFFFFFFFFFFFFFFFFFFFFFFFFFFFFFFFFFFFFFFFFFFFFFFFFFFFFFFFFFFFFFFFFFFFFFFFFFFFF:FFF,FFFFFFFFFFFFFFFFFFFFFF:FFFFFF:
@A00769:42:HV3CFDRXX:1:2101:20347:28025 2:N:0:TCTCATGATA+TCCACGTGTT
GGACTACGGGGGTTTCTAATCCTGTTTGCTCCCCACGCTTTCGAGCCTCAGCGTCAGTTACAGACCAGAGAGCCGCCTTCGCCACTGGTGTTCCTCCATATATCTACGCATTTCACCGCTACACATGGAATTCCACTCTCCTCTTCTGCACTCAAGTCTCCCAGTTTCCAATGACCCTCCCCGGTTGAGCCGGGGGCTTTCACATCAGACTTAAGAAACCGCCTGCGCTCGCTTTACGCCCAATAAATCCG
+
FFFFFFFFFFFFFFFFFFFFFFFFFFFFFFFFFFFFFFFFFFFFFFFFFFFFFFFFFFFFFFF:FFFFFFFFFFFFFFFFFFFFFFFFFFFFFFFFF:FFFFFF:FFFFFFFFFFFFFFFFFFFFFFFFFFFFFFFFFFFFFF:FFFFFFFFFFFFFFFFFFFFFFFFFFFFFFFFFFFFFFFFFFFFFFFFFFFFFFFFFFFFFFFFFFFFFFFFF:FFFFFFFFFFFFFFF,FFFFFFFFF:FFFFFFF
@A00769:42:HV3CFDRXX:1:2101:7988:28072 2:N:0:TCTCATGATA+TCCACGTGTT
GGACTACGAGGGTTTCTAATCCTGTTTGCTCCCCACGCTTTCGAGCCTCAGCGTCAGTTACAGACCAGAGAGCCGCCTTCGCCACTGGTGTTCTTCCATATATCTACGCATTTCACCGCTACACATGGAGTTCCACTTTCCTCTACTGCACTCAAGTCATCCAGTTTCCAAAGCAATTCCTCAGTTGAGCTGAGGGCTTTCACTTCAGACTTAAATAACCGTCTGCGCTCGCTTTACGCCCAATAAATCCG
+
FFFFFFFFFFFFFFFFFFFFFFFFFFFFFFFFFF:FFFFFFFFFFFFFFFFFFFFFFFFFFFFFFFFFFFFFFFFFFFFFFFFFFFFFFFFFFFFFFFFFFFFFFFFFFFFFFF:FFFFFFFFFFFFFFFFFFFFFFFFFFFFFFFFFFFFFFFFFFFFFFFFFFFFFFFFFFFFFFFFFFFFFFFFFFFFFF:FFFF,FFFF:FF,FFFFFFFFFF:FFF:FFFFFFFFFF:F:FF,FFFFFFFFFFFFF
@A00769:42:HV3CFDRXX:1:2101:21920:28119 2:N:0:TCTCATGATA+TCCACGTGTT
GGACTACCGGGGTATCTAATCCTGTTTGCTACCCACACTTTCGAGCCTCAACGTCAGTTACAGTCCAGAAAGCCGCCTTCGCCACTGGTGTTCTTCCATATATCTACGCATTTCACCGCTACACATGGAGTTCCACTTTCCTCTACTGCACTCAAGTCATCCAGTTTCCAAAGCAATCCCTCAGTTGAGCTGAGGGCTTTCACTTCAGACTTAAATAACCGACTGCGCTCGCTTTACGCCCAATAAATCCG
+
FFFFFFFFFFF:FFFFFFFFFFFFFFFFFF,FFFFFFFFFFFFFFFFFFFFFFFFFFFFFFFFFFFFFFFFFFFFFFFFFFFFFFFFFFFFFFFFFFFFFFFFFFFFFFFFFFFFFF,FFFFFFF,FFFFFFFFFFF,FFFFFFF,,FFFFFFFFFFFFFFFFFFFF,FFFFFFFFFFFF:FFFFFFF:F,,FFFF:F:FFFF,,FF,FF:FFF:FFFFFF,FF,,FFFF:FFFFFFFFFFFFFFFFFF,,
@A00769:42:HV3CFDRXX:1:2101:10068:28134 2:N:0:TCTCATGATA+TCCACGTGTT
GGACTACCCGGGTATCTAATCCTGTTTGCTCCCCACGCTTTCGAGCCTCAGCGTCAGTTACAGACCAGAGAGCCGCCTTCGCCACTGGTGTTCCTCCATATATCTACGCATTTCACCGCTACACATGGAATTCCACTCTCCTCTTCTGCACTCAAGTCTCCCAGTTTCCAATGACCCTCCCCGGTTGAGCCGGGGGCTTTCACATCAGACTTAAGAAACCGCCTGCGCTCGCTTTACGCCCAATAAATCCG
+
FFFFFFFFFFFFFFFFFFFFFFFFFFFFFFFFFFFFFFFFFFFFFFFFFFFFFFFFFFFFFFFFFFFFFFFFFF:FFFFFFFFFFFFFFFF:FFFFFFFFFFFFFFFFFFFFFFFFFFFFFF:FFFFFFFFFFFFFFFFFFFFFFFFFFFFFFFFFF:FFFFFFFFFFFFFFF,FFFFFFFFFFFFFFFFFFFFFFFFFFF,FFFFF:FFFFFFFFFFFFFFFFFFFFFFFFFFFFFFFFFFFFF:FFFFF
@A00769:42:HV3CFDRXX:1:2101:27661:28197 2:N:0:TCTCATGATA+TCCACGTGTT
GGACTACGGGGGTATCTAATCCTGTTTGCTCCCCACGCTTTCGAGCCTCAGCGTCAGTTACAGACCAGAGAGCCGCCTTCGCCACTGGTGTTCCTCCATATATCTACGCATTTCACCGCTACACATGGAATTCCACTCTCCTCTTCTGCACTCAAGTCTCCCAGTTTCCAATGACCCTCCCCGGTTGAGCCGGGGGCTTTCACATCAGACTTAAGAAACCGCCTGCGCTCGCTTTACGCCCAATAAATCCG
+
FFFFFFFFFFFFFFFFFFFFFFFFFFFFFFFFFFFFFFFFFFFFFFFFFFFFFFFFFFFFFFFFFFFFF:FFFFFFFFFFFFFFFFFFFFFFFF:FFFFFFFFFFFFFFFFFFFFFFFF:FFFF:FFFFFFFFFFFFFFFFFFFFFFFFFFFFFFFFFFFFFFFFFFFFFFFFFFFFFFFFFF:FF:FFFFFFFFFFFFFFFFFFFFFFFFFFFFFFFFFFFFFFFFFFFFF::FFF:FFF:F,FFFFFFF
@A00769:42:HV3CFDRXX:1:2101:7166:28307 2:N:0:TCTCATGAAA+TCAACGTGTT
GGACTACAAGGGTATCTAATCCTGTTAGCTACCCACACTTTCGAGCCTCAACGTCAGTAACAGACCAGACAGCCGCCTTCGCCACTGGTGTTCCTCCATATATCTACGCATTACACCGCTACACATGGAATTCCACTCTCCACTACAGCACTCACGACACCCAGTTTCCCAAGACCATCCACGGTTTAGCCCGGGGCTTTCACAACCCACTGAAGAAACCGCCTGCGCTCGCTTTACGCCCAATAAATCCG
+
,FFFFFF:F:FFFFFFFFFFFFF,,,,FFFFFFFFFFFFFFFF,,FFF:F:FFFF:FF,:FF,,FFFF,,F,F:FFFFFFFF:FFFFFFFFFFFFFF,,,FFFF:FF,:FFF,FFFF::FFF:FF,FFFFFF:FF,:F,FF,FF:,F:,FF:FF,:,F,,::F,F:FFF,F,F,FF:F,F,FFFFFFF:FF,,FF,FFF,FFFF,F,F:F:,F,F:FF:F:F:,,FFFFF,FFFFFF:FFFF,FFF:,,F:
@A00769:42:HV3CFDRXX:1:2101:7003:28369 2:N:0:TCTCATGATA+TCCACGTGTT
GGACTACTGGGGTTTCTAATCCTGTTTGCTCCCCACGCTTTCGAGCCTCAGCGTCAGTTACAGACCAGAGAGCCGCCTTCGCCACTGGTGTTCCTCCATATATCTACGCATTTCACCGCTACACATGGAATTCCACTCTCCTCTTCTGCACTCAAGTCTCCCAGTTTCCAATGACCCTCCCCGGTTGAGCCGGGGGCTTTCACATCAGACTTAAGAAACCGCCTGCGCTCGCTTTACGCCCAATAAATCCG
+
FFFFFFFFFFFFFFFFFFFFFFFFFFFFFFFFFFFFFFFFFFFFFFFFFFFFF:FFFFFFFFFFFFFFFFFFFFFFFFFFFFFFFFFFFFFFFFFFFFFFFFFFFFFFFFFFFF,FFFFFFFFF,FFFFFFFFFFFFFFFFFFFFFFFF:FFFFFFFFFFFFFFFFFFFFFFF,:FFFFFFFFFFFFFFFFFFFFFFFFFFFFFFFFFFFFFFFFFFFFFFFFFFF:FFFFFFFFFFFFFFFF,,FFFF:,
@A00769:42:HV3CFDRXX:1:2101:19750:28463 2:N:0:TCTCATGATA+TCCACGTGTT
GGACTACAGGGGTTTCTAATCCTGTTTGCTCCCCACGCTTTCGAGCCTCAGCGTCAGTTACAGACCAGAGAGCCGCCTTCGCCACTGGTGTTCCTCCATATATCTACGCATTTCACCGCTACACATGGAATTCCACTCTCCTCTTCTGGACTCTAGTCTCCCAGTTTCCAATGACCCTCCCCGGTTGAGCCGGGGGCTTTCACATCAGACTTTAGAAACCGCCTGCGCTCGCCGTACGCCCCAGAGATCCG
+
FFFFFFFFFFFFFFFFFFFFFF:FF,:FFF:FFFFFF,FFFFFF,FFFF,FFFF:,F,FFFFFF:FFFFFFFFF:F::FFFF:FFF:FFFFFFFFFFFFFFFFFFFFFFFF::FFF:FFF,FFFFFFFF,FFFFFFFFFFFFFFFFFF,,FFF::F::,F,F:FF,FFF:FF:FFFFFFFFFFFFFFFFF,FFFFF,FFFF,FFFFFFFFF,,F:F,:,FFF,:F,FFFFF:F:F:,FFF,:,,F,FF:FF
@A00769:42:HV3CFDRXX:1:2101:24234:28526 2:N:0:TCTCATGATA+TCCACGTGTT
GGACTACCGGGGTTTCTAATCCTGTTTGCTCCCCACGCTTTCGAGCCTCAGCGTCAGTTACAGACCAGAGAGCCGCCTTCGCCACTGGTGTTCCTCCATATATCTACGCATTTCACCGCTACACATGGAATTCCACTCTCCTCTTCTGCACTCAAGTCTCCCAGTTTCCAATGACCCTCCCCGGTTGAGCCGGGGGCTTTCACATCAGACTTAAGAAACCGCCTGCGCTCGCTTTACGCCCAATAATTCCG
+
FFFFFFFFFFFFFFFFFFFFFFFFFFFFFFFFFFFFFFFFFFFFFFFFFFFFFFFFFFFFFFFFFFFFFFFFFFFFFFFFFFFFFFFFFFFFFFFFFFFFFFFFFFFFFFFFFFFFFFFFFFFFFFFFFFFFFFFFFFFFFFFFFFFFF:FFF:FFFFFFFFFFFFFFFFFFFFFFFFFFFFFFFFFFFFFFFFFFFFFFFFF,FFFFFFFFFF:,FFFFFFFFFFFFFFFFFFFFFFFFFFF:FF,FF,F
@A00769:42:HV3CFDRXX:1:2101:21305:28557 2:N:0:TCTCATGATA+TCCACGTGTT
GGACTACGAGGGTATCTAATCCTGTTTGCTCCCCACGCTTTCGAGCCTCAGCGTCAGTTACAGACCAGAGAGCCGCCTTCGCCACTGGTGTTCCTCCATATATCTACGCATTTCACCGCTACACATGGAATTCCACTCTCCTCTTCTGCACTCAAGTCTCCCAGTTTCCAATGACCCTCCCCGGTTGAGCCGGGGGCTTTCACATCAGACTTAAGAAACCGCCTGCGCTCGCTTTACGCCCAATAAATCCG
+
FFFFFFFFFFFFFFFFFFFFFFFFFFFFFFFFFFFFFFFFFFFFFFFFFFFFFFFFFFFFFFFFFFFFFFFFFFFFFFFFFFFFFFFFFFFFFFFFFFFFFFFFFFFFFFFFFFFFFFFFFFFFFFFFFFFFFFFFFFFFFFFFFFFFFFFFFFFFFFFFFFFFFFFFFFFFFFFFFFFFFFFFFFFFFFFFFFFFFFFFFFFFFFF:FFFFFFFFFFFF,FFFFF:FFFFFF:FFFFFFFFF:FFF:FF:
@A00769:42:HV3CFDRXX:1:2101:15835:28573 2:N:0:TCTCATGATA+TCCACGTGTT
GGACTACTCGGGTATCTAATCCTGTTTGCTCCCCACGCTTTCGAGCCTCAGCGTCAGTTACAGACCAGAGAGCCGCCTTCGCCACTGGTGTTCCTCCATATATCTACGCATTTCACCGCTACACATGGAATTCCACTCTCCTCTTCTGCACTCAAGTCTCCCAGTTTCCAATGACCCTCCCCGGTTGAGCCGGGGGCTATCACATCAGACTTAAGAAACCGCCTGCGCTCGCTTTACGCCCAATAAATCCG
+
FFFFFFFFFFFF:FFFFFFFF:FFFFFF:FFFFFFF,FF:FF:FF::FF:FFF,FFF,FFFFFFFFF:FF:FFFFFFF,:FFFFFFFFF:FFFFFFFF:FFFFFFFFFFF:FFFFFFFFFFFFFFFFF,F:FF:FF::::FFFFFFFFFFFFFFFFFFFFFFF:FFFFFF,F,FFFFFFFFF:FFFFF::FFF:,FFF,FFFFFFFFFFF,FFF:F:FFF,FFF:FFFFF,FFFFF:FF,,FFFFFFFF,,
@A00769:42:HV3CFDRXX:1:2101:18991:28620 2:N:0:TCTCATGATA+TCCACGTGTT
GGACTACGGGGGTATCTAATCCTGTTTGCTACCCACACTTTCGAGCCTCAACGTCAGTTACAGTCCAGAAAGCCGCCTTCGCCACTGGTGTTCTTCCATATATCTACGCATTTCACCGCTACACATGGAGTTCCACTTTCCTCTACTGCACTCAAGTCATCCAGTTTCCAAAGCAATTCCTCAGTTGAGCTGAGGGCTTTCATTTCAGACTTAAATAACCGTCTGCGCTCGCTTAACGCCCAAGAAATCCG
+
:FFFFFFFFFF:FF::FFFFFFFF:FFF::FFFFFFFFFFFFFFFFFFFFFF,FFFFFFFF,::FFF:FFFFFFFFFFFFFFFFFFFF:,FFFFFF,FFFFF,FFF:F,F,,FFFFFFF:FFFFFFFF:,FFFFF,:,FFFFFFFFFF,F:FFFFFFFFFFFFFFFFFFF:F,:F,FFFFFFFFF,,FF:FFFF,F:FF,F,FF:F:FFF:,F,,FF,FF:FFF,F,FFFFFF:,:,,:FF,FFF,:FFF:
@A00769:42:HV3CFDRXX:1:2101:12328:28667 2:N:0:TCTCATGATA+TCCACGTGTT
GGACTACGGGGGTATCTAATCCTGTTTGCTCCCCACGCTTTCGAGCCTCAGCGTCAGTTACAGACCAGAGAGCCGCCTTCGCCACTGGTGTTCCTCCATATCTCTACGCATTTCACCGCTACACATGGAATTCCACTCTCCTCTTCTGCACTCAAGTCTCCCAGTTGCCAAAGCAAGTCCTCAGTTGAGCTGAGGGCTGTCACTTCAGACTTAAATAACCGTCTGCGCTCGCTTTGCGCCCACTAACTCCG
+
FFFFFFFFFFFFFFFFFFFFFFFFFFFFFFFFFFFFFFF:FFFFFFFFFFFFF,FFF,F,FFFFFFFFFFF:FFFFF::FFFFFFFFF,FFFFFFFFFFF,,,FFFFFF:::FFFFFFF,,FFFFFFFFF,F:FFFFFFFFFFF,FFFF::FF:FF:FFFFFFFFF,FFFFFFFFF,FFFFF:F:FF,::FFFFFF:F,FF,,:FF,F,::,F:,FFF,FFFFFFF:FF,F,,,F,FF,,F,:F,,,,,F:
@A00769:42:HV3CFDRXX:1:2101:27425:28667 2:N:0:TCTCATGATA+TCCACGTGTT
GGACTACGGGGGTATCTAATCCTGTTTGCTCCCCACGCTTTCGAGCCTCAGCGTCAGTTACAGACCAGAGAGCCGCCTTCGCCACTGGTGTTCCTCCATATATCTACGCATTTCACCGCTACACATGGAATTCCACTCTCCTCTTCTGCACTCAAGTCTCCCAGTTTCCAATGACCCTCCCCGGTTGAGCCGGGGGCTTTCACATCAGACTTAAGAAACCGCCTGCGCTCGCTTTGCGCCCTATAAATCAG
+
FFFFFFFFFFFFFFFFFFFFFFFFFFFFFFFFFFFFFFFFFFFFFFFFFFFFFFFFFFFFFFF:FFFF:FFFFFF:FFF:FFFFFFF,FF,F:FFFFFF,:FF,FFFFF:FFFFFF:FFF:FF:FFFF:FFFFFFFFFFF:FFFFF,:FF,FFFF,FFF:::FFFFFFFFFF:FFFFFFFFFFFFFF,FFFFFFFFFFFFFFF,FFF:,FFFFFF::FFFFFFF,FF:F:,::FF,,::FF,F,FF,FFFF
@A00769:42:HV3CFDRXX:1:2101:31141:28745 2:N:0:TCTCATGATA+TCCACGTGTT
GGACTACGAGGGTATCTAATCCTGTTTGCTCCCCACGCTTTCGAGCCTCAGCGTCAGTTACAGACCAGAGAGCCGCCTTCGCCACTGGTGTTCCTCCATATATCTACGCATTTCACCGCTACACATGGAATTCCACTCTCCTCTTCTGCACTCAAGTCTCCCAGTTTCCAATAACCCTCCCCGCTTGAGCCGGGGGCTTTCACATCAGACTTAAGAAACCACCAGCCCTCACTTTACGCCCAATAAAACCG
+
FFFFFFFFFFFFFFFFFFFFFFFFFFFFFFFFFFFFFFFFFFFFFFFFFFFFFFFFFFFFFFFFFFFFFFFFFFFFFFFFFFFFFFFFFFFFFFFFFFF:FFFFFFFFF:FFFFFFFFFFFF:FFFFF:FFFFFFFF,FF:::::FFF::F:F::,,:F::::,,::F:::,,::::,::::,:,F,:,F:F,,F,::,,F:F:,:,,,:,::,F,:,::F:,,,,,,,:::,,,:,,::,:::,,,,F,,
@A00769:42:HV3CFDRXX:1:2101:17969:28761 2:N:0:TCTCATGATA+TCCACGTGTT
GGACTACTGGGGTATCTAATCCTGTTTGCTACCCACACTTTCGAGCCTCAACGTCAGTTACAGTCCAGAAAGCCGCCTTCGCCACTGGTGTTCTTCCATATATCTACGCATTTCACCGCTACACATGGAGTTCCACTTTCCTCTACTGCACTCAAGTCATCCAGTTTCCAAAGCAATTCCTCAGTTGAGCTGAGGGCTTTCACTTCAGACTTAAATAACCGTCTGCGCTCGCTTTACGCCCAATAAATCCG
+
FFFF:FF:FFFFF:FFF,FFFFFFFFFFFFFFFFFFFFFFFFFFFFFFFFFFFFFFFFFFFFFFFFF:F:FFFFFFFFFFFFFFFFFFFFFFFFFFFFFFFFFFFFFFFFFFF:FFFFFFFFF:F:,FFFFFFFFFFFFFFFFFFFFF:FFFFFFFFFFFFFFFFFF:FFFFFFFFFFF:FFFFFFFFFFFFFF,FFFFF:FFFF:F,:FFF,:::F:FF,:FF,FFF:F,FFFFFF:FFFFFFFFFF:FF
@A00769:42:HV3CFDRXX:1:2101:2555:28902 2:N:0:TCTCATGATA+TCCACGTGTT
GGACTACTCGGGTATCTAATCCTGTTTGCTCCCCACGCTTTCGAGCCTCAGCGTCAGTTACAGACCAGAGAGCCGCCTTCGCCACTGGTGTTCCTCCATATATCTACGCATTTCACCGCTACACATGGAATTCCACTCTCCTCTTCTGCACTCAAGTCTCCCAGTTTCCAATGACCCTCCCCGGTTGAGCCGGGGGCTTTCACATCAGACTTAAGAAACCGCCTGCGCTCGCTTTACGCCCAATAAATCCG
+
FFFFFFFFFFFFFFFFFFFFFFFFFFFFFFFFFFFFFFFFFFFFFFFFFFFFFFFFFFFFFFFFFFFFFFFFFFFFFFFFFFFFFFFFFFFFFFFFFFFFFFFFFFFFF:FFFFFFFFFFFFFFFFFFFFFFFFFFFFFFFFFFFFFFFFFFFFFFFFFFFFFFFFFFFFFFFFFFFFFFFFFFFFFF:FFFFFFFFFFFFFFFFF,FFFF:FFF:F:FFFF,FF:FFFFFFFFFFFFFFFFFFF,FFFFF
@A00769:42:HV3CFDRXX:1:2101:22146:28980 2:N:0:TCTCATGATA+TCCACGTGTT
GGACTACGAGGGTATCTAATCCTGTTTGCTACCCACACTTTCGAGCCTCAACGTCAGTTACAGTCCAGAAAGCCGCCTTCGCCACTGGTGTTCTTCCATATATCTACGCATTTCACCGCTACACATGGAGTTCCACTTTCCTCTACTGCACTCAAGTCATCCAGTTTCCAAAGCAATTCCTCAGTTGAGCTGAGGGCTTTCACTTCAGACTTAAATAACCGTCTGCGCTCGCTTTACGCCCAATAAATCCG
+
FF:FFFFFFFFFFFFFFFFFFFFFFFFFFFFFFFFFFFFFFFFFFFFFFFFFFFFFFFFFFFFFFFFFFFFFFFFFFFFFFFFFFFFFFFFFFFFFFFFFFF:FFFFFFFFF:FFFFFFFFFFFFFFFFFFFFFFFFFFFFFFFFFFFFFFFFFF,FFFFFFFFFFFFFFFFFFFFFFFF:FFFFF::FFFFFF,FFFFFFFFFFFF:FFF:FF:FFFF:F,FF,F:FFF,FFFFFF:FFFFFFF:,,F::
@A00769:42:HV3CFDRXX:1:2101:1172:29011 2:N:0:TCTCATGATA+TCCACGTGTT
GGACTACCAGGGTTTCTAATCCTGTTTGCTACCCACACTTTCGAGCCTCAACGTCAGTTACAGTCCAGAAAGCCGCCTTCGCCACTGGTGTTCCTCCATATATCTACGCATTTCACCGCTACACATGGAATTCCACTCTCCTCTTCTGCACTCAAGTCTCCCAGTTTCCAATGACCCTCCCCGGTTGAGCCGGGGGCTTTCACATCAGACTTAAGAAACCGCCTGCGCTCGCTTTACGCCCAATAAATCCG
+
FFFFFFFFFFFFFFFFFFFFFFFFFFFFFFFFFFFFFFFFFFFFFFFFFFFFFFFFFFFFFFFFFFFFFFFFFFFFFFFFFFFFFFFFFFFFFFFFFFFFFFFFFFFFFFFFFFFFFFFFFF:FFFFFFFFFF:FFF:FFFFFFFFFFFFFFFFFFFFFFF:FFFFFFFFF:FF:FFFFFFFFFFFFFFFFFFFFF:FFFF:F:FFFFFFFFFFFF,FFFFFFFFFFFFFFFFFF:FFFFFFF,F,,FF,,
@A00769:42:HV3CFDRXX:1:2101:12726:29042 2:N:0:TCTCATGATA+TCCACGTGTT
GGACTACAGGGGTATCTAATCCTGTTTGCTCCCCACGCTTTCGAGCCTCAGCGTCAGTTACAGACCAGAGAGCCGCCTTCGCCACTGGTGTTCCTCCATATATCTACGCATTTCACCGCTACACATGGAATTCCACTCTCCTCTTCTGCACTCAAGTCTCCCAGTTTCCAATGACCCTCCCCGGTTGAGCCGGGGGCTTTCACATCAGACTTAAGAAACCGCCTGCGCTCGCTTTACGCCCAATAAATCCG
+
FFF:FFFFFFFF:FFFFFFFFFFF:FFFFFFFFFF,FFFFFFFFFFFFFF,FFF:FFFF:FFFFF:FFFFF:FFFFF:FFFFFFF:FFFF:FFFFFF:FFFFF::F:FFF:,FFFF:FFFFFFF:F,FF,FFFFFFFFFFFF:FFFFFFFFFF:FFFFFF,FFFFF:FFFF:,FFFF,FFFF,F,F:FFFFF,FFFFFF,FFFFFFF,FFF,FF:FFFF:,FFFFFFFFFFFF:FFF:FFFFFFFFFFFFF
@A00769:42:HV3CFDRXX:1:2101:18358:29121 2:N:0:TCTCATGATA+TCCACGGGTT
GGACTACACGGGTATCTAATCCTGTTTGCTCCCCACGCTTTCGAGCCTCAGCGTCAGTTACAGACCAGAGAGCCGCCTTCGCCACTGGTGTTCCTCCATATATCTACGCATTTCACCGCTACACATGGAGTTCCACTTTCCTCTACTGCACTCAAGTCATCCAGTTTCCAAAGCAATTCCTCAGTTGAGCTGAGGGCTTTCACATCAGACTTAAGAAACCGCCTGCGCTCGCTTTACGCCCAATAAATCCG
+
FFFFFFFFFFFFFFFFFFFFFFFFFFFFFFFFFFFFFFFFFFFFFFFFFFFFFFFFFFFFF:FFFFFFFFFFFFFFFFFFFFFFFFFFFFFFFFFFFFFFFFFFFFFFFFFFFFFFFFFFFFFFFFFFFFFFFFFFFFFFFFFFFFFFFFFFFFFFFFFFFFFFFFFFFFFFFFFFFFFFFFFFFFFFFFFFFFFFFFFFFFFFFFF,FFFFFF::FFFFFFFF:FF:FFFFFFFFFFFFFFF::FFFFFF
@A00769:42:HV3CFDRXX:1:2101:23520:29168 2:N:0:TCTCATGATA+TCCACGTGTT
GGACTACGAGGGTATCTAATCCTGTTTGCTCCCCACGCTTTCGAGCCTCAGCGTCAGTTACAGACCAGAGAGCCGCCTTCGCCACTGGTGTTCCTCCATATATCTACGCATTTCACCGCTACACATGGAATTCCACTCTCCTCTTCTGCACTCAAGTCTCCCAGTTTCCAATGACCCTCCCCGGTTGAGCCGGGGGCTTTCACATCAGACTTAAGAAACCGCCTGCGCTCGCTTTACGCCCAATAAATCCG
+
FFFFFFFFFFFFFFFF:FFFFFFFFFFFFFFFFFFFFFFFFFF:FFFFFFFFF:FFFFFFFFFFFFF:FFFFFFFFFFFFFFFFFFFFFFFFFFFFFFFFFFFFFFFFFFFFFFFFFFFFFFFFFFF:FFFFFFFFFFFFFFFFFFFFFFFFFFFFF:FFFFFFFFFFFFFF:FFF:FFFFFFFFF:F,FFFF:FFFFFFFFFFFFFFFFFFFF:F,FF::FFFFF,FFF:FFFFFFFFFFFF:FFFFF:F
@A00769:42:HV3CFDRXX:1:2101:15845:29371 2:N:0:TCTCATGATA+TCCACGTGTT
GGACTACGGGGGTTTCTAATCCTGTTTGCTCCCCACGCTTTCGAGCCTCAGCGTCAGTTACAGACCAGAGAGCCGCCTTCGCCACTGGTGTTCCTCCATATATCTACGCATTTCACCGCTACACATGGAATTCCACTCTCCTCTTCTGCACTCAAGTCTCCCAGTTTCCAATGACCCTCCCCGGTTGAGCCGGGGGCTTTCACATCAGACTTAAGAAACCGCCTGCGCTCGCTTTACGCCCAAGAAATCCG
+
FFFFFFFFFFFFFFFFFFFFFFFFFFFFFFFFFFFFFFFFFFFFFFFFFFFFFFFFF:FFFFFFFFFFFFFFFFFFFF:FFFFFFFFFFFFFFFFFFFFFFFFFFFFFFF,FFFFFFFFFFFFF,:FF:FFFFFFFFF,FFFFFFFFFFFFFFFFFFFFFFFFFFFFFFFFFF:FFFFFFFFFFFFFFFFFFFFFFFFFFFFFFFFFFFF:FFFFF,FFFFF:FFFFFFF:FF:FF:FFFFFF,FF:FFFF
@A00769:42:HV3CFDRXX:1:2101:20636:29403 2:N:0:TCTCATGATA+TCCACGTGTT
GGACTACGGGGGTATCTAATCCTGTTTGCTCCCCACGCTTTCGAGCCTCAGCGTCAGTTACAGACCAGAGAGCCGCCTTCGCCACTGGTGTTCCTCCATATATCTACGCATTTCACCGCTACACATGGAATTCCACTCTCCTCTTCTGCACTCAAGTCTCCCAGTTTCCAATGACCCTCCCCGGTTGAGCCGGGGGCTTTCACATCAGACTTAAGAAACCGCCTGCGCTCGCTTTACGCCCAATAAATCCG
+
FFFFFFFFFFFFFFFFFFFFFFFFFFFFFFFFFFFFFFFFFFFFFFFFFFFFFFFFFFFFFFFFFFFFFFFFFFFFFFFFFFFFFFFFFFFFFFFFFFFFFFFFFFFFFFFFFFFFFFFFFFFFFFFFF:FFFFFFFFFFFFFFFFFFFFFFFFFFFFFFFFFFFFFFFFFFFFFFFFFFFFFFFFFFFFFFFFFFFFFFFFFFFFFFFFFFFFFFFFFFFFF:FFFFFFFFFFFFF,FFFFF,FFFFFFF
@A00769:42:HV3CFDRXX:1:2101:1958:29465 2:N:0:TCTCATGATA+TCCACGTGTT
GGACTACTAGGGTATCTAATCCTGTTTGCTCCCCACGCTTTCGAGCTTCAGCGTCAGTTACAGACCAGAGAGTCGCCTTCGCCACTGTTGTTCCTCCATATATCTACGCATTTCACCGCTACACATGGAATTCCACTCTCCTCTTCTGCACTCAAGTCTCCCAGTTTCCAATGACCCTCCCCGGTTGAGCCGGGGGCTTTCACATCAGACTTAAGAAACCGCCTGCGCTCGCTTTACGCCCAATAAATCCG
+
F,,F:FFFF,FF,F:FFFFFFFFFF:FFFFFFFFF:FFFFFFFF:FFFFFFF,FFFFF:FFFFFFF:F,FF,FF:FFFFFFFF:F:F,F::F,FFFFFFFFFFF:FF,,FFFFF:FFF,FFFFFFFFF:,:F:FFFF,FFFFFF,F:FFFF:FFFF,F,F,:F,F:F::FFFFF::F,FF,FFFFFF:,FFF:,FFFFFF:F,:FFFFFFF:F:F:FFFF,:F:,FF,F:FFFFFFF,F,FFFF:,FF:,,
@A00769:42:HV3CFDRXX:1:2101:3260:29465 2:N:0:TCTCATGATA+TCCACGTGTT
GGACTACAGGGGTTTCTAATCCTGTTTGCTCCCCACGCTTTCGCACCTCAGTGTCAGTATCAGTCCAGGTGGTCGCCTTCGCCACTGGTGTTCCTTCCTATATCTACGCATTTCACCGCTACACAGGAAATTCCACCACCCTCTACCATACTCTAGCTCGTCAGTTTTGAATGCAGTTCCCAGGTTGAGCCCGGGGATTTCACATCCAACTTAACGAACCACCTACGCGCGCTTTACGCCCAGTAATTCCG
+
FFFFFFFFFFFFFFFFFFFFFFFFFFFFFFFFFFFFFFFFFFFFFFFFFFFFFFFFFFFFFFFFFFFFFFFFFFFFFFFFFFFFFFFFFFFFFFFF:FFFFFFFFFFFFFFFFFFFFFFFFF:FFFFF,FFFFFFFFFFFFFFFFFFFFFFFFFFFFFFFFFFFFFFFFF:FFFFFFFFFFFFFFFFFFFFFFFFFFFFFF:FF:FFFFFFFFFFFFFFFF:,:FF:FFFFFFFFFFFFFFFFFFFFFFF,
@A00769:42:HV3CFDRXX:1:2101:30219:29528 2:N:0:TCTCATGATA+TCCACGTGTT
GGACTACGGGGGTTTCTAATCCTGTTTGCTCCCCACGCTTTCGAGCCTCAGCGTCAGTTACAGACCAGAGAGCCGCCTTCGCCACTGGTGTTCCTCCATATATCTACGCATTTCACCGCTACACATGGAATTCCACTCTCCTCTTCTGCACTCAAGTCTCCCAGTTTCCAATGACCCTCCCCGGTTGAGCCGGGGGCTTTCACATCAGACTTAAGAAACCGCCTGCGCTCGCTTTACGCCCAATAAATCCG
+
FFFFFFFFFFFFFFFFFFFFFFFFFFFFFFFFFFFFFFFFFFFF:FFFFFFFFFFFFFFFFFFFFFFFFFFFFFFFFFFFFFFFFFFFFFFFFFFFFFFFFFFFFFFFFFFFFFFFFFFFFFFFF:F,FFFFFFFFF:FFFFFFFFFFFFFFFFFFFFFFFFFFFFFFFFFFFFFFFFFFFFFFFFFFFFFFFFFFFFFFFFFFFFFFFFFFFFFFFFFFFFFFFFFFFFFFFFFFFFFFFFFFFFFFFFF
@A00769:42:HV3CFDRXX:1:2101:28194:29559 2:N:0:TCTCATGATA+TCCACGTGTT
GGACTACTGGGGTTTCTAATCCTGTTTGCTACCCACACTTTCGAGCCTCAACGTCAGTTACAGTCCAGAAAGCCGCCTTCGCCACTGGTGTTCTTCCATATATCTACGCATTTCACCGCTACACATGGAGTTCCACTTTCCTCTACTGCACTCAAGTCATCCAGTTTCCAAGGCAATTCCTCAGTTGAGCTGAGGGCTTTCACTTCAGACTTAAATAACCGTCTGCGCTCGCTTTACGCCCAATAAATCCG
+
FFFFFFFFFFFFFFFFFFFFFFFFFFFFFFFFFFFFFFFFFFFFFFFFFFFFFFFFFFFFF,FFFFFFFFFFFFFFFFFFFFFFFFFFFF:FFFFFFFFFFFFFFFFFFF:FFFFFFFFFFFFFFFFFFFFFFF:FFFFFFFFFFFFFFFFFFFFFFFFFFFFFFFFFFFFFFFF,FFFFFFF,FFFFFFFFFFF:FF:FFFFF:FFFFFFFFFFFF,FF,:FFFFFFFFFFFFFFF,FFF,FFFF:FF:F
@A00769:42:HV3CFDRXX:1:2101:28339:29653 2:N:0:TCTCATGATA+TCCACGTGTT
GGACTACGAGGGTTTCTAATCCTGTTTGCTCCCCACGCTTTCGAGCCTCAGCGTCAGTTACAGACCAGAGAGCCGCCTTCGCCACTGGTGTTCCTCCATATATCTACGCATTTCACCGCTACACATGGAATTCCACTCTCCTCTTCTGCACTCAAGCCTCCCAGTTTCCAATGACCCTCCCCGGTTGAGCCGGGGGCTTTCACATCAGACTTAAATAACCGCCTGCGCTCGCTTTACGCCAATAAATCCGG
+
FFFFFFFFFFFFFFFFFFFFFFFFFFFFFFFFFFFFFFFFFFFFFFFFFFFFFFFFFF:FFFFFFFFFFFFFFFFFFFFFFFFFF:FFFFFFFFFFFFFFFFFFFFFFFFFFFFFFFFF,,FFFFFFF:,::FFFFFFFFFFFFFFFFFFF:FFFFFFFFFFFFFFFFFFFFFFFFFFFFFFFFFFFFFFFFFFFFFFFFFFFFFFFFFFFFFFFFFFFFFFFFFFFF:FFF:FFFFFFFF:F::FFFFF,
@A00769:42:HV3CFDRXX:1:2101:24668:29716 2:N:0:TCTCATGATA+TCCACGTGTT
GGACTACAGGGGTTTCTAATCCTGTTTGCTCCCCACGCTTTCGAGCCTCAGCGTCAGTTACAGACCAGAGAGCCGCCTTCGCCACTGGTGTTCCTCCATATATCTACGCATTTCACCGCTACACATGGAATTCCACTCTCCTCTTCTGCACTCAAGTCTCCCAGTTTCCAATGACCCTCCCCGGTTGAGCCGGGGGCTTTCACATCAGACTTAAGAAACCACCTGCGCTCGCTTTACGCCCAATAAATCCG
+
FFFFFFFFFFFFFFFFFFFFFFFFFFFFFFFFFFFFFFFFFFFFFFFFFFFFFFFFFFFFFFFFFFFFFFFFFFFFFFFFFFFFFFFFFFFFFFFFFFFFFFFFFFFFFFFFFFFFFFFFFFFFFFFFFFFFFFFFFFFFFFFFFFFFFFFFFFFFFFFFFFFFF:FFFFFFFFFFFFFFFFFFFFFFFFFFFFFFFFFFFFFFFFF:FFFFFFFF:FFFFF:FF:FFFF:FFFFFF:FFFFF::F:FFF,
@A00769:42:HV3CFDRXX:1:2101:17815:29904 2:N:0:TCTCATGATA+TCCACGTGTT
GGACTACCGGGGTTTCTAATCCTGTTTGCTACCCACACTTTCGAGCCTCAACGTCAGTTACAGTCCAGAAAGCCGCCTTCGCCACTGGTGTTCTTCCATATATCTACGCATTTCACCGCTACACATGGAGTTCCACTTTCCTCTACTGCACTCAAGTCATCCAGTTTCCAAAGCAATTCCTCAGTTGAGCTGAGGGCTTTCACTTCAGACTTAAATAACCGTCTGCGCTCGCTTTACGCCCAATAAATCCG
+
FFFFFFFFFFFFFFFFFFFFFFFFFFFFFFFFFFFFFFFFFFFFFFFFFFFFFFFFFFFFFFF:FFFFFFFFFFFFFFFFFFFFFFFFFFFFF:FFFFFFFFFFFFFFFFFFFFFFFFFFFFFFFFFFFFFFFFFFF,FFFFFF:FFFFFFFFFFFFFFFFFFFFFFFFFFFFFFFF:FF:FFFF,FFFFFFFFFFFFFFFFFF,FFFFFFFFFFFFFFF::FFFFFFFF:FF:FFF,FFF:F:F:FFFF:
@A00769:42:HV3CFDRXX:1:2101:31566:30076 2:N:0:TCTCATGATA+TCCACGTGTT
GGACTACACGGGTTTCTAATCCTGTTTGCTCCCCACGCTTTCGAGCCTCAGCGTCAGTTACAGACCAGAGAGCCGCCTTCGCCACTGGTGTTCCTCCATATATCTACGCATTTCACCGCTACACATGGAATTCCACTCTCCTCTTCTGCACTCAAGTCTCCCAGTTTCCAATGACCCTCCCCGGTTGAGCCGGGGGCTTTCACATCAGACTTAAGAAACCGCCTGCGCTCGCTTTACGCCCAATAAATCCG
+
FFFFFFFFFFFFFFFFFFFFFFFF:,FFFFFFFFFFFF:F,FFFFFFFFFFFFFF:FFFFF:FFFF:FFFFFFFFFF:FFFFF:F,:FFFFFFFFFFFFFF:FFFFFFFFFFFFFFFFF,FFFF,FFFF,FFF:FF,F:F:FFFFFFFF:FFFFFFF:FF:FFFFFFFFFFF:FFFFFFFFFFFFFFFFFFF:F:FFFFFFFFFFFFFFFF::FFFFFFFFFFFFFFFFFFFFF:,FFFFF:,FFF:FFFF
@A00769:42:HV3CFDRXX:1:2101:7808:30138 2:N:0:TCTCATGATA+TCCACGTGTT
GGACTACTGGGGTTTCTAATCCTGTTTGCTCCCCACGCTTTCGAGCCTCAGCGTCAGTTACAGACCAGAGAGCCGCCTTCGCCACTGGTGTTCCTCCATATATCTACGCATTTCACCGCTACACATGGAATTCCACTCTCCTCTTCTGCACTCAAGTCTCCCAGTTTCCAATGACCCTCCCCGGTTGAGCCGGGGGCTTTCACATCAGACTTAAGAAACCGCCTGCGCTCGCTTTACGCCCAATAAATCCG
+
FFFFFFFFFFFFFFFFFFFFFFFFFFFFFFFFFFFFFFFFFFFFFFFFFFFFFFFFFFFFFFFFFFFFFFFFFFFFFFFFFFFFFFFFFFFFFFFFFFFFFFFFFFFFFFFFFFFFFFFFFFFFFFFFFFFFFFFFFFFFFFFFFFFFFFFFFFFFFFFFFFFFFFFFFFFFFFFFFFFFFFFFFFFFFFFFFF:FFFFFFFFF:F:FFFFFFFFFFFFFFFFFFFFFFF:FFFFFFFFFFFFFFFFFFFF
@A00769:42:HV3CFDRXX:1:2101:25852:30138 2:N:0:TCTCATGATA+TCCACGTGTT
GGACTACGAGGGTTTCTAATCCTGTTTGCTCCCCACGCTTTCGAGCCTCAGCGTCAGTTACAGACCAGAGAGCCGCCTTCGCCACTGGTGTTCCTCCATATATCTACGCATTTCACCGCTACACATGGAATTCCACTCTCCTCTTCTGCACTCAAGCCTCCCAGTTTCCAATGACCCTCCCCGGTTGAGCCGGGGGCTTTCACATCAGACTTAAATAACCGCCTGCGCTCGCTTTACGCCAATAAATCCGG
+
FFFFFFFFFFFFFFFFFFFFFFFFFFFFFFFFFFFFFFFFFFFFFFFFFFFFFFFFFFFFFFFFFFFFFFFFFFFFFFFFFFFFFFFFFFFFFFFFFFFFFFFFFFFFFFFFFFFFFFFFFFFFFFFFFFFFFFFFFFFFFFFFFFFFFFFFFFFFFFFFFFFFFFFFFFFFFFFFFFFFFFFFFFFFFFFFFFFFFFFFFFFFFFFFFFFFFFFFFFFFFFFFFFFFFFFFFFFFFFFFFFFFFFFF:F,
@A00769:42:HV3CFDRXX:1:2101:13422:30217 2:N:0:TCTCATGATG+TCCACGTGTT
GGACTACTAGGGTTTCTAATCCTGTTTGCTACCCACACTTTCGAGCCTCAGCGTCAGTTACAGACCAGAGAGCCGCCTTCGCCACTGGTGTTCCTCCATATATCTACGCATTTCACCGCTACACATGGAATTCCACTCTCCTCTTCTGCACTCAAGTCTCCCAGTTTCCAATGACCCTCCCCGGTTGAGCCGGGGGCTTTCACATCAGACTTAAGAAACCGCCTGCGCTCGCTTTACGCCCAATAAATCCG
+
FFFFFFFFFFFFFFFFFFFFFFFFFFFFFFFFFFFFFFFFFFFFFFFFFFFFFFFFFFFFFFFFFFFFFFFFFFFFFFFFFFFFFFFFFFFFFFFFFFFFFFFFFFFFFFFFFFFFFFFFFFFF:FFFFFFFFFFFFFFFFFFFFFFFFFFFFFFFFFFFFFFFFFFFFFFFFFFFFFFFFFF:FFFFFFFF:FFFFFFFFFFFFFF:FFFFFFFFFFFF,FF:FFFFFF:FFFFFFFFFFFF,FFFFFF:
@A00769:42:HV3CFDRXX:1:2101:13702:30232 2:N:0:TCTCATGATA+TCCACGTGTT
GGACTACAAGGGTATCTAATCCTGTTTGCTCCCCACGCTTTCGAGCCTCAGCGTCAGTTACAGACCAGAGAGCCGCCTTCGCCACTGGTGTTCCTCCATATATCTACGCATTTCACCGCTACACATGGAATTCCACTCTCCTCTTCTGCACTCAGGTCTCCCAGTTTCCAATGACCCTCCCCGGTTGAGCCGGGGGCTTTCACATCAGACTTAAGAAACCGCCTGCGCTCGCTTTACGCCCAATAAATCCG
+
FFFFFFFFFFF:F,FFFFFFFFFFFFFFFFF:FFF:,FFFFFFFFFFFFFFFF,FFFFFFFF,,FFF:F:FFFFFFFFF,:FFFFFFFF:FFFF,FF:FFFFFF:FFFFFFF,F:FFFF,FFFFFFFFF,FF::FFF:FFFFF:FFFFFFFFFF:FFF:FFFFFFFFFF:F,FFFFFFFFFFFFFFFF:F::FFFFFFFFFFFFFFFFFFFFFF:FFFFF:FFF:FFFFFFFF:FFF,FF,FFFFFF:FFF
@A00769:42:HV3CFDRXX:1:2101:13738:30232 2:N:0:TCTCATGATA+TCCACGTGTT
GGACTACTAGGGTTTCTAATCCTGTTTGCTACCCACACTTTCGAGCCTCAGCGTCAGTTACAGACCAGAGAGCCGCCTTCGCCACTGGTGTTCCTCCATATATCTACGCATTTCACCGCTACACCTGGAATTCCACTCTCCTCTTCTGCACTCAAGTCTCCCAGTTTCCAATGACCCTCCCCGGTTGAGCCGGGGGCTTTCACATCAGACTTAAGAAACCGCCTGCGCTCGCTTTACGCCCAATAAATCCG
+
FFFFFFFFFFFFFFFFFFFFFFFFFFFFFFFFFFFF:FFFFFFFFFFF:FFFFFF:F:F:FFFFFFF:F:FFFFFFFFFFFFFFFFF:FFFFFFFFF,FFFF:FFFFFFFFFFFFFFFFFFFFF,FFF,FFFFFF:FFFFFFFFFFF:FFFFFF::FFFFFFFFFFFFFFFF,FFFFF:FFFFFFFFF:FFFFFFFFFFFFFF:FFFFFFFF,FFFFFFFFFFF,FFFFFFF,:FF:FFFFF:FFFFFF:,
@A00769:42:HV3CFDRXX:1:2101:13241:30279 2:N:0:TCTCATGATA+TCCACGTGTT
GGACTACTAGGGTTTCTAATCCTGTTTGCTACCCACACTTTCGAGCCTCAGCGTCAGTTACAGACCAGAGAGCCGCCTTCGCCACTGGTGTTCCTCCATATATCTACGCATTTCACCGCTACACATGGAATTCCACTCTCCTCTTCTGCACTCAAGTCTCCCAGTTTCCAATGACCCTCCCCGGTTGAGCCGGGGGCTTTCACATCAGACTTAAGAAACCGCCTGCGCTCGCTTTACGCCCAATAAATCCG
+
FFFFFFFFFFFFFFFFFFFFFFFFFFFFFFFFFFFFFFFFFFF:FFFFFFFFFFFFFFFFFFF:FFFFF:FFFFFFFFFFFFFFFFFFFFFFFFFFFFFFFFFFFFFFFFFFFFFFFFFFFFFFFFFFFFFFFFFFFFFFFFFFFFFFFFFFFFFF:,FFFFFFFFFFFFFFFFF:FFFFFFFFFFFF:FFFFFFFFFFFFFFFFFFFFFFF,FFFFFFFFFFFFFFFFF,F:FFFFFFFFF:,:FFFF,F
@A00769:42:HV3CFDRXX:1:2101:25961:30295 2:N:0:TCTCATGATA+TCCACGTGTT
GGACTACAGGGGTTTCTAATCCTGTTTGCTCCCCACGCTTTCGAGCCTCAGCGTCAGTTACAGACCAGAGAGCCGCCTTCGCCACTGGTGTTCCTCCATATATCTACGCATTTCACCGCTACACATGGAATTCCACTCTCCTCTTCTGCACTCAAGTCTCCCAGTTTCCAATGACCCTCCCCGGTTGAGCCGGGGGCTCTCACATCAGACTTAAGAAACCGCCTGCGCTCGCTTTACGCCCAATAAATCCG
+
FFFFFFFFFFFFFFFFFFFFFFFFFFF:FFFFFFFFFFFFFFFFFFFFFFFFFFFFFFFFFFFFFFFFFFFFFFFFFFFFFFFFFFFFFFFFFFFFFFFFFFFFFFFFFFFFFFFFFFFFFFFF,FFFFFFFFFFFFFFFFFFFFFFFFFFFFFFFFF:FFFFFFFFFFFFFFFFFFFFFFFFFFFFF:FFFFFFFFFFFFFFF:FF:FFFF::FFFFFFFFFFFFFFFF:FFFFFF,FFFFFFFFF:FF,
@A00769:42:HV3CFDRXX:1:2101:21838:30326 2:N:0:TCTCATGATA+TCCACGTGTT
GGACTACGGGGGTATCTAATCCTGTTTGCTACCCACACTTTCGAGCCTCAACGTCAGTTACAGTCCAGAAAGCCGCCTTCGCCACTGGTGTTCTTCCATATATCTACGCATTTCACCGCTACACATGGAATTCCACTCTCCCCTTCTGCACTCAAGTCTCCCAGTTTCCAATGACCCTCCCCGGTTGAGCCGGGGGCTTTCACATCAGACTTAAGAAACCGCCTGCGCTCGCTTTACGCCCAATAAATCCG
+
FF:FFFFFFFFFFFFFFFFFFFFFFFFFFFFFFFFFFFFFFFFFFFFFFFFFFFFFFFFFFFFFFF:FFFFFFFFFFFFFFFFFFFFFFFFFFFFFFFFFFFFFFFFFFFF:FFFFFFFFFFFFFFFFFFFF:F:F:FFFFFFFFFF:FFFFFFF::F,FFFF,F:FFFFF:FFFFFFFFFFFFFFFFFFFFFFFFFFFFFFF:FFF,F:FFFF:F,FFFFFF:FFFFFFFF:FFFF:FFFF:FFF:FFF,
@A00769:42:HV3CFDRXX:1:2101:9019:30483 2:N:0:GCTCATGATA+TCCACGTGTT
GGACTACCGGGGTTTCTAATCCTGTTTGCTACCCACACTTTCGAGCCTCAACGTCAGTTACAGTCCAGAAAGCCGCCTTCGCCACTGGTGTTCTTCCATATATCTACGCATTTCACCGCTACACAGGGAATTCCACTCTCCTCTTCTGCACTCAAGTCTCCCAGTTTCCAATGACCCTCCCCGGTTGAGCCGGGGGCTTTCACATCAGACTTAAGAAACCGCCTGCGCTCGCTTTACGCCCAATAAATCCG
+
FFFFFFF:FFFFFFFFFFFFFFFFFFFFFF:FFFFFFFFFFFFF:FFFFFFFFFFFFFF:FFFFFFFFFFFFFFFFFFFFFFFFFFFFFFFFF:FFFF:FFFFFFFFF,FFFFFFFF:FFFFFFF,FFFFFFFFFFFF,FFFFF,::F:FFFFFFFFFFFF:FFFFF,FFFFF:F:FFFFFFFFFFFFFFF,,FFFFFFFFFFF:F,,FFFFFF,FFFFFFFFF,FFFFF,FFFFFFFFFFF,FFFFFFFF
@A00769:42:HV3CFDRXX:1:2101:29234:30545 2:N:0:TCTCATGATA+TCCACGTGTT
GGACTACTGGGGTTTCTAATCCTGTTTGCTACCCACACTTTCGAGCCTCAACGTCAGTTACAGTCCAGAAAGCCGCCTACGCCACTGGTGTTCTTCCATATAACTACGCATTTCACCGCTACACATGGAATTCCACTCTCCTCTTCTGCACTCAAGTCTCCCAGTTTCCAATGACCCTCCCCGGTTGAGCCGGGGGCTTTCACATCAGACTTAAATAACCGTCTGCGCTCGCTTTACGCCCAATAAATCCG
+
:F,:,F,:FFFFFFFFFFFFF:F,,:,,,FFF,FF:FFFF,FFFFFF:FFFF,F:F,FFFF::,FFFF:F:FFF,FFF,FFFFFFFFFF,:,F:F:FFF,FF,:,FF,FF,FFFFFFFFFFFF:FFF,FFF,F:FF,,::,FFFFFFFFFFFFFFFFFFFFF,FFFFFFFF:FFFFF,FFFFF:,FFFFFF:FFFFFFFFFFFFFFFFFFFF:FFFFF:F,FFFFF:FFF,F,FFFFFFFFFF:FFF:F:F
@A00769:42:HV3CFDRXX:1:2101:4942:30655 2:N:0:TCTCATGATA+TCCACGTGTT
GGACTATGGGGGTTTCTAATCCTGTTTGCTACCCACACTTTCGAGCCTCAACGTCAGTTACAGTCCAGAAAGCCGCCTTCGCCACTGGTGTTCTTCCATATATCTACGCATTTCACCGCTACACATGGAGTTCCACTTTCCTCTACTGCACTCAAGTCATCCAGTTTCCAAAGCAATTCCTCAGTTGAGCTGAGGGCTTTCACTTCAGACTTAAGAAACCGCCTGCGCTCGCTTTACGCCCAATAAATCCG
+
FFFFFFFFFFFFFFFFFFFFFFFFFFFFFFFFFFFFFFFFFFFFFFFFFFFFFFFFFFFFFFFFFFFFFFFFFFFFFFFFFFFFFFFFFFFFFFFFFFFFFFFFFFFFFFFFFFFFFFFFFFFFFFFFFFFFFFFFFFFFFFFFFFFFFFFFFFFFFFFFFFFFFFFFFFFFFFF,FFFFFFFFFFFFFFFFFF:FFFFFFFFFFFFFFFFFFFFFFFFFFFFF:FFFFFFFFFFFFFFFFF,FFF,FFFF
@A00769:42:HV3CFDRXX:1:2101:13792:30671 2:N:0:TCTCATGATA+TCCACGTGTT
GGACTACGGGGGTTTCTAATCCTGTTTGCTCCCCACGCTTTCGAGCCTCAGCGTCAGTTACAGACCAGAGAGCCGCCTTCGCCACTGGTGTTCCTCCATATATCTACGCATTTCACCGCTACACATGGAATTCCACTCTCCTCTTCTGCACTCAAGTCTCCCAGTTTCCAATGACCCTCCCCGGTTGAGCCGGGGGCTTTCACATCAGACTTAAGAAACCGCCTGCGCTCGCTTTACGCCCAATAAATCCG
+
FFFFFFFFFFFFFFFFFFFFFFFFFFFFFFFFFFFFFFFFFFFFFFFFFFFFFFFFFFFFFFFFFFFFFFFFFFFFFFFFFFFFFFFFFFFFFFFFFFF:FFFFFFFFFFFFFFFFFFFFFFFFFFFFFFFFFFFFFFFFFFFFFFFFFFFFFFFFFFFFFFFFFFFFFFFFFFFFFFFFFFFFFFFFFFFFFFFFFFFFFFFFFFFFFFFFFFFFFFFFFFFFFFFFFFFFFFFFFFFFFFFFFFFFFFF
@A00769:42:HV3CFDRXX:1:2101:21278:30702 2:N:0:TCTCATGATA+TCCACGTGTT
GGGGGGGGGGGGGGGGGGGGGGGGGGGGGGGGGGGGGGGGGGGGGGGGGGGGGGGGGGGGGGGGGGGGGGGGGGGGGGGGGGGGGGGGGGGGGGGGGGGGGGGGGGGGGGGGGGGGGGGGGGGGGGGGGGGGGGGGGGGGGGGGGGGGGGGGGGGGGGGGGGGGGGGGGGGGGGGGGGGGGGGGGGGGGGGGGGGGGGGGGGGGGGGGGGGGGGGGGGGGGGGGGGGGGGGGGGGGGGGGGGGGGGGGGGG
+
FFFFFFFFFFFFFFFFFFFFFFFFFFFFFFFFFFFFFFFFFFFFFFFFFFFFFFFFFFFFFFFFFFFFFFFFFFFFFFFFFFFFFFFFFFFFFFFFFFFFFFFFFFFFFFFFFFFFFFFF:FFFFFFFFFFFFFFFFFFFFFFFFFFFFFFFFFFFFFFFFFFFFFFFFFFFFFFFFFFFFFFFFFFFFFFF::FFF::FFFFFFFFFFFFFFFFFFFFFFFFFFFFFFFFFFFFFFFFFFFFFFFFFFFF
@A00769:42:HV3CFDRXX:1:2101:4110:30749 2:N:0:TCTCATGATA+TCCACGTGTT
GGACTACTCGGGTTTCTAATCCTGTTTGCTCCCCACGCTTTCGAGCCTCAGCGTCAGTTACAGACCAGAGAGCCGCCTTCGCCACTGGTGTTCCTCCATATATCTACGCATTTCACCGCTACACATGGAGTTCCACTTTCCTCTACTGCACTCAAGTCATCCAGTTTCCAAAGCAATTCCTCAGTTGAGCTGAGGGCTTTCACTTCAGACTTAAATAACCGTCTGCGCTCGCTTTACGCCCAATAAATCCG
+
FFFFFFFFFFFFFFFFFFFFFFFFFFFFFFFFFFFFFF:FFFFFFFFFFFFFFFFFFFFFFFFFFFFFFFFFFF:FFFFFFFFFFFFFFFFFFFFFFFFFFFFFFFFFFF,F:FFFFFFFFFFFFFFFFFFFFFFFFFFFFFFF,FFFFFFFFFFFFFFFFFFFFFFFFFFFFFFFF:FFFFFFFF,FFFFF:FFFFFFFFFFFFFFFFFFFFFFFFFFF,,FFFFFFFF,FFFFFFFFFFFF,:FFFFF:
@A00769:42:HV3CFDRXX:1:2101:17011:30796 2:N:0:TCTCATGATA+TCCACGTGTT
GGACTACTGGGGTATCTAATCCTGTTTGCTCCCCACGCTTTCGTGCATGAGCGTCAGTGTTATCCCAGGGGGCTGCCTTCGCCATCGGTATTCCTCCACATCTCTACGCATTTCACTGCTACACGTGGAATTCTACCCCCCTCTGACACACTCTAGCCGTGCAGTCACCAATGCAATTCCCAGGTTAAGCCCGGGGATTTCACATCGGTCTTGCACAACCGCCTGCGCACGCTTTACGCCCAGTAATTCCG
+
FFFFFFFFFFFFFFFFFFFFFFFFFFFFFFFFFFFFFFFFFFFFFFFFFFFFFFFFFF:FFFFFFFFFFFFFFFFFFF:FFFFFFFFFFFFFFFFFFFFFFFFFFFFFFFFFFFFFFFFFFFFFFFFFFFFFFFFFFFFFFFFFFFFFFFFFFFFFFFFFFFFFFFF:FFFFFFFFFFFFFFFFFFFF,FFFFFFFFF:FFFFF,FF,FFFFFF:FFFFFFF::,FFF:F:FFFFFF:FFFFFFFFFFF:,
@A00769:42:HV3CFDRXX:1:2101:15004:30921 2:N:0:TCTCATGATA+TCCACGTGTT
GGACTACAAGGGTTTCTAATCCTGTTTGCTACCCACACTTTCGAGCCTCAGCGTCAGTTACAGACCAGAGAGCCGCCTTCGCCACTGGTGTTCCTCCATATATCTACGCATTTCACCGCTACACATGGAATTCCACTCTCCTCTTCTGCACTCAAGTCTCCCAGTTTCCAATGACCCTCCCCGGTTGAGCCGGGGGCTTTCACATCAGACTTAAGAAACCGCCTGCGCTCGCTTTACGCCCAATAAATCCG
+
FFFFFFFFFFFFFFFFFFFFFFFFF:FF:FFFF:FFFFFFFFFF:FFFFFFF:FFFF,FFFFFF,FFFFFFFFFFFFF:FFFF:F:FFFFFFFFFFFFFF,FFFFFF:FFF,FFFFFFFF,FFF,F:FFF::F:,F,FFFFFFFFFFFF:FFF,F,FFFF,FFF:FFFF,F:FFFFFFFFF:,FFF,:,FFF,FF,FF,:::F,FFF:F,FFFFFFFFFF:,FFFFFFFFF:,:::F:FFFF,FFFFF,FF
@A00769:42:HV3CFDRXX:1:2101:30147:30968 2:N:0:TCTCATGATA+TCCACGTGTT
GGACTACGAGGGTATCTAATCCTGTTTGCTCCCCACGCTTTCGAGCCTCAGCGTCAGTTACAGACCAGAGAGCCGCCTTCGCCACTGGTGTTCCTCCATATATCTACGCATTTCACCGCTACACAAGGAATTCCACTCTCCTCTTCTGCACTCAAGTCTCCCAGTTTACAATGACCCTCCCCGGTTGAGCCGCGGGCTTTCACAACAGACTTAAGAAACCGCCTGCGCTCGCTTTACGCCCAATAAATCCG
+
FFFFF:FF,FFFFFFFFFFFFFFFFFFFFFFFFFFF:FFFFFFF:FFFFFFFFFFFFF:FFF,FFF:FFFFFFFFFFFFFFFFFFFFFFFFFFFFFF:FFFFFFFFFFFFFFFFFFFFFFFFFFF,FFF:FFFFFFFF:FFFFF,,,F:FFFFFFF,F,F:FFFFFF,F,FFF:,F,FFFFFFFFFFFFFF,,FF,:FFFFFF,,F:,FFF,FF,FFFFFFFFF,F:F:FFFFFFFF:FFFF,FFFFFFF:
@A00769:42:HV3CFDRXX:1:2101:11369:31046 2:N:0:TCTCATGATA+TCCACGTGTT
GGACTACTCGGGTTTCTAATCCTGTTTGCTCCCCACGCTTTCGAGCCTCAGCGTCAGTTACAGACCAGAGAGCCGCCTTCGCCACTGGTGTTCCTCCATATATCTACGCATTTCACCGCTACACATGGAATTCCACTCTCCTCTTCTGCACTCAAGTCTCCCAGTTTCCAATGACCCTCCCCGGTTGAGCCGGGGGCTTTCACATCAGACTTAAGAAACCGCCTGCGCTCGCTTTACGCCCAATAAATCCG
+
FFFFFFFFFFFFFFFFFF:FFFFFFFFFFFFFFFFFFFFFFFFFFFFFFFFFFFFFFFFFFFFFFFFFFFFFFFFFFFFFFFFFFFFFFFFFFFFFFFFFFFFFFFFFFFFFFFFFFFFFFFFFFFFFFFFFFFFFFFFFFFFFFFFFFFFFF:FFFFFFFFFFFFFFFFFFFFFFFFFFFFFFFF:FFFFFFFFFFFFFFFFFFF::FFFFFFF:FFFFFFFFF:FFFFFFFFFFFFFFFFFFFFFFFFF
@A00769:42:HV3CFDRXX:1:2101:19777:31172 2:N:0:TCTCATGATA+TCCACGTGTT
GGACTACGGGGGTTTCTAATCCTGTTTGCTCCCCACGCTTTCGAGCCTCAGCGTCAGTTACAGACCAGAGAGCCGCCTTCGCCACTGGTGTTCCTCCATATATCTACGCATTTCACCGCTACACATGGAATTCCACTCTCCTCTTCTGCACTCAAGTCTCCCAGTTTCCAATGACCCTCCCCGGTTGAGCCGGGGGCTTTCACAGCAGACTTAATAAACCGCCTGCGCTCGCTTTACGCCCAATAAATCCG
+
FFFFFFFFFFFFFFFFFFFFFFFFFFFFFFFFFFFFFFFFFFFFFFFFFFFFFFFFFFFFFFF,FF:F,FFFFFFFFFFFFFFFFFFFFFFFFFFFFFF,FFFFFFFFFFFFFF:FFFFFFFFFFFFF:FFFFFF,FF:FFFFF,:FFFFFFFF:F,:FFFF,FF:,FFFF,,FFF,,FFFFFFFF::FFFFFFFFFFFFFFFF,FF,F:FFF:,:FFFFFFF,FF:F:FFF:FFFFF:FFFF,FF:,,F,
@A00769:42:HV3CFDRXX:1:2101:13494:31187 2:N:0:TCTCATGATA+TCCACGTGTT
GGACTACGCGGGTTTCTAATCCTGTTTGCTCCCCACGCTTTCGAGCCTCAGCGTCAGTTACAGACCAGAGAGCCGCCTTCGCCACTGGTGTTCCTCCATATATCTACGCATTTCACCGCTACACATGGAATTCCACTCTCCTCTTCTGCACTCAAGTCTCCCAGTTTCCAATGACCCTCCCCGGTTGAGCCGGGGGCTTACACATCAGACTTAAGAAACCGCCTGCGCTCGCTTTACGCCCAATAAATCCG
+
FFFFFFFFFFFFFFFFFFFFFFFFFFFFFFFFFFFFFFFFFFFFFFFFFFFFFFFFFFFFFFFFFFFFFFFFFFFFFFFFFFFFFFFFFFFFFFFFFFFFFFFFFFFFFFFFFFFFFFFFFFFFFFFFFFFFFFFFFFFFFFFFFFFFFFFFFFFFFFFFFFFFFFFFFFFF,F,FFFFFFFFFFF,FFFFFF:FFFFF,FFFFFF:FFFFFF:F::F:F,FFFFFFFFFFFFFFFFFFFFFFFF:,FFF,
@A00769:42:HV3CFDRXX:1:2101:1904:31219 2:N:0:TCTCATGATA+TCCACGTGTT
GGACTACACGGGTTTCTAATCCTGTTTGCTCCCCACGCTTTCGAGCCTCAGCGTCAGTTACAGACCAGAGAGCCGCCTTCGCCACTGGTGTTCCTCCATATATCTACGCATTTCACCGCTACACATGGAATTCCACTCTCCTCTTCTGCACTCAAGTCTCCCAGTTTCCAATGACCCTCCCCGGTTGAGCCGGGGGCTTTCACATCAGACTTAAGAAACCGCCTGCGCTCGCTTTACGCCCAATAAATACG
+
FFFFFFFFFF:FFFFFFFFFFFFFFFFFFFFFFFFFFFFFFFF:FFFFFFFFFFFFFFFFFFFFFFFFFFFFFFFFF:FFFFFFFFFFFFFFFFFF:FFFFFFFFF:FFFFFFFFFFFFFFFFFFFFFFFFFFFFFFFFFFFFFFFFFF:FFFFF:FFFF,F:FFFFFFFFF:FFFFFFF,FFFFFFF::FFFFFFFFFFFFFFFFFF,FFFFFFFFF,FFFFFF:FFFFFFFFFF,:FFFFFF:FF,:FF
@A00769:42:HV3CFDRXX:1:2101:2220:31297 2:N:0:TCTCATGATA+TCCACGTGTT
GGACTACAAGGGTATCTAATCCTGTTTGCTCCCCACGCTTTCGAGCCTCAGCGTCAGTTACAGACCAGAGAGCCGCCTTCACCACTGGTGTTCCTCCATATATCTACGCATTTCACCGCTACACATGGAATTCCACTCTCCTCTTCTGCACTCAAGTCTCCCAGTTTCCAATGACCCTCCCCGGTTGAGCCGGGGGCTTTCACATCAGACTTAAGAAACCGCCTGCGCTCGCTTTACGCCCAATAAATCCG
+
FFFFFFFFFFFFFFFFFFFFFFFFFFFFFFFFFFFFFFFFFFFFFFFFFFFFFFFFFFFFFFFFFFFFFFFFFFFFFFFFFFFFFFFFFFFFFFFFFFFFFFFFFFFFFFFFFFFFFFFFFFFFFFFFFFFFFFFFFFFFFFFFFFFFFFFFFFFFFFFFFFFFFFFFFFFFFFFFFFFFFFFFFFFFFFFFFFFFFFFFFFFFFFFFFFFFFFFFFFFFFFFFFFFFFFFF:FFFFFFFFFFF,,FFF,,
@A00769:42:HV3CFDRXX:1:2101:8531:31297 2:N:0:TCTCATGATA+TCCACGTGTT
GGACTACGGGGGTTTCTAATCCTGTTTGCTACCCACGCTTTCGTGCCTCAGTGTCAGATACAGTCCAGTAAGCCGCCTTCGCCACTGGTGTTCCTCCATATATCTACGCATTTCACCGCTACACATGGAATTCCACTCTCCTCTTCTGCACTCAAGTCTCCCAGTTTCCAATGACCCTCCCCGGTTGAGCCGGGGGCTTTCACATCAGACTTAAGAAACCGCCTGCGCTCGCTTTACGCCCAATAAATCCG
+
FFFFFFFFFFFFFFFFFFFFFFFFFFFFFFFFFFFFFFFFFFFFFFFFFFFFFFFFFFF:FFFFFFFFFFFFFFFFFFFFFFFFFFFFFFFFFFFFFFFFFFFFFFFFFFFFFFFFFFFFFFFF:FFFFFFFFFFFFFFFFFFFFFFFFFFFFFFFF,FFFFFFFFFFFFFFF:FFFFFFFFFFFFF:FFFFFFFFFFFFFFF,FFFFFFFFFFFFF,FFFFFFFFFFFF:FFFFFFFFFFFFFFFFFFF,
@A00769:42:HV3CFDRXX:1:2101:10339:31328 2:N:0:TCTCATGATA+TCCACGTGTT
GGACTACGCGGGTATCTAATCCTGTTTGCTCCCCACGCTTTCGAGCCTCAGCGTCAGTTACAGACCAGAGAGCCGCCTTCGCCACTGGTGTTCCTCCATATATCTACGCATTTCACCGCTACACATGGAATTCCACTCTCCTCTTCTGCACTCAAGTCTCCCAGTTTCCAATGACCCTCCCCGGTTGAGCCGGGGGCTTTCACATCAGACTTAAGAAACCGCCTGCGCTCGCTTTACGCCCAATAAATCCG
+
FFFFFFFFFFFFFFFFFFFFFFFFFFFFFFFFFFFFFFFFFFFFFFFFFFFFFFFFFFFFFFFFFFFFFFFFFFFFFFFFFFFFFFFFFFFFFFFFF:FFFFFFFFFFF:FFFFFFFFFFFFFFFFFFFFFFFFFF:FFFFF::FFFFFFFFFF:FFFFFF:FFF:FFFFFFFFFFFFFFFFFFFFFFFFFFFFFFFFFFFFF:FFFFFFFFFFFFFFFFFFFFFFFFFFFFF:FFFFFFFFFFFFFFFFF
@A00769:42:HV3CFDRXX:1:2101:20247:31360 2:N:0:TCTCATGATA+TCCACGTGTT
GGACTACAGGGGTTTCTAATCCTGTTTGCTCCCCACGCTTTCGAGCCTCAGCGTCAGTTACAGACCAGAGAGCCGCCTTCGCCACTGGTGTTCCTCCATATATCTACGCATTTCACCGCTACACATGGAATTCCACTCTCCTCTTCTGCACTCAAGTCTCCCAGTTTCCAATGACCCTCCCCGGTTGAGCCGGGGGCTTTCACATCAGACTTAAGAAACCGCCTGCGCTCGCTTTACGCCCAATAAATCCG
+
FFFFFFFFFFFFFFFFFFFFFFFFFFFFFFFFFFFFFFFFFFFFFFFFFFFFFFFFFFFFFFFFFFFFFFFFFFFFFFFFFFFFFFFFFFFFFFFFFFFFFFFFFFFFFFFFFFFFFFFFFFFF,FFFFFFFFFFFFFFFFFFFFFFFFFFFFFFFFFFFFFFFFFFFFFFFFFFFFFFFFFFFFFFFFFFFFFFFFFFFF,FFFFFF:FFFFFFF:FFFFFFFFFFFFF,FFFFFF:FFFFF,F:FFFFF
@A00769:42:HV3CFDRXX:1:2101:9362:31422 2:N:0:TCTCATGATA+TCCACGTGTT
GGACTACGGGGGTATCTAATCCTGTTTGCTCCCCACGCTTTCGAGCCTCAGCGTCAGTTACAGACCAGAGAGCCGCCTTCGCCACTGGTGTTCCTCCATATATCTACGCATTTCACCGCTACACATGGAATTCCACTCTCCTCTTCTGCACTCAAGTCTCCCAGTTTCCAATGACCCTCCCCGGTTGAGCCGGGGGCTTTCACATCAGACTTAATAAACCGCCTGCGCTCGCTTTACGCCCAATAATTCCG
+
FFFF:FFFFFFFFFFFFFFFFFFFF:FFFFFFFFFF:F:FFFFFFFFFFF:FFFFFFF:FFFFFFFFF:FFFFF:FFFFFFFFFFFFFFFFFFFFFFF:FFFFF:FFFFFFFFFFFFFFFFFFFFFFFFFFFFFFFFFFFFFFF,F:FF,FFFFFFFF,FFFF:FFF,FFFFFFFFFF:FFF,FF:FFFFFF:FFFFFFFF:FFFFFF,FFFFF,FF,,F:FF,,F,FFFFFFFF:F,FFFFFFF,,FFF,
@A00769:42:HV3CFDRXX:1:2101:27968:31422 2:N:0:TCTCATGATA+TCAACGTGTT
GGACTACGCGGGTTTCTAATCCTGTTCGCTCCCCACGCTTTCGAGCCTCAGCGTCAGTTACAGACCAGAGAGCCGCCTTCGCCACTGGTGTTCCTCCATATATCTACGCATTTCACCGCTACACATGGAATTCCACTCTACTCTGCTGGACTCAAGGCTCCCAGTTTCCAATGACCCTCCCCGGTTGAGCCGGGGGCTTTCACATCAGACTTAAGAAACCGCCTGCGCTCGCTTTACGCCCAATAAATCCG
+
F:FFFFFFFFFFFFFFFFFFFFFFFF:FFFFFFFFFFFFFFFFFFFFFFFFFFFFFFFFF,F:FFFF,FFFF,FFFFFFFFFFFFFFFFFFFFFFFFF,FF:FFFFFFFFFFFFFFFFFFFFFF:FFFFFFFFFFFFFFFFFFF,FF,,FFFFFF:,FFFFFFFFFFFFFFF:FFFF,FFFFFFFFFFFFFFFFFFFFFFF:FFFFFFF:FFFF,F,FFFFFFFFFFF,F,FFFFF:FFFFFFFFF,FFF:
@A00769:42:HV3CFDRXX:1:2101:18322:31469 2:N:0:TCTCATGATA+TCCACGTGTT
GGACTACTGGGGTATCTAATCCTGTTTGCTCCCCACGCTTTCGAGCCTCAGCGTCAGTTACAGACCAGAGAGCCGCCTTCGCCACTGGTGTTCCTCCATATATCTACGCATTTCACCGCTACACATGGAATTCCACTCTCCTCTTCTGCACTCAAGTCTCCCAGTTTCCAATGACCCTCCCCGGTTGAGCCGGGGGCTTTCACATCAGACTTAAGAAACCGCCTGCGCTCGCTTTACGCCCAATAAATCCG
+
FFFFFFFF:FFFFFFFFFFFFFFFFFFFFFFF:FF:FFFFFFFFFFFFFFFFFFFFFFF:FFFFFFFFFF:FFFFFF:FFFFFFFFFFFFFFFFFFFFFFFFFF:FFFF:FF,FFFFFFFF:FF,FFFFFFFFFFFF,F,FFF,FFFFFFF,FF:F::,FFFFFFFFFFFFFF:F:FFF:FF:FFFFFFFFFFFFFFFFFFFFFFF,:FFFFFF:FF:FF:FFF,FFFFFFF:FF:FFFFF:F,FFFFFFF
@A00769:42:HV3CFDRXX:1:2101:22128:31516 2:N:0:TCTCATGATA+TCCACGTGTT
GGACTACGGGGGTATCTAATCCTGTTTGCTCCCCACGCTTTCGAGCCTCAGCGTCAGTTACAGACCAGAGAGCCGCCTTCGCCACTGGTGTTCCTCCATATATCTACGCATTTCACCGCTACACATGGAATTCCACTCTCCTCTTCTGCACTCAAGTCTCCCAGTTTCCAATGACCCTCCCCGGTTGAGCCGGGGGCTTTCACATCAGACTTAGGAAACCGCCTGCGCTCGCTTTACGCCCAATAAATCCG
+
FFFFFFFFFFFFFFFFFFFFFFFFFFFFFFFFFFFFFFFFFFFFFFFFFFFFFFFFFFFFFFFF:FFFFFFFFFFFFFFFFFFFFFFFFFFFFFFFFFFFFFFFFFFFFFFFFFFFFFFF,FFFFFFFFF:FFFFFFFFFFFFFFFFFF::FFFFF::FFFFFFFF:F:FFFFFF,FFFF,FF:FFFFF:FFF:FFFF:F,,FFFFF::FF:::::FFF:,:FF,:,FFFFFF,F:F::FF,FFFF,FFFF
@A00769:42:HV3CFDRXX:1:2101:4652:31532 2:N:0:TCTCATGATA+TCCACGTGTT
GGACTACGAGGGTTTCTAATCCTGTTTGCTCCCCACGCTTTCGAGCCTCAGCGTCAGTTACAGACCAGAGAGCCGCCTTCGCCACTGGTGTTCCTCCATATATCTACGCATTTCACCGCTACACATGGAATTCCACTCTCCTCTTCTGCACTCAAGTCTCCCAGTTTCCAATGACCCTCCCCGGTTGAGCCGGGGGCTTTCACATCAGACTTAAGAAACCGCCTGCGCTCGCTTTACGCCCAATAAATCCG
+
FFFFFFFF:FFFFFFFFFFFFFFFFFFFFFFFFFFFFFFFFFFFFFFFFFFFFFFFFFF:FFFFF:FFFFFFFFFFFFFFFFFFFFFFFFFFFFFFFFFFFFFFFFFFFFFFFFFFFFFFFFFFFFFFFFFFFFFFFFFFFFFFFFFFFFFFF::FFFFFFFFFFFFFFFFFFFFFFFFFFFFFFFFFFFFFFFFFFFFFFFFFFF,FFFFFFFFFFFFFFFFFFFFFFFFFF,FFFFFFFFFFFFFFFFF
@A00769:42:HV3CFDRXX:1:2101:19633:31548 2:N:0:TCTCATGATA+TCCACGTGTT
GGACTACGGGGGTTTCTAATCCTGTTTGCTCCCCACGCTTTCGAGCCTCAGCGTCAGTTACAGACCAGAGAGCCGCCTTCGCCACTGGTGTTCCTCCATATATCTACGCATTTCACCGCTACACATGGAATTCCACTCTCCTCTTCTGCACTCAAGTCTCCCAGTTTCCAATGACCCTCCCCGGTTGAGCCGGGGGCTTTCACATCAGACTTAAGAAACCGCCTGCGCTCGCTTTACGCCCAATAAATCCG
+
FFFFFFFFFFFFFFFFFFFFFFFFFFFFFFFFFFFFFFFFFFFFFFFFFFFFFFFFFFFFFFFFFFFFFFFFFFFFFFFFFFFFFFFFFFFFFFFFFFFFFFFFFFFFFFFFFFFFFFFFFFFFFFFFFFFFFFFFFFFFFFFFFFFFFFFFFFFFFFFFFFFFFFFFFFFFFFFFFFFFFFFFF:FFFFFFFFFFFFFFFFFFFFFFFFF,FFFFF:FFFF,FFF:FFFF:FF:FFFFFFF,F:FFFF,F
@A00769:42:HV3CFDRXX:1:2101:19416:31641 2:N:0:TCTCATGATA+TCCACGTGTT
GGACTACAGGGGTTTCTAATCCTGTTTGCTACCCACACTTTCGAGCCTCAACGTCAGTTACAGTCCAGAAAGCCGCCTTCGCCACTGGTGTTCTTCCATATATCTACGCATTTCACCGCTACACATGGAGTTCCACTTTCCTCTACTGCACTCAAGTCATCCAGTTTCCAAAGCAATTCCTCAGTTGAGCTGAGGGCTTTCACTTCAGACTTAAATAACCGTCTGCGCTCGCTTTACGCCCAATAAATCCG
+
:FFF:FFFFFF:FFFFFFF:F:F:FFFFF:F:,FFFFFFF:FFFFFFFFFFF,FFF:FFFFFFF:FFFFFFFFFFFF:FFFFFFFFFFFFFFFFF:FFFFFF,FFF:F:FFFFFFFFFFFFFFFFF:FFF,F:FF,FFFFFF:FFFFF:FFFFFFFFFF:F:F,FFFFFFFF:F:FFFFFFFFF,FFFF:FFF:FF:FFFFFFFFF:FFFFF,FFF:FFF:FFFFFFF:F:FFFFFF,FFFFF:FFFFF:F
@A00769:42:HV3CFDRXX:1:2101:28176:31720 2:N:0:TCTCATGATA+TCCACGTGTT
GGACTACGGGGGTATCTAATCCTGTTTGCTCCCCACGCTTTCGAGCCTCAGCGTCAGTTACAGACCAGAGAGCCGCCTTCGCCACTGGTGTTCCTCCATATATCTACGCATTTCACCGCTACACATGGAATTCCACTCTCCTCTTCTGCACTCAAGTCTCCCAGTTTCCAATGACCCTCCCCGGTTGAGCCGGGGGCTTTCACATCAGACTTAAGAAACCGCCTGCGCTCGCTTTACGCCCAATAAATCCG
+
FF:FFFFFFFFFFFFFFFFFFFFFFFFFF:FFFFFFFFFFFFFFFFFFFFFFFFFFFFFFFFFFFFFFFFFFFFFFFFFFFFFFFFFFFFF:FFFFFFFFFFFFFFFFFFFFFFFFFFFFFFFF,FFFFFFFFFFFFFFFFFFFFFF:FFFFFFFFFFFFFF:FFFFFFF:FFFFFFFFFFFFFFFF:FFFFFFFFFFFFFFF::FF,:FFFFFFF,FFFFFFF:FFFFFFF,FFFF:FFFFF,FF:FFF:
@A00769:42:HV3CFDRXX:1:2101:1570:31829 2:N:0:TCTCATGATA+TCCACGTGTT
GGACTACTGGGGTTTCTAATCCTGTTTGCTCCCCACGCTTTCGAGCCTCAGCGTCAGTTACAGACCAGAGAGCCGCCTTCGCCACTGGTGTTCCTCCATATATCTACGCATTTCACCGCTACACATGGAATTCCACTCTCCTCTTCTGCACTCAAGTCTCCCAGTTTCCAATGACCCTCCCCGGTTGAGCCGGGGGCTTTCACATCAGACTTAAGAAACCGCCTGCGCTCGCTTTACGCCCAATAAATCCG
+
FFFFFFFFFFFFFFFFFFFFFFFFFFFFFFFFFFFFFFFFFFFFFFFFFFFFFFFFFFFFFFFFFFFFFFFFFFFFFFFFFFFFFFFFFFFFFFFFFFFFFFFFFFFFFFFFF:FFFFFFFFFFFFFF:FFFFFFFF,F:FFFFFFFFFFFFFFFFFFFFFFFFFFFFFFFFF,FFFFF:FFFFFFFFFFFFFFFFFFFFFFFFFFFF:FFFFFF,FFFFF:FFFFFFFFFFFFFF:FFFFFFFFF:F:FF
@A00769:42:HV3CFDRXX:1:2101:31747:31829 2:N:0:TCTCATGATA+TCCACGTGTT
GGACTACGAGGGTATCTAATCCTGTTTGCTCCCCACGCTTTCGAGCCTCAGCGTCAGTTACAGACCAGAGAGCCGCCTTCGCCACTGGTGTTCCTCCATATATCTACGCATTTCACCGCTACACATGGAATTCCACTCTCCTCTTCTGCACTCAAGTCTCCCAGTTTCCAATGACCCTCCCCGGTTGAGCCGGGGGCTTTCACACCAGACTTAAGAAACCGCCTGCGCTCGCTTTACGCCCAATAAATCCG
+
FF,FFFFFFFFFF:FFFFFFFFFFFFFFFFFFFFFFFFFFFFFFFFFFFFFFFFF,FFF:FFFFFFFFFFFFFFFFFFFFFFF,FFFFFFF::FFFFF:FF,:FFFFFFFFFFFFFFF:F:FFF::FF,,:FFFFF,FFFFFFFFFFFFFFFF:FF:FFFFFFFFFFFFF:FF:FFFFFFFFFFFFFFFFFFF:FFFFFFFFFFFFFFFFFFFFF:,FFFFFF,FF:F:FFF:FFFF:FFFF::F,:FFFF
@A00769:42:HV3CFDRXX:1:2101:8648:31908 2:N:0:TCTCATGATA+TCCACGTGTT
GGACTACGGGGGTTTCTAATCCTGTTTGCTACCCACACTTTCGAGCCTCAACGTCAGTTACAGTCCAGAAAGCCGCCTTCGCCACTGGTGTTCTTCCATATATCTACGCATTTCACCGCTACACATGGAGTTCCACTTTCCTCTACTGCACTCAAGTCTCCCAGTTTCCAATGACCCTCCCCGGTTGAGCCGGGGGCTTTCACATCAGACTTAAGAAACCGCCTGCGCTCGCTTTACGCCCAATAACTCCG
+
FFFFFFFFFFFFFFF:FFFFFFFFFFFFF:FFFFFFFFFFFFFFFFFF:FFFFFFFFFFFFFFFFFFFFFFFFFFFFFFFFFFFFFFFFFFFFFFFFFFFF:FFFFFFFFFFFFFFFFFFFFFFFF:FFFFFFFFFFFFFF:FF:FFFFFFFFFFFFFFFFFF:FFFFFFFF::FFFFFFFFFF:FFFFFFF,FFFFF,FFFF:FFFFFF:FFFFFFFFFFFFFF:FFFFFF,F,FF,FFFFFF:F,FFFF
@A00769:42:HV3CFDRXX:1:2101:24740:31970 2:N:0:TCTCATGATA+TCCACGTGTT
GGACTACGAGGGTATCTAATCCTGTTTGCTCCCCACGCTTCCGAGCCTCAGCGTCAGTTACAGACCAGAGAGCCGCCTTCGCCACTGGTGTTCTTCCATATATCTACGCATTTCACCGCTACACATGGAATTCCACTCTCCTCTTCTGCACTCAAGTCTCCCAGTTTCCAATGACCCTCCCCGGTTGAGCCGGGGGCTTTCACATCAGACTTAAGAAACCGCCTGCGCTCGCTTTACGCCCAATAAATCCG
+
FFFFFFFFFFFFFFFFFFFFFFFFFFFFFFFFFFFFFFFFFFFFFFFFFFFFFFFFFFFFFFFFFFFFFFFFFFFFFFFFFFFFFFFFFFFFFFFFFFFFFFFFFFFFFFFFFFFFFFFFFFFFFFFFFFFFFFFFFFFFFFFFFFFFFFFFFFFFFFFFFFFFFFFFFFFFFFFFFFFFFFFFFFFFFFFFFFFFFFFFFFFFFFFFFFFFFFFFFFFFFFFFFFFFFFFF:FFFFFFFFFF,FFFFFF,
@A00769:42:HV3CFDRXX:1:2101:1958:32252 2:N:0:TCTCATGATA+TCCACGTGTT
GGACTACGAGGGTTTCTAATCCTGTTTGCTCCCCACGCTTTCGAGCCTCAACGTCAGTTACAGACCAGAGAGCCGCCTTCGCCACTGGTGTTCCTCCATATATCTACGCATTTCACCGCTACACATGGAATTCCACTCTCCTCTTCTGCACTCAAGTCTCCCAGTTTCCAATGACCCTCCCCGGTTGAGCCGGGGGCTTTCACATCAGACTTAAGAAACCGCCTGCGCTCGCTTTACGCCCAATAAATCCG
+
FFFFFFFF:FFFFFFFFFFFFFFFFFFFFFFFFFFFFFFFFFFFFFFFFFFFFFFFFFFFFFFFFFFFFFFFFFFFFFFFFFFFFFFFFFFFFFFFFFFFFFFFFFFFFFFFFFFFFFFFFFFFFFFFFFFFFFFFFFFFFFFFFFFFFFFFFFFFFFFFFF,FFFFFFFFFF:FFFFFFFF:FFFFF:FFFFFFFFFFFF:FFFFFFFFFFFFFFF,FFFFFFFFFFFFFFF,FFF,FFFF,:FF,FFFF
@A00769:42:HV3CFDRXX:1:2101:27841:32424 2:N:0:TCTCATGATA+TCCACGTGTT
GGACTACGGGGGTATCTAATCCTGTTTGCTCCCCACGCTTTCGAGCCTCAGCGTCAGTTACAGACCAGAGAGCCGCCTTCGCCACTGGTGTTCCTCCATATATCTACGCATTTCACCGCTACACATGGAATTCCACTCTCCTCTTCTGCACTCAAGTCTCCCAGTTTCCAATGACCCTCCCCGGTTGAGCCGGGGGCTTTCACATCAGACCTAAGAAACCGCCTGCGCTCGCTTTACGCCCAATAAATCCG
+
FFFFFFFFFFFFFFFFFFFFFFFFFFFFFFFFF,FFFFFFFFFFFFFFFFFFFFFFFFFFFFFFF:FFFFFFFFF:FFFFFFF:,FFFFFFFFFFFFFFFFFFFFFFF:FFFF:FFFFFFFFFFFFFFFFFFF,F,FFFF:FFFFFFFFF,:FFFFF:FFFF:FFF:FFFFF:FFF,FFFFFFFFFFFFF:FFFFFFFFF:FFF,FFF:,FFFFFFFFF,::,,,,:FFFF:FFFFF:,FF,F:::FFF::
@A00769:42:HV3CFDRXX:1:2101:10809:32456 2:N:0:TCTCATGATA+TCCACGTGTT
GGACTACACGGGTTTCTAATCCTGTTTGCTCCCCACACTTTCGAGCCTCAGCGTCAGTTAGAGCCCAGCAAGCCGCCTTCGCCACTGGTGTTCCTCCGAATATCTACGCATTTCACCGCTACACTCGGAATTCCGCTTGCCTCTACTCCACTCAAGAACTACAGTTTTGGATGCAGCTCCGCAGTTAAGCTGCGGCATTTCACATCCAACTTGCAGTCCCGCCTGCGCTCGCTTTACGCCCAATAAATCCG
+
FFFFFFFFFFFFFFFFFFFFFFFFFFFFFFFFFFFFFFFFFFF,FFFFFFFFFFFFFFFFFFFFFFFFFF:FFFFFFFFFFFFFFFFFFFFFFFFFFFFFFFFFFFFFFFFFFFFFFFF:FFFFFFFFFFFFFFFFFFFFFFFFFFFFFFFFFFFFFFFFFFFF,FFFFFFFFFFFFFFFFFFFFFFFFFFF,FFFF:FFFFFF:FFF,FFFFFFFFFFFFFFFFFFF:FFFFFFFF,FFFF::F:FFFFF
@A00769:42:HV3CFDRXX:1:2101:29532:32503 2:N:0:TCTCATGATA+TCCACGTGTT
GGACTACCGGGGTTTCTAATCCTGTTTGCTCCCCACGCTTTCGAGCCTCAGCGTCAGTTACAGACCAGAGAGCCGCCTTCGCCACTGGTGTTCCTCCATATATCTACGCATTTCACCGCTACACATGGAATTCCACTCTCCTCTTCTGCACTCAAGTCTCCCAGTTTCCAATGACCCTCCCCGGTTGAGCCGGGGGCTTTCACATCAGACTTAAGAAACCGCCTGCGCTCGCTTTACGCCCAATAAATCCG
+
FFFFFFFFFFFFFFFFFFFFFFFFFFFFF:FFFFFFFFFFFFFFFFF:FFFFFFFFFFFFFFFFFFFFF:FFFFFFFFFFFFFFFFFFFFFF:FFFFFFFFFFFFFFFFFFFFFFFFFFFFFFFFFFFFF:FFFFFF:FFFFFFFFFFFFFF:FF:FFFFFFF,FFFFFFFFFFFFFFFFFFFFFFFFFFFFFFF:FFFFFFFF:FFFF:FFFFFFFFFFFF:FFF,FFFFFFFFFFFFFFFF,::FFFF:
@A00769:42:HV3CFDRXX:1:2101:1226:32518 2:N:0:TCTCATGATA+TCCACGTGTT
GGACTACAAGGGTATCTAATCCTGTTTGCTCCCCACGCTTTCGAGCCTCAGCGTCAGTTACAGACCAGAGAGCCGCCTTCGCCACTGGTGTTCCTCCATATATCTACGCATTTCACCGCTACACATGGAATTCCACTCTCCTCTTCTGCACTCAAGTCTCCCAGTTTCCAATGACCCTCCCCGGTTGAGCCGGGGGCTTTCACATCAGACTTAAGAAACCGCCTGCGCTCGCTTTACGCCCAATAAATCCG
+
FFFFFFFFFFFFFFFFFFFFFFFFFFFFFFFFFFFFFFFFFFFF:FFFFFFFFFFFFFFFFFFFFFFFFFFFFFFFFFFFFFFFFFFFFFFFFFFFFFFFFFFF:FFFFFFF:FFFFFFFFFFFFFFFFFFF:FFFFFFF:F:FFFFFFFFFF:FFFFFFFF:FFFFFFFFFFFFFFFFFFFFFF:F:FFF:FFFFF:FFFFFFFFFFFFFFFF:FFFFFFFF,FFFFFFFFFFF:FFFFFFF,F,,F,:F
@A00769:42:HV3CFDRXX:1:2101:6126:32518 2:N:0:TCTCATGATA+TCCACGTGTT
GGACTACAAGGGTATCTAATCCTGTTTGCTCCCCACGCTTTCGAGCCTCAGCGTCAGTTACAGACCAGAGAGCCGCCTTCGCCACTGGTGTTCCTCCATATATCTACGCATTTCACCGCTACACATGGAATTCCACTCTCCTCTTCTGCACTCAAGTCTCCCAGTTTCCAATGACCCTCCCCGGTTGAGCCGGGGGCTTTCACATCAGACTTAAGACACCGCCGGCGCTCGCTTTACGCCCAAGAAATCCG
+
FFFFFFFFFFFFFFFFFFFFFFFFFFFFFFFFFFFFFFFFFFFFFFFFFFFFFFFFFFFFFFFF:FFFFFFFFFFFF:,FFFFFFFFFFFFFFFFFFFFFFFFFFFFFFFFFFFFFFFFFFFFF,FFF:FFFFFFFFFFFFFFFFFFFF,FFFFFFFFFFFFFF:F:FFFFFFFFFFFFFFFFFFFFF::FFFFFFFFFFF:FFFFFFFFFFFFFF,FFFF:F,FF,FFFFFFFFFFFFFFFF,FFFFFFF
@A00769:42:HV3CFDRXX:1:2101:31051:32534 2:N:0:TCTCATGATA+TCCACGTGTT
GGACTACGAGGGTATCTAATCCTGTTTGCTCCCCACGCTTTCGAGCCTCAGCGTCAGTTACAGACCAGAGAGCCGCCTTCGCCACTGGTGTTCCTCCATATATCTACGCATTTCACCGCTACACATGGAATTCCACTCTCCTCTTCTGCACTCAAGTCTCCCAGTTTCCAATGACCCTCCCCGGTTGAGCCGGGGGCTTTCACACCAGACTTAAGAAACCGCCTGCGCTCGCTTTACGCCCAAGAAATCCG
+
FFFFFFFFFFFFFFFFFFFFFFFFFFFFFFFFFFFFFFFFFFFFFFFFFFFFFFFFFFFFFFFFFFFFFFFFFFFFFFFFFFFFFFFFFFFFFFFFFFFFFFFFFFFFFFFFFFFFFFFFFFFFFFFFFFFFFFFFFFFFFFFFFFFFFFFFFFFFFFFFFFFFFFFFFFFFFFFFFFFFFFF,FFFFFFFFFFFFFF:FFFFFFFFFFFFF,FFF,FFFFFFFFFFFFFFF:FFFF:FFF,F,FFFFFF:
@A00769:42:HV3CFDRXX:1:2101:23854:32565 2:N:0:TCTCATGATA+TCCACGTGTT
GGACTACGGGGGTTTCTAATCCTGTTTGCTCCCCACGCTTTCGAGCCTCAGCGTCAGTTACAGACCAGAGAGCCGCCTTCGCCACTGGTGTTCCTCCATATATCTACGCATTTCACCGCTACACATGGAATTCCACTCTCCTCTTCTGCACTCAAGTCTCCCAGTTTCCAATGACCCTCCCCGGTTGAGCCGGGGGCTTTCACATCAGACTTAAGAAACCGCCTGCGCTCGCTTTACGCCCAATAAATCCG
+
FFFFFFFFFFFFFFFFFFFFFFFFFFFFFFFFFFFFFFFFFFFFFFFFFFFFFFFFFFFFFFFFFFFFFFFFFFFFFFFFFFFFFFFFFFFFFFFFFFFFFFFFFFFFFF:FFFFFFFFFFFFFFFFFFFFFFFFFFFFFFFFFFFFFFFFFFFFFF:FFFFFFFFFFFFFFFFFFFFFFFFF:FFFFFFFF:FFFFF:FFFFFFF:FFFFFFFFF:FFFFF:FFFFFFFFFFF,FF,FFFF,FF:F:FF,
@A00769:42:HV3CFDRXX:1:2101:22905:32581 2:N:0:TCTCATGATA+TCCACGTGTT
GGACTACCAGGGTTTCTAATCCTGTTTGCTCCCCACGCTTTCGAGCCTCAGCGTCAGTTACAGACCAGAGAGCCGCCTTCGCCACTGGTGTTCCTCCATATATCTACGCATTTCACCGCTACACATGGAATTCCACTCTCCTCTACTGCACTCAAGTCTCCCAGTTTCCAATGACCCTCCCCGGTTGAGCCCGGGGCTTTCACATCAGACTTAAGAAACCGCCTCCGCTCGCTTTACGCCCAATAAATCCG
+
FF:FFFF:FFFFFFFFFFFFFFFF:FFFFFFFFFFFFFFFFFF,,FFFFFFFFFFFFF,FFFF:FFFFFFFFFF:FFFFFFFFFFFFFFFFFFFFFFF:FFFFFFFFFF:FFFFFFFFFFFFFFF,FFFF:FFFFFFF,FFFFF,F:FFFFFFFFFFF,:FFFFFFFFFFFFFF:FFFFFFFFFFFFFFFF,,FFFFFFFF:FF,F,FFFFF:FFFFFFFFFFF:F:FFFFFF:FFFFFFFFF::FFFFFF
@A00769:42:HV3CFDRXX:1:2101:3152:32597 2:N:0:TCTCATGATA+TCCACGTGTT
GGACTACAGGGGTTTCTAATCCCGTTTGCACCCCACGCTTTCGAGCCTCAGAGTAACTTACAGAACACAGAGCCCCCATAGCCACTGGAGTTCCTCAATAAATATACACAAAACACCGCAACACATTTAAAACCACACTCCTATACAGAACTCAAGTAACCAAGATTCCAATGACCAACCCCGGTTTAGACGGGGGCTTTCACATCAGACTTAAAAAACCGCCTGCGCTCGCTTAAAGCCCAATAAAACCG
+
FF,FFF,,,,,F,:F,:F:FFF,F:F,F:F,:,,F,FFFFFF,F::,:F:,,:,::,FFFFF:F,F:,:,F:,,,FFFFF,F:F,:F,,,F,::::,F,,:,F:FF,,F:::::,,FFF,F,,F,F,,FF,,FF,F::F:FF,,,F:,:FF:FFF,FF:,,,,FFFF::FF,FFFF,,F:FF:,F,FF,,:,,,FF,,F,FFFF,FFF,F:FF:,FFF,,F,F,FF,,FFF::F,F,,:FF:F,::F,FF,
@A00769:42:HV3CFDRXX:1:2101:27814:32659 2:N:0:TCTCATGATA+TCCACGTGTT
GGACTACGGGGGTATCTAATCCTGTTTGCTCCCCACGCTTTCGAGCCTCAGCGTCAGTTACAGACCAGAGAGCCGCCTTCGCCACTGGTGTTCCTCCATATATCTACGCATTTCACCGCTACACATGGAATTCCACTCTCCTCTTCTGCACTCAAGTCTCCCAGTTTCCAATGACCCTCCCCGGTTGAGCCGGGGGCTTTCACATCAGACTTAAGAAACCGCCTGCGCTCGCTTTACGCCCAATAAATCCG
+
FFFFFFFFFFFFFFFFFFFFFFFFFFFFFFFFFFFFFFFFFFFFFFFFF:FFFFFFFFFFFFFFFFFFFFFFFFFFFFFFFFFFFFFFFFFFFFFFFFFFFFFFFFFFFFFFFFFFFFFFFFF:FFFFFFFFFFFFF:FFFFFFFFFFFFFFFFFFFFFF,FFFFFFFFFFFF:FFFFFFFFFFFFFFFFFFFFFFFFFFFFFFFFFFFFFFFFFFFFFFFFFFFFFFFFFFFFFFF,FFFFFF:FFFF:F
@A00769:42:HV3CFDRXX:1:2101:5837:32675 2:N:0:TCTCATGATA+TCCACGTGTT
GGACTACTCGGGTTTCTAATCCTGTTTGCTCCCCACGCTTTCGAGCCTCAGCGTCAGTTACAGACCAGAGAGCCGCCTTCGCCACTGGTGTTCCTCCATATATCTACGCATTTCACCGCTACACATGGAATTCCACTCTCCTCTTCTGCACTCAAGTCTCCCAGTTTCCAATGACCCTCCCCGGTTGAGCCGGGGGCTTTCACATCAGACTTAAGAAACCGCCTGCGCTCGCTTTACGCCCAATAAATCCG
+
FFFFFFFFFFFFFFFFFFFFFFFFFFFFFFFFFFFFFFFFFFFFFFFFFFFFFFFFFFFFFFFFFFFFFFFFFFFFFFFFFFFFFFFFFFFFFFFFFFFFFFFFFFFFFFFFFFFFFFFFFFFFFFFFFFFFFFFFFFFFFFFFFFFFFFFFFFFFFFFFFFFFFFFFFFFFFFFFFFFFFFFFFFFFFFFFFFFFFFFFFFFFFFFFFFFFFFFFFFFFFFFFFFFFFFFFFFFFFFFFFFF,F:FFF:,
@A00769:42:HV3CFDRXX:1:2101:23538:32675 2:N:0:TCTCATGATA+TCCACGTGTT
GGACTACAGGGGTTTCTAATCCTGTTTGCTCCCCACGCTTTCGAGCCTCAGCGTCAGTTACAGACCAGAGAGCCGCCTTCGCCACTGGTGTTCCTCCATATATCTACGCATTTCACCGCTACACATGGAATTCCACTCTCCTCTTCTGCACTCAAGTCTCCCAGTTTCCAATGACCCTCCCCGGTTGAGCCGGGGGCTTTCACATCAGACTTAAGAAACCGCCTGCGCTCGCTTTACGCCCAATAAATCCG
+
FFFF:FFFFFFFFFFFFFFFFFFFFFFFFFFFFFFFFFFFFFFFFFFFFFFFFFFFFFFFFFFFFFFFFFFFFFFFFFFFFFFFFFFFFFF:FFFFFFFFFFFFFFFFFFFFFFFFFFFFFFFFFFFFF:F:FFFFFFFFFFFFFFFFFFFFFFFFFFFF:FFFFFFFFF:F:FFFFFFFFFF:FF:FFFFFFFFFFFFFFFFFFFFFFFFFFFFFFFF:FFFFFFF:,F:FFFFFFFFFF,,,FF:::FF
@A00769:42:HV3CFDRXX:1:2101:1814:32690 2:N:0:TCTCATGATA+TCCACGTGTT
GGACTACGAGGGTTTCTAATCCTGTTTGCTCCCCACGCTTTCGAGCCTCAGCGTCAGTTACAGACCAGAGAGCCGCCTTCGCCACTGGTGTTCCTCCATATATCTACGCATTTCACCGCTACACATGGAATTCCACTCTCCTCTTCTGCACTCAAGTCTCCCAGTTTCCAATGACCCTCCCCGGTTGAGCCGGGGGCTTTCACATCAGACTTAAGAAACCGCCTGCGCTCGCTTTACGCCCAATAAATCCG
+
FFFFFFFFFFFFFFFFFFFFFFFFFFFFFFFFFFFFFFFFFFFFFFFFFFFFFFFFFFFFFFF:FFFFFFFFFFFFFFFFFFFFFFFFFFFFFFFFFFFFFFFFFFFFFFFFFFFFFFFFFFFF,FFFFFFFFFFFFFFFFFFF:FFFFFFFFFFFFFFFFFFFFFFFFFFFF:FFFFFFFFFFFFF:FFFFFFFFFFFFFFFFFFFFFFFFFF:FFFFF:FFFFFF:FF,FFFF:FFFFFFFFFFFFFF,
@A00769:42:HV3CFDRXX:1:2101:28754:32690 2:N:0:TCTCATGATA+TCCACGTGTT
GGACTACGGGGGTTTCTAATCCTGTTTGCTACCCACACTTTCGAGCCTCAACGTCAGTTACAGTCCAGAAAGCCGCCTTCGCCACTGGTGTTCTTCCATATATCTACGCATTTCACCGCTACACATGGAGTTCCACTTTCCTCTACTGCACTCAAGTCATCCAGTTTCCAAAGCAATTCCTCAGTTGAGCTGAGGGCTTTCACTTCAGACTTAAATAACCGTCTGCGCTCGCTTTACGCCCAATAAATCCG
+
FFFFFFFFFFFFFFFFF:FFFFFFFFFFFFFFFFFFFFFFFFFF,FFFFFFFFFFFFFFFFFFFFFFFF:FFFFFFFFFFFFFFFFFFFFFFFFFFFFFF:FFFFFFFFFF,FFFFFFF:FFFFFFFF::FFFFFFFFFFFFFFFFFFFFF:FFF,FFF:F:F,FFFFFFFFFFF,FFFFFFF,FFFFFFFFFFF:FFFFF:FFFFFFFFFFFFFFFFFF:,FFFFFFFF,FFFF,FFFFFFFFFFFFF::
@A00769:42:HV3CFDRXX:1:2101:18502:32722 2:N:0:TCTCATGATA+TCCACGTGTT
GGACTACAGGGGTTTCTAATCCTGTTTGCTCCCCACGCTTTCGAGCCTCAGCGTCAGTTACAGACCAGAGAGCCGCCTTCGCCACTGGTGTTCCTCCATATATCTACGCATTTCACCGCTACACATGGAATTCCACTCTCCTCTTCTGCACTCAAGTCTCCCAGTTTCCGATGACCCTCCCCGGTTGAGCCGGGGGCTTTCACTTCAGACTTAAATAACCGTCTGCGCTCGCTTTACGCCCAATAAATCCG
+
FFFFFFFFFFFFFFFFFFFFFFFFFFFFFFFFFFFFFFFFFFFFFFFFFFFFFFFFFFFFFFFFFFFFFFFFFFFFF:FFFFFFFFFFFFFFFFFFFFFFFFFFFFF:FFFFFFFFFF,FFFFFFFFFF:FFFFFFFFFFFFFFFFFFFFFFFFFFFFFFFFFFFFFFFFFFFFFFFFFFFFF:F::FFFFFFFFFFFFFFFFFFFFFFFFFF:::FF:F,FF:,::FFFFF::FFF,FFFFF,:FFFF:F
@A00769:42:HV3CFDRXX:1:2101:21847:32722 2:N:0:TCTCATGATA+TCCACGTGTT
GGACTACCCGGGTATCTAATCCTGTTTGCTCCCCACGCTTTCGAGCCTCAGCGTCAGTTACAGACCAGAGAGCCGCCTTCGCCACTGGTGTTCCTCCATATATCTACGCATTTCACCGCTACACATGGAATTCCACTCTCCTCTTCTGCACTCAAGTCTCCCAGTTTCCAATGACCCTCCCCGGTTGAGCCGGGGGCTTTCACATCAGACTTAGGAAACCGCCTGCGCTCGCTTTACGCCCAATAAATCCG
+
FFFFFFFFFFFFFFFFFFFFFFFFFFFFFFFFFFFFFFFFFFFFFFFFFFFFFFFFFFFFFFFFFFF:FFFFFFFFFFFFFFFFFFFFFFFFFFFFFFFFFFFFFFFFF,FFFFFFFFFFFFFF,FFFF,FFFFFFFFFFFFFFFFFFFFFFFFFFFFFFFFFFFFFFFFFFFFFFFFFFFFFFFFFFFFFFFFFFFFFFFFFFFFFFFFFFFFFFFFFFFFFFFFFFFFFFFFFFFFFFFFFFFFFFF:,
@A00769:42:HV3CFDRXX:1:2101:14461:32863 2:N:0:TCTCATGATA+TCCACGTGTT
GGACTACGGGGGTATCTAATCCTGTTTGCTACCCACGCTTTCGTGCCTCAGTGTCAGATACAGTCCAGTAAGCCGCCTTCGCCACTGGTGTTCCTCCTAATCTCTACGCATTTCACCGCTACACTAGGAATTCCACTTACCTCTCCTGCCCTCAAGTTATGCAGTTTCCAATGACCTTTTTGGGTTGAGCCCAAAAATTTCACACCAGACTTACGAAACCGCCTGCGCTCGCTTTACGCCCAAGAAATCCG
+
FFFFFFFFFFFFFFFFFFFFFFFFFFFFFFFFFFFFFFFFFFFFF:FFFFFFFFFFFFFFFFFFFFFFFF:FFFFFFFFFFFFFFFFFFFFFF::,FFF,FFFFFFFFFFFFFFFFFFFFFFFFFFFFF,FFFFFFFFFFF:FFFFFFFFFFFF,FFF,FFFFFF:FFFFFFFFFFF:FFFF:FFFFFFFFFFFFFFFFFFFFFF,FFFFFFF:FFFFFF,FFF:F,FFFFFF:FFFFFFFFF,FFFFFF:
@A00769:42:HV3CFDRXX:1:2101:18385:32925 2:N:0:TCTCATGATA+TCCACGTGTT
GGACTACGGGGGTTTCTAATCCTGTTTGCTCCCCACGCTTTCGAGCCTCAGCGTCAGTTACAGACCAGAGAGCCGCCTTCGCCCCTGGTGTTCCTCCATATATCTACGCATTTCACCGCTACACATGGAATTCCACTCTCCTCTTCTGCACTCAAGTCTCCCAGTTTCCAATGACCCTCCCCGGTTGAGCCGGGGGCTTTCACATCAGACTTAAGAAACCGCCTGCGCTCGCTTTACGCCCAATAAATCCG
+
:FFFFFFF:,FFFFFFFFFFFFFFFFFFFFFFFFFFFFFFF:FFFFFFFFFFFFFFFFFFFFFFFFFFF:FFFFFFFFF:FFF,FF:FFFFFFFFFF:FFFF::FFFFFFFFFFFFFFF,FFFFFFFFFFFFFFFFFFFFFF:,FFFFFFFFFFFFFFFFFFFFFF:FFFFFFFFFFFFFFFFFFFFFFFFFFFFFFFFFFFFFFFFFFFFFFFFFFF,F:F:,:F:FFF,FFFFFF,FFFF:FF,FFFF:
@A00769:42:HV3CFDRXX:1:2101:17210:32957 2:N:0:TCTCATGATA+TCCACGTGTT
GGACTACAAGGGTTTCTAATCCTGTTTGCTCCCCACGCTTTCGAGCCTCAGCGTCAGTTACAGACCAGAGAGCCGCCTTCGCCACTGGTGTTCCTCCATATATCTACGCATTTCACCGCTACGCATGGAATTCCACTCTCCTCTTCTGCACTCAAGTCTCCCAGTTTCCAATGACCCTCCCCGGTTGAGCCGGGGGCTTTCACATCAGACTTAAGAAACCGCCTGCGCTCGCTTTACGCCCAATAAATCCG
+
FFFFFFFFFFFFFFFFFFFFFFFFFFFFFFFFFFFFFFFFFFFFFFFFFFFFFFFFFFFFFFFFFFFFFFFFFFFFFFFFFFFFFFFFFFFFFFFFFFFFFFFFFFFFFFFFFFFFFFFFFFFFFFFFFFFF,FFFFFFFFFFFFFFFFFFFFFFFFFFFFFFFFFFFFFFFF:FFFFFFFFFFFFFFFFF:FFFFFF:FFFFFFFFFFFFFFFFFFFFFFFFFFFFFFF,FF:FFF,F:FFFFFFF,FF:
@A00769:42:HV3CFDRXX:1:2101:24216:33004 2:N:0:TCTCATGATA+TCCACGTGTT
GGGGGGGGGGGGGGGTGAAGTTAAAAAAAACAAAAAAAAAAAAAAAATAAAAAAAAAAAAACAACAAAACAAAAACAAAAATTGATGAAAAAAGGAATAGCGAAGTGAAAAAAAAAAAAAAGAATAGATATTTAGATAGGGGTGGTGGGGGTATGGGTGGGGGGGGGGGGGGGGGGGGGGGGGGGGGGGGGGGGGGGGGGGGGGGGGGGGGGGGGGGGGGGGGGGGGGGGGGGTGGGGGGGGGGGGGGGGG
+
:,F:,:,,,:,:,F:,,,,,,,,,F::,::,,,,,,,F:,,,F,,,,,:FFFFFFFF,,:,,,,,,,,,,:F,F:,F:,:F,,,:,,F,,F,:,,:,,,,,:,,,,,::,:FFFFFFF,,,,,::,,:,,,,:F:,,,,,:F,::,,:,:F,,,,,,,,,,,,,,,,F:,F,,:::,:F,:,,,:,,F,,,,,,FF,,:,,::FF,F,FF,,F,,:FF:,:,F:FF,,F:,:,,F:F,,,,F,F,,:,:,:
@A00769:42:HV3CFDRXX:1:2101:11803:33051 2:N:0:TCTCATGATA+TCCACGTGTT
GGACTACCGGGGTTTCTAATCCTGTTTGCTCCCCACGCTTTCGAGCCTCAGCGTCAGTTACAGACCAGAGAGCCGCCTTCGCCACTGGTGTTCCTCCATATATCTACGCATTTCACCGCTACACATGGAATTCCACTCTCCTCTTCTGCACTCAAGTCTCCCAGTTTCCAATGACCCTCCCCGGTTGAGCCGGGGGCTTTCACATCAGACTTAAGAAACCGCCTGCGCTCGCTTTACGCCCAATAAATCCG
+
FFFFFFFFFFFFFFFFFFFFFFFFFFFFFFFFFFFFFFFFFFFFFFFFFFFFFFFFFFFFFFFFFFFFFFFFFFFFFFFFFFFFFFFFFFFFFFFFFFFFFFFFFFFFFFFFFFFFFFFFFFFFFFFFFF:FFFFFFFFFFFFFFFF:FFFFFFFFFFFFFFFFFFFFFFFFF:FFFFFFFFFFFFFFFFFFFFFFFF:FFFFFFFFFFFFFFFFFFFFFFFFFFFFF:F,FFF:FF,FFF:::FFFFFF:
@A00769:42:HV3CFDRXX:1:2101:28619:33144 2:N:0:TCTCATGATA+TCCACGTGTT
GGACTACCAGGGTATCTAATCCTGTTTGCTACCCACACTTTCGAGCCTCAACGTCAGTAACAGACCAGAACGAAGCCTTCGCCACAGGTGTTCTTCCAAAAATCTACGCATTTCACCGCTACACAAGGAGTTCCAAAAACCTCAACAGCACTCAAGACATCCAGTATCAAAAGCAATTCCGCAGTTGAGCACTGGGCTTACACATCTGACTTAATAAACCGCCTGCGCTCGCTTTACGCCCAAAAAATCCG
+
FFFFFFF,,FFFFFFFFFFFFFFFFFFFFFFFFFFFFFFFFFF:FF:FFFFFFFFFFF,,:FF,FFFF,:,,:,FFFFFFFFFF,,FFFF:F:,FFFF,F,FFFFFF:FFFFFFFF,FF:FFFF::FFFFFFFFFF:,,F:FF,,FFF,FFFF:FF,,FF,FFFF:,F,F:,:FF,F,FF,,F:FF:FFF,,,,FF::F:FFFFFF,F:FFFF,,FFF:FFF,,F:FF,:,FFF:FFFFF:F,,:FFF:FF
@A00769:42:HV3CFDRXX:1:2101:24252:33160 2:N:0:TCTCATGATA+TCCACGTGTT
GGACTACGCGGGTTTCTAATCCTGTTCGCTCCCCACGCTTTCGAGCCTCAGCGTCAGTTACAGACCAGAGAGCCGCCTTCGCCACTGGTGTTCCTCCATATATCTACGCATTTCACCGCTACACATGGAATTCCACTCTCCTCTTCTGCACTCAAGTCTCCCAGTTTCCAATGACCCTCCCCGGTTGAGCCGGGGGCTTTCACATCAGACTTAAGAAACCGCCTGCGCTCGCTTTACGCCCAATAAATCCG
+
FFFFFFFFFFFFFFFFFFFFFFFFFFFFFFFFFFFFFFFFFFFFFFFFFFFFFFFFFFFFFFFFFF:FFFFFFFFFFFFFFFFFFFFFFFFFFFFFFFFFFFFFF:FFFFFFFFFFFFF,FFFFFFFFFF:FFFFFF:FF,FFFFFFFFFFFFFFFFFFFFFFFFFFFFFFFFFFFFFFFFFFFFFFFFFFFFFFF:FFFFFFFFFFFF,F:F:,FFFFFFF,FFF,FFF,FFFFFFFFFFFFFFF:F,FF
@A00769:42:HV3CFDRXX:1:2101:17607:33176 2:N:0:TCTCATGATA+TCCACGTGTT
GGACTACAGGGGTTTCTAATCCTGTTTGCTCCCCACGCTTTCGAGCCTCAGCGTCAGTTACAGACCAGAGAGCCGCCTTCGCCACTGGTGTTCCTCCATATATCTACGCATTTCACCGCTACACATGGAATTCCACTCTCCTCTTCTGCACTCAAGTCTCCCAGTTTCCAATGACCCTCCCCGGTTGAGCCGGGGGCTTTCACATCAGACTTAAGAAACCGCCTGCGCTCGCTTTACGCCCAATAAATCCG
+
FFFFFFFFFFFFFFFFFFFFFFFFFFFFFFFFF:FFFFFFFFFFFFFFFFFFFFFFF,FFFFFFFFFFFFFFFFFFFFFFFFFFFFFFFFFFFFFFFFFFFFFFFFFFF:FFFFFFFFFFFFFF:FFFF::FFFFFFFFFFFF,FFFFF,FFFF:FFFFFFFFFFFFFFFFFFFFFFFFFFFFFFFFFFFFFFFFFFFFFFFFFFFFFFFFFFFFFFFFF,FFFFFFFFFFFF,FFFFFFFFFFF:FFFFF
@A00769:42:HV3CFDRXX:1:2101:7527:33191 2:N:0:TCTCATGATA+TCCACGTGTT
GGACTACTCGGGTACTAATCCTGTTTGCTCCCCACGCTTTCGAGCCTCAGCGTCAGTTACAGACCAGAGAGCCGCCTTCGCCACTGGTGTTCCTCCATATATCTACGCATTTCACCGCTACACATGGAATTCCACTCTCCTCTTCTGCACTCAAGTCTCCCAGTTTCCAATGACCCTCCCCGGTTGAGCCGGGGGCTCTCACATCAGACTTAAGAAACCGCCTGCGCTCGCTTTACGCCCAATAAATCCGG
+
FFFFFFFFFFFFFFFFFFFFFFFFFFFFFFFFFFFFFFFFFFFFFFFFFFFFFFFFFFFFFFFFFFFFFFFFFFFFFFFFFFFFFFFFFFFFFFFFFFFFFFFFFFFFFFFFFFFFFFFFFFF,FFFFFFFFFFFFFFFFFFFFFFFFFFFFFFFFFFFFFFFFFFFFFFFFFFFFFFFFFFFFFFFFFFFFFFFFFFFFFFFFFFFFFFFFFFFFFFFFFFF:FFF:FFFFFFFFFFFFFFFFFFFF:F,
@A00769:42:HV3CFDRXX:1:2101:11966:33301 2:N:0:TCTCATGATA+TCCACGTGTT
GGACTACGAGGGTTTCTAATCCTGTTTGCTCCCCACGCTTTCGAGCCTCAGCGTCAGTTACAGACCAGAGAGCCGCCTTCGCCACTGGTGTTCCTCCATATATCTACGCATTTCACCGCTACACATGGAATCCCACTCTCCTCTTCTGCACTCAAGTCTCCCAGTTTCCAATGACCCTCCCCGGTTGAGCCGGGGGCTTTCACATCAGACTTAAGAAACCGCCTGCGCTCGCTTTACGCCCAATAAATCCG
+
FFFFF:FFFFFFFFFFFF,FFFFFFFFFFFFFFF:FFFF:FFFFFFFFFFFFFFFFFFFFFFFFFFFFFFFFFFFFFF,FFFF:FFFFFFFFFFFFFFFFFFFFFFFFFFFFFFF:FFFFFFFFFFFFFFFFFFFFF:FFFFFFFF:FFFFFFFFF,,FFFFFFFFFFFFFFFFFFFFFFFF:F:F,FF:F,FFFFFFFFFFF::FF::FFFFF,FFFF:,FFF,FFFFF,FF,F:,,,F,FF:FFFFF,,
@A00769:42:HV3CFDRXX:1:2101:17345:33348 2:N:0:TCTCATGATA+TCCACGTGTT
GGACTACAGGGGTTTCTAATCCTGTTTGCTCCCCACGCTTTCGAGCCTCAGCGTCAGTTACAGACCAGAGAGCCGCCTTCGCCACTGGTGTTCCTCCATATATCTACGCATTTCACCGCTACACATGGAATTCCACTCTCCTCTTCTGCACTCAAGTCTCCCAGTTTCCAATGACCCTCCCCGGTTGAGCCGGGGGCTTTCACATCAGACTTAAGAAACCGCCTGCGCTCGCTTTACGCCCAATAAATCCG
+
FFFFFFFFFFFFFFFFFFFFFFFFFFFFFFFFFFFFFFFFFFFFFFFF:FFFFFFFFFFFFFFFFFFFFFFFFFFFFFFFFFFFFFFFFFF:FFFFFFFFFFFFFFFFFFFFFFFFFFFFFFFF:FFFFFFFFFFFFFFFFFFFFFFFFFFFFFFFFFFFFFFFFFFFFFFFFFFFFFFFFFFFFFFFFFFFFFFFF:FFFFFFFFFF:FFFFFFFFFF:FFF:FFFFFF:FFFFFFF:FFFF,FF:FFFF
@A00769:42:HV3CFDRXX:1:2101:6234:33364 2:N:0:TCTCATGATA+TCCACGTGTT
GGACTACTCGGGTATCTAATCCTGTTTGCTCCCCACGCTTTCGAGCCTCAGCGTCAGTTACAGACCAGAGAGCCGCCTTCGCCACTGGTGTTCCTCCATATATCTACGCATTTCACCGCTACACATGGAATTCCACTCTCCTCTTCTGCACTCAAGTCTCCCAGTTTCCAATGACCCTCCCCGGTTGAGCCGGGGGCTTTCACATCAGACTTAAGAAACCGCCTGCGCTCGCTTTACGCCCAATAAATCCG
+
FFFFFFF:FFFFFFFFFFFFFFFFFFFFFFFFFFFFFFFFFFFFFFF:FFFFFFFFF:F:FFFFFFFFFFFFFFFFFFFFFFFFFFFFFF,FFFFFFFFFFFFFFFFFFFFFFFFFFFFFFFFFF:FFFFFFFFFFFFFFFFFFFFFFFFFFFFFFFFFFFFFFFFFFFFFFFFFFFFFF:FFFFF:::F:F:FFFFF:FFFF:FFFFFFFFFF:F,:FFFFFF:FFF:FFFFFFFF:FFFFFFFFFFFF,
@A00769:42:HV3CFDRXX:1:2101:6470:33552 2:N:0:TCTCATGATA+TCCACGTGTT
GGACTACTGGGGTTTCTAATCCTGTTTGCTCCCCACGCTTTCGAGCCTCAGCGTCAGTTACAGACCAGAGAGCCGCCTTCGCCACTGGTGTTCCTCCATATATCTACGCATTTCACCGCTACACATGGAATTCCACTCTCCTCATCTGCACTCAAGTCTCCCAGTTTCCAATGACCCTCCCCGGTTGAGCCGGGGGCTTTCACATCAGACTTAAGAAACCGCATGCGCTCGCTTTACGCCCAATAAATCCG
+
FFF:FF:FFFFFFFF::FFFF:,F:F,FF:FFFFFFFFF:FFFF,FFFFF:FFFFFFFFFFFFFF:FFF,F:,F,FFFFF,F:F:,F:,,FF,FFF,FF:FFF:FF,,F:F,FFFFFFF,FFFFF,,FF:FF,FFF::FFF,F,FFF,,FFFF:FFFFFFFFFFFFF:F:FFFFF:,FFFFFF,F,FFFFF,F,F,FFFFF::FFFFF,FF,FFFFFFFFFF,,FF:FFFFFFFFFF,FFFF,FF::F,FF
@A00769:42:HV3CFDRXX:1:2101:29559:33646 2:N:0:TCTCATGATA+TCCACGTGTT
GGACTACCAGGGTTTCTAATCCTGTTTGCTCCCCACGCTTTCGAGCCTCAGCGTCAGTTACAGACCAGAGAGCCGCCTTCGCCACTGGTGTTCCTCCATATATCTACGCATTTCACCGCTACACATGGAATTCCACTCTCCTCTTCTGCACTCAAGTCTCCCAGTTTCCAATGTCCCTCCCCGGTTGAGCCGGGGGCTTTCACATCAGACTTAAGAAACCGCCTGCGCTCGCTTTACGCCCAATAAATCCG
+
FFFFFFFFFFFFFFFFFFFFFFFFFFFFFFFFFFFFFFF:FFFFFFFFFFFFFFFFFFFFFFFFFFFFFFFFFFFFFFFFFFFFFFFFFFFFFFFFFFFFFFFFFFFFFFFFFFFFFFFFFFFFFFFFFFFFF,FFFFFFFFFFFFFFFFFFFFFFFFFFFFFFFFFFFFFFF,FFF:FFFFFF:FFFFFFFFFF:FFF,FFFFFFFF:FFFFFFFFFFFFF:FFFFFFFF:FFFFF,FFFFFFFFFFF,F
@A00769:42:HV3CFDRXX:1:2101:17662:33677 2:N:0:TCTCATGATA+TCCACGTGTT
GGACTACTGGGGTTTCTAATCCTGTTTGCTCCCCACGCTTTCGAGCCTCAGCGTCAGTTACAGACCAGAGAGCCGCCTTCGCCACTGGTGTTCCTCCATATATCTACGCATTTCACCGCTACACATGGAATTCCACTCTCCTCTTCTGCACTCAAGTCACCCAGTTTCCAATGACCCTCCCCGGTTGAGCCGGGGGCTTTCACATCAGACTTAAGAAACCGCCTGCGCTCGCTTTACGCCCAATAAATCCG
+
FFFFFFFFFFFFFFFFFFFFFFFFFFFFFFFFFFFFFFFFFFFFFFFFFFFFFFFFFFFFF:FFFFFFF:FFFFFFFFFFFFFFFFFFFFFFFFFFFFFFFFFFFFFFFFFFFFFFFFFFFFFF,FFFFFFFFFFFFFFFFFFF:FFFFFFFFFFFFFFFFFFFFFFFFFFFFFFFFFFFFFFFFFFF:FFFFFFFFFFFFFFFFFFFFFFFFFFFFFFF,FFFFFFFFF:FFFFFFFFFFFFFFFFFFFF
@A00769:42:HV3CFDRXX:1:2101:27814:33692 2:N:0:TCTCATGATA+TCCACGTGTT
GGACTACTAGGGTTTCTAATCCTGTTTGCTACCCACACTTTCGAGCCTCAACGTCAGTTACAGTCCAGAAAGCCGCCTTCGCCACTGGTGTTCTTCCATATATCTACGCATTTCACCGATACACATGGAGTTCCACTTTCCTCTACTGCACTCAAGTCATCCAGTTTCCAAAGCAATTCCTCAGTTGAGCCGGGGGCTTTAACATCAGACTTAAGAAACCGCATTCGCTCGCTTAACGCCCAATAAATCCG
+
FFFFFFFFFFFFFFFFFF:FF,FFF,FFFFF:,FFFFFFF::FFF,FFFFF,FF:FFF,F:FFF,F:FFFFFFFFF,FFFF,F,,FF,:FFFFFF:FFFFF,F::F:FFFFF,:FFFF,:F,F:FFFFFFFFFFFFFFFF:FFFFFFF:FFF:F,:FFFF,:FFF:F,,FF,FFFFFF:,F:FFFFFFF,F,::::FF:F,,F:FFFFFFF,F,F,F,:,,,F::F,,F,F,F:,,F,:,F,F,:,,F,,,
@A00769:42:HV3CFDRXX:1:2101:2962:33739 2:N:0:TCTCATGATA+TCCACGTGTT
GGACTACGGGGGTTTCTAATCCTGTTTGCTACCCACACTTTCGAGCCTCAACGTCAGTTACAGTCCAGAGAGCCGCCTTCGCCACTGGTGTTCCTCCATATATCTACGCATTTCACCGCTACACATGGAATTCCACTCTCCTCTTCTGCACTCAAGTCTCCCAGTTTCCAATGACCCTCCCCGGTTGAGCCGGGGGCTTTCACATCAGACTTAAGAAACCGCCTGCGCTCGCTTTACGCCCAATAAATCCG
+
FFFFFFFFFFFFFFFFFFFFFFFFFFFFFFFFFFFFFFFFFFFFFFFFFFFFFFFFFFFFF:FFFFFFFFFFFFFFFFFFFFFFFFFFFFFFFFFFFFFFFFFFFFFFFFFFFFFFFFFFFFFF:FFFFFFFFFFFFFFFFFFFFFFFF:FFFFFFFF:FFFFFFFFFFFFFF,FFFFFFFFFFFFFFFFFFFFFFFFFFFFFFFFFFFFFFFFFFFFFFFFFFFFFFFFFFFFFFFFFFFFF::FFFFFF
@A00769:42:HV3CFDRXX:1:2101:9697:33755 2:N:0:TCTCATGATA+TCCACGTGTT
GGACTACAAGGGTTTCTAATCCTGTTTGCTACCCACACTTTCGAGCCTCAACGTCAGTTACAGTCCAGAAAGCCGCCTTCGCCACTGGTGTTCTTCCATATATCTACGCATTTCACCGCTACACATGGAGTTCCACTTTCCTCTACTGCACTCAAGTCATCCAGTTTCCAAAGCAATTCCTCAGTTGAGCTGAGGGCTTTCACTTCAGACTTAAATAACCGTCTGCGCTCGCTTTACGCCCAATAAATCCG
+
FFFFFFFFFFFFFFFFFFFFFFFFFFFFFF:FFF:FFFFFFFFFFFFFFFFFFFFFFFFFF:FFFFFFFFFFFFFFFFFFFFFFFFFFFFFFFFFFFFFFFF:FFFFFFFFFFFFFFFFFFFFFFFFFFFFFFFFFFFFFFFFFFFFFFFFFFFFFFFFFFFFFFFFFFFFFFFFF,FFFFFFFFFFFFF:FFF:F:FFFFFFFFFF:FFFFFFFFFFFF:,F:,FF:FFFFFFFFFFFFFFF:FFFFFFF
@A00769:42:HV3CFDRXX:1:2101:24071:33818 2:N:0:TCTCATGATA+TCCACGTGTT
GGACTACACGGGTTTCTAATCCTGTTTGCTCCCCACGCTTTCGAGCCTCAGCGTCAGTTACAGACCAGAGAGCCGCCTTCGCCACTGGTGTTCCTCCATATATCTACGCATTTCACCGCTACACATGGAATTCCACTCTCCTCTTCTGCACTCAAGTCTCCCAGTTTCCAATGACCCTCCCCGGTTGAGCCGGGGGCTTTCACATCAGACTTAAGAAACCGCCTGCGCTCGCTTTACGCCCAATAAATCCG
+
FFFFFFFFFFFFFFFFFFFFFFFFFFFFFFFFFFFFFFFFFFFFFFFFFFFFFFFFFFFFFF:FFFFFFFFFFFFFFFFFFFFFFFFFFFFFFFFFFFFFFFFFFFFFFFFFFFFFFFFFFFFFFFFFFFFFFFFFFFFFFFFFFFFFFFFFFFFFFFFFFFFFFFFFFFFFFFFFFFFFFFFF:FFF::FFFFFFFFFFFFFFFFFFFF:FFFFFFF:F,FFFFFFF:FFFFFFFF,FFFFFFF:FFFFF
@A00769:42:HV3CFDRXX:1:2101:27227:33833 2:N:0:TCTCATGATA+TCCACGTGTT
GGACTACGAGGGTATCTAATCCTGTTTGCTCCCCACGCTTTCGAGCCTCAGCGTCAGTTACAGACCAGAGAGCCGCCTTCGCCACTGGTGTTCCTCCATATATCTACGCATTTCACCGCTACACATGGAATTCAACTCTCCTCTTCTGCACTCAAGTCTCCCAGTTTCCAATGACCCTCCCCGGTTGAGCCGGGGGCTTTCACATCAGACTTAAGAAACCGCATGCGCTCGCTTTACGCCCAATAAATCAG
+
FFFFFFFFF,FFFFFFF:FFFFFFFF:FFF,FFFFFFFFFFF:FFFFFFF:F,:F,FF,FFF:FF,FFFFFFF,:FFF:F:FFFF,F,FF:FFFFFFFFFFF:FFFFF:F:FFFFFFFF,FFFFFFFFFFF:F,FF::FFF:FF,FFFFFFFFFFF,FFF:FFFFFFFFFF,FFF,FFFFFFF,FF,F:FFFF,::F,F,FFFFFFFFFF:FFFFFFFF:FF,:FFFFFFFFF,FFF,FFFFFFFFFFF::
@A00769:42:HV3CFDRXX:1:2101:27190:33865 2:N:0:TCTCATGATA+TCCACGTGTT
GGACTACGAGGGTATCTAATCCTGTTTGCTCCCCACGCTTTCGAGCCTCAGCGTCAGTTACAGACCAGAGAGCCGCCTTCGCCACTGGTGTTCCTCCATATATCTACGCATTTCACCGCTACACATGGAATTCCACTCTCCTCTTCTGCACTCAAGTCTCCCAGTTTCCAATGACCCTCCCCGGTTGAGCCGGGGGCTTTCACATCAGACTTAAGAAACCGCCTGCGCTCGCTTTACGCCCAATAAATCCG
+
FFFFFFFFFFFFFFFFFFFFFFFFFF:FFFFFFFFFFFFFFFFFFFFFFFFFFFFFFFFFFFFFFFFFFFFFFFFFFFFFFFFFFFFFFFFFFFFFFFFFFFFFFFFFFF:FFFFFFFFFFFFF:FFFFFFFFFFF:FFFFFFFFFFFFFFFFFFFFFFFFFFFFFFFFFFFFFFFFFFFFFFFFFFFFFFF,FFFFFFFFFFFFFFFFFFFFFFFFFFFFFFFFF:FFFFFFFFFFFFFFFFFFFFFF,F
@A00769:42:HV3CFDRXX:1:2101:1226:33927 2:N:0:TCTCATGATA+TCCACGTGTT
GGACTACGGGGGTTTCTAATCCTGTTTGCTCCCCACGCTTTCGAGCCTCAGCGTCAGTTACAGACCAGAGAGCCGCCTTCGCCACTGGTGTTCCTCCATATATCTACGCATTTCACCGCTACACATGGAATTCCACTCTCCTCTTCTGCACTCAAGTCTCCCAGTTTCCAATGACCCTCCCCGGTTGAGCCGGGGGCTTTCACATCAGACTTAAGAAACCGCCTGCGCTCGCTTTACGCCCAATAAATCCG
+
FFFFFFFFFFFFFFFFFFFFFFFFFFFFFFFFFFFFFFFFFFF,FFFFFFF,FFFFFFFF,FFFFFFFF:FFF:FFFFF:FF:FFFFFFFFFFFFFFFFFFFFFFFFFFFFFFFFF,FFFFFFFFFFFFFFFFF,FFFFF,FFFFFFFFFFFF:FFFFF,FFFFFFFFFFFFFFF:,FFFFFFFFFFFF:FF,FFFFFFFFFFFFF:FFFFFFF,:FF:F,FFFF,FFFF:FF,FF:FFF,F:FF:FF:FF
@A00769:42:HV3CFDRXX:1:2101:29414:33927 2:N:0:TCTCATGATA+TCCGCGTGTT
GGACTACCCGGGTTTCTAATCCTGTTTGCTCCCCACGCTTTCGAGCCTCAGCGTCAGTTACAGACCAGAGAGCCGCCTTCGCCACTGGTGTTCCTCCATATATCTACGCATTTCACCGCTACACATGGAATTCCACTCTCCTCTTCTGCACTCAAGTCTCCCAGTTTCCAATGACCCTCCCCGGTTGAGCCGGGGGCTTTCACATCAGACTTAAGAAACCGCCTGCGCTCGCTTTACGCCCAATAAATCCG
+
FFFFFFFFFFFFFFFFFFFFFFFFFFFFFFFFFFFFFFFFFFFFFFFFFFFFFFFFFFFFFFFFFFFFFFFFFFFFFFFFFFFFFFFFFFFFFFFFFFFFFFFFFFF:FFFFFFFFFFFFFFFF:FFFFFFFFFFFFFFFFFFFFFFF:FFFFFFFFFFFFFFF:FFFFFFFFFF:FFFFFFFF:FFFFFFF:FFFFFFFFFFFFFFFFFFFFF:F,FFFFFFFFFFF,F:F:F:FF:FFFF,,FFFFFFF
@A00769:42:HV3CFDRXX:1:2101:4020:33974 2:N:0:TCTCATGATA+TCCACGTGTT
GGACTACAAGGGTTTCTAATCCTGTTTGCTCCCCACGCTTTCGAGCCTCAGCGTCAGTTACAGACCAGAGAGCCGCCTTCGCCACTGGTGTTCCTCCATATATCTACGCATTTCACCGCTACACATGGAATTCCACTCTCCTCTTCTGCACTCAAGTCTCCCAGTTTCCAATGACCCTCCCCGGTTGAGCCGGGGGCTTTCACATCAGACTTAAGAAACCGCCTGCGCTCGCTTTACGCCCAATAAATCCG
+
FFFFFFFFFFFFFFFFFFFFFFFFFFFFFFFFFFFFFFFFFFFFFFFFFFFFFFFFFFFFFFFFFFFFF:FFFFFFFFFFFFFFFFFFFFFFFFFFFFFFFFFFFFFFFFFFFFFFFFFFFFFF,FFFFFFFFFFFFFFFFFFFFFF:F:FFFFFFFFFFFFFFFFFFFFFFFFFFFFFFFFFFFFF:FFFFFFFFFFFFFFFFFFFF,FFFFF:FFFFFFFFFFFFFFFFFFFFFF:FFFF::FFFFFFF
@A00769:42:HV3CFDRXX:1:2101:4056:34006 2:N:0:TCTCATGATA+TCCACGTGTT
GGACTACGAGGGTTTCTAATCCTGTTTGCTCCCCACGCTTTCGAGCCTCAGCGTCAGTTACAGACCAGAGAGCCGCCTTCGCCACTGGTGTTCCTCCATATATCTACGCATTTCACCGCTACACATGGAATTCCACTCTCCTCTTCTGCACTCAAGTCTCCCAGTTTCCAATGACCCTCCCCGGTTGAGCCGGGGGCTTTCACTTCAGACTTAAATAACCGTCTGCGCTCGCTTTACGCCCAATAAATCCG
+
FFFFFFFF,FFFFFFFFFFFFFFFFFFFFFFFFFFFFFFFFFFFFFFFFFFFFFFFFFFFFFFFFFFFFFFFFFFFFFFFFFFFFFFFFFFFFFFFFFFFFFFFFFFFFFFFFFFFFFFFFFFFFFFFF:FFFFFFFFFFFFFFFFFFFFFFFFFFFFFFFFFFFFFFFFFFFFFFFFFFFF:FFFFFFFFFFFFFFFFFFFFFFFFFFFFFFFFFFFFF::FFFFFFFF:FFFF:F:FFFFFFFFFFFF:
@A00769:42:HV3CFDRXX:1:2101:15185:34021 2:N:0:TCTCATGATA+TCCACGTGTT
GGACAGGGGTTTCTAATCCTGTTTGCTACCCACACTTTCGAGCCTCAACGTCAGTTACAGTCCAGAAAGCCGCCTTCGCCACTGGTGTTCTTCCATATATCTACGCATTTCACCGCTACACATGGAGTTCCACTTTCCTCTACTGCACTCAAGTCATCCAGTTTCCAAAGCAATTCCTCAGTTGAGCTGAGGGCTTTCACTTCAGACTTAAATAACCGTCTGCGCTCGCTTTACGCCCAATAAATCCGGAT
+
FFFFFFFFFFFFFFFFFFFFFFFFFFFFFFFFFFFFFFFFFFFFFFFFFFFFFFFFFFFFFFFFFFFFFFFFFFFFFFFFFFFFFFFFFFFFFFFFFFFFFFFFFFFFFFFFFFFFFFFFFFFFFFFFFFFFFFFFFFFFFFFFFFFFFFFFFFFFFFFFFFFFFFFFFFFF,F:FFFFFFFFFFFFFFFF:FFFFFFFF:FFFFFFFFFFFFFFF:F:F:,:F:FFFFF:FFFFFFFFFF,FF::,FFFF
@A00769:42:HV3CFDRXX:1:2101:21016:34037 2:N:0:TCTCATGATA+TCCACGTGTT
GGACTACGGGGGTTTCTAAGCCAGATTGCTCCCCACGCTTTCGAGCCTCAGCGTCAGATACAGAACAGAGAGCCGCCTTCGCCACTGGTGTTCCACCATATATCTACGCATTTCACCTAAAAACATGGAATTACACTCTCCTCTTCTGCACTAAAGACGACCAGTTTCCAATCACCCACCACGGATGAGCCGGGGGAATTAAAATCACACTTAAGAAACCCCCAGCGCTCGCATAACGCCCAAGAAATCCG
+
,,F,:F,FF,FF,F:F,FF,,,,,,:,,FF,:F,FF,F:FFF:F,F::,F,F:,,F,,FFF:F:,FF,F,FF,F,,,,,,F,,FFF,,FFFFF,:,FF,FFF,:FF,:FFF,FFFF:,,,:,,,F:,F:FF,,,FF,:F,,,,,,F,,:F,,,FFF,,:,:,F,:,:F,FFF,FFF,,,F,:,::,,:,,::,,,,,,FF,F,::FF,F,:,FF,FF:FF,FFFF:,FFF:,:F,F,,F:FF,,FFF:,,,
@A00769:42:HV3CFDRXX:1:2101:4047:34084 2:N:0:TCTAATGATA+TCCACGTGTT
GGACTACGAGGGTTTCTAATCCTGTTTGCTCCCCACGCTTTCGAGCCTCAGCGTCAGTTACAGACCAGAGAGCCGCCTTCGCCACTGGTGTTCCACCATATATCTACGCATTTCACCGCTACACATGGAGTTCCACTTTCCTCTACTGCACTCAAGTCATCCAGTTTCCAAAGCAATTCCTCAGTTGAGCTGAGGGCTTTCACTTCAGACTTAAATAACCGTCTGCGCTCGCTTTACGCCCAATAAATCCG
+
FFFFFFFFFFFFFFFFFFFFFFFFFFFFFFFFFFFFFFFFFFFF,FFFFFFFFFFFFFFFFF:FFFFFFFFFFF:FFFFFFFFFFFFFFFFFFF,F,FFFFFFFFFFF:FFFFFFFFFFFFFFFFFFFF:,FFFFFF:FFFFFF,,:F:FFFFFFFFFF:F:FFFFF,FFFFFFFFFFFFFFFF:FFFFFFFFFFF,F,FFFFF,FF,FFFFFFF:FFFFF:FF,FFFFF:F:FFFF,FFFF,FFFFFFF,
@A00769:42:HV3CFDRXX:1:2101:20971:34147 2:N:0:TCTCATGATA+TCCACGTGTT
GGACTACCGGGGTATCTAATCCTGTTTGCTCCCCACGCTTTCGAGCCTCAGCGTCAGTTACAGACCAGAGAGCCGCCTTCGCCACTGGTGTTCCTCCATATATCTACGCATTTCACCGCTACACATGGAATTCCACTCTCCTCTTCTGCACTCAAGTCTCCCAGTTTCCAATGACCCTCCCCGGTTGAGCCGGGGGCTTTCACATCAGACTTAAGAAACCGCCTGCGCTCGCTTTACGCCCAATAAATCCG
+
FFFFFFFFFFFFFFFFFF:FFFFF:FFFFFFFFFFF:FFFFFFFFFFFFFFFFFFFFFFFFFFFFFFFF:FFFFFFFFFFFFFFFFFFFFFFFFFFF:FFFF:FFFFFF:FFFFFFFFFFFFFFFF:FFFFFFFFF::FF:FFFFFFFFFFFFFF:FFFFFFFFFFFF:FFFFFFFFFFFF:FFFFFFFF:F:F:FFFFFFFFF:FFFFFFFFFFFF,F::FFFFF:FFFFFFFFF,FFFFF,:FFFFF:,
@A00769:42:HV3CFDRXX:1:2101:22453:34147 2:N:0:TCTCATGATA+TCCACGTGTT
GGACTACGGGGGTTTCTAATCCTGTTTGCTCCCCACGCTTTCGAGCCTCAGCGTCAGTTACAGACCAGAGAGCCGCCTTCGCCACTGGTGTTCCTCCATATATCTACGCATTTCACCGCTACACATGGAATTCCACTCTCCTCTTCTGCACTCAAGTCTCCCAGTTTCCAATGACCCTCCCCGGTTGAGCCGGGGGCTTTCACATCAGACTTAGGAAACCGCCTGCGCTCGCTTTACGCCCAAGAAATCCG
+
FFFFFFFFFFFFFFFFFFFFFFFFFFFFFFFFFFFFFFFFFFFFFFFFFFFFFFFFFFFFFFFFFFFFFF:FFFFFFFFFFFFFFFFFFFFFFF,FFFFFFFFFFFFFFFFFFFFFFFFFFFFFFFFFFFFFFFFFFFFFF:FF:FFFFFFFFFFFFFFFFFFFFFFFFFFF:FFFF:FFFF:FFF:FFFFF:FFFFF:FFFFFFFFFFFF:FFFF:FFFFFFFFFFF,FFFF,F,FFFFFFF,FFF::FF
@A00769:42:HV3CFDRXX:1:2101:27507:34194 2:N:0:TCTCATGATA+TCCACGTGTT
GGACTACAGGGGTTTCTAATCCTGTTTGCTCCCCACGCTTTCGAGCCTCAGCGTCAGTTACAGACCAGAGAGCCGCCTTCGCCACTGGTGTTCCTCCATATATCTACGCATTTCACCGCTACACATGGAATTCCACTCTCCTCTTCTGCACTCAAGTCTCCCAGTTTCCAATGACCCTCCCCGGTTGAGCCGGGGGCTTTCACATCAGACTTAAGAAACCGCCTGCGCTCGCTTTACGCCCAATAAATCCG
+
FFFFFFFFFFFFFFFFFFFFFFFFFFFFFFFFFFFFFFFFFFFFFFFFFFFFFFFFFFFFFFFFFFFFFFFFFFFFFFFFFFFFFFFFFFFFFFFFFFFFFFFFFFFFFFFFFFFFFFFFFFFFFFFFFFFFFFFFFFFFFFFFFFFFFFFFFFFFFFFFFFFFFFFFFFFFFFFFFFFFFFFFFFF:F:FFFFFFFFFFFFFFFFFF:FFFFFFFFFFFFFFFFFFFFF,FFFFFFFFFF:FFFFFFFFF
@A00769:42:HV3CFDRXX:1:2101:10899:34209 2:N:0:TCTCATGATA+TCCACGTGTT
GGACTACTGGGGTTTCTAATCCTGTTTGCTACCCACACTTTCGAGCCTCAACGTCAGTTACAGTCCAGAGAGCCGCCTTCGCCACTGGTGTTCCTCCATATATCTACGCATTTCACCGCTACACATGGAATTCCACTCTCCTCTTCTGCACTCAAGTCTCCCAGTTTCCAATGACCCTCCCCGGTTGAGCCGGGGGCTTTCACATCAGACTTAAGAAACCGCCTGCGCTCGCTATACGCCCAATAAATCCG
+
FFFFFFFFFFFFFFFFFFFFFFFFFFFFFFFFFFFFFFFFFFFFFFFFFFFFFFFFFFFFFFF,FFFFFFFFFFFFFFFFFFFFFFFFFFFFFFFFFFFFFFFFFFFFFFFFFFFFFFFFFFFF:FFFF:FFFFFFFFFFFFFFFFFFFFFFFFFFFFFFFFFFFFFFFFFFFFFFFFFFFFFFFFFFFFFFFFFFFFFFFFF:FFFFFFFFFFFFFFFFFFFFFFFFFFFFF:FFFFFFFFF:FFFFFFF
@A00769:42:HV3CFDRXX:1:2101:32678:34319 2:N:0:TCTCATGATA+TCCACGTGTT
GGACTACTCGGGTTTCTAATCCTGTTTGCTCCCCACGCTTTCGATCCTCAGCGTCAGTTACAGACCAGAGAGCCGCCTTCGCCACTGGTGTTCCTCCATATATCTACGCATTTCACCGCTACACATGGAATTCCACTCTCCTCTTCTGCACTCAAGTCACCCAGTTTCCAATGACCCTCCCCGGTTGAGCCGGGGGCTTTCACAGCAGACATAAGAAACCGCCTGCGCTCGCGTGACGCCCAAGTAATCAG
+
:FFFFF::FFFF,FFFFFF,,FFF:,FF:,F:F:FFFFFFFFFF,FFFFFFF:FFFF:FF,:,F:F:FF,F,F:FFF,FFFF,FFFFFFFFFFF:FFF:FF,FFFF,F:FF,::FFFFF::FFF,F,FFF:F::,F,,:FFFFFFF:,:,:F:,F,,,,:,F,FF,,:F:F:FF:,,,::FFF:,,FF:,:FF,:FFF,FFFFF,,FFFF,,,FFF,F:,,:F,FFF,,F,F,,,:F,F,:,:,,,,F:::
@A00769:42:HV3CFDRXX:1:2101:3685:34397 2:N:0:TCTCATGATA+TCCACGTGTT
GGACTACAAGGGTATCTAATCCTGTTTGCTCCCCACGCTTTCGAGCCTCAGCGTCAGTTACAGACCAGAGAGCCGCCTTCGCCACTGGTGTTCCTCCATATATCTACGCATTTCACCGCTACACATGGAATTCCACTCTCCTCTTCTGCACTCAAGTCTCCCAGTTTCCAATGACCCTCCCCGGTTGAGCCGGGGGCTTTCACATCAGACTTAAGAAACCGCCTGCGCTCGCTTTACGCCCAATAAATCCG
+
FFFFFFFFFFFFFFFFFFFFFFFFFFFFFFFFFFFFFFFFFFFFFFFFFFFFFFFFFFFFFFFFFFFFFFFFFFFFFFFFFFFFFFFFFFFFFFFFFFFFFFFFFFFFFFFFFFFFFFFFFFFFFFFFF:FFFFFFFFFFFFFFFFFFFFFFF:,FFFFFFFFFFFFFFFFFFFFFFFFFFFFFFFF:FFFFFFFFFFFFFFFFFFFFFFFFFFFFFFFFFFFFFFFFFFFFF:F,F,FFFFFFF:FFF:F
@A00769:42:HV3CFDRXX:1:2101:25174:34475 2:N:0:TCTCATGATA+TCCACGTGTT
GGACTACCCGGGTTTCTAATCCTGTTTGCTCCCCACGCTTTCGAGCCTCAGCGTCAGTTACAGACCAGAGAGCCGCCTTCGCCACTGGTGTTCCTCCATATATCTACGCATTTCACCGCTACACATGGAATTCCACTCTCCTCTTCTGCACTCAAGTCTCCCAGTTTCCAATGACCCTCCCCAGTTGAGCCGGGGGCTTTCACTTCAGACTTAAATAACCGTCTGCGCTCGCTTTACGCCCAATAAATCCG
+
FFFFFFFFFFFFFFFFFFFFFFFFFFFFFFFFFFFFFFFFFFFFFFFFFFFFFFFFFFFFFFFFFFFFFFFFFFFFFFFFFFFFFFFFFFFFFFFFF:FFFFFFFFFFFFFFFFFFFFFFFF:FF:FFFFFFFFFFFFFFFFFFFFFFF,FFFFFF:FFFFFFFFFFFFFF:FFFFF:FFFFF,F:FFFFFF,:FFFFFFFFFF,FFFFFF:FFFFFFFFF,FFFFF:FF:FFFFFFFFFFFF,FFF,F:F
@A00769:42:HV3CFDRXX:1:2101:11514:34522 2:N:0:TCTCATGATA+TCCACGTGTT
GGACTACACGGGTTTCTAATCCTGTTTGCTCCCCACGCTTTCGTGCATGAGCGTCAGTGTTATCCCAGGGGGCTGCCTTCGCCATCGGTATTCCTCCACATCTCTACGCATTTCACTGCTACACGTGGAATTCTACCCCCCTCTGACACACTCTAGCCGTGCAGTCACCAATGCAATTCCCAGGTTAAGCCCGGGGATTTCACATCGGTCTTGCACAACCGCCTGCGCACGCTTTACGCCCAGTAATTCCG
+
FFFFFFFFFFFFFFFFFFFFFFFFFFFFFFFFFF:FFFFFFFFFFFFFFFFFFFFFFFFFFFFFFFFFFFFFFFFFFFFFFFFF,FFFFFFFFFFFFFFFFFFFFFFF:FFFFFFFFFFFFFFF,FFFFFFFFFFFFFFFFFFFFFFFFFFFFFFFFFFFFFFFF,FFFFFFFFFFFFFFFFFFFF:F,FFF:FFFFFFFFFFF:FFFFFFFFF:F:FFF:FFF,FFFFFFFFFFFFFFFFFFFFFFFFFF
@A00769:42:HV3CFDRXX:1:2101:3477:34601 2:N:0:TCTCATGATA+TCCACGTGTT
GGACTACAAGGGTATCTAATCCTGTTTGCTCCCCACGCTTTCGAGCCTCAGCGTCAGTTACAGACCAGAGAGCCGCCTTCGCCACTGGTGTTCCTCCATATATCTACGCATTTCACCGCTACACATGGAATTCCACTCTCCTCTTCTGCACTCAAGTCTCCCAGTTTCCAATGACCCTCCCCGGTTGAGCCGGGGGCTTTCACATCAGACTTAAGAAACCGCCTGCGCTCGCTTTACGCCCAATAAATCCG
+
FFFFFFFFFF:FFFFFFFFFFFFFFFFFFFFFFFFFFFFFFFFFFFFFFFFFFFFFFFFFFFFFFFFFFFFFFFFFFFFFFFFFFFFFFF:FFFFFFFFF:FFFFFFFFFFFFFFFFFFF:FFFFFFFFFFFFFFF,FFFFFF:FFF:FFFFFF:FFFFFFFFFFFFFFFFF,FFFFFFFFF:F:FFFFFFF:FFFFF:FFFFFFFFFFFFFFF:FF:FF:FF::FFFFFFFFFF,FFFFF:FFFF,FFFF
@A00769:42:HV3CFDRXX:1:2101:11035:34601 2:N:0:TCTCATGATA+TCCACGTGTT
GGACTACAGGGGTATCTAATCCTGTTTGCTCCCCACGCTTTCGAGCCTCAGCGTCAGTTACAGACCAGAGAGCCGCCTTCGCCACTGGTGTTCCTCCATATATCTACGCATTTCACCGCTACACATGGAATTCCACTCTCCTCTTCTGCACTCAAGTCTCCCAGTTTCCAATGACCCTCCCCGGTTGAGCCGGGGGCCTTCACATCAGACTTAAGAAACCGCCTGCGCTCGCTTTACGCCCAATAAATCCG
+
FFFFFFFFFFFFFFFFF:FFFFFFFFFFFFFFFFFFFFFFFFFFFFFFFFFFFFFFF,FFFF:FFFFFFFFFFFFFFFFFFFFFFFFFFFFFFFFFFFFFFFFFFFFFFFFF:FFFFFFF:FFFFFFFFFFFFFFFFFFFFFFFFFFFFFFFFFFF:F:FFFFF,FFFFFFFFFFFFFFFFFFFFFFFFFFF:FFFFFFFFFFFFFFFFFFFFF:FFFFFFFFFFFFFFF:FF:FFF,FFFFF:FFFFFFF
@A00769:42:HV3CFDRXX:1:2101:16152:34726 2:N:0:TCTCATGATA+TCCACGTGTT
GGACTACTAGGGTTTCTAATCCTGTTTGCTCCCCACGCTTTCGAGCCTCAGCGTCAGTTACAGACCAGAGAGCCGCCTTCGCCACTGGTGTTCCTCCATATATCTACGCATTTCACCGCTACACATGGAATTCCACTCTCCTCTTCTGCACTCAAGTCTCCCAGTTTCCAATGACCCTCCCCGGTTGAGCCGGGGGCTTTCACATCAGACTTAAGAAACCGCCTGCGCTCGCTTTACGCCCAATAAATCCG
+
FFFFFFFFFFFFFFFFFF:FFFFFFFFFFFFFFFFFFFFFFFFFFFFFFFFFFFFFFFFFFF:FFFFFFFF:FFFFFFFFFFF:F:FFFFFFFFFFF:FFFFFFFFFFFF::FFFFFFF:FFFFF,FFF,FF::FFFFFFFFFF:FFFFFFFFFFFFFFFFFFFFFFFFFFFFFFFFFFFFFFFFF:FFFFFFF::FFFFFFF:FFFFFFFFFFF:FFFFFF,F:F:FFF,FF,FFF,FFFF,FFF:FFF,
@A00769:42:HV3CFDRXX:1:2101:31268:34945 2:N:0:TCTCATGATA+TCCACGTGTT
GGACTACCGGGGTTTCTAATCCTGTTTGCTCCCCACGCTTTCGAGCCTCAGCGTCAGTTACAGACCAGAGAGCCGCCTTCGCCACTGGTGTTCTTCCATATATCTACGCATTTCACCGCTACACATGGAGTTCCACTTTCCTCTACTGCACTCAAGTCATCCAGTTTCCAAAGCAATTCCTCCGTTGAGCTGAGGGCTTTCACATCAGACTTAAGAAACCGCCTGCGCTCGCTTTACGCCCAATAAATCCG
+
FFFFFFFFFFFFFFFFFF:FFF,FF:,FFFFFFFFFFFFFFF:FFFF:FFFFFFF,:FFFFFF:FFFFFFFFFFFFF:FFFFF:FFFFFFFFFFFFFFF:FFFFFFFFFFFFFFFFFFFFFFFFFF:FFFFFFFFFFFFFFF:FFFF:FFFFFFFFFFFF:FF:FFFFFFFFFFFF,:FFF:,:FFFFFFFFF,F:FFFFFFFFFFFFF:FFF:FF:FFFFF:F:FFF:FFFFFFFFFFFFF:F:,FFFFF
@A00769:42:HV3CFDRXX:1:2101:17336:34961 2:N:0:TCTCATGATA+TCCACGTGTT
GGACTACAAGGGTATCTAATCCTGTTTGCTCCCCACGCTTTCGAGCCTCAGCGTCAGTTACAGACCAGAGAGCCGCCTTCGCCACTGGTGTTCTTCCATATATCTACGCATTTCACCGCTACACATGGAGTTCCACTTTCCTCTACTGCACTCAAGTCATCCAGTTTCCAAAGCAATTCCTCAGTTGAGCTGAGGGCTTTCACTTCAGACTTAAATAACCGCCTGCGCTCGCTTTACGCCCAATAAATCCG
+
F:FFFFFFFFFFF:FFFFFF:FFF:FFFFFFFFF,FFFFFFFFFFFFFFFFF:,FFFF:FFFFFFF:FFFFFFFFFFFF,FF:F:FFFFFFFFFFFFFFFFFFFFFFFFF,FFFF:FFFFFFFFFFFFF,FF:,FFFF:F,:FFFFFFF:FFFFFFFF,FFFFFFFFFFFFF,FF:FF:FFFFFFFFFFFFFF:,FFFFFF,FFFFFFFFF:,FFF:F,F,F,:,F:FFFFFF:FFF:FFFFF,FFF,FF,
@A00769:42:HV3CFDRXX:1:2101:14145:35070 2:N:0:TCTCATGAAA+TCCACGTGTT
GGACTACAGGGGTTTCTAATCCTGTTTGCTACCCACACTTTCGAGCCTCAACGTCAGTTACAGTCCAGAAAGCCGCCTTCGCCACTGGTGTTCTTCCATATATCTACGCACTTCACCGCTACACATGGAGTTCCACTTTCCTCTACTGCACTCAAGTCATCCAGTTTCCAAAGCAATTCCTCAGTTGAGCTGAGGGCTTTCACTTCAGACTTAAATAACCGTCTGCGCTCGCTTTACGCCCAATAAATCCG
+
FFFFF:FFFFFFFFFFFFFFFFFFFFFFFFFFFFFFFFFFFFFFFFFFFFFFFFFFFFFFFFFFFFFFFFFFFFFFFFFFFFFFFFFF:FFFFFFFFFFFFFFFFFFFFFF:FFFFFFFFFFFFFFFFFFFFFFFFFFFFFFFFFFFFFF:FFFFFFFF,FFFFFFFFFFFFFFFFFF:FFFFFFFFFFFFF:FFFFFFFF:FFFFFFFFF:FF:FFFFF:FFFF:FFFFFFFFFFF:FFFFF:FF:F:FF
@A00769:42:HV3CFDRXX:1:2101:2220:35180 2:N:0:TCTCATGATA+TCCACGTGTT
GGACTACTAGGGTATCTAATCCTGTTTGCTCCCCACGCTTTCGAGCCTCAGCGTCAGTTACAGACCAGAGAGCCGCCTTCGCCACTGGTGTTCCTCCATATATCTACGCATTTCACCGCTACACATGGAGTTCCACTTTCCTCTACTGCACTCAAGTCATCCAGTTTCCAAAGCAAGTCCTCAGGTGAGCTGAGGGCTGTCACTGCAGACTTATATGACCGTCTGCGCTCGCGTGACGCCCAATAACTCCG
+
FF,FFFFFFFFFFFFFFFFFFFFFFFFFFFFFFFFFFFFF,FFFFF:FFFFFFFFFFFFFFF::FFFFFFFFF:FFFFFFF,:FFFF,FFFF:FF:FFFFFFFFFFFFFF:,:FFFFFFF:FFFFFFFFF::FF:,,FF:FF:FFF:FFFFF::F,,FFFFF:FFF:::,FFFF:F,F:,F:FF,FFFFF,F:FFFFF:FFFF,,,,FF,,F,,,F,::FF,:FFFF,::,F,FFFF,F,FF:FF,,:F,:
@A00769:42:HV3CFDRXX:1:2101:18891:35180 2:N:0:TCTCATGATA+TCCACGTGTT
GGACTACCGGGGTATCTAATCCTGTTTGCTCCCCACGCTTTCGAGCCTCAGCGTCAGTTACAGACCAGAGAGCCGCCTTCGCCACTGGTGTTCCTCCATATATCTACGCATTTCACCGCTACACATGGAATTCCACTCTCCTCTTCTGCACTCAAGTCTCCCAGTTTCCAATGACCCTCCCCGGTTGAGCCGGGGGCTTTCACATCAGACTTAAGAAACCGCCTGCGCTCGCTTTACGCCCAATAAATCCG
+
FFFFFFFFFFFFFFFFFFFFFFFFFFFFFFFFFFFFFFFFFFFFFFFFFFFFFFFFFFFFFFFFFFFFFFFFFFFFFFFFFFFFFFFFFFFFFFFFFFFFFFFFFFFFFFFFFFFFFFFFFFFFFFF:FFFFFFFFFFFFFFFFFFFFFFF:FFFF:F:FF:FFFFFFFFF:FFFF:FFFFFFFFF:F,FFFFFFFFFFFFFFFFFFFFFFFFFFFFF,FFFFFFFFFF:FFFFFFFFFFFFFFFFFFF::
@A00769:42:HV3CFDRXX:1:2101:7600:35227 2:N:0:TCTCATGATA+TCCACGTGTT
GGACTACCAGGGTATCTAATCCTGTTTGCTCCCCACGCTTTCGAGCCTCAGCGTCAGTTACAGACCAGAGAGCCGCCTTCGCCACTGGTGTTCCTCCATATATCTACGCATTTCACCGCTACACATGGAATTCCACTCTCCTCTTCTGCACTCAAGTCTCCCAGTTTCCAATGACCCTCCCCGGTTGAGCCGGGGGCTTTCACATCAGACTTAAGAAACCGCCTGCGCTCGCTTTACGCCCAATAAATCCG
+
FFFFFFFFFFFFFFFFFFFFFFFFFFFFFFFFFFFFFFFFFFFFFFFFFFFFFFFFFFFFFFF:FFFFFFFFFFFFFFFFFFFFFFFFFFFFFFFFFFFFFFFFFFFFFFFFFFFFFFFFFFFFFFFFFFFFFFFFFFFFFFFFFFFFFFFFFFFFFFFF:FFFF:FFFFFFFFFFFFFFFFFFFFFFFFFF:FFFFFFFFFFFFFFFFFFFFF:FFFFFFFFF,FFFFFFFFFFFF,FFFFFFFFFFFFF
@A00769:42:HV3CFDRXX:1:2101:9164:35243 2:N:0:TCTCATGATA+TCCACGTGTT
GGACTACGAGGGTTTCTAATTACCGCGGCGGCTGGCAC
+
:FFFFFFFFFFFFFFFFFFFF,FFFFFFFFFFFFFFFF
@A00769:42:HV3CFDRXX:1:2101:13060:35289 2:N:0:TCTCATGATA+TCCACGTGTT
GGACTACGCGGGTTTCTAATCCTGTTTGCTACCCACGCTTTCGTGCCTCAGTGTCAGATACAGTCCAGTAAGCCGCCTTCGCCACTGGTGTTCCTCCTAATCTCTACGCATTTCACCGCTACACTAGGAATTCCACTTACCTCTCCTGCTCTCAAGTTATGCAGTTTCCAATGACCTTTTTGGGTTGAGCCCAAAAATTTCACACCAGACTTACATAACCACCTGCGCACCCTTTACGCCCAATAATTCCG
+
FFFFFFFFFFFFFFFFFFF,FFFFFFFFFFFFFFFFFFFFFFFFFFFFFFFFFFFFF:FFFFFFFFFFFFFFFFFFFFFFFFFFFFFFFFFFFFFFFFFFFFFFFFFFFFFFFFFFFFFFFFFFFFFFFFFFFFFFFFFFFFFFFFFFFFFFFFFFFFFFFFFFFFFFFFFFFFFFFFF:FFFFFFFFFFFFFFFFFFFFFFFFFFFFFFFFFFFFF:FFFFFF,FFFFFFF,FFFF:FFFFFFFFFFF:,
@A00769:42:HV3CFDRXX:1:2101:13304:35305 2:N:0:TCTCATGATA+TCCACGTGTT
GGACTACGAGGGTATCTAATTACCGCGGCTGCTGGCAC
+
FFFFFFFFFFFFFFFFFFFFFFFFFFFFFFFFFFFFFF
@A00769:42:HV3CFDRXX:1:2101:25617:35305 2:N:0:TCTCATGATA+TCCACGTGTT
GGACTACGGGGGTTTCTAATCCTGTTTGCTCCCCACGCTTTCGAGCCTCAGCGTCAGTTACAGACCAGAGAGCCGCCTTCGCCACTGGTGTTCCTCCATATATCTACGCATTTCACCGCTACACATGGAATTCCACTCTCCTCTTCTGCACTCAAGTCTCCCAGTTTCCAATGACCCTCCCCGGTTGAGCCGGGGGCTTTCACATCAGACTAAAGAAACCGCCTGCGCTCGCTTTACGCCCAATAAATCCG
+
FFFFFFFFFFFFFFFF:FFFFFFFFFFFFFFFFFFFFFFFFFFFFFFFFFFFFFFFFFFFFFFFFFFFFFFFFFFFFFFFFFFFFFFFFFFFFFFFFFFFFF:FFFFFFFFFFFFFFFFFFFFF,F,FFFFFFFFFFFFFFFFFFFFFFFFFFFFFFFFFFFF:FFFFFFFFFFFFFFFFFFFFF:FFFFFFFFFFFFFFFFFF,F:FFFF,FFF:,FF:FFFFFFFFFF:FFFFFF,FFFF::F:FFFFF
@A00769:42:HV3CFDRXX:1:2101:17273:35383 2:N:0:TCTCATGATA+TCCACGTGTT
GGACTACCCGGGTTTCTAATCCTGTTTGCTCCCCACGCTTTCGAGCCTCAGCGTCAGTTACAGACCAGAGAGCCGCCTTCGCCACTGGTGTTCCTCCATATATCTACGCATTTCACCGCTACACATGGAATTCCACTCTCCTCTTCTGCACTCAAGTCTCCCAGTTTCCAATGACCCTCCCCGGTTGAGCCGGGGGCTTTCACATCAGACTTAAGAAACCGCCTGCGCTCGCTTTACGCCCAATAAATCCG
+
FFFFFFFFFFFFFFFFFFFFFFFFFFFFFFFFFFFFF:FFFFFFFFFFFFFFFFFFFFFFFFFFFFFFFFFFFFFFFFFFFFFFFFFFFFFFFFFFFFFFFFFFFFFFFFFFFFFFFFFFFFFFFFFFFFFFFFFF:FFFFFFFFFFFFFFF:FFF,,FFFFFFFFFFFFFF:FFFFFFFFFF:FFFF,FFFFFFFFFFFFFFF:FFFFFFFF:FFFFFF,FFFFFFFFF:FF:FFFFFFFF::F::FF::
@A00769:42:HV3CFDRXX:1:2101:22290:35399 2:N:0:TCTCATGATA+TCCACGTGTA
GGACTACAAGGGTATCTAATCCTGTTTGCTCCCCACGCTTTCGAGCCTCAGCGTCAGTTACAGACCAGAGAGCCGCCTTCGCCACTGGTGTTCCTCCATATATCTACGCATTTCACCGTTACACATGGAATTCCACTCTCCTCTTCTGCACTCAAGTCTCCCAGTTTCCAATGACCCTCCCCGGTTGAGCCGGGGGCTTTCACATCAGACTTAAGAAACCGCCTGCGCTCGCTTTACGCCCAATGAATCCG
+
FFFFFFFFFFFFFFFFFFFFFFFFFFFFFFFFFFFFFFFFFFF:FFFFFFFFFFFFFFFFFFFFFFFFFFFFFFFFFFFFFFFFF:FFF:FFFFFFFFFFFFFFFFFFFFFFFFFFFFFF:FFFFFFFFFFFFFFFFFFFFFFFFFFFFFFF:FFF::FFFF:FFF:,FFFFFFF,F,FFFFF::FFFFFFF,FFFFF::FFFFFFFFFFF:F,FFFFFFFFF,FF:FFF:FFFFFF,FFF:,F,F:FFFF
@A00769:42:HV3CFDRXX:1:2101:17083:35430 2:N:0:TCTCATGATA+TCCACGTGTT
GGACTACCCGGGTTTCTAATCCTGTTTGCTCCCCACGCTTTCGAGCCTCAGCGTCAGTTACAGACCAGAGAGCCGCCTTCGCCACTGGTGTTCCTCCATATATCTACGCATTTCACCGCTACACATGGAATTCCACTCTCCTCTTCTGCACTCAAGTCTCCCAGTTTCCAATGACCCTCCCCGGTTGAGCCGGGGGCTTTCACATCAGACTTAAGAAACCGCCTGCGCTCGCTTTACGCCCAATAAATCCG
+
FFFFFFFFFFFFFFFFFFFFFFFFFFFFFFFFFFFFFFFFFFFFFFFFFFFFFFFFF:FFFFFFFFFFFFFFFF,FFFFFFFFFFFF:FFFFFFFFFFFFFFFFFFFFFFFFFFFFFFFFFFFFFFF:FFFFFFFFFFFFFFFFFFF:FFFFFFFFFFFFFFFFFFFFFFFF:FFFFFF:FFFF:FFFFFFFFFFFFFFFFFFF,FF:FFF:F,F:FFFFFFFFFF,FFF,FFFF:,FF:F:FFF:FFF,F
@A00769:42:HV3CFDRXX:1:2101:18267:35603 2:N:0:TCTCATGATA+TCCACGTGTT
GGACTACTGGGGTTTCTAATCCTGTTTGCTCCCCACGCTTTCGAGCCTCAGCGTCAGTTACAGACCAGAGAGCCGCCTTCGCCACTGGTGTTCCTCCATATATCTACGCATTTCACCGCTACACATGGAATTCCACTCTCCTCTTCTGCACTCAAGTCTCCCAGTTTCCAATGACCCTCCCCGGTTGAGCCGGGGGCTTTCACATCAGACTTAAGAAACCGCCTGCGCTCGCTTTACGCCCAATAAATCCG
+
FFFFFFFFFFFFFFFFFFFFFFFFFFFF:FFFFFFFFFFFFFFFFFFFFFFFFFFFFFFFFFFFFFF:FF:FFFFFFFFFFFFFFFFFFFFFFFFFFFFFFFFFFFFFFFFFFFFFFFFFFFFFFFFFF:FFFFFFFFFFFFFFFFFFFFFFFFF:FFFFFF::FFFFFFF:FFFFFFFFFF:FF:FFFFFFFFFFFFFFF:FFFFFFFFFFFFFFFFFFFFFFFF:FFFFFF,FFF:FFFFFFFFFFF,F
@A00769:42:HV3CFDRXX:1:2101:25446:35603 2:N:0:TCTCATGATA+TCCACGTGTT
GGACTACGGGGGTTTCTAATCCTGTTTGCTACCCACACTTTCGAGCCTCAACGTCAGTTACAGTCCAGAAAGCCGCCTTCGCCACTGGTGTTCTTCCATATATCTACGCATTTCACCGCTACACATGGAGTTCCACTTTCCTCTACTGCACTCAAGTCATCCAGTTTCCAAAGCAATTCCTCAGTTGAGCTGAGGGCTTTCACTTCAGACTTAAATAACCGTCTGCGCTCGCTTTACGCCCAAGAAATCCG
+
FFFFFFFFFFFFFFFFFFFFFFFFFFFF:FFF:FFFFFFFFFFFFFFFFFFF:FFFFFFFFFFFF,FFFFF:F:FFFFF:FFFFFFFF:FFFFFFFFFFFFFFFFFFFFFFFFFFFFFFFFFFFFFF::FFFFFFF:F,FF:FFFFFFFFFFFFFFFFF:FFFFFFFF:FFFFFFF:FFFFFFF,,:FFF,FF:FFF,FFF:FF:FF:F:FFFFFFFFFF,::F,FFFFF:FF,FFFFFFFFF,FFFFFFF
@A00769:42:HV3CFDRXX:1:2101:19931:35665 2:N:0:TCTCATGATA+TCCACGTGTT
GGACTACAAGGGTATCTAATCCTGTTTGCTACCCACACTTTCGAGCCTCAACGTCAGTTACAGTCCAGAAAGCCGCCTTCGCCACTGGTGTTCTTCCATATATCTACGCATTTCACCGCTACACATGGAATTCCACTCTCCTCTTCTGCACTCAAGTCTCCCAGTTTCCAATGACCCTCCCCGGTTGAGCCGGGGGCTTTCACATCAGACTTAAGAAACCGCCTGCGCTCGCTTTACGCCAAAGAAATCCG
+
FFFFFFFFFFFFFFFFFFFFFFFFFFFFFFFFFFFFFFFFFFFFFFFFFFFF:FFFFFF:FFFFFFFFFFFFFFFFF:FFFFFFFFFFFFFFFFFFFFFFFF:FFFFFFFFFFFFFFFFFFFFF:FFFF::FFFFFFFFFFFF:FFFFFFFFFFF:F:FFFFF:FFFFFFFFFFFFFFFFFFFFFFFFFFFFFFFFF:F:FFFFFFF:FFF,FFFFF:FF:,FF::,FFF:FF,FF::FF,:,,F,:F:::
@A00769:42:HV3CFDRXX:1:2101:6958:35806 2:N:0:TCTCATGATA+TCCACGTGTT
GGACTACGCGGGTTTCTAATCCTGTTTGCTCCCCACGCTTTCGAGCCTCAGCGTCAGTTACAGACCAGAGAGCCGCCTTCGCCACTGGTGTTCCTCCATATATCTACGCATTTCACCGCTACACATGGAATTCCACTCTCCTCTTCTGCACTCAAGTCTCCCAGTTTCCAATGACCCTCCCCGGTTGAGCCGGGGGCTTTCACATCAGACTTAAGAAACCGCCTGCGCTCGCTTTACGCCCAATAAATCCG
+
FFFFFFFFFFFFFFFFFFFFFFFFFFFFFFFFFFFFFFFFFFFF:FFFFFFFF:FFFFFFFFFFFFF:FFFFFFFFFFFFFFFFFFFFFFFFFFFFFFFFFFFFFFFFFFFFFFFFFFFFFFFFFFFFFFFFF:FFFFFFFFFFFFFFF:FFFFFFFFFFFFFFFFFFFFFFFFFFFFFFFFFFFFFFFFFFFFFFFFFFFFFFFFF:FFFFFFFFFFFFFFFFFF,FFF:FF:FFF:FFFFF:FFFFFF:
@A00769:42:HV3CFDRXX:1:2101:24957:35916 2:N:0:TCTCATGATA+TCCACGTGTT
GGACTACAGGGGTTTCTAATCCTGTTAGCTCCCCACGCTTTCGAGCCTCAGCGTCAGTTACAGACCAGAGTGCCGCCTTCGCCACAGGTGTTCCTCCTAATCTCTACGCATTTCACCGCTACACTAGGCATTCCACTTACCTCTCCAGCTCTCAAGTAATGCAGTTTCCAATGACCTTTTTGGGTTGAGCCCAAAAATTTCACACAAAACTTACATAACCACAAGCGCACCCTTTACGCCCAAAAATTCCG
+
FFFFFFF:,FFFFFFFFFFFFFFFFF,FFFFFFFFFFFFFFFF:FF,FFFFFFFFFFFFFF,,FFFFFF,,FF,FFFFFFFFFF,,FFFF:FF,:F:F,FF,FFFFFFFF:FFFFFFFFFFFFF,F:F,FFFFF:FFF,F,FFFFF,:F:FFFFFFF:F,,FFFFFFFFF,F:FFF,,FF:F,FFF,FFFFF,FFF:FFFFFFFF:F,FFFFFFF::,FFFF:::F::FF:FF,,F:,FF:F:,FF:,,FF
@A00769:42:HV3CFDRXX:1:2101:24406:36057 2:N:0:TCTCATGATA+TCCACGTGTT
GGACTACGGGGGTTTCTAATCCTGTTTGCTCCCCACGCTTTCGAGCCTCAGCGTCAGTTACAGACCAGAGAGCCGCCTTCGCCACTGGTGTTCCTCCATATATCTACGCATTTCACCGCTACACATGGAATTCCACTCTCCTCTTCTGCACTCAAGTCTCCCAGTTTCCAATGACCCTCCCCGGTTGAGCCGGGGGCTTTCACATCAGACTTAAGAAACCGCCTGCGCTCGCTTTACGCCCAATAAATCCG
+
FFFFFFF:FFFFFFFF,FF:F:FFFFFF:FF::FFFFFFFFFFFFFFFFFFFFF,F:FFFFF,FF:F:F,FFFF:FFFFFF:FF:F:F::FFF,FFFFFFFFFFFF:F,FFFF:FFFFFFFFFF:FFF,F:FFFF:,F,FFFFFFFFFFFFF:FFFFFFF:F:FFFFFFF:FF,FFFFFFFF:FFFFF:FFFFFFFFFFFFFFFFFFFFFFFFFFF,FFF:FF:FFFFFF,FFF,:FFFFFFF,FFFFFFF
@A00769:42:HV3CFDRXX:1:2101:3278:36198 2:N:0:TCTCATGATA+TCCACGTGTT
GGACTACTAGGGTATCTAATCCTGTTTGCTCCCCACGCTTTCGTGCATGAGCGTCAGTATTGGCCCAGGGGGCTGCCTTCGCCATCGGTATTCCTCCACATCTCTACGCATTTCACTGCTACACGTGGAATTCTACCCCCCTCTGCCATACTCTAGCCCGCCAGTCACAAATGCAGTTCCCAGGTTAAGCCCGGGGATTTCACATCTGTCTTAGCGAACCGCCTGCGCACGCTTTACGCCCAGTAATTCCG
+
,FFFFFFFFFFFFFFF,F,FFFF:FFFFFFFFFFFFFFF:FFFF:FFFFFFFFFFFFFFFFFFF:F::FFFFFFFFFFFFFFFFFFFFFFFFFFFFFFFF:FFFFFFFFFFFFFFFFFFF:FFF:FFFFFFFF:FFFF:FFFFFFFFFFFFFFFF:FFFFFFF,FFFFFF:F:FF,FFFFFFF,FFFFFFFFF:FFFFFFFFF:FFFFFFF,FFF:FFFFFF:FFFFFFFFFFFFFFFFFFFFFFFFFFFF
@A00769:42:HV3CFDRXX:1:2101:11677:36213 2:N:0:TCTCATGATA+TCCACGTGTT
GGACTACGGGGGTTTCTAATCCTGTTTGCTCCCCACGCTTTCGAGCCTCAGCGTCAGTTACAGACCAGAGAGCCGCCTTCGCCACTGGTGTTCCTCCATATATCTACGCATTTCACCGCTACACATGGAATTCCACTCTCCTCTTCTGCACTCAAGTCTCCCAGTTTCCAATGACCCTCCCCGGTTGAGCCGGGGGCTTTCACATCAGACTTAAGAAACCGCCTGCGCTCGCTTTACGCCCAATAAATCCG
+
FFFFFFFFFFFFFFFFFFFFFFFFFFFFFFFFFFFFFFFFFFF:FFFFF,FFFFFFFFFFFFF,:FFFFFFFFFFFFFFFF:FFFFFFFFFFF:FFFF:FFFFFFFFFFFFFFFFFFFFFFFFF,FFFFFFFFFF:FFFFFFFFFF:FFFFFFFFFFFFFFFFFFFFFFFFFFFFFFFFFFFFFFFFFFFFFFF:FFFFFFFF,FFFFFFFF:F:FFFF:FFFFF,FFFF,FF:FFF,FFFFF:FFFFF:,
@A00769:42:HV3CFDRXX:1:2101:10059:36354 2:N:0:TCTCATGATA+TCCACGTGTT
GGGGGGGGGGGGGGGGTGTGTTGGTGGGTTGAAACCCAAACGAAAGGCAGAAAAAGAAGGAAAAAAAAGAAAAAACAACAGACGAAAGGGGTGAAGAGGAGGAAAAAAAAAAAAGACAAACAGAAAAAGAAAAAACAAAAAAAAAAAAAAAAACAAAAAACACAAAAAGAAAAAAAACAACACAAAAGAAGAGGGGGGGAGAAAAAAAAAAAAAAAAAAACACACCAAAAAGCAAACAAAAAAAAAAAAAA
+
FFFFFF:,:F:FF:F,,,,,,,,,,,,,,,,,,,,,,,:,,,,,,,,,,,,,,,,,,,,,,,,F,,,:,,,,,,,,,,,,,,:,,,,,,,,,,,,,F,,,,,F,:F:,,FF::F,F,::F,:,F:,,:,:::,FF,,F,F,::,:,,:,,:F,,,F,F:,,F,FF:,,,F,:FF,FF,,FF:,F,F,,,F,:,,,,,,,,,,,,,F:F,::F,,FF:FFF,F,:F,,F,,:,,F,,,F,F:,,,:F:F,:F
@A00769:42:HV3CFDRXX:1:2101:7084:36432 2:N:0:TCTCATGATA+TCCACGTGTT
GGACTACCGGGGTTTCTAATCCTGTTTGCTCCCCACGCTTTCGAGCCTCAGCGTCAGTTACAGACCAGAGAGCCGCCTTCGCCACTGGTGTTCCTCCATATATCTACGCATTTCACCGCTACACATGGAATTCCACTCTCCTCTTCTGCACTCAAGTCTCCCAGTTTCCAATGACCCTCCCCGGTTGAGCCGGGGGCTTTCACATCAGACTTAAGAAACCGCCTGCGCTCGCTTTACGCCCAATAAATCCG
+
FFFFFFFFFFFFFFFFFFFFFFFFFFFFFFFFFFFFFFF:FFFFFFF,FFFFFFFFFFFFFFF,FFFFFFFFFFFFFFFFFFFFFFFFFFFFFFFFFFFFFFFFFFFFFFFFFFFFFFFFFFFF,FF:FFFFFFFFFFFFFFFF:FFFFFFFFFFFFFFFFFFFFFFFFFFFFFFF:FFFFFF:FFF:FFFF:FFFFFFFFFFF:F:FFFFFFFFF:FFFFFFF,FFFFF:FFFFFF,FFFFFFF:FFFFF
@A00769:42:HV3CFDRXX:1:2101:27064:36495 2:N:0:TCTCATGATA+TCCACGTGTT
GGACTACTCGGGTTTCTAATCCTGTTTGCTCCCCACGCTTTCGAGCCTCAGCGTCAGTTACAGACCAGAGAGCCGCCTTCGCCACTGGTGTTCCTCCATATATCTACGCATTTCACCGCTACACATGGAATTCCACTCTCCTCTTCTGCACTCAAGTCTCCCAGTTTCCAATGACCCTCCCCGGTTGAGCCGCGGGCTTTCACCTCAGACTTAAGAAACCGCCTGCGCTCGCTTTACGCCCAAGAAATCCG
+
FFFFFFF:FFFFF:FFFFFFFFFFFFFFFFFFFFFFFFFFFFFF:FFFFFFFFFFFFFFFFFFFFFFFFFFFFFFFFFFFFFFFFFFFFFFFFFFFFFF,FFFFFFFFFFFFFFFFF,FFFFFFF,FFFFFFFFFFFFFFFFFFFF,F:FFFFFFF,FF,FFFFFFF:FFFF,FFF,FFFFFFFFFFFFFFF,FFFFFFFFFF,,FF:FFFFF,FFFFFF:FF:,FFFFFFFFFFFF:FFFFF,FFFFFF,
@A00769:42:HV3CFDRXX:1:2101:27037:36573 2:N:0:TCTCATGATA+TCCACGTGTT
GGACTACTCGGGTTTCTAATCCTGTTTGCTCCCCACGCTTTCGAGCCTCAGCGTCAGTTACAGACCAGAGAGCCGCCTTCGCCACTGGTGTTCCTCCATATATCTACGCATTTCACCGCTACACATGGAATTCCACTCTCCTCTTCTGCACTCAAGTCTCCCAGTTTCCAATGACCCTCCCCGGTTGAGCCGGGGGCTTTCACATCAGACTTAAGAAACCGCCTGCGCTCGCTTTACGCCCAATAAATCCG
+
FFFFFFFFFFFFFFFFFFFFFFFFFFFF:FFFFFFFFFFFFFFFFFFFFFFFFFFFFFFFFFFFFFFFFFFFFFFFFFFFFFFFFFFFFFFFFFFFFFF,FFFFFFFFFFFFFFFFFFFFFFFFFFFFFF:FFFFFFFFFFFFF:FFFFFFFFFFFFFFFFFFFF:FFFFFF:FFFFFFFFFFFFFFFFFFFF,FFFFFFFFFFFFFFF:F,FFFFFFF::FFFF:FFFFFFFFFFFFFFFFFFFFFFF,F
@A00769:42:HV3CFDRXX:1:2101:23656:36699 2:N:0:TCTCATGATA+TCCACGTGTT
GGACTACGGGGGTTTCTAATCCTGTTTGCTACCCACACTTTCGAGCCTCAACGTCAGTTACAGTCCAGAAAGCCGCCTTCGCCACTGGTGTTCTTCCATATATCTACGCATTTCACCGCAACACATGGAGTTCCACTTTCCTCTACTGCACTCAAGTCATCCAGTTTACAAAGCAATTCCTCAGGTGAGCTGAGGGCTTTCACTACAGAATTAAATAACAGACTGCGCTCGCTTTAGGCCCCACAAATCCG
+
:,FFFFFFFFF:FF:FFFFFFFFFFF:FF:FFFFFFFFFFFF:FFF::FFFFFFFFFFF,:F:FF:FFFFFFFFF::::F,FFFF:FFFFF:,FFF:FFFFFF:FFFF,,F,,FFFFFF:F:FF:F:FFF,FFFF:F,FF:F,,F:FFF:FFF,F,FFFFFFFFF,F,::FFFF,F,F,,FF,:,,:F::,,FF:FF,,F,,FF,,FFF:,,FFF:F::,,F,,F,,,F:,:,,,F,,,:FF,,,F,F:,,
@A00769:42:HV3CFDRXX:1:2101:2971:36730 2:N:0:TCTCATGATA+TCCACGTGTT
GGACTACTAGGGTTTCTAATCCTGTTTGCTACCCACACTTTCGAGCCTCGACGTCAGTTACAGTCCAGAAAGCCGCCTTCGCCACTGGTGTTCTTCCATATATCTACGCATTTCACCGCTACACATGGAGTTCCACTTTCCTCTACTGCACTCAAGTCATCCAGTTTCCAATGACCCTCCCCGGTTGAGCCGGGGGCTTTCACATCAGACTTAAGAAACCGCCTGCGCTCGCTTTACGCCCAATAAATCCG
+
FFFFFFFFFFFFFFFFFFFFFFFFFFFFFFFFFFFFFFFFFFFFFFFFFF:FFFFFFFFFFFFFFFFFFFFFFFFFFFFFFFFFFFF:FFFFFFFFFFFFFFFFFFFFFFFFFF:FFFFFFFFFFFFFFFFFFFFFFFFFFFFFFFFFFFFFFFFFFFFFF::FFFFFFFFFFFFFFFFFFFFFFFFFFFFFFFFFFFFFFFF:FFFFFFFFF:F:FFFFF,FFFFFFFF:FFFF:F,FFFFFFFFFFF,,
@A00769:42:HV3CFDRXX:1:2101:1334:36746 2:N:0:TCTCATGATA+TCCACGTGTT
GGACTCCAGGGTATCTAATCCTGTTTGCTCCCCACGCTTTCGAGCCTCAGCGTCAGTTACAGACCAGAGAGCCGCCTTCGCCACTGGTGTTCCTCCATATATCTACGCATTTCACCGTTACACATGGAATTCCACTCTCCTCTTCTGCACTCAAGTCTCCCAGTTTCCAATGACCCTCCCCGGTTGAGCCGGGGGCCTTCACATCAGACTTAAGAAACCGCCTGCGCTCGCTTTACGCCCAATAATTCCGG
+
FFFFFFFFFFFFFFFFFFFFFFFFFFFFFFFFFFFFFFFFFF:FFFFFFFFFFFFFFFFFFFFFFFFFFFFFFFFFFFFFFFFFFFFFFFFFFFFFFFFFFFFFFFFFFFFFF:FFFFFFFFFFFFFFFFFFFFFFFFFFFFFFFFFFFFFF:FFFFFFFFFFFFFFFFFFF,FFFFFFFFFFFFF:FFFFFFFFFFFFF:FFFFFFFFFF:FF:FF:FFF,F::FFFFFFF,:FFFF:FFFFF,FFF:F,
@A00769:42:HV3CFDRXX:1:2101:16812:36808 2:N:0:TATCATGATA+TCCACGTGGT
GGACTACCAGGGTTTCTAATCCTGTTTGCTCCCCACGCTTTCGTGCATGAGCGTCAGTATTGGCCCAGGGGGCTGCCTTCGCCATCGGTATTCCTCCACATCTCTACGCATTTCACTGCTACACGTGGAATTCTACACCCCTCTGACATACACTAGCCCGCCAGTCACAAATGCAGTTCCCAGGTTAAGCCCGGGGATTTCACATCAGTCTTAGAGGACCGCCTGCGCACGCTTTACGCCCAGTAATTCCG
+
,,FF:F:,FFFFFFFFFFFFF:FF,FFFFFF::FFF,FFFFFF,,FFF,,FF:FFFF,F:,F,FFFFF,FF,::F:FFFF:FFF:,,,FF,:FFF::F,FF:FFFFF:,F,:,FFFF,FFFF:F,,:FFFFFFFF,:F,FFFFF,,F,FFF:FFF,,FF,FFF:FF:,FFFF:,FFFFFFFF,F::F:FFFF,F:,FFFF::FF,F:,,FFF,,,:FFFF,FFF,F,:FFF,F,FFF,FFFFF,FF,FF::
@A00769:42:HV3CFDRXX:1:2101:18295:36808 2:N:0:TCTCATGATA+TCCACGTGTT
GGACTACACGGGTTTCTAATCCTGTTTGCTCCCCACGCTTTCGAGCCTCAGCGTCAGTTACAGACCAGAGAGCAGCCTTCGCCACTGGTGTTCCTCCATATATCTACGCATTTCACCGCTACACATGGAATTCCACTCTCCTCTTCTGCACTCAAGTCTCCCAGTTTCCAAAGACCCTCCCCGGTTGAGCCGGGGGCTTTCACATCAGACTTAAGAAACCGCCTGCGCTCGCTTTACGCCCAATAAATCCG
+
FFFFFFF:,FFFFFFFFFFFFF,FFF:FFFFFFF,:FFFFFFF:FFFFFFF,FFFFF,FFFFFFFFFFF,,:,,FF,FFFFFFFF,F:FFFFF,FFFF:FFFFFFFFFFFFFFFFFFFFFFFFFF:FFF:FFFFFF,,,FF,FF,FFFFFFFF,FFFFFFFFFFFFFFFFF,FFFF:FFFF:,FFF,F,F:,,,,FFFFFFFFFFFFF:FFFFF:FFFFF,FFFFFFF,FFFFFFFF,FFFF:FFF:FFFF
@A00769:42:HV3CFDRXX:1:2101:30897:36871 2:N:0:TCTCATGATA+TCCACGTGTT
GGACTACGCGGGTTTCTAATCCTGTTTGCTCCCCACGCTTTCGAGCCTCAGCGTCAGTTACAGACCAGAGAGCCGCCTTCGCCACTGGTGTTCCTCCATATATCTACGCATTTCACCGCTACACATGGAATTCCACTCTCCTCTTCTGCACTCAAGTCTCCCAGTTTCCAATGACCCTCCCCGGTTGAGCCGGGGGCTTTCACATCAGACTTAAGAAACCGCCTGCGCTCGCTTTACGCCCAATAAATCCG
+
FFFFFFFFFFFFFFFFFFFFFFFFFFFFFFFFFFFFFFF:FFFFFFFFFFFFFFFFFFFFFFFFFFFFFFFFFFFFF:FFFFFFFFFFFFFFFFFFFFFFFFFFFFFFFFFFFFFFFFF:FFFF:FFFF:FFFFFFFFFFFFFF:FFFFFFFFFFFFFFFFFFFFFFFFFFFFFFFFFFFFFFFFFFFFFFFFFFFFFF:FFFFFFFFFFFFFF:FF,FFFFFF,FFFFF,FF,FFF:FFFFFFFFFFFFF
@A00769:42:HV3CFDRXX:1:2101:26078:36949 2:N:0:TCTCATGATA+TCCACGTGTT
GGACTACACGGGTTTCTAATCCTGTTTGCTCCCCACGCTTTCGAGCCTCAGCGTCAGTTACAGACCAGAGAGCCGCCTTCGCCACTGGTGTTCCTCCATATATCTACGCATTTCACCGCTACACATGGAATTCCACTCTCCTCTTCTGCACTCAAGTCTCCCAGTTTCCAATGACCCTCCCCGGTTGAGCCGGGGGCTTTCACATCAGACTTAAGAAACCGCCTGCGCTCGCTTTACGCCCAATAAATCCG
+
FFFFFFFFFFFFFFFFFFFFFFFFFFFFFFFFFFFFFFFFFFFFFFFFFFFFFFFFFFFFFFFFFFFFFFFFFFFFFFFFFFFFF:FFFFF:FFFFFFFFFFFFFFFFFFF:FFFFFFFFFFFFFFFFFFFFFFFFFFFFFFFFFFFFFFFFFFFFF:FFFFFFFFFFFF:FFFFFFFFFFFFFFFFFFFFFFFF:F,FFFFFFFF:FFFFFF,FFFFFFFFFFFFFFFFFFFFFFF:FFFFF:F,FFFFF
@A00769:42:HV3CFDRXX:1:2101:10619:36980 2:N:0:TCTCATGATA+TCCACGTGTT
GGACTACGGGGGTATCTAATCCTGTTTGCTCCCCACGCTTTCGAGCCTCAGCGTCAGTTACAGACCAGAGAGCCGCCTTCGCCACTGGTGTTCCTCCATATATCTACGCATTTCACCGCTACACATGGAATTCCACTCTCCTCTTCTGCACTCAAGTCTCCCAGTTTCCAATGACCCTCCCCGGTTGAGCCGGGGGCTTTCACATCAGACTTAAGAAACCGCCTGCGCTCGCTTTACGCCCAAGAAATCCG
+
FFF:FFFFFFFFFFFFFFFFFFFFFFFFFFFFFFFFFFFFFFFF:FFFFFFFFFFFFFFFFFFF:FFFF:FFFFFFFFFFFFFFFFFFFFFFFFFFFFFFFFFFFFFFF:FFFFFFFFFFFFFFFFFFFFFF:FF:FFFFFFFFFFF:FFFFFFFFFFFFFFFFFFFFFFF:FFFFFFFFFFF:FFFFFFF:FFFFFFFFF:FFFFFFFFFF,FFFFFFFFFFFFFFFFFFFFFFFFFFFFFF,FFFFFFF
@A00769:42:HV3CFDRXX:1:2101:7401:37043 2:N:0:TCTCATGATA+NCCACGTGTT
GGACTACTGGGGTTTCTAATCCTGTTTGCTCCCCACGCTTTCGAGCCTCAGCGTCAGTTACAGACCAGAGAGCCGCCTTCGCCACTGGTGTTCCTCCATATATCTACGCATTTCACCGCTACACATGGAATTCCACTCTCCTCTTCTGCACTCAAGTCTCCCAGTTTCCAATGACCCTCCCCGGTTGAGCCGGGGGCTTTCACATCAGACTTAAGAAACCGCCTGCGCTCGCTTTACGCCCAATAAATCCG
+
:FFFFFFFFFFF::FFFFFFFFFFFFFFFFFFFF:,FFFFFFFFF:FFFF:FFFFF:F,:FFFFF:FFFFFFFFFFFFFF:FFFF:F:FFFFFFFFFF,FFFFFFFF:FFFFFFFFF,FFFFFFFFFFFF::FFF,:FFFFFFFFFFFFFFFFFFFFFFFFFFFFFF:FFFFFFFFFFFFFFFFFFFFFFFF:FFFFFFFFFFF:FF:FFF:FFFFFFFFFFF:FFFFFFFFFFFFF:FFFFF,FF:FFFF
@A00769:42:HV3CFDRXX:1:2102:26033:1078 2:N:0:TCTCATGATA+TCCACGTGTT
GGACTACAGGGGTTTCTAATCCTGTTTGCTCCCCACGCTTTCGAGCCTCAGCGTCAGCTACAGACCAGAGAGCCGCCTTCGCCACTGGTGTTCCTCCATATATCTACGCATTTCACCGCTACACATGGAATTCCACTCTCCTCTTCTGCACTCAAGTCTCCCAGTTTCCAATGACCCTCCCCGGTTGAGCCGGGGGCTTTCACATCAGACTTAAGAAACCGCCTGCGCTCGCTTTACGCCCAATAAATCCG
+
FFFFFFFFFFFFFFFFFFFFFFFFFFFFFFFFFFFFFFFFFFFFFFFFFFFFFFFFFFFFFFFFFFFFFFFFFFFFFFFFFFFFFFFFFFFF:FFFFFFFFFFFFFFFFFFFFFFFFFFFFFFF:FFFFFFFFFFFFFFF:F:FFFFFFFFFFFFFFFFFFFFFFFFFFFFFFFFFFFFFFFF:FFFF,:FFFFFFFF:F:FFF:FFFFFFFFFF::FF::FFFF,FFFF,:F,FFF:FFFFF:FFF,F,F
@A00769:42:HV3CFDRXX:1:2102:1579:1282 2:N:0:TCTCATGATA+TCCACGTGTT
GGACTACGCGGGTATCTAATCCTGTTCGCTCCCCACGCTTTCGAGCCTCAGCGTCAGTTACAGACCAGAGAGCCGCCTTCGCCACTGGTGTTCCTCCATATATCTACGCATTTCACCGCTACACATGGAATTCCACTCTCCTCTTCTGCACTCAAGTCTCCCAGTTTCCAATGACCCTCCCCGGTTGAGCCGGGGGCTTTCACATCAGACTTAAGAAACCGCCTGCGCTCGCTGTACGCCCAAGAAATCCG
+
FFFFFFFFFFFFFFFFFFFFFF:FFFFFFFFFFFFFFFFFFFFF:FFFFFFFFFFFFFFFFFFFFFFFFFFFFFFFFFFFFFFFFFFFFFF:FFFFFF:FFFFFFFFFFFFF:FFFFFFFFFFFF,FFFFFFFFFFFFFF:FF,F:FFFFFFFF:FFFFF,FFFFFFFFFFFFF:F,FFFFFFFFFFFFFFF:FFFFFFFFFFFFFFFFFFFFFFF,FFFFFFFFFFFFFFFF,FFFFFFFFF,F,,FFFF
@A00769:42:HV3CFDRXX:1:2102:7961:1313 2:N:0:TCTCATGATA+TCCACGTGTG
GGACTACTAGGGTTTCTAATGCCAGGACTGTATCTTGGCTCTTACCGCGGCGGCTGACAC
+
FFFFFFFFFFFFFFFFFFFFFFFFFFFFFFFFFFFFFFFFFFF,FFFFFFFFFFFFFFFF
@A00769:42:HV3CFDRXX:1:2102:1353:1454 2:N:0:TCTCATGATA+TCCACGTGTG
GGACTACGCGGGTTTCTAATCCTGTTTGCTCCCCACGCTTTCGAGCCTCAGCGTCAGTTACAGACCAGAGAGCCGCCTTCGCCACTGGTGTTCCTCCATATATCTACGCATTTCACCGCTACACATGGAATTCCACTCTCCTCTTCTGCACTCAAGTCTCCCAGTTTCCAATGACCCTCCCCGGTTGAGCCGGGGGCTTTCACATCAGACTTAAGAAACCGCCTGCGCTCGCTTTATGCCCAATAAATCCG
+
FFFFFFFFFFFFFFFFFFFFFFFFFFFFFFFFFFFFFFFFFFFFFFFFFFFFFFFFFFFFFFFFFFFFFFFFFFFFFFFFFFFFFFFFFFFFFFFFFFFFFFFFFFFFFFFFFFFFFFFF:FFFFFFFFFFFFFFFFFFFFFFFFFFFFFFFFFF:FFFFFFFFFFFFFFFFF,FFFFFFFFFFFFFFFFFFFFFFFFFFFFFFFF:FFFFFFFFFFFFFFFFFFF:FFFFFFFFFF:FFFFFFFFFFFFF
@A00769:42:HV3CFDRXX:1:2102:19994:1454 2:N:0:TCTCATGATA+TCCACGTGTT
GGACTACAGGGGTTTCTAATCCTGTTTGCTACCCACACTTTCGAGCCTCAACGTCAGTTACAGTCCAGAAAGCCGCCTTCGCCACTGGTGTTCCTCCATATATCTACGCATTTCACCGCTACACATGGAATTCCACTCTCCTCTTCTGCACTCAAGTCTCCCAGTTTCCAATGACCCTCCCCGGTTGAGCCGGGGGCTTTCACATCAGACTGAAGAAACCGCCTGCGCTCGCTTTACGCCCAAAAAATCCG
+
FFFFFFFFFFFFFFFFFFFFFFFFFFFF::FFFFFFFFFFFFFFFFFFFFFFFFFFFFFFFFFFFF,FFFFFFFFFFFFFFFF,FFFFFF:FFFFFFFFFFF,FFFFFF:F,FFFFFFF,FFFF,FFFF,FFFFFFFFFFFFF,FFFFFFFFFFFFFFFF,FF:F:FFFFF,FFFFFFFFFFF:FFFFFFFFFFFFFFFFFFFFFFFFFFF,FFFFFFFF,FFFFF,FFFFFFF:FFF,FF,F:F,FFFF,
@A00769:42:HV3CFDRXX:1:2102:3360:1485 2:N:0:TCTCATGATA+TCCACGTGTT
GGACTACGAGGGTATCTAATCCTGTTTGCTACCCACACTTTCGAGCCTCAGCGTCAGTTACAGACCAGAGAGCCGCCTTCGCCACTGGTGTTCCTCCATATATCTACGCATTTCACCGCTACACATGGAATTCCACTCTCCTCTTCTGCACTCAAGTCTCCCAGTTTCCAATGACCCTCCCCGGTTGAGCCGGGGGCTTTCACATCAGACTTAAGAAACCGCCTGCGCTCGCTTTACGCCCAATAAATCCG
+
FFFFFFFFFFFFFFFFFFFFFFFFFFFFFFFFFFFFFFFFFFFFFFFFFFFFFFFFFFFFFFFFFFFFFFFFFFFFFFFFFFFFFFFFFFFFFFFFFFFFFFFFFFFFFFFFFFFFFFFFFFFFFFFFFFFFFFFFFFFFFFFFFFFFFFFFFFFFFFFFFFFFFFFFFFFFFFFFFFFFFFFFFFFFFFFFFFFFFFFFFFFFFFFFFFFFFFFFFFFFFFFFFFFFFFFFFFFFFFFFFFFFFFFFFFF
@A00769:42:HV3CFDRXX:1:2102:32777:1548 2:N:0:TCTCATGAAA+TCCACGTGTT
GGACTACTAGGGTATCTAATCCTGTTTGCTCCCCACGCTTTCGAGCCTCAGCGTCAGTTACAGACCAGAGAGCCGCCTTCGCCACTGGTGTTCCTCCATATATCTACGCATTTCACCGCTACACATGGAATTCCACTCTCCTCTTCTGCACTCAAGTCTCCCAGTTTCCAATGACCCTCCCCGGTTGAGCCGGGGGCTTTCACATCAGACTTAAGAAACCGCCTGCGCTCGCTTTACGCCCAATAAATCCG
+
FFFFFFFFFFFFFFFFFFFFFFFFFFFFFFFFFFFFFFFFFFFFFFFFFFFFFFFFFFFFFFFFFFFFFFFFFFFFFFFFFFFFFFFFFFFFFFFFFFFFFFFFFFFFFFFFFFFFFFFFFFFFFFFFFFFFFFFFFFFFFFFFFFFFFFFFFFFF:FFFFFFFFFFFFFFFFFFFFFFFFFFFFFFFFFFFFFFFFFFFFFFFFFFFFFFFFFFF:FFF:FF::FFFFFFF:FFFFFFFFF:,FFFFF:F
@A00769:42:HV3CFDRXX:1:2102:11306:1626 2:N:0:TCTCATGATA+TCCACGTGTT
GGACTACGAGGGTTTCTAATCCTGTTTGCTCCCCACGCTTTCGAGCCTCAGCGTCAGTAACAGACCAGAGAGCCGCCTTCGCCACTGGTGTTCATCCATATATCTACGCATTTCACCGCTACACATGGAATCCCACTCTCCTCTTCTTCACTCAAGTCTCCCAGTTTCAAATGACCCTCCCCGGTTGAGCCGGGGGCTTTCACATCAGACTTAAGAAACCGCCTGCGATCGCTTTACGCCCAATAAATCCG
+
FFFFFFF:FFFFFFFFFFFFFFFFFFFFFFFFFFFFFFFFFFFFFFFFFFFFFFFF,F:F,FF:FFFF:FFF:FFFFFFFFFFFFFFFFFF:F,FFFFFFFFFFFFFFFFFFFFFFFFFFFFFFFFFFFFF,FFFFFFFFFFFFFFF,FF,FFFFF:FFFF,FFFFFF,FFFFF,:FFFFFFFFFFFFFFFF:FFFFFFFFFFFFF,:FFFF,F,FFFFFFFFF:FF,:FFFFF:FF,FFFFFFFFFFFFF
@A00769:42:HV3CFDRXX:1:2102:8947:1673 2:N:0:TCTCATGATA+TCCACGTGTT
GGACTACTGGGGTTTCTAATCCTGTTTGCTCCCCACGCTTTCGAGCCTCAGCGTCAGTTACAGACCAGAGAGCCGCCTTCGCCACTGGTGTTCCTCCATATATCTACGCATTTCACCGCTACACATGGACTTCCACTCTCCTCTTCTGCACTCAAGTCTCCCAGTTTCCAATGACCCTCCCCGGTTGAGCCGGGGGCTTTCACATCAGACTTAAGAAACCGCCTGCGCTCGCTTTACGCCCAATAAATCCG
+
FFFFFFFFFFFFFFFFFFFFFFFFFFFFFFFFFFFFFFFFFFFFFFFFFFFFFFFFFFFFFFFFFFFFFFFFFFFFFFFFFFF:F:FFFFFFFFFFFFFFFFFFFFFFFFFFFFFFFFFFFFFFFFFFF,FFFFFFFFFFFFFFFFFFFFFFFFFFFFFFFFFFFFFFFFFFFFFFFFFFFFFFF:FFFFF:FFFFFFFFF,FFFFFFFFFFFFFFFFFFFFFFFFFFFFFFF:FFFFFFFFF,FFFFFFF
@A00769:42:HV3CFDRXX:1:2102:20989:1767 2:N:0:TCTCATGATA+TCCACGTGTT
GGACTACAAGGGTTTCTAATCCTGTTTGCTACCCACGCTTTCGTGCCTCAGTGTCAGATACAGTCCAGTAAGCCGCCTTCGCCACTGGTGTTCCTCCTAATCTCTACGCATTTCACCGCTACACTAGGAATTCCACTTACCTCTCCTGCTCTCAAGTTATGCAGTTTCCAATGACCTTTTTGGGTTGAGCCCAAAAATTTCACACCAGACTTACATAACCACCTGCGCACCCTTTACGCCCAATAATGACG
+
FFFFFFFFFFF:FFFFFFFFF:FFFFFFFFFFFFFFFFFFFFFFFFF:F,FF:FFFFFF::FFFFFF:FFFFFFFF,,FFFF:FFFF:FFFFFFFF,FFFF,FFFF,FFFFFF:F,FFFFFFFF:FFFFFF,FFFFFFFFFFFF:FFFFFFFFFFFFF:FFFFFF,FFF:F:FFFFFFFFFFFFFFFFF:::FFFFF,F:F,:FFF:FFF,:F:F,FFFFF,FF::F:FFFF:,FF,FF:F:F,:,F,::F
@A00769:42:HV3CFDRXX:1:2102:26449:1830 2:N:0:TCTCATGATA+TCCACGTGTT
GGACTACCCGGGTTTCTAATCCTGTTTGCTCCCCACGCTTTCGAGCCTCAGCGTCAGTTACAGACCAGAGAGCCGCCTTCGCCACTGGTGTTCCTCCATATATCTACGCATTTCACCGCTACACATGGAATTCCACTCTCCTCTTCTGCACTCAAGTCTCCCAGTTTCCAATGACCCTCCCCGGTTGAGCCGGGGGCTTTCACATCAGACTTAAGAAACCGCCTGCGCTCGCTTTACGCCCAATAAATCCG
+
FFFFFFFFFFFFFFFFFFFFFFFFFFFFFFFFFFFFFFFFFFFFFFFFFFFFFFFFFFFFFFFFFFFFFFFFFFFFFFFFFFFFFFFFFFFFFFFFFFFFFFFFFFFFFFFFFFFFFFFFFFFFFFFFFFFFFFFFFFFFFFF:FFFFFFFFFFFFFFFFFFFFFFFFFFFFFFFFFFFFFFFFFFFFFFFFFFFFFFFFF:FFFFFFFFFFFFFFFFFFFFFFFFFFFFFFFFFFFFFFFF:FFFFFF,F
@A00769:42:HV3CFDRXX:1:2102:7536:1955 2:N:0:TCTCATGATA+TCCACGTGTT
GGACTACCAGGGTTTCTAATCCTGTTTGCTCCCCACGCTTTCGAGCCTCAGCGTCAGTTACAGTCCAGAAAGCCGCCTTCGCCACTGGTGTTCTTCCATATATCTACGCATTTCACCGCTACACATGGAGTTCCACTTTCCTCTACTGCACTCAAGTCATCCAGTTTCCAAAGCAATTCCTCAGTTGAGCTGAGGGCTTTCACTTCAGACTTAAATAACCGTCTGCGCTCGCTTTACGCCCAATAAATCCG
+
FFFFFFFFFFFFFFFFFFFFFFFFFFFFFFFFFFFFFFFFFFFFFFFFFFFFFFFFFFFFFFFFFFFFFFFFFFFFFFFFFFFFFFFFFFFFFFFFFFFFFFFFFFFFFFFFFF:FFFFFFFFFFFFFFFFFFFFFFFFFFFFFFFFFFFFFFFFFFFFFFFFFFFFFFFFFFFFFFFFFFFFFFFFFFFFFFFFFFFFF:FFFFFFFF:FFFF:FFF:FFFFFFFFFFFFFFFFFFFFFFFF,FFF:F,F
@A00769:42:HV3CFDRXX:1:2102:26286:1955 2:N:0:TCTCATGATA+TCCACGTGTT
GGACTACCCGGGTTTCTAATCCTGTTTGCTCCCCACGCTTTCGAGCCTCAGCGTCAGTTACAGACCAGAGAGCCGCCTTCGCCACTGGTGTTCCTCCATATATCTACGCATTTCACCGCTACACATGGAATTCCACTCTCCTCTTCTGCACTCAAGTCTCCCAGTTTCCAATGACCCTCCCCGGTTGAGCCGGGGGCTTTCACATCAGACTTAAGAAACCGCCTGCGCTCGCTTTACGCCCAATAAATCCG
+
FFFFFFFFFFFFFFFFFFFFFFFFFFFFFFFFFFFFFFFFFFFFFFFFFFFFFFFFFFFFFFFFFFFFFFFFFFFFFFFFFFFFFFFFFFFFFFFFFFFFFFFFFFFFFFFFFFFFFFFFFFFF,FFFFFFFFFFFFFFFFFFFFFFFFFFFFFFFFFFFFFFFFFFFFFFFFFF:FFFFFFFFFFF:FFFFFF:FFFFFFFFFFFFFFFFFFFFFFFFF:FFF:FFFFFFFFFFFFFFFFFF:FFFFFFF
@A00769:42:HV3CFDRXX:1:2102:20320:2018 2:N:0:TCTCATGATA+TCCACGTGTT
GGACTACTGGGGTATCTAATCCTGTTTGCTCCCCACGCTTTCGAGCCTCAGCGTCAGTTACAGACCAGAGAGCCGCCCTCGCCACTGGTGTTCCTCCATATATCTACGCATTTCACCGCTACACATGGAATTCCACTCTCCTCCTCTGCACTCAAGTCTCCCAGTTTCCAATGACCCTCCCCGGTTGAGCCGGGGGCTTTCACATCAGACTTAAGAAACCGCCTGCGCTCGCTTTACGCCCAATAAATCCG
+
FFFFFFF,:FFFFFFFFFFFFFFFFFFFFFFFFFFFFFFFFFFFFFFFFFFFFFFFFFFFFFFFFFFFFFFFFFF,FF:FFFFFFFFFFFF,FFFFFFFFFFFFFFFFFFFFFFFFFFFFF,FFFFFF,FFFFFFFFFFFFFF:FFFFF:FFFFFFFFFFFFFF:FFFF:::F,FFFFFF:FFFFFFF:F:FFF:FFFFFFFFFFFFFFF:FFFFFFFF:FFFFFFF:FFFFF,FFFFFFF,FFFFF:,FF
@A00769:42:HV3CFDRXX:1:2102:6668:2174 2:N:0:TCTCATGATA+TCCACGTGTT
GGACTACGGGGGTTTCTAATCCTGTTTGCTCCCCACGCTTTCGAGCCTCAGCGTCAGTTACAGACCAGAGAGCCGCCTTCGCCACTGGTGTTCCTCCATATATCTACGCATTTCACCGCTACACGTGGAATTCCACTCTCCTCTTCTGCACTCAAGTCTCCCAGTTTCCAATGACACTCCCCGGTTGAGCCGGGGGCTTTCACATCAGACTTAAGAAACCGCCTGCGCTCGCTTTACGCCCAATAAATCCG
+
:FFFFFFFFFFFFFFFFFFFFFFFFFFFFFFFFFFFFF:FFFFFFFFFFFFFFFFFFFFFFFFFFFFFFFFFFFFFF,FF:FFFFFFF:FFFFFFFFFFFFFFFFFFFFFFFFFFFF:FFFFFFFFFFFFFFFFFFFFFF,FF::FFFF:FFFFFFF,F:,:FFFFFFFFFF,FF,FFFFFFF,,FFF:FFF,F:FF:FFFFFFFFFFFF:,FF,:FFFFFFFFF:FFFFFF,:FF,FFF:F:,FFF,FFF
@A00769:42:HV3CFDRXX:1:2102:13349:2190 2:N:0:TCTCATGATA+TCCACGTGTT
GGACTACTGGGTATCTAATCCTGTTTGCTCCCCACGCTTTCGAGCCTCAGCGTCAGTTACAGACCAGAGAGCCGCCTTCGCCACTGGTGTTCCTCCATATATCTACGCATTTCACCGCTACACATGGAATTCCACTCTCCTCTTCTGCACTCAAGTCTCCCAGTTTCCAATGACCCTCCCCGGTTGAGCCGGGGGCTTTCACATCAGACTTAAGAAACCGCCTGCGCTCGCTTTAAGCCCAATAAATCCGG
+
:FFFFFFFFFFFFFFFFFFF:FFF,FFFFFFFFFF:F:FFFFFFFFFFFFFFF,FFFFF,FF:FF:FF:FFFFFF:FFFFFFFFFFFFF:F,FF:FFFFFFFFFFF:FFFFFFFFFFFF:FFFF,:FFF,F:F,:F,::FFF:FFFFFFFFFFF:FF,FFFFFFFFF,:,FFFF,FFFFFF:FFF:FFFFFFFFFFFFFFFFF,FFFFFFFFFFF:FFFFF,F::FFFFFFF,FF,F,,FF,F,FFFF:F,
@A00769:42:HV3CFDRXX:1:2102:22706:2206 2:N:0:TCTCATGATA+TCCACGTGTT
GGACTACTGGGGTTTCTAATCCTGTTCGCTCCCCACGCTTTCGAGCCTCAGCGTCAGTTACAGACCAGAGAGCCGCCTTCGCCACTGGTGTTCCTCCATATATCTACGCATTTCACCGCTACACATGGAATTCCACTCTCCTCTTCTGCACTCAAGTCTCCCAGTTTCCAATGACCATCCCCGGTTGAGCCGGGGGCTTTCACATCAGACTTAAGAAACCGCCTGCGCTCGCTTTACGCCCAATAAATCCG
+
,FFFF:FFFFF:FFFFFFF,FFFFFF:FFFFFFFFFFFFFFFFF:FFFFFFFFF,F:::FFFFFFFFFF,F:FF:FFFFFF:FF,F:FFFFFFFF:FFFFFFFFFFFFFFFFFFFFFFFFFFFFF,FFF,FFFFF:FFF:FFFFFFFFFFFFFFFF:FFFFFFFFFFF:FFFFF:F,FFFFFF:FFFFFFFFFFFFFFF:FFFFFFFFFFFFFFFFF,:F,FFFFF,FFF,FFFFFF:FFFFFF:FFFFF,
@A00769:42:HV3CFDRXX:1:2102:8296:2456 2:N:0:TCTCATGATA+TCCACGTGTT
GGACTACCCGGGTATCTAATCCTGTTTGCTCCCCATGCTTTCGAGCCTCAGCGTCAGTTACAGACCAGAGAGTCGCCTTCGCCACTGGTGCTCCTCCATATATCTACGCATTTCACCGCTACACATGGAATTCCACTCTCCTCTTCTGCACTCAAGTCTCCCAGTTTCCAATGACCCTCCCCGGTTGAGCCGGGGGCTTTCACATCAGACTTAAGAAACCGCCTGCGCTCGCTTTACGCCCAATAAATCCG
+
FFFFFFFFFFFFFFFFFFFFFFFFFFFF:FFFFFFFF:FFFFFF:FFF:FFF:FFFFFFFFFFFFFFFFFFF:F,F:,FFFFFFFFFF,FFFF:::FF,FFFFFFFF:F:FF,FFFFF:FFF:FFFFF,:F,:FF,FFFF:,:FFFFFFF:FFF:FF::FFFFFFFFFFFFFF:FFFFFFFFFFF,FFFFFFF:FFF:FFF,FFFFFFF:FFFFFF,FFFFFFFFFFFFF:FF,FF:FFFFFF,,:F:FFF
@A00769:42:HV3CFDRXX:1:2102:19741:2487 2:N:0:TCTCATGATA+TCCACGTGTT
GGACTACTGGGGTATCTAATCCTGTTTGCTCCCCACGCTTTCGAGCCTCAGCGTCAGTTACAGACCAGAGAGCCGCCCTCGCCACTGGTGTTCCTCCATATATCTACGCATTTCACCGCTACACATGGAATTCCACTCTCCTCCTCTGCACTCAAGTCTCCCAGTTTCCAATGACCCTCCCCGGTTGAGCCGGGGGCTTTCACATCAGACTTAAGAAACCGCCTGCGCTCGCTTTACGCCCAATAAATCCG
+
FFFFFFFFFFFFFFFFFFFFFFFFFFFFFFFFFFFFFFFFFFFFFFFFFFFFF:FFFFFFFFFFFFFFFFFFFFFFFFFFFFFFFFFFFFFFFFFFFFFFFFFFFFFFFFFFFFFFFFFFFFFFFFFFFFFFFFFFFFFFFFFFFFFFFFFFFFFFFFFFFFFFFFFFFFFFFFFFFFFFFFFFFFFFFFFFFF:FFFFFFFFFFFFFFFFFFFFF,FFFFFFF:FFFFFFFFFF:FFFFFFFFFFFFFFF
@A00769:42:HV3CFDRXX:1:2102:13856:2503 2:N:0:TCTCATGATA+TCCACGTGTT
GGACTACGCGGGTTTCTAATCCTGTTTGCTCCCCACGCTTTCGAGCCTCAGCGTCAGTTACAGACCAGAGAGTCGCCTTCGCCACTGGTGTTCCTCCATATATCTACGCATTTCACCGCTACACATGGAATTCCACTCTCCTCTTCTGCACTCAAGTCTCCCAGTTTCCAATGACCCTCCCCGGTTGAGCCGGGGGCTTTCACATCAGACTTAAGAAACCGCCTGCGCTCGCTTTACGCCCAATAAATCCG
+
FFFFFFFFFFFFFFFFFFFFFFFFFFFFFFFFFFFFFFFFFFFFFFFFFFFFFFFFFFFFFFFFFFFFFFFFFFFFFFFFFFFFFFFFFFFF:FFFFFF:FFFF:FFFFFFFFFFFFFFFFFFFFFFFFFFFFFFFFFFF:FFFFFFFFFFFFF,F::FFFFFF:FFFFFFFFFFFFFFFFFFFF,:FFFFFFFFFFF::FFFFFFFFFFF:FFFFFF,FFFF:::FFFFF:F,:FF::FFFF,FFFFFFF
@A00769:42:HV3CFDRXX:1:2102:27245:2581 2:N:0:TCTCATGATA+TCCACGTGTT
GGACTACCGGGGTTTCTAATCCTGTTTGCTCCCCACGCTTTCGAGCCTCAGCGTCAGTTACAGACCAGAGAGCCGCCTTCGCCACTGGTGTTCCTCCATATATCTACGCATTTCACCGCTACACATGGAATTCCACTCTCCTCTTCTGCACTCAAGTCTCCCAGTTTCCAATGACCCTCCCCGGTTGAGCCGGGGGCTTTCACATCAGACTTAAGAAACCGCCTGCGCTCGCTTTACGCCCAATAATTCCG
+
FFFFFFFFFFFFFFFFFFFFFF:FFFFFFFFFFFF:FFFFFFFFFFFFFFFFFFFFFFFFFFFFFFFFFFFFFFFFF:FFFFFF:FFFFFFFFFFFFFFFFFFFFFFFFFFFFFFFFF:FFFFF:FFFFFFFFF:FF:FFFF,FFFF::FFF:FFFFFFFFFFFF,FFFFF,FFFFFFFFFF:FFFFF,FFF:FF:FFFFFFF:F,FFFFFFFFFFFFFFFFFFFFFFFFFFF:F:,FFFFF:FFFF:FFF
@A00769:42:HV3CFDRXX:1:2102:13467:2613 2:N:0:TCTCATGATA+TCCACGTGTT
GGACTACCAGGGTTTCTAATCCTGTTTGCTCCCCACGCTTTCGAGCCTCAGCGTCAGTTACAGACCAGAGAGCCGCCTTCGCCACTGGTGTTCCTCCATATATCTACGCATTTCACCGCTACACATGGAATTCCACTCTCCTCTTCTGCACTCAAGTCTCCCAGTTTCCAATGACCCTCCCCGGTTGAGCCGGGGGCTTTCACATCAGACTTAAGAAACCGCCTGCGCTCGCTTTACGCCCAATAAATCCG
+
FFFFFFFFFFFFFFFFFFFFFFFFFFFFFFFFFFFFFFFFFFFFFFFFFFFFFFFFFFFFFFFFFFFFFFFFFFFFFFFFFFFFFFFFFFFFFFFFFFFFFFFFFFFFFFFFFFFFFFFFFFFFFFFFFFFFFFFFFFFFFFFFFFFFF:FFFFFFFFFFFFFFF:FFFFFFFFFFFFFFFFFFFFFFFFFFFFFFFFFFFFFFFFFF:FFFFFFFFFFFFFFFFF,FFFFFF:FFFFFFFFFFFFFFFFF
@A00769:42:HV3CFDRXX:1:2102:26295:2628 2:N:0:TCTCATGATA+TCCACGTGTT
GGACTACTAGGGTATCTAATCCTGTTTGCTCCCCACGCTTTCGAGCCTCAGCGTCAGTTACAGACCAGAGAGCCGCCTTCGCCACTGGTGTTCCTCCATATATCTACGCATTTCACCGCTACACATGGAATTCCACTCTCCTCTTCTGCACTCAAGTCTCCCAGTTTCCAATGACCCTCCCCGGTTGAGCCGGGGGCTTTCACATCAGACTTAAGAAACCGCCTGCGCTCGCTTTACGCCCAATAAATCCG
+
FFFFFFFFFFFFFFFFFFFFFFFFFFFFFFFFFFFFFFFFFFFFFFFFFFFFFFFFFFFFFFFFFFFFFFFFFFFFFFFFFFFFFFFFFFF:FFFFFFFFFFFFFFFFFFFFFFFFFFFFFFFFFFFFFFFFFFFFFFFFFFFFFFFFFFFFFFFFFFFFFFFFFFFFFFFFFFFFFFFFFF::FFFFFFFFFFFFFFFFFFF::FFFFFFFF:FFFFFF:FFFF,,FFF:FFFFFFFFFFF:FFF,FFFF
@A00769:42:HV3CFDRXX:1:2102:19271:2707 2:N:0:TCTCATGATA+TCCACGTGTT
GGACTACGGGGGTTTCTAATCCTGTTTGCTCCCCACGCTTTCGAGCCTCAGCGTCAGTTACAGACCAGAGAGTCGCCTTCGCCACTGGTGTTCCTCCATATATCTACGCATTTCACCGCTACACATGGAATTCCACTCTCCTCTTCTGCACTCAAGTCTCCCAGTTTCCAATGACCCTCCCCGGTTGAGCCGGGGGCTTTCACATCAGACTTAAGAAACCGCCTGCGCTCGCTTTACGCCCAATAAATCCG
+
FFFFFFFFFFFFFFFFFFF:FFFFFFFFFFFFFFFFFFFFFFFFFFFFFFFFFFFFF:FFFF:FFFF:FFFFFFFFFFFFFFFFFFFFFF:FFFFFFFFFFFF:FFFFFF,FFFFFF:FF:FFFFFFFFFFFFFFFFFFFFFFFFFFFFFFFFFFFFFFFFFF:FFFFFFFFFFFFFFFFFFF:FFFF:FFFFFFFFFFFFFFF:FFFFFF,FFFFFFFF:FFFFFFFFF,FFFFFF:FFFFFFFFFF,FF
@A00769:42:HV3CFDRXX:1:2102:3134:2785 2:N:0:TCTCATGATA+TCCACGTGTT
GGACTACAAGGGTTTCTAATCCTGTTTGCTCCCCACGCTTTCGAGCCTCAGCGTCAGTTACAGACCAGAGAGCCGCCTTCGCCACTGGTGTTCCTCCATATATCTACGCATTTCACCGCTACACATGGAATTCCACTCTCCTCTTCTGCACTCAAGTCTCCCAGTTTCCAATGACCCTCCCCGGTTGAGCCGGGGGCTTTCACATCAGACTTAAGAAACCGCCTGCGCTCGCTTTACGCCCAATAAATCCG
+
FFFFFFFFFFFFFFFFFFFFFFFFFFFFFFFFFFFFFFFFFFFFFFFFFFFFFFFFFFFFFFFFFFFFFFFFFFFFFFFFFFFFFFFFFFF:FFFFFFFFF,FFFFFFFFFFFFFFFFFFFFFF,FFFFFFFFF:F:FFFFFFF:FFFFFFFFFFF::FFFFF:FFFFFF:FFFFFFFFFFFFFFFFFFFFFFFFFFFFFFFFFFFFFFFFFFF:FFFFFFFFFF::,FFFFFFFFF:FFFFFFFFFF,FF
@A00769:42:HV3CFDRXX:1:2102:12888:2801 2:N:0:TCTCATGATA+TCCACGTGTT
GGACTACAAGGGTTTCTAATCCTGTTTGCTACCCACACTTTCGAGCCTCAACGTCAGTTACAGTCCAGAAAGCCGCCTTCGCCACTGGTGTTCTTCCATATATCTACGCATTTCACCGCTACACATGGAGTTCCACTTTCCTCTACTGCACTCAAGTCATCCAGTTTCCAAAGCAATTCCCCAGTTGAGCTGAGGGCTTTCACTTCAGACTTAAATAACCGTCTGCGCTCGCTTTACGCCCAATAAATCCG
+
:FFFFFFFFFFFFFFFFFFFFFFFFFFFFFFFFFFFFFFFFFFFFFFFFFFFFFFFFFFFFFFFFFFFFFFFFFFFFFFFFFFFFFFFFFFFFFFFFFFFFFFFFFFFFFFFFFFF:FFFFFFFFF:FFFFF:F:FF,FFFFFFFFF:FFFFF:FFFFFFFFFFFFF:FFFFFFFFFFFFFFFF:FFFFFFF:FFFFFFF:F:FFFFFF:F:FFFFFFF,F,,FF,FFFFFFF:FF::FFF:F:FFFFFF,
@A00769:42:HV3CFDRXX:1:2102:26503:2832 2:N:0:TCTCATGATA+TCCACGTGTT
GGACGGCGAGGGTGGCTGAGCCGGTGGGCTACCCCGGCGGGCGCGCCTCGGGGGCGGGGACGGACCGGAGAGCCGCGGGCGCCGGGGGGGGGGCGGCGTGGTGGGGGGCGGGTCGGGGGTGGGGCTGGGGGGGCGGGCGCGGGGTGGGGGGGGGGGGGGGGGGGTGGGGGGGGGGGGGGGGGGGGGGGGGCGGGGGGGGGGGGGTCGGAGGGGGGGGGGCGGGGGGGGGGGGGGGGGGGCGGGTGGGGGGG
+
::,,,,,:FFFF,,:,F,,F,,,F,,,F:,,,F,,,FF,,:,F,F:,,:,FFFF,,FF:,,,FF,,,F,F,F,,F,FFF,F,,F,,FF,::,F,::,,,:,,::,:,:,F,:,,,,,F:,F:,,,,:F:F,FF,,F,,,,,F,:,,,F::,,::FFF,,,FF:F,:F,,,:F,,,,,F,,,,FF:,F,F,,FFFFF:,FFF:FF,,,F,:F,:,F,F:F,F:,::,F,FFFFFFFF,FF,,,:,:F,,,FF
@A00769:42:HV3CFDRXX:1:2102:26476:2848 2:N:0:TCTCATGATA+TCCACGTGTT
GGACTACGAGGGTTTCTAATCCTGTTTGCTACCCACGCTTTCGAGCCTCAGCGTCAGTTACAGACCAGAGAGCCGCCTTCGCCACTGGTGTTCCTCCATATATCTACGCATTTCACCGCTACACATGGAATTCCACTCTCCTCTTCTGCACTCAAGTCTCCCAGTTTCCAATGACCCTCCCCGGTTGAGCCGGGGGCTTTCACATCAGACTTAAGAAACCGCCTGCGCTCGCTTTACGCCCAATAAATCCG
+
FFF:FF:FFFFFF:FFFFFFFFFFFF:FFFFFFFFFFF:FFFFFFFFFFFFFF,FFFFFFFFFFFFFFFFFFFFFFFFFFFFFFFFFFFFF:FFFFFFFFFFFFFFFFFF,FFFFFFFFFFFFFFFFF,:FFFF:FFFFFF:FFFFFFFFFFFFF:FFFFFFFFFFFFFFFFFFFFFFFFFFFFFF:FFFFFFFFF:FFFFFFFFFFFFFFF:F,:FFFF:FFFFFFFFF:FF,FFFFFFFF::FFFFFFF
@A00769:42:HV3CFDRXX:1:2102:1289:2879 2:N:0:TCTCATGATA+TCCACGTGTT
GGACTACTGGGGTATCTAATCCTGTTCGCTCCCCACGCTTTCGAGCCTCAGCGTCAGTTACAGACCAGAGAGCCGCCTTCGCCACTGGTGTTCCTCCATATATCTACGCATTTCACCGCTACACATGGAATTCCACTCTCCTCTTCTGCACTCAAGTCTCCCAGTTTCCAATGACCCTCCCCGGTTGAGCCGGGGGCTTGCACATCAGACTTAAGAAACCGCCTGCGCTCGCTGTGCGCCCATGCAGGCGG
+
FFFFFFFFFFFFFFFFFFFFFFFFFFFFFFFFFFFFFFFFFFFFFFFFFFF:FFFFFFFFFFFFFFFFFFFF:FFFF:FFFF,:FFFFFFFF:FFFFF::F:F,,FFF:,FF,,:F:FF:,F:::FFFF:F:::F:F:,,:,F,F,:F,,,::,,FF,::,:,FF,FF:::FFF:F:FF,FFFFF,F,F:,FFFFF,,F:,,:,F,,F:,F,:,F:,,,,F,,:F,:,F,F,,FF,,FF,,,,,,,,,,,,
@A00769:42:HV3CFDRXX:1:2102:2392:2879 2:N:0:TCTCATGATA+TCCACGTGTT
GGACTACTCGGGTATCTAATCCTGTTTGCTCCCCACGCTTTCGAGCCTCAGCGTCAGTTACAGACCAGAGAGCCGCCTTCGCCACTGGTGTTCCTCCATATATCTACGCATTTCACCGCTACACATGGAATTCCACTCTCCTCTTCTGCACTCAAGTCTCCCAGTTTCCAATGACCCTCCCCGGTTGAGCCGGGGGCTTTCACATCAGACTTAAGAAACCGCCTGCGCTCGCTTTACGCCCAATAAATCCG
+
FFFFFFFFFFFFFFFFFFFFFFFFFFFFFFFFFFFFFFFFFFFFFFFFFFFFFFFFFFFFFFFFFFFFFFFFFFFFFFFFFFFFFFFFFF,FFFFFFFFFFFFFFFFFFFFFFFFFFFFFFFFFFFFFFF,FFFFFFFFFFFFFFFFFFFFFFFFFFFFFFFFFFFFFFFFFFFFFFFFFFFFFFFFFFFFFFFF:FFFFFFFFFFFFFFFFFFF:FFFFFFFFFFFFFFFFFFFFFFFFFFFFFFFFFFF
@A00769:42:HV3CFDRXX:1:2102:32859:2910 2:N:0:TCTCATGATA+NCCACGTGTT
GGACTACTGGGGTTTCTAATCCTGTTTGCTACCCACGCTTTCGTGCCTCAGTGTCAGATACAGTCCAGTAAGCCGCCTGCGCCACTGGTGTTCCTCCTAAGCTCTACGCATTTCACCGATACACTAGGAATTCCACTTACCTCTCCTGCTCTCAAGGTATGCAGTTTCCAAAGACAGGTTTGGGGTGGGCCCCAAAGTTTAACTCAGGACGTACCTAACCCCCTGCGCACCCGTGCCGCCCACGGACGCCG
+
F:FFFFFFFFFFFF:FF,F:F:FFFFFFF,FFFFFF::FFF:::FFF,FFFFFFFFFFFFFFFFFFFF,FFFF:,F:::::,FF,FF,,F,,F:,:,F,F,FF::FFF:F:,::,:FF,,,F,::,F,F:,,F:F:FF:::,,,:F:F:::,:,,F,F:,:F,,F,,,,F,,F:F,:,,F:,F:,FF,:,,,,F:F,,,,,,:,,,,F,,,,,,,:,,,,F,,,,,,,,,F,,,,:,FF:,,,,,,:,,F:
@A00769:42:HV3CFDRXX:1:2102:23303:2957 2:N:0:TCTCATGATA+TCCACGTGTT
GGACTACCGGGGTATCTAATCCTGTTTGCTACCCACACTTTCGAGCCTCAACGTCAGTTACAGACCAGAGAGCCGCCTTCGCCACTGGTGTTCCTCCATATATCTACGCATTTCACCGCTACACATGGAATTCCACTCTCCTCTTCTGCACTCAAGTCTCCCAGTTTCCAATGACCCTCCCCGGTTGAGCCGGGGGCTTTCACTTCAGACTTAAGAAACCGCCTGCGCTCGCTTTACGCCCAATAAATCCG
+
FFFFFFFFFFFFFFFFFFFFFFFFFFFFFFFFFFFFFFFFFFFFFFFFFFFF:FFFFFFFFFF,FFFFFFFFFFFFFFFFFFFFFFFFFFFFFFFFFFFFFFFFFF:FFFFFFFFFFFFFFFFF,FFFFFFFFFFFFFFFFFFFFFFFFFFFFFFFFFFFFFFFFFFFFFFFFFFFFFFFFFF:FFFFFFFFFFFFFFFFFFFFFFFFFFFFFFFF,FFFFFFFFFFFFFFFFFF:FFFFFFF,FFFFFF:
@A00769:42:HV3CFDRXX:1:2102:4363:3067 2:N:0:TCTCATGATA+TCCACGTGTT
ACTACACGGGTATCTAATCCTGTTTGCTCCCCACGCTTTCGAGCCTCAGCGTCAGTTACAGACCAGAGAGCCGCCTTCGCCACTGGTGTTCCTCCATATATCTACGCATTTCACCGCTACACATGGAATTCCACTCTCCTCTTCTGCACTCAAGTCTCCCAGTTTCCAATGACCCTCCCCGGTTGAGCCGGGGGCTTTCACATCAGACTTAAGAAACCGCCTGCGCTCGCTTTACGCCCAATAAATCCGGA
+
:FFFFFFFFFFFFFFFFF:FFFFFFFFFFFFFFFFFFFF:FFFFFFFFFFFFFFFFFFFFFFFFFFF:FFFFFFFFFFFFFFFFFFFFFF,FF:FFFFFFFFFFFFFFFFFFFFFFFFFFFF,:FFFFFF,FF::FF,FFFFFFFF:FFFFFFFFFFFFFFFFFFFF:F:FF,FFFFFFFFFFFFF:FFFFFFFFFFFFFFFFFFFFFFFFFFFF,FF:FF,FFFFFFFFF:FFFFFFFFF,FFFFFFF:F
@A00769:42:HV3CFDRXX:1:2102:3152:3192 2:N:0:TCTCATGATA+TCCACGTGTT
GGACTACGCGGGTATCTAATCCTGTTTGCTACCCACGCTTTCGTGCCTCAGTGCCAGATACAGTCCAGTAAGCCGCCTTCGCCACTGGTGTTCTTCCATATATCTACGCATTTCACCGCTACACATGGAGTTCCACTTTCCTCTACTGCACTCAAGTCATCCAGTTTCCAAAGCAATTCCTCAGTTGAGCTGAGGGCTTTCACTTCAGACTTAAATAACCGTCCGCGCTCGCTTTACGCCCAATAAATCCG
+
FFFFFFFFFFFFFFFFFFFFFFFFFFFFFFFFFFFFFFFFFFFFFFFFFFFFFFFFFFFFFFFFFFFFFFFFFFFFFFFFFFFFFFFFFFFFFFFFFFFFFFFFFFFFFFFFFFFFFFFFFFFFFFFFFFFFFFFFFFFFFFFFFFFFFFFFFFFFFFFFFFFFFFFFFFFFFFF:FFF:FFFFFFFFFFFFFFFFFFFFFFFFFFFFFFFFFFFFFFFFFFFFFFFFFF:FFFFFF:FFFFFFFFFFFFF
@A00769:42:HV3CFDRXX:1:2102:10113:3223 2:N:0:TCTCATGATA+TCCACGTGTT
GGACTACGCGGGTTTCTAATCCTGTTTGCTCCCCACGCTTTCGAGCCTCAGCGTCAGTTACAGACCAGAGAGCCGCCTTCGCCACTGGTGTTCCTCCATATGTCTACGCATTTCACCGCTACACATGGAATTCCACTCTCCTCTTCTGCACTCAAGTCTCCCAGTTTCCAATGACCCTCCCCGGTTGAGCCGGGGGCTTTCACATCAGACTTAAGAAACCGCCTGCGCTCGCTTTACGCCCAATAAATCCG
+
:FFFFFFFFF:FFFFFFFFFFFF:FFFFFFFFFFFFFFF,FFF,FFFFFFFFFFFFF:FFFFFFFFFFFFFFFFFFF:FFFFFFFFFFFFFFFFFFF:FFFFFFFFFFFFFFFFFFFFF,FFFFFFFFF,FFFFFFFFFFFFFFFFFFFFFFFFFFF:FFFFFFFFFFFFFFFFFFFFFFFFF:FFFFFFFFFFFFFFFFFFFFFFFFFFFFFFF:FFFFFFFFF,FFFFFFFFFFFFFFFFFFFFFFFF:
@A00769:42:HV3CFDRXX:1:2102:17824:3270 2:N:0:TCTCATGATA+TCCACGTGTT
GGACTACTAGGGTTTCTAATCCTGTTCGCTCCCCACGCTTTCGAGCCTCAGCGTCAGTTACAGACCAGAGAGCCGCCTTCGCCACTGGTGTTCCTCCATATATCTACGCATTTCACCGCTACACATGGAATTCCACTCTCCTCTTCTGCACTCAAGTCTCCCAGTTTCCAATGACCCTCCCCGGTTGAGCCGGGGGCTTTCACATCAGACTTAAGACACCGCCTGCGCTCGCTTTACGCCCAATAAATCCG
+
FFFFFFFFFFFFFFFFFFFFFFFFFFFFFFFFFFFF:F:FFFFFFFFFFFFFFFFFFFFFFFFFFFFFFFFFFFFFFFFFFFFFFFFF:FF,FF,FFFF:FFFFFFFFFF,FFFFFFFFFFFFF:FFFF:FFFFFFFF:FF:F::FFFFFFFFFF:FFFFFF,FFFFFFFFFFFFFF:FFFFF:FF:FFFFFFFFFFFFFFFFFFF:FFFFFFFFF,FFFFFFFFFFFFFFFFF:FFFFFFF::FFFFFFF
@A00769:42:HV3CFDRXX:1:2102:18575:3286 2:N:0:TCTCATGATA+TCCACGTGTT
GGACTACTCGGGTTTCTAATCCTGTTTGCTCCCCACGCTTTCGAGCCTCAGCGTCAGTTACAGACCAGAGAGCCGCCTTCGCCACTGGTGTTCCTCCATATATCTACGCATTTCACCGCTACACATGGAATTCCACTCTCCTCTTCTGCACTCAAGTCTCCCAGTTTCCAATGACCCTCCCCGGTTGAGCCGGGGGCTTTCACATCAGACTTAAGAAACCGCCTGCGCTCGCTTTACGCCCAATAAATCCG
+
FFFFFFFFFFFFFFFFFFFFFFFFFFFFFFFFFFFFFFFFFFFFFFFFFFFFFFFFFFFFFFFFFFFFFFFFFFFFFFFFFFFFFFFFFFF:FFFFFFF:FFFFFFFFFFFFFFFFFFFF:FFFFFFFFFFFFFFFFFFFFFFFFFFFFFFFFFFFFF:FFFFFFFFFFFFFFFFFFFFFFFFFFFFFFFF:FFFFFFFFFFFFFFFFFFFFFF:FFFFFFFFF,FFFFFFFF:FFF:FFFFF,FF:FF:F
@A00769:42:HV3CFDRXX:1:2102:17933:3302 2:N:0:TCTCATGATA+TCCACGTGTT
GGACTACTCGGGTATCTAATCCTGTTTGCTCCCCACGCTTTCGAGCCTCAGCGTCAGTTACAGACCAGAGAGCCGCCTTCGCCACTGGTGTTCCTCCATATATCTACGCATTTCACCGCTACACATGGAATTCCACTCTCCTCTTCTGCACTCAAGTCTCCCAGTTTCCAATGACCCTCCCCGGTTGAGCCGGGGGCTTTCACATCAGACTTAAGAAACCGCCTGCGCTCGCTTTACGCCCAATAAATCCG
+
FFFFFFFFFFFFFFFFFFFFFFFFFFF:FFFFFFFFFFFFFFFFFFFFFFFFFFFFF:FFFFFFFFFFFFFFFFFFFFFFFFFFFFFFFFF:FFFFFFFF:FFFFFFFFFFFFFFFFFF:FFFF:FFFF,FFFFFFFFFFFFFF:FFFFFFFFFFFFFFFFFFFFFFFFF,FFFFFFFFFFFFF,FFFFFFF:FFFFFFFFFF:FFFF:FFFFFFFFFFFFFF,FFFF,FFFFFFFFFFFFF:FFF,FFFF
@A00769:42:HV3CFDRXX:1:2102:2374:3380 2:N:0:TCTCATGATA+TCCACGTGTT
GGACTACTCGGGTATCTAATCCTGTTTGCTCCCCACGCTTTCGAGCCTCAGCGTCAGTTACAGACCAGAGAGCCGCCTTCGCCACTGGTGTTCCTCCATATATCTACGCATTTCACCGCTACACATGGAATTCCACTCTCCTCTTCTGCACTCAAGTCTCCCAGTTTCCAATGACCCTCCCCGGTTGAGCCGGGGGCTTTCACATCAGACTTAAGAAACCGCCTGCGCTCGCTTTACGCCCAATAAATCCG
+
FFFFFFFFFFFFFFFFFFFFFFFFFFFFFFFFFFFFFFFFFFFFFFFFFFFFFFFFFFFFFFFFFFFFFFFFFFFFFFFFFFFFFFFFFFFFFFFFFFFFFFFFFFFFFFFFFFFFFFFFFFFFFFFFFFFFFFFFFFFFFFFFFFFFFFFFFFFFFFFFFFFFFFFFFFFFFFFFFFF:FFFFFFFFFFFFFFFFFFFFFFFFFFFFFFFFFFFFFF,FFFFFFFFFFFFFFFFF:FFFFFF:FFFF,:F
@A00769:42:HV3CFDRXX:1:2102:2401:3427 2:N:0:TCTCATGATA+TCCACGTGTT
GGACTACAGGGGTATCTAATTTCCATTTTACCGCGGCTGCTGGCAC
+
FFFFFFFFFFFFFFFFFFFFFFFFFFFFFFFFFFFFFFFFFFFF:F
@A00769:42:HV3CFDRXX:1:2102:13720:3427 2:N:0:TCTCATGATA+TCCACGTGTT
GGACTACAAGGGTTTCTAATCCTGTTTGCTCCCCACGCTTTCGAGCCTCAGCGTCAGTTACAGACCAGAGAGCCGCCTTCGCCACTGGTGTTCCTCCATATATCTACGCATTTCACCGCTACACATGGAATTCCACTCTCCTCTTCTGCACTCAAGTCTCCCAGTTTCCAATGACCCTCCCCGGTTGAGCCGGGGGCTTTCACATCAGACTTAAGAAACCGCTTGCGCTCGCTTTGCGCCCAATAAATCCG
+
FFFFFFFFFFFFFFFFFFF:FFFFFFFFFF,F:FFFFF:FFFFFFFF:FFFFFFFFF,FFFF:FFFF:FFFFFFFFFFFF:FFFFFFFFFFF:FF::FFF,FFFFFFFFFFFFFF,:FFF,,FFFFFFFF,F,FF,F,FF,::FFF,:FF,F,,F,,FFF,:FF:F:FFFFF:,FFFFF,F:FFFF:FFFF:FFFFFF,F::F,:FFFF:,FFFFFFF,FFFF:FF:FF,FF,FF,F::F:,F,,F,FFF,
@A00769:42:HV3CFDRXX:1:2102:29649:3552 2:N:0:TCTCATGATA+TCCACGTGTT
GGACTACGAGGGTTTCTAATCCTGTTTGCTACCCACACTTTCGAGCCTCAACGTCAGTTACAGTCCAGAAAGCCGCCTTCGCCACTGGTGTTCTTCCATATATCTACGCATTTCACCGCTACACATGGAGTTCCACTTTCCTCTACTGCACTCAAGTCATCCAGTTTCCAAATCAAATCCTCAGTAGAGCTGAGGGCTTTCACTTCAGACTTAAATAACCGTCTGCGCTCGCTTTACGCCCAATAAATCCG
+
FFFFFFFFFFFFFFFFFFFFF::FFF:FFF,FFFFFFF,FFF:FFFFFF:F,,,FFF,FF:FF,FFF:FFFFFFFF,,F,:FFFFF:FF:FFFFFF,FFFFF,F:F::FFF,FFFF:FF,FFFFFFFFFFF,F:FFFFFF,FFFFF,,:F,,:FF,:FFFFFF,F,:FFFFF:FFF:FF,:FFF::,F,,:FF:,,,F,FFFFFFFFFFFF,FFF:FF,FF:,F,,FFFF,FF,:F,::F:FF,FFFFF::
@A00769:42:HV3CFDRXX:1:2102:13078:3599 2:N:0:TCTCATGATA+TCCACGTGTT
GGACTACCGGGGTATCTAATCCTGTTTGCTCCCCACGCTTTCGAGCCTCAGCGTCAGTTACAGACCAGAGAGCCGCCTTCGCCACTGGTGTTCCTCCATATATCTACGCATTTCACCGCTACACATGGAATTCCACTCTCCTCTTCTGCACTCAAGTCTCCCAGTTTCCAATGACCCTCCCCGGTTGAGCCGGGGGCTTTCACATCAGACTTAAGAAACCGCCTGCGCTCGCTTTAAGCCCAATAAATACG
+
F:FFFF,FFFFF,FF,FFF,:FFFF,FFF:FFFFFF:F:FF,FF,FF,FF,,,FFF:,FFFFFFF:F:F,:,:FFFFF,,,FFFFF,FF,FFFFFF,F,F,F,,:FF,FF:FFFF:F,FFFFF:FF,FFFFFF:F:F,,,,FF:FFF,FFF,F:FFF,FF,,:FFFFF:FF:F:F:F,F:::F,FF:F,F:F,F,,FFFFFFF,F,FFFFFFFFFFF:,F,:FF,,F:FFF::,FF,::FFFF:FFFF,F,
@A00769:42:HV3CFDRXX:1:2102:23710:3787 2:N:0:TCTCATGATA+TCCACGTGTT
GGACTACTCGGGTTTCTAATCCTGTTTGCTACCCACACTTTCGAGCCTCAACGTCAGTTACAGTCCAGAAAGCCGCCTTCGCCACTGGTGTTCTTCCATATATCTACGCATTTCACCGCTACACATGGAGTTCCACTTTCCTCTACTGCACTCAAGTCATCCAGTTTCCAAAGCAATTCCTCAGTTGAGATGAGGGCTTTCACTTCAGACTTAAATAACCGTCTGCGCTCGCTTTACGCCCAATAAATCCG
+
FFFFFFFFFFF:FFFFF:FFFFFFFFFFFFFFFFFFFFFFFFFFFFFFFFFFFFFFFFFFFFFFFFFFFFFFFFFFFF:FFFFFFFFFFFFFFFFFFFFFFFFFFFFFFFFFFFFFFFFF,FFFF,F:FFF:FFFFFFFFFFFFFF:FFFFFFFF:FFFFF,FFFFFFFFFFFFFFFFFFFFF:FFF:F,:FFF,F:FFFFFFF::FFF:FFFFFFFFFFFFFF::,FFF,FFFF:F:FFFFF,,FFFF,F
@A00769:42:HV3CFDRXX:1:2102:30237:3881 2:N:0:TCTCATGATA+TCCACGTGTT
GGACTACGAGGGTTTCTAATCCTGTTTGCTACCCACACTTTCGAGCCTCAACGTCAGTTACAGTCCAGAAAGCCGCCTTCGCCACTGGTGTTCTTCCATATATCTACGCATTTCACCGCTACACATGGAGTTCCACTTTCCTCTACTGCACTCAAGTCATCCAGTTTCCAAAGCAATTCCTCAGTTGAGCTGAGGGCTTTCACTTCAGACTTAAATAACCGTCTGCGCTCGCTTTACGCCCAAGAAATCCG
+
FFFFFFFFF:FFFFFFFFFFFFFFFFFFFFFFFFFFFFFFFFFFFFFFFFFFFF:FFFFFFF:FFFFFFFF:FFFF:FFFFFFFFFFFF:FFFFFFFFFFFFF:FFFFFF:FFFFFFFFFFFFFFFFFFFFFFFFFF:F,:FFFFFFFFFFFFFFFFFF::FFFFFF:FFFFFFFFFFFFFFF,F:,FF,F:FF:FFFFF,FFFFFF,FFFFFFFFFFFF,F:FF,::FF,FF:FFF,FF,FF,FF:F:FF
@A00769:42:HV3CFDRXX:1:2102:7129:4006 2:N:0:TCTCATGATA+TCCACGTGTT
GGACTACAGGGGTATCTAATCCTGTTTGCTACCCACACTTTCGAGCCTCAACGTCAGTTACAGTCCAGAAAGCCGCCTTCGCCACTGGTGTTCTTCCATATATCTACGCATTTCACCGCTACACATGGAGTTCCACTTTCCTCTACTGCACTCAAGTCATCCAGTTTCCAAAGCAATTCCTCAGTTGAGCTGAGGGCTTTCACTTCAGACTTAAATAACCGTCTGCGCTCGCTTTACGCCCAATAAATCCG
+
FFFFFFFFFFFFFFFFFFFFFFFFFFFFFFFFFFFFFFFFFFFF:FFFFFFFFFFFFFFFFFFFFFFFFFFFFFFFFFFFFFFFFFFFFFFFFFFFFFFFFFFFFFFFFFFFFFFFFFFFFFFFFFFFFFFFFFFFFFFFFFFFFFFFF:FFFFFFFFFFFFFFFFFFFFFFFFFFFFFFFF:FFFFFFFFFFFFFFFFFFFFFFFFF,FF:FF:FFFFF:FF:FFFFFFFFF,FFFFFFFF:,FFF:FF,
@A00769:42:HV3CFDRXX:1:2102:24921:4006 2:N:0:TCTCATGATA+TCCACGTGTT
GGACTACGAGGGTTTCTAATCCGGTTTGCTCCCCACGCTTTCGAGCCTCAGCGTCAGTTACAGACCAGAGAGCCGCCTTCGCCACTGGTGTTCCTCCATATATCTACGCATTTCACCGCTACACATGGAATTCCACTCTCCTCTTCTGCACTCAAGTCTCCCAGTTTCCAATGACCCTCCCCGGTTGAGCCGGGGGCTTTCACATCAGACTGAAGGAACCGCCTGCGCTCGCTTTACGCGCAGTTGATCGG
+
FFFFFFFFFFFFFFFFFFFFFF,,,,FFFFFFFFFF,F:,FFFFFFFFFFFFFFFFFFFF:FFF:F,,FFFFFFF:::F,F,:,FFFFFF::::::FFF,F:,,:FFFF:FFFF::FF:,FF,,FFF:,:F:FFF,FFF:F,F:F::F:FFF:F,FFFFFFFFF,,::F,F:FFF:F:F,F:FF:,:FF,,F:FFF,F:,FFF:F,,FF,F,,:F,F,,FF::,F,F,F,FFF,F:,FF,F,,,,,,::,F
@A00769:42:HV3CFDRXX:1:2102:32145:4022 2:N:0:TCTCATGATA+TCCACGTGTT
GGACTACGGGGGTTTCTAATCCTGTTTGCTCCCCACGCTTTCGAGCCTCAGCGTCAGTTACAGACCAGAGAGCCGCCTTCGCCACTGGTGTTCCTCCATATATCTACGCATTTCACCGCTACACATGGAATTCCACTCTCCTCTTCTGCACTCAAGTCTCCCAGTTTCCAATGACCCTCCCCGGTTGAGCCGGGGGCTTTCACATCAGACTTAAGAAACCGCCTGCGCTCGCTTTACGCCCAATAAATCCG
+
FFFFFFFFFFFFFFFFFFFFFFFFFFFFFFFFFFFFFFFFFFFFFFFFFFFFFFFFFFFFFFFFFFFFFFFFFFFFF,FFFFF:FFFFFFF,FFFFFFFFFFFFFFFFFFFFFFFFFFF:FF:F,FFF,,FFFFFFFFFFFFFFFFFFFFFFFFFFFFFFFFFF:FFFFFFFFFFFFFFFFFFFF,FFFFFF:FFFFFFFFFFF:FFFFFF,FF:F,FFF,FF,,FFFFFFF,:,FFFFFFF,,F:FFFFF
@A00769:42:HV3CFDRXX:1:2102:7446:4053 2:N:0:TCTCATGATA+TCCACGTGTT
GGACTACCGGGGTTTCTAATCCTGTTTGCTCCCCACGCTTTCGATCCTCAGCGTCAGTTACAGACCAGAGAGCCGCCTTCGCAACTGGTGTTCCTCCATATATCTACGCATTTCACCGCTAAACATGGAATTCCACTATCATCTTCTGCACTCAAGTCTCCAAGTTTCCAATGACCCTCCCCTGTTGAGCCGGGGGCTATCACATCATACTTAATAAACCGCCTGCGCTCGCTTTACGCCCAATAAATCCG
+
,,FF,FFF:F::FF,:FFFF,F:,FFFFFFF,,FF,:FFFF:,F,FF,FFF,FF,F,FFFF,FFF:F,FFF,FF:FF,FFF,,F::F,FFF,F::FFFFFFFFFF:,,FFFFF,FF,:F:F,FFFF,FFFFFF,FF,,,,FFF,FFF:FFFFFFFF,,F,F,F,FFF,:F:F,FFFF,F,FF,,,FFF,,F:FF,F,:,FF,FFF:F,FFFFFF,F::FF,,FFFFF,FF,F:F:F,FF,F,,:,FFF::F
@A00769:42:HV3CFDRXX:1:2102:12662:4163 2:N:0:TCTCATGATA+TCCACGTGTT
GGACTACTGGGGTATCTAATCCTGTTTGCTCCCCACGCTTTCGAGCCTCAGCGTCAGTTACAGACCAGAGAGCCGCCTTCGCCACTGGTGTTCTTCCATATATCTACGCATTTCACCGCTACGCATGGAGTTCCACTTTCCTCTACTGCACTCAAGTCATCCAGTTTCCAAAGCAATTCCTCAGTTGAGCTGAGGGCTTTCACTTCAGACTTAAATAACCGTCTGCGCTCGCTTTACGCCCAATAAATCCG
+
::FFFFF:F,:::F,,FF:::F,FFFFFF,FF,FFF,F,FFFFFFF:FFF,FFFFFFFFFFFFFF:FFFF:,FF:F:F:F:FFFF,F,,F:FFFFFFF:F:F::FFFFFF,FFFFFF,,FF::,FFF,FF,F,FF,FFFF:FF:FFF,FFFF,:F:F:FFF,F,FFF:FFFFFFF,F,FFF:FFFFF:FFF:F,FFFFFF,FFFFFFFFFFFFFF:FFFFFFFFF:FFFFF:FFFFF,FFFFF:FFFFF,:
@A00769:42:HV3CFDRXX:1:2102:26621:4163 2:N:0:TCTCATGATA+TCCACGTGTT
GGACTACTCGGGTTTCTAATCCTGTTTGCTACCCACACTTTCGAGCCTCAACGTCAGTTACAGACCAGAGAGCCGCCTTCGCCACTGGTGTTCCTCCATATATCTACGCATTTCACCGCTACACATGGAATTCCACTCTCCTCTTCTGCACTCAAGTCTCCCAGTTTCCAATGACCCTCCCCGGTTGAGCCGGGGGCTTTCACATCAGACTTAAGAAACCGCCTGCGCTCGCTTTACGCCCAATAAATCCG
+
FFFFFFFFFFFFFFFFFFFFFFFFFFFFFFFFFFFFFFFFFFFFFFFFFFFFFFFFFFFFFFFFFFFFFFFFFFFFFFFFFFFFFFFFFFFFFFFFFFFFFFFFFFFFFFFFFFFFFFFFFFFFFF:FFFFFFFFFFFFFFFFFFFFFFFFFFFFFFFFFFFFFFFFFFFFFFFFFFFFFFFFFFFFFFFFFFFFFFFFFFFFFFFFFF:FFFF:FFFFF:FFF:F:FFFFFFFFFFFFFFFFFFFFFFF:
@A00769:42:HV3CFDRXX:1:2102:19551:4225 2:N:0:TCTCATGATA+TCCACGTGTT
GGACTACTAGGGTATCTAATCCTGTTTGCTACCCACACTTTCGAGCCTCAACGTCAGTTACAGTCCAGAAAGCCGCCTTCGCCACTGGTGTTCTTCCATATATCTACGCATTTCACCGCTACACATGGAGTTCCACTTTCCTCTACTGCACTCAAGTCATCCAGTTTCCAAAGCAATTCCTCAGTTGAGCGGAGGGCTTTCACTGCAGACTTAAATAACCGCCTGCGCTCGCTTGACGCCCAATAAATCCG
+
FFFFFFFF:FFFFFFFFFFFFFFFFFFFFFFFFF:FFFFF,FFFFFF,FFFFFFFFFFFFFFFFFFFFFFFFFFFFFFFFFFFFFFFFFF:F:FFFFFFFFFFFFFFFFFF:FFFFFFFFFFFF:FFFFFFFFF,:FF,FFFFFF:FFFFFFFFFFFFF,,FFF,FFF:FF,FFFFFFF:FFFFFFFFFF,FF:,:FF:FFF:F,FF:F::F,FFF,FFFFF:F:::F,FFF,F,FFFFFFFFFFFF:FFF
@A00769:42:HV3CFDRXX:1:2102:15176:4288 2:N:0:TCTCATGATA+TCCACGTGTT
GGACTACGGGGGTATCTAATCCTGTTTGCTACCCATACTTTCGAGCCTCAGCGTCAGTTACAGACCAGACAGCCGCCTTCGCCACTGGTGTTCTTCCATATATCTACGCATTTCACCGCTACACATGGAGTTCCACTTTCCTCTACTGCACTCAAGTCATCCAGTTTCCAAAGCAATTCCTCAGTTGAGCTGAGGGCTTTCACTTCAGACTTAAATAACCGTCTGCGCTCGCTTTACGCCCAATAAATCCG
+
FFFFFFFFFFFFFFFFFFFFFFFFFFFFFFFFFFFFFFFFFFFFFFFFFFFFFFFFFFFFFFFFFFFFFFFFFFFFFFFFFFFFFFFFFFFFFFFFFFFFFFFFFFFFFFFFFFFFFFFFFFFFFFFFFFFFFFFFFFFFFFFFFFFFFFFFFFF:FFFFFFFFFFFFFFFFFFFFFFFFFFFFFFFFFFF:FFFFFFFFFFFFFFFF:FFFF:FF:FFFFFFFF,FFFFFFFFFFF,FFFFFFFF,FFF,
@A00769:42:HV3CFDRXX:1:2102:20329:4413 2:N:0:TCTCATGATA+TCCACTTGTT
GGACTACGAGGGTATCTAATCCAGTTTGCTCCCCAAGCTTTCGAGCCTCAGCGTCAGTTACAGACCAGAGAGCAGCCTGCGCGACTGGTGTGCCTCGAGATGACGTCGGATTTCACCGGTACACCGGGATTAGCGGGAGGCTCTGGTGCACTAATGGGAGGCGGGTTACGGGGGCGCAGGGGGGGGGGGCCGGGGGGTGGGGGCGCGGGCGGGGGAGGGCGGGGGCGCGGGGGGGGGGGGGGGGGGGGCCG
+
,,F:FF:F,:,FFF,,FFF,,F:F,F,F:,,FF:,,FFF:,FF:FFFFFFF,:FFFF,F,,F,F,,FF:,,,,,F,F::::F,:,:FF,:,,F,F,,F,F,,,,,,::,,,:,,,,,:::,,,,,,F,,,,,,,,,:,:,,,,:F,,F,,,,,,,F,:,,,,:::,,,,,,,,,,:,,,,,FFF,,F,F,,F:F:F:,F,::,,,,F,,,,F,FF,F:,,::,,,,F,,,::,:F,,F,F,,,F,F,,,,F
@A00769:42:HV3CFDRXX:1:2102:2555:4507 2:N:0:TCTCATGATA+TCCACGTGTT
GGACTACGGGGGTTTCTAATCCTGTTTGCTCCCCACGCTTTCGAGCCTCAGCGTCAGTTACAGACCAGAGAGCCGCCTTCGCCACTGGTGTTCCTCCATATATCTACGCATTTCACCGCTACGCATGGAATTCCACTCTCCTCTTCTGCACTCAAGTCTCCCAGTTTCCAATGACCCTCCCCGGTTGAGCCGGGGGCTTCCACATCAGACTTAAGAAACCGCCTGCGCTCGCTTTACGCCCAATAAATCCG
+
FFFFFFFFFFFFFFFFFFFFFFFFFFFFFFFFFFFFFFFFFFFFFFFFFFFFFFFFFFFFFFFFFFFFFFFFFFFFFFFFFFFFFFFFFFFFFFFFFFFFFFFFFFFFFFFFFFFFFFFFFFFFFFFFF:FFFFFFFFFFFFFFFFFFFFFFFFFFFFFFFF:FFFFFFFFFFFFFFFFFFFFFFFFFFFFFFFFFFFFFFFFFFFFFFFFFFFFF,FFFFFFF:FFFFFFFFFFFFFFFFFFFFFFFFFF
@A00769:42:HV3CFDRXX:1:2102:6415:4554 2:N:0:TCTCATGATA+TCCACGTGTT
GGACTACTCGGGTTTCTAATCCTGTTTGCTCCCCACGCTTTCGAGCCTCAGCGTCAGTTACAGACCAGAGAGCCGCCTTCGCCACTGGTGTTCCTCCATATATCTACGCATTTCACCGCTACACATGGAATTCCACTCTCCTCTACTGCACTCAAGTCATCCAGTTTCCAAAGCAATTCCTCAGTTGAGCTGAGGGCTTTCACTTCAGACTTAAATAACCGTCTGCGCTCGCTTTACGCCCAATAAATCCG
+
FFFFFFFFFFFFFFFFFFFFFFFFFFFFFFFFFFFFFFFFFFFFFFFFF:FFFFFFFFFFF:FFFFFFFFFFFFFFFFFFFFFFFFFFFFFFFFFFFFFFFFFFF:FFFFFFFFFFFFFFFFFFFFFFFFFFFFFFFFFFFFFFFFFFFFFFFFFFFF:FFFFFFFFFFF:FFFFFFFFFFFFFFFFFFFFFFFFFFFFFFFFFFFFFFFFFFFFFF:FFFFFFF:FFFFFFFFFFFFFFFFFFFFFFFFF
@A00769:42:HV3CFDRXX:1:2102:3586:4601 2:N:0:TCTCATGATA+TCCACGTGTT
GGACTACCCGGGTATCTAATCCTGTTTGCTCCCCACGCTTTCGTGCATGAGCGTCAGTGTTATCCCAGGGGGCTGCCTTCGCCATCGGTATTCCTCCACATCTCTACGCATTTCACTGCTACACGTGGAATTCTACCCCCCTCTGACACACTCTAGCCGTGCAGTCACCAATGCAATTCCCAGGTTAAGCCCGGGGATTTCACATCGGTCTTGCACAACCGCCTGCGCACGCTTTACGCCCAGTAATTCCG
+
FFF:F,:FF:FFFF:FFFFFF,FFFFF:FFFFFFFFFFF:FFFFFFFFFFF:FFFFFFF:FFFFFFFFFFFFFFFFFFF:FFFFFFF:FFF,FF:FFFFFFF:FFFFFFFF,FFFFFF:,FFFFF,:FF,F:FFFFFFFFFFFFF:FFFF:,FFFFFFFFFFFFFFFFFFFFFFFFFFFFFFF:FF,FFFFFF,FFFFFFFFFFFFFFFFFFFFFFFFFF,FFFFFFF:FFFFFFFFFFFFFFF,FFFFF:
@A00769:42:HV3CFDRXX:1:2102:11993:4601 2:N:0:TCTCATGATA+TCCACGTGTT
GGACTACTCGGGTTTCTAATACACATCTCCGAGCCTTACCGCGGCTGCTGACAC
+
FFFFFFFFFFFFFFFFFFFFFFFFFFFFFFFFFFFFFFFFFFFFFFFFFFFFFF
@A00769:42:HV3CFDRXX:1:2102:32588:4695 2:N:0:TCTCATGATA+TCCACGTGTT
GGACTACCGGGGTATCTAATCCTGTTCGCTACCCATGCTTTCGAGCCTCAGCGTCAGTTACAGACTAGACAGCCGCCTTCGCCACTGGTGTTCTTCCATATATCTACGCATTCCACCGCTACACATGGAGTTCCACTGTCCTCTACTGCACTCAAGACTCCCAGGATCCGATGCACTTCTCCGGTTAAGCCGAAGGCTTTCACATCTGACTGAAAAAACCGCCTGCGCACCCATTACGCCCAATAGATCCG
+
FFFFF,FFFFFFFFFFFFF,FF,F,,::,F:FFFFF:F,,FF:FFFFFFFFF:FFFFFFFFFFFFF,:FFF:FF,FF,FFFF:,F:F::,:FF,FFFF:FF,,FF:F,FF,,FFFFF::,F,,::,FFF:F,FFFF,FFF,:FF,F,,:,FFF:FF,F:FF:,,,,,F:FF::FFF,:FFFFF,:F,FFFFFF,:F,:,,F,FF,,:,FFF,FF:F:F:F,F:,FFF,:FF,,::,F,F,F,,:F,,:,:,
@A00769:42:HV3CFDRXX:1:2102:3893:4789 2:N:0:TCTCATGATA+TCCACGTGTT
GGACTACGGGGATTTCTAATCCTGTTTGCTCCCCACGCTTTCGAGCCTCAGCGTCAGTTACAGACCAGAGAGCCGCCTTCGCCACTGGTGTTCCTCCATATATCTACGCATTTCACCGCTACACATGGAGTTCCACTTTCCTCTACTGCACTCAAGTCATCCAGTTTCCAAAGCAATTCCTCAGTTGAGCTGAGGGCTTTCACTTCAGACTTAAATAACCGTCTGCGCTCGCTTTACGCCCAATAAATCCG
+
FFFFFFFFFFFFFFFFFFFFFFFFFFFFFFFFFFFFFFFFFFFFFFFFFFFFFFFFFFFFFFFFFFFFFFFFFFFFFFFFFFFFFFFFFFFFFFFFFFFFFFFFFFFFFFFFFFFFFFFFFFFFFFFFFFFFFFFFFFFFFFFFFFFFFFFFFFFFFFFFFFFFFFFFFF,FFFFFFFFFFFFFFFFFFFFFFFFFFFFFF:FFFFFFFFFF:FFFFFFFFFFFFFFF:FFFFFFFFFFFFFF:FFFFFFF
@A00769:42:HV3CFDRXX:1:2102:26187:4883 2:N:0:TCTCATGATA+TCCACGTGTT
GGACTACTAGGGTATCTAATCCTGTTTGCTCCCCACGCTTTCGAGCCTCAGCGTCAGTTACAGACCAGAGAGCCGCCTTCGCCACTGGTGTTCCTCCATATATCTACGCATTTCACCGCTACACATGGAATTCCACTCTCCTCTTCTGCACTCAAGTCTCCCAGTTTCCAATGACCCTCCCCGGTTGAGCCGGGGGCTTTCACATCAGACTTAAGAAACCGCCTGCGCTCGCTTTACGCCCAATAAATCCG
+
FFFFFFFFFFFFF:FFFFFFFFFFFFFFFFFFFFFFFFFFFFFFFFFFFFFFFFFFFFFFFFFFFFFFFFFFFFFFFFFFFFFFFFFFFFFFFFFFFFFFFFFFFFFFFFFFFFFFFFFFFFFF,FFFFFFFFFFF:FFFFFFF:F:F:FFFFF:F:FFFFFF:FFFFFFFFFFFFFFFFFFFFFFFFFFFF,FFFFFFFFFFFFFF:FF:FFF::FFFFFFFFFFFFFFFFF:FFFFFFFF::FFFFFFF
@A00769:42:HV3CFDRXX:1:2102:32570:4946 2:N:0:TCTCATGATA+TCCACGTGTT
GGACTACGGGGGTGTCTAATCCTGTTTGCTCCCCACGCTTTCGAGCCTCAGCGTCAGTTAGAGACCCGAGAGCCGCCTGCGCCGGGGGTGTTCCTCCATATGGCTGCGGGGTTCGGCGCGACGCCGGGGGGTCGGCGGGCCGCTGGGGGGCTCGGGGGGGCCGGGGTGCGGGGCGGGGCGGGGGGGGGGGGGGGGGGTGGCGCGGGGGGCGGGGGGGGGGGGGGGGGGGGGCGGGGGGGGGGGTGGGGGGG
+
FF:F:FFFFFFFF,FFFFFFF,FF,,FF,:FFF::FFFF,:FFFFF:,FFF,FF:,F,::,,F,FF,F,:FF::F:,,,,F:::,,:F:F,:,:,,,,,,,F:::,,F,,,,,,,,,F,F,:,,,:FF,:,,:,F,:,F,,,:,F::F:,,,,F,F:,:,,,:::F,,,:,FF,,F,F:,,:FFF,FF:F,,FFFF,,FF,,,F,::F:,FF::F:FF,:F::FF:,,F,F,FFFF,F:,,,:,,FF,,,F
@A00769:42:HV3CFDRXX:1:2102:20066:4961 2:N:0:TCTCATGATA+TCCACGTGTT
GGACTACTGGGGTATCTAATCCTGTTTGCTCCCCACGCTTTCGAGCCTCAGCGTCAGTTACAGACCAGAGAGCCGCCTTCGCCACTGGTGTTCCTCCATATATCTACGCATTTCACCGCTACACATGGAATTCCACTCTCCTCTTCTGCACTCAAGTCTCCCAGTTTCCAATGACCCTCCCCGGTTGAGCCGGGGGCTTTCACATCAGACTTAAGAAACCGCCTGCGCTCGCTTTACGCCCAATAAATCCG
+
FFFFFFFFFFFFFFFFFFFFFFFFFFFFFFFFFFFFFFF:FFFFFFFFFFFFFFFFFFFFFFFFFFFFFFFFFFFFFFFFFFFFFFFFFFFFFFFFFFFFFFFFFFFFFFFFFFFFFFFFFFFF,F:FFFFFFFFFFFFFFFFFFFFFFFFFFFFFFFFFFFFFFFFFFFFFFFFFFFFFFFFFFFFFFFF:FFFFFFFFFFFFFFFFFFFFFFFFFFFFFFFFFFFFFFFFFFFFFFFFFF:FFFFFFF:
@A00769:42:HV3CFDRXX:1:2102:27227:5024 2:N:0:TCTCATGATA+TCCACGTGTT
GGACTACCAGGGTATCTAATCCTGTTTGCTCCCCACGCTTTCGAGCCTCAGCGTCAGTTACAGACCAGAGAGCCGCCTTCGCCACTGGTGTTCCTCCATATATCTACGCATTTCACCGCTACACATGGAATTCCACTCTCCTCTTCTGCACTCAAGTCTCCCAGTTTCCAATGACCCTCCCCGGTTGAGCCGGGGGCTTTCACATCAGACTTAAGAAACCGCCTGCGCTCGCTTTACGCCCAATAAATCCG
+
FFFFFFFFFFFFFFFFFFFFFFFFFFFFFFFFFFFFFFFFFFFFFFFFFFFFFFFFFFFFFFFFFFFFFFFFFFFFFFFFFFFFFFFFFFFFFFFFFFFFFFFFFFF:FFFFFFFFFFFFFFFF,FFFFFFFFFFFFFFFFFFFFFFF:FFFFFFFFFFFFFFFFFFFFFFFF:FFFFFFFF,FFFFFFFFF:FFFFFFFFFFFFFF:FFFFFFFFFFFF:FFFFFFFFFFFFFF:FFFF:FFFFFFFFF:
@A00769:42:HV3CFDRXX:1:2102:24885:5071 2:N:0:TCTCATGATA+TCCACGTGTT
GGACTACGGGGGTTTCTAATCCTGTTTGCTCCCCACGCTTTCGAGCCTCAGCGTCAGTTACAGACCAGAGAGCCGCCTTCGCCACTGGTGTTCCTCCATATATCTACGCATTTCACCGCTACACATGGAATTCCACTCTCCTCTTCTGCACTCAAGTCTCCCAGTTTCCAATGACCCTCCCCGGTTGAGCCGGGGGCTTTCACATCAGACTTAAGAAACCGCCTGCGCTCGCTTTACGCCCAATAAATCCG
+
FFFFFFFFFFFFFFFFFFFFFFFFFFFFFFFFFFFFFFFFFFFFFFFFFFFFFFFFF:FFFFFFFFFFF:FFFFFFFFFFFFFFFFFFFF:F,FFFFFFFFFFFFFFFF:FFFFFFFFF,,FFFFFFFFFFFFFFFFFFFFFFFFFFFFFFFFFFFFFFFFFFFFFFFFFFFFFFFFFFFFFFFFFFFFFFFFFFFFF:FF,FFFFFFFFFFFFF:FFFFFFFFFFFFFFFFFFFFFFFFFFFFFF,FFFF
@A00769:42:HV3CFDRXX:1:2102:27561:5102 2:N:0:TCTCATGATA+TCCACGTGTT
GGACTACGGGGGTATCTAATCCTGTTTGCTCCCCACGCTTTCGAGCCTCAGCGTCAGTTACAGACCAGAGAGCCGCCTTCGCCACTGGTGTTCCTCCATATATCTACGCATTTCACCGCTACACATGGAGTTCCACTTTCCTCTACTGCACTCAAGTCATCCAGTTTCCAAAGCAATTCCTCAGTTGAGCTGAGGGATTTCACTTCAGACTTAAATAACCGTCTGCGCTCGCTTTACGCCCAATAAATCCG
+
FFFFFFFFFFFFFFFFFFFFFFFFFFFFFFFFFFF:FFFFFFFFFFFFFFFFFFFFFFFFFFF::FFFF:FFFFFFFFF,FFFFFFFFFFFF:FFFFFFFFFFFFFFFFFFFFFFFFFFFFFFFFFFFFF:FFFFFFFFFFFFF:FFFFFFFFFFFFFFFFFF,F:FFFFFF::F,FFFFFFF:FFFFFFF:FFFF,,FFFFFF,FFFFFFFFFFFFFFFFFFF:FFF:FFFFFFFF,FFFFFFFFF:FFF
@A00769:42:HV3CFDRXX:1:2102:29894:5196 2:N:0:TCTCATAATA+TCCACGTGTT
GGACTACAGGGGTTTCTAATCCTGTTCGCTACCCATGCTTTCGAGCCTCAGCGTCAGTTACAGACTAGACAGCCGCCTTCGCCACTGGTGTTCCTCCATCTATCTACGCATTTCACCGCTACACATGGAATACCACTCTCCTCTTCTGCACTCAAGTCTCCCAGTTTCCAATGACCCTCCCCGGTTGAGCCGGGGGCTTTCACATCAGACTTAAGAAACCGCCTGCGCTCGCTTTACGCCCAATAAATCCG
+
,,FFFFFFFF,:F:FFFFFFFFFFFF,FFFFFFFFFFFFF::F:FFFFFF,FFF,F,FFFFFFFFFFFFFFFFF,FFF:FFFFFFFF::FF:FF,FFFFFFFFF:F:FFFF,FFFFFFF:FFFF:FF,FFF,FFFF,FFFFFFFFFF:FFFFFFFFF:FF:FF,F,F:FF,F:FFFFFFFFFFFF:FF:FF,F,:FFFFFFFFF,FFFFFFFFFFF,FFFFFFFFFFFFFFFFF:FFFFFF:FFFFFFFFF
@A00769:42:HV3CFDRXX:1:2102:26042:5321 2:N:0:TCTCATGATA+TCCACGTGTT
GGACTACTGGGGTTTCTAATCCTGTTTGCTCCCCACGCTTTCGAGCCTCAGCGTCAGTTACAGACCAGAGAGCCGCCTTCGCCACTGGTGTTCCTCCATATATCTACGCATTTCACCGCTACACATGGAATTCCACTCTCCTCTTCTGCACTCAAGTCTCCCAGTTTCCAATGACCCTCCCCGGTTGAGCCGGGGGCTTTCACATCAGACTTAAGAAACCGCCTGCGCTCGCTTTACGCCCAATAAATCCG
+
:FFFFFFFFFFFFFFFFFFFFFFFFFFFFFFFFFFF:FFFFFFFFFFFFFFFFFFFFFFF:F:FFFFF,FFFFFFFFFFFFFFFFFFFFFFFFFFFFFFFFFFFFFFFFFFFF:FFFFFF:FFFFF:,FFFFFFFFFF:FFFFF:FFFFFFFFFF:,F,FFFFFFFF:FFFFFFFFF:FFF:FFFFFFFFFFFFFFFFFFFFFF,FFFFFFFFFFFFFF:F:FF,FFFFFFFFFFFF,FFFFFFFF:FF::
@A00769:42:HV3CFDRXX:1:2102:31891:5368 2:N:0:TCTCATGATA+TCCACGTGTT
GGACTACTGGGGTTTCTAATCCTGTTTGCTCCCCACGCTTTCGAGCCTCAGCGTCAGTTACAGACCAGAGAGCCGCCTTCGCCACTGGTGTTCCTCCATATATCTACGCATTTCACCGCTACACATGGAATTCCACTCTCCTCTTCTGCACTCAAGTCTCCCAGTTTCCAATGACCCTCCCCGGTTGAGCCGGGGGTTTTCACATCAGACTTAAGAAACCGCCTGCGCTCGCTTTACGCCCAATAAATCCG
+
FFFFFFFFFFFFFFFFFFFFFFFFFFFFFFFFFFFFFFFFFFFFFFFFFFFFFFFFFFFFFFFFFFFFFFFFFFFFFFFFFFFFFFFFFFFFFFFFFFF::FFFFFFFFFFFFFFFFFFF:FFF,FFFF:FFFF:FFFFFFFFFFFFFFFFFFFFFFFFFFFFFFFFFFFFFFFFFFFFFFFFFFFFFFFFFFFFFFF:FFFFFFFFFFFF:F:FF:FFFFFFFFFFFFFFF:F:FFFFFFF,FF:FFFF:
@A00769:42:HV3CFDRXX:1:2102:4056:5447 2:N:0:TCTCATGATA+TCCACGTGTT
GGACTACCCGGGTATCTAATCCTGTTTGCTCCCCACGCTTTCGTGCATGAGCGTCAGTGTTATCCCAGGGGGCTGCCTTCGCCATCGGTATTCCTCCACATCTCTACGCATTTCACTGCTACACGTGGAATTCTACCCCCCTCTGACACACTCTAGCCGTGCAGTCACCAATGCAATTCCCAGGTTAAGCCCGGGGATTTCACATCGGTCTTGCACAACCGCCTGAGCACGCTTTACGCCCAGTAATTCCG
+
FFFFFF:,,:FFFFFFFFFFFFFFFFF,FFFFF:FFF::FFFFF:FF,FFFFFFFFFFF,FF:FFFFFF,FF,FFFFFF::FFFFFF:FFFF:F:F:FFFF:FF,:FFFFFFFFFF:FFFFFFF:,FFF,F,F:FFFFFFFFFFFFFFFF,FFF::FF,FFFFF:FFF,,FFFFFFFFFFF:FFF,FF:FFF::F,,FFFFFF:FFF:FFF,,:FFFF:FFF,FF,FFFF:FFFFFFFFFFF,,FFFFFF,
@A00769:42:HV3CFDRXX:1:2102:1588:5588 2:N:0:TCTCATGATA+TCCACGTGTT
GGACTACGCGGGTTTCTAATCCTGTTTGCTACCCACGCTTTCGTGCCTCAGTGTCAGATACAGTCCAGTAAGCCGCCTTCGCCACTGGTGTTCCTCCTAATCTCTACGCATTTCACCGCTACACTAGGAATTCCACTTACCTCTCCTGCTCTCAAGTTATGCAGTTTCCAATGACCTTTTTGGGTTGAGCCCAAAAATTTCACACCAGACTTACATAACCACCTGCGCACCCTTTACGCCCAATAATTCCG
+
FFFFFFFFFFFFFFFFFFFFFFFFFFFFFFFFFF:FFFFFFFFFFFFFFFFFFFFFFFFFFFFFFFFFFFFFFFFFFFFFFFFFFFFFFFFFFFFFFFFFFFFFFFFFFFFFFFFFFFFFFF:FF:FFFFFFFFFFFFFFFFFFFFFFFFFFFFFFFFFFF,FFFFFFFFFFFFF:F:FFFF::FFF:FFFFFFFFFFFFFFFFFFFFFFFFFFFFFFFFFFFFFFFFFFFFF:FF,:FFFFFFFFF,FFF
@A00769:42:HV3CFDRXX:1:2102:21540:5603 2:N:0:TCTCATGATA+TCCACGTGTT
GGACTACTCGGGTATCTAATCCTGTTTGCTCCCCACGCTTTCGAGCCTCAGCGTCAGTTACAGACCAGAGAGCCGCCTTCGCCACTGGTGTTCCTCCATATATCTACGCATTTCACCGCTACACATGGAATTCCACTCTCCTCTTCTGCACTCAAGTCTCCCAGTTTCCAATGACCCTCCCCGGTTGAGCCGGGGGCTTTCACATCAGACTTAAGAAACCGCCTGCGCTCGCTTTACGCCCAATAAATCCG
+
FFFFFFFFFFFFFFFFFFFFFFFFFFFFFFFFFFFFFFFFFFFFFFFFFFFFFFFFFFFFFFFFFFFFFFFFFFFFFFFFFFFFFFFFFFFFFFFFFFFFFFFFFFFFFFFFFFFFFFFFFFFFFFFFF:FFFFFFF:FFFFFFFFFFF,FFFFFFFFFFFFFFFFFFFFFFFFFFFFFFFFFFFFFFFFFFFFFFFFFFF:FFFFFFFFFFFFFFFFFF:FFF::FFFFFFFFFFF:FF:FFFFFFFFF:
@A00769:42:HV3CFDRXX:1:2102:27181:5697 2:N:0:TCTCATGATA+TCCACGTGTT
GGACTACCGGGGTATCTAATCCTGTCTGCTACCCACACTTTCGAGCCTCAACGTCAGTTACAGTCCAGAAAGCCGCCTTCGCCACTGGTGTTCTTCCATATATCTACGCATTTCACCGCTACACATGGAGTTCCACTTTCCTCTACTGCACTCAAGTCATCCAGTTTCCAAAGCAATTCCTCAGTTGAGCTGAGGGCTTTCACTTCAGACTTAAATAACCGTCTGCGCTCGCTTTACGCCCAATAAATCCG
+
FFFFFFFFFFFFFFFFFFFFFFFFFFFFFFFFFFFFFFFFFFFFFFFFFFFFFFFFFFFFFFFFFFFFFFFFFFFFFFFFFFFFFFFFFFFFFFFFFFFFFFFFFFFFFFFFFFFFFFFFFFFFFFFFFFFFF:FFFFFFFFFFFFF,FFFFFFFFFFFF:FF:FFFFFFFFFFFFFFFFFF:FFFFFF:FFFF:FFFFFF:FFFFFFFFFFFFFFFFFF,FFF:::FFF,FFFFFFFF,FFFF:FFFFF,
@A00769:42:HV3CFDRXX:1:2102:25427:5729 2:N:0:TCTCATGATA+TCCACGTGTT
GGATTACAAGGGTTTCTAATCCTGTTTGCTACCCACACTTTCGAGCCTCAACGTCAGTTACAGTCCAGAAAGCCGCCTTCGCCACTGGTGTTCTTCCATATATCTACGCATTTCACCGCTACACATGGAGTTCCACTTTCCTCTACTGCACTCAAGTCATCCAGTTTCCAAAGCAATTCCTCAGTTGAGCTGAGGGCTTTCACTTCAGACTTAAATAACCGCCTGCGCTCGCTTTACGCCCAATAAATCCG
+
FFFFFFFFFF:FFFFFFFFFFFFFFFFFFFFFFFFFFF:FFFFFFFFFFF::FFFFFFFFFFFFF:F,FFFFFFFFFFFFFF:FFFFFFF::FF,:FFFFFFFFFFFFFFFFFF,FF,FFFFFFF,FFF:FFFFFFF,FF:,FFFF::FFFFFFF::FFFFFF,FFFFFFFF:FFF,FFFFFF,F,FF:FFFFFFFFFFFFFFF:FFFFF,FFFFFFFFF::F,F,FFFF,FFFFFF::FFFFFFFF:F,F
@A00769:42:HV3CFDRXX:1:2102:31448:5729 2:N:0:TCTCATGATA+TCCACGTGTT
GGACTACTGGGGTTTCTAATCCTGTTTGCTCCCCACGCTTTCGAGCCTCAGCGTCAGTTACAGACCAGAGAGCCGCCTTCGCCACTGGTGTTCCTCCATATATCTACGCATTTCACCGCTACACATAGAATTCCACTCTCCTCTTCTGCACTCAAGTCTCCCAGTTTCCAATGACCCTCCCCGGTTGAGCCGGGGGTTTTCACATCAGACTTAAGAAACCGCCTGCGCTCGCTTTACGCCCAATAAATCCG
+
FFFFFFFFFFFFFFFFFFFFFFFFFFFFFFFFFFFFFFFFFFFFFFFFFFFFFFFFFFFFFFFFFFFFFFFFFF:FF,:FFFF:FFFFFFF:FFFFF:FFFFFFFFFFFFF,:F:FF:F:F:FFFF,FFF:,F:FFFFFFFFFF:FFFFFFFFFFFFFFF:FFFF,FFFF:FFFFFFFFFFF:FF:FFFFFFFFFFF,F,FFFF:FFFFFFFFFFF:F:FF:FF::FFFFFFF:FFF:FFF:FFF,::FFF
@A00769:42:HV3CFDRXX:1:2102:30671:5760 2:N:0:TCTCATGATA+TCCACGTGTT
GGACTACGGGGGTTTCTAATCCTGTTCGCTCCCCACGCTTTCGAGCCTCAGCGTCAGTTACAGACCAGAGAGCCGCCTTCGCCACTGGTGTTCCTCCATATATCTACGCATTTCACCGCTACACATGGAATTCCACTCTCCTCTTCTGCACTCAAGTCTCCCAGTTTCCAATGACCCTCCCCGGTTGAGCCGGGGGCTGTCACATCAGACTGATGAAACCGCATGCGCTCGCTTTACGCCCAAGACATCCG
+
FFFFFFFFFFFFFFFFFFFFFFFFF,FFFFFFFFFFFFFFFFFFFFFFFFFFFFFFFFFFFF::FFFFFFFFFFFFFFFFFF::F:FFFF:::FFFFFF:F:,FFFFFFFF,:FF:FFF,F,FFFF:FF:,FFFF::,FFF::,FF:FF:FFFFFFFFFFFFFFFF:FFFF:F:FFFFF:F,FFF::FF:,F:FFFFF,,F,,FFFF,FFF,F,FF,F,F,,,F,F,:FFF:F::,,,FF,,,,::,:,,,
@A00769:42:HV3CFDRXX:1:2102:17770:5776 2:N:0:TCTCATGATA+TCCACGTGTT
GGACTACGCGGGTTTCTAATCCTGTTTGCTACCCACACTTTCGAGCCTCAACGTCAGTTACAGTCCAGAAAGCCGCCTTCGCCACTGGTGTTCTTCCATATATCTACGCATTTCACCGCTACACATGGAGTTCCACTTTCCTCTACTGCACTCAAGTCATCCAGTTTCCAAAGCAATTCCTCAGTTGAGCTGAGGGCTTTCACTTCAGACTTAAATAACCGTCTGCGCTCGCTTTACGCCCAATAAATCCG
+
FFFFFFFFFFFFFFFFFFFFFFFFFFFFFFFFFFFFFFFFFFFFFFFFFFFFFFFFFFF,FFFFFFFFFFFFFFFFFFFFFFFFFFFFFFFFFFFFF:F:FFFFFFFFFFFFFFFFFFFFFFFFFFFF::FFFF:FFFFFFFFFFFFFFFFFFF:FFF:FFFFFFFFFFFFFFFF:F:FFFFFFFFFFFFFFFFFFFFFFFFFF:FFFFFFFFFFFF,FFFFFFFFFFFFFFFFFF,FFFFFFF:FFFFFF
@A00769:42:HV3CFDRXX:1:2102:30662:5776 2:N:0:TCTCATGATA+TCCACGTGTT
GGACTACCGGGGTATCTAATCCTGTTTGCTCCCCACGCTTTCGAGCCTCAGCGTCAGTTACAGACCAGAGAGCCGCCTTCGCCACTGGTGTTCCTCCATATATCTACGCATTTCACCGCTACACATGGAATTCCACTCTCCTCTTCTGCACTCAAGTCTCACAGTTTCCAATGACCCTCCCCGGTTGAGCCGGGGGCTTTCACATCAGACTTAAGAAACCGCCTGCGCTCGCTTTACGCCCAATAAATCCG
+
::FFFFFFFFFF:FFF:FFF,FFFFFFFF:FFFFF::FF:,FFFFFF::F,FFFF:FFFFFF:FFFFFFFFFFFFFFFFFFF:FFFFFFF:FFF::FFFF:FFF:FFFFFFFFFFFF:FFFFFFF::FFF:FFFFF,FFFF:FFFFFFFFFFFFFFFFFF,FFFFFFFFF:,:FF,FFFFFFFFFF:FFFFF,FF:FF:FFFFFFFF:F:FFFFFFFFF::FF:F:FFFFFFF:FFF,:FFFFF:FFFF,,
@A00769:42:HV3CFDRXX:1:2102:31476:5807 2:N:0:TCTCATGATA+TCCACGTGTT
GGACTACTGGGGTTTCTAATCCTGTTTGCTACCCACACTTTCGAGCCTCAACGTCAGTTACAGTCCAGAAAGCCGCCTTCGCCACTGGTGTTCCTCCTAATCTCTACGCATTTCACCGCTACACTAGGAATTCCACTTACCTCTCCTGCTCTCAAGTTATGCAGTTTCCAATGACCTTTTTGGGTTGAGCCCAAAAATTTCACACCAGACTTACATAACCACCTGCGCTCGCTTTACGCCCAAGAAATCCG
+
FFFF,FF:FFFFF:,FFFF:FF,FFFF:FFFFFFFF:FFFFFFFFFFFFFFFFFFFFFFFFFFFFFFFF::FFF:FF:FFFFFFFFFFFFF:FFFFFFFFFFFFFFF:FF,F,FFFFFFFF:FF,:FF,:F,FFFFFFFFFFFFFFFFFFF,FFFFFFFFFFFFFFFFFFFFFFFFF:FFFF:FF,FFFFFFFFFFF,FFFFFFFFFF:FF:,FFF:FFFFFFFFF:F:F,FF,:FF:FFFFF,FF,FFF,
@A00769:42:HV3CFDRXX:1:2102:17996:5916 2:N:0:TCTCATGATA+TCCACGTGTT
GACTACGAGGGTTTCTAATCCTGTTTGCTCCCCACGCTTTCGAGCCTCAGCGTCAGTTACAGACCAGAGAGCCGCCTTCGCCACTGGTGTTCCTCCATATATCTACGCATTTCACCGCTACACATGGAATTCCACTCTCCTCTACTGCACTCAAGTCATCCAGTTTCCAAAGCAATTCCTCAGTTGAGCTGAGGGCTTTCACTTCAGACTTAAATAACCGTCTGCGCTCGCTTTACGCCCAATAAATCCGG
+
FFFFFFFFFFFFFFFFFFFFFFFFFFFFFFFFFFFFFFFFFFFFFFFFFFFFFFFFFFFFFFFFFFFFFFFFFFFFFFFFFFFFFFFFFFFFFFFFFFFFFFFFFFFFFFFFFFFFFFFFFFFFFFFF,FF:FFF:FFFFFFFFFF:FFF:FFFFFFF::FFFFFFFFFFFFFFFFFFFFFFFFF:FFFF:FF:FFFFF,FFF:FFFFFFFFFFFFFFF,FFFF,FFFFFFFFF:F,FFF:FFF::FFFF,
@A00769:42:HV3CFDRXX:1:2102:23430:5932 2:N:0:TCTCATGATA+TCCACGTGTT
GGACTACCGGGGTTTCTAATCCTGTTTGCTCCCCACGCTTTCGAGCCTCAGCGTCAGTTACAGACCAGAGAGCCGCCTTCGCCACTGGTGTTCCTCCATATATCTACGCATTTCACCGCTACACATGGAGTTCCACTTTCCTCTACTGCACTCAAGTCATCCAGTTTCCAAAGCAATTCCTCAGTTGAGCTGAGGGCTTTCACTTCAGACTTAAATAACCGTCTGCGCTCGCTTTACGCCCAATAAATCCG
+
FFFFFFFFFFFFFFFFFFFFFFFFFFFFFFFFFFFFFFFFFFFFFFFFFFFFFFFFFFFFFFFFFFFFFFFFFFFF:FF:FFFFFFFFFFFF:FFFFFFFFFFFF:FFFFFFFFFFFFFFFFFFF:FFFFFFFFFFFFF:FFFFFFFFFFFFFFFFFFFFFFF,FFF:FFFF:FFF,FFFFFFFFFFFFFFFFFFFFF:FFFFFFFFFFFFFFFFFFF,FFFFFFFFFFF,:FFFF::FFFFFFFF:FFF,
@A00769:42:HV3CFDRXX:1:2102:15356:5948 2:N:0:TCTCATGATA+TCCACGTGTT
GGACTACACGGGTTTCTAATCCTGTTTGCTCCCCACGCTTTCGAGCCTCAGCGTCAGTTACAGACCAGAGAGCCGCCTTCGCCACTGGTGTTCCTCCATATATCTACGCATTTCACCGCTACACATGGAATTCCACTCTCCTCTTCTGCACTCAAGTCTCCCAGTTTCCAATGACCCTCCCCGGTTGAGCCGGGGGCTTTCACATCAGACTTAAGAAACCGCCTGCGCTCGCTTTACGCCCAATAAATCCG
+
FFFFFFFFFFFFFFFFFFFFFFFFFFFFFFFFFFFFFFFFFFFFFFFFFFFFFFFFFFFFFFFFFFFFFFFFFFFFFFFFFFFFFFFFFFFFFFFFFFFFFFFFFFFFFFFFFFFFFFFFFFFF:FFFFFFFFFFFFFFFFFFFFFFFFFFFFFFFFFFFFFFFFFFFFFFFFFFFFFFFFFFFFFFFFFFFFFFFFFFFFFFFFFFFFFFFFFFFFFFFFFFFFFFFFFFFF,F:FFFFFFFFFF:FFFF
@A00769:42:HV3CFDRXX:1:2102:24162:5948 2:N:0:TCTCATGATA+TCCACGTGTT
GGACTACTGGGGTATCTAATCCTGTTTGCTCCCCACGCTTTCGAGCCTCAGCGTCAGTTACAGACCAGAGAGCCGCCTTCGCCACTGGTGTTCCTCCATATATCTACGCATTTCACCGCTACACATGGAATTCCACTCTCCTCTTCTGCACTCAAGTCTCCCAGTTTCCAATGACCCTCCCCGGTTGAGCCGGGGGCTTTCACATCAGACTTAAGAAACCGCCTGCGCTCGCTTTACGCCCAATAAATCCG
+
,FFFFFFFFFFFFFFFFFFFFFFFFFFFFFFFFFFFFFFFFFFFFFFFFF:FFFFFFFFFFF:FFFF:FFF:FFFFFFFFFFFFFFFFFFFFFFFF:FFFFFFF:FF,FFFFF:FFF,FFFFFFFFFF:FFFFFFFF:FFFFFFFFFFFFFFFFFFFF:FFFFFFFFFFFFF:FFFFFFFFF:FFF:F:FFFF:FFFFFFFFFFFFFFFFF,FFFFFF::,FFFFF:F,FFFFFFFFFFFFFF,:FFFFFF
@A00769:42:HV3CFDRXX:1:2102:12301:5979 2:N:0:TCTCATGATA+TCCACGTGTT
GGACTACAGGGGTATCTAATCCTGTTTGCTCCCCACGCTTTCGAGCCTCAGCGTCAGTTACAGACCAGAGAGCCGCCTTCGCCACTGGTGTTCCTCCATATATCTACGCATTTCACCGCTACACATGGAATTCCACTCTCCTCTTCTGCACTCAAGTCTCCCAGTTTCCAATGACCCTCCCCGGTTGAGCCGGGGGCTCTCACATCAGACTTAAGAAACCGCCTGCGCTCGCTTTACGCCCAATAAATCCG
+
FFFFFFFFFFFFFFFFFFFFFF::FFFFFFFFFFFFFFFFFFFF:FFFFFFFFFFFF:FFFFFFFFFFFFFFFFFFFFFF:FFFFFFFFFFFFFFFFFFFFF:,FFFFF::FFFFF:FF,FFFFFFFFFFFFFFF,FFFFFFFFFFFFFFFFF:FFFFFFFFFFFFFFFFFFFFFF,FFFFFFFFFFFFF:FFFFFFFF,FFFFFFFFFFF:F:FFF::FFFFFFF,FFFFFFF:FFFFFFFFFFFFFFF,
@A00769:42:HV3CFDRXX:1:2102:8910:5995 2:N:0:TCTCATGATA+TCCACGTGTT
GGACTACGGGGGTTTCTAATCCTGTTTGCTACCCACACTTTCGAGCCTCAACGTCAGTTACAGTCCAGAAAGCCGCCTTCGCCACTGGTGTTCTTCCATATATCTACGCATTTCACCGCTACACATGGAGTTCCACTTTCCTCTACTGCACTCAAGTCATCCAGTTTCCAAAGCAATTCCTCAGTTGAGCTGAGGGCTTTCACTTCAGACTTAAATAACCGTCTGCGCTCGCTTTACGCCCAATAAATCCG
+
FFFFFFFFFFFFFFFFFFFFFFFFFFFFFFFFFFFFFFFFFFFFFFFFFFFFFFFFFFFFFFFFFFFFFFFFFFFFFFFFFFFFFFFFFFFFFFFFFFFFFFFFFFFFFFFFFFFFFFFFFFFFFFFFFFFFFFFFFFFFFFFFFFFFFFFFFFFFFFF::FFFFFFFFFFFFFFFFFFFFFFFFFFFFFFFFF:FFFFFFFFFFFFFFFFFFFFFFFFFFFFFFFFFFFFFFFFFF,FFFFFFFFFFFF,
@A00769:42:HV3CFDRXX:1:2102:32307:6151 2:N:0:TCTCATGATA+TCCACGTGTT
GGACTACCGGGGTTTCTAATCCTGTTTGCTCCCCACGCTTTCGAGCCTCAGCGTCAGTTACAGACCAGAGAGCCGCCTTCGCCACTGGTGTTCTTCCATATATCTACGCATTTCACCGCTACACATGGAGTTCCACTTTCCTCTACTGCACTCAAGTCATCCAGTTTCCAAAGCAATTCCTCAGTTGAGCTGAGGGCTTTCACTTCAGACTTAAATAACCGTCTGCGCTCGCTTTACGCCCAATAAATCCG
+
FFFFFFFFFFFFFFFFFFFFFFFFFFFFFFFFFFFFFFFFFFFFFFFFFFFFFFFFFFFFFFFFFFFFFFFFFFFFFFFFFFFFFFFFFFFFFFFFFFFFFFFFFFFFFFFFFFFFFFFFFFFFFFFFFFFFFFFFFF:FFFFFFFFFFFFFFFFFFFFFFFFFF:FFFFFFFFF:::FFFFFF:FFFFFFFFF,FFFFFFFFFFFFFFFFF:FFFFF,FFFFF::F:FFFFFFFFFFFFF:F:FFFF:FF
@A00769:42:HV3CFDRXX:1:2102:31467:6198 2:N:0:TCTCATGATA+TCCACGTGTT
GGACTACTGGGGTTTCTAATCCTGTTTGCTACCCACACTTTCGAGCCTCAACGTCAGTTACAGTCCAGAAAGCCGCCTTCGCCACTGGTGTTCCTCCTAATCTCTACGCATTTCACCGCTACACTAGGAATTCCACTTACCTCTCCTGCTCTCAAGTTATGCAGTTTCCAATGACCTTTTTGGGTTGAGCCCAAAAATTTCACACCAGACTTACATAACCACCTGCGCTCGCTTTACGCCCAATAAATCCG
+
FFFFF:FFFFFFFFFFFFFFFFFFFFFFFFFFFFFFFFFFFFFFFFFFFFFFFFFFFFF:F:FFFFFFFFFFFFFFFFFFFFFFFFFFF:FFFFFFFF,F:FFF:FFFFFF:FFFFFFF,FFFFF:FFFFFFFF:FFF:FFFFFFFFFFFF:FFFFFFFFFFFF,FFFF:FFFFFF:FFFFFFFF:,:FFFFFFFFFFFFFFFFFFFFFFFFFFFF:FFF:F:F:FFFFF:FF:FFFFFFFFF,F:FFFFF
@A00769:42:HV3CFDRXX:1:2102:31376:6261 2:N:0:TCTCATGATA+TCCACGTGTT
GGACTACTGGGGTTTCTAATCCTGTTTGCTACCCACACTTTCGAGCCTCAACGTCAGTTACAGTCCAGAAAGCCGCCTTCGCCACTGGTGTTCCTCCTAATCTCTACGCATTTCACCGCTACACGAGGAATTCCACTTACCTCTCCTGCTCTCAAGTTATGCAGTTTCCAATGACCTTTTTGGGTTGAGCCCAAAAATTTCACACCAGACTTACATAACCACCTGCGCGCGCTTTACGCCCAAGAAATCCG
+
::FFF:F:FFF:FF:FFFF,FFFFFF,::FF:FFFFFFFFFFFFFFFFFFFFFF:FFFFFFF,FFFFFFF,FFFFFF,,:FFFFFFFFFFF,F:,FFF,,F:FFFFFFFFF:FFFFFFFFFFFF,,FFFFFFFFFFF,FFFFFFFFFFFFF:FFFFF::FFF:F,:FFF,:FFFFFFFF,FFFF:FF::FFFFFFFF:FFFF,,:FF:FF::,FFF,FFFFFFF,FFF,FFF:F:FFFFFF,F,:FFFFFF
@A00769:42:HV3CFDRXX:1:2102:29595:6308 2:N:0:TCTCATGATA+TCCACGTGTT
GGACTACGAGGGTTTCTAATCCTGTTTGCTCCCCACGCTTTCGAGCCTCAGCGTCAGTTACAGACCAGAGAGCCGCCTTCGCCACTGGTGTTCCTCCATATATCTACGCATTTCACCGCTACACATGGAATTCCACTCTCCTCTTCTGCACTCAAGTCTCCCAGTTTCCAATGACCCTCCCCGGTTGAGCCGGGGGCTTTCACATCAGACTTAAGAAACCGCCTGCGCTCGCTTTACGCCCAATAAATCCG
+
FFFFFFFFFFFFFFFFFFFFFFFFFFFFFFFFFFFFFFFFFFFFFFFFFFFFFFFFFFFFFFFFFFFFFFFFFFFFFFFFFFFFFFFFFFFFFFFFFFFFFFFFFFFFFFFFFFFFF:FF:FFFFFFFFFFFFFFFFFFFFFFFFF:FFFFFFFFFFFFFFFF,FFFFFFFFFFFFFFFFFFFFFFFFFFFFFFFFFFFFFFFFFFFFFFFFFFFFFFFF,FF:FFFFFF:FFFF:FFFFFFFFFFFFFFF
@A00769:42:HV3CFDRXX:1:2102:22661:6324 2:N:0:TCTCATGATA+TCCACGTGTT
GGACTACCGGGGTTTCTAATCCTGTTTGCTCCCCACGCTTTCGAGCCTCAGCGTCGGTTACAGACCAGAGAGCCGCCTTCGCCACTGGTGTTCCTCCATATATCTACGCATTTCACCGCTACACATGGAATTCCACTCTCCTCTTCTGCACTCAAGTCTCCCAGTTTCCAATGACCCTCCCCGGTTGAGCCGGGGGCTTTCACATCAGACTTAAGAAACCGCCTGCGCTCGCTTTACGCCCACTAAATCCG
[truncated: 60,162,356 more chars]
