# Supplementary material for: Microbiome analysis of Spodoptera frugiperda (Lepidoptera, Noctuidae) larvae exposed to Bacillus thuringiensis (Bt) endotoxins
Source: PeerJ. 2023 Sep 12;11:e15916. doi: 10.7717/peerj.15916 (PMC10503500; doi:10.7717/peerj.15916)
Supplement: Supplemental Information 17 — Larvae exposed to the artificial diet containing Bt at the LC50 [file peerj-11-15916-s017.gz › peerj-11-15916-s017]

@A00769:42:HV3CFDRXX:1:2101:19976:1078 1:N:0:CGAGGCCAAG+CCGGTAACAC
GTGCCAGCAGCCGCGGTAAGGCAGCGTCAGATGTGTATTAGATACCCTCGTAGTCC
+
F:FFFFFFFFFFFFFFFFFFFFFFFFFFFFFFFFFFFFFFFFFFFFFFFFFFFFFF
@A00769:42:HV3CFDRXX:1:2101:15374:1094 1:N:0:CGAGGCCAAG+CCGGTAACAC
GTGTCAGCCGCCGCGGTAATACGTAGGTGGCAAGCGTTGTCCGGATTTATTGGGCGTAAAGCGAGCGCAGGCGGTTTCTTAAGTCTGATGTGAAAGCCCCCGGCTCAACCGGGGAGGGTCATTGGAAACTGGGAGACTTGAGTGCAGAAGAGGAGAGTGGAATTCCATGTGTAGCGGTGAAATGCGTAGATATATGGAGGAACACCAGTGGCGAAGGCGGCTCTCTGGTCTGTAACTGACGCTGAGGCTCG
+
FFF:FFFFFFFFFFFFFFFFFFFFFFFFFFFF,FFFFFFFFFFFF,F:FFFFFFFFFFFFFFFFFFFFFFFFFFFFFFFFFFFFFFFFFFFFFFFFFFFFFFFFFFF:FFFFFFFFFFFFFFFFFFF:FFFFF:FFFFFFFFFFFFFFFFFFFFFFFFFFF:FFFFFFFFFFFFFFFFFFFFFF:FFFFFF,:FFF:FFFFFFFFFFFFFFFFFFFFFF:FFFFFFFFFFFF:F,FFFFFFFFFFFFF:F,
@A00769:42:HV3CFDRXX:1:2101:29550:1125 1:N:0:CGAGGCCAAG+CCGGTAACAC
GTGCCAGCAGCCGCGGTAATACGTAGGTGGCAAGCGTTGTCCGGATTTATTGGGCGTAAAGCGAGCGCAGGCGGTTTCTTAAGTCTGAAGTGAAAGCCCTCAGCTCAACTGAGGAATTGCTTTGGAAACTGGATGACTTGAGTGCAGTAGAGGAAAGTGGAACTCCATGTGTAGCGGTGAAATGCGTAGATATATGGAAGAACACCAGTGGCGAAGGCGGCTTTCTGGACTGTAACTGACGTTGAGGCTCG
+
FFFFFFFFFFFFFFFFFFFFFFFFFFFFFFFFFFFFFFFFFFFFFF:FFFFFFFFFFFFFFFFFFFFFFFFFFF:FFFFFFFFFFFFFFFFFFFFFFF,FFFFFFFFFFFFFFFFFFF:FFF,FFFFF:FFFFFFF,FFFFFFFF:FFF:FF:FFFFFFFFFFFFFFF::,:FFFFF:FFFFFF,FFF:FFFFFFF:FFFFFFFF:FFFFFF,:FFFFFFFFFFFFFFFFFFFFF:F:FF:F:,FFF:FF,
@A00769:42:HV3CFDRXX:1:2101:11279:1141 1:N:0:CGAGGCCAAG+CCGGTAACAC
GTGTCAGCAGCCGCGGTAATACGGAGGATCCGAGCGTTATCCGGATTTATTGGGTTTAAAGGGAGCGTAGGTGGATTGTTAAGTCAGTTGTGAAAGTTTGCGGCTCAACCGTAAAATTGCAGTTGAAACTGGCAGCCTTGAGTACAGTAGAGGTGGGCGGAATTCGTGGTGTAGCGGTGAAATGCTTAGATATCACGAAGAACTCCGATTGCGAAGGCAGCTCACTGGACTGCAACTGACACTGAGGCTCG
+
FFFFFFFFFFFFFFFFFFFFFFFFFFFFFFFFFFFFFFFFFFFFFFFFFFFFFFFFFFF:FFFFFFFFFFFFFFFFFFFFFFFFFFFFFFFFFFFFFFF:FFFFFF:FF:FFFFFFFFFFFFFFFFFFFFFFFFFFFFFFFFFFFFFFF:FFFF:FFF:FFFFFF:FFFFFF:FFFFFF:,F::FFFFFFF::FFFFFFFFFFFFFFFFF::FFFF:FFFFFFF:F::FFFFFFFFFFFFFFFFFF,FFF,
@A00769:42:HV3CFDRXX:1:2101:21739:1157 1:N:0:CGAGGCCAAG+CCGGTAACAC
GTGTCAGCCGCCGCGGTAATACGTAGGTGGCAAGCGTTGTCCGGATTTATTGGGCGTAAAGCGAGCGCAGGCGGTTTCTTAAGTCTGATGTGAAAGCCCCCGGCTCAACCGGGGAGGGTCATTGGAAACTGGGAGACTTGAGTGCAGAAGAGGAGAGTGGAATTCCATGTGTAGCGGTGAAATGCGTAGATATATGGAGGAACACCAGTGGCGAAGGCGGCTCTCTGGTCTGTAACTGACGCTGAGGCTCG
+
FFFFFFFFFF:FFFFFFFFFFFFF:FFFFFFFFFFFF,FFFFFFFFF:,,FFFFFFFFFFFFFFFFFFFFFFFFFFFFFFFFFFFFFFFFFFFF:FFFFFFFFFFFFFFFFFFFFFFFFF:F,FFFFFF:F:FFFFF:FFFFF:FFFFFFFFFFFFFFFFFFFFFFFFFFFFFFFFFFFFFFFFFFFFFFFFF:FFFFFFFFFFFFFFFFFFFFFFFFFFFFFFFFFFFFFFFFFFFF:F,FFFFFFFFFF
@A00769:42:HV3CFDRXX:1:2101:31204:1266 1:N:0:CGAGGCCAAG+CCGGTAACAC
GTGTCAGCCGCCGCGGTAATACGTAGGTGGCAAGCGTTGTCCGGATGTATTGGGCGTAAAGCGAGCGCAGGCGGTTTCTTAAGTCTGATGTGAAAGCCCCCGGCTCAACCGGGGAGGGTCATTGGAAACTGGGAGACTTGAGTGCAGAAGAGGAGAGTGGAATTCCATGTGTAGCGGTGAAATGCGTAGATATATGGAGGAACACCAGTGGCGAAGGCGGCTCTCTGGTCTGTAACTGACGCTGAGGCTCG
+
F:,FFFFFF:FFFFFFFFFFFFFF,FFFFFF:FFFF:FFFF:FFFF,::FFFFFFFFFFF:FFFFFFFFFFFFFF,FFFFFFFFFFFFFFFFF:FFFFFFFFFFFFFFFFFF:FFFFFFFFFFFFF,,,:FFFFFFF:F:F:FFFFFF::FF,FFFFFF:FF:FFFFFFFFFF:FFFF:FFF,FFFFFFFFF,FF,,FFFFFFFFFFF:F,,,FFF,FF:F:FFF:,FF:F::FFFFFFF,F,,FF:FFF,
@A00769:42:HV3CFDRXX:1:2101:5059:1297 1:N:0:CGAGGCCAAG+CCGGTAACAC
GTGCCAGCAGCCGCGGTAATACGTATGTTCCAAGCGTTATCCGGATTTATTGGGCGTAAAGCGAGCGCAGACGGTTATTTAAGTCTGAGGTGAAAGCCCTCAGCTCAACTGAGGAATTGCTTTGGAAACTGGATGACTTGAGTGCAGTAGAGGAAAGTGGAACTCCATGTGTAGCGGTGAAATGCGTAGATATATGGAAGAACACCAGTGGCGAAGGCGGCTTTCTGGACTGTAACTGACGCTGAGGCT
+
FFFFFFFFFFFFFFFFFFFFFFFFFFFFFFFFFFFFFFFFFFFFFFFFFFFFFFFFFFFFFFFFFFFFFFFFFFFFFFFFF:FFFFF:FFFFFFFFFFFFFFFFFFFFFFFFFFFFFFFFFFFFFFFFFFFFFFFFFFFFFFFFFFFFFFFF:FF,FFFFFFFFF:FF:FFF:FFFF:FFF,FFFFFFFFFFFFFFFFFFFFFFFFF::FFFFFFFFFFFFFFFFFF,FFFFFFFFFFFFFFFFFFFFF
@A00769:42:HV3CFDRXX:1:2101:7111:1313 1:N:0:CGAGGCCAAG+CCGGTAACAC
GTGTCAGCAGCCGCGGTAATCCATTAGAAACCCCCGTAGTCC
+
FFFFFFFFFFFFFFFFFFFFFFFFFFFFFFFFFFFFFFFFFF
@A00769:42:HV3CFDRXX:1:2101:23194:1329 1:N:0:CGAGGCCAAG+CCGGTAACAC
GTGCCAGCAGCCGCGGTAATACGTAGGGTCCAAGCGTTAATCGGAATTACTGGGCGTAAAGCGTGCGCAGGCGGCTGTGCAAGACCGATGTGAAATCCCCGGGCTTAACCTGGGAATTGCATTGGTGACTGCACGGCTAGAGTGTGTCAGAGGGGGGTAGAATTCCACGTGTAGCAGTGAAATGCGTAGAGATGTGGAGGAATACCGATGGCGAAGGCAGCCCCCTGGGATAACACTGACGCTCATGCACG
+
FFFFFFFFFFFFFFFFFFFFFFFFFFFFFFFFFFFFFFFFFFFFFFFFFFFFFFF:FFFFFFFFFFFFFFFFFFFFFFFFFFFFF:FFFFFFFFFFFFFF:FFFFFFFFFFFFFFFF:FFFFFFFFFFFFFFFFFFFFFFFFFFFFFFFFFFFFFFFFFFF:FF:FFFF:FFFF:FFFFFFFFF::FFFFFFFFF:FFFFFF:FFF:FFF,FFFFF,FFFFFFF,,,,FFFFF:FFFFFF:FFFFF,FFF,
@A00769:42:HV3CFDRXX:1:2101:15799:1360 1:N:0:CGAGGCCAAG+CCGGTAACAC
GTGTCAGCAGCCGCGGTAAGGCAGCGTCAGATGTGTATTAGATACCCTCGTAGTCC
+
FFFFFFFFFFFFFFFFFFFFFFFFFFFFFFFFFFFFFFFFFFFFFFFFFFFFFFFF
@A00769:42:HV3CFDRXX:1:2101:27434:1376 1:N:0:CGAGGCCAAG+CCGGTAACAC
GTGCCAGCCGCCGCGGTAATCCATTAGAAACCCCTGTAGTCC
+
FFFF,FF,F,FF:F,F,FF:FFFFFFFFFFFF:FFFFF::FF
@A00769:42:HV3CFDRXX:1:2101:19434:1579 1:N:0:CGAGGCCAAG+CCGGTAACAC
GTGTCAGCCGCCGCGGTAAGGCAGCGTCAGATGTGTATTAGAAACCCGCGTAGTCC
+
FFFFFFFFFFFFFFFFFFFFFFFFFFFFFFFFFFFFFFFFFFFFFFFFFFFFFFFF
@A00769:42:HV3CFDRXX:1:2101:18638:1611 1:N:0:CGAGGCCAAG+CCGGTAACAC
GTGTCAGCCGCCGCGGTAAGGCAGCGTCAGATGTGTATTAGAAACCCGCGTAGTCC
+
F,FFFFFF:FFFFFFFFFFFFF:FFFFFFFFFFFFFFFFFFFFFFFFFFFFFFFFF
@A00769:42:HV3CFDRXX:1:2101:17662:1642 1:N:0:CGAGGCCAAG+CCGGTAACAC
GTGCCAGCCGCCGCGGTAATACGTAGGTGGCAAGCGTTATCCGGAATGATTGGGCGTAAAGGGTGAGCAGGCGGTTCTTCAAGTCATGAGTGAAAGGCGGAAGCTTAACTTCTGTTGGCTGATGAGACCGGAGAACTTGAGTCCAGGAGAGGGCGGCGGAACTCCATGTGTAGCGGTAAAATGCGTAGAGATATGGAAGAGCACCAGTGGCGAAGGCGGCCGCCTGGACTGAAACTCACGCTCAGCCACGA
+
FFFFFF,FFFFFFFFF,FF:FF:FFFF:::FFFFFF::FFF:FFF,FFFF:FFFF,FFFFF,FFFFFFFFFFF:FFFFFFFFFFFFF::FF:FFFFFF:FFFFFFFF:,FFF:FFFFFFF:FFFFFFF:F:FFFFFFF:FFF,FFFFFFFFFFFFFFFFF:F:FFFFF,FFFFFFF:FFF:F:FFFFFFFFF,FF,F,FFFFFF,FF:F,:FF:::FF:F:F:FFFFFFFFFF:FF,:F,FFFFF,::FFF
@A00769:42:HV3CFDRXX:1:2101:31855:1673 1:N:0:CGAGGCCAAG+CCGGTAACAC
GTGTCAGCAGCCGCGGTAATACGTAGGTGGCAAGCGTTGTCCGGATTTATTGGGCGTAAAGCGAGCGCAGGCGGTTTCTTAAGTCTGATGTGAAAGCCCCCGGCTCAACCGGGGAGGGTCATTGGAAACTGGGAGACTTGAGTGCAGAAGAGGAGAGTGGAATTCCATGTGTAGCGGTGAAATGCGTAGATATATGGAGGAACACCAGTGGCGAAGGCGGCTCTCTGGTCTGTAACTGACGCTGAGGCTCG
+
FF:FFFFFFFFFFFFFFF,FFFFF:FFFFFFFFFFFF:FFFFFFFF,FF:FFFFFFFFFFFFFFFFFFFFFFFFFFFFFFFFFFFFF:FF:FFFFFFFFFFFFFFFFFFFFFFFFFFFFFFFFFFFFFFFFFFFFFFF:FFFFFFFFF:FFFFFFFFFFFF:FFFFFFFFFFFFFFF:FFFFFFFF,FF:F:F,FFFFFFFFFFFF:FFFFFFFFFFFFFFFFFFFFFFFFFFFFFFFFFFFFFFFFFFF:
@A00769:42:HV3CFDRXX:1:2101:4761:1720 1:N:0:CGAGGCCAAG+CCGGTAACAC
GTGCCAGCAGCCGCGGTAATACGTAGGTGGCCAGCGTTGTCCGGATTTATTGGGCGTAAAGCGAGCGCAGGCGGTTTCTTAAGTCTGATGTGAAAGCCCCCGGCTCAACCGGGGATGGTCATTGGAAACTGGGAGACTTGAGTGCAGAAGAGGAGAGTGGAATTCCATGTGTAGCGGTGAAATGCGTAGATATATGGAGGAACGCCAGTGGCGAAGGCGACTCTCTGGTCTGTAACTGACGCTGAGGCTCG
+
F,FFFF,:F:,:F,,FFFFFFFF:FFFF,,F,F:F:F,:,FF:FFF:,FFFFF:FF,FFF:F:F:FFFFF:F::FFFF:FF,,F,F:FFFF,FF:FFFFFF,,F:FFFFFFFFFF,F::FF,F,,,,FF,,F,FFFF:,::F,,F,:F,:F:FF,FF,,FFFFFF,:,,FFFFFFFF,FFFFFFFFF,FF,F,:FFFFFFFF::F:FFFFFFFF,FFFFF,F:FFFFFFFF:FFF:F::FFFFFFFFFFFF
@A00769:42:HV3CFDRXX:1:2101:5086:1720 1:N:0:CGAGGCCAAG+CCGGTAACAC
GTGTCAGCCGCCGCGGTAATACGTATGTTCCAAGCGTTATCCGGATTTATTGGGCGTAAAGCGAGCGCAGACGGTTATTTAAGTCTGAAGTGAAAGCCCTCAGCTCAACTGAGGAATTGCTTTGGAAACTGGGTGACTTGAGTGCAGTAGAGGAAAGTGGAACTCCATGTGTAGCGGTGAAATGCGTAGATATATGGAGGAACACCAGTGGCGAAGGCGGCTCTCTGGTCTGTAACTGACGTTGAGGCTCG
+
FFFFFFFFFFFFFFFFF,FFFFFFFFFFFFFFFFFFFFFFFFFFFFFFFFFFFFFFFFFFFFFFFFFFFFFFFFFFFFFFFFFFFFFFFFFFFFFFFFFFFFFFFFFFFFFFFFFFFFFFFFFFFF:FFF:FFFFFFFFFFFFFFFFFFFFFFFFF,FF:FFFFFFFFFFFFFFFFFFFFFFFFFFFFFFFFFFFF:F::FFFFFFF,FFFFFFF,FFFFFFFFFFFFFFFFFFFFFFFFFFFF::FFFF,
@A00769:42:HV3CFDRXX:1:2101:13160:1924 1:N:0:CGAGGCCAAG+CCGGTAACAC
GTGTCAGCCGCCGCGGTAATACGTATGTTCCAAGCGTTATCCGGATTTATTGGGCGTAAAGCGAGCGCAGACGGTTATTTAAGTCTGAAGTGAAAGCCCTCAGCTCAACTGAGGAATTGCTTTGGAAACTGGATGACTTGAGTGCAGTAGAGGAAAGTGGAACTCCATGTGTAGCGGTGAAATGCGTAGATATATGGAAGAACACCAGTGGCGAAGGCGGCTTTCTGGACTGTCACTGACGTTGAGGCTCG
+
FFFFFFFFFFFFFFFFFFFFFFFFFFFFFFFFFFFFFFFFFFFFFFFFFFFFFFFFFFFFFFFFFFFFFFFFFFFFFFFFFFFFFFFFFFFFFFFFFFFFFFFFFFFFFFFFFFFFFFFFFFFFFFFFFFFFFFF:FFFFFFFFFFFFFFFFFFFFFFFFFFFFFFFFFFFFF:FFFFFFFFFFFFFFF:F:FFFFFFFFFFFFFFFFFFFFFFFFFFFFFFF::FFFFFFFF,FFFFFFFFFFFFFFFF:
@A00769:42:HV3CFDRXX:1:2101:23213:1924 1:N:0:CGAGGCCAAG+CCGGTAACAC
GTGTCAGCAGCCGCGGTAATACGTAGGTGGCAAGCGTTGTCCGGATTTATTGGGCGTAAAGCGAGCGCAGGCGGTTTCTTAAGTCTGATGTGAAAGCCCCCGGCTCAACCGGGGAGGGTCATTGGAAACTGGGAGACTTGAGTGCAGAAGAGGAGAGTGGAATTCCATGTGTAGCGGTGAAATGCGTAGATATATGGAGGAACACCAGTGGCGAAGGCGGCTCTCTGGTCTGTAACTGACGCTGAGGCTCG
+
FFFFFFFFFFFFFFFFFFFFFFFFFFFFFFFFFFFF::FFFFFFFFFFFFFFFFFFFFFFFFFFFFFFFFFFFFFFFFFFFFFF:FFFFFFFFF,FFFFFFFFFFFFFFFFFFFFFFFFFF,FFFF,FFFFFFFFFFFFFFFFF:FFF,F:FFFFFFFFFFFFFFF:FFFFF:FFFFFFFF:FFFF::FF:FFFFFFFFFFFFFFFFFFFFFFFFFFFFFFFF:F,:FFFFFFFFFFFFFFFFFFF:FFF:
@A00769:42:HV3CFDRXX:1:2101:27299:1924 1:N:0:CGAGGCCAAG+CCGGTAACAC
GTGTCAGCAGCCGCGGTAAGGCAGCGTCAGATGTGTATTAGATACCCGCGTAGTCC
+
FF:FFFFFFFFFFFFFFFFFFFFFFFFFFF::FFFFFFFFFFFFFFFFFFFFFFFF
@A00769:42:HV3CFDRXX:1:2101:14253:1939 1:N:0:CGAGGCCCAG+CCGGTAACAC
GTGTCAGCCGCCGCGGTAATACGTATGTTCCAAGCGTTATCCGGATTTATTGGGCGTAAAGCGAGCGCAGACGGTTATTTAAGTCTGAAGTGAAAGCCCTCAGCTCAACTGAGGAATTGCTTTGGAAACTGGATGACTTGAGTGCAGTAGAGGAAAGTGGAACTCCATGTGTAGCGGTGAAATGCGTAGATATATGGAAGAACACCAGTGGCGAAGGCGGCTTTCTGGACTGTAACTGACGTTGAGGCTCG
+
FFFFFFFFFFFFFFFFFFFFFFFFFFF:FFF:FFFFFFF:FFFF::,FFFFFFFFFFFFFFFFFFFFFFFFFFF,,FFFFFFFFFFFFFFFFFFFFFFFFFFFFFFFF:FFF:FF:FFFF,F:FFFFFFFFFFFFFFF,FFFFFFFF:F:FFFFFFFFFFFF:FFF:FFFFFFFFFFFFFFF:FFFFFF:FF:FFFFFFFF,FF::FFFFFFFFFFF:F::F,,FFFF:F:FFFFFFFF:FF:FFF,F:FF
@A00769:42:HV3CFDRXX:1:2101:28519:1939 1:N:0:CGAGGCCAAG+CCGGTAACAC
GTGTCAGCCGCCGCGGTAATACGGAGGGGGCGAGCGTCGTTCGGAGTGACTGGGCGTAAAGAGCACGTAGGCGGTGGTGTAAGTCATTAGTCAAAGACTAGAGCTCAACTTTAGTAAGGCTAGTGGTACTATAATACTAGAGTATCAGAGAGGATTGCAGAATTCCCGGTGTAGCGGTGGAATGTGTAGATATCGGGAAGAACACCAATGGCGAAGGCAGGTCTCTGGGCCGTTACTGACGCTGAGGAGCG
+
FFFFFFFFFFFFFFFFFFFFFFFFFFFFFFFFFFFFFFFFFFFFFFFFFFFFFFF:FFFFFFFFFFFFFFFFFFFF,FFFFFFF:FFFFFFFFFFFFF,:F:FF:FFFF,FFFF::FFFFFFF,FFF:FFFFFFF:F:FFFFFF:,FFFFFFFFFFFF:F:FFF:F:FFFFF,FFFFFFF,FFF,FFF:FFF:FFFFFFF,FFFFF:FFFFFFFFFFFFF:FFFFFFFF,FF,F::FFFFFFF:FF:F:F,
@A00769:42:HV3CFDRXX:1:2101:9055:1955 1:N:0:CGAGGCCAAG+CCGGTAACAC
GTGTCAGCCGCCGCGGTAATACGTAGGTGGCAAGCGTTGTCCGGATTTATTGGGCGTAAAGCGAGCGCAGGCGGTTTCTTAAGTCTGATGTGAAAGCCCCCGGCTCAACCGGGGAGGGTCATTGGAAACTGGGAGACTTGAGTGCAGAAGAGGAGAGTGGAATTCCATGTGTAGCGGTGAAATGCGTAGATATATGGAGGAACACCAGTGGCGAAGGCGACTCTCTGGTCTGTAACTGACGCTGAGGCTCG
+
FFFFFFFFFFFFFFFFFFFFFFFFFFFFFFFFFFFFFFFFFFFFFF:FFFFFFFFFFFFFFFFFFFFFFFFFFFFFFFFFFFFFFFFFFFFF,FFF:FFFFFFFFFFF:FFFFFFFFFFFFFFFFF:F,FFFF:FFFF:FFFFFFFFFFFFFFFFFFFFFFFFFF:FFFFFFF:FFFFFFFFFFFF::F:FF:F:FF:FFFFFFFFFFFFFFFFFFFFFF:FFFFFFFF:FFF::FFFF:,FF:FF,FFF,
@A00769:42:HV3CFDRXX:1:2101:24903:2002 1:N:0:CGAGGCCAAG+CCGGTAACAC
GTGCCAGCGCCGCGGTAATACGTATGTTCCAAGCGTTATCCGGATTTATTGGGCGTAAAGCGAGCGCAGACGGTTATTTAAGTCTGATGTGAAAGCCCCCGGCTCAACCGGGGAGGGTCATTGGAAACTGGGAGACTTGAGTGCAGAAGAGGAGAGTGGAATTCCATGTGTAGCGGTGAAATGCGTAGATATATGGAGGAACACCAGTGGCGAAGGCGACTCTCTGGTCTGTAACTGACGCTGAGGCTCGA
+
FFFFFFFFFFFFFFFFFFFFFFFFFFFFFFFFFFFFFFFFFFFFFFFFFFFFFFFFFF:FFFFFFFFFFFFFFFFFFFFFFFFF:FFFFFFFFFFFFFFF:FFFFFFFFFFFFFFFFFFFFFFFF:FFFFFFFFFFFFFFFFFFFFFFF:FFFFFFFF:FFFFFF,FFFFFFFF:FFF,,:FFFFF:FF:FFFFFFFFFFF::F:FFFFFFFFFFFF:FFFFFFFF,FFFFFFFFFFFF:FFF:F,FFF:F
@A00769:42:HV3CFDRXX:1:2101:22083:2033 1:N:0:CGAGGCCAAG+CCGGTAACAC
GTGTCAGCAGCCGCGGTAATACGTAGGTGGCAAGCGTTGTCCGGATTTATTGGGCGTAAAGCGAGCGCAGGCGGTTTCTTAAGTCTGATGTGAAAGCCCCCGGCTCAACCGGGGAGGGTCATTGGAAACTGGGAGACTTGAGTGCAGAAGAGGAGAGTGGAATTCCATGTGTAGCGGTGAAATGCGTAGATATATGGAGGAACACCAGTGGCGAAGGCGACTCTCTGGTCTGTAACTGACGCTGAGGCTCG
+
FFFFFFFFFFFFFFFFFFFFFFFFFFFFFFFFF:FFFFFFF,FFFFFFFFFFFFFFFFFFFFFFFFFFFFFFFFFFFFFFFFFFFFFF:FFFFFFFFFFF:FFFFFFFFFFFFFFFFFFFF:FFFFFFFFFFFFFFFFFFFFFF:FFFFFFFFFFFFFFFFFFFFFFFFFFFFFF:FFFFFFFFFFFFFF:F:FF:FFFFFFFFFFFFFFFFFFF:FFFFFFFFFFFFFFFFFFFFFFFFFFFFFF,FFF,
@A00769:42:HV3CFDRXX:1:2101:25753:2033 1:N:0:CGAGGCCAAG+CCGGTAACAC
GTGCCAGCCGCCGCGGTAATACGTAGGTGGCAAGCGTTGTCCGGATTTATTGGGCGTAAAGCGAGCGCAGGCGGTTTCTTAAGTCTGATGTGAAAGCCCCCGGCTCAACCGGGGAGGGTCATTGGAAACTGGGAGACTTGAGTGCAGAAGAGGAGAGTGGAATTCCATGTGTAGCGGTGAAATGCGTAGATATATGGAGGAACACCAGTGGCGAAGGCGGCTCTCTGGTCTGTAACTGACGCTGAGGCTCG
+
FFFFFFFFFFFFFFFFFFFFFFFFFFFFFFF:,FFF,FFFFFFFF:F,F:FFFFFFFFFFFFFFFFFFFFFFFFFFFFFFFF:FFFFF:FFFFFFFFFFFFFFFFFFFFFFFFFFFFFFFF,FFFFFF:FFFFFFFFFFFFFFFFFFFFFF:F:FFFFFFFFFFFF:FFFFFFFFFFFFFFFFFFFF,FF::FFFFFFFFF:F:FFFFFFFFFFFFFFFFFFFFFFFFFFF:FF:FFFFFFFFFFFFFFFF
@A00769:42:HV3CFDRXX:1:2101:3685:2049 1:N:0:CGAGGCCAAG+CCGGTAACAC
GTGTCAGCAGCCGCGGTAAGGCAGCGTCAGATGTGTATTAGAAACCCTCGTAGTCC
+
,FFFFFFFFFFFFFFFFFFFFFFFFFFFFF:FFFFFFFFFFFFFFFFFFFFFFFFF
@A00769:42:HV3CFDRXX:1:2101:7057:2096 1:N:0:CGAGGCCAAG+CCGGTAACAC
GTGCCAGCAGCCGCGGTAATACGTAGGTGGCAAGCGTTGTCCGGATTTATTGGGCGTAAAGCGAGCGCAGGCGGTTTCTTAAGTCTGATGTGAAAGCCCCCGGCTCAACCGGGGAGGGTCATTGGAAACTGGGAGACTTGAGTGCAGAAGAGGAGAGTGGAATTCCATGTGTAGCGGTGAAATGCGTAGATATATGGAGGAACGCCAGTGGCGAAGGCGACTCTCTGGTCTGTAACTGACGCTGAGGCTCG
+
FFFFFFFFFFFFFFFFFFFFFFFFFFFFFFFFFFFF:FFFFFFFFF:FFFFFFFFFFFFFFFFFFFFFFFFFFFFFFFFFFFFFFFF:FFFFFFFFFFFFFFFFFFFFFFFFFFFFFFFFF:FFFF:F,FFFFFFFFFFFFFFFFFFF,F,F:FFF:FFFFFFFFFFFFFFFFFFFFFFF:FFFFF::FF:F,FFFFFFFFFFFFFFFFFFFFFFFFFFFFFFFF:FFFFFFFFFFFFFFFFFFFF:FFF:
@A00769:42:HV3CFDRXX:1:2101:22046:2096 1:N:0:CGAGGCCAAG+CCGGTAACAC
GTGTCAGCAGCCGCGGTAATACGTATGTTCCAAGCGTTATCCGGATTTATTGGGCGTAAAGCGAGCGCAGACGGTTATTTAAGTCTGAAGTGAAAGCCCTCAGCTCAACTGAGGAATTGCTTTGGAAACTGGATGACTTGAGTGCAGTAGAGGAAAGTGGAACTCCATGTGTAGCGGTGAAATGCGTAGATATATGGAAGAACACCAGTGGCGAAGGCGGCTTTCTGGACTGTAACTGACGTTGAGGCTCG
+
FFFFFFFFFFFFFFFFFFFFFFFFFFFFFFFFFFFFFFFFFFFFFFFFFFFFFFFFFFFFFFFFFFFFFFFFFFFFF:FFFFFFFFFFFFFFFF:FFFFFFFFFFFFFFFFFFFFFF:FF:FFFFFFFFFFFFFFFFFFFFFFFF:FFFFFFFFFFFFFFFFFFFFFFFFFFFFFFF:FFFFFFFFFFFFFFFFFFFFFFFFFFFFFFFFFFFFFFFFFFFFFFFFFFFFFFFFFFFFFF,FFFFF,FFF,
@A00769:42:HV3CFDRXX:1:2101:22137:2127 1:N:0:CGAGGCCAAG+CCGGTAACAC
GTGTCAGCAGCCGCGGTAATACGTAGGTGGCAAGCGTTGTCCGGATTTATTGGGCGTAAAGCGAGCGCAGGCGGTTTCTTAAGTCTGATGTGAAAGCCCCCGGCTCAACCGGGGAGGGTCATTGGAAACTGGGAGACTTGAGTGCAGAAGAGGAGAGTGGAATTCCATGTGTAGCGGTGAAATGCGTAGATATATGGAGGAACACCAGTGGCGAAGGCGGCTCTCTGGTCTGTAACTGACGCTGAGGGTCG
+
FFFFFFFFFFFFFFFFFFFFFFFFFFFFFFFFFFFFF:FFFFFFF:FFFFFFFFFFFFFFFFFFFFFFFFFFFFFFFFFFFFFFFFFFFFFFFFFFFFFFFFFFFF:FFFFFFFFFFFFF:FFFFFFFFFFFFFF,F:FF,FFFFFFFF:FFFFFFFFFFFFFFFF:FFFFF:FFFFFFFFFFFFF,FF::FFFFFFFFFFFFFF,F::FF:FF,FFFFFFFFFFFFFF::FFFFFFFF,:FFF:F,,FF:
@A00769:42:HV3CFDRXX:1:2101:3441:2159 1:N:0:CGAGGCCAAG+CCGGTAACAC
GTGTCAGCAGCCGCGGTAATTAGATACCCTGGTAGTCC
+
:FFFFFFFF:FFFFFFFFFFFFFFFFF:FF:FFFFFFF
@A00769:42:HV3CFDRXX:1:2101:11044:2174 1:N:0:CGAGGCCAAG+CCGGTAACAC
GTGTCAGCAGCCGCGGTAATACGTAGGTGGCAAGCGTTGTCCGGATTTATTGGGCGTAAAGCGAGCGCAGGCGGTTTCTTAAGTCTGATGTGAAAGCCCCCGGCTCAACCGGGGAGGGTCATTGGAAACTGGGAGACTTGAGTGTAGTAGAGGAAAGTGGAACTCCATGTGTAGCGGTGAAATGCGTAGATATATGGAAGAACACCAGTGGCGAAGGCGGCTTTCTGGACTGTAACTGACGCTGAGGCTCG
+
FF:FFFFF,FFFFFFFFFFFFFF,FFFFFF:FFFFFFFFF,FFFFFFFF::FFFFFFFFFFFFFFFFFFFFFFFFF,:FFFFFF:FFF,F:FFFFFFFFFFFFFFFFFFF,FFFFF::FFFF,FFFFFFFFFF,FFFFFFFFFF:,FFFFFFFFFFFFFFFF,FFFFFFFFFFFFF:FFFFFFFFFFFFFFFFFFFFF,FF:FFFFFF:F:FFFFFFFFFFF,:FFFFFFFF::FFFFFFFFF,,,::FFF
@A00769:42:HV3CFDRXX:1:2101:5710:2268 1:N:0:CGTGGCCAAG+CCAGTAACAC
GTGTCAGCCGCCGCGGTAATCCATAAGACACACTCGTAGTCCCTGACTCGTAGACACATCTCCGAGCCCACGAGACCGAGGCCAAGGTGGGGTAATCCGGGGGCTGAACGCCGGAAGTGCGGGGAGGTGTGGGGGGGGGGGGTTCGGGGGGGGTGGGGGGGGGGGGGGGTGGGGGGGGGTGGGGGGGGGTGGGTGGGGGGGGGGGGGGTGGGGGGGGGGGGGGGGGGGGGGGGTGGGGGGGGGGGGGGGGG
+
FFFFFFFFFFFFFFFFFFFF,F,,,,F,,:,,,,FFFFFF,F,,,,,F:,F,,,F,,F,,FF:,,:F,,,:,:FFFF,,,,F,,,F,,,,,F:F,:FF,,::,::,,,,:,,,,,F:,F,,,,,,,:,:,,,,FF,:,,FFF,,,F,F,F,FF,F,F:FF:,,F,FF,F,F:,F,FF,F,,:,,,F,FF,F,F::FF,FF:,,:::,F,FFFFF,FFFFF,,F::FFF,,,F,,,F,F,FF,,F,FF:F,F
@A00769:42:HV3CFDRXX:1:2101:1344:2315 1:N:0:CGAGGCCAAG+CCGGTAACAC
GTGCCAGCCGCCGCGGTAATACGTAGGTGGCAAGCGTTGTCCGGATTTATTGGGCGTAAAGCGAGCGCAGGCGGTTTCTTAAGTCTGATGTGAAAGCCCCCGGCTCAACCGGGGAGGGTCAGTGGAACCTGGGAGACTTGAGTGCAGAAGAGGAGAGTGGAGTTCCATGTGTAGCGGTGAAGTGCGTAGTGATATGGAGGAAGACCAGGGGCGTAGGCGGCTCTCTGGTGTGGGAGTGGCGCGGGGGCTCG
+
FFFF:FF:FFFFFFFFFFF:FFF:FFFFFFF,FFFFFFFFF:FF::F:FF:FFFFFFFFFFFFFFFFF:FF,FFFFFFFFFFFFFFF:,FFF::,:F::FFFF,,F,,::FF:F,FFF:,:,FF,:F,:,:,F:FF,FFFFFFF:FFF:FFFF:F:F:FF,,:F::,,::F,,F:FF,F,,,:F,:F,F,,,,F:FFFF,,,,,,,::,,F,F,,FF,FF,,FF:,FF,,,,,,,,,:,:F,,,,,:,,,F
@A00769:42:HV3CFDRXX:1:2101:1298:2331 1:N:0:CGAGGCCAAG+CCGGTAACAC
GTGCCAGCCGCCGCGGTAATACGTAGGTGGCAAGCGTTGTCCGGATTTATTGGGCGTAAAGCGAGCGCAGGCGGTTTCTTAAGTCTGATGTGAAAGCCCCCGGCTCAACCGGGGAGGGTCATTGGAAACTGGGAGACTTGAGTGCAGAAGAGGAGAGTGGAATTCCATGTGTAGCGGTGAAATGCGGAGATATATGGAGGAACACCAGTGGCGAAGGCGGCTCTCTGGTCTGTAACTGACGCTGAGGCTCG
+
FFFFFFFFFFFFFFFFFFFFFFFFFFFFFFFFFFFF,FFFFFFFFF:FF:FFFFFFFFFFFFFFFFFFFFFFFFFFFFFFFFFF:FF:FF:F:FFFFFFFF:FFFFFFFFF:FFFFFFFFFFFFFFFFFFFFFFFFFF:,FFF,FFFFFFFFFFF:FFFFFFFFFFFFFFF:FFFFFF:FFFFFF:,FF:FFFFFFFF,FFF:FFFF,FF,:FFFFFFF:FFFF,:,FFFF,FFFFF:,F:FF,FFFFFFF
@A00769:42:HV3CFDRXX:1:2101:17381:2409 1:N:0:CGAGGCCAAG+CCGGTAACAC
GTGTCAGCCGCCGCGGTAATACGTAGGTGGCAAGCGTTGTCCGGATTTATTGGGCGTAAAGCGAGCGCAGGCGGTTTCTTAAGTCTGATGTGAAAGCCCCCGGCTCAACCGGGGAGGGTCATTGGAAACTGGGAGACTTGAGTGCAGAAGAGGAGAGTGGAATTCCATGTGTAGCGGTGAAATGCGTAGATATATGGAGGAACACCAGTGGCGAAGGCGGCTCTCTGGTCTGTAACTGACGCTGAGGCTCG
+
FFFFFFF:FFFFFFFFF:FFFFFFF:FFFFFFFFFFFFFFFFFFFFFFFFFFFFFFFFFFFFFFFFF:FFFFFFFFFFFFFFFF:FFF:FFFFFFFFFFFFFFFFFFFFF:FFFFFFFFFFFF:FFFFFFF,F,FFFFFFFFFF:FF:FFFFFFFF:FFFFFFFF:FFFFFFFFFFFFFFFFFFFFFFFFF:F:FFFFF,FFFFFFFFF,::FFF:FFF:FFFFF:FFFFFFFF,FF:FF:FFFF:FFF:F
@A00769:42:HV3CFDRXX:1:2101:11180:2472 1:N:0:CGAGGCCAAG+CCGGTAACAC
GTGTCAGCAGCCGCGGTAATACGTAGGTGGCAAGCGTTGTCCGGATTTATTGGGCGTAAAGCGAGCGCAGGCGGTTTCTTAAGTCTGATGTGAAAGCCCCCGGCTCAACCGGGGAGGGTCATTGGAAACTGGGAGACTTGAGTGCAGAAGAGGAGAGTGGAATTCCATGTGTAGCGGTGAAATGCGTAGATATATGGAGGAACACCAGTGGCGAAGGCGGCTCTCTGGTCTGTAACTGACGCTGAGGCTCG
+
FFFFFFFFFFFFFF:FFFFFFFFFFFFF:FFFFFFFFFFFFFFFFFFFFFFFFFFFFFFFFFFFFF:FFFFFF:FFFFF,FFF:FFFFFFFFFFFFFFFFFFFFFFF:FFFFFFFFFFFFFFFFFFFF:FFFFFFFFFF:FFFFFFFFF:FFFFFFFFFFFFFFFFFFFFFFF:FFFFFFFFFF:FFFFFFF:FFF:FFFFFFFFFFFFFFFFFFF,FF:FFFFFFF:FFF:FFFFFFFFFFFFF:,FFF:
@A00769:42:HV3CFDRXX:1:2101:26765:2503 1:N:0:CGAGGCCAAG+CTGGTAACAC
GTGTCAGCCGCCGCGGTAAGATTAGAAACCCCTGTAGTCC
+
FFFFFFFFFFFFFFFFFFFFFFFFFFFFFFFFFFFFFFFF
@A00769:42:HV3CFDRXX:1:2101:14968:2519 1:N:0:CGAGGCCAAG+CCGGTAACAC
GTGTCAGAAGCCGCGGTAATACGGAGGGTGCGAGCGTTACTCGGAATCACTGGGCGTAAAGAGCGCGTAGGCGGGATAGCAAGTCAGATGTGAAATCCTATGGCTTAACCATAGAACTGCAGTTGAAACAGTTATTCTAGAGTATGGGAGAGGTAGGTGGAAATCTGGGTGTAGGGGTAAAATCCGTAGAGATCAAGAGGAATACTCATTGCGAAGGCGACCTGCTAGAACATAACTGACGTAGAAGCGCG
+
,:::FF,,FF,::FF:F,FFFFF:F,:FF,F,FF::F,:FFF:,FFFFFFFF,FF::F,F,F:F,F:,:F:FF,FFF:,FF:,FFFFF,F,F:FF,,FFFFF:FFF,F::FF,,FF:F,:F,FFFFFF,,,FFFFFF,FFF,,FF:,,F:FF,FF,F:F,FF,FFF,:,F:FF,,,F:F:F:F:FF,,FFFFF:F,:F,,FFFFF:FF,FF,FF:F,FF,F,,,F,F:F,:F::,F:,F:,,,,F:F,F,,
@A00769:42:HV3CFDRXX:1:2101:32524:2581 1:N:0:CGAGGCCAAG+CCGGTAACAC
GTGCCAGCAGCCGCGGTAATACGGAGGGTGCGAGCGTTAATCGGAATAACTGGGCGTAAAGGGCACGCAGGCGGATTTTTAAGTGAGGTGTGAAAGCCCCGGGCTTAACCTGGGAATAGCATTTCAGACTGGGAATCTAGAGTACTTTAGGGAGGGGTAGAATTCCACGTGTAGCGGTGAAATGCGTAGAGATGTGGAGGAATACCGAAGGCGAAGGCAGCCCCTGGGGAATGTACTGACGCTCATGTGCG
+
FFFFFFFFFFFFFFFFFFFFFFFFFFFFFFFFFFFFFFFFFFFFFFFFFFFFFFFFF:FFFFFFFFFFFFFFFFFFFFFF:FF:FFFFFFFFFFFFFFFFFFFFFFFFFFFFFFFFFFFFFFFFFFFFFFFFFF,FFFFFFFFFFFFFFFFFFFFFFFFFFFFFFFFFFFFFFFFFFFFF,FFFFFFFFFFF,FFFFFFFFFFFFFFFFFFFFFFFFFFFF:FFF,:FFF,:FFFFFFFFFF,F::FFFFF
@A00769:42:HV3CFDRXX:1:2101:18828:2691 1:N:0:CGAGGCCAAG+CCGGTAACAC
GTGTCAGCCGCCGCGGTAATACGTAGGTGGCAAGCGTTGTCCGGATTTATTGGGCGTAAAGCGAGCGCAGGCGGTTTCTTAAGTCTGATGTGAAAGCCCCCGGCTCAACCGGGGAGGGTCATTGGAAACTGGGAGACTTGAGTGCAGAAGAGGAGAGTGGAATTCCATGTGTAGCGGTGAAATGCGTAGATATCTGGAGGAACACCAGTGGCGAAGGCGGCTCTCTGGTCTGTAACTGACGCTGAGGCTCG
+
FFFFFFFFFFFFFFFFFFFFFFFFFFFFFFFFFFFFF:FFFFFFFFFFFFFFFFFFFFFFFFF,FFFFFFFFFFFFFF:FFFFFFFFF,FFFFFFFFFFFFFFFFFFFFFFFFFFFFFFF,F,FFF,F,,FF::FF,F:FFFFFF,FF:FFFFFF:FFFFF:FFF,F:FFFFFFFFFFFFFFFFFF:FFFF,F,FFFFFFF,FFF:FFFFFFFF,FFFFF:FFFFFFFFF,FF:,FF,,F:FFFFFF:,FF
@A00769:42:HV3CFDRXX:1:2101:2582:2707 1:N:0:CGAGGCCAAG+ACGGTAACAC
GTGCCAGCCGTCGCGGTAATTCGTATGTTCCAAGCGTTATCCGGATTTATTGGGCGTAAAGCGAGCGCAGACGGTTATTTAAGTCTGAAGTGAAAGCCCTCAGCTCAACTGAGGAATTGCTTTGGAAACTGGAAGACTTGAGTGCAGTAGAGGAAAGTGGAAATCCATGTGTAGCGGTGAAATGCGTAGATATATGGAAGAACACCAGTGGCGAAGGCGGCTTTCTGGACTGTAACTGACCTTGAGGCT
+
FFFFFFFFFFFFFFFFFFFFF:FFFFFFFFF,F:FFFFFFFF:FF:F:FFF:FFF:FFFFF,FFFFFFFF:,FFFFF,:FFFFFFF:FF:F:FFFFF,F,F:FFFFFFFF:,F:F,F,,FFFFFFFFFF:,F:,:FFF,FFFFF:FF,FFFFFFF,FFF:F:,,FFFF:FFFFFF,FFFFFF:FF:F:F:,FFFF,FF:FFF,FF:F,F,,F:FF,:,FF,FFFFF,F:FFFF:FF:FF,,FF,FF,:F
@A00769:42:HV3CFDRXX:1:2101:8856:2707 1:N:0:CGAGGCCAAG+CCGGTAACAC
GTGTCAGCCGCCGCGGTAATACGTAGGTGGCAAGCGTTGTCCGGATTTATTGGGCGTAAAGCGAGCGCAGGCGGTTTCTTAAGTCTGATGTGAAAGCCCCCGGCTCAACCGGGGAGGGTCATTGGAAACTGGGAGACTTGAGTGCAGAAGAGGAGAGTGGAATTCCATGTGTAGCGGTGAAATGCGTAGATATATGGAGGAACACCAGTGGCGAAGGCGGCTCTCTGGTCTGTAACTGACGCTGAGGCTCG
+
FFFFFFFFFFFFFFFFFFFFFFFF:FFFFFFFFFFFFFFFF:FFFFFFFFFFFFFFFFFFFFFFFFFFFFFFFFFFFFFFFFFFFFF,:F:FFFFFFFFFFFFFFFFFFFFF:FFFFFFFFFFFFF,F:FFF,:F,F::F:FFFFFF::FFFFFFFFFFFFFFFFFFFFFFFFF,FFFFFFFFFFFFFFF:FF:,FFFFFF,FF:FFFFFFFFFFFFFFFFFFFFFFF:,:FF:,FFFFF:FF:FFFFFFF
@A00769:42:HV3CFDRXX:1:2101:18954:2722 1:N:0:CGAGGCCAAG+CCGGTAACAC
GTGCCAGCAGCCGCGGTAATACGTAGGTGGCAAGCGTTATCCGGAATTATTGGGCGTAAAGAGCGCGCAGGTGGTTAATTAAGTCTGATGTGAAAGCCCACGGCTTAACCGTGGAGGGTCATTGGAAACTGGTTGACTTGAGTGCAGAAGAGGGAAGTGGAATTCCATGTGTAGCGGTGAAATGCGTAGAGATATGGAGGAACACCAGTGGCGAAGGCGGCTTCCTGGTCTGCAACTGACACTGAGGCGCG
+
FFFFFFFFFFFFFFFFFF,FFFFFFFFFFFFFFFFF:FFFFFFFF:FF:FFFFFFFF,FFFFFFFFFFFFFFFFF:FFFFFFF:FFF:FF:FFFFFFFFFFFFFFFFFFFFFFFFFFFFFFFFFFFFFFFFFFFFFF,FFFFFFFFFFFFFFFFF,FFFFFFFFFFFFFFFFF:FFFFFFFFFFFF,FF:FFF:F:FFFFFFFFFFFFFF,FFFFF,FFFF:FF,FFFFFFF:FFFF:FFFFFFFF,FFFF
@A00769:42:HV3CFDRXX:1:2101:2546:2769 1:N:0:CGAGGCCAAG+CCGGTAACAC
GTGCCAGCCGTCGCGGTAATTCGTATGTTCCAAGCGTTATCCGGATTTATTGGGCGTAAAGCGAGCGCAGACGGTTATTTAAGTCTGAAGTGAAAGCCCTCAGCTCAACTGAGGAATTGCTTTGGAAACTGGATGACTTGAGTGCAGTAGAGGAAAGTGGAACTCCATGTGTAGCGGTGAAATGCGTAGATATATGGAAGAACACCAGTGGCGAAGGCGGCTTTCTGGACTGTAACTGACGTTGAGGCTCG
+
FFFFFFFFFFFFFFFFFFF:FFFFFFFFFFFFFFFFFFFFFFFFFF,FFFFFFFFFFFFFFFFFFFFFFFFFFFFFFFFFFFFFFFFFFFFFFFFFFFFFFFFFFFFFFFFFFFF:FFFFFFFFFFFFFFFF:FFFFFFFFFF:FFFFFFFFFFFFFFFFFFFF:FFFFF:FFFFFFFF,,:FFFFFFFFFF,FFFFFFFFFFFFFFF,FFFFF:FFF,,F,FF:,,F,:FFFFFF:FFF:::,FF,FFFF
@A00769:42:HV3CFDRXX:1:2101:5773:2785 1:N:0:CGAGGCCAAG+CCGGTAACAC
GTGTCAGCAGCCGCGGTAATACGTAGGTGGCAAGCGTTGTCCGGATTTATTGGGCGTAAAGCGAGCGCAGGCGGCTTCTTAAGTCTGACGTGAAAGCCCCCGGCTCAACCGGGGAGGGTCATTGGAAACTGGGAGACTTGAGTGCAGAAGAGGAGAGTGGAATTCCATGTGTAGCGGTGAAATGCGTAGATATCTGGAGGAACACCAGTGGCGACGGCGGCTCTCTGGACTGTAACTGACGCTGAGGCTCG
+
FFFFFFFFFFFFFFFFFF,FFFF:FFFFFFF:FFFFFFFFFFFFF,F:F:FFFFFFFFFFFFFFFFFFFFFFFFFFFFFFFFFFFFFF:FFFFFFFF:FFFFFFFFFFFF:F:F:FFFFFFFFFFF,FFFFFFFFFFF,FFFFFF:F::FFFF:FFFFFFFFFFFFF,F:FFFFFFFFFFFFF:FFFFFFFFF:FF,FFFF,,FFFFFFFFFFFFFFFFFFFFFFFFF,F,FF,FFFFFFFFFFFF,F:FF
@A00769:42:HV3CFDRXX:1:2101:6560:2895 1:N:0:CGAGGCCAAG+CCGGTAACAC
GTGCCAGCCGCCGCGGTAATACGTAGGTGGCGAGCGTTGTCCGGATTTATTGGGCGTAAAGCGAGCGCAGGCGGTTTCTTAAGTCTGATGTGAAAGCCCCCGGCTCGACCGGGGAGGGTCATTGGAAACTGGGAGACTTGAGTGCAGAAGAGGAGAGTGGAATTCCATGTGTAGCGGTGAAATGCGTAGATATATGGAGGAACACCAGTGGCGAAGGCGGCTCTCTGGTCTGTAACTGACGCTGAGGCTCG
+
FFFFFFFFFF:FFFFFFFFFFFFFFFFFFFFFFFFFFFFFFFFFFF:FF:FFFFFFFFFFFFFFFFFFFFFFFFF:FFFFFFFF:FF:FFFFFFFFFFFFFFFFFFFFFFF:FFFFFFFF:FFFFFFFFFFFFFFFF:FFFFFFFFFFFFFFFFFFFFFFFFFFFFFFFFFFFF:FFFFFFFFFFFFFFFFFFFFFFFFFFFFFFFFFFFFFFFFFFF:FFFFFFFFF:,F:FF,FF:,F,FFFFFFF:F:
@A00769:42:HV3CFDRXX:1:2101:17806:2895 1:N:0:CGAGGCCAAG+CCGGTAACAC
GTGTCAGCCGCCGCGGTAATACGTAGGTGGCAAGCGTTGTCCGGATTTATTGGGCGTAAAGCGAGCGCAGGCGGTTTCTTAAGTCTGATGTGAAAGCCCCCGGCTCAACCGGGGAGGGTCATTGGAAACTGGGAGACTTGAGTGCAGAAGAGGAGAGTGGAATTCCATGTGTAGCGGTGAAATGCGTAGATATATGGAGGAACACCAGTGGCGAAGGCGGCTCTCTGGTCTGTAACTGACGCTGAGGCTCG
+
FFFFFFFFFFFFFFFFFFFFFFFF,FFFFFFFFFFF,FFFFFFFF,:FFFFFFFFFFFFFFFFFFFFFFFFFFFFFFF:FFFFFFFF:FFFFFF:FFFFFFFFFFFFFFFFFF:FFFFFFFF:F,FFFFFFF:FF:F:FF:FFFFFFF,,FFFFFFFFFFFFFFFFFFFFFFFFFFFFF:FFFFFFFF:FFF,FFFFFFFFFFFFFFFFFFFFFFFFFFFFFFFF:FFFFFFF,FFFFFF,FFFFF:FFFF
@A00769:42:HV3CFDRXX:1:2101:15637:3020 1:N:0:CGAGGCCAAG+CCGGTAACAC
GTGCCAGCAGCCGCGGTAATACGTAGGTGGCAAGCGTTGTCCGGATTTATTGGGCGTAAAGCGAGCGCAGACGGTTATTTAAGTCTGAAGTGAAAGCCCTCAGCTCAACTGAGGAATTGCTTTGGAAACTGGATGACTTGAGTGCAGTAGAGGAAAGTGGAACTCCATGTGTAGCGGTGAAATGCGTAGATATATGGAAGAACACCAGTGGCGAAGGCGGCTTTCTGGACTGTAACTGACGTTGAGGCT
+
FFFFFFFFFFFFFFFFFFFFFFFFFFFFFFFFFFFFFFFFFFFFFFFFFFFFFFFFFFFFFFFFFFFFFFFFFFFFFFFFFFFFFFFFFFFFFFFFFFFFFFFFFFF:FFFFFFFFFFFFF:FFFFFFFFFFFFFF:FFFFFFFFFFFFFFFFF,FFFFF:FFFFFFFFFFFFFFFFFFFFFFFFFFFFFFFFFFFFFFFFFFFFFFFFFF,FFFFF:FFFFFFFFF:FFF:FFFFFFF,FFFFFF,FF
@A00769:42:HV3CFDRXX:1:2101:30499:3020 1:N:0:CGAGGCCAAG+CCGGTAACAC
GTGTCAGCAGCCGCGGTAAGGCAGCGTCAGATGTGTATTAGAAACCCGCGTAGTCCCTGCTTTATACACATCTCCGAGCCCACGAGACCGAGGCCAAGATCTCGTATGCCGTCTTCTGCTTGAAAAGGGGGGGGGGGGGGGGGGGGGGGGGGGGGGGGGGGGGGGGGGGGGGGGGGGGGGGGGGGGGGGGGGGGGGGGGGGGGGGGGGGGGGGGGGGGGGGGGGGGGGGGGGGGGGGGGGGGGGGGGGGGG
+
FFFFFFFFFFFFFFFFFFFFFFFFFFFFFFFFFFFFFFFFFFFFFFFFFFFFFFFFFFFFFFFFFFFFFFFFFFFFFFFFFFFFFFFFFFFFFFF:FFFFF,FFFFFFFFFFF:F:,FF::F,F::,,:FFFFFFFFFFFFFFFFFFFFFFFFFFFFFFFFFFFFFFFFFFFFFFFFFFFFFFFFFFFFFFFFFFFFFFFFFFFFFFFFFFFFFFFFFFFFFFFFFFFFFFFFFFFFFFFFFFFFFFFFFF
@A00769:42:HV3CFDRXX:1:2101:4336:3082 1:N:0:CGAGGCCAAG+CCGGTAACAC
GTGTCAGCAGCCGCGGTAATACGTAGGTGGCAAGCGTTGTCCGGATTTATTGGGCGTAAAGCGAGCGCAGGCGGTTTTTTAAGTCTGATGTGAAAGCCCCCGGCTCAACCGGGGAGGGTCATTGGAAACTGGGAGACTTGAGTGCAGAAGAGGAGAGTGGAATTCCATGTGTAGCGGTGAAATGCGTAGATATATGGAGGAACACCAGTGGCGAAGGCGGCTCTCTGGTCTGTAACTGACGCTGAGGCTCG
+
FFFFFFFFFFFFFFFFFFFFFFFFFFFFFFFFFFFF:FFFFFFFFF:FFFFFFFFFFFFFFFFFFFFFFFFFFFFFFFFFFFFFFFFFFF,FFFFFFFFFFFFFFF,FFFFFFFFFFFFFF:FFFF:FFFFFFFFFFFFFFFFFFFF,FFFFFFF:FFFFFFFFFFFFFFFFFFFFFFFFFFFFFFFFFFFFFFFF:FFFFFFFFFF:FFFFFFFFFFFFFFFFFFFFFFFFFFFFF:FF:FFFFF:FFFF
@A00769:42:HV3CFDRXX:1:2101:27335:3082 1:N:0:CGAGGCCAAG+CCGGTAACAC
GTGTCAGCCGCCGCGGTAATACGTATGTTCCAAGCGTTATCCGGATTTATTGGGCGTAAAGCGAGCGCAGACGGTTATTTAAGTCTGAAGTGAAAGCCCTCAGCTCAACTGAGGAATTGCTTTGGAAACTGGATGACTTGAGTGCAGTAGAGGAAAGTGGAACTCCATGTGTAGCGGTGAAATGCGTAGATATATGGAAGAACACCAGTGGCGAAGGCGGCTTTCTGGACTGTAACTGACGTTGAGGCTCG
+
FFFF:FFFFFFFFFFFFFFFFFFFFFFFFFFFFFFFFFFFFFFFFFFFFFFFFFFFFFFFFFFFFFFFFFF:FFFFFFFFF:FFFFF:FFFFFF:FFFFFFFFFFFFF:FF:FFFFFFF:FFFFF:FFFFFF:FFF:FFFFFFFFFFFF,FFFFFFFFFFFFFFFFFFFF:FFFFFFFFF::FFFFFFFFFFFFFF:FF::FFFF,FFFFFFFFF:FFFF:FFFFFF:FFFFFFFFFF,F:FF:FFFFFFF
@A00769:42:HV3CFDRXX:1:2101:12093:3114 1:N:0:CGAGGCCAAG+CCGGTAACAC
GTGCCAGCAGCCGCGGTAATACGTAGGTGGCAAGCGTTGTCCGGATTTATTGGGCGTAAAGCGAGCGCAGGCGGTTTCTTAAGTCTGATGTGAAAGCCCCCGGCTCAACCGGGGAGGGTCATTGGAAACTGGGAGACTTGAGTGCAGAAGAGGAGAGTGGAATTCCAGGTGCAGCGGTGAAATGCGTAGATCTCTGGAGGAACACCAGTGGCGAAGGCGGCTCTCTGGTCTGTAACTGACGCTGAGGCTCG
+
FFFFFFFFFFFFFFFFFFFFFFFFFFFFFFFF:FFFF:FFF:FFF,F,FFFFFFFFFFFFFFFFFFFFFFFFFFFFFFFF:FFFFFF,FFFF,F,FFFFFFFFFFFF::FFFFFFFFFFF::FFF:F,:,FFFFFFFF:FFFFFFFFF,FFFF,FFFFF:F,FFFF:,FFFF:FFFFFFFF,FF:F::F,F,:,FFF:FF,:::F,:::FF,FF,FFFF,,FFF:FFFFFFF:,,FF,,:FFFF,F,,FFF
@A00769:42:HV3CFDRXX:1:2101:13395:3176 1:N:0:CGAGGCCAAG+CCGGTCACAC
GTGTCAGCAGCCGCGGTAATACGTAGGTGGCAAGCGTTGTCCGGATTTATTGGGCGTAAAGCGAGCGCAGGCGGTTTCTTAAGTCTGATGTGAAAGCCCCCGGCTCAACCGGGGAGGGTCATTGGAAACTGGGAGACTTGAGTGCAGTAGGGGAAAGTGGAACTCCATGTGTAGCGGTGAAATGCGTAGATAGATGGAGGAACACCAGTGGCGAAGGCGGCTCTCTGGTCTGTAACTGACGCTGAGGCTCG
+
FFFFFFFFFFFFFFFFFFFFFFFFFFFFFFFFFFFFF:FFFFFFF::FFFFFFFFFFFFFFFFFFFFFFFFFFFFFFFFFFFFFFFFFFFFFFFFFFFFFFFFFFFFFFFFFFFFFFFFFFFFFFFFFFFFFFFFFF,FFFFFFF:FF,FFFFF:,FFFFFFFFFFFFFFF:,FFFFFFFFFFFFFFFFF,F,FFFFFFFFFF:FFFF,FFFF:FF:FFFFFFFFFFFFFFFFFFFFFF::FFFF:,FFF,
@A00769:42:HV3CFDRXX:1:2101:24758:3223 1:N:0:CGAGGCCAAG+CCGGTAACAC
GTGCCAGCAGCCGCGGTAATACGTAGGTGGCAAGCGTTGTCCGGATTTATTGGGCGTAAAGCGAGCGCAGGCGGTTTCTTAAGTCTGATGTGAAAGCCCCCGGCTCAACCGGGGAGGGTCATTGGAAACTGGGAGACTTGAGTGCAGAAGAGGAGAGTGGAATTCCATGTGTAGCGGTGATATGCGTAGATATATGGAGGAACACCAGTGGCGAAGGCGGCTCTCTGGTCTGTAACTGACGCTGAGGCT
+
FFFFFFFFFFFFFFFFFFFFFFFFFFFFFFF:FFFFFFFFFFFFFFF:FFFFFFFFFFFFFFFF,FFFFFFFFFF:FFF:FFFFFF:FFFFFFFFF:FFFFFFFFFFFFFFFFF:FFF:FFFFFFFFFFFFF,FFFFF,FFFFFFFFF,,FF:FFFFFF:FFFF,FFFFFFFF:FFFFFFFFF,:FFF,FFFFFF:FFFFFFFF:FFFFF:,FFF:F:F:FFFFFFF,FFF:FF:FF::F,FFFFF,FF
@A00769:42:HV3CFDRXX:1:2101:22697:3255 1:N:0:CGAGGCCAAG+CCGGTAACAC
GTGCCAGCAGCCGCGGTAATACGTAGGTGGCAAGCGTTGTCCGGATTTATTGGGCGTAAAGCGAGCGCAGGCGGTTTCTTAAGTCTGATGTGAGAGCCCCCGGCTCAACCGGGGAGGGTCATTGGAAACTGGGAGACTTGAGTGCAGAAGAGGAGAGTGGAATTCCATGTGTAGCGGTGAAATGCGTAGATATATGGAGGAACACCAGTGGCGAAGGCGGCTCTCTGGTCTGTCACTGACGCTGAGGCTCG
+
FFFFFFFFFFFFFFFFFFFFFFFFFFFFFFFFFFFFFFFFFFFFFFFFFFFFFFFFFFFFFFFFFFFFFFFFFFFFFFFFFFFFFFFFFFFFFFFFFFFFFFFFFFFFFFFFFFFFFFFFFFFFFFFFFFFFFFFFFFFFFFFFFFFF:FFFFFFFFFFFFFFFFFFFF:FFFFFFFFFFFFFFFFFFFFFFFFFF:FFFFFFFFFFFFFFFFFFF:FFFFF:FFFFFFFFFF,:FFFFF,FFFFF:FFF,
@A00769:42:HV3CFDRXX:1:2101:13865:3302 1:N:0:CGAGGCCCAG+CCGGTAACAC
GTGCCAGCAGCCGCGGTAAGGCAGCGTCAGATGTGTATTAGAAACCCCAGTAGTCCCTGTCTCTTAACACATCTCCGAGCCCACGAGACCGAGGCCAAGATCTCGTATGCCGTCTTCTGCTTGTAATGGGGGGGGGGGGGGGGGGGGGGGGGGGGGGGGGGGGGGGGGGGGGGGGGGGGGGGGGGGGGGGGGGGGGGGGGGGGGGGGGGGGGGGGGGGGGGGGGGGGGGGGGGGGGGGGGGGGGGGGGGGG
+
FFFFFFFFFFFFFFFFFFFFFFFFFFFFFFFFFFFFFFFFFFFFFFFFFFFFFFFFFFFFFFFFFFFFFFFFFFFFFFFFFFFFFFFFFFFFFFFFFFFFFF:,FF:FF,:F::F:,,F,,,F,,,,:::FFFFFFFFFFFFFFFFFFFFFFFFFFFFFFFFFFFFFFFFFFFFFFFFFFFFFFFFFFFFFFFFFFFFFFFFFFFFFFFFFFFFFFFFFFFFFFFFFFFFFFFFFFFFFFFFFFFFFFFFF
@A00769:42:HV3CFDRXX:1:2101:18439:3302 1:N:0:CGAGGCCAAG+CCGGTAACAC
GTGCCAGCCGCCGCGGTAATACGTAGGTGGCAAGCGTTGTCCGGATTTATTGGGCGTAAAGCGAGCGCAGGCGGTTTCTTAAGTCTGATGTGAAAGCCCCCGGCTCAACCGGGGAGGGTCATTGGAAACTGGGAGACTTGAGTGCAGAAGAGGAGAGTGGAATTCCATGTGTAGCGGTGAAATGCGTAGATATATGGAGGAACACCAGTGGCGAAGGCGGCTCTCTGGTCTGTAACTGACGCTGAGGCTCG
+
FFFFFFFFFFFFFFFFF:FFF:FFF:FFFFFFFFFFF,FFFFFFFFFFF:FFFFFFFFFFFFFFFFFFFFFFFFFFFFFFFFFF:FFFFFFFFFFFFFFFFFFFFF,FFFFFFFFFFFFFF:FFF:FFF:FFF,FFFFFFFFFFFFFF:FFFFFFFFFFFFFFFFFFFF:FFFFFFFFFFF:FFFFFFFFF:FFFFFFFFFFFFFFFFFFFFFFFFFFFFFFFFFFF:FFF,FFFFFFFFFFFFF::FFF,
@A00769:42:HV3CFDRXX:1:2101:29740:3333 1:N:0:CGAGGCCAAG+CCGGTAACAC
GTGTCAGCAGCCGCGGTAATACGTAGGTGGCAAGCGTTGTCCGGATTTATTGGGCGTAAAGCGAGCGCAGGCGGTTTCTTAAGTCTGATGTGAAAGCCCCCGGCTCAACCGGGGAGGGTCATTGGAAACTGGGAGACTTGAGTGCAGAAGAGGAGAGTGGAATTCCATGTGTAGCGGTGAAATGCGTAGATATATGGAGGAACACCAGTGGCGAAGGCGACTCTCTGGTCTGTAACTGACGCTGAGGCTCG
+
FF:FFFFFFFFFFFFFFF:FFFFF:FF:FFFFFFFFFFFF::FFFFFF::FFFFFFFFFFFFFFFFFFFFFFFFFFFFFFFFFFFFF:FFFFFF:FFFFFFFFFFFFFFFFFFFFFFFFF,FFFFF,::FFFFFF:F:FFFFFFFFFF:F:FFFFFFFFFFFFFFFFFF:FFFFFFFFFFFFFFFF:FF,FFFFFFFFFFFFFFFFFFFF:F,FFFFFF:,FFFFFFF,FFFFFFFFFFFFFFFFF:FFFF
@A00769:42:HV3CFDRXX:1:2101:8196:3349 1:N:0:CGAGGCCAAG+CCGGTAACAC
GTGCCAGCCGCCGCGGTAATACGTAGGTGGCGAGCGTTGTCCGGATTTATTGGGCGTAAAGCGAGCGCAGGCGGTTTCTTAAGTCTGATGTGAAAGCCCCCGGCTCGACCGGGGAGGGTCATTGGAAACTGGGAGACTTGAGTGCAGAAGAGGAGAGTGGAATTCCATGTGTAGCGGTGAAATGCGTAGATATATGGAGGAACACCAGTGGCGAAGGCGGCTCTCTGGTCTGTAACTGACGCTGAGGCTCG
+
FFFFFFFFFFFFFFFFFF:FFFFFFFFFFFFFFFFFFFFFFFFFFF:FFFFFFFFFFFFFFFFFFFFFFFFFFFFFFFFFFFFFFFFFFFFFFFFFFFFFFFFFFFFFFFFFFFFFFFFF:FFFFF:FFFFFFFF,FFFFFFFFFFFF:FFFFFFFFFFFFF:FFFFFFFFFFFFFFFFF:FFFFF:FFFF:,FFFFFFF:FF,FFFFF:FFFF:FFFF,FFFFFFFF:FFFFF:FFFFFFFFFFF,FFF:
@A00769:42:HV3CFDRXX:1:2101:17300:3364 1:N:0:CGAGGCCAAG+CCGGTAACAC
GTGTCAGCCGCCGCGGTAATACGTAGGTGGCAAGCGTTGTCCGGATTTATTGGGCGTAAAGCGAGCGCAGGCGGTTTCATAAGTCTGATGTGAAAGCCCCCGGCTCAACCGGGGAGGGTCATTGGAAACTGGGAGACTTGAGTGCAGAAGAGGAGAGTGGAATTCCATGTGTAGCGGTGAAATGCGTAGATATATGGAGGAACACCAGTGGCGAAGGCGGCTCTCTGGTCTGTAACTGACGCTGAGGCTCG
+
FFFFFFFFFFFFFFFFFFFFFFFFFFFFFFFF:FFFF:FFFFFFF:FF,FFFFFFFFFFFFFFFFFFFFFFFFFFFFF,FFFFF:FFFFFFFFFFFFFFFFFFFFFFFFFFFFFFFFFFFFFFFFFFFFFF:FFFFFF:FFFFFFFFFFFFFF,FFFFFFFFFFFFFFFFFFFFFFFFFFF:FFFFF:FFFFFFFFFFFFFFFFFFF:FFFFFFFFFFFFFFFFFFFFFFF,F,FFF:FFF:F:FFFFFF,
@A00769:42:HV3CFDRXX:1:2101:11288:3411 1:N:0:CGAGGCCAAG+CCGGTAACAC
GTGCCAGCAGCCGCGGTAATACGTATGTTCCAAGCGTTATCCGGATTTATTGGGCGTAAAGCGAGCGCAGACGGTTATTTAAGTCTGAAGTGAAAGCCCTCAGCTCAACTGAGGAATTGCTTTGGAAACTGGATGACTTGAGTGCAGTAGAGGAAAGTGGAACTCCATGTGTAGCGGCGAAATGCGTAGATATATGGAAGAACACCAGTGGCGAAGGCGGCTTTCTGGACTGTAACTGACGTTGAGGCT
+
FFFFFFFFFFFFFFFFFFFFFFFFFFFF:FFFF:FFFFFFFFFFFF:FFFFFFFFFFFFFFFFFFFFFFF::FFFFFFF:FFFFF:FF:FFFFFFFFFFFFFFF:FFFFFF:FFFFFFFFFFFFFFFFFFFFFFFFFFFFFFFFFFFFF:FFFFFFFFFFFFFFFFFFFFFFFFFFFFFFFFF:FFFFF:FFFFFFFFFFFFFFFFFFFFFFFFFFFFFFFFFFFFF,,FF:FFFFFFFF:FF:F:,FF
@A00769:42:HV3CFDRXX:1:2101:19479:3411 1:N:0:CGAGGCCAAG+CCGGTAACAC
GTGCCAGCCGCCGCGGTAATACGTAGGTGGCAAGCGTTGTCCGGATTTATTGGGCGTAAAGCGAGCGCAGGCGGTTTCTTAAGTCTGATGTGAAAGCCCCCGGCTCAACCGGGGAGGGTCATTGGAAACTGGGAGACTTGAGTGCAGAAGAGGAGAGTGGAATTCCATGTGTAGCGGTGAAATGCGTAGATATATGGAGGAACACCAGTGGCGAAGGCGACTCTCTGGTCTGTAACTGACGCTGAGGCTCG
+
FFFFF:FFFFFFFFFFFFFFFFFFFFFFFFFFFFFFFFFFF:FFFFF:FFFFFFFFFFFFFFFFFFFFFFFFFFFFFFFFFFFFFFFF,FFFFF:FFFFFFFFFFFFFFFFFFFFFFFFFF,FFFFF,F,F:FFFFFFFFFFFFFFFF:FFFFFFFFFFFFFFFFFFF:FFFFFFFFFFFF:FFFFF:FF,,FFFFFFFFFFFFFFFFFFFFFFFFFFFFFFFFFFFFFFFFFFFFFFFFFFFFFF:FFF,
@A00769:42:HV3CFDRXX:1:2101:24180:3443 1:N:0:CGAGGCCAAG+CCGGTAACAC
GTGCCAGCGCCGCGGTAATACGTATGTTCCAAGCGTTATCCGGATTTATTGGGCGTAAAGCGAGCGCAGACGGTTATTTAAGTCTGATGTGAAAGCCCCCGGCTCAACCGGGGAGGGTCATTGGAAACTGGGAGACTTGAGTGCAGAAGAGGAGAGTGGAATTCCATGTGTAGCGGTGAAATGCGTAGAGATATGGAGGTACTCCAGTGGCGATGGCGACTCTCTGGTGTGTAACTGACGCTGAGGATCGA
+
FFFFF:FF:FFFFFFFFFFFFFFFFFFFFF::FFFFF,FFFFFFFFF:FFFFFFFFFFFFFFFFFFFFFFFFF,FFFFFFFFF:FF:F,,FF,,FFF:FFFFFFFFFFFFFFFFFFF,FFF:FF,F::FFFF,FF,,FF,FFFF,FF,F,FF:F,FFFFF,FF:F,FFFFFFFFFFFFF,,:F,F:,FF,:F,:FFFF,,,,,:,,:FFFF:F,FFFF,:FFF,FF,:,:FF,FFFFF,,F:F,::,::FF
@A00769:42:HV3CFDRXX:1:2101:8106:3474 1:N:0:CGAGGCCAAT+CCGGTAACAC
GTGCCAGCCGCCGCGGTAATACGTAGGTGGCAAGCGTTGTCCGGATTTATTGGGCGTAAAGCGAGCGCAGGCGGTTTCTTAAGTCTGGTGTGAAAGCCCCCGGCTCAACCGGGGAGGGTCGTTGGATACTGGGAGACTTGAGTGCGGGAGAGGAGAGTGGAATTCCGTGTGTAGCGGGGAGATGCGTAGGGATATGGAGGCACACCAGTGGCGACGGCGGCTCTCTGGGATGGAAGTGAGGCTGAGGAGCG
+
FF::::FFFF:FFFFFF:FFFF::FFFF:F:,F::FFFF:,:FFF,:FF,FFFFFFFF:F:FF,FFF,FFFF:FF,,::,:,FF,,F,,::F:FF,:F:FFFFFFFF,:FF,FF:FFF,F,:F:,,,F,,FF,,F,:::F:FFF:,F,,,:F,FF,,:F:,:F:F:,:FFFF,FF:F,F:,:,,,F,,F,,,F,:FFFF:,,,:F,::,FF,F,:FF,FF,,FFF,F,F,FF,,,,:F:,F,,F,F,,,::
@A00769:42:HV3CFDRXX:1:2101:1678:3490 1:N:0:CGAGGCCAAG+CTGGTAACAC
GTGTCAGCAGCCGCGGTAATACGTAGGTGGCAAGCGTTGTCCGGATTTATTGGGCGTAAAGCGAGCGCAGGCGGTTTCTTAAGTCTGACGTGAAAGCCCCCGGCTCAACCGGGGAGGGTCATTGGAAACTGGGAGACTTGGGTGCAGAAGAGGAGAGTGGAATTCCATGTGTAGCGGTGAAATGCGTAGATATATGGAGGAACACCAGTGGCGAAGGCGGCTCTCTGGTCTGTAACTGACGCTGAGGCTCG
+
FFFFFFFFFFFFFFFFFFFFFFFFFFFFFFFFFFFFFFFFFFFFFFFFFFFFFFFFFFFFFFFFFFFFFFFFFFFFFFFFFFFFFFFFFFFFFFF:FFFFFFFFFFF:FFFFFFFFFFFFFFFFFF,FFFFFFFFF:FFFFFFFF:F::F:FFFFFFFFFFFFFFFFFFFFF:FFFFFFFFFFFFFFFFFFFF:FFF:FFF:FFFFFFFF:FFF:FFFFFFFFFFFFFF:FFF::FFFFF,F:FFF:F:FF
@A00769:42:HV3CFDRXX:1:2101:8232:3505 1:N:0:CGAGGCCAAG+CCGGTACCAC
GTGCCAGCCGCCGCGGTAATACGTAGGTGGCGAGCGTTGTCCGGATTTATTGGGCGTAAAGCGAGCGCAGGCGGTTTCTTAAGTCTGATGTGAAAGCCCCCGGCTCGACCGGGGAGGGTCAGTGGAAACTGGGAGACTTGAGTGCAGAAGAGGAGAGTGGAATTCCATGTGTAGCGGTGAAATGCGTAGATATATGGAGGAACACCAGTGGCGAAGGCGGCTCTCTGGTCTGTAACTGACGCTGAGGCTCG
+
FFFFFFFFFFFFFFFFF:FFFFFFFFFFFFFFFFFFF:FFFFFFFFF,FFFFFFFFFFFFFFFFFFFFFFFFFFFFFFFFFFFFF,FF:FFF:::FFFFFFFFFFFFFF:FFFFFFFFFFF,:FFF:,,,FFF:FFFFFFFFFFF:FFFF:FFFF:FFFF::FFFFF,FFFFFFFFFFFFF,FF,FF,FF,,FFFFFFFF,FFFFF,F,FFFFFFFFFFFFFFFF::F::FF,F,FF:FFFFFFFFFF:FF
@A00769:42:HV3CFDRXX:1:2101:31476:3615 1:N:0:CGAGGCCAAG+CCGGTAACAC
GTGCCAGCAGCCGCGGTAATACGTAGGTGGCAAGCGTTGTCCGGATTTATTGGGCGTAAAGCGAGCGCAGGCGGTTTCTTAAGTCTGATGTGAAAGCCCTCAGCTCAACTGAGGAATTGCTTTGGAAACTGGATGACTTGAGTGCAGTAGAGGAAAGTGGAACTCCATGTGTAGCGGTGAAATGCGTAGATATATGGAAGAACACCAGTGGCGAAGGCGGCTTTCTGGACTGTAACTGACGTTGAGGCTCG
+
FF,FFFFFFFFFFFFFFFFF:FFF,FFFFFFFFFFFF,F:FFFFFFF:FFFFFFFFFFF:FFFFFFFFFFFFFFFFFFFF:FFFFF:FFFFFFFFFFFFFFFFF,FF:FFF:FFFFFFFFFFFFFFFFFFFFFFFFF,FFFFFFFFFFF:FF:FFFFFFFFFF:FFF:FFFF:FFFFFFFFFFFFF:FFFFFFFFFFFFFFFFFFFFFFFFFF,FFFFFFFF,:F::,FFF:F:FFFFFF,:FF:F,FFF:
@A00769:42:HV3CFDRXX:1:2101:15727:3646 1:N:0:CGAGGCCAAG+CCGGTAACAC
GTGCCAGCCGCCGCGGTAATACGTAGGTGGCGAGCGTTATCCGGAATGATTGGGCGTAAAGGGTGCGTAGGCGGCCTGCTAAGTCTGGAGTGAAAGGTACCGGCTCAACCGGTACAGGCTCTGGAAACTGGCGGGCTAGAGAGCAGGAGAGGGCGGTGGAACTCCATGTGTAGCGGTAAAATGCGTAGATATATGGAAGAACACCAGTGGCGAAGGCGGCCGCCTGGCCTGTGACTGACGCTGAGGCACGA
+
FFFFFFFFFFFFFFFFFFFFFFFFFFFFFFFFFFFFFF:FFFFFF,FFFFFFFFFFFFFFFFFFFFFFFFFFFFFFFFFFFFFFFFFFFFFFFF:FFFF:FFFFFF:FFFFFFFFFFFFFFFFF:FFFFFFFFFF,:FFFFFFFFFFFFFFFFFFFFFFFFFFFF:FFFFFFFFFFFF,FFFFFF:FFFFF:FFFFFFF:,FFFFFFFFFF:FFFFFFFF:FFFFFFF:F,F,FFFFFFFFF:FFFFFFFF
@A00769:42:HV3CFDRXX:1:2101:3549:3693 1:N:0:CGAGGCCAAG+CCGGTAACAC
GTGTCAGCAGCCGCGGTAATACGTAGGGAGCGAGCGTTGTCCGGATTTACTGGGTGTAAAGGGCGTGCAGCCGGGAGTACAAGTCAGAGGTGAAATCCCGCGGCTCAACCGCGGACCTGCAGTTGAAACTGTCTTTCTTGAGGACGGGAGGGGCAGACGGAGTTCCTCGTGTAGCGGTGGGATGGGTGGGGATTGGGAGGCAGACCAGGGGCGAGGGCGGGGGGCGGGGCGGGGCGTGCGGGTGGGGGGCG
+
F:FFFFFFFFFFFFFFFFFFFFFFFFFF:FFF,FFFFFFFFFFFFFFFF,FFFF,F:FFFFFFFFFFFFF:,FFF,FF,FFFFFF:F,:F:F:FF,FFFFFFFFF,,,FFF,FF:,,,F,F,,FF,F,,,F,,,,,::FF,F,,,,FF:F,FF:,F,,FF,,:F,,F,F,F,,F:FF:F,,,,F,F:,F,F,,,,FF,FF,,,,F,,F,FF,F,,FF:FF,,,F,,FF:,,F,,,,,:,,:F,F,FF,F,F
@A00769:42:HV3CFDRXX:1:2101:7527:3724 1:N:0:CGAGGCCAAG+CCGGTAACAC
GTGTCAGCCGCCGCGGTAATACGTAGGTGGCAAGCGTTGTCCGGATTTATTGGGCGTAAAGCGAGCGCAGGCGGTTTCTTAAGTCTGATGTGAAAGCCCCCGGCTCAACCGGGGAGGGTCATTGGAAACTGGGAGACTTGAGTGCAGAAGAGGAGAGTGGAATTCCATGTGTAGCGGTGAAATGCGTAGATATATGGAGGAACACCAGTGGCGCAGGCGACTCTCTGGTCTGTAACTGACGCTGAGGCTCG
+
FFFFF:FFFFFFFFFFFFFF:FFFFFFFFFFFFFFF,FFFF:F:FFFFFFFFFFFFFFFFFFFFFFFFFFFFFFFFFFF:F,FF,:F,FFFFFF:FFFFFFFFFFFFFFFFFFFFFFFFF,FFFFF,FFFF:FF::FFFFFFFFFFF:FF:FFFFFFFFFFFFFF:FFFFFFFFFFFFF:FF:FFF,FFF:F,,FFFFFFFFFFFFFFF:FFF,FFFFF:FFFFFFFFFFFFFF:FFFFFFFFFFFFFFFF
@A00769:42:HV3CFDRXX:1:2101:23583:3724 1:N:0:CGTGGCCAAG+CCGGTAACAC
GTGCCAGCCGCCGCGGTAATACGTAGGTGGCAAGCGTTGTCCGGATGTATTGGTCGTAAAGCGAGCGCAGGGGGTTTCTTAAGTCTGATTTTAAAGCACCCGGCTCAACCGGGGAGGGTCATTGGAAACTGTGAGACTGGAGTGGAGACGAGGAGAGTGGAATTCCGTGTGTAGCGGGGAAATGGGTAGTTATATGGAGGAAGAGCAGTGGCGAGGGCGACTCTCGGGTCGGTGACTGACGAGGAGGCTCG
+
,:FFF:FFF,FFFFF:F:,,:FFF:,,,,F:FFF:,F,:FF,,F:F,F:,:F:,,:,:::F,,F,,:::,F,FFFF:FF,,,FF,F,:F,F,F,:,F:,,,,F:F,F:,:F,,,F,FF,:,FF,:,FF,F,,,,:,,,,,F:,,,FFF,,::F::FF,:F::,FF,,,,F,F,F:FF,,F,,,F,F,F,,F,,:,F,F,F,F,F,,FF,:,,:F,FF,F,,:F,F,,FF,,,F,,,,F:,:,:,:F,FF,F
@A00769:42:HV3CFDRXX:1:2101:31367:3771 1:N:0:CGAGGCCAAG+CCGGTAACAC
GTGCCAGCCGCCGCGGTAATACGTAGGTGGCAAGCGTTGTCCGGATTTATTGGGCGTAAAGCGAGCGCAGGCGGTTTCTTAAGTCTGATGTGAAAGCCCCCGGCTCAACCGGGGAGGGTCATTGGAAACTGGGAGACTTGAGTGCAGAAGAGGAGAGTGGAATTCCATGTGTAGCGGTGAAATGCGTAGATATATGGAGGAACACCAGTGGCGAAGGCGGCTCTCTGGTCTGTAACTGACGCTGAGGCTCG
+
FF,FFFFFFFFFFFFFFF:FFFF,FFFFFFFFFFFFF,FFFFFFF:FF:FFFFFFFFFFFFFFFFFFFFFFFFFFFFFFFFFFFFFFFFFFFFF:FFFFFFFFFFF:FFFFFFFFFFFFFFFFFFF:FFFFFFFFFFF,FFFFFFFFFFFFFFFFFFFFFFFFFFFFFFFFFFFFFFFFFFF:FFF:FFF:F:,FF:FFFFFFFFFF:F:FFFFFFFFFFFFF:FFFFFFF:FFFFFFFFFFF:FFFF:FF
@A00769:42:HV3CFDRXX:1:2101:9028:3818 1:N:0:CGAGGCCAAG+CCGGTAACAC
GTGCCAGCAGCCGCGGTAATACGTATGTTCCAAGCGTTATCCGGATTTATTGGGCGTAAAGCGAGCGCAGACGGTTATTTAAGTCTGATGTGAAAGCCCCCGGCTCAACCGGGGAGGGTCATTGGAAACTGGGAGACTTGAGTGCAGAAGAGGAGAGTGGAATTCCATGTGTAGCGGTGAAATGCGTAGATATATGGAGGAACACCAGTGGCGAAGGCGGCTCTCTGGTCTGTAACTGACGCTGAGGCTCG
+
FFFFFFFFFFFFFFFFFFFFFFFFFFFFFFFFFFF:FFFFF::FFFF,F:FFFFFF,FFFFFF:FFFFFFFFFFFFFFFFFFFFFFFFFFFFFFFFF:FFFFFFFFFFFFFFFFFFFFFF:FFF:F:FFFFF:FFFF:FFFFFF:FFFFFFFFFFFFFF,:FFF:F:FFF,FFFFFFFFFFFF,,FF:FFFFF,FF,F:FFF:FFF,FFFFFFFFF:FFFFFFFFFFFFFF:FFFFF::FF:FFF:,,FFF
@A00769:42:HV3CFDRXX:1:2101:27588:3865 1:N:0:CGAGGCCAAG+CCGGTAACAC
GTGTCAGCCGCCGCGGTAATACGTATGTTCCAAGCGTTATCCGGATTTATTGGGCGTAAAGCGAGCGCAGACGGTTATTTAAGTCTGAAGTGAAAGCCCTCAGCTCAACTGAGGAATTGCTTTGGAAACTGGATGACTTGAGTGCAGTAGAGGAAAGTGGAACTCCATGTGTAGCGGTGAAATGCGTAGATATATGGAAGAACACCAGTGGCGAAGGCGGCTTTCTGGACTGTAACTGACGTTGAGGCTCG
+
FF,:FFFFFFFFFFFFFFFFFF:FFFF:FFFFF:FFFF,FFFFFFFF,FFFFFFFFFFFFF:FFFFFFFFFF:FFFFFFFFF::FFFFFFFFFFFFF,FFFFFFF,FF:FFF::F:FF,:FFFFFFFF,FFFFFFFFFF::FFFFFFFFFFF:F:FFFFFFFFFFFFF,F,FFFFF:FFFFFFFFFFFFFFF,FF,,FFF:F,FFFFFF,:FFFFF,FF:FF:FFFF,FFF,FFF,F:FFFFF,FFFFFF,
@A00769:42:HV3CFDRXX:1:2101:21414:3881 1:N:0:CGAGGCCAAG+CCGGTAACAC
GTGTCAGCAGCCGCGGTAAGGCAGCGTCAGATGTGTATTAGAAACCCCCGTAGTCC
+
FFFFFFFFFFFFFFFFFFFFFFFFFFFFFFFFFFFFFFFFFFFFFFFFFFFFFFFF
@A00769:42:HV3CFDRXX:1:2101:2582:3928 1:N:0:CGAGGCCAAG+CCGGTAACAC
GTGTCAGCAGCCGCGGTAATACGTAGGTGGCAAGCGTTGTCCGGATTTATTGGGCGTAAAGCGAGCGCAGGCGGTTTCTTAAGTCTGATGTGAAAGCCCCCGGCTCAACCGGGGAGGGTCATTGGAAACTGGGAGACTTGAGTGCAGAAGAGGAGAGTGGAATTCCATGTGTAGCGGTGAAATGCGTTGATATATGGAGGAACACCAGTGGCGAAGGCGACTCTCTGGTCTGTAACTGACGCTGAGGCTCG
+
FFFFFFFFFFFFFFFFF:FFFFFFFFFFFFFFFFFFFFFFFFFFFFF,FFFFFFFFFFFFFFFFFFFFFFFFFFFFFFFFFFFFFFFFFFFFF:FFFFFFFFFFFFFF:FFFFF,FFFFFFFF:FFFFF:FFFFFFFFFFFFFF,FF:FFFFFFFFFFFF,,FFF,F,::FFF,FFFFFF::FFFFF,::F,FFFFFFFFFFF:FFF:FFF,F,FFFFFFFFFFFFFFF,FFFF,,FFF:F:FFF,FFFF,
@A00769:42:HV3CFDRXX:1:2101:9408:3975 1:N:0:CGAGGCCAAG+CCGGTAACAC
GTGTCAGCAGCCGCGGTAATACGTATGTTCCAAGCGTTATCCGGATTTATTGGGCGTAAAGCGAGCGCAGACGGTTATTTAAGTCTGAAGTGAAAGCCCTCAGCTCAACTGAGAAATTGCTTTGGAAACTGGATGACTTGAGTGCAGTAGAGGAAAGTGGAACTCCATGTGTAGCGGTGAAATGCGTAGATATATGGAAGAACACCAGTGGCGAAGGCGGCTTTCTGGACTGTAACTGACGTTGAGGCTCG
+
FFFFFFFFFFFFFFFFFFFFFFFFFFFFFFFFFFFFFFFFFFFFFFFFFF:FFFFFFFFFFFFFFFFFFFFFFF:FFFFFFFFFFFFFFFFFFFFFFFFFF:FFFF:FFFFFFFFF:FFFFFFFFFFFFFFFF:FFFFFFFFFFFFFFFFF:FFFFFFFF:FFFFFFF:FFFFFFFFFFF:FFFFFFFFFFFFFFF:::F:FFFFFFFFFFFF:,FFFFFFFFFFFFFFFF:FFFFFFFFFFFFFF:FFFF
@A00769:42:HV3CFDRXX:1:2101:3784:4006 1:N:0:CGAGGCCAAG+CCGGTAACAC
GTGTCAGCAGCCGCGGTAATACGTAGGGAGCGAGCGTTGTCCGGATTTACTGGGTGTAAAGGGCGTGCAGCCGGGAGTACAAGTCAGATGTGAAATCCCGCGGCTCAACCGCGGAACTGCATTTGAAACTGTATTTCTTGAGTACTGGAGAGGCAGACGGAATTCCTAGTGTAGCGGTGAAATGCGTAGATATTAGGAGGAACACCAGTGGCGAAGGCGGTCTGCTGGACAGCAACTGACGGTGAGGCGCG
+
FFFFFFFFFFFFFFFFFFFFFFFFFFFFFFFFFFFFFFFFFFFFFFFFFFFFFFFFFFFFFFFFFFFFFFFFFFFFFFFFFFFFFFFFFFFFFFFFFFFFFFFFFFFFFFFFFFFFFFFF:FFFF:FFFFFFFFF:FFFFFFFFFFFFFFFFF:FFFFFFFFFFFFFFFFFFFFFFF:F:,:FFFFFFFFFFFFFFFFFFFFFFFFFFFFFF:FFF:FF,:FF,,:FFFFFFFFFFF:FF:::F:F,FFFF
@A00769:42:HV3CFDRXX:1:2101:14452:4006 1:N:0:CGAGGCCAAG+CCGGTAACAC
GTGCCAGCAGCCGCGGTAAGGCAGCGTCAGATGTGTATTAGATACCCGGGTAGTCC
+
FFFFFFFFFFFFFFFFFFFFFF:FFFFFFFFF::F:FFF,F:F:FFFFFFFFFFF:
@A00769:42:HV3CFDRXX:1:2101:27778:4006 1:N:0:CGAGGCCAAG+CCGGTAACAC
GTGTCAGCAGCCGCGGTAATACGTATGTTCCAAGCGTTATCCGGATTTATTGGGCGTAAAGCGAGCGCAGACGGTTATTTAAGTCTGAAGTGAAAGCCCTCAGCTCAACTGAGGAATTGCTTTGGAAACTGGATGACTTGAGTGCAGTAGAGGAAAGTGGAACTCCATGTGTAGCGGTGAAATGCGTAGATATATGGAAGAACACCAGTGGCGAAGGCGGCTTTCTGGACTGTAACTGACGTTGAGGCT
+
FF,FFFFFFFFFFFFFFFFFFFFFFFFFFFFFFFFFFFFFFFFFFFF:FFFFFFFFFFFFFFFFFFFFFFFFFFFFFFFFFFFFFFFFFFFFFFFFFFFFFFFFFFFFFFF:FFFFFFFFFFFFFFFF,FF:FFFFFFFFFFFFFFFFFFF:FFFFFFF:FFFFFFFFFFFFFFFFFFFFFFFF:FFFFFFFFFF:FFFFFFF:F:FFFFF:F:F:FFFFFFFFFFFFFFFFFFFFFFFFF:FFFF::F
@A00769:42:HV3CFDRXX:1:2101:1841:4053 1:N:0:CGAGGCCAAG+CCGGTAACAC
GTGTCAGCAGCCGCGGTAATACGTAGGTGGCAAGCGTTGTCCGGATTTATTGGGCGTAAAGCGAGCGCAGGCGGTTTCTTAAGTCTGATGTGGAAGCCCCCGGCTCAACCGGGAAGGGTCATTGGAAACTGGGAGACTTGAGTGCAGAAGAGGAGAGTGGAATTCCATGTGTAGCGGTGAAATGCGTAGATATATGGAGGAACACCAGTGGCGAAGGCGGCTCTCTGGTCTGTAACTGACGCTGAGGCTCG
+
FF:FF:FFFFFFFFFFF:FFFFFFFFFFFFFFFFFFFFFFFFFFFF:FFFFFFFFFFFFFFFFFFFFFFFFFFFFFFFFFFFFF:FFFFF:FFFFFFFFFF:FFFFF:FFFFFFFFFFFFFFFFFFFFFFFFFFFFFFFFF:FFF:F:FFF:F:F,FFFFFFFFFFFFFFFFFFFF,F:FFFFFFFFFFFFFFFFFFFF:F:,FFFFF::FFFFF,FFFFFFFFFFFFF:F:F,FFFFFF::FFF:F,FFF
@A00769:42:HV3CFDRXX:1:2101:4571:4053 1:N:0:CGAGGCCAAG+CCGGTAACAC
GTGTCAGCCGCCGCGGTAATACGTATGTTCCAAGCGTTATCCGAATTTATTGGGCGTAAAGCGAGCGCAGACGGTTATTTAAGTCTGAAGTGAAAGCCCTCAGCTCAACTGAGGAATTGCTTTGGAAACTGGATGACTTGAGTGCAGTAGAGGAAAGTGGAACTCCATGTGTAGCGGTGAAATGCGTAGATATATGGAAGAACACCAGTGGCGAAGGCGGCTTTCTGGACTGTAACTGACGTTGAGGCTCG
+
FFFFFFFFFFFFFFFFFFFFFFFFFFFFFFFFFFFFFFFFFFFFFF::FFFFFFFFFFFFFFFFFFFFFFFFFFFFFFFFFFFFFFFFFFFFFFFFFFFFFFFFFFFFFFFFFFFFFFFFFFFFFFFFFFFFFFFFFFFFFFFFFFFF:FFFFFFFFFFFFFFFFFFFFFFFFFFFFFFFFFFFFFF:FF:F:FFFFFFFFFFFFFFFFFFFFFFFFF,FFFFFFF,FFFFFFF:FFFFF,F::FF,F:F,
@A00769:42:HV3CFDRXX:1:2101:4679:4053 1:N:0:CGAGGCCAAG+CCTGTAACAC
GTGTCAGCAGCCGCGGTAATACGTAGGTGGCAAGCGTTGTCCGGATTTATTGGGCGTAAAGCGAGCGCAGACGGTTATTTAAGTCTGAAGTGAAAGCCCTCAGCTCAACTGAGGAATTGCTTTGGAAAATGGATGACTTGAGTGCAGTAGAGGAAAGTGGAATTCCATGTGTAGCGGTGAAATGCGTAGATATATGGAGGAACACCAGTGGCGATGGCGGCTCTCTGGTCTGTAACTGACGCTGAGGCTCG
+
FF:F,F,,FFFFFF,FFF:FFF,:F,,F:FF:F:,,F,FFFFFF:,:FFFF:F,FFFFFFFFFFFFFFF:FFFF:,FFFFFF,:FF:FFFF::FFFFFF:,F,:F:F:FF,:,:F,,FF,F,FFFFF:,:,FFF:FFFFFFFF,FF,FF:FF,FF:FF,:F:FF,,FFFF::F,,,FFFFFFFFF:F:FF:FFFF,F:,,FFFFFFFF,:,FFF,F::F,:FFF:FF,,,FFFFF,F,FF,FF,F:,FFF,
@A00769:42:HV3CFDRXX:1:2101:30445:4053 1:N:0:CGAGGCCAAG+CCGGTAACAC
GTGTCAGCAGCCGCGGTAATACGTAGGTGGCAGGCGTTGTCCGGATTTATTGGGCGTAAAGCGAGCGCAGGCGGTTTCTTAAGTCTGATGTGAAAGCCCCCGGCTCAACCGGGGAGGGTCATTGGAAACTGGGAGACTTGAGTGCAGAAGAGGAGAGTGGAATTCCATGTGTAGCGGTGAAATGCGTAGATATATGGAGGAACACCAGTGGCGAAGGCGACTCTCTGGTCTGTAACTGACGCTGAGGCTCG
+
FF,FFFFFFF:FFFFFFFFFFFFFFFFFFFFFFFFFFFFFFFFFFFF,F:FFFFFFFFFFFFFFFFFFFFFFFFFFFFFFFFFFFFFFF:FFFFFFFFFFFFFF,FFFFF:F:FFFFFFFFFFFFF:FF::FFFFFF,FFFFFFFF:FFFFFFFFF:FFFFFFFFFF:FFFF:FFFFFFFF:FFFF:FFF::F,FF,FFFFFFFFFFFFFFFFFFFFFFFFFFFFFF:FFF:FFFFFFFFFFFFFF,FFFF
@A00769:42:HV3CFDRXX:1:2101:1316:4116 1:N:0:CGAGGCCAAG+CCGGTAACAC
GTGTCAGCCGCCGCGGTAATACGTAGGTGGCAAGCGTTGTCCGGATTTATTGGGCGTAAAGCGAGCGCAGGCGGTTTCTTAAGTCTGATGTGAAAGCCCCCGGCTCAACCGGGGAGGGTCATTGGAATCTGGGAGACTTGAGTGCAGAAGAGGAGAGTGGAATTCCATGTGTAGCGGTGAAATGCGTAGATATATGGAGGAACACCAGTGGCGAAGGCGGCTCTCTGGTCTGTAACTGACGCTGAGGCTCG
+
FFFFFFFFFFFFFFFFFFFFFFFFFFFFFFFFFFFFFFFFFFFFFFFFFFFFFFFFFFFFFFFFFFFFFFF,FF:FFFF:FFFFFF:FFFFFFFFFFF::FF:FFF:F:FFFFFFFFFFFFFFFFFFFFFFFFFFFFFF:FFF:FFFFFF:FFFFFFFFFFFFFF,FFFFFFF,F,FFFFFFF,FFFFF:,F,FFFFFFFFFF:FFFFFF,FFFFFFFF:FFFF:FFF:,FFFFF:FFFFFFFFFF,FFF,
@A00769:42:HV3CFDRXX:1:2101:16351:4131 1:N:0:CGAGGCCAAG+CCGGTAACAC
GTGCCAGCCGCCGCGGTAATACGTAGGTGGCAAGCGTTGTCCGGATTTATTGGGCGTAAAGCGAGCGCAGGCGGTTTCTTAAGTCTGATGGGAAAGCCCCCGGCTCAACCGGGGAGGGTCATTGGAAACTGGGAGACTTGAGTGCAGAAGAGGAGAGTGGAATTCCATGTGTAGCGGTGAAATGCGGAGGTAGATGGAGGAACCCCAGTGGCGGAGGCGGCTCGGTGGTCTGTAACTGACGCTGAGGCTCG
+
FFFF:FFFFFFFFFFFFFFF:F:FF::FFFFFFFF:,:FFF::FF:,F:FFFFFFFFFF,FFFFFFFFFFFFFFFFFFFFFFFF:FFFFF,FFF:FFFF:FFF:FF:FFFFFFFFFFFFF:FF:FF,::F:FFFFF,:,,,FFF:FFF,,,FFFFFFFFF,FF,F,:F,:F:FFFFFFF:::,F:,,,F,,:,FFFF:FFF,F,,:F:,FF,F,,FF:FF,,,,,,FFF,FFF:F,,:,,,::F::F:F:F
@A00769:42:HV3CFDRXX:1:2101:8287:4194 1:N:0:CGAGGCCAAG+CCGGTAACAC
GTGTCAGCAGCCGCGGTAATACGTAGGTGGCAAGCGTTGTCCGGATTTATTGGGCGTAAAGCGAGCGCAGGCGGTTTCTTAAGTCTGATGTGAAAGCCCCGGCTCGACCGGGGAGGGTCATTGGAAACTGGGAGACTTGAGTGCAGAAGAGGAGAGTGGAATTCCATGTGTAGCGGTGAAATGCGTCGATATATGGAGGAACACCCGTAGCGAAGGCGGCTCTCTGGTCTGTAACTGACGCTGTGGCTCGA
+
FFFFFFFF:FFFFFFFFFFFFFFFFFFFFFF,FFFF,FFFFFFFFF:FFFFFFFFFFFF:FFFFFFFFFFFFFFFFFFFFFFFF:F:FFF:FFF:FFFFFFFFFFFF:FFFFFFF:FFF:FFFFFF,FFFFFFF:FFFFFFFFFFF:,F:FF:FFFFFFF:FFFF,FFF:FFFF:F:FFFFFF:FF,FFFFFFFFFFFFFFFFFF,FFFFFFF:F:FFFFFFFFF:,FFFFFFFFF:FFF:,FFF:FFF:F
@A00769:42:HV3CFDRXX:1:2101:28601:4210 1:N:0:CGAGGCCAAG+CCGGTAACAC
GTGTCAGCAGCCGCGGTAATACGTAGGTGGCAAGCGTTGTCCGGATTTATTGGGCGTAAAGCGAGCGCAGGCGGTTTCTTAAGTCTGATGTGAAAGCCCCCGGCTCAACCGGGGAGGGTCATTGGAAACTGGGAGACTTGAGTGCAGAAGAGGAGAGTGGAATTCCATGTGTAGCGGTGAAATGCGTAGATATATGGAGGAACACCAGTGGCGAAGGCGGCTCTCTGGTCTGTAACTGACGCTGAGGCTCG
+
FF,FFFFFFFFFFFFFFFFFFFFFFFFFFFFFFFFF:FFFFFFFFF,FFFFFFFFFFFFFFFFFFFFFFFFFFFFFFFF:FFFFFFFFFFFFFFFFFFFFFFFFFFFFFFFFFFFFFFFFFFFFFF,FFFFFFFFFFFFFFFFFFFFF,,FFFFFFFFFFFFFF:FFFFFF:FFFFFFFFFFFFFFFFFF:F:FFFFFFFFFFFFFFFFFFFFFFFFFFFFFFFFFF:FFFFFFFFFFFFFFFFFF,FFF,
@A00769:42:HV3CFDRXX:1:2101:31819:4210 1:N:0:CGAGGCCAAG+CCGGTAACAC
GTGTCAGCCGCCGCGGTAATACGTAGGTGGCAAGCGTTGTCCGGATTTATTGGGCGTAAAGCGAGCGCAGGCGGTTTCTTAAGTCTGATGTGAAAGCCCCCGGCTCAACCGGGGAGGGTCATTGGAAACTGGGAGACTTGAGTGCAGAAGAGGAGAGTGGAATTCCATGTGTAGCGGTGAAATGCGTAGATATATGGAGGAACACCAGTGGCGAAGGCGGCTCTCTGGTCTGTAACTGACGCTGAGGCTCG
+
FF,FFFFFFFFFFFFFFFFFFFFFFFFFFFFF:FFFFFFFFFFFF:FFFFFF:FFFFFFFFFFFFFFFFFFFFFFFFFFFFFFFFFFFFF:FFFFFFFFFFFFFFF::FFFFFFFFFFF:FFFFF:F,F:FFF:FFFFFFFF:FFFFFFFFFF:FFFFFFFF:FFFFFF:F:FFFFFFFFFF:FFFFFFF,F,,:FFFFFF,F:FFFFFFFFF:FFFFFFFFFFFFFFF:FFF,FFFFFFFFFF:FFFFF:
@A00769:42:HV3CFDRXX:1:2101:17309:4257 1:N:0:CGAGGCCAAG+CCGGTAACAC
GTGCCAGCCGCCGCGGTAATACGTAGGTGGCAAGCGTTGTCCGGATTTATTGGGCGTAAAGCGAGCGCAGGCGGTTTCTTAAGTCTGATGTGAAAGCCCCCGGCTCAACCGGGGAGGGTCATTGGAAACTGGGAGACTTGAGTGCAGAAGAGGAGAGTGGAATTCCATGTGTAGCGGTGAAATGCGTAGATATATGGAGGAACACCAGTGGCGAAGGCGGCTCTCTGGTCTGTAACTGACGCTGAGGCTCG
+
FFFFFFFFFFFFFFFFFF:FFFFFFFFFFFFFFFFFF:FFFFFFF,:F,FFFFFFFFFFFFFFFFFFFFFFFFFFFFFFFFFFFFFFFFFFFFFFFFFFFFFFFFFFFFFFFFFFFFFFF:FFFFFFF:FFFFFFFFFFFFFFFFFFFFFFFFFFFFFFFFFFFFFFFFFFFFFFFFFFFFFFF:F,FFFFFFFFF:FFFF:FFFFFFFFFF:FFF:FFFFFFFFFFFFFFFFFF:FFFFFFFFFFFFFFF
@A00769:42:HV3CFDRXX:1:2101:30020:4257 1:N:0:CGAGGCCAAG+CCGGTAACAC
GTGTCAGCAGCCGCGGTAATACGTAGGTGGCAAGCGTTGTCCGGATTTATTGGGCGTAAAGCGAGCGCAGGCGGTTTCTTAAGTCTGATGTGAAAGCCCCCGGCTCAACCGGGGAGGGTCATTGGAAACTGGGAGACTTGAGTGCAGAAGAGGAGAGTGGAATTCCATGTGTAGCGGTGAAATGCGTAGATATATGGAGGAACACCAGTGGCGAAGGCGGCTCTCTGGTCTGTAACTGACGCTGAGGCTCG
+
FF,FFFFFFFFFFFFFFFFFFFFFFFFFFFFFFFFFF:FFFFFFFF:::FFFFFFFFFFFFFFFFFFFFFFFFFFFFFFFFFFFFFFFFFFFF:FFFFFFFFFFFFFFFFFFFFFFFFFF:F:FFF:FFFFFFFFF:,:FFFFFFFFF:FFFFFFFFFFFFFFFFFFFFFFFFFFFFF:F:FFFFFFFFFFFFFFF,FFFFFFFFFFFFFFFFF,F:FFFFFFFFFFFFFFFF:FFFFFF,FF:FFFFFF,
@A00769:42:HV3CFDRXX:1:2101:21079:4398 1:N:0:CGAGGCCAAG+CCGGTAACAC
GTGTCAGCCGCCGCGGTAATACGTATGTTCCAAGCGTTATCCGGATTTATTGGGCGTAAAGCGAGCGCAGACGGTTATTTAAGTCTGAAGTGAAAGCCCTCAGCTCAACTGAGGAATTGCTTTGGAAACTGGATGACTTGAGTGCAGTAGAGGAAAGTGGAACTCCGTGTGTAGCGGTGAAATGCGGAGATATGTGGAAGTACACCAGTGGCGAAGGCGGCTTTCTGGACGGTACCTGACGTTGAGGCTCG
+
FFF,F::FFF,FFF:F:::FFFFFFF,FF:FF:,F,,FFFF::F:F,FFFFFFFF:F:F:FFF,FFFFFFF,FFFFFFFF:,FFFFF:FFFFFFFFFFFFFFFFF:FF,F::F:FF,FF,,FFFFFFFFF::FFFFF,,FFFFFF,F,FFFFFFF:FFF:F:FF:F,F,FF:FFFFF,F:,,:FFF,::,:F:,FFF:FF,F,,F:F::FF:F,FFFFF:,F,,F,F:FF,FF:,F:FFF:,,:,F::F:F
@A00769:42:HV3CFDRXX:1:2101:32624:4413 1:N:0:CGAGGCCCAG+CCGGTAACAC
GTGCCAGCCGCCGCGGTAAGGCTCGGAGATGTGTATTAGAAACCCGAGTAGTCC
+
FF:FFFFFFFFFFFFFFFFFFFFFFFFFFFFFF,,FF:FF:FFFFF:FF,FF:F
@A00769:42:HV3CFDRXX:1:2101:13512:4445 1:N:0:CGAGGCCAAG+CCGGTAACAC
GTGTCAGCAGCCGCGGTAATACGTAGGTGGCAAGCGTTGTCCGGATTTATTGGGCGTAAAGCGAGCGCAGGCGGTTTCTTAAGTCTGTTGTGAAAGCCCCCGGCTCAACCGGGGAGGGTCATTGGAAACTGGGAGACTTGAGTGCAGAAGAGGAGAGTGGAATTCCATGTGTAGCGGTGAAATGCGTAGATATATGGAGGAACACCAGTGGCGAAGGCGACTCTCTGGTCTGTAACTGACGCTGAGGATCG
+
F,FF:F:FF:F:FFFFFFFFF:F:FFFFFFF,:FFF,,FFFFFFFF::FF,FFF:FFFFFFFFFFFF:,FFFFFF:F:F,FFFFFFF,,FFFF,F:FFF::FFFFF:,FFFFFFFFFFFFF,FFFFF:F,FF,,FF,FFF,FFFFFF,FFFFFFFFFFFF::FF::,FFF:FFFFFFFFF,,F:,F:,FF,,FFFFF:FF:,:FFF,::FFFFFFFFFFFFFF:FFFFFFFF:,:FF::FF,F:FFF,FF,
@A00769:42:HV3CFDRXX:1:2101:23041:4476 1:N:0:CGAGGCCAAG+CCGGTAACAC
GTGTCAGCCGCCGCGGTAATACGTATGTTCCAAGCGTTATCCGGATTTATTGGGCGTAAAGCGAGCGCAGACGGTTATTTAAGTCTGAAGTGAAAGCCCTCAGCTCAACTGAGGAATTGCTTTGGAAACTGGATGACTTGAGTGCAGTAGAGGAAAGTGGAACTCCATGTGTAGCGGTGAAATGCGTAGATATATGGAAGAACACCAGTGGCGAAGGCGGCTTTCTGGACTGTAACTGACGTTGAGGCTCG
+
FFFFFF:FFFFFFFFFFFFFFFFFFFFFFFFFFFFFFFF:FFFFFFF,FFFFFFFFFFFFFFFFFFFFFFFFFFFFFFFFFFFFFFFFFFFFFFFFFFFFFFFFFF:FFFFFFFFFFFFFFFF:FFFFFFFFFFFF:FFFFFFF:FFFFFFFFF,F::FFFFFFFFF:F,FFF:FFFFFFFFFFFFFFFFFF:FFFFFF,FFFFFFF:FFFFFFFFFFF:FFFFFFF:FFFFFFF,F,FFFFF,F:FFFF,
@A00769:42:HV3CFDRXX:1:2101:2211:4507 1:N:0:CGTGGCCAAG+CCGGTAACAC
GTGACAGCAGCCGCGGTAATGTGTATTAGAAACCCCTGTAGTCCCTTTCTCTTATAAACATCTCCGAGCCATGAGAGACAATTTAAGTCCCTGACTCTTATACACATCACCGAGAATTATAAACACTGGTAGTGACTGTCTATTATAAACATCTACGAGCCAACGATACCGAGGCCACTATAGCGTATAAAGTCTGATGAATGAATAGGGGGGGAGGGGGGGGGTGGGGGGGGGGTGGGGGTGGGGGGGGG
+
FFF:FFFFFFFFFFFFFFFF:,FFFFFF,F::,,F,FFFF,FFF,F,F,F:,F,,:,F:F:FF,:,,,,FFF,F,::F,,:,,,,,FF,:,,:,,::,F,F::F,,,,,F,,:F,FFF:,,FFF,,,,,,,,:,,FF:F,,:,,FFF,,,,F:F,,:F:,:F,F:F,F,F:F,,F:F,,F:,,,F:F:,,,,,,,,,,FF,,,,F,,,,,,:,,,F:F,F,,,,,FF,FF:,,,,,F,F,,,F,FF::,F,
@A00769:42:HV3CFDRXX:1:2101:11315:4554 1:N:0:CGAGGCCAAG+CCGGTAACAC
GTGTCAGCCGCCGCGGTAAGGCAGCGTCAGATGTGTATTAGATACCCTTGTAGTCC
+
FFFFFFFFFFFFFFFFFFFFFFFFFFFFFF:FFFFFFFFFFFFFFFFFFFFFFFF:
@A00769:42:HV3CFDRXX:1:2101:23719:4586 1:N:0:CGAGGCCAAG+CCGGTAACAC
GTGCCAGCCGCCGCGGTAATACGTAGGTGGCAAGCGTTGTCCGGATTTATTGGGCGTAAAGCGAGCGCAGGCGGTTTCTTAAGTCTGATGTGAAAGCCCCCGGCTCAACCGGGGAGGGTCATTGGAAACTGGGAGACTTGAGTGCAGAAGAGGAGAGTGGAATTCCATGTGTAGCGGTGAAATGCGTAGATATATGGAGGAACACCAGTGGCGAAGGCGGCTCTCTGGTCTGTAACTGACGCTGAGGCTCG
+
FF:FFFFFFFFFFFFFFFFF:FFFFFFFFFF:FFFFFFFFFFFFFFFFFFFFFFFFFFFFFFFFFFFF:FFFFFFFFFFFFFFF:FFFFFFFFFFFFFFFFFFFFFFFFFFFFFFFFFFFFFFFFFFFFFFF::FF:FFFFFFF:FFFFFFFFFFFFFFFFFFFFF:FFFFFFFFFFFFFFFFFFFFFFFFFFFFFFFFFF:FFF:FFF:FFF:FFFFFFFFFFFFFFFFFFFFFFFFFFFFFFFFFFFFF
@A00769:42:HV3CFDRXX:1:2101:14850:4633 1:N:0:CGAGGCCAAG+CCGGTAACAC
GTGTCAGCCGCCGCGGTAATACGTAGGTGGCAAGCGTTGTCCGGATTTATTGGGCGTAAAGCGAGCGCAGGCGGTTTCTTAAGTCTGATGTGAAAGCCCCCGGCTCAACCGGGGAGGGTCATTGGAAACTGGGAGACTTGAGTGCAGAAGAGGAGAGTGGAATTCCATGTGTAGCGGTGAAATGCGTAGATATATGGAGGAACACCAGTGGCGAAGGCGGCTCTCTGGTCTGTAACTGACGCTGAGGCTCG
+
FFFFFFFFFFFFFFFFFFFFFFFFFFFFFFF:FFFFFFFF:FFFFFFFFFFFFFFFFFFF:FFFFFFFFFFFFFFFFFFFFFFFFFFFFFF:FFFFFFFFFFFFFFFF:FFFFF:FFFFFFFFFFFF::::FFFFFFFFFFFFFFFFFFF:FFFFFFFFF:FFFFFFFFFFFFFFFFFFFFFF:::F,FF,FFF::FFFFFFFFFF,FFF,FFF,F:FFFFFFFF:,:FFFFFFFFFFFFFFFFFF:FF:,
@A00769:42:HV3CFDRXX:1:2101:4227:4648 1:N:0:CGAGGCCAAG+CCGGTAACAC
GTGTCAGCCGCCGCGGTAATACGTATGTTCCAAGCGTTATCCGGATTTATTGGGCGTAAAGCGAGCGCAGACGGTTATTTAAGTCTGAAGTGAAAGCCCTCAGCTCAACTGAGGAATTGCTTTGGAAACTGGATGACTTGAGTGCAGTAGAGGAAAGTGGAACTCCATGTGTGGCGGTGAAATGCGTAGATATATGGAAGAACACCAGTGGCGAAGGCGGCTTTCTGGACTGTAACTGACGTTGAGGCTCG
+
FFFFFFFFFFFFFFFFFFFFFFFFFFFFFFFFFFFFFFFFFFFFFFFFFFFFFFFFFFFFFFFFFFFFF:FFFFFFFFFFFFFFFFFFFFFFFFFFFFFFFFFFFFF:FFFFFFF:FFFFFFFFFFFFFFFFFFFFFFFFFFF:FFFFFFFFFFFFFFFF:FFFFFFFFFFFFFFFFF:FFFF,FFFFFFFFFFFFFFFF:FFFF:F:FFFFFFFF:FF:FFFFFFFFFFFFF:FFFFFFF:FFF,FFFFF
@A00769:42:HV3CFDRXX:1:2101:15546:4773 1:N:0:CGAGGCCAAG+CCGGTACCAC
GTGCCAGCCGCCGCGGTAATACGTATGTTCCAAGCGTTATCCGGATTTATTGGGCGTAAAGCGAGCGCAGACGGTTATTTAAGTCTGAAGTGAAAGCCCTCAGCTCAACTGAGGAATTGCTTTGGAAACTGGATGACTTGAGTGCAGTAGAGGAAAGTGGAACTCCATGTGTAGCGGTGAAATGCGTAGATATATGGAAGAACACCAGTGGCGAAGGCGGCTTTCTGGACTGTCACTGACGTTGAGGCTCG
+
FFFFFFFFF:FFFFFFFFF:FFFFFFFFFF:FFFFFFFFFFFFFFFFFFFFFFFFFFFFFFFFFFFFFFFFFFFFFFFFFFFFFFFFFFFFFF:FFFFFFFFFFFF:,F:F:FFFFFFFFF,FFF:FFFFFFFFFFFFFFFFFF,FFFFFFFFFFFFFFF:FFFFFFFFFFFFFFFFFF,:::FFFFFFFF,FFFFF::F:FFFFF:F,FFFFFFFFFFFFF,FFFFFF:F:F,:FFF:FFFFF:FFFFF:
@A00769:42:HV3CFDRXX:1:2101:18982:4805 1:N:0:CGAGGCCAAG+CCGGTAACAC
GTGTCAGCAGCCGCGGTAATACGTAGGTGGCAAGCGTTGTCCGGATTTATTGGGCGTAAAGCGAGCGCAGGCGGTTTCTTAAGTCTGATGTGAAAGCCCCCGGCTCAGCCGGGGAGGGTCATTGGAAACTGGGAGACTTGAGTGCAGAAGAGGAGAGTGGAATTCCATGTGTAGCGGTGAAATGCGTAGAGATATGGAGGAACACCAGTGGCGAAGGCGGCTCTCTGGTCTGTAACTGACGCTGAGGCTCG
+
::FFF,,,FFFFFF:FFFF,FFF,FFF,FFFFF:F,FFFFFF,FFF:FF:FF:F:FFFFF,FFFF:FF:FF,F:,FFF,FFF,FF,:FF,F:FFFF:F:FFFFFFF:F:FF,F::FF:FFF,FFFFFFF,FF:,FFFF,FF:F,:FF::F::FF:FF,F:FFF,FFFFFF::F:FF:,FF:F:FFF:,FF,FFFFF:,FFFFFFFF::FF,FFFFFFFFFFFFFFFFF:FFFFFFFFFFFFFFFFFFFFF:
@A00769:42:HV3CFDRXX:1:2101:31810:4883 1:N:0:CGAGGCCAAG+CCGGTAACAC
GTGTCAGCAGCCGCGGTAATTAGATACCCCAGTAGTCC
+
FF,FFFFFFFFFFFFF:FF:FFFFFFFFFFFFF:FFFF
@A00769:42:HV3CFDRXX:1:2101:16043:5071 1:N:0:CGAGGCCAAG+CCGGTAACAC
GTGCCAGCAGCCGCGGTAATACGTAGGTGGCAAGCGTTGTCCGGATTTATTGGGCGTAAAGCGAGCGCAGGCGGTTTCTTAAGTCTGATGTGAAAGCCCCCGGCTCAACCGGGGAGGGTCATTGGAAACTGGGAGACTTGAGTGCAGAAGAGGAGAGTGGAATTCCATGTGTAGCGGTGAAATGCGTAGATATATGGAGGAACACCAGTGGCGAAGGCGGCTCTCTGGTCTGTAACTGACGCTGAGGCTCG
+
FFFFFFFFFFFFFFFFFFFF:FFFFFFFFFFFFFFFF:FFFFFFF,F::FFFFFFFFFFFFFFFFFFFFFFFFFFFFFFFFFFFFFFFFFFFFFFFFFF:FFFFFFFFFFFFFFFFFFFFF::FFFFFF:FFF:FFFFFFFFFFFFFFFFFFFF:FFFFFFFFFFFFFFFFFFFFFFFFFFFFFFFFFFFFFFFFF,FFF:FFFFFFFFFFF:FF,FFF:FFFFFFFFFFF:FFFFFFFFFFFFFFFFFFF
@A00769:42:HV3CFDRXX:1:2101:15817:5149 1:N:0:CGAGGCCAAG+CCGGTAACAC
GTGTCAGCCGCCGCGGTAATACGTATGTTTCAAGCGTTATCCGGATTTATTGGGCGTAAAGCGAGCGCAGGCGGTTTCTTAAGTCTGATGTGAAAGCCCCCGGCTCAACCGGGGAGGGTCATTGGAAACTGGGAGACTTGAGTGCAGAAGAGGAGAGTGGAATTCCATGTGTAGCGGTGAAATGCGTAGATATATGGAGGAACACCAGTGGCGAAGGCGGCTCTCTGGTCTGTAACTGACGCTGAGCCT
+
F:FFFFF:FF:FFFFFFFF:F:FFFFFF:FF:FFFFF:FFF,F:FFF,FFFFFFFFFF,FFFFFFFFFFFFFFFFFFFFF:FFFF,FFFFFFFFFFFFFFF:FFF:FF:FF:FF:F:FF:FFFFFFFFFFFFFF:FFFFFFFFF:FFF,,FF:F:FFFFF,,FFFFFFFFFFFFF:F:FF,FFFFF,FFFF:FFFF:FFFFFFFFFF,FF,FFFFFFF,:FFFFFF,:FFFFFFFFFFFF,FFFF:,:F
@A00769:42:HV3CFDRXX:1:2101:8929:5181 1:N:0:CGAGGCCAAG+CCGGTAACAC
GTGTCAGCAGCCGCGGTAATACGTAGGTGGCAAGCGTTGTCCGGATTTATTGGGCGTAAAGCGAGCGCAGGCGGTTTCTTAAGTCTGATGTGAAAGCCCCCGGCTCAACCGGGGAGGGTCATTGGAAACTGGGAGACTTGAGTGCAGAAGAGGAGAGTGGAATTCCATGTGTAGCGGTGAAATGCGTAGATATATGGAGGAACACCAGTGGCGAAGGCGACTCTCTGGTCTGTAACTGACGCTGAGGCTCG
+
FFFFFFFFFFFFFFFFFFFFFFFFFFFFFFFFFFFFFFFFFF:FF,FFFFFFFFFFFFFFFFFFFFFFFFFFFFFFFFFFFFFFFFFFFFFFFFFFFFFFFFFFFFFFFFFFFFFFFFFFFFFFFFFFFFFFFFFF::FFFFFFFFFFF:FFFFFFFFFFFFFF:FFFFFFFFFFFFFFFFFFFFFFFFFFFF::FF,FFFF:FFFFFFFFFFFFFFFFFFFFFFFFFFFF,FFFFFFFFFFFFFF:FFFF
@A00769:42:HV3CFDRXX:1:2101:21920:5196 1:N:0:CGAGGCCAAG+CCGGTAACAC
GTGTCAGCAGCCGCGGTAATACGTAGGTGGCAAGCGTTGTCCGGATTTATTGGGCGTAAAGCGAGCGCAGGCGGTTTCTTAAGTCTGATGTGAAAGCCCCCGGCTCAACCGGGGAGGGTCATTGGAAACTGGGAGACTTGAGTGCAGAAGAGGAGAGTGGAATTCCATGTGTAGCGGTGAAATGCGTAGATATATGGAGGAACACCAGTGGCGAAGGCGGCTCTCTGGTCTGTAACTGACGCTGAGGCTCG
+
FFFFFFFFFFFFFFFFFFFF:FF:FFFFFFFFFFFF:FFFFFFFFFFFFFFFFFF:FFFFFFFFFFFFFFFFFFFFFFFFFFFFFFFFFF:FFFFFFFFFFFFF:FFFFFFFFFFFFFFFFFFFFFF:FFFFFFFFFF:FFF,FFFFF,FFFFFFFF:FFFF:FFFFFF:FFF,FF,FFFFF:F:::FFF:FF:F:FFF:FF:FFFF:,,FFFFFF:F:FFFFFFF,FFF:::,FF:,FF,,,:::FFFF,
@A00769:42:HV3CFDRXX:1:2101:23701:5212 1:N:0:CGAGGCCCAG+CCGGTAACAC
GTGTCAGCAGCCGCGGTAAGGCAGCGTCAGATGTGTATTAGATACCCCGGTAGTCC
+
FFFFFFFFFFFFFFFFFFFFFFFFFFFFFFFFFFFFFFFFFFFFFFFFFFFFFFFF
@A00769:42:HV3CFDRXX:1:2101:20645:5306 1:N:0:CGAGGCCAAG+CCGGTAACAC
GTGTCAGCCGCCGCGGTAATACGTAGGTGGCAAGCGTTGTCCGGATTTATTGGGCGTAAAGCGAGCGCAGGCGGTTTCTTAAGTCTGATGTGAAAGCCCCCGGCTCAACCGGGGAGGGTCATTGGAAACTGGGAGACTTGAGTGCAGAAGAGGAGAGTGGAATTCCATGTGTAGCGGTGAAATGCGTAGATATATGGAGGAACACCAGTGGCGAAGGCGGCTCTCTGGTCTGTAACTGACGCTGAGGCTCG
+
FFFFFFFFFFFFFFFFF,FFFFFFFFF:FFFFFFFFFFFFFFFFFFF:FFFFFFFFFFFFFFFFFFFFFFFFFFFFFFFFFFFFFFFFFFFFFFFFFFFFFFFFFFFFFFFFFFFFFFFFFFFFFFF:FFFFFFFFFFFFFFFFFFFFFFF:FFFFFFFFFFFFFFFFFFF,F:FFFFFFFFFFFFFF:F,FFF:FFFF,FFF,FFFFF,FFFFFFFFFFFFFFFFFFF:FFF,FFFFFF,FFFFF:FFF,
@A00769:42:HV3CFDRXX:1:2101:1434:5321 1:N:0:CGAGGCCAAG+CCGGTAACAC
GTGTCAGCAGCCGCGGTAATACGTATGTGGCAAGCGTTGTCCGGATTTATTGGGCGTAAAGCGAGCGCAGGCGGTTTCTTAAGTCTGATGTTAAAGCCCCCGGCTCAACCGGGGAGGGTCATTGGAAACATTGAGACTTGAGTGCAGAAGAGGAGAGTGGAATTCAAGGTGTAGCGGTGAAATGCGTAGATATATGGAGGAACACCAGAGGCGAAGGCGGCTCTCTGGTCTCTAACTTCCGCTGAGGCTCG
+
FFFFFFFFFFFFF:FFFFFFFF:F,,,F:FFFFFFFF,FF,F:F,F,FFF,FF,F:F::FF,FF:FFF:F,,::FFF:F,,,FF:F::FFF,FF:FFF,F,FF:,:FFF,F,FFFFF:F,F,,,FFF:,,,,FF:,:,:FFF,:,::FF,F:,F,FF,:FFF,FF,F,,F:::,F::F:FFFFF,,F,,,:FF:F,,,F,:,,F:FFF,,:FFFFF,F,:,FFFF,F,:FF,:F,,F,,,,,,:,,F,,,,
@A00769:42:HV3CFDRXX:1:2101:19135:5353 1:N:0:CGAGGCCAAG+CCGGTAACAC
GTGTCAGCCGCCGCGGTAATACGTAGGTGGCAAGCGTTGTCCGGATTTATTGGGCGTAAAGCGAGCGCAGGCGGTTTCTTAAGTCTGATGTGAAAGCCCCCGGCTCAACCGGGGAGGGTCCTTGGAAACTGGGAGACTTGAGTGCAGAAGAGGAGAGTGGAATTCCATGTGTAGCGGTGAAATGCGTAGATATATGGAGGAACACCAGTGGCGAAGGCGGCTCTCTGGTCTGTAACTGACGCTGAGGCTCG
+
FFFFFFFFFFFFFFFFFFFF:FFFFFFFFFF:FFFFF:FFFFFFFFFFF:FFFFFFFFFFFFFF:FF:FFFFFFFFFFFFFFF::FF::FFFFFFFF::FFF:FF:FFFFFFFFF:F,:F,F,:FFFFFFF::,F:FFFFFFFFFFF,FFFFFFFFF:FFFFFFFFFFF:FFFFFFFFFFFF:FF:FFFFFFF:F,FF:FFFFFFFFFFFFFFFFFFFF:FFFFFFF:FFF:FFFFF:FF:FFFFFFFFF:
@A00769:42:HV3CFDRXX:1:2101:30002:5353 1:N:0:CGAGGCCAAG+CCGGTAACAC
GTACCAGCCGCCGCGGTAATACGTAGGTGGCAAGCGTTGTCCGGATTTATTGGGCGTAAAGCGAGCGCAGGCGGTTTTTTAAGTCTGATGTGAAAGCCTTCGGCTTAACCGGAGAAGTGCATCGGAAACTGGGAGACTTGAGTGCAGAAGAGGACAGTGGAACTCCATGTGTAGCGGTGGAATGCGTAGATATATGGAAGAACACCAGTGGCGAAGGCGGCTGTCTAGTCTGTAACTGACGCTGAGGCTCG
+
FF:FFFFFFFFFFFFF:FFFFFFFFFFFFFFFFFFFFFFFFFFFFF:FFFFFFFFFFFFFFFFFFFFFFFFFFFFFFFFFFFFFFFFFFFFFFFFFFFFFFFFFFFFFFFFFFFFFFFFFFFFFFFFFFFFFFFFFFFFFFFFFFFFFFFFFF,FFFFFFFFFFFFFFFFFFFFFFFFFFFFFFFFFFFFFFFFFFFFFFFFFFFFFFFF:FFFFFFFFFFFFFFF:FFFFFF:FFFFFFFFFFFFFFFF:
@A00769:42:HV3CFDRXX:1:2101:16269:5400 1:N:0:CGAGGCCAAG+CCGGTAACAC
GTGTCAGCCGCCGCGGTAATTAGATACCCTTGTAGTCC
+
FFFFFFFFFFFFFFFFFFFFFFF:F:FFFFFFF:F,F:
@A00769:42:HV3CFDRXX:1:2101:29306:5400 1:N:0:CGAGGCCAAG+CCGGTAACAC
GTGTCAGCCGCCGCGGTAATACGTAGGTGGCAAGCGTTGTCCGGATTTATTGGGCGTAAAGCGAGCGCAGGCGGTTTCTTAAGTCTGATGTGAAAGCCCCCGGCTCAACCGGGGAGGGTCATTGGAAACTGGGAGACTTGAGTGCAGAAGAGGAGAGTGGAATTCCATGTGTAGCGGTGAAATGCGTAGATATATGGAGGAACACCAGTGGCGAAGGCGGCTCTCTGGTCTGTAACTGACGCTGAGGCTCG
+
FF,FFFFFFFFFFFFFFFFFFFFFFFFFFFFFFFFFF:FFFFFFFFF,F:FFFFFFFFFFFFFFFFFFFFF:FFFFFFFFFF:FFFFFFFFFFFFFFFFFFFFFFFFFFFFFFFFFFFFFFFFFFFFFFFFFFFFFFFFFFFFFFFFFFFFFFFFFFFFFFFFFFFFFFFFF:FFFFFFFF:FFFFFFFFFFFFFF:FFFF,FFFFFFFFFFFF:FFFFFFFFFFFFFFFFFF:,:FFFFF:FFFFFFFF,
@A00769:42:HV3CFDRXX:1:2101:19045:5415 1:N:0:CGAGGCCAAG+CCGGTAACAC
GTGTCAGCCGCCGCGGTAATACGTAGGTGGCAAGCGTTGTCCGGATTTATTGGGCGTAAAGCGAGCGCAGGCGGTTTCTTAAGTCTGATGTGAAAGCCCCCGGCTCAACCGGGGAGGGTCATTGGAAACTGGGAGACTTGAGTGCAGAAGAGGAGAGTGGAATTCCATGTGTAGCGGTGAAATGCGTAGATATATGGAGGAACACCAGTGGCGAAGGCGGCTCTCTGGTCTGTAACTGACGCTGAGGCTCG
+
FFFFFFFFFFFFFFFFFFFFFFFFFFFFFFFFFFFF,FFFFFFFFFFFFFFFFFFFFFFFFFFFFFFFFF:FFFFFFFFFFFFFFFFFFFFFFFFFFFFFFFFFFFFFFFFFFFFFFFFFFFFFFF:FFFFFFFFFFFFFFFFFFFFF:FFFFFFFFFFFFFFFFFFFFFFFFFFFFFFFFFFFFF:FFFFFFFFF:F:FFFF:FFFFFFFFFFFFFF:FFFFFF:F:FFFFFFFFFFFF,FFFFF,FFF,
@A00769:42:HV3CFDRXX:1:2101:18186:5431 1:N:0:CGAGGCCAAG+CCGGTAACAC
GTGCCAGCAGCCGCGGTAATACGTAGGTGGCAAGCGTTGTCCGGATTTATTGGGCGTAAAGCGAGCGCAGGCGGTTTCTTAAGTCTGATGTGAAAGCCCCCGGCTCAACCGGGGAGGGTCATTGGAAACTGGGAGACTTGAGTGCAGAAGAGGAGAGTGGAATTCCATGTGTAGCGGTGAAATGCGTAGATATATGGAGGAACACCAGTGGCGAAGGCGGCTCTCTGGTCTGTAACTGACGCTGAGGCTCG
+
FFFFFFFFFFFFFFFFFFFFFFFFFFFFFFF,FFFF:,FF:FFFFF::F,FFF:FFFFFFFFFFFFFFFF:FFFFFFFFFFFFFFFFFFFFFFF,FFFFFFFFFFFFFFFFFFFFFFF:F:FFFFF:F:FFFFFFFF:FFFFFFFFF:FFFFFFFFFFFFFFFFFFFFFFFFFFFF:FFF,FFFFFFFFFFFFFF,FFFFFFFFFFFF,FFFFFF:FFFFFFFFFFFFFFFFFFFFFFFF,FFFFF:F:F:
@A00769:42:HV3CFDRXX:1:2101:26133:5447 1:N:0:CGAGGCCAAG+CCGGTAACAC
GTGTCAGCCGCCGCGGTAATTAGAAACCCTTGTAGTCC
+
FFFFFFFFFFFFFFFFFFFFFFFFFFFFFFFFFFFFFF
@A00769:42:HV3CFDRXX:1:2101:14181:5541 1:N:0:CGAGGCCAAG+CCGGTAACAC
GTGCCAGCAGCCGCGGTAATACGTAGGTGGCAAGCGTTGTCCGGATTTATTGGGCGTAAAGCGAGCGCAGGCGGTTTCTTAAGTCTGATGTGAAAGCCCCCGGCTCAACCGGGGAGGGTCACTGGAAACTGGGAGACTTGAGTGCAGAAGAGGAGAGTGGAATTCCATGTGTAGCGGTGAAATGCGTAGATATATGGAGGAACACCAGTGGCGAAGGCGGCTCTCTGGTCTGTAACTGACGCTGAGGCTCG
+
FFFFFFFFFFFFFFFFF:FFFFFFFFF:,FFFFFFFFFFF,FFFFF:,FFFFFFFFFFFFFFFFFFFFFFFFFFFFFFFFF:F:FFFFFFF:FF:FFFFFF:FFFFF,FFFF:F:FFFFFFFF:F:FFFFFFFFF,FF,FFFFFF,FF::FFF:FF,:FFFFFF:F,,FFFFFFF,FFFFFFF:::F:F::,F,FF:FFF,,FFFF:,FFFFFFFF:FFFFFFFFFFFFFFF:FFFFFFF:FFFF,FFFF:
@A00769:42:HV3CFDRXX:1:2101:4264:5556 1:N:0:CGAGGCCAAG+CCGGTAACAC
GTGCCAGCCGCCGCGGTAATACGTAGGTGGCAAGCGTTGTCCGGATTTATTGGGCGTAAAGCGAGCGCAGGCGGTTTCTTAAGTCTGATGTGAAAGCCCCCGGCTCAACCGGGGAGGGTCATTGGAAACTGGGAGACTTGAGTGCAGAGGAGGAGAGTGGAATTCCATGTGTAGCGGTGAAATGCGTAGATATATGGAGGAACACCAGTGGCGAAGGCGGCTCTCTGGTCTGTAACTGACGCTGAGTCTCG
+
FFFFFFFFFFFFFFFFFFFFFFFFFFFFFFFFFFFFFFFFFFFFFF,FFFFFFFFFFFFFFFFFFFFFFFFFFFFFFFFFFFFFFFFFFFFFFFFFFFFFFFFFFFFFFFFFFFFFFFFFFFFFFF,FFFFFFFFFFFFFFFFFFFFFFF:FFFFFFFFFFFFFFFFF:FFFFFFFFFFF,FFFFFFFFFFFFFFFFFFFFFFFFFFFF::FFF:FFFFFFFFFFFFFFFFFFFFFFFFF:FFFFF:FFF,
@A00769:42:HV3CFDRXX:1:2101:2365:5588 1:N:0:CGAGGCCAAG+CCGGTAACAC
GTGTCAGCAGCCGCGGTAATACGTATGTTCCAAGCGTTATCCGGATTTATTGGGCGTAAAGCGAGCGCAGACGGTTATTTAAGTCTGAAGTGAAAGCCCTCAGCTCAACTGAGGAATTGCTTTGGAAACTGGATGACTTGAGTGCAGTAGAGGAAAGTGGAACTCCATGTGTAGCGGTGAAATGCGTAGATATATGGAAGAACACCAGTGGCGAAGGCGGCTTTCTGGACTGTAACTGACGCTGAGGCTCG
+
FF:FFFFFFFFFFFFFFFFFFFFFFFFFFFFFFFFFFFF,FFFFFFF:FFFFFFFFFFFFFFFFFFFFFFFFFFFFFFFFFFFF:FFFFFFFFFFFFFFFFFFFFFF:FFFFFFF,FFFFFFFFFFFFFFFFFFFFFFFFFFFFFFFF:FFFFFF,FFFFFFFFFFFFFFFFFFFFFFFF:,:FFFFFFF:FFFF:FFFFFFF:F:F:FFFFFFFFF:FFFFFFFF:FF,FFFFFFFFF::FFFFF,FFF,
@A00769:42:HV3CFDRXX:1:2101:18313:5588 1:N:0:CGAGGCCAAG+CCGGTAACAC
GTGCCAGCAGCCGCGGTAATACGTAGGTGGCAAGCGTTGTCCGGATTTATTGGGCGTAAAGCGAGCGCAGGCGGTTTCTTAAGTCTGATGTGAAAGCCCCCGGCTCAACCGGGGAGGGTCATTGGAAACTGGGAGACTTGAGTGCAGAAGAGGAGAGTGGAATTCCATGTGTAGCGGTGAAATGCGTAGATATATGGAGGAACACCAGTGGCGAAGGCGGCTCTCTGGTCTGTAACTGACGCTGAGGCTCG
+
FFFFFFFFFFFFFFFFFFFFFFFFFFFFFFFFFFFFFFFFF:FFFF:FFFFFFFFFFFFFFFFFFFFFFFFFFFFFFFFFFFFFFFFFFFFFFFFFFFFFFFFFFFFFFFFFFFFFFFFFF:FFFFFFFFFFFFFFFFFFFFFFFFFFFFFFFFFFFFFFFFFFFFFFFFFFFFFFFFFFFFFFF:F,FFFFFFFFFFFFFFFFF::FFFFFFFFF::FFFFFFFFFFFFFFFFFFFFF:FFFFFF:FFF,
@A00769:42:HV3CFDRXX:1:2101:14931:5619 1:N:0:CGAGGCCAAG+CCGGTAACAC
GTGCCAGCAGCCGCGGTAATACGTATGTTCCAAGCGTTATCCGGATTTATTGGGCGTAAAGCGAGCGCAGGCGGTTTCTTAAGTCTGATGTGAAAGCCCCCGGCTCAACCGGGGAGGGTCATTGGAAACTGGGGGACTTGAGTGCAGAAGAGGAGAGTGGAATTCCATGTGTAGCGGTGAAATGCGTAGATATATGGAGGAACACCAGTGGCGAAGGCGACTCTCTGGTCTGTAACTGACGCTGAGGCTCG
+
FFFFFFFFFFFFFFFFFFF:FFFFFFFFFFFFFFFFFF:FFFFFFF::F:FFFFFFFFFFFFFFFFFFFFFFFFF:FFFFF:FF,:FFFFFFFF,FFFFFFFFF:FFFFFFFFFFFFFFF:FF:FF,F,FFFFFFFF:FFFFFFF,F,FFFF:FFFFFFFFF:FFFFF:FFFFFFFFFFF:,:F:F:,F,,F,FFFFFFFFFF,F,FFFF,FFFFFFFFF:FFFF::FFFFFF:FFFFFFFFF:FFFFFF:
@A00769:42:HV3CFDRXX:1:2101:5701:5666 1:N:0:CGAGGCCAAG+CCGGTCACAC
GTGTCAGCAGCCGCGGTAATACGTATGTTCCAAGCGTTATCCGGATTTATTGGGCGTAAAGCGAGCGCAGACGGTTATTTAAGTCTGAAGTGAAAGCCCTCAGCTCAACTGAGGAATTGCTTTGGAAACTGGATGACTTGAGTGCAGTAGAGGAAAGTGGAACTCCATGTGTAGCGGTGAAATGCGTAGATATATGGAAGAACACCAGTGGCGAAGGCGGCTTTCTGGACTGTAACTGACGTTGAGGCTCG
+
FFFFFFFFFFFFF:FF:FFFFFFF:FFFFF:FFFFFFFFFFFFF:F,F:FF:FFFFFFFFFFFFFFFFFFF:FFF::FFFFFFFFF:FFFFFFFFFFFFFFFF:FF:FFFFFFFFFFFF:,,FFFF,FF:FFFFFF::FFFFF:FFF,,:FFFFFFFFF:FFFFFFFFFFFFF:FFFFFFFF:FFFFF,FFFFFF,FFFFFFFFF,FF,F,F:FFFFFFFFF,FFFF,:,F:FFFFF,FF,FFFFF,F:F,
@A00769:42:HV3CFDRXX:1:2101:8802:5682 1:N:0:CGAGGCCAAG+CCGGTAACAC
GTGCCAGCAGCCGGTAATACGTAGGTGGCAAGCGTTGTCCGGATTTATTGGGCGTAAAGCGAGCGCAGGCGGTTTCTTAAGTCTGATGTGAAAGCCCCCGGCTCAACCGGGGAGGGTCATTGGAAACTGGGAGACTTGAGTGCAGAAGAGGAGAGTGGAATTCCATGTGTAGCGGTGAATGCGTAGATATAGGGAGGAACACCAGTGGCGAAGGCGGCTCTCTGGTCTGTAACTGACGCTGAGGCTCGAAA
+
FFFFFFFFFFFFFFFF:FFFFFFFFFF:FFFFFFFFFFFFFFFFFFFFF:,FFFFF:F:F,FFFFFFFF:FFFFFFFFFFFFFFFFFFF:FFFFFFF:FFFFFFFF:FF,FFFFFFFF,FFFFF::,:FFFFF,F:FF:FFFFFFFFF:FFFFFFFFFFFFFFF:FF,F:FFFFFFFF::F:FFFFF,,FF,FFFFF,FF,FF:FFF:FFFFFFFFF:FFFFF:FFFFF,:FFFFFF,FFFFF,FFFFF:F
@A00769:42:HV3CFDRXX:1:2101:32705:5682 1:N:0:CGAGGCCAAG+CCGGTAACAC
GTGTCAGCCGCCGCGGTAATACGTATGTTCCAAGCGTTATCCGGATTTATTGGGCGTAAAGCGAGCGCAGACGGTTATTTAAGTCTGAAGTGAAAGCCCTCAGCTCAACTGAGGAATTGCTTTGGAAACTGGATGACTTGAGTGCAGTAGAGGAAAGTGGAACTCCATGTGTAGCGGTGAAATGCGTAGATATATGGAAGAACACCAGTGGCGAAGGCGGCTTTCTGGACTGTAACTGACGTTGAGGCTCG
+
FF,FFFFFFFFFFFFFFFFFFFFFFFFFFFFFFFFFFFFFFFFFFFFFFFFFFFFFFFFFFFFFFFFFFFFFFFFFFFF:FF:FFFFFFFFFFFFFFFFFFFFFFFFFFFFFFFFFFFFFFFFFFFFFFFFFFFFFFFFFFFFFF:FFFFFFFFF:FFFFFFFFFFFFFFFFFFFFFFFFFFFFFF:FFFFFFFFF:FFFFFFFFFFFFFFFFFFFFFF:F:FFFF,FFFF:FFFFFFFF,F::FF,FFFF
@A00769:42:HV3CFDRXX:1:2101:1579:5697 1:N:0:CGAGGCCAAG+CCGGTAACAC
GTGCCAGCCGCCGCGGTAATACGTAGGTGGCAAGCGTTGTCCGGATTTATTGGGCGTAAAGCGAGCGCAGGCGGTTTCTTAAGTCTGATGTGAAAGCCCCCGGCTCAACCGGGGAGGGTCATTGGAAACTGGGAGACTTGAGTGCAGAAGAGGAGAGTGGAATTCCATGTGTAGCGGTGAAATGCGTAGATATATGGAGGAACACCAGTGGCGAAGGCGGCTCTCTGGTCTGTAACTGACGCTGAGGCTCG
+
FFFFFFFFFFFFFFFFFFFFFFFF:FFFFFFFFF:FFFFFFFFFFFFFFFFFFFFFFFFFFFFFFFFFFFF:FFFFFFFFFFFFFFF,FFFFFFFFFFFFFFFFFFFFF:FFFF,FFFF::FFFFF:F::FFF:FFF,,FFFFFFFF:FFFFFF,FFFFFFFFFF:FF:FFFFFFFFFFF:F,F:FFFFFF:,FFFFFFFFFFF::FFFF,,,F,F,::FF::FFFF:::FFF:::FF::,F:FFF,FFFF
@A00769:42:HV3CFDRXX:1:2101:24198:5760 1:N:0:CGAGGCCAAG+CCGGTAACAC
GTGCCAGCAGCCGCGGTAATACGTAGGTGGCAAGCGTTGTCCGGATTTATTGGGCGTAAAGCGAGCGCAGGCGGTTTCTTAAGTCTGATGTGAAAGCCCCCGGCTCAACCGGGGAGGGTCATTGGGAACTGGGAGACTTGAGTGCAGAAGAGGAGAGTGGAATTCCATGTGTAGCGGTGAAATGCGTAGATATATGGAGGAACACCAGTGGCGAAGGCGACTCTCTGGTCTGTAACTGACGCTGAGGCTCG
+
FFFFFFFFFFFFFFFFFFFFFFFFFFFFFFFF:FFFFFFFF:FFFFF,FFFFFFFFFFFFFFFFFFFF:FFFFFFFFFFFFFFFFFFF:FFFF::FFFFFFFFFFFF,FFFFFFFFFFF:F,FFFFF,FFFFF:FF:FFF:FFF:FFFFFFFFFF:FFFFF,FFF:F:::F:FFFFFFFFF,FF:FF:FF,,FF:FF:FFF:FFF::F:FFFFFFFFFFFFFFFFFFFF:FFFFFFFFF:FFFFFF,FFF,
@A00769:42:HV3CFDRXX:1:2101:14009:5807 1:N:0:CGAGGCCAAG+CCGGTAACAC
GTGACAGCAGCCGCGGTAATACGTAGGTGGCAAGCGTTGTCCGGATTTATTGGGCGTAAAGCGAGCGCAGGCGGTTTCTTAAGTCTGATGTGAAAGCCCCCGGCTCAACCGGGGAGGGTCATTGGAAACTGGGAGACTTGAGTGCAGAAGAGGAGTGTGGAATTCCATGTGTAGCGGTGAAATGCGTAGATATATGGAGGAACACCAGTGGCGAAGGCGGCTCTCTGGTCTGTCACTGACGCTGAGGCTCG
+
,::,FF:FF:F:F,F,FFFFF:F,F:F,F,FF:FF,:FF:FF:,:,,:FFFF:FF:FFFF,F:F,F,F,F:FF,,:FFFFFF,F,FFF,F:,FFFFFFF,FF,F:F:FFF:FFFFF:,FFFFF,FF,FFF:F:FFFFFFFFFFFFFFF,FFFFFF,FF,:FFFFFFFFFFFFFFFFFFF,FFFFFFFFFFF,FF:FFFF,:F:FFFFFF:FFFF,FFFFF,FFFFFFFFFFFF,FFFFFFFFFFFF::FFF
@A00769:42:HV3CFDRXX:1:2101:13277:5822 1:N:0:CGAGGCCAAG+CCGGTAACAC
GTGTCAGCAGCCGCGGTAATACGTAGGTGGCAAGCGTTGTCCGGATTTATTGGGCGTAAAGCGAGCGCAGGCGGTTTCTTAAGTCTGATGTGAAAGACCCCGGCTCAACCGGGGAGGGTCATTGGAAACTGGGAGACTTGAGTGCAGAAGAGGAGAGTGGAATTCCATGTGTAGCGGTGAAATGCGTAGATATATGGAGGAACACCAGTGGCGAAGGCGGCTCTCTGGTCTGTAACTGACGCTGAGGCTCG
+
FFFFFFFFFFFFFFFFFFFFFFFFFFFFFFFFFFFF,:FFFFFFFF:FFFFFFFFFFFFFFFF:F:FFFFFFFFFFFFFFFFFFFF:FFFFFFFFFFFFFF,FFFFFFF:F:FFFFFFF,F:FFFFFF,FFFFFFF,FF,:F:F:FFF:,,FFFFFF:F:FFFFF:FF:FF:F:FFF:,FFF:F:,,,,:FFFFFF:FF:FFFFFFFFFF:F:FFFFFFFFFFF,FF,F,FFFFFF::FF,FF,,::FFF,
@A00769:42:HV3CFDRXX:1:2101:27561:5822 1:N:0:CGAGGCCAAG+CCGGTAACAC
GTGTCAGCAGCCGCGGTAATACGTAAGTGGCAAGCGTTGTCCGGATTTATTGGGCGTAAAGCGAGCGCAGGCGGTTTCTTAAGTCTGATGTGAAAGCCCCCGGCTCAACCGGGGAGGGTCATTGGAAACTGGGAGACTTGAGTGAAGAAGAGGAGAGTGGAATTCCATGTGTAGCGGTGAAATGCGTAGATATATGGAGGAACACCAGTTGCGAAGGCGGCTTACTGGACTGTAACTGACGTTGAGGCCCG
+
FFFFFF,FFFFFFFFFFFFFFFFFFFF:F:FFFF,FFFF,FFFFFFF:FFFFFF:FFFFFFF:,F:F,FF:FFFFFF:FFFF,FF,FFFFFFFFF:F:,F:FF,FFFF:,:,FFF,FFF:,FFFFFF:,FF,FF,:FFFFF,FF,:::F:FF,,FF,F:,FFF:F:F::,:F,,F,FFFFFFFFFFFFFF:FFFFF:FF,FF,F:,F,F,FFF:FF,F,F,FF,,FF,F,FF:F::,FF,:FFF:F,,:F,
@A00769:42:HV3CFDRXX:1:2101:6958:5838 1:N:0:CGAGGCCAAT+CCGGTAACAC
GTGACAGCAGCCGCGGTAATACGTAGGTGGCAAGCGTTGTCCGGATTTATTGGGCGTAAAGCGAGCGCAGGCGGTTTCTTAAGTCTGATGTGAAAGCCCCCGGCTCAACCGGGGACGGTCATTGGAAACGGGATGACTTGAGTGCAGTAGAGGAAAGTGGAACTCCATGTGTAGCGGTGAAATGCGTAGATATATGGAAGAACACCAGTGGCGAAGGCGGCTATCTGGAATGTAACTGACGGTGAGGCTCG
+
FFF,FFFFFFFFFFFFFFFFFFF:FFF:FF:FFFFFFFFF:FFFFFFFFFFFFFFFFFFFFFFFFFFFFFFFFF:,FFF,FFFF,,F,:FFFFFFFFFF:FFFFFFFFFF:FFFF,FF,FFF::FFFFF,,:::F,FFFFFFF,F,:,FFFFFF:,FFFFF:,FFF,,FFFFFF:FFFFF,FF:FFF,FF,F,::FFF:FFFFFFFFFFFFFFFFFFFFFF:,FFFFF,:,:,,FFFFFFF,FFFF:FFFF
@A00769:42:HV3CFDRXX:1:2101:25988:5854 1:N:0:CGAGGCCAAG+CCGGTAACAC
TGCCAGCAGCCGCGGTAATACGTAGGTGGCAAGCGTTGTCCGGATTTATTGGGCGTAAAGCGAGCGCAGGCGGTTTCTTAAGTCTGATGTGAAAGCCCCCGGCTCAACCGGGGAGGGTCATTGGAAACTGGGAGACTTGAGTGCAGAAGAGGAGAGTGGAATTCCATGTGTAGCGGTGAAATGCGTAGATATATGGAGGAACACCAGTGGCGAAGGCGGCTCTCTGGTCTGTAACTGACGCTGAGGCTCGA
+
FFF,FFFFFFFFFFFFFFFFFFFFFFFFFFF:FFF,FFF,FFFF,FFFFFFFFFFFF::FFFFFFFFFFFFFFFFFFFFF:FFFFF:FFFFFF,FFFFFFFF:FFFFFFFFFFFFFFFFFFFFFFFFFFFFFFFFFFFFFFFFFFFFFFFFFFFFFFFFFFFFFFFFFFFFFFFFFFFFFFFFFFF:FFFFF,FFFFF,F,FFF:FFFFFF:FFFFFF:FFFFFF:,FFFFF,F,FFFFFF:,FFFFFFFF
@A00769:42:HV3CFDRXX:1:2101:4426:5869 1:N:0:CGAGGCCAAG+CCGGTACCAC
GTGCCAGCCGCCGCGGTAATACGTAGGTGGCAAGCGTTGTCCGGATTTATTGGGCGTAAAGCGAGCGCAGGCGGTTTCTTAAGTCTGATGTGAAAGCCCCCGGCTCAACCGGGGAGGGTCATTGGAAACTGGGAGACTTGAGTGCAGAGGAGGAGAGTGGAATTCCATGTGTAGCGGTGAAATGCGTAGATATATGGAGGAACACCAGTGGCGAAGGCGGCTCTCTGGTCTGTAACTGACGCTGAGGCTCG
+
FFFFFFFFFFFFFFFFFFFFFFFFFFFFFFFFFFFFFFFF:FFFFFFFFFFFFFFFFFFFFFFFFFFFFFFFFFFFFFFFFFFFFFFFFFFFFFFFFFFFFFFFFFFFFFFFFFFFFFFFFFFFFFFFF:FFFFFFFFFFFFFFFFFFFFFFFFFFFFFFFF:FFF,FFF:FFF:FFFFFFFFFFFFFFFFFFF,FFFFFFFFFFFFFFFFFF:FFFFFF:FFFFFFFFFFFF,FFF,FFFFF:FFFFFFF
@A00769:42:HV3CFDRXX:1:2101:1750:5995 1:N:0:CGAGGCCAAG+CCGGTAACAC
GTGCCAGCAGCCGCGGTAAGGCAGCGTCAGATGTGTATTAGAAACCCGGGTAGTCC
+
FFFFFFFFFFFFFFFFFFFFFFFFFFFFFFFFFFFFFFFFFFFFFFFFFFFFFFFF
@A00769:42:HV3CFDRXX:1:2101:20591:6089 1:N:0:CGAGGCCAAG+CCGGTAACAC
GTGTCAGCAGCCGCGGTAATACGTAGGTGGCAAGCGTTGTCCGGATTTATTGGGCGTAAAGCGAGCGCAGGCGGTTTCTTAAGTCTGATGTGAAAGCCCCCGGCTCAACCGGGGAGGGTCATTGGAAACTGGGAGACTTGAGTGCAGAAGAGGAGAGTGGAATTCCATGTGTAGCGGTGAAATGCGTAGATATATGGAGGAACACCAGTGGCGAAGGCGGCTCTCTGGTCTGTAACTGACGCTGAGGCTCG
+
FFFFFFFFFFFFFFFFFFFFFFFFFFFFFFFFFFFF:FFFFFFFFFFFFFFFFFFFFFFFFFF:FFFFFFFFFFFFFFFFFFFFFFFFFFFFFFFFFFFFFFFFFFFFFFFFFFFFFFF:FFFFFF,FFFFFFFFFFFFFFFFFFFFF:FFFFFFFFFFFFFFFFFFFFFFFFFFFFFFFFFFFFF:FFF:F,FFFFFFFFFF:FFFFFFFFFFF:FFFFFFF:FFFFFFF:FFFFFFFFFFFFFF:FFF:
@A00769:42:HV3CFDRXX:1:2101:9498:6104 1:N:0:CGAGGCCAAG+CCGGTAACAC
GTGCCAGCAGCCGCGGTAAGGCAGCGTCAGATGTGTATTAGATACCCCGGTAGTCC
+
FFFF:FFFFFFFFFFFFFFFFFFFFFFFFFFFFFFFFFFFFFFFFFFFFFFFFFFF
@A00769:42:HV3CFDRXX:1:2101:9064:6167 1:N:0:CGAGGCCAAG+CCGGTAACAC
GTGTCAGCCGCCGCGGTAATACGTAGGTGGCAAGCGTTGTCCGGATTTATTGGGCGTAAAGCGAGCGCAGGCGGTTTCTTAAGTCTGATGTGAAAGCCCCCGGCTCAACCGGGGAGGGTCATTGGAAACTGGGAGACTTGAGTGCAGAAGAGGAGAGTGGAATTCCATGTGTAGCGGTGAAATGCGTAGATATATGGAGGAACACCAGTGGCGAAGGCGACTCTCTGGTCTGTAACTGACGCTGAGGCTCG
+
FFFFFFFFFFFFFFFFFFFFFFFFFFFFFFFFFFFFF:FFFFFFFFFFFFFFFFFFFFFFFFFFFFFFFFFFFFFFFFFFFFFFFFFFFFFFF:FFFFFFFFFFFFFFFFFFFFFFFFFFFFFFFF:F:FFFFFFFFFFF:FFFFFFF:FFFFFFFFFFFFFFFFFFFFFFFFFFFFFFF:FFFFF:FFFF,,FFFFFFFFFFFFF:FFF:FF:FFFF:F:FFFFFFFFFFFFF:FFFFF:FFF:F:FFF,
@A00769:42:HV3CFDRXX:1:2101:10330:6167 1:N:0:CGAGGCCAAG+CCGGTAACAC
GTGTCAGCCGCCGCGGTAATTAGATACCCTGGTAGTCCCTGTATCTTCTACACATCTCCGAGCCCACGAGACCGAGGCCAAGATCGCGGATGCCGGCTTGTGCTGGAGAATGAGGGGGGGGGGGGGGGGGGGGGGGGGGGGGGGGGGGGGGGGGGGGGGGGGGGGGGGGGGGGGGGGGGGGGGGGGGGGGGGGGGGGGGGGGGGGGGGGGGGGGGGGGGGGGGGGGGGGGGGGGGGGGGGGGGGGGGGGGG
+
FF:FF::FFFFFFFFF:FF::FFFFFFFFFFFFFFFFF:,FF,F,,F,FFFFFF,:,FFFF:FFF:FFF:F:FF::FFFF,FFF,:,,,F:,,:F,,,,,FF:F,F:,,,,,,,FF,FFFFFFFFFFF,FFFFFFFF:FFF:F:F::FFF:,,FFF:FFFFF:,F:FFF:F:::F:FFF:FF:FFFFFFF:FFFFFFFFFFF:FFFFFFFFFF:FFFFFFFFFFFFFFFFFFFFFFFFFFFFFFFFFFFFF
@A00769:42:HV3CFDRXX:1:2101:4227:6183 1:N:0:CGAGGCCAAG+CCGGTAACAC
GTGTCAGCAGCCGCGGTAATACGTATGTTCCAAGCGTTATCCGGATTTATTGGGCGTAAAGCGAGCGCAGACGGTTATTTAAGTCTGAAGTGAAAGCCCTCAGCTCAACTGAGGAATTGCTTTGGAAACTGGATGACTTGAGTGCAGTAGAGGAAAGTGGAACACCATGTGTAGCCGTGAAAAGCGTAGATATATGGAAGAAAACCAGTGGCGAAGGCGTCTTACAGGACTGTAACTGACGTTGATGCTCG
+
,FFF:F:FFFFFFFF:FFFF,FFFFF:FFF:FF:FFFFFFF,:,FFFFF,FFFFF,FFFFFF,FFFFFFFFFFFFFFF:FFFF:FFFFFFFFF:::F,FF,,FF,FFFF,FF:FF:F:,F,,F,FFFFFFFF:FFF,F::FFFF,::FFFF,FFFF,F:F:FF,FF:::FFFFFF,:,FFFF,F:,,:,FFFFFFF:FF,FF,F,FF,F,,F,FF,:FF,,F,,,,:FFFF,FF,::,:F,,FFF:F,FF,
@A00769:42:HV3CFDRXX:1:2101:29261:6198 1:N:0:CGAGGCCAAG+CCGGTAACAC
GTGCCAGCCGCCGCGGTAATTAGAAACCCCAGTAGTCC
+
FFFFFFFFFFFFFFFFFFFFFFFFFFFFFFFFFFFFFF
@A00769:42:HV3CFDRXX:1:2101:10737:6245 1:N:0:CGAGGCCAAG+CCGGTAACAC
GTGCCAGCAGCCGCGGTAAGGCAGCGTCAGATGTGTATTAGATACCCCGGTAGTCC
+
FFFFFFFFFFFFFFFFFFFFFFFFFFFFFFFFFFFFFFFFFFFFFFFFFFFFFFFF
@A00769:42:HV3CFDRXX:1:2101:19407:6261 1:N:0:CGAGGCCAAG+CCGGTAACAC
GTGTCAGCAGCCGCGGTAATACGTAGGTGGCAAGCGTTGTCCGGATTTATTGGGCGTAAAGCGAGCGCAGGCGGTTTCTTAAGTCTGATGTGAAAGCCCCCGGCTCAACCGGGGAGGGTCATTGGAAACTGGGAGACTTGAGTGCAGAAGAGGAGAGTGGAATTCCATGTGTAGCGGTGAAATGCGTAGATATATGGAGGAACACCAGTGGCGAAGGCGGCTCTCTGGTCTGTAACTGACGCTGAGGCTCG
+
FFFFFFFFFFFFFFFFFFFFFFFFFFFFFFFF:FFFF,FFFFFFFFFFFFFFFFFFFFFFFFFFFFFFFFFFFFFFFFFFFFFFFFFFFFFFFFF,FFFF:FFFFF:FFFFFFFFFFFFFFFFFFFFFFFFFFFFFFFFFFFF,FFFFFFFFFFFFFFFFFFFFFFFFFFFFFF:FFFFFFFFFFFFF:F:FF,FFFFFFFFFFFFFFFFFFFFFF:FFFFFFFFFFFFFFFF,FFFFFFFFF:FFFFFFF
@A00769:42:HV3CFDRXX:1:2101:18114:6308 1:N:0:CGAGGCCAAG+CCGGTAACAC
GTGCCAGCAGCCGCGGTAATACGTAGGTGGCAAGCGTTGTCCGGATTTATTGGGCGTAAAGCGAGCGCAGGCGGTTTCTTAAGTCTGATGTGAAAGCCCCCGGCTCAACCGGGGAGGGTCATTGGAAACTGGGAGACTTGAGTGCAGAAGAGGAGAGTGGAATTCCATGTGTAGCGGTGAAATGCGTAGATATATGGAGGAACACCAGTGGCGAAGGCGACTCTCTGGTCTGTAACTGACACTGAGGCTCG
+
FFFFFFFFFFFFFFFFFFFFFFFFFFFFFFF:FFFFFFFFFFFFFFFFFFFFFFFFFFFFFFFFFFFFFFFFFFFFFFFFFFFFFFFFFFFFFFFFFFFFFFFFFFFFFFFFFF,FFFFFF:FFFF::FFFFFFFFFFFFFFFFFFFF,FFFFFFFFFFFFFFFFFFFFFFFFFFFFFFFFFFFFFFFFF,::FFFFFFFF:FFFF:FFFFFFFFFFFFFFFFFFFFFFFFFFFFFFFFFFF:FFFFFFF,
@A00769:42:HV3CFDRXX:1:2101:1199:6386 1:N:0:CGAGGCCAAG+CCGGTAACAC
GTGTCAGCAGCCGCGGTAATACGTAGGTGGCAAGCGTTGTCCGGATTTATTGGGAGTAAAGCGAGCGCAGGCGGTTTCTTAAGTCTGATGTGAAAGCCCCCGGCTCAACCGGGGAGGGTCATTGGAGACTGGGAGACTGGAGTGCAGAAGAGGAGAGTGGAATTCGATGTGTAGCGGTGAAATGCGGAGATAGGTGGAGGAACACGAGTGGCGAAGGCGACTCTCTGGTCTGTGTCTGTCGCTGAGGCTCG
+
FFFFFFFFFFFFFFFFFFFFF:F:FFFFF,:::::,,,FFF,FFFFFF,F:FF:,FFFF:FFFFF:F:FFFFFFFFFFFFFFFFFFF:F:FFFF,FFF:FFFF:F::FF:FFFFFFFFF,,,FFFF,:,FFFF,F:,:,F,FFFF,F,,F,FF:F,FFFF,,F::,,FFFFF:F,FF,F,,,,F,F,,F,,,,,:FF:FF,,:,,,,FFFF,F,,FFFF:,F,,,:FF:,FFF,,,FF,:,:::,F,,F:F
@A00769:42:HV3CFDRXX:1:2101:12707:6402 1:N:0:CGAGGCCAAG+CCGGTAACAC
GTGTCAGCAGCCGCGGTAATACGTATGTTCCAAGCGTTATCCGGATTTATTGGGCGTAAAGCGAGCGCAGACGGTTATTTAAGTCTGAAGTGAAAGCCCTCAGCTCAACTGAGGAATTGCTTTGGAAACTGGATGACTTGAGTGCAGTAGAGGAAAGTGGAACTCCATGTGTAGCGGTGAAATGCGTAGATATATGGAAGAACACCAGTGGCGAAGGCGGCTTTCTGGACTGTAACTGACGTTGAGGCTCG
+
FFFFFFFFFFFFFFFFFFFFFFFFFFFFFFFFFFFF:FFFFFFFFFFFFFFFFFFFFFFFFFFFFFFFFFF,FFFFFFFFFFFFFFFFFFFFFFFFFFFFF:FFFFFFFFFFFFFFFF:FFFFFFFFFFFFFFFF:FFFFFFFFFFFF,FFFFFFFFFFFF:FFFFFFFFFFFFFFFFFFFFFFFF:FFFFFFFFFFFFFFFFFFFFFFFFFFFFFFFFFFFFFFFFFFFFF:FFFFFFFFFFF:F,FFFF
@A00769:42:HV3CFDRXX:1:2101:13955:6402 1:N:0:CGAGGCCAAG+CCGGTAACAC
GTGCCAGCAGCCGCGGTAATACGTAGGTGGCAAGCGTTGTCCGGATTTATTGGGCGTAAAGCGAGCGCAGGCGGTTTCTTAAGTCTGATGTGAAAGCCCCCGGCTCAACCGGGGAGGTTCATTGGAAACTGGGAGACTTGAGTGCAGAAGAGGAGAGTGGAATTCCATGTGTAGCGGTGAAATGCGTAGATATATGGAGGAACACCAGTGGCGAAGGCGGCTCTCTGGTCTGTAACAGACGCTGAGGCTCG
+
,:F,FFF,FFFFFFFF,:,FFFFFFF:FF:FFFFFFFFFFFF,FFF:FF:FF:F,::FFFFF:FFF,F:FFFF:FFFFF:FFF::FFFF,FFFF,,FFFF::F::FFFF,FFFFFFF,FFFFFF:,,FFF,::FFF,:F:F:FFFFFF::FFFFFFF:FF:FFFFFF,:FF,F:FFF,FF:FF:FF::,FFF,:FF,:FFF,FFF,F,FFFFFFFF,FFF:FFF,F:FFFF,FFF,,FFF,FFFF::FFF:
@A00769:42:HV3CFDRXX:1:2101:28113:6464 1:N:0:CGAGGCCAAG+CCGGTAACAC
GTGCCAGCAGCCGCGGTAAGGCAGCGTCAGATGTGTATTAGAAACCCTGGTAGTCC
+
FFFFFFFFFFFFFFFFFFFFFFFFFFFFFFFFFFFFFFFFFFFFFFFFFFFFFFFF
@A00769:42:HV3CFDRXX:1:2101:16839:6480 1:N:0:CGAGGCCAAG+CCGGTAACAC
GTGCCAGCAGCCGCGGTAATACGTAGGTGGCAAGCGTTGTCCGGATTTATTGGGCGTAAAGCGAGCGCAGGCGGTTTCTTAAGTCTGATGTGAAAGCCCCCGGCTCAACCGGGGAGGGTCATTGGAAACTGGGAGACTTGAGTGCAGAAGAGGAGAGTGGAATTCCATGTGTAGCGGTGAAATGCGTAGATATATGGAGGAACACCAGTGGCGAAGGCGGCTCTCTGGTCTGTAACTGACGCTGAGGCTCG
+
FFFFFFFFFFFFFFFFFF:FFFFFFFFFFFFFFFFFFFFFFFFFFF:FFFFFFFFFFFFFFFFFFFFFFFFFFFFFFFFFFFFFFFFFFFFFFFFF:FFFFFFFFFFFFFFFF:FFFFFFFFFFFF,F:FFFFFFFFFFFFFFFFFFF,FFFFFFFFFFFFFFFF:FFFFFFFF:FFFFFFFFFFFFFFF:FFFFFFFFF:FFFFFFFF:,FFFFF:::F:FFFFF:,FFF:F:FFFF:FFFFFFF:FFF,
@A00769:42:HV3CFDRXX:1:2101:2013:6574 1:N:0:CGAGGCCAAG+CCGGTAACAC
GTGCCAGCCGCCGCGGTAATACGTAGGTGGCAAGCGTTGTCCGGATTTATTGGGCGTAAAGCGAGCGCAGGCGGTTTCTTAAGTCTGATGTGAAAGCCCCCGGCTCAACCGGGGAGGGTCATTGGAAACTGGGAGACTTGAGTGCAGAAGAGGAGAGTGGAATTCCATGTGCAGCGGTGAAATGCGTAGATATATGGAGGAACACCAGTGGCGAAGGCGACTCTCTGGTCTGTAACTGACGCTGAGGCTCG
+
FFFFFFF:FFFFFFFF:FFFFFFFFFFFFFFFFFFFFFFFF,FFFFFFFFFFFFF:FFFFFFFFFFFFFFFFFFFFFFFFFFFFFFFF,FFFFF:FFFFFFFFFFFF::FFFFFFFFFF:F:FFFFFFFFFFFFFFFFFFFFFF:F::F:FFFFFFFFFF::FFFF:FFFFF,FFFFFFF,FFF:FFFFF,FFFFFFFF::FFFFFFFF,FFFFFFFFFFFFFFFFFFFFFFF:FFF,FFF:F:FFFFF:F
@A00769:42:HV3CFDRXX:1:2101:7916:6621 1:N:0:CGAGGCCAAG+CCGGTAACAC
GTGCCAGCAGCCGCGGTAATACGTATGTTCCAAGCGTTATCCGGATTTATTGGGCGTAAAGCGAGCGCAGACGGTTATTTAAGTCTGAAGTGAAAGCCCTCAGCTCAACTGAGGAATTGCTTTGGAAACTGGATGACTTGAGTGCAGTAGAGGAAAGTGGAACTCCATGTGTAGCGGTGAAATGCGTAGATATATGGAAGAACACCAGTGGCGAAGGCGGCTTTCTGGACTGTAACTGACGCTGAGGCTCG
+
F:FFFFFFFFFFFFFFFFFFFFFFFFFFFFFFFFFFF:FFF:FFFF:FFFFFFFFFFFFFFFFFFFFFFFFFFFFFFFFFFFFFFFFFFFFFFFFFFFFFFF:FFFFFFFFFFFFFFFFFFFFFFFFFFFFFFFFFFFFFFFFFFFFFFFFFFFFFFFFFFFFFFFFFFFFFFFFFFFFFFFFFFFFFFFFFFFF,FFFFFFFFFFFF,F,FFFFFFFFFFFFFFFF:FFF:FFF:FFFF:FFFF:,FFF,
@A00769:42:HV3CFDRXX:1:2101:4987:6715 1:N:0:CGAGGCCAAG+CCGGTAACAC
GTGTCAGCCGCCGCGGTAAGGCAGCGTCAGATGTGTATTAGATACCCTAGTAGTCCCTTCTCTTATACACATCTCCGAGCCCACGAGACCGAGGCCAAGATCGCGTATGCCGTCTTCTGCTTGAAAAGGGGGGGGGGGGGGGGGGGGGGGGGGGGGGGGGGGGGGGGGGGGGGGGGGGGGGGGGGGGGGGGGGGGGGGGGGGGGGGGGGGGGGGGGGGGGGGGGGGGGGGGGGGGGGGGGGGGGGGGGGGG
+
FFFFFFFFFFFFFFFFFFFFFFFFFFFFFFFFFFFFFFFFFFFFFFFFFFFFFFFFFFFFFFFFFFFFFFF:FFFFFFFFFFFFFFFFFFFFFFFF,FFFF:,:FFFF,:F:::FFFFF:,FF,F,F,,F::FFFFFFFFFFFFFFFFFFFFFFFFFFFFFFFFFFFFFFFFFFFF:FFF:FFFFFF:FFFF:FFFFFFFFFFFFFFFFFFFFFFFFFFFFFFFFFFFFFFFFFFFFFFFFFFFFFF:FFF
@A00769:42:HV3CFDRXX:1:2101:11098:6778 1:N:0:CGAGGCCAAG+CCGGTAACAC
GTGTCAGCCGCCGCGGTAATACGTATGTTCCAAGCGTTATCCGGATTTATTGGGCGTAAAGCGAGCGCAGACGGTTATTTAAGTCTGAAGTGAAAGCCCTCAGCTCAACTGAGGAATTGCTTTGGAAACTGGATGACTTGAGTGCAGTAGAGGAAAGTGGAACTCCATGTGTAGCGGTGAAATGCGTAGATATATGGAAGAACACCAGTGGCGAAGGCGGCTTTCTGGACTGTAACTGACGTTGAGGCTCG
+
FFFFF:FFFFFFFFFFFFFFFFFFFFFFFFFFFFFFFF,FFFFFFFF,FFFFFFFFFF:FFFFFFFFFFFF:FFFFFFFFFFFFF:FFFFFFFFFFFFFFFFFFFFFFFFFFFFFFFFFF:FFFFFFFFFFFFFFF:FFFFFFFFFFFFFFFFF:FFFFFFFFFFFF,FFFFF:FFFFFFFFFFFFFFFFFFFFFFFFFFFFFFFFF:FFFFFFFFFFFFFFFFFFFFFFFFFFFFFFFFFFFFFF,FFF,
@A00769:42:HV3CFDRXX:1:2101:32280:6793 1:N:0:CGAGGCCAAG+CCGGTAACAC
GTGTCAGCCGCCGCGGTAAGGCAGCGTCAGATGTGTAGGCAGCGTCAGATGTGTATTAGATACCCCCGTAGTCCCTGTCTCTTTACACATCTCCGAGCCCACGAGACCGAGGCCAAGATCTCGTATGCCGTCTTCTGCTTGAAAAAGGGGGGGGGGGGGGGGGGGGGGGGGGGGGGGGGGGGGGGGGGGGGGGGGGGGGGGGGGGGGGGGGGGGGGGGGGGGGGGGGGGGGGGGGGGGGGGGGGGGGGGGG
+
FFFFFFFFFFFFFFFFFFFFFFFFFFFFFFFFFFFFFFFF:FFFFFFFFFFFFFFFFFFFFFFFFFFFFFFFFFFFFFFFFFFFFFFFF:FFFFFFFFFFFFFFFFFFFFFFFF:FFFFF,FFF:FFFFF:F,,F,FF,:FF,,,,:,,FFFFFFFFFFFFFFFFFFFFFFFFFFFFFFFFFFFFFFFFFFFFFFFFFFFFFFFFFFFFFFFFFFFFFFFFFFFFFFFFFFFFFFFFFFFFFFFFFFFFFF
@A00769:42:HV3CFDRXX:1:2101:7048:6840 1:N:0:CGAGGCCAAG+CCGGTAACAC
GTGTCAGCCGCCGCGGTAATACGTAGGTGGCAAGCGTTGTCCGGATTTATTGGGCGTAAAGCGAGCGCAGGCGGTTTCTAAAGTCTGATGTGAAAGCCCCCGGCTCAACCGGGGAGGGTCATAGGAAACTGGGAGACTAGAGTGCAGAAGAGGAGAGTGGAATTCCATGTGTAGCGGTGAGATGCGTAGATATATGGAGGAACACCAGTGGAGAAGGCGGCTCTCTGGACTGTAACTGACGCTGAGGCTCG
+
FF::,F,F::F,F:,:F:F:F,,,F,,,F,FFF,F:F,::FFF::FF,FFFFF:FFFF,F,F:FFF:FF:,F:FFF:F:,FF,FF::,::FFF:FFFFF,F:F:,FF:FF,FF:F,F:,FFF,,:F:FF,,,:FFFF:,:F::,::,:F,FF,FFF,F:,FF:,,FF,,FF,F,:,FF,F,,F:F,F:FFF:F:FF:F:,FFFFFF:,F:,,FFFF,F:FF:FFFFF,,F,F,FFFF::F:F,,:,,FFF,
@A00769:42:HV3CFDRXX:1:2101:29903:6872 1:N:0:CGAGGCCAAG+CCGGTAACAC
GTGTCAGCCGCCGCGGTAATACGTAGGTGGCAAGCGTTGTCCGGATTTATTGGGCGTAAAGCGAGCGCAGGCGGTTTCTTAAGTCTGATGTGAAAGCCCCCGGCTCAACCGGGGAGGGTCATTGGAAACTGGGAGACTTGAGTGCAGAAGAGGAGAGTGGAATTCCATGTGTAGCGGTGAAATGCGTAGATATATGGAGGAACACCAGTGGCGAAGGCGGCTCTCTGGTCTGTAACTGACGCTGAGGCTCG
+
F:FFFFFFFFFFFFFFFFFFFFFFFFFFFFFFFFFFFFFFFFFFF:FFFFFFFFFFFFFFFFFFFFFFFFF:FFFFFFFFFFFFFFFFFFFFFFFFFFFFFFFFFFFFFFFFFFFFFFFFF:FFF:FFFFFFFF:FFFFFFFFFFFFFFFFFFFFFFFFFFFFFFFFF:FFFFFFFFFFFFFFFFFFFFF:FFF:F:FFFFFFFFFFFFFFFFFFFFFFFFFFFFFFFFFFFF,FFFFFFFFFF:FFFFF,
@A00769:42:HV3CFDRXX:1:2101:10710:6887 1:N:0:CGAGGCCAAG+CCGGTAACAC
GTGCCAGCAGCCGCGGTAATACGAAGGTGGCAAGCGTTGTCCGGATTTATTGGGCGTAAAGCGAGCGCAGGCGGTTTCTTAAGTCTGATGTGAAAGCCCCCGGCTCAACCGGGGAGGGTCATTGGAAACTGGGAGACTTGAGTGCAGAAGAGGAGAGTGGAATTCCATGTGTATCGGTGAAATGCGTAGATATATGGAGGAACACCAGTGGAGAAGGCGACTCTCTGGTCTGTAACTGAGGCTGAGGCTCG
+
,FFFF:F:::F::,F:::FFFFFF,,FFFFFF:::F,,FF,,,,,FF,FFFFFFFFFF,:FFFFF,FFF::,FFFFFFFFFFFFFFFF:,F,,,:FF:FFFFFFFFF::F::,FFF,FFF:,F:,FFFF:::FFFF,FF:FFFF:FFF,,F:FF:FF,F,,,FFFFFF:,F,,,F::,F:F:FFFFF,:F,F,FFF,:FFFFF:FFF,,,:,:FF,::FFF:F::FFF,FF:,FFFFFF,,:F,F,,FFF,
@A00769:42:HV3CFDRXX:1:2101:11740:6887 1:N:0:CGAGGCCAAG+CCGGTCACAC
GTGCCAGCAGCCGCGGTAATACGTAGGTGGCAAGCGTTGTCCGGATTTATTGGGCGTAAAGCGGGCGCAGGCGGTTTCTTAAGTCTGATGTGAAAGCCCCCGGCTCAACCGGGGAGGGTCATTGGAAACTGGGAGACTTGAGTGCAGAAGAGGAGAGTGGAATTCCATGTGTAGCGGTGAAATGCGTAGATAGATGGAGGAACACCAGTGGCGAAGGCGACTCTCTGGTCTGTAACTGACGCTGAGGCTCG
+
:FFFFFFFFFF,FF:FFFFFFFFFFFF:FFFFF:FF,FFFF,FF:F,FFF,F:FF:FFFFFF,F:FFFFFFFF,FFFFF,FFF,F:FFFFFFFFFFF:F:F:FF:FFFF::F:FF:F:,F:FFFFFFF:::FFFFFFF,,F::FFF,F,:FF,F:F,,F:FFFF:,F,,FFFFF:FFF,,FF,,FF:FFF,F,FF:,F,:FFFFFFF,,FF,FFFF,FFF:FFF,F,F:FFF,,FFFFF,,FFFFF,FFF,
@A00769:42:HV3CFDRXX:1:2101:16812:6903 1:N:0:CGAGGCCAAG+CCGGTAACAC
GTGCCAGCCGCCGCGGTAATACGTAGGTGGCAAGCGTTGTCCGGATTTATTGGGCGTAAAGCGAGCGCAGGCGGTTTCTTAAGTCTGATGTGAAAGCCCCCGGCTCAACCGGGGAGGGTCATTGGAAACTGGGAGACTTGAGTGCAGAAGAGGAGAGTGGAATTCCATGTGTAGCGGTGAAATGCGTAGATATATGGAGGAACACCAGTGGCGAAGGCGGCTCTCTGGTCTGTAACTGACGCTGAGGCTCG
+
,,FFFFF,,FF,,F:F:F::FFF:FFF:::FF,FFF,F,FF:,FFFF,FFFFFF:FF:FFFFFFFFFFFF,FFFFFFF,FFFFFFF:F:,,FFFF,FFFFFF:F:FFFFF,:FFFF:FFFFFFFFF,::FF:FFFFFFF,FF:FFFFFFFFFFFFFF:,FFFFFFFF:F,FFF,FF,F::FFF,:F::FFFF:FFFFFFFFF:FFFFFF:FF,FF:FF,FF:FFFFFF:FF,FFFFF:FF,F:,FF,FFF,
@A00769:42:HV3CFDRXX:1:2101:3794:6934 1:N:0:CGAGGCCAAG+CCGGTAACAC
GTGTCAGCAGCCGCGGTAATACGTAGGTGGCAAGCGTTGTCCGGATTTATTGGGCGTAAAGCGAGCGCAGGCGGTTTCTTAAGTCTGATGTGAAAGCCCCCGGCTCAACCGGGGAGGGGCATTGGAAACTGGGAGACTTGAGTGCAGAAGAGGAGAGTGGAATTCCATGTGTAGCGGTGAAATGCGTAGATAGATGGAGGAACACCAGTGGCGAAGGCGGCTCTCTGGTCTGTAACTGACGCTGAGGCTCG
+
F,FFFFF,FF:FFFFFFFFF::FFFFFFFFF:FFFFFFFFFFFF:FFFFFFFFFFFFFFFF:FFFFFFFFFFFFF:FFFFFFF,F:FF:FFFFFFFFFFFFFFFFFFFFFFFFF,FFF,FF,FFF,F:F:FFF:F,FF:FFFFFF,F::FFFFFFF:FF:,FFFFFFFFFFF,FFFFFFFFFF,FFFFFFFF,FF,F,FFFF:FFFF:FFFFFFFFFF:FFFFFF:FF:FFFF:F:FFFFFFFFFFFFFFF
@A00769:42:HV3CFDRXX:1:2101:15537:6981 1:N:0:CGAGGCCAAG+CCGGTAACAC
GTGTCAGCAGCCGCGGTAATCGGAGATGTGTATTAGAAACCCTAGTAGTCC
+
FFFFFFFFFFFFFFFFFFFFFFFFFFFFFFFFFFFFFFFFFFFFFFFFFFF
@A00769:42:HV3CFDRXX:1:2101:22535:6981 1:N:0:CGAGGCCAAG+CCGGTAACAC
GTGTCAGCCGCCGCGGTAATACGTAGGTGGCAAGCGTTGTCCGGATTTATTGGGCGTAAAGCGAGCGCAGGCGGTCTCTTAAGTCTGATGTGAAAGCCCCCGGCTCAACCGGGGAGGGTCATTGGAAACTGGGAGACTTGAGTGCAGAAGAGGAGAGTGGAATTCCATGTGTAGCGGTGAAATGCGTAGATATATGGAGGAACACCAGTGGCGAAGGCGGCTCTCTGGTCTGTAACTGACGCTGAGGCTCG
+
FFFFFFFFFFFFFFFFFFFFFFFFFFFFFFFFFFFF:FFFF,FFFF:FFFFFFFFFFFFFFFFFFFFFFFFF:FFFFFFFFFFFFFFFFFFFFFFFFFFFFFFFFFFFFFFFFFFFFFFFFFFFFFFFFFFFFFFFFFFFFFFFFFFFFFFFFFFFFFFFFFFFFFFFFFF:FFFFFFFFFFFFFFFFFFFFFFFFFFFFFFFFFFFFF:FFFFFFFF:FFFFFFFF,FFFFFFFFFFFF:FFFF:FFFF,
@A00769:42:HV3CFDRXX:1:2101:16170:7012 1:N:0:CGAGGCCAAG+CCGGTAACAC
GTGCCAGCCGCCGCGGTAAGTGTATTAGAAACCCTAGTAGTCC
+
::FFFFFFFFFFFFFFFFFFFF:FFFFFFFFF,FFFFFFF:FF
@A00769:42:HV3CFDRXX:1:2101:29622:7012 1:N:0:CGAGGCCAAG+CCGGTAACAC
GTGTCAGCAGCCGCGGTAATACGTAGGTGGCAAGCGTTGTCCGGATTTATTGGGCGTAAAGCGAGCGCAGGCGGTTTCTTAAGTCTGATGTGAAAGCCCCCGGCTCAACCGGGGAGGGTCATTGGAAACTGGGAGACTTGAGTGCAGAAGAGGAGAGTGGAATTCCATGTGTAGCGGTGAAATGCGTAGATATATGGAGGAACACCAGTGGCGAAGGCGGCTCTCTGGTCTGTAACTGACGCTGAGGCTCG
+
F:FFFFFF:FFFFFFFFFFFFFFFFFFFFFFF:FFFF:FFFFFFFFFFFFFFFFFFFFFFFFFFFFFFFFFFFFFFFFFFFFFFFFFFFF,FFF:FFFFFFFFFFFFFFFFFFFFFFFF:FF:FFFFF,FFFFF:FFF::FFFFFFFFFF::FFFFFFFFFFFFFFFFFFFFFFFFFFFFFF:FFF:FFFFFF:FFF::FFFFFFFFFFFFFF,FFFFFFFFF:FFFFFFFFF:FFFFFFFFFFFFFF:FF
@A00769:42:HV3CFDRXX:1:2101:1515:7059 1:N:0:CGAGGCCAAG+CCGGTAACAC
GTGTCAGCAGCCGCGGTAATACGTAGGTGGCAAGCGTTATCCGGATTTATTGGGCGTAAAGCGAGCGCAGGCGGTTTCTTAAGTCTGATGTGAAAGCCCCCGGCTCAACCGGGGAGGGTCAGTGGAAACTGGGAGACTTGAGTGCAGAAGAGGAGATTGGACTTCCAGGTGTAGCGGTGAAATGCGTAGATATATGGAGGAACTCCAGTGGCGAAGGCGAGTCTCTGGGCTGGAACTGACGCTGAGGGTCG
+
FF::FFFFFFFFFFFFFFFFFFFFFFFFFFFFFFFFFFFF:FFFFF:,FFFFFFFFFFFFFFFFFFFFFF:FFFFFFF:FFFFF:FF:FFF,:FFFFF:F,FFFFF,F,:,F:FF:F:F,F,F:FF:F:F,FFFF::FFFFFFF,FF,FF::FFF,,,FF:,FF:,F,F:FFFFFFFFFF,:FF,F,,F,:,:,F:FFFF,F:,:,,FFFFFFFFFF,F:,,,F:FFF,:FF,,,,:F:,F,FF,F,,FFF
@A00769:42:HV3CFDRXX:1:2101:22553:7075 1:N:0:CGAGGCCAAG+CCGGTAACAC
GTGTCAGCCGCCGCGGTAAGGTGTCTGCTGGTTTGATGATTAGATACCCCCGTAGTCC
+
FFFFFFFFFFFFFFFFFFFFFFFFFFFFFFFFFFFFFFFFFFFFFFFFFFFFFFFFFF
@A00769:42:HV3CFDRXX:1:2101:18964:7091 1:N:0:CGAGGCCAAG+CCGGTAACAC
GTGCCAGCCGCCGCGGTAATACGTAGGTGGCAAGCGTTGTCCGGATTTATTGGGCGTAAAGCGAGCGCAGGCGGTTTCTTAAGTCTGATGTGAAAGCCCCCGGCTCAACCGGGGAGGGTCATTGGAAACTGGGAGACTTGAGTGCAGAAGAGGGGAGTGGAATTCCATGTGTAGCGGTGAAATGCGTAGATATATGGAGGAACACCAGTGGCGAAGGCGGCTCTCTGGTCTGTAACTGACGCTGAGGCTCG
+
FFFFFFFFFFFFFFFFFFFFFFFFFFFFFFF:FFFFFFFFFFFFFF:FFFFFFFFFFFFFFFFFFFFFFFFFFFFFFFFFFFFF:FFFFFFFFF:FFFFFFFFFFFFFFFFFFF:FFF:,FFFFF,FFFFFFFFF,F:FFFFFFF:FF,FFFFFF,FFFF:FFFFF,FFFFF:FFFFFF,,FFFFFFFF::F,FFFFFFFFFF,FF:FFFFFFFFFFFFFF:FFF,FF::,FF,,FFFFFFF,FFF:FF:,
@A00769:42:HV3CFDRXX:1:2101:26323:7091 1:N:0:CGAGGCCAAG+CCGGTAACAC
TGCCAGCAGCCGCGGTAATACGTAGGTGGCAAGCGTTGTCCGGATTTATTGGGCGTAAAGCGAGCGCAGGCGGTTTCTTAAGTCTGATGTGAAAGCCCCCGGCTCAACCGGGGAGGGTCATTGGAAACTGGGAGACTTGAGTGCAGAAGAGGAGAGTGGAATTCCATGTGTAGCGGTGAAATGCGTAGATATATGGAGGAACACCAGTGGCGAAGGCGGCTCTCTGGTCTGTAACTGACGCTGAGGCTCGA
+
F:FFFFFFFFFFFFFF,FFFFFF,FFFFFFFFFFF:FFFFFFFFFFF:FFFFFFFFF:FFFFFFFFFFFFFFFFFFFFFFFFFFFF:FFFFFFFFFFFFFFFFFFF:FFFFFFFFFFFFFFFFFF,FFFFFFFFFFFFFFFFFFFFFFFFFFFFFFFFFF:FFFFFFF:FF:F:FFFFF:FFFFF:FFFF,FFFFFF:F:,,FFF,F:F:FFFF,FFFFFFFFFFFFFFF:FF:FFFF:FFFFFF,F:FFF
@A00769:42:HV3CFDRXX:1:2101:22878:7106 1:N:0:CGAGGCCAAG+CCGGTACCAC
GTGTCAGCAGCCGCGGTAATACGTAGGTGGCAAGCGTTGTCCGGATTTATTGGGCGTAAAGCGAGCGCAGGCGGTTTCTTAAGTCTGATGTGAAAGCCCTCAGCTCAACTGAGGAATTGCTTTGGAAACTGGATGACTTGAGTGCAGTAGAGGAAAGTGGAACTCCATGTGTAGCGGTGAAATGCGTAGATATCTGGAGGAACACCTGTGGCGAAGGCGACTCTCTGGTCTGTAACTGACGCTGAGGCTCG
+
FFFFFFFFFFFFFFFFFF:FFFFFFFFFFFFFFFFFFFFFFFFFF,:FFFFFFFFFFFFFFFFFFFFFFFFFFFFFFFFFFFFFFFF:FFFFFFFFFFFFFFFFFF:FFFFFFFFFFFFF,F,FFFFFFFFFF:FFFF:FFFFFFFFFFFFFFFFFFFFFFFFFF:FFFFFFFFFFFFFFFFFF,::FF,FFF,FFFFFFFFFFF:FFFFFFFFFFFFFF:FFFFFFFF:F:F,FFFFFFFFF:FFFFFFF
@A00769:42:HV3CFDRXX:1:2101:27896:7153 1:N:0:CGAGGCCAAG+CCGGTAACAC
GTGTCAGCCGCCGCGGTAATACGTAGGTGGCAAGCGTTGTCCGGATTTATTGGGCGTAAAGCGAGCGCAGGCGGTTTCTTAAGTCTGATGTGAAAGCCCCCGGCTCAACCGGGGAGGGTCATTGGAAACTGGGAGACTTGAGTGCAGAAGAGGAGAGTGGAATTCCATGTGTAGCGGTGAAATGCGTAGATATATGGAGGAACACCAGTGGCGAAGGCGGCTCTCTGGTCTGTAACTGACGCTGAGGCTCG
+
F,FFFF:FFFFFFFFFFFFFFFFFFFFFFFFFFFFFFF:FF:FFFFFFFFFFFFFFFFFF,FFFFFFFFFFFFFFFFF::FFFFFFFFFFFF,FFFFF,FFFFFFFFFFF:FFFFFFFFFF,:FFFFFFFFF,:F::F:FFFFF,:F,:FFFFF:FFFFFFFFFFF,FFFFFFFFFFFFFFFFFF:FFF:FF:FFFFFFF::,,F:FFFFFFFF:FFFF,FFFFFF,,FFFFFFF:FF,,,FFF:F,:FF,
@A00769:42:HV3CFDRXX:1:2101:10619:7200 1:N:0:CGAGGCCAAG+CCGGTAACAC
GTGTCAGCAGCCGCGGTAATACGTAGGTGGCAAGCGTTATCCGGAATGATTGGGCGTAAAGGGTGAGCAGGCGGTTCTTCAAGTCATGAGTGAAAGGCAGAAGCTTAACTTCTGTTGGCTGATGAGACTGGAGAACTTGAGTACAGGAGAGGGCGGCGGAACTCCATGTGTAGCGGTAAAATGCGTAGAGATATGGAAGAACACCAGTGGCGAAGGCGGCCGCCTGGACTGAAACAGACGCTCAGGCACGA
+
FFFFFFFFFFFFFFFFFFFFFFFFFFFFFFFFFFFFFFFFFFFFFFFFFFFFFFFFFFFFFFFFFFFFFFFFFFFFFFFFFFFFFFFFFFFFFFFFFFFFF:FFFFFFFFFFFF:FFFFFFFFF:FFFFFFFFFFFFFFFFFFFFFFFFFFFFFFFFFFFFFFFFFF:FFFFFFFFF:FFF::FFFFFFFF:FFFF:,FFFFFFFFF:FFFFFFF:FF:FFFFF,,FFF::F,FFFFFF,FFFFF,FFF,F
@A00769:42:HV3CFDRXX:1:2101:14172:7216 1:N:0:CGAGGCCAAG+CCGGTAACAC
GTGTCAGCCGCCGCGGTAAGGCAGCGGGCAGCGTCAGATGTGTATTAGAAACCCCGGTAGTCC
+
FFFFFFFFFFFFFFFFFFFFFFFFFFFFFFFFFFFFFFFFFFFFFFFFFFFFFFFFFFFFFFF
@A00769:42:HV3CFDRXX:1:2101:16405:7326 1:N:0:CGAGGCCAAG+CCGGTACCAC
GTGTCAGCCGCCGCGGTAATACGTAGGTGGCAAGCGTTGTCCGGATTTATTGGGCGTAAAGCGAGAGCAGGCGGTTTCTTAAGTCTGATGTGAAAGCCCCCGGCTCAAACGGGGAGGGTCATTGGAAACTGGGAGACTAGAGTGCAGAAGAGGAGAGTGGAATTCCATGTGTAGCGGTGAAATGCGTAGATATATGGAGGAACACAAGTGGCGAAGGCGGCTCTCTGGTCTGTAACTGACGCTGAGGCTCG
+
FFFFF::F,FFFFFFFFFFFFF:,FF:F,,,F,FFFFFFFFFF,FF,,FFF:FF,,FFFFF::FF,FFF:,FFFFFFFFFFFFF:F:F,,:,FFFFFF:FFFFF:,FF,:F,FFFFF,,::F,::FFF::F,,F:FF:,,F,F,:FFF:,FF,FFF,:F,FFF,FFFF:,,FF,F,F,:F:FFF,FFFFF,:,F:,,FF,F,FFF,:FF,FF,FF,,F,,::,FFF,,FF,FFFFFF,FF:,,FF,FFFF,
@A00769:42:HV3CFDRXX:1:2101:20989:7341 1:N:0:CGAGGCCAAG+CCGGTAACAC
GTGTCAGCCGCCGCGGTAATACGTAGGTGGCAAGCGTTGTCCGGATTTATTGGGCGTAAAGCGAGCGCAGGCGGTTTCTTAAGTCTGATGTGAAAGCCCCCGGCTCAACCGGGGAGGGTCATTGGAAACTGGGAGACTTGAGTGCAGAAGAGGAGAGTGGAATTCCATGTGTAGCGGTGAAATGCGTAGATATATGGAGGAACACCAGTGGCGAAGGCGGCTCTCTGGTCCGTAACTGACGCTGAGGCTCG
+
FFFFFFFFFFFFFFFFFFFFFFFFFFFFFFFFFFFFFFFFF:FFFFFFFFFFFFFFFFFFFFFFFFFFFFFFFFFFFFFFFFFFFFFFFFFFFFFFFFFFFFFF:FFFFFFFFFFFFFFFFFFFFFFFFFFFFFFFFFFFFFFFFFFFFFFFFFFFFFFFF,FFFFFFFFFFFFFFFFFFFFFFFF:FFFFF:FFFFFFFF:FFFFFFFFFFFFFFFFFFFFFFFFFFFFF:FFFFFFFFFFFFFFFFFF,
@A00769:42:HV3CFDRXX:1:2101:17906:7357 1:N:0:CGAGGCCAAG+CCGGTAACAC
GTGCCAGCCGCCGCGGTAATACGTAGGTGGCAAGCGTTGTCCGGATTTATTGGGCGTAAAGCGAGCGCAGGCGGTTTCTTAAGTCTGATGTGAAAGCCCCCGGCTCAACCGGGGAGGGTCATTGGAAACTGGGAGACTTGAGTGCAGAAGAGGAGAGTGGAATTCCATGTGTAGCGGTGAAATGCGTAGATATATGGAGGAACACCAGTGGCGAAGGCGGCTCTCTGGTCTGTAACTGACGCTGAGGCTCG
+
FFFFF:FFFFFFFFFFFFFFFFFFFFFFFFFFFFFF::FFFFFFFF::FFFFFFFFFFFFFFFFFFFF:FFFFFFFFFFFF:FFFFFFFFFFF:,FFFFFFFFFFFFFFFFFFFFFFFFFFFFFFFFFFFFFFF:FFFFFFFFFFFFF:FFFFFFFFFF::FFF:FFFFFFFFFFFF:FFFFFFFF:FFF,F,FFFFFFFFFFFFF,FF:FFFF,F,FFFFFFFFFF:FFFFFF,,FFFFFFFFFF:FFF,
@A00769:42:HV3CFDRXX:1:2101:5846:7420 1:N:0:CGAGGCCAAG+CCGGTAACAC
GTGTCAGCAGCCGCGGTAATACGTATGTTCCAAGCGTTATCCGGATTTATTGGGCGTAAAGCGAGCGCAGACGGTTATTTAAGTCTGAAGTGAAAGCCCTCAGCTCAACTGAGGAATTGCTTTGGAAACTGGATGACTTGAGTGCAGTAGAGGAAAGTGGAACTCCATGTGTAGCGGTGAAATGCGTAGATATATGGAAGAACACCAGTGGCGAAGGCGGCTTTCTGGACTGTAACTGACGTTGAGGCTCG
+
FFFFFFFFFFFFFFFFF:FFFFFFFFFFFFFFFFFFFFFFFFFFF:FFFFFFFFFFFFFFFFFFFFFFFFF:FFFFFFFFFFFFFFFFFFFFFFFFFFFFFFFFF:FFF:FFFFFFFFFFFFFFFFFFFFFFF:F,FFFFFFFFFFFFFFFFFFFFFFFFFFFFFFFFFFFFFFFFFFFFFFFFFF:FFFFFF,F:FF:F:FFFFFFFFFFFFFFFFFF:FFFFFFFF::FFFFFFFFFFF,FFFF:FFFF
@A00769:42:HV3CFDRXX:1:2101:6894:7420 1:N:0:CGAGGCCAAG+CCGGTAACAC
GTGTTAGCAGCCGCGGTAATACGTAGGTGGCAAGCGTTGTCCGGATTTATTGGGCGTAAAGCGAGCGCAGGCGGTTTCTTAAGTCTGATGTGAAAGCCCCCGGCTCAACCGGGGAGGGTCATTGGAAACTGGGAGACTTGAGTGCAGAAGAGGAGAGTGGAATTCCATGTGTAGCGGTGAAATGCGTAGATATATGGAGGAACACCAGTGGCGAAGGCGGCTCTCTGGTCTGTAACTGACGCTGAGGCTCG
+
FFFFFFFFFFFFFFFFFFFFFFFFFFFFFFFFFFFFFFFFFFFFFFFFFFFFFFFFFFFFFFFFFFFFFFFFFFFFFFFFFFFFFFFF:FFFFFFFFFFFFFFFFFF:FFFFFFFFFFFFF:FFFFF::,FFFFFFFFFFFFFFFFFFFFFFF:FFFFFFFFFFFFF,F:FFFFFFFFFFFFFFFFFFFF:,F,F:FFFFFFFFFFFF:FFFFFFFFFFFFFFFFFFFF:FFFFFFFFFFFFFFFFFFFFF
@A00769:42:HV3CFDRXX:1:2101:8413:7482 1:N:0:CGAGGCCAAG+CCGGTAACAC
TGCCAGCAGCCGCGGTAAGGCAGCGTCAGATGTGTATTAGAAACCCCCGTAGTCC
+
FFFFFFFFFFFFFFFFFFFFFFFFFFFFFFFFFFFFFFFFFFFFFFFFFF:FFFF
@A00769:42:HV3CFDRXX:1:2101:7157:7498 1:N:0:CGAGGCCAAG+CCGGTAACAC
TGCCAGCAGCCGCGGTAAGGCAGCGTCAGATGTGTATTAGAAACCCCCGTAGTCC
+
FFFFFFFFFFFFFFFFFFFFFFFFFFFFFFFFFFFFFFFFFFFFFFFFFFFFFFF
@A00769:42:HV3CFDRXX:1:2101:5077:7529 1:N:0:CGAGGCCAAG+CCGGTAACAC
GTGCCAGCCGCCGCGGTAATACGTAGGTGGCGAGCGTTGTCCGGATTTACTGGGCGTAAAGGGAGCGTAGGCGGATTTTTAAGTGAGATGTGAAATACTCGGGCTCAACTTGAGTGCTGCATTTCAAACTGGAAGTCTAGAGTGCAGGAGAGGAGAATGGAATTCCTAGTGTAGCGGTGAAATGCGTAGAGATTAGGAAGAACACCAGTGGCGAAGGCGATTCTCTGGACTGTAACTGACGCTGAGGCTCG
+
:FFFFFFFFFFFFFFFFFFF:FFFFFFFFFFFFFFFFFFFFFFFFFFFFFFFFFFFFFFFFFFFFFFFFFFFFFFFFFFFFFFFFFFFFFFFFFFFFFFFFFFFFFFFFFFFFFFFFF:FFFFFFFF,FFFFF,FFFFFFFF,F:FFFFFFFFFFF:FFFFFFFFFFFFFF:FFFFFFFF,FFFFFFFFFFFFFF::FFF:F:FFFFF,,FFFFFF,FFFFFFFFFFF,FF,FFFFF,FFF,FFF,:FFF,
@A00769:42:HV3CFDRXX:1:2101:24704:7576 1:N:0:CGAGGCCAAG+CTGGTAACAC
GTGCCAGCCGCCGCGGTAATACGTAGGTGGCAAGCGTTGTCCGGATTTATTGGGCGTAAAGCGAGCGCAGGCGGTTTCTTAAGTCTGATGTGAAAGCCCCCGGCTCAACCGGGGAGGGTCATTGGAAACTGGGAGACTTGAGTGCAGAAGAGGAGAGTGGAATTCCATGTGTAGCGGTGAAATGCGTAGATATATGGAGGAACACCAGTGGCGAAGGCGGCTCTCTGGTCTGTAACTGACGCTGAGGCTCG
+
FFF:FFFFFFFFFFFFFFFFFFFFFFFFFFFF:FFFFFFFFFFFFFFFF:FFFFFFFFFFFFFFFFFFFFFFFF:,FFFFFFFFFFFF:FFFFFF:FFFFFFFFFFFFFF:FFFFFFFFFFF:FFFFFFFFFFFFFFFFFFF:FFFFFFFFFFFFFFFFFFFFFFFFFFFFFFFFFFFFFFFF:FFFFFFFFFF,FFFFFFFFFFFFF:FFFFFFFFFFFFFFFFFFF:FF:FFFFF:FFFFFFFFFFFF:
@A00769:42:HV3CFDRXX:1:2101:2672:7592 1:N:0:CGAGGCCAAG+ACGGTAACAC
GTGCCAGCAGCCGCGGTAATACGGAGGATCCGAGCGTTATCCGGATTTATTGGGTTTAAAGGGAGCGTAGGTGGATTGTTAAGTCAGTTGTGAAAGTTTGCGGCTCAACCGTAAAATTGCAGTTGAAACTGGCAGCCTTGAGTACAGTAGAGGTGGGCGGAATTCGTGGTGTAGCGGTGAAATGCGTAGATATCACGAAGAACTCCGATTGCGAAGGCAGCTCACTGGACTGCACCTGACGCTGAGGCTCG
+
FFF:FFFF:FFFFFFFFFFFFFFFFFFFF:FFFF,FFF,FFFFFFFF,F,FFFF,FFFFFFFF,FFFFFFF:FFFFFFFFFFFF::F,:FFFFFFF,,:FFFFFF,F:FFF:FF,,,:FFFFF:FFFFFFFFFF:,FFFFFFFFF,FFFFFFF,FFF:F:FFFFF::FFFFFFFFFFF::::FF::FFFF::FFFFFF:FFFFFFFFFFF:FF:FF:F,,FFF:FFFFFFFFF:,FFFFFF:FFF:::FF:
@A00769:42:HV3CFDRXX:1:2101:27407:7654 1:N:0:CGAGGCCAAG+CCGGTAACAC
GTGTCAGCCGCCGCGGTAATACGTAGGTGGCAAGCGTTGTCCGGATTTATTGGGCGTAAAGCGAGCGCAGGCGGTTTCTTAAGTCAGATGTGAAAGCCCCCGGCTCAAACGGGGAGGCTCATTGGAAACTGGGAGACTTGAGTGCAGAAGAGGAGAGTGGAATTCCATGTGTAGCGGTGAAATGCGTAGATATATGGAGGAACACCAGTGGCGAAGGCGACTCTCTGGTCTGTAACTGACGCTGAGGCTCG
+
:,FFFF:F:,FFFFF::FFFFF,FF,,,FFFFF:,:F,F,FF:FFFF:FF:FFF,,,FFF,FFFF:FFFFFFF,FFFF::FF:,F,,FF:,:FFF,,:F,F::FFFFF,FFF,,FFF,:FF,FFFFFF,FFF:F:FF,:FFF:F:FFFFFF:,F,FF:,F:FFFF:FF,FF:F:FFF:,FFFF,F,FF,FFFF,F:,F,,FFFF,FFF,,,,FFF:FF,FF,FF,F,FFFFFFF:FF:FF,F:,FF,FFF:
@A00769:42:HV3CFDRXX:1:2101:23502:7686 1:N:0:CGAGGCCAAG+CCGGTAACAC
GTGTCAGCCGCCGCGGTAATACGTAGGTGGCAAGCGTTGTCCGGATTTATTGGGCGTAAAGCGAGCGCAGGCGGTTTCTTAAGTCTGATGTGAAAGCCCCCGGCTCAACCGGGGAGGGTCATTGGAAACTGGGAGACTTGAGTGCAGAAGAGGAGAGTGGAATTCCATGTGTAGCGGTGAAATGCGTAGATATATGGAGGAACACCAGTGGCGAAGGCGGCTCTCTGGTCTGTAACTGACGCTGAGGCTCG
+
:F:F::::FFFFFFF:FFFFF:FFFFF,F:FFFF,FF,FFF:FFFF:FFFFFFFF:FFFFFF:FFF:FFFF,F,FFFFFFFF:FFFFFFFFFF:F:FF:FFFFFFFFFFFF:FFFFFFFFFFF:FFFF:F:FFF:FFFFFFF,,FFFF,,FFFF:FFFFFFFFFFFFFFF:FF,FFFFF:F:,FF,F:FF:,FFFFFFFFFFFFFF:FFFF,FFFFFF:FFFFFFFF,FFFFFF:FF:FFFFFFFFFFFFF
@A00769:42:HV3CFDRXX:1:2101:12915:7701 1:N:0:CGAGGCCAAG+CCGGTAACAC
GTGCCAGCAGCCGCGGTAAGGCAGCGTCAGATGTGTATTAGAAACCCGAGTAGTCC
+
FFFF:,,FF,:,,F:,,F,,,:F,F:,FF:FF:F:,F,:F:FFF,F,:F,:::,,,
@A00769:42:HV3CFDRXX:1:2101:17119:7780 1:N:0:CGAGGCCAAG+CCGGTAACAC
GTGTCAGCCGCCGCGGTAATACGTAGGTGGCAAGCGTTGTCCGGATTTATTGGGCGTAAAGCGAGCGCAGGCGGTTTCTTAAGTCTGATGTGAAAGCCCCCGGCTCAACCGGGGAGGGTCATTGGAAACTGGGAGACTTGAGTGCAGAAGAGGAGAGTGGAATTCCATGTGTAGCGGTGAAATGCGTAGATATATGGAGGAACACCAGTGGCGAAGGCGGCTCTCTGGTCTGTAACTGACGCTGAGGCTCG
+
F:FFFFFFFFFFFFFF:FFFFFFFFFFFFFFFFFFFFFFFFFFFFFFFFFFF::FFFFFFFFFFFFFFFFFFFFFFFFFFFFFF::F,FFFFFFFFFFFFFFFFFF,FFF:FFFFFFF:F,FFFFFFFFFFFFFFFFF:FFFFFFFF:FFFFFFFFFFF:FFFFFF:FFFFFFFFF:FFFFF:FFFFFFFFFF,FFFFFFFF::FFFFFFFFFFFFFFFFFFFFFFF:F,FFFFFFFFFFFFFFFF,FFF:
@A00769:42:HV3CFDRXX:1:2101:21712:7780 1:N:0:CGAGGCCAAG+CCGGTAACAC
GTGTCAGCAGCCGCGGTAATACGTAGGTGGCAAGCGTTGTCCGGATTTATTGGGCGTAAAGCGAGCGCAGGCGGTTTCTTAAGTCTGATGTGAAAGCCCCCGGCTCAACCGGGGAGGGTCATTGGAAACTGGGCGACTTGAGTGCAGAAGAGGAGAGTGGAATTCCATGTGTAGCGGTGAAATGCGTAGATATATGGAGGAACACCAGTGGCGAAGGCGACTCTCTGGTCTGTAACTGACGCTGAGGCTCG
+
FFFFFFFFFFFF:FFFFFFFFFFFFFFFFFFFFFFFFFFFFFFFF:F:F,FFFFFFFFFFFFFFFFFFFFFFFFFFFF:FFFFFFFF:FFFFFFFFFFFFFFFFFFFFFFFFFFFFFFFFFFFFFFFF:FFFF,FFFFFFFFFFFFFFF:FFFFFFFFFFFFFFF:F:FFFFFFFFFFF,FFFF,:FFFFF:F,F::FFFF:FFF:FFFFFFFFF:FFF:FFFFFFFFFF,FFFFFFFFFFFFFFF:FFFF
@A00769:42:HV3CFDRXX:1:2101:20229:7811 1:N:0:CGAGGCCAAG+CCGGTAACAC
GTGTCAGCAGCCGCGGTAATACGTAGGTGGCAAGCGTTGTCCGGATTTATTGGGCGTAAAGCGAGCGCAGGCGGTTTCTTAAGTCTGATGTGAAAGCCCCCGGCTCAACCGGGGAGGGTCATTGGAAACTGGGAGACTTGAGTGCAGAAGAGGAGAGTGGAATTCCATGTGTAGCGGCGAAATGCGTAGATATATGGAGGAACACCAGTGGCGAAGGCGACTCTCTGGTCTGTAACTGACGCTGAGGCTCG
+
FFFFFFFFFFFFFFFFFFFFFFFFFFFFFFFFFFFFFFFFFFFF:FF:FFFFFFFFFFFFFFFFFFFFFFFFFFFFFFFFFFFFFFF:FFFFFFFFFFFFFFFFFFFFFFFFFFFFFFFFFFFFFFF:FFFFFFFFFFFFFFFFFFFFFFFFFFFFFFFFFFFFFFFFFFFFFFFFFFFFFFFFFFFFFFFFFFFFFFFFFFFFFFFFFFFFFFFFFFFFFFFFFFFF:FFFFFFFFFFFFFFFFFFFFF,
@A00769:42:HV3CFDRXX:1:2101:19217:7874 1:N:0:CGAGGCCAAG+CCGGTAACAC
GTGTCAGCCGCCGCGGTAATACGTAGGTGGCAAGCGTTGTCCGGATTTATTGGGCGTAAAGCGAGCGCAGGCGGTTTCTTAAGTCTGATGTGAAAGCCCCCGGCTCAACCGGGGAGGGTCATTGGAAACTGGGAGACTTGAGTGCAGAAGAGGAGAGTGGAATTCCATGTGTAGCGGTGAAATGCGTAGATATATGGAGGAACACCAGTGGCGAAGGCGGCTCTCTGGTCTGTAACTGACGCTGAGGCT
+
F::FFFFFFFFFFFFFFF:FFFFFFFFFFFFFFFFF:FFFFFFFF,,F:FFFFFFFFFFFFFFFFFFFFFFFFFFFFFFFFFFFFFFFFFFFFFFFFFFFFFFFFFFFF:FFFFFFFFFFFF:FFF:FFFFFFFFFFFFFFFFFFFFF,FFFFFFFFFFFFFFFFFFFFFFFFFFFFFFFFFFFF::FFFFF:F,FFFFFFFF:FFFFFFFF,FFFFFFFFFFFFFFFFFFFF:FFFFFF,FF,FFFFF
@A00769:42:HV3CFDRXX:1:2101:20030:7874 1:N:0:CGAGGCCAAG+CCGGTAACAC
GTGTCAGCAGCCGCGGTAATACGTAGGTGGCAAGCGTTGTCCGGATTTATTGGGCGTAAAGCGAGCGCAGGCGGTTTCTTAAGTCTGATGTGAAAGCCCCCGGCTCAACCGGGGAGGGTCATTGGAAACTGGGAGACTTGAGTGCAGAAGAGGAGAGTGGAATTCCATGTGTAGCGGCGAAATGCGTAGATATATGGAGGAACACCAGTGGCGAAGGCGACTCTCTGGTCTGTAACTGACGCTGAGGCTCG
+
FFFFFFFFFFFFFFFFFFF:FFFFFFF:FFF:FFFFFFFFFFFFFF::FFFFFFFFFFFFFFFFFFFFFFFFFFFFFFFFFFFF:,F:FFFFFFFFFFFFFFFFFFF:FFF:FFFFF:FFFFFFFF:FFF:FFFF:FFFFFFFFF,F,FFFFFFFFF:FFFFFFFF,:FFFF:FFFFFFFFFFFFFFFFF:F,FFFFFFFFFFFFFFFFFFFFFFFFFFFFFFFFFFF,:FF:FFFFFFFFFFFFF:,FF,
@A00769:42:HV3CFDRXX:1:2101:2112:7905 1:N:0:CGAGGCCAAG+CCGGTAACAC
GTGTCAGCCGCCGCGGTAATACGTAGGTGGCAAGCGTTGTCCGGATTTATTGGGCGTAAAGCGAGCGCAGGCGGTTTCTTAAGTCTGATGTGAAAGCCCCCGGCTCAACCGGGGAGGGTCATTGGAAACTGGGAGACTTGAGTGCAGAAGAGGAGAGTGGAATTCCATGTGTAGCGGTGAAATGCGTAGATATATGGAGGAACACCAGTGGCGAAGGCGGCTCTCTGGTCTGTAACTGACGCTGAGGCTCG
+
:FFFFFFFFFFFFFFFFFFFFFF:FFFF:FFFFFFFFFFFFFFFFFFFFFFF:FFFFFFFFFFFFFFFFFFFFFFF:FFFFFFFFFFFF:FFFFFFFFFFFFFFFFFFFFFFFFFFFFFF:F::,FF:FFFFFF:FFFFFFFFFFFFFFFFFF,FFFFFFFFFFFFFFFFFFFFFFFFFFF,FFFFFFFFFFFFFF::FFFF:FFFFFFFFFFFFFFFFFFFFFFFFFFFFFF,FFFFFFFFF:FF,,FF:
@A00769:42:HV3CFDRXX:1:2101:17155:7968 1:N:0:CGAGGCCAAG+CCGGTAACAC
GTGTCAGCAGCCGCGGTAATACGTAGGTGGCAAGCGTTGTCCGGATTTATTGGGCGTAAAGCGAGCGCAGGCGGTTTCTTAAGTCTGATGTGAAAGCCCCCGGCTCAACCGGGGAGGGTCATTGGAAACTGGGAGACTTGAGTGCAGAAGAGGAGAGTGGAATTCCATGTGTAGCGGTGAAATGCGTAGATATATGGAGGAACACCAGTGGCGAAGGCGGCTCTCTGGTCTGTAACTGACGCTGAGGCT
+
,:,F:F,,FFFFFFF:FFFFFFFF,FFF:FFFFFF:F:FFF,FFFFFFFFFFFFFFF:FFF,FFFFFF:F:::FFFFF:F:F:FF:FFF:F,F,FFFFFF:FFFFFFFFFFFFF:F,FF:F,F:FFFFFF:F:FFF:F:FFFFFF,F,FFFFFF,FFFFF,::FFF:FFFFFF,FF:F,FFFFF:FFFF,,FFFFF,,F,FFFFFFF,,F,FFF:FFFF,FF:FFFFFFFF:FF::FFF,,:F,:,,F,
@A00769:42:HV3CFDRXX:1:2101:4906:7983 1:N:0:CGAGGCCCAG+CCGGTAACAC
GTGTCAGCCGCCGCGGTAATACGTAGGTGGCAAGCGTTGTCCGGATTTATTGGGCGTAAAGCGAGCGCAGGCGGTTTCTTAAGTCTGATGTGAAAGCCCCCGGCTCAACCGGGGAGGGTCACTGGAAACTGGGAGACGTGAGTGCAGAGGAGGAGAGTGGAATTCCATGTGTAGCGGTGAAATGCGTAGATATATGGAGGAACACCAGTGGCGAAGGCGACTCTCTGGTCTGTAACTGACGCTGAGTCTCG
+
FFFF:FFFFFFFFFFFF::FFFFFF:FFFFFFFF:F,,F:FFFFF:,FF:FFFF,FFFFFFF:FF:FFFF:F,FF:FFFFFFFFFFF:F,:FFFF:::FFFFFFF:FFFFFFFFFFFFFFF,FFFFFF:FF:F:F,F,,::FFFFFF:F:FFFFFFFFFFF::F,,,F:FFFFFFFFF:FF,FFFFFFFFF,F:F:FFFFFFFFFFFFFFFFFFFFFF:FFFFF,FFFFFFFF:FFFFFFFFFFF::FFF:
@A00769:42:HV3CFDRXX:1:2101:25437:7999 1:N:0:CGAGGCCAAG+CCGGTAACAC
GTGTCAGCAGCCGCGGTAATACGTATGTTCCAAGCGTTATCCGGATTTATTGGGCGTAAAGCGAGCGCAGACGGTTATTTAAGTCTGAAGTGAAAGCCCTCAGCTCAACTGAGGAATTGCTTTGGAAACTGGATGACTTGAGTGCAGTAGAGGAAAGTGGAACTCCATGTGTAGCGGTGAAATGCGTAGATATATGGAAGAACACCAGTGGCGAAGGCGGCTTTCTGGACTGTAACTGACGTTGAGGCTCG
+
FFFFFFFFFFFFFFFFFFFFFFFFFFFFFFFFFFFFFF,FFFFFFFF,FFFFFFFFFFFFFFFFFFFFFFFFFFFFFFFFFFFFFFFFFFFFFFFFFFFFFFFFFFFFFFF:FFF,FFFFFFFFFFFFFFFFFFFFFFFFFFFFFFFFFFFFFFFFFFF,FFFFFFFFFFFFFFFFFFFFF:FFFFFFFFFFFFFF:FFF,FFFFFFFFFFFFF::FFF:FFFFFFFFFFFFFFFFFFFFF:FFF:FFFF:
@A00769:42:HV3CFDRXX:1:2101:5394:8046 1:N:0:CGAGGCCAAG+CCGGTAACAC
GTGTCAGCCGCCGCGGTAATACGTAGGTGGCAAGCGTTGTCCGGATTTATTGGGCGTAAAGCGAGCGCAGGCGGTTTCTTAAGTCTGATGTGAAAGCCCCCGGCTCAACCGGGGAGGGTCATTGGAAACTGGGAGACTTGAGTGCAGAAGAGGAGAGTGGAATTCCATGTGTAGCGGTGAAATGCGTAGATATATGGAGGAACACCAGTGGCGAAGGCGGCTCTCTGGTCTGTAACTGACGCTGAGGCTCG
+
FFFFFFFFFFFFFFFFFFFFFFFF:FFFFFFFFFFFFFFFFFFFFFFFFFFFFFFFFFFFFFFFFFFFFFFFFFFFFFFFFFFFFFFFFFFFFFFFFFFFFFFFFFFFFFFFFFFFFFFFFFFFFFFF:FFFFFFFFF:FFFFFFFFFFFFFFFFFFFFFFF:FFFFFFFFFFFFFFFFFFFFFF:FFFFFFFFFFFFFFFFFFFFFFF:FFFFFFFFFFFFF:FFFFFFFFFFFFFF:F:FFFFF,FFF,
@A00769:42:HV3CFDRXX:1:2101:26838:8046 1:N:0:CGAGGCCAAG+CCGGTAACAC
GTGCCAGCAGCCGCGGTAATACGTAGGTGGCAAGCGTTGTCCGGATTTATTGGGCGTAAAGCGAGCGCGGGCGGTTTCTTAAGTCTGATGTGAAAGCCCCCGGCTCAACCGGGGAGGGTCATTGGAAACTGGGAGACTTGAGTGCAGAAGAGGAGAGTGGAATTCCATGTGTAGCGGTGAAATGCGTAGATATATGGAGGAACACCAGTGGCGAAGGCGGCTCTCTGGTCTGTAACTGACGCTGAGGCTCG
+
:FFF,FFF,FFFFF,F:FFF:FF,:F,F::FFFFFF,FF:::FFF:,FFFFFFF,FFFF:FFFFFFFFFFF,FFFFFFFFF:FFFF:FFFFFFFFF:,FF,F,F,F,FFF::F:FFF:F:,FFF,F:FF,FF,FF,FF::FF:F,FFF,:FFFFF:FFFF,FFFF,:FFFFF,F:FFFFF,F,FF,:,,FFF,FF:FFF::F,FFFFF,F::,FFF:FFF:FFF:,,,::F,F,FFF,FF,FF,FF,:FF,
@A00769:42:HV3CFDRXX:1:2101:4354:8093 1:N:0:CGAGGCCAAG+CCGGTAACAC
GTGCCAGCAGCCGCGGTAATACGTATGTTCCAAGCGTTATCCGGATTTATTGGGCGTAAAGCGAGCGCAGACGGTTATTTAAGTCTGAAGTGAAAGCCCTCAGCTCAACTGAGGAATTGCTTTGGAAACTGGATGACTTGAGTGCAGTAGAGGAAAGTGGAACTCCATGTGTAGCGGTGAAATGCGTAGATATATGGAGGAACACCAGTGGCGAAGGCGACTCTCTGGTCTGTAACTGACGCTGAGGCTCG
+
FFFFFFFFFFFFFFFFFFFFFFFFFFFFFFFFFFFFFFFFFFFFFFFFFFFFFFFFFFFFFFFFFFFFFFFFFFFFFFFFFFFFFFFFFFFFFFFFFFFFFFFFFFFFFFFFFFFFFFFF:FFFFFFFFFFFFFFFFFFFFFFFFFFFFFFFFFF:FFFFFFFFFFFFFFFFFFFFFFFFFFF:FF,FFFFFFFFFFFFFFFFFFFFFFFFFFFFFFFFF:FFFFFFFFFF:FF:FFFFF:FF:FF,FFF,
@A00769:42:HV3CFDRXX:1:2101:30789:8124 1:N:0:CGAGGCCAAG+CCGGTAACAC
GTGTCAGCCGCCGCGGTAAGCTCGGAGATGTGTATTAGAAACCCTTGTAGTCC
+
FFFFFFFFFFFFFFFFFFFFFFFFFFFFFFFFFFFFFFFFFFFFFFFFFFFFF
@A00769:42:HV3CFDRXX:1:2101:17761:8140 1:N:0:CGAGGCCAAG+CCGGTAACAC
GTGCCAGCAGCCGCGGTAATACGTATGTTCCAAGCGTTATCCGGATTTATTGGGCGTAAAGCGAGCGCAGACGGTTATTTAAGTCTGAAGTGAAAGCCCTCAGCTCAACTGAGGAATTGCTTTGGAAACTGGATGACTTGAGTGCAGTAGAGGAAAGTGGAACTCCATGTGTAGCGGTGAAATGCGTAGATATATGGAAGAACACCAGTGGCGAAGGCGGCTTTCTGGACTGTAACTGACGTTGAGGCTCG
+
FFFFFFFFFFFFFFFFFF,:FFF:F:FFFFF::FFFFFFFFFFFFFFFFFFFFFFFFFFFFFFFF:FFFF:FFFFFFF:FFFFFFFFFFFFFFFFFFFFFF:FFFFFFFFFFFFF,FFFF:FF:FFFFFF:FF:FFFF,FFFFFFFFF,FFFFFF:FFFFFFFFFFFFFFFFFFFFFFFFFFFFFFFFFFF,F,FF:FFFF:FFFFF:FFFFFFFF:FF:FFFFFFFFF:F:F:FFFFFFF:FFFFFFFF:
@A00769:42:HV3CFDRXX:1:2101:16550:8171 1:N:0:CGAGGCCCAG+CCGGTCACAC
GTGCCAGCAGCCGCGGTAATGCGTAGGATGCGAGCGTTATCCGGAGTTACTGGGTGTAAAGGGAGCGCAGTCGGGCCGGCAAGTTGGATGTGAAATGCCGCAGCTTAACTGCGGAGCTGCGTCCAAAACTGTAGTGCTTGAGTGGGGTAGAGGCACGCGGAATTCCGAGTGTAGCAGTGAAATGCGTAGATATTCGGAGGAACACCAGTGGCGAAGGCGGCTGGCTGGGGGCTAACTGACGCTGAGGCGCG
+
FFFFFFFFFFFFFFFFFFFFFFFFFFF,:FF,FFFFFF:FFFFF:FF:F,FFFF,F:F::FFF:FFF:FF,FFFF,F,F,FFFF:FF,:FFF,,F,F:,:F:FFF,FFFFFFFF,F,FFF,F,F,::F,FF::FF,,,,FFF:FF,:,,:FFF,,,FFFF::F:F,F:FFFFFFF,FFF,F,FF:FFF:,F:F,,F:FFFF,F,,,::FFF:,,,F:,,FF:,FF,F,F,,,,,,,,FF:FF,F,FF,,FF
@A00769:42:HV3CFDRXX:1:2101:5394:8234 1:N:0:CGAGGCCAAG+CCGGTAACAC
GTGTCAGCCGCCGCGGTAAGCAGCGTCAGTTGTGTATTAGAAACCCGAGTAGTCC
+
FFFFFFFFFFFFFFFFFFFFFFFFFFFFFFFFFFFFFFFFFFFFFFFFFFFFFFF
@A00769:42:HV3CFDRXX:1:2101:24288:8234 1:N:0:CGAGGCCAAG+CCGGTAACAC
GTGTCAGCAGCCGCGGTAATACGTATGTTCCAAGCGTTATCCGGATTTATTGGGCGTAAAGCGAGCGCAGACGGTTATTTAAGTCTGAAGTGAAAGCCCTCAGCTCAACTGAGGAATTGCTTTGGAAACTGGATGACTTGAGTGCAGTAGAGGAAAGTGGAACTCCATGTGTAGCGGTGAAATGCGTAGATATATGGAAGAACACCAGTGGCGAAGGCGGCTTTCTGGACTGTCACTGACGTTGAGGCTCG
+
FFFFF:FFF:FF:FFFFFF,FFFFFFFFFFF,FFFFFF:FFFFFF,:,FFFFFFFFFFFFFFFFFFFF:FFFFF:F:FFFFFFFFFFF,FFFFFFFFFFFFFFFFFFF:,FFFF,,FFF::::FF:FF:FFFFFFF:FFFFFFFF:FF:FFFFF,FFFFFF:FFF:F,F:FF:FFFFFFFF,FFFFF:F:F::FFFFF:F,FFFFFFFFFFFFFFFFFFFFF,F:FFFFFF::,,FFF,FFFFFFFFFFF,
@A00769:42:HV3CFDRXX:1:2101:15248:8296 1:N:0:CGAGGCCAAG+CCGGTAACAC
GTGTCAGCAGCCGCGGTAATCGGAGATGTGTATTAGATACCCCAGTAGTCC
+
FFFFFFFFFFFFFFFFFFFFFFFFFFFFFFFFFFFFFFFFFFFFFFFF:FF
@A00769:42:HV3CFDRXX:1:2101:7401:8328 1:N:0:CGAGGCCCAG+CCTGTAACAC
GTGCCAGCCGCCGCGGTAATACGTAGGTGGCAAGCGTTGTCCGGATTTATTGGGCGTAAAGCGAGCGCAGGCGGTTTCTTAAGTCTGATGTGAAAGCCCCCGGCTCAACCCGGGAGGGTCATTGGAAACTGGGAGACTTGAGTGCAGAAGAGGAGAGTGGAATTACATGTGTAGAGGTGAAATGCGTAGATATATGGAGGAACACCAGTGGCGAAGGCGGCTCTCTGGTCTGTAACTGACGCCGAGTCTCG
+
FFFFFFFFFFFFFFFF:FFFFF:FFFFFF:FFFFFF,F:FFFFFFF:FFFFFFF,::FFFFF:FF,F,FFFFF:,FFFF:FF:FFF:FFFFFFFFF,,:FF:FFFFFFFF,:,:FFFFFFF::F,FFFFF,::FFF,F,FFFF:,FFFF:F,,F,FFFFFFFF:,,FF,F,FFF,F:F:FF,:F:,:F:FFFFFF,,F,:FF,F:FF,F,:F,:F::F,:FFFF,,,,F,F,:,:F:::F,,,,F:,FFF,
@A00769:42:HV3CFDRXX:1:2101:25192:8359 1:N:0:CGAGGCCAAG+CCGGTCACAC
GTGTCAGCCGCCGCGGTAATACGTAGGTGGCAAGCGCTGTCCGGATTTATTGGGCGTAAAGCGAGCGCAGGCGGTTTCTTAAGTCTGATGTGAAAGCCCCCGGCTCAACCGGGGAGGGTCATTGGAAACTGGGAGACTTGAGTGCAGAAGAGGAGAGTGGAATTCCATGTGTAGCGGTGAAATGCGTAGATATATGGAGGAACACCAGTGGCGAAGGCGACTCTCTGGTCTGTAACTGACGCTGAGGCTCG
+
FF:FFFFFFFFFFFFFFFFFFFF:FFFFFFFF:FFF,,FFFFFFF:F,F:FFFFFFFFFFFFFFFFFFFFF:FF,FF:FFFFFFFFF:,FFFFFF,FF:FFFFFFFFFFFF:FFFFFFFF,FFF:F:F:FFF:F:F:F,FFFFFF,FFFFF:FF:FFFFFFFFFFF,FFFF:FFFFFFFFFF::,FF:FF,F:,:F:FFFFFFFFFFFF:F:F:FFFFF:,:F,FFF:FFFFF,FFFFFFFFFFFF,:FFF
@A00769:42:HV3CFDRXX:1:2101:28438:8406 1:N:0:CGAGGCCAAG+CCGGTAACAC
GTGTCAGCCGCCGCGGTAATACGTAGGTGGCAAGCGTTGTCCGGATTTATTGGGCGTAAAGCGAGCGCAGGCGGTTTCTTAAGTCTGATGTGAAAGCCCCCGGCTCAACCGGGGAGGGTCATTGGAAACTGGGAGACTTGAGTGCAGAAGAGGAGAGTGGAATTCCATGTGTAGCGGTGAAATGCGTAGATATATGGAGGAACACCAGTGGCGAAGGCGACTCTCTGGTCTGTAACTGACGCTGAGGCTCG
+
FF:FFFFFFFFFFFFFFFFF:FFFFFFFFFFFFFFFFFFFFFFFFFFFFFFFFFFFFFFFFFFFFFFFFFFFFFFFFFFFFFFF:FFFFFFFFFFFFFFFFFFFFFFFFFFFFFFFFFFFFFFF:FFFFFFFFFFFFFFFFFFFFFFFFFFFFFFFFFF:FFFFFFFFFFFFFFFFFFFFFFFFFFFFFF:FFFFFFFFFFFFFFFFFFFFFFFFFFFFFFFFFFFFFFFF:F,FFFFFFFFF,FFFFFF:
@A00769:42:HV3CFDRXX:1:2101:18602:8531 1:N:0:CGAGGCCAAG+CCGGTAACAC
GTGTCAGCCGCCGCGGTAATACGTAGGTGGCAAGCGTTGTCCGGATTTATTGGGCGTAAAGCGAGCGCAGGCGGTTTCTTAAGTCTGATGTGAAAGCCCCCGGCTCAACCGGGGAGGGTCATTGGAAACTGGGAGACTTGAGTGCAGAAGAGGAGAGTGGAATTCCATGTGTAGCGGTGAAATGCGTAGATATATGGAGGAACACCAGTGGCGAAGGCGGCTCTCTGGTCTGTAACTGACGCTGAGGCTCG
+
FFFFF,FFFFFFFFFFF:FFFFFFFFFFFFFFFFFFFFFFFFFFFFF,FFFFFFF:FFFFFFFFFFFF:FFFFFFFFFFFFFFFFFFFFFFF,FFFFFFFF:FFFFFFFFFFFFFFFFFF:F:FFFFF::FFF:FF,::F:FFFFFFF:FFFF:FFF:FFF,FFFFF,F:FF:FFFF,FFF,:FFF:,F,F,FFFF:FF:,:FFFF:FFFFFF:FFFFFF:FF:FFFFF:FF,F,FFF,:FFFF,:FF:,F
@A00769:42:HV3CFDRXX:1:2101:10185:8578 1:N:0:CGAGGCCAAG+CCGGTAACAC
GTGTCAGCAGCCGCGGTAATCCATTAGAAACCCCTGTAGTCC
+
:,FFFF:FF,FF,:F:,F,FFFFFFF::FFFFFFFFFF:F::
@A00769:42:HV3CFDRXX:1:2101:23873:8578 1:N:0:CGAGGCCAAG+CCGGTAACAC
GTGTCAGCAGCCGCGGTAATACGTAGGTGGCAAGCGTTGTCCGGATTTATTGGGCGTAAAGCGAGCGCAGGCGGTTTCTTAAGTCTGATGTGAAAGCCCCCGGCTCAACCGGGGAGGGTCATTGGAAACTGGGAGACTTGAGTGCAGAAGAGGAGAGTGGAATTCCATGTGTAGCGGTGAAATGCGTAGATATATGGAGGAACACCAGTGGCGAAGGCGGCTCTCTGGTCTGTAACTGACGCTGAGGCTCG
+
FFFFFFFFFFFFFFFFFFFFFFFFFFFFFFFFFFFFFFFFF,FFFF:FFFFFFFFFFFFFFFFFFFFFFFFFFFFFFFFFFFFFFFFFFFFFF:FFFFFFFFFF:FF,FFFFFF:FFFFFF,FFFFFF,FFFFFFFFFFFFFFFFFFFFFFFFFFFFFFFFFFFFFFF:FFFF:FFFFFF,FFFFF:FFF:F:FFFFFFF,FFFFFFFFFFFFFFFFFFFFFF:FFFFFFFFFFFFFFFF:FFFF::FFF:
@A00769:42:HV3CFDRXX:1:2101:5801:8594 1:N:0:CGAGGCCAAG+CCGGTAACAC
GTGTCAGCAGCCGCGGTAAGGCAGCGTCAGATGTGTATTAGAAACCCGGGTAGTCC
+
FFFFFFFFFFFFFFFFFFFFFFFFFFFFFFFFFFFFFFFFFFFFFFFFFFFFFFFF
@A00769:42:HV3CFDRXX:1:2101:1199:8672 1:N:0:CGAGGCCAAG+CCGGTAACAC
GTGTCAGCAGCCGCGGTAATACGTAGGTGGCAAGCGTTGTCCGGATTTATTGGGCGTAAAGCGAGCGCAGGCGGTTTCTTAAGTCTGATGTGAAAGCCCCCGGCTCAACCGGGGAGGGTCATTGGAAACTGGGAGACTTGAGTGCAGAAGAGGAGAGTGGAATTCCATGTGTAGCGGTGAAATGCGTAGATAGATGGAGGAACACCAGTGGCGAAGGCGGCTCTCTTGTCTGTAACTGACGCTGAGGCTCG
+
FFFFFFFFFF:FFFFFFFFFFFFFFFFFFF:FFFFFFFFFF:FFFFFFFFFFFFFFFFFFFFFFFFFFFFFFFFFFFFFFFFFF,FFFFFFFFFFFFFF:FFFFFFFFF:F:FFFFF:FFFFFFFFFF:FFFFFFF:F:FFFFFFFFF:FFFF:FFFFFFFFFFF,:FFFFFF:FFFFFFFFF::FF:,:,:,:FFFFFFF:F:F:FFFFFFFFFFFFFFFFFFFF,FF,FFF,:FFFFFF:FFFF:FFF,
@A00769:42:HV3CFDRXX:1:2101:19072:8688 1:N:0:CGAGGCCAAG+CCGGTAACAC
GTGTCAGCCGCCGCGGTAAGGCAGCTGGAGATGTGTATTAGATACCCGAGTAGTCCCTGTCTCTTAACACATCTCCGAGCCCACGAGACCGAGGCCAAGATCTCGTATGCCGTCTTCTGCTTGAAAAGGGGGGGGGGGGGGGGGGGGGGGGGGGGGGGGGGGGGGGGGGGGGGGGGGGGGGGGGGGGGGGGGGGGGGGGGGGGGGGGGGGGGGGGGGGGGGGGGGGGGGGGGGGGGGGGGGGGGGGGGGGG
+
FFFFFFFFFFFFFFFFFFFFFFFFFFFFFFFFFFFFFFFFFFFFFFFFFFFFFFFFFFFFFFFFFFFFFFFFFFFFFF:FFFFFFFFFFFFFFFFF,FFFFF,,F,:FF,:FFF:::,F,F,:,,,,:,F,FFFFFFFFFFFFFFFFFFFFFFFFFFFFFFFFFFFFFFFFFFFFFFFFFFFFFFFFFFFFFFFFFFFFFFFFFFFFFFFFFFFFFFFFFFFFFFFFFFFFFFFFFFFFFFFFFFFFFFFF
@A00769:42:HV3CFDRXX:1:2101:20365:8735 1:N:0:CGAGGCCAAG+CCGGTAACAC
GTGCCAGCCGCCGCGGTAAGGCAGCGTCAGATGTGTATTAGAAACCCCCGTAGTCC
+
FFFFFFFFFFFFFFFFFFFFFFFFFFFFFFFFFFF:FFFFFFFFFFFFFFF:FFFF
@A00769:42:HV3CFDRXX:1:2101:2320:8766 1:N:0:CGAGGCCAAG+CCGGTAACAC
GTGTCAGCAGCCGCGGTAATACGTAGGTGGCAAGCGTTGTCCGGATTTATTGGGCGTAAAGCGAGCGCAGGCGGTTTCTTAAGTCTGATGTGAAAGCCCCCGGCTCAACCGGGGAGGGTCATTGGAAACTGGGAGACTTGAGTGCAGAAGAGGAGAGTGGAATTCCATGTGTAGCGGTGAAATGCGGAGATATATGGAGGAACACCAGTGGCGAAGGCGGCTCTCTGGTCTGTAACTGACGCTGAGGCTCG
+
FFFFFFFFFFFFFFFFFFFFFFFFFFFFFFFFFFFFF:FFFFFFFF:FFFFFFFFFFFFFFFFFFFFFFFFFFFFFFFFFFFFF:FFFFFFFFFFFFFFFFFFFFFFFFFFFFFF:FFFFFFFFFFFFFFFFFFFFFFFFFFFFFFFF::FFFFFFFFFFFFFFFFFFFFFFFFFFFFFFFF:FFF,FFFFFFFFFFFFFFFFFFFFFFFFFFFFFFFFFFFFFFFFFF:FFFF,FFFFF:FFFFFFFFFF
@A00769:42:HV3CFDRXX:1:2101:2591:8797 1:N:0:CGAGGCCAAG+CCGGTACCAC
GTGCCAGCCGCCGCGGTAATACGTAGGTGGCAAGCGTTGTCCGGATTTATTGGGCGTAAAGCGAGCGCAGGCGGTTTCTTAAGTCTGATGTGAAAGCCCCCGGCTCAACCGGGGAGGGTCATTGGAAACTGGGAGACTTGAGTGCAGAAGAGGAGAGTGGAATTCCATGTGTAGCGGTGAAATGCGTAGATATATGGAGGAACACCAGCGGCGAAGGCGGCTCTCTGGTCTGTAACTGACGCTGAGGCTCG
+
FF,FFFFFFFFFFFFFFFFFFFFFFFFFFFFFFFFFFFFFFFFFF:FFFFFFFFFFFFFFFFFFFFFFFFFFFFFFFFFFFFF:FFFFFFFFFFFFFFFFFFFFFFFFFF:FFFFFFFFFFFFFFFFFFFFFFFFFFFFFFFFFFFFFFFFFFFFFFFFFFFFF:FFFFFFFFFFFFFFFFFFFFFFFFFFFFFFF:FFF,FFFFFFFFF:FFFF:FFFFFFFFFFFFFFFFFFFFFFFF::F:FF,FFF,
@A00769:42:HV3CFDRXX:1:2101:18484:8829 1:N:0:CGAGGCCAAG+CCGGTAACAC
GTGCCAGCAGCCGCGGTAATACGTAGGTGGCAAGCGTTGTCCGGATGTATTGGGCGTAAAGCGAGCGCAGGCGGTTTCTTAAGTCTGATGTGAAAGCCCCCGGCTCAACCGGGGAGGGTCATTGGAAACTGGGAGACTTGAGTGCAGAAGAGGAGAGTGGAATTCCATGTGTAGCGGTGAAATGCGTAGATATATGGAGGAACACCAGTGGCGAAGGCGGCTTTCTGGACTGTAACTGACGTTGAGGTTCG
+
FFFFFFFFFFFFFFFFFFFFFFFFFFFFFFFFFFFFFFFFF:FFFF,:FFFFFFFFFFFFFFFFFFFF,FFFFFFFFFFFFFFFFFFFFFFFF:,FFFFFFFFFFFF:FFFFFFFFFFFFF,FFFFFFFFFFFFF:F:FFFFFFFFFF,FFFFFFFFFFFFFFFF:FFFFF,FFFFFFFFF:F::F:,FF,F,FFFFFFF:::FFFFFFF,FFFFFFFFFFFFFFFFFFFFFFFFFFF,F:,:FFFFFFF,
@A00769:42:HV3CFDRXX:1:2101:29731:8860 1:N:0:CGAGGCCCAG+CCGGTAACAC
GTGTCAGCAGCCGCGGTAATACGTAGGTGGCAAGCGTTGTCCGGATTTATTGGGCGTAAAGCGAGCGCAGGCGGTTTCTTAAGTCTGATGTGAAAGCCCCCGGCTCAACCGGGGAGGGTCATTGGAAACTGGGGGACTTGAGTGCGGAAGAGGAGAGTGGAATTCCCTGTGTAGCGGTAAAATGCGTAGAGAGAGGGAAGAGCACCAGTGGCGAAGGCGGCCGCCTGGACGGAAACTGACGCTCAGGCACG
+
FFFFFFFF:FFFFFFFFFFFFFF::FFFFF,FFFFFFFFF,FFFFF,FF:FFFFFFFF:FFFFFFFF,FFFFFFF,:FFFF,FF,:F,,F:FFF:FFFFFFFFFFFFFFFFFFF,,:F,F,FF:FFFFFFFFF,F:,F:F:FFFF,F,:FFFFF:FFFFFFF:FFF,FFFF:FF:FF,,:FF,,FF::F:,F,F,FFF:FFFF:FF,FFFFFF::F:FFFFFFFFFFF:,,:FFF:FFFFFFF,FFF:,F,
@A00769:42:HV3CFDRXX:1:2101:20528:8891 1:N:0:CGAGGCCAAG+CTGGTAACAC
GTGTCAGCCGCCGCGGTAATACGTAGGTGGCAAGCGTTGTCCGGATTTATTGGGCGTAAAGCGAGCGCAGGCGGTTTCTTAAGTCTGATGTGAAAGCCCCCGGCTCAACCGGGGAGGGTCATTGGAAACTGGGAGACTTGAGTGCAGAAGAGGAGAGTGGAATTCCATGTGTAGCGGTGAAGTGCGTAGATATATGGAGGAACACCAGTGGCGAAGGCGGCTCTCTGGTCTGTAACTGACGCTGAGGCTCG
+
FFFFFFFFFFFFFFFFFFFFFFFFFFFFFFFF:FFFFFFFFFFFFFFFFFFFFFFFFFFFFFFFFFFFFFFFFFFFFFFFFFFFFFFFFFFFFFFFFFFFFFFFFFFFFFFFFFFFFFFFF:FFFFFFFFFFF:FFFFFFFFFFFFFFFFFFFFFFFFFFFFFFFFFFF:FFF:FFF:FFFFFFFFFFFFF:FFFFFFFFFFFFFFFFFFFFFFFFFFFFFFFFFFFFF:FFFFFFFFFFFFFFF,FFFFF
@A00769:42:HV3CFDRXX:1:2101:30219:8891 1:N:0:CGAGGCCAAG+CCGGTAACAC
GTGTCAGCCGCCGCGGTAATTAGAAACCCGTGTAGTCC
+
FFFFFFFFFFFFFFFFFFFFFFFFFFFFFFFFFFFFFF
@A00769:42:HV3CFDRXX:1:2101:5222:8938 1:N:0:CGAGGCCAAG+CCGGTAACAC
GTGTCAGCCGCCGCGGTAACCCCATGGCGCATTAGATACCCCGGTAGTCC
+
FFF::FFFFFFFFFFF:FFFFFFF,FFFFFF:F,,F:F,F,F::FFFFF:
@A00769:42:HV3CFDRXX:1:2101:4246:9001 1:N:0:CGAGGCCAAG+CCGGTAACAC
GTGCCAGCAGCCGCGGTAATACGTAGGTGGCAAGCGTTGTCCGGATTTATTGGGCGTAAAGCGAGCGCAGGCGGTTTCTTAAGTCTGATGTGAAAGCCCCCGGCTCAACCGGGGAGGGTCATTGGAAACTGGGAGACTTGAGTGCAGAAGAGGAGAGTGGAATTCCATGTGTAGCGGTGAAATGCGTAGATATATGGAGGAACACCAGTGGCGAAGGCGGCTCTCTGGTCTGTAATTGACGCTGAGGCTCG
+
FFFFFFFFFFFFFFFFFFFFFFFFFFFFFFFFFFFFFFFFFFFFFF,FFFFFFFFFFFFFFFFFFFFFFFFFFFFFFFFFFFFFFFFFFFFFFFFFFFFFFFFFFFFFFFFFFFFFFFFFFFFFFF,FFFFFF:F:FFFFFFFFFFF:FFFFFFFFFFFF:FFFFFFFFFFFFFFFFFF:F:FFFFFFFFFFFFFFFFFFFFFFF:FFF:,FFFFF:FFFFFFFFF,FFFFFFFFFFFFF:FFFFFFFFF,
@A00769:42:HV3CFDRXX:1:2101:12816:9001 1:N:0:CGAGGCCAAG+CCGGTAACAC
GTGTCAGCCGCCGCGGTAATACGTAGGTGGCAAGCGTTGTCCGGATTTATTGGGCGTAAAGCGAGCGCAGGCGGTTTCTTAAGTCTGATGTGAAAGCCCCCGGCTCAACCGGGGAGGGTCATTGGAAACTGGGAGACTTGAGTGCAGAAGAGGAGAGTGGAATTCCATGTGTAGCGGTGAAATGCGTAGATATATGGAGGAACACCAGTGGCGAAGGCGGCTCTCTGGTCTGTAACTGACGCTGAGGCTCG
+
FFFFFFFFFFFFFFFFFFFFFFFFFFFFFFF:FFFFFFFFFFFFFFFFFFFFFFFFFFFFFFFFFFFFFFFFFFFFFFFFFFFFF:F:,FFFFFFFFFFFFFFFFFFFFFF,FFFFFFFFF,FFFFFFFFFFFFFFFF:FFFFFFFFF,FFF:FFFFFFFF,FFFFFFFFFFFFFFFFFFFFFFFFFFFFF::FFFFFFFFFFFFFFFF:FFFFFFFFFFFFFFFFFF,FF,FFFFFFFFF:FFF:FFFF:
@A00769:42:HV3CFDRXX:1:2101:24985:9157 1:N:0:CGAGGCCAAG+CCGGTAACAC
GTGTCAGCAGCCGCGGTAATACGTAGGGTCCAAGCGTTAATCGGAATTACTGGGCGTAAAGCGTGCGCAGGCGGTTGTGCAAGACCGATGTGAAATCCCCGGGCTTAACCTGGGAATTGCATTGGTGACTGCACGGCTAGAGTGTGTCAGAGGGGGGTAGAATTCCACGTGTAGCAGTGAAATGCGTAGAGATGTGGAGGAATACCGATGGCGAAGGCAGCCCCCTGGGATAACACTGACGCTCATGCACG
+
FFFFFFFFFFFFFFFFFFFFFFF:FFFFFF:FFFFFFFFFFFFFFFFFFFFFFFFFFFFFFFFFFFFFFFFFFFFFFFFFFFFFFFFFFFFFFFFFFFFFFFFFFFFFFFFFFFF:FFFFFFFFFFFFFFFFFFFFFFFFFFFFFFFF:FFFFFFFFFFFFFFFF:FF:FFFFFFFFFFFFFFF:FFFFF:FFFFF:FFFFFFFFFFFFFFF:FF:FFFFFFFFFF,FFFFFFF:FFFFFFFFFFFF:FF,
@A00769:42:HV3CFDRXX:1:2101:30635:9236 1:N:0:CGAGGCCAAG+CCGGTAACAC
GGACTACTGGGGTTTCTAATACACATCTCCGAGCCCACGAGACCGAGGCCAAGATCTCGTATGCCGGCTGATGCTTGAAAGAGCTGGGGGGGGGGGGGGGGGGGGGGGGGGGGGGGGGGGGGGGGGGGGGGGGGGGGGGGGGGGGGGGGGGGGGGGGGGGGGGGGGGGGGGGGGGGGGGGGGGGGGGGGGGGGGGGGGGGGGGGGGGGGGGGGGGGGGGGGGGGGGGGGGGGGGGGGGGGGGGGGGGGGGG
+
FFFFFFFFFFF:FFF,,FFFF,FFF:F,FF:F:FFFF:FFFFFF,F,:FF,FFFF,,,F,F,,,F,,FF,,:,,:FFF:,,,,,,:,F,:,,:F:FF,:FFFFF,F,FF:F:FFFFFFFFF:FFFFFFFFF:FFFFFFFF:FFFFF::FF:FFF::FFF,FFFFFFFFFFFFFFFFFFFFF:FFFF:FFFFFFF:FFFFF:FFFFFFFF:FFF:FFFFFFFFFFF:FFFFFFFFFFF,FFFFFFFFFFFF:
@A00769:42:HV3CFDRXX:1:2101:4390:9314 1:N:0:CGAGGCCAAG+CCGGTAACAC
GTGCCAGCCGCCGCGGTAATACGTAGGTGGCAAGCGTTGTCCGGATTTATTGGGCGTAAAGCGAGCGCAGGCGGTTTCTTAAGTCTGATGTGAAAGCCCCCGGCTCAACCGGGGAGGGTCATTGGAAACTGGGAGACTTGAGTGCAGAGGAGGAGAGTGGAATTCCATGTGTAGCGGTGAAATGCGTAGATATATGGAGGAACACCAGTGGCGGAGGCGACTCTCTGGTCTGTAACTGACGCTGAGGCTCG
+
FFFFFFFFFFFFFFFFFFFFFFF,FFFFFFF,FFFFFFFFFFFFFFF:FFFFFF:FFFFFFFFFFFFFFFFFFFFFFFFFFFFF:FFF:FFFFFFFFFFFFFFFFFFFFFFFFFFFFFFFFFFFFFF:FFFF:FF:FFFFFFFFFFFFFFFFF:FFFFFFFFFFF,F:FFF:FFFFFFFFFFFFFFF,FF,F,F,FFFFFFF,FFFFFFFFFFF,FFFFF:FFFFF:F:FFFF,FFFFFFFFFFF::FFF:
@A00769:42:HV3CFDRXX:1:2101:8287:9424 1:N:0:CGAGGCCAAG+CCGGTAACAC
GTGCCAGCCGCCGCGGTAATACGTAGGTGGCAAGCGTTGTCCGGATGTATTGGGCGTAAAGCGAGCGCAGGCGGTTTCTTAAGTCTGATGTGAAAGCCCCCGGCTCAACCGGGGAGGGTCATTGGAAACTGGGAGACTTGAGTGCAGACGAGGAGAGTGGAATTCCATGTGTAGCGGTGAAATGCGTAGAGAGATGGAGGAACACCAGTGGCGAAGGCGGCTCTCTGGGCTGTAACTGACGCTGAGGCTCG
+
FFF:FFFFFFFFFFFFFFFFFFFFFFFFFFFF,FFF,FFFFFFFFF,FFFFFFFFF:FFFFFFFFFFFFFFFFFFFFFFFFFFFF,FF:F::FF,FFFFFFFFFFFFF:,FFFF:FFFFFFFFFFFFF:FFFFFF:FFFFFFFF,FF:,:FFFFFFFFF:,FFF:F,FFFFF:FFFF:FF,:F,FF,,FF,F,FFFFFFFF::FFFFFFF,FF,::FFFFFFF:F,F:,:FF:FF:FF:FF::FFFF:F,,
@A00769:42:HV3CFDRXX:1:2101:17201:9455 1:N:0:CGAGGCCAAG+CCGGTAACAC
GTGTCAGCCGCCGCGGTAATACGTAGGTGGCAAGCGTTGTCCGGATTTATTGGGCGTAAAGCGAGCGCAGGCGGTTTCTTAAGTCTGATGTGAAAGCCCCCGGCTCAACCGGGGAGGGTCATTGGAAACTGGGAGACTTGAGTGCAGAAGAGGAGAGTGGAATTCCATGTGTAGCGGTGAAATGCGTAGATATATGGAGGAACACCAGTGGCGAAGGCGGCTCTCTGGTCTGTAACTGACGCTGAGGCTCG
+
F:FFFFFFFFFFFFFFFF:FFFFFFFFFFFFFFFFFF,FFFFFFFFFFFFF:F:FFFFFFFFFFFFFF:FFFFFFFFFFFFFFFFFFFFFFF:FFFFFFFFFFFFFFFFFFFFFFFFFF:FFFFF:FFFF,FFF,FFF,F,F:FFF,FF,FFFFFFFFF:FFFFF:FFFFFFFFFFFF:FFFFFFF,FF,FFFFF,:FFFFFFFFFFFFF,FFFFFFFFFFFFFFFF,F:F:FFFFFFFF:FFFFF:FFF:
@A00769:42:HV3CFDRXX:1:2101:10565:9486 1:N:0:CGAGGCCAAG+CCGGTAACAC
GTGTCAGCAGCCGCGGTAATACGTAGGTGGCAAGCGTTGTCCGGATTTATTGGGCGTAAAGCGAGCGCAGGCGGTTTCTTAAGTCTGATGTGAAAGCCCCCGGCTCAACCGTGGAGGGTCATTGGAAACTGGAAAACTTGAGTGCAGAAGAGGAAAGTGGAATTCCATGTGTAGCGGTGAAATGCGCAGAGATATGGAGGAACACCAGTGGCGAAGGCGACTTTCTGGTCTGTAACTGACGCTGATGTGCG
+
FFFFFFFFFFFFFFFFFFFFFFFFFFFFFFFFFFFF:,FFFFFFFFFFFFFFFFFFFFFFFFFFFFFFFFFFFFFFFFFFFFFFFFFFFFFFFFFFFFFFFFFFFFFFFFFFFFFFFFFFFFFFFF,FFFFFFFF:FF,FFFFFFFFFFF,FFFFFFFFFFFFFFFFFFFFFFFFFFFFFFF,F:FF:F,F:,,FFFFF:,FF,:FFFFFF:F:,FFFFFFFF:FFFFFFFFFFFF:FFFFFFF:FFFFFF
@A00769:42:HV3CFDRXX:1:2101:14416:9486 1:N:0:CGAGGCCAAG+CCGGTAACAC
GTGTCAGCAGCCGCGGTAATCGGAGATGTGTATTAGATACCCCAGTAGTCC
+
FF:FFF:FFFF:FF::FFF:FF:FFFF:F,FFFFF:F,FFFF:FFFF:FF:
@A00769:42:HV3CFDRXX:1:2101:4038:9518 1:N:0:CGAGGCCAAG+CCGGTAACAC
GTGCCAGCCGCCGCGGTAATACGTATGTTCCAAGCGTTATCCGGATTTATTGGGCGTAAAGCGAGCGCAGACGGTTATTTAAGTCTGAAGTGAAAGCCCTCAGCTCAACTGAGGAATTGCGTTGGTAACTGGATGACTTGAGTGCAGTAGAGGAAAGTGGAACTCCATGTGTAGCGGTGAAATGCGGAGATATATGGAGGAACACCAGTGGCGAAGGCGGCTCTCTGGTCTGTAACTGACGCTGAGGCTCG
+
FFF,FF:F:FFFFFF:FFFFFFFFF,FF:FFFFFFFFFFFFFFFF,FFFFFFFFFFFFFFFFFFF,FFF:,FFF,FF:FFFFFFFFFFFFFFFFFFFFF:F:FFF,FFFFF:FFFFFFF::FFFF,FFFFFF:FFFFFFFFFFFFFFFFFF:FF,F,FFFFF:FFF:FFFFFFFFFFFFFF:,FF,,FFFFFFFFF,FFFFF,,FFFFFFFFFFFF:FFFFFFFFFFFF:FFFFFFFFFFFFFFFFF:FFF
@A00769:42:HV3CFDRXX:1:2101:6460:9518 1:N:0:CGAGGCCAAG+CCGGTAACAC
GTGTCAGCCGCCGCGGTAATACGTAGGTGGCAAGCGTTGTCCGGATTTATTGGGCGTAAAGCGAGCGCAGGCGGTTTCTTAAGTCTGATGTGAAAGCCCCCGGCTCAACCGGGGAGGGTCATTGGAAACTGGGAGACTTGAGTGCAGAAGAGGAGAGTGGAATTCCATGTGTAGCGGTGAAATGCGTAGATATATGGAGGAACACCAGTGGCGAAGGCGGCTCTCTGGTCTGTAACTGACGCTGAGGCTCG
+
FFFFF:FFFFFFFFFFFFFFFFFFFFFFFFFFFFFFFFFFFFFFFF:FF:FFFFFFFFFFFFFFFFFFFFFFFFFFFFFFFFFFFFFFFFFFFFFFFFFFFFFFFFFFFFFFFF,FFFFFFFFFFFFFFFFFFFFF:FFFFFFFF:FFFFFFFFFFFFFFFFFFFFFFFFFFFFFFFFFFFFF:FF:FFFFFFFFFFFFFFFFFFFFFFFFFFFFFFFFFFFFFFFFF:FFFFFFFFFFFFFFFFF:FFF,
@A00769:42:HV3CFDRXX:1:2101:8477:9533 1:N:0:CGAGGCCAAG+CCGGTAACAC
GTGTCAGCCGCCGCGGTAATACGTAGGTGGCAAGCGTTGTCCGGATTTATTGGGCGTAAAGCGAGCGCAGGCGGTTTCTTAAGTCTGATGTGAAAGCCCCCGGCTCAACCGGGGAGGGTCATTGGAAACTGGGAGACTTGAGTGCAGAAGAGGAGAGTGGAATTCCATGTGTAGCGGTGAAATGCGTAGATATATGGAGGAACACCAGTGGCGAAGGCGGCTCTCTTGTCTGTAACTGACTCTGAGGCTCG
+
FFFFFFF,FFFFFFFFFFFF:FF:FFFFF:::FFFF:FFFF:FFFF,,FF,FFFFFFFFFFFFF:F,F,FFFFFF,FFF::FFFFFF:FFF:FFFFFFFF:FF:,FF:FFFFF,,FFFFFFFF::FFF,,,F,FFFFFF:FFFFFFFF,:F,FFFFFFFFFFFFFFFF:F:F,:F::FFFFFFF::FFFFFF,FF:FF,FFFFFF,FFFFFF,FF:F,:FFFFF::,:FFF,,FFF:FFF:F:,FF,FFF,
@A00769:42:HV3CFDRXX:1:2101:2338:9580 1:N:0:CGAGGCCAAG+CCGGTAACAC
GTGCCAGCAGCCGCGGTAATACGTAGGTGGCAAGCGTTGTCCGGATTTATTGGGCGTAAAGCGAGCGCAGGCGGTTTCTTAAGTCTGATGTGAAAGCCCCCGGCTTAACCGGGGAGGGTCATTGGAAACTGGGAGACTTGAGTGCAGAAGAGGAGAGTGGAATTCCATGTGTAGCGGTGAAATGCGTAGATATATGGAGGAACACCAGTGGCGAAGGCGGCTCTCTGGTCTGTAACTGACGCTGAGGCTCG
+
FFFFFFFFFFFFFFFFFFFFFFFF:FFFFFFFFFFFFFF:FFFFFF::FFFFFFFFFFFFFFFFFFFFFFFFFFFFFFFFFFFFFFFFFFFFFFFFFFFFFFFFFFFFF:FFFFFFFFF:FFFFFFFF:FFFFFFFFFFFFFFFFFF:,FFFFF:FFFFFFFFFF,FFFFFFFFFFFFFFFFFFFF,FFFFF,:FFFFFFFFF:F:FFFFFFFF:FFFFFFFFFFFF:F:FFFF:FFFF:FF,FFF,F:F,
@A00769:42:HV3CFDRXX:1:2101:2293:9659 1:N:0:CGAGGCCAAG+CCGGTAACAC
GTGCCAGCAGCCGCGGTAATACGTAGGTGGCAAGCGTTGTCCGGATTTATTGGGCGTAAAGCGAGCGCAGGCGGTTTCTTAAGTCTGATGTGAAAGCCCCCGGCTTAACCGGGGAGGGTCAGTGGAAACTGGGAGACTTGAGTGCAGAAGAGGAGAGTGGAATTCCATGTGTAGCGGTGAAATGCGTAGATATATGGAGGAACACCAGTGGCGAAGGCGGCTCTCTGGTCTGTATCTGACGCTGAGGCTCG
+
FF:FFFFFF,FFFFFFFFFFFFFFFFFFFFFFFFFFF:FFFFFFF,FFFF:FFFFFFFFFFFFFFFFFFFFFFFFFFFFFFFF:FFFFFFFFFFF:FFFFFF:FFF:FFFFFFFFFFFFFF,:FFFFFFFFFF:FFFFFFFFFF,:FF,FFFF,FFFFFF::FFF:F:FFFFFFFFFFFF,,FFFF,,FFF,F:FFF,FF,,,,F:FF,:FFFFFF,FFFFFF,FFFFF:F:F,,FF::FFFFF,F:,F:,
@A00769:42:HV3CFDRXX:1:2101:8142:9674 1:N:0:CGAGGCCAAG+CCGGTAACAC
GTGTCAGCCGCCGCGGTAATACGTAGGTGGCAAGCGTTGTCCGGATTTATTGGGCGTAAAGCGAGCGCAGGCGGTTTCTTAAGTCTGATGTGAAAGCCCTCAGCTCAACTGAGGAATTGCTTTGGAAACTGGATGACTTGAGTGCAGTAGAGGAAAGTGGAACTCCATGTGTAGCGGTGAAATGCGTAGATATATGGAAGAACACCAGTGGCGAAGGCGGCTTTCTGGACTGTAACTGACGTTGAGGCTCG
+
FFFFFFFFFFFFFFFFFFFFFFF:FFFFFFFFFFFFFFFFFFFFFFFFFFFFF:FFFFFFFFFFFFFFFFFFFFFFFFFFFFFFFFFFFF:FFFFFFFFFFFFFFFF:FFF:FFFFFFFFFFFFFFFFFFFFFFFFFFFFF:FFFFFFFFF:FFFFFFFF,FFFFFFFFFFFFFFFFFFFFFFF:FFFFFFFFFFFFFFFFFFFFFFFF,:FFFFF:FFFFFFFFF:FFFF:FFFFFFF,FFFFF,FFFFF
@A00769:42:HV3CFDRXX:1:2101:4264:9690 1:N:0:CGAGGCCAAG+CCGGTAACAC
GTGCCAGCAGCCGCGGTAATACGTAGGTGGCAAGCGTTGTCCGGATTTATTGGGCGTAAAGCGAGCGCAGGCGGTTTCTTAAGTCTGATGTGAAAGCCCCCGGCTCAACCGGGGAGGGTCATTGGAAACTGGGAGACTTGAGTGCAGAAGAGGAGAGTGGAATTCCATGTGTAGCGGTGAAATGCGTAGATATATGGAGGAACACCAGTGGCGAAGGCGACTCTCTGGTCTGTAACTGACGCTGGGGCT
+
FFFFFFFFFFFFFFFFFFFFFFFFFFFFFFFFFFFFF,FFFFFF,FF,FFFFFFFFFFFFFFFFFFFFF:FFFFFFFFFFFFFF::FFFFFFFFFFFFFFFF:F:FF:FFFFF:FFFFFFFFFFFFFFFFFFFFFFFFFF:FFFF,:F,FFF:FFFF:F:FFFFF:FFFFFFF:FFF:FFFFFFFFFFFFFF:FF:FFFFFFF:F,F:FFF:FFFFFFFFFFFFFFF:FFFFFFFFFFFFFF:F:F,FF
@A00769:42:HV3CFDRXX:1:2101:25834:9690 1:N:0:CGAGGCCAAG+CCGGTAACAC
GTGTCAGCCGCCGCGGTAATACGTATGTTCCAAGCGTTATCCGGATTTATTGGGCGTAAAGCGAGCGCAGACGGTTATTTAAGTCTGAAGTGAAAGCCCTCAGCTCAACTGAGGAATTGCTTTGGAAACTGGATGACTTGAGTGCAGTAGAGGAAAGTGGAACTCCATGTGTAGCGGTGAAATGCGTAGATATATGGAAGAACACCAGTGGCGAAGGCGGCTTTCTGGACTGTCACTGACGTTGAGGCTCG
+
FFFFFFFFFFFFFFFFFFFFFFFFFFFFFFFFF:FFFFFFFFFFFFFFFFFFFFFFFFFFFFFFFFFFFFFFFFFF:FFFFFFFFFFFFFF:FFFFFFFFFFFFF:FFFFFFFFFFFFFFFFFF,FFFFFF,FFFFFFFFFFFF:FFFFFFFFFFFFF,FFFFFFFFF:F:FF:FF:FFFF:FFFFFFFFFFFFF:,FFFFF:FFFFFFFFFFFF:FF:FFFFFFFFFFFFFF,FFF:FFF:FFFF:FFFF
@A00769:42:HV3CFDRXX:1:2101:15537:9706 1:N:0:CGAGGCCAAG+CCGGTAACAC
GTGTCAGCAGCCGCGGTAAGGCAGCGTCAGATGTGTATTAGATACCCGAGTAGTCCCTGTCTTTATACACATCTCCGAGCCCACGAGACCGAGGCCAAGATCGCGTATGCCGTCTTCTGCTTGAAAAGGGGGGGGGGGGGGGGGGGGGGGGGGGGGGGGGGGGGGGGGGGGGGGGGGGGGGGGGGGGGGGGGGGGGGGGGGGGGGGGGGGGGGGGGGGGGGGGGGGGGGGGGGGGGGGGGGGGGGGGGGGG
+
FFFFFFFFFFFFFFFFFFFFFFFFFFFFFFFFFFFFFFFFFFFFFFFFFFFFFFFFFFFFFFFFFFFFFFFFFFFFFFFFFFFFFFFFFFFFFFFF:FFFFF,,FF,F:FFF,:FF,FF::FF,:,:,:,FFFFFFFFFFFFFFFFFFFFFFFFFFFFFFFFFFFFFFFFFFFFFFFFFFFFFFFFFFFFFFFFFFFFFFFFFFFFFFFFFFFFFFFFFFFFFFFFFFFFFFFFFFFFFFFFFFFFFFFFF
@A00769:42:HV3CFDRXX:1:2101:10926:9737 1:N:0:CGAGGCCAAG+CCGGTAACAC
GTGTCAGCCGCCGCGGTAATACGTAGGTGGCAAGCGTTGTCCGGATTTATTGGGCGTAAAGCGAGCGCAGGCGGTTTCTTAAGTCTGATGTGAAAGCCCCCGGCTCAACCGGGGAGGGTCATTGGAAACTGGGAGACTTGAGTGCAGAAGAGGAGAGTGGAATTCCATGTGTAGCGGTGAAATGCGTAGATATATGGAGGAACACCAGTGGCGAAGGCGACTCTCTGGTCTGTAACTGACGCTGAGGCTCG
+
FFF:FFFFFFFFFFFFF,FFFFFFFFFF:FFFFFFFFFFFFFFFFFFFF:FFFFFFFFFFFFFFFFFFFFFFFFFFFFFFFFFFF:F:FF,FFFFFFFFFF:FFFF::FFFFFFFFFFFFFFFF,FFF:,F,FF:FFFF:,FFFFFFFFFFFFFFFFFFFFFFFFFFFF::FFFFFFFFFFF:FFF,FFFF:FFFFFFFFF,:FFFFFFFFFFFFFFFFFFFFFFF:FFFF,F,:FFF:FFFF:FFFFFFF
@A00769:42:HV3CFDRXX:1:2101:16477:9768 1:N:0:CGAGGCCAAG+CCGGTAACAC
GTGTCAGCCGCCGCGGTAATACGTAGGTGGCAAGCGTTGTCCGGATTTATTGGGCGTAAAGCGAGCGCAGGCGGTTTCTTAAGTCTGATGTGAAAGCCCCCGGCTCAACCGGGGAGGGTCATTGGAAACTGGGAGACTTGAGTGCAGAAGAGGAGAGTGGAATTCCAGGTGTAGCGGTGAAGTGCGTAGATATATGGAGGAACACCAGTGGCGAAGGCGGCTCTCTGGTCTGTCACTGACGCTGAGGCTCG
+
FFFFFFFFFFFFFFFFFFFFFFFFFFFFFFFFFFFFFFFFFFFFFFF,FFFFFFFFFFFFFFFFFFFFFFFFFFF:FFFFF:FFFFFFFFFFF,FFFFFFFFFFFFFF,FFFFFFFFFFF:,FFF:FFFFFFF:FF,F:FFFFFF,F:,FFFF:F,F:FFF,FF:,F,F,F::FFF:,FF,,FF,FF,FF,,::FF:FFF:,:F:F,F:FFFFF:FFFFFFFFF,FFFFFFFF,,FFF:FFF::FFFFFFF
@A00769:42:HV3CFDRXX:1:2101:5258:9784 1:N:0:CGAGGCCAAG+CCGGTAACAC
GTGTCAGCAGCCGCGGTAATACGTAGGTGGCAAGCGTTGTCCGGATTTATTGGGCGTAAAGCGAGCGCAGGCGGTTTCTTAAGTCTGATGTGAAAGCCCCCGGCTCAACCGGGGAGGGTCATTGGAAACTGGGAGACTTGAGTGCAGAAGAGGAGAGTGGAATTCCATGTGTAGCGGTGAAATGCGTAGATATATGGAGGAACACCAGTGGCGAAGGCGACTCTCTGGTCTGTAACTGACGCTGAGGCTCG
+
FFFFFFFFFFFFFFFFFFFFFFFFFFFFFFFFFFFFFFFFFFFFFF,:FFFFFFFFFFFFFFFFFFFFFFFFFFFFFFFFFFFFFFFF:FFFFF:FFFFFFFFFFFFFFFFFFFFFFFFFFFFFFFFFF,FFFFFFFFFFFFFFFFFFFFFFFFFFFFFFFFFFF:FFFFFFFFFFFFFFFFFFFFFFFFFFFF:FFFFFFFFFFFFFFFFFFFFFFFFFFFFFFFFFFFFFF,FFFFFFFFFFFFFFFFF
@A00769:42:HV3CFDRXX:1:2101:29812:9815 1:N:0:CGAGGCCAAG+CCGGTAACAC
GTGTCAGCAGCCGCGGTAATACGTAGGTGGCAAGCGTTGTCCGGATTTATTGGGCGTAAAGCGAGCGCAGGCGGTTTCTTAAGTCTGATGTGAAAGCCCCCGGCTCAACCGGGGAGGGTCATTGGAAACTGGGAGACTTGAGTGCAGAAGAGGAGAGTGGAATTCCATGTGTAGCGGTGAAATGCGTAGATATATGGAGGAACACCAGTGGCGAAGGCGACTCTCTGGTCTGTAACTGACGCTGAGGCTCG
+
::FFFFFFFFFFFFF::FFFFFFFFFFFF::F:FFF::FFFF:FFFFFFFFF::,F:FFFFF,F,F:FF:F:FF,FFF:FFFFF,F,FFFFFFF:FF,FFFF,FFFFF:FFFF:FF:FFFFFFFFF,FFFF,FFFFFF,:FF:FFF:FF:FFFFFFFFF:FF::FFFFFF:FFF,FFF:FFFFF:F:F,:FFFFF,FF,FFFFFF:FFFF,F,FFF,FFFFFFFFF,,FFFFFFFFF:F:,FFFFF,:FF:
@A00769:42:HV3CFDRXX:1:2101:1090:9862 1:N:0:CGAGGCCAAG+CCGGTAACAC
GTGTCAGCAGCCGCGGTAATACGTAGGTGGCAAGCGTTGTCCGGATTTATTGGGCGTAAAGCGAGCGCAGGCGGTTTCTTAAGTCTGATGTGAAAGCCCCCGGCTCAACCGGGGAGGGTCATTGGAAACTGGGAGACTTGAGTGCAGAAGAGGAGAGTGGAATTCCATGTGTAGCGGTGAAATGCGTAGATATATGGAGGAACACCAGTGGCGAAGGCGGCTCTCTGGTGTGTAACTGACGCTGAGGGTCG
+
FFFFFFFFFFFFFFFFFF:FF:FFFFFFFFFFFFFFF:FFFFFFF:FFFFFFFFFFFFFFFF:FF:FFFFFFFFFFFFFF:FFF,FFFFFFF:,,FFFF:FFF:::::F:FFFF:FFFF,:FFFFF:F,FFFFFF:,F,FFFFFFFF,::,FF:FFFFFFF:FF,,FFFF:F:F,FFFF,:,FF,F,,F:F,F:FFF,:FF,:,:,FFFF,,,,,FFFFF:F:F,FFFF,FFFF,,FF,,::FF,F,,:,F
@A00769:42:HV3CFDRXX:1:2101:4417:9893 1:N:0:CGAGGCCAAG+CCGGTAACAC
GTGTCAGCCGCCGCGGTAATTAGATACCCCAGTAGTCC
+
FFFFF,FF:FFFFF:FFFFFFFFFFFFFFFFFFF:FFF
@A00769:42:HV3CFDRXX:1:2101:31557:9925 1:N:0:CGAGGCCAAG+CCGGTACCAC
GTGCCAGCAGCCGCGGTAATACGTAGGTGGCAAGCGTTGTCCGGATTTATTGGGCGTAAAGCGAGCGCAGGCGGTTTCTTAAGTCTGATGTGAAAGCCCCCGGCTCAACCGGGGAGGGTCATTGGAAACTGGGAGACTTGAGTGCAGAAGAGGAGAGTGGAATTCCATGTGTAGCGGTGAAATGCGTAGATATATGGAGGAACACCAGTGGCGAAGGCGACTCTCTGGTCTGTAACTGACGCTGAGGCTCG
+
FFFFFFFFFFFFFFFFFFFFFFFFFFF:FFFFFFFF:,F,,FFFF:FFF:FFFFFFFFFFFFFFFFFFFFFFFFFF,::FFFF:FFF:FFFFFFF,FFFFFFFF:FFFFFFFFFF,,:FFFFF,FF,FFFFFFFF:FF,FFFF,F,F:FFFFFF:F:FFFF:FFFFF:FFFFFFF,FFFFFFFFFFFFFFFFFFFFF,FFF:FFFF,,FF:FFFFFFF:FF,F:FFFF,FFFFF,FFFFFFFF,FFFFFF:
@A00769:42:HV3CFDRXX:1:2101:13250:9940 1:N:0:CGAGGCCAAG+CCGGTACCAC
GTGTCAGCCGCCGCGGTAATACGTAGGTGGCAAGCGTTGTCCGGATTTATTGGGCGTAAAGCGAGCGCAGGCGGTTTCTTAAGTCTGATGTGAAAGCCCCCGGCTCAACCGGGGAGGGTCATTGGAAACTGGGAGACTTGAGTGCAGAAGAGGAGAGTGGAATTCGATGTGTAGCGGTGAAATGCGTAGTTATATGGAGGAACACCAGTGGCGAAGGCGGCTCTCTGGTCTGTAACTGACGCTGAGGCTCG
+
F:FFFFFFFFFFF:FFFFFFFFF:FFFFFFFFFFFFF,FFFFFFFFFF,FFFFFFFFFFFFFFFFFFFFFF:FFFFFFFFFFFF,FF,FF:F:FFFFFFFFFFFFF:FFFFFFFFFF::::FFF:F,F,FFFFFF:F,FFFFFF::F:FF,FFFFFFFFFFF:FF,F:F:F:FFFFFFFF,F:F:F,FF:F,F:FFFF:F:,FF:FFFFFFFF:::FF:FFFFFFFFFFF::F,,FFF:F,FFFFF,FFFF
@A00769:42:HV3CFDRXX:1:2101:9769:9987 1:N:0:CGAGGCCAAG+CCGGTAACAC
GTGTCAGCAGCCGCGGTAATACGTAGGTGGCAAGCGTTGTCCGGATTTATTGGGCGTAAAGCGAGCGCAGGCGGTTTCTTAAGACTGATGTGAAAGCCCCCGGCTCAACCGGGGAGGGTCATTGGAAACTGGGAGACTTGAGTGCAGAAGAGGAGAGTGGAATTCCATGTGTAGCGGTGAAATGCGTAGATATATGGAGGAACACCAGTGGCGAAGGCGGCTCTCTGGTCTGTAACTGACGCTGAGGCTCG
+
FFFFFFFFFFFFFFFFFFFFFFFFFFFFFFFFFFFFFFFFFFFFF:F:FFFFFFFFFFFFFFFFFFFFFFFFFFFFFFF,FFFFFFFFFFFF,FFFFFFFFFFFFFFFFFFFFFFFFFFFFFFFFF:FFFFFFFFFFF:FFFFFFFFFFFFFFFFFFFFFFFFFFFFFF,FFFFF:FFFFFFFFFFFFFFF:FFFFFFF:F,,FFFF:FFFFFFFFFFFFFFFFFFFFFFF:F:FFF:FFFFF:FF:FFFF
@A00769:42:HV3CFDRXX:1:2101:6840:10019 1:N:0:CGAGGCCAAG+ACGGTAACAC
GTGTCAGCAGCCGCGGTAATACGTAGGTGGCAAGCGGGGTCCGGATTTATTGGGCGTAAAGAGAGCGCAGGCGGTTTCATAAGTCGGATGTGAAAGCCCCAGGCTCAACCGGGGAGGGTCATTGGAAACTGGGAGACTTGAGTGCAGAAGAGGAGAGTGGAATTCGATGTGTAGCGGTGAAATGCGTAGATATATGGAGGAACACCAGTGGCGAAGGCGACACTCTGGTCTGTAACTGACGCTGAGGCTCG
+
,FFF,F,:,FF:::F,FFFFF:FFFF,,F,:F,F,:,,,:F:FF:F,FFFF,FF,F,F,FF,F,,FFF,FFFFFFFF,,FF,:F,,FF:FF:FFFFF:,,,,::F,:,F,F,,FF,FFFFF,:F:FFF:FFF,FFFF:F,F,F,FFFF,::FFF,:FFFFFFFFF,:,:F:F:F:FF,:F:F,,,FF,F,F,,:F:,F,FF,FFF:,FF,FF::FF,FFFF,:FF::F:FFFFFFFFFFF,FF:FF,::F,
@A00769:42:HV3CFDRXX:1:2101:22978:10034 1:N:0:CGAGGCCCAG+CCGGTAACAC
GTGCCAGCAGCCGCGGTAATACGTAGGTGGCAAGCGTTGTCCGGATTTATTGGGCGTAAAGCGAGCGCAGGCGGTTTCTTAAGTCTGATGTGAAGGCCCCCGGCTCAACCGGGGAGGGTCATTGGAAACTGGGAGACTTGAGTGCAGAAGAGGAGAGTGGAATTCCATGTGTAGCGGTGAAATGCGTAGATATATGGAGGAACACCAGTGGCGAAGGCGACTCTCTGGTCTGTCACTGACGCTGAGGGTCG
+
FFF,FFFF:FFFFFFFFFFFFFF,FFF,,,FF:FFF:::FFFFFF:,,FFFFFF,FFFFFF:F,FFFFFFFFFFFFFFFFFFFFF,F,:F:FFFFFFFFFFFFFFFFFFFF,FFFFFFFF,FF:FF:F:FF:FFF:FF,FFFF,:F:F,F::FF,FFFFFFFF,,,,FFFFFFFFFFFFFFF:FF,::FFFF,FF::,FF:F:,FFFFF:FFF:FFFFF,,F,FF:,FFFFFF,,FFFF,F,FFF,F,:::
@A00769:42:HV3CFDRXX:1:2101:23140:10034 1:N:0:CGAGGCCAAG+CCGGTAACAC
GTGTCAGCCGCCGCGGTAAGGCAGCGTAGATGTGTATTAGATACCCCTGTAGTCC
+
FFFFFFFFFFFFFFFFFFFFFFFFFFFFFFFFFFFFFFFFFFFFFFFFFFFFFFF
@A00769:42:HV3CFDRXX:1:2101:23502:10097 1:N:0:CGAGGCCAAG+CCGGTAACAC
GTGTCAGCCGCCGCGGTAATACGTAGGTGGCAAGCGTTGTCCGGATTTATTGGGCGTAAAGCGAGCGCAGGCGGTTTCTTAAGTCTGATGTGAAAGCCCCCGGCTCAACCGGGGAGGGTCATTGGAAACTGGGAGACTTGAGTGCAGAAGAGGAGAGTGGAATTCCATGTGTAGCGGTGAAATGCGTAGATATATGGAGGAACACCAGTGGCGAAGGCGACTCTCTGGTCTGTAACTGACGCTGAGGCTCG
+
FFFFFFFFFFFFFFFFFF:FFFFFFFFFFFFFFFFFFFFFFFFFFFFFFF:FFFFFFFFFFFFFFFFFFFFFFFFFFFFFFFFFFFFFFFFFF:FFFFFFFFFFFFF,FFFFFFFFFFFFF:FFFFFFFFFFFFFFFFFFFFFFFFFFFFFFFFFFFFFFF,FFFFFFFFFF:FFFFFFFF:FFFFFFFF::FFFF:FFFF:FFFFFFFFFFFFFFFFFFFFFFFFF:FFFFFFFFFFFFFFFFFFFFFF,
@A00769:42:HV3CFDRXX:1:2101:19208:10113 1:N:0:CGAGGCCAAG+CCGGTACCAC
GTGTCAGCAGCCGCGGTAATACGTAGGTGGCAAGCGTTGTCCGGATTTATTGGGCGTAAAGCGAGCGCAGGCGGTTTCTTAAGTCTGATGTGAAAGCCCCCGGCTCAACCGGGGAGGGTCATTGGAAACTGGGAGACTTGAGTGCAGAAGAGGAGAGTGGAATTCCATGTGTAGCGGTGAAATGCGTAGATATATGGAGGAACACCAGTGGCGAAGGCGACTCTCTGGTCTGTCACTGACGCTGAGGCTCG
+
FFFFFFF:FFFFFFFFFFFFFFFFFFFFFFFFFFFF,,FFFFFFF,,:F:FFFFFFFFFFFFFFFFFFFFFFFFFFFF:FFFFFFFF:,FFFFFF:FFFFFFFFFFFFF:FFFFFFFFFFFFFFFF,FFFFFFFFFF:FFFFFFFFFF:FFFFFFFFFF:FFFFF:FFFFFFFFFFFFFFFFFFFFFF:FFFFFFF:FFFFFFFFFFFF::FFFFFFFFFFFFFFF:FFFFFF::FFFFFFFFFFFFFFFF
@A00769:42:HV3CFDRXX:1:2101:18502:10175 1:N:0:CGAGGCCAAG+CCGGTAACAC
GTGCAGCCGCCGCGGTAATACGTAGGTGGCAAGCGTTGTCCGGATTTATTGGGCGTAAAGCGAGCGCAGGCGGTTTCTTAAGTCTGATGTGAAAGCCCCCGGCTCAACCGGGGAGGGTCATTGGAAACTGGGAGACTTGAGAGCAGAAGAGGAGAGTGGAATTCCATGTGTAGCGGTGAAATGCGTAGATATATGGAGGAACACCAGTGGCGAAGGCGGCTCTCTGGTCTGTAACTGACGCTGAGGCTCGA
+
FFFFFFFFFFFFFFFFFFFFFF::FFFFFFFFFFFFFFFFFFF:FFFFFFFFFFFFFFF:FFFFFFFFFFFFFFFFFFFFFFFFFFFFF:FF::FFFFFFFFFFFFFFFFFFFFFFFFFFF,FFFFFFFFFFFF:F:FF:FFFFFFFFFFFFFFFFFFFF:FFFFFFFFFFFFFFFFFFF:FFFF::FFF,FFFFFFFFFFFFFFFFFFFFFFFFFFFFFFFFFFFF:FFFFFFFFFFF,FFFFF,F:FFF
@A00769:42:HV3CFDRXX:1:2101:14208:10191 1:N:0:CGAGGCCAAG+CCGGTAACAC
GTGCCAGCAGCCGCGGTAATACGTAGGTGGCAAGCGTTGTCCGGATTTATTGGGCGTAAAGCGAGCGCAGGCGGTTTCTTAAGTCTGATGTGAAAGCCCCCGGCTCAACCGGGGAGGGTCATTGGAAACTGGGAGACTTGAGTGCAGAAGAGGAGAGTGGAATTCCATGTGTAGCGGTGAAATGCGTAGATATATGGAGGAACACCAGTGGCGAAGGCGGCTCTCTGGTCTGTAACTGACGCTGAGGCTCG
+
FFFFFF,FF::FFFFFFF,F,F,FF:FFFFFFFF:FFFF,F:FFF,,F:FFFFFFFFFFFFFFFF:FFFFFFFFFFFFFFFFFFFFFFFF:F:FF:FFFFFFFF:FFFFFFFFF:FFFF::FFFFF,FFFFFF:FFFF,,FFFFFFFF:FFFFFFFFFFFFF:FF,FF:FFFFFFFFFFFF:FFFFFFFFFFFFF,FFF,FFFFFFFFFFFF,FFFFF,FFFFFFFFF:F:FFFF::FFF::FFF:FFFF:
@A00769:42:HV3CFDRXX:1:2101:7021:10269 1:N:0:CGAGGCCAAG+CCGGTAACAC
GTGTCAGCCGCCGCGGTAATACGTATGTTCCAAGCGTTATCCGGATTTATTGGGCGTAAAGCGAGCGCAGGCGGTTTCTTAAGTCTGATGTGAAAGCCCCCGGCTCAACCGGGGAGGATCATTGGAAACTGGGAGACTTGAGTGCAGAAGAGGAGAGTGGAATTCCATGTGTAGCGGTGAAATGCGTAGATATATGGAGGAACACCAGTGGCGAAGGCGGCTCTCTGGTCTGTAACTGACGCTGAGGCTCG
+
FFFFFFFFFFFFFFFFFFFFFFFFFFFFFFFF:FFFF:FFFFFFFFFFF:FFFFFFFFFFFFFFFFFFFFFFFFFFFFFFFFFFFFFFFFFFFFFFFFFFFFFFFF:FFFFFFFFFFFFFFFFF:F:FFFFFFF:FFF,FFFFFFFFF,F:FFFFFFFFFFFFFFF:FFFFFFFFFFFFFFF:FFF,FFFFFFFFFFFFFFFFFFFFFF:FFFFFFFFFFFFF:FFFFFFFFFFFFFFFFFFFFFF:FFFF
@A00769:42:HV3CFDRXX:1:2101:7003:10300 1:N:0:CGAGGCCAAG+CCGGTAACAC
GTGTCAGCCGCCGCGGTAATACGTAGGTGGCAAGCGTTGTCCGGATTTATTGGGCGTAAAGCGAGCGCAGGCGGTTTCTTAAGTCTGATGTGAAAGCCCCCGGCTCAACCGGGGAGGGTCATTGGAAACTGGGAGACTTGAGTGCAGAAGAGGAGAGTGGAATTCCATGTGTAGCGGTGAAATGCGTAGATATATGGAGGAACACCAGTGGCGAAGGCGACTCTCTGGTCTGTAACTGACGCTGAGGCTCG
+
FF:FFFFFF::FFFFFFFFFF:FFFFFF:FFFFFFFF:FFF:FFFF,F:FFFFFFFFFFFFFFFFFFFFFFFFFFFFFFFFFFFFFFFFFFFFFFFFFFFFFFFFF:FFFFFFFFFFFFFFFFFFF,FFFFFFFFFFF::FFFFFFFFFFFFFFFFFFFFF,FFF:,FFFFFFF,FF:FFFFFFFFFFFF:FFF,,FFFFFFF:FFFFF:FF:F:F,FF:FFFFFFFFFFF:FFFFFF:FFFF,,FFFFFF
@A00769:42:HV3CFDRXX:1:2101:14217:10300 1:N:0:CGAGGCCAAG+CCGGTAACAC
GTGCCAGCAGCCGCGGTAATACGTAGGTGGCAAGCGTTGTCCGGATTTATTGGGCGTAAAGCGAGCGCAGGCGGTTTCTTAAGTCTGATGTGAAAGCCCCCGGCTCAACCGGGGAGGGTCATTGGAAACTGGGAGACTTGAGTGCAGAAGAGGAGAGTGGAATTCCATGTGTAGCGGTGAAATGCGTAGATATATGGAGGAACACCAGTGGCGAAGGCGGCTCTCTGGTCTGTAACTGACGCTGAGGCTCG
+
FFFFFFFFFFFFFFFFFFFFFFFF,FFFFFFFFF:FFFFFFFFFFFF:F,FFFFFFFFFFFFF:FFFFFFF:FFFFFFFFFFFFFFF:FFFFFFFFFFFFFFFFFFFFFFFFFFFFFFF:FFFFFF,F:FFFFFFF:,:FFFFFFFF:F:FFFFF:FFFFFF:FFF:FF:FFFFFFFFFFFFFFFF:FFFFF:,FF:FF:FFF,FFF:FFFF:FFFFFFFFFFFFFFFFF:FFFFFFFF:,FF:FF,FFFF
@A00769:42:HV3CFDRXX:1:2101:24740:10300 1:N:0:CGAGGCCAAG+CCGGTAACAC
GTGTCAGCCGCCGCGGTAAGGCTGCGTCAGATGTGTATTAGAAACCCGTGTAGTCC
+
FFFFFFFFFFFFFFFFFFFFFFFFFFFFFFFFFFFFFFFFFFFFFFFFFFFFFFFF
@A00769:42:HV3CFDRXX:1:2101:29478:10300 1:N:0:CGAGGCCAAG+CCGGTAACAC
GTGCCAGCAGCCGCGGTAATACGAAGGGTGCAAGCGTTACTCGGAATTACTGGGCGTAAAGCGTGCGTAGGTGGTCGTTTAAGTCCGTTGTGAAAGCCCTGGGCTCAACCTGGGAACTGCAGTGGATACTGGACGACTAGAGTGTGGTAGAGGGTAGCGGAAATCCTGGTGTAGCAGTGAAATGCGTAGAGATCAGGAGGAACATCCATGGCGAAGGCAGCTACCTGGACCAACACTGACACTGAGGCACG
+
FFF,FFFFFFFFFFFFFFFFFFF:FFFFFFFFFFFFFFF:FFFFFFFFF,FFFFFFFFFFFFFFFFF,FFF,FFFFFF:FFFFFF::,FFFFFFFFFFFF:FFFF,FFFF:FFFFFFFFFFF:FFFFFFFF,F,:FFFFFFFFF,,F:FFFFF,:FF,FFFF,FFF,:FFFFFFFFFFF,FFFFFFFFFFFFF:FFFFFFFFFF,,FFFFFFFFF:FFFFFFF:F,FF,F,F:FFFF:FFFFF:F:FFFF,
@A00769:42:HV3CFDRXX:1:2101:8061:10316 1:N:0:CGAGGCCAAG+CCGGTAACAC
GTGCCAGCAGCCGCGGTAATACGTAGGTGGCAAGCGTTGTCCGGATTTATTGGGCGTAAAGCGAGCGCAGGCGGTTTCTTAAGTCTGATGTGAAAGCCCCCGGCTCAACCGGGGAGGGTCATTGGAAACTGGGAGACTTGAGTGCAGAAGAGGAGAGTGGAATTCCATGTGTAGCGGTGAAATGCGTAGATATATGGAGGAACACCAGTGGCGAAGGCGGCTCTCTGGTCTGTAACTGACGCTGAGGCTCG
+
FFFFFFFFFFFFFFFFFFFFFFFFFFFFFFFFFFFFFFFFFFFFFFFFFFFFFFFFFFFFFFFFFFFFFFFFFFFFFFFFFFFFFFFFFF:FFFFFFFFFFFFFFF:FFFFFFFFFFFFFFFFFFFFFFFFFFFFFFFFFFFFFFFFFFFFFFFFFFFFFFFFFFFFFFFFFFFFFFFFFF:FFFFFFFFFFF,FFFFFFFF:FFFFFFFFFFFFFFFFFFFFFFF:FFFFFF,FFFFFFFFFFFFFFFFF
@A00769:42:HV3CFDRXX:1:2101:9182:10316 1:N:0:CGAGGCCAAG+CCGGTAACAC
GTGTCAGCCGCCGCGGTAATACGTAGGTGGCAAGCGTTGTCCGGATTTATTGGGCGTAAAGCGAGCGCAGGCGGTTTCTTAAGTCTGAGGTGAAAGCCCCAGGCTCAACCGGGGAGGGTCATTGGAAACTGGGAGACTTGAGTGCTGAAGAGGAGAGTGGAATTCCATGTGTAGCGGTGAAATGCGTAGATATATGGAGGAACACCAGTGGCGAAGGCGGCTCTCTGGTCTGTAACTGACGCTGAGGCTCG
+
FFF,FFFFFFFFFFFFFFFFFFF,FFF::F:,FFFFFFFFFFFFFFF:FFFFFFFFFFFFFFF::FF,FFFFFFFF,FF,FFFFF:F:,:FFFFFF:FFF,:FFF,FFFFFFFFF,,:,F:,,FFFF:F,FFF:F:FFFFFFFFF,F:FFFFFFFF,FFFFFFFFFFFFFFFF,FFFFFFFFF:,FFFFFFFFFFFFF,,FFFFF:F,:,FFFFFFFF,FF,F:F:F:FF,FFFFFF:FFFFFFFFF,FF:
@A00769:42:HV3CFDRXX:1:2101:19180:10347 1:N:0:CGAGGCCAAG+CCGGTAACAC
GTGTCAGCAGCCGCGGTAATTAGAAACCCGAGTAGTCCCTGTTCTTATACACATCTCCGAGCCCACGAGACCGAGGCCAAGATCGCGTATGCCGTCTTCTGCTTGAAAAGGGGGGGGGGGGGGGGGGGGGGGGGGGGGGGGGGGGGGGGGGGGGGGGGGGGGGGGGGGGGGGGGGGGGGGGGGGGGGGGGGGGGGGGGGGGGGGGGGGGGGGGGGGGGGGGGGGGGGGGGGGGGGGGGGGGGGGGGGGGGG
+
FFFFFFFF:FFFFFFFFFFFFFFFFFFFFFFFFFFFFFFFFFFFFFFFFFFFF:FFFFFFFFFFFFFFFFFFFFFFFF,:FFFF:FFF:FF,FFFFFF,,F::FF:,::,,:FFFFFFFFFFFFFFFFFFFFFFFFFFFFFFFFFFFFFFFFFFFFFFFFFFFFFFFFFFFFFFFFFFFFFFFFFFFFFFFFFFFFFFFFFFFFFFF:FFFFFFFFFFFFFFFFFFFFFFFFFFFFFFFFFFFFFFFFFFF
@A00769:42:HV3CFDRXX:1:2101:25970:10363 1:N:0:CGAGGCCAAG+CCGGTAACAC
GTGTCAGCCGCCGCGGTAAGGCAGCGTCAGATGTGTATTAGATACCCGTGTAGTCC
+
FF,F:FFFFFFFFFFFFFFFFFFFFFFFFFFFFFFFFFFFFFFFFFFFFFFFFFFF
@A00769:42:HV3CFDRXX:1:2101:1497:10441 1:N:0:CGAGGCCAAG+CCGGTAACAC
GTGTCAGCCGCCGCGGTAATCAGCGTCAGATGTGTATTAGATACCCTAGTAGTCC
+
:,FFFFFFFF,FFFFFFFFFFFFFFFFFF:FFFFFFFFFFF:FFFFFFFFF:F:F
@A00769:42:HV3CFDRXX:1:2101:20292:10457 1:N:0:CGAGGCCAAG+CCGGTAACAC
GTGTCAGCAGCCGCGGTAATACGTAGGTGGCAAGCGTTGTCCGGATTTATTGGGCGTAAAGCGAGCGCAGGCGGTTTCTTAAGTCTGATGTGAAAGCCCCCGGCTCAACCGGGGAGGGTCATTGGAAACTGGGAGACTTGAGTGCAGAAGAGGAGAGTGGAATTCCATGTGTAGCGGTGAAATGCGTAGATATATGGAGGAACACCAGTGGCGAAGGCGGCTCTCTGGTCTGTAACTGACGCTGAGGCTCG
+
FFFFFFFFFFFFFFFFFF:FFFFFFFFFFFFFFFFF,FFFFFFFFFFFFFFFFFFFFFFFFFFFFFFFFFFFFFFFFFFFFFFFFFFFFFFFFF:FFFFFFFFFFFFFFFFFFFFFFFFFFFFFFFFFFFFFFFFFFFFFFFFFFFFFFFFFFFFF:FFFFFFFFFFFFFFFFFFFFFFF:F:FFFFFFFF:FFFFFFFFF:FFFFFFFFFFFFFFFF:FFFFFFFFFFFF:FFFFFFFFFFF:FFFFFF,
@A00769:42:HV3CFDRXX:1:2101:21766:10504 1:N:0:CGAGGCCAAG+CCGGTAACAC
GTGTCAGCAGCCGCGGTAAGCAGCGTCAGATGTGTATTAGAAACCCCCGTAGTCCCTGTCTCTTAACACATCTCCGAGCCCACGAGACCGAGGCCAAGATCTCGTTTGCCGTCTTGTGCTTGAAGAGGGGGGGGGGGGGGGGGGGGGGGGGGGGGGGGGGGGGGGGGGGGGGGGGGGGGGGGGGGGGGGGGGGGGGGGGGGGGGGGGGGGGGGGGGGGGGGGGGGGGGGGGGGGGGGGGGGGGGGGGGGGG
+
FFFFFFFF,FFFFFFFFFFFFFFFFFFFFFFFFFFFFFFFFFFFFFFFFFFFFFFFFFFFFFFFFFFFFFFFFFFFFFFFFFFFFFFFFFFFFFF,FFFFF,FF,,FF,::FF:,,FFFFFF,:,,,F,F:FFFFFFFFFFFFFFFFFFFFFFFFFFFFFFFFFFFFFFFFFFFFFFFFFFFFFFFFFFFFFFFFFFFFFFFFFFFFFFFFFFFFFFFFFFFFFFFFFFFFFFFFFFFFFFFFFFFFFFFF
@A00769:42:HV3CFDRXX:1:2101:18801:10535 1:N:0:CGAGGCCAAG+CCGGTAACAC
GTGTCAGCAGCCGCGGTAATTAGAAACCCGAGTAGTCCCTGTTCTTATACACATCTCCGAGCCCACGAGACCGAGGCCAAGATCTCGTATGCCGTCTTCTGCTTGAAAAGGGGGGGGGGGGGGGGGGGGGGGGGGGGGGGGGGGGGGGGGGGGGGGGGGGGGGGGGGGGGGGGGGGGGGGGGGGGGGGGGGGGGGGGGGGGGGGGGGGGGGGGGGGGGGGGGGGGGGGGGGGGGGGGGGGGGGGGGGGGGG
+
FFFFFFFF:FFFFFFFFFFFFFFFFFFFFFFFFFFFFFFFFFFFFFFFFFFFFFFFFFFFFFFFFFFFFFFFFFFFFF::FFFF,:FF,FFF:FF,::,FF:,FF,F,:,,,FFFFFFFFFFFFFFFFFFFFFFFFFFFFFFFFFFFFFFFFFFFFFFFFFFFFFFFFFFFFFFFFFFFFFFFFFFFFFFFFFFFFFFFFFFFFFFFFFFFFFFFFFF:FFFFFFFFFFFFFFFFFFFFFFFFFFFFFFFF
@A00769:42:HV3CFDRXX:1:2101:1416:10551 1:N:0:CGAGGCCAAG+CCGGTAACAC
GTGCCAGCCGCCGCGGTAATACGTAGGTGGCAAGCGTTGTCCGGATTTATTGGGCGTAAAGCGAGCGCAGGCGGTTTCTTAAGTCTGATGTGAAAGCCCCCGGCTCAACCGGGGAGGGTCATTGGAAACTGGGAGACTTGAGTGCAGAAGAGGAGAGTGGAATTCCATGTGTAGCGGTGAAATGCGTAGATATATGGAGGAACACCAGTGGCGAAGGCGGCTCTCTGGTCTGTAACTGACGCTGAGGCTCG
+
FFFFFFFFFFFFFFFFFFFFFFFFFFFFFFFFFFFFFFFFFFFFFFFFFFFFFFFFFFFFFFFFFFFFFFFFFFFFFFFFFFFFFFFFFFFFF:FFFFFFFFFFFFFFFFFFFFFFFFFFF,FFFFFFFFFFFFFFFFFFFFFFFFFFFFFFFFFFF:FFF:FFFFFFFFFFFFFFFFF:FFFFFFF,FF,:FFFFFFFFF:FFFF,F:FFFFF:F:FFF:F:FFFFFF:FF:::FF:FFF,FFFF::F:,
@A00769:42:HV3CFDRXX:1:2101:20934:10567 1:N:0:CGAGGCCAAG+CCGGTAACAC
GTGCCAGCCGCCGCGGTAATTAGAAACCCTAGTAGTCCCTTCTCTTATACACATCTCCGAGCCCACGAGACCGAGGCCAAGATCTCGTATGCCGTCTTCTGCTTGAAAAGGGGGGGGGGGGGGGGGGGGGGGGGGGGGGGGGGGGGGGGGGGGGGGGGGGGGGGGGGGGGGGGGGGGGGGGGGGGGGGGGGGGGGGGGGGGGGGGGGGGGGGGGGGGGGGGGGGGGGGGGGGGGGGGGGGGGGGGGGGGGG
+
FFFFFFFFFFFFFFFFFFFFFFFFFFFFFFFFFFFFFFFFFFFFFFFFFFFFF:FFFFFFFFFFFFFFFFFFFFFFFF:FFFFF,:FFFFF::FF:FF:,F,,:F:,::,,,F:FFFFFFFFFFFFFFFFFFFFFFFFFFFFFFFFFFFFFFFFFFFFFFFFFFFFFFFFFFFFFFFFFFFFFFFFFFFFFFFFFFFFFFFFFFFFFFFFFFFFFFFFFFFFFFFFFFFFFFFFFFFFFFFFFFFFFFFFF
@A00769:42:HV3CFDRXX:1:2101:4887:10582 1:N:0:CGAGGCCAAG+CCGGTACCAC
GTGTCAGCAGCCGCGGTAATACGGAGGATGCGAGCGTTATCCGGATTTATTGGGTTTAAAGGGTGCGTAGGCGGACTGTCAAGTCAGCGGTAAAATACGGGGGCTCAACCTCCGCCCGCCGTTGAAACTGACGGTCTTGAGTGGGCGAGAAGTATGCGGAATGCGTGGTGTAGCGGTGAAATGCATAGATATCACGCAGAACTCCGATTGCGAAGGCAGCATACCGGCGCCCCAACTGACGCTGAAGCACG
+
FFFFFFFFFFFFFFFFFFFFFFFFFFFFFFFFFFFFFFFFFFFFFFFFF,:FFFFFFFFFFFFFFFF:FFFFFFFFFFFFFFFFFFFFFFFFFFFFF:FFFFFFF:FFFFFFFFFFFFFFFFFF,:FFFFFFFFFFFFFFFFFFFFFFFF,FFFFFFFFFFFFFFFFFFFFFFF:F:FF,FFFFFF:FF:FFFFFF,FFFFFFFFFF:FFFFFFFF,FFFFFFFFFFF:FFFFFFFF:FFFFFFFFFFFF:
@A00769:42:HV3CFDRXX:1:2101:23448:10598 1:N:0:CGAGGCCAAG+CCGGTAACAC
GTGCCAGCCGCCGCGGTAATACGTAGGTGGCAAGCGTTGTCCGGATTTATTGGGCGTAAAGCGAGCGCAGGCGGTTTCTTAAGTCTGATGTGAAAGCCCCCGGCTCAACCGGGGAGGGTCATTGGAAACTGGGAGACTTGAGTGCAGAAGAGGAGAGTGGAATTCCATGTGTAGCGGTGAAATGCGTAGATATATGGAGGAACACCAGTGGCGAAGGCGGCTCTCTGGTCTGTAACTGACGCTGAGGCTCG
+
FFFFFFFFFFFFFFFFFFFFFFFFFFFFFFFFFFFFFFFFFFFFFFFFFFFFFFFFFFFFFFFFFFFFFFFFFFFFFFFFFFFF:FFFFFFFFFFFFFFFFFFFFFFFFFFFFFFFFFFFFFFFFFFFFFFFFFFFFFFFFFFFFFFFFFFFFFFFFFFFFFFFFFFFFFFFFFFFFFFFFF,FFFFFF:FFFFFF:FFFFFFFFFFFFFFFFF:F:FFFFFFFFFFFFFF:F:FFFFFFFFFFFFFFFF:
@A00769:42:HV3CFDRXX:1:2101:16278:10614 1:N:0:CGAGGCCAAG+CCGGTAACAC
GTGCCAGCAGCCGCCGGTAATACGTAGGTGGCAAGCGTTGTCCGGATTTATTGGGCGTAAAGCGAGCGCAGGCGGTGTCTTAAGTCTGATGTGAAAGCCCCCGGCTCAACCGGGGAGGGTCATTGGAAACTGGGAGACTGGAGTGCAGAGGAGGAGAGTGGAATTCCATGTGTAGCGGTGAAATGGTTAGATATATGGAGGAACACGAGTGGCGAAGGCGGCTCTCTGGTCTGTAACTGACGCTGAGGCT
+
FFF,FFFF:FFFFFFFFFF:F,:FFFFFFFFFF::F,F,FF:,F:FF,:FF,FFFFFFFFFFFFFF::F,FFFFFF,FF:FFF:F:,:,,:FFFF,FFFFF:F::F,FF:,FFFF,FFF::,FFFFF,F,F:FF:F:,,,,FF:F:FFF,F,FFFFF:FFFFFFFFFF:F:FFFF,F::FFFFFF,,F,,:FFF,,F,FF:FF::F,FFFF,:,FFFF:F:FFF,F,FF:FF,,:F,FFF,,:,FFF,:F
@A00769:42:HV3CFDRXX:1:2101:28158:10645 1:N:0:CGAGGCCAAT+CCGTTAACAC
GTGTCAGCCGCCGCGGTAATACGTAGGTGGCTAGCGTTGTCCGGATTTATTGGGCGTAAAGCGAGCGAAGGCGGTTTATTAAGTCTGATGTGAAATCCCCCGGCTCAACCGCGGAGCGTCATGGTAAACTCGTGGACTTGAGTTCGTTAGAGGAGAGTGGAATTCCGAGTGTAGAGGTGAAATGCGTAGATATTAGGAGGAACACCAGTGGCGAAGGCGGCTCACTGGAAAGAAACTGACGCTGAGGATCG
+
FFFFFFFFFFFFFFFFFFFFFFF,FFFFFF,,FFFFFFFF,FFFF,FFF,FFFFFFFFFFFFF:FFF,FFFFFF:,:,F,FFFF,:FF,FFFFFF:FFFF,FFFFFFFFF,,FFF,,,:F,F,,,FFFFF,,F,F:FFF:FFF,:,,,FFFFFFFFFFFFFFFFFF,,FF:FFFFFFFFF:FF,FF:FFF:FF,,FFFFFFFFFFFFFFF:F:FFFFFFF,FF,FFFF,,,F,:FFFFFF,FFFFFF:FFF
@A00769:42:HV3CFDRXX:1:2101:12943:10661 1:N:0:CGAGGCCAAG+CCGGTAACAC
GTGCCAGCAGCCGCGGTAATACGTATGTTCCAAGCGTTATCCGGATTTATTGGGCGTAAAGCGAGCGCAGACGGTTATTTAAGTCTGAAGTGAAAGCCCTCAGCTCAACTGAGGAATTGCTTTGGAAACTGGATGACTTGAGTGCAGTAGAGGAAAGTGGAACTCCATGTGTAGCGGTGAAATGCGTAGATATATGGAAGAACACCAGTGGCGAAGGCGGCTTTCTGGACTGTAACTGACGTTGAGGCTCG
+
FFFFFFFFFFFFFFFFF,:FFFFFFFFFFFFFFFFFFF:FFFFFFFFFFFFFFFFFFFFFFFFFFFFFFFFFFFFFFFFFFFFFFFFFFFFFFFFFFFFFFFFFFFFFFFFFFFFFFF:FFFFFFF:FFFF:F:FFFFFFFFFFFFFFFFFFFFFFFFFF,FFFFFFFFFFFFFFFFFFFFFFF:FFFFFF,F:FF,F:FFFFFFFFFFFFFFFFF,FFFFFFFFFFFFFFFFFFFFFFFF:FFFF,FFF,
@A00769:42:HV3CFDRXX:1:2101:4553:10692 1:N:0:CGAGGCCAAG+CCGGTAACAC
GTGCCAGCCGCCGCGGTAAGGCAGCGTCAGATGTGTATTAGAAACCCCCGTAGTCC
+
FFFFFFFFFFFFFFFFFFFFFFFFFFFFFFFFFFFFFFFFFFFFFFFFFFFFFFFF
@A00769:42:HV3CFDRXX:1:2101:31150:10692 1:N:0:CGAGGCCAAG+CCGGTAACAC
GTGCCAGCCGCCGCGGTAATACGTAGGTGGCAAGCGTTGTCCGGATTTATTGGGCGTAAAGCGAGCGCAGGCGGTTTCTTAAGTCTGATGTGAAAGCCCCCGGCTCAACCGGGGAGGGTCATTGGAAACTGGGAGACTTGAGTGCAGAAGAGGAGAGTGGAATTCCATGTGTAGCGGTGAAATGCGTAGATATATGGAGGAACACCAGTGGCGGAGGCGGCTCTCTGGTCTGTAACTGACGCTGAGGCTCG
+
FFFFFFFFFFFFFFFFFFFFFFFFFFFFFFFF:FFF:FFFF:FFFF,F,FFFFFFFFFFFFF:F:FFFFFFFFFFFFFFFFFF:FFFFFF:FFFFFFFFFFFFFFFF:FFFFFFFFFFFF,FFFFF,:F,FFFFFFF:FFFFFFFFFFFFFFFFFFF:FFFFFFFFFFFFFF:FFFFFFFFFFFFFFFFF,FFF:FFFFFF,FFFFF:FFFFFFFFFFFFFFFFFFFFFF,FF,FFFFFF:FFFFF:FFFF
@A00769:42:HV3CFDRXX:1:2101:16043:10739 1:N:0:CGAGGCCAAG+CCGGTAACAC
GTGCCAGCAGCCGCGGTAATACGTAGGTGGCAAGCGTTGTCCGGATTTATTGGGCGTAAAGCGAGCGCAGGCGGTTTCTTAAGTCTGATGTGAAAGCCCCCGGCTCAACCGGGGAGGGTCATTGGAAACTGGGAGACTTGAGTGCAGAAGAGGAGAGTGGAATTCCATGTGTAGCGGTGAAATGCGTAGATATATGGAGGAACACCAGTGGCGAAGGCGGCTCTCTGGTCTGTAACTGACGCTGAGGCTCG
+
FFFFFFFFFFFFFFFFFFFFF:FFFFFFFFFF:FFFFFFFFFFFFF,FFFFFFFFFFFFFFFFFFFFFFFFF:FFFFFFFFFFFFFFFFFFFFFF:FFF:FFFF:FFFFFFFFFFFFFFFFFFFFFFFFFFFFFFFFFF:FFF:FFFF:F:FFFFFFFFFFFFFF,FFFFFFFFFFFFFFFF:FFF,FFFFFFFFF,FFFFFF:FFFFFFFFFFFFFFFF:FFFFFFFFFFFFFFFFFFF,FFFFF,FFFF
@A00769:42:HV3CFDRXX:1:2101:32750:10739 1:N:0:CGAGGCCAAG+CCGGTAACAC
GTGTCAGCAGCCGCGGTAATACGTAGGTGGCAAGCGTTGTCCGGATTTATTGGGCGTAAAGCGAGCGCAGGCGGTTTCTTAAGTCTGATGTGAAAGCCCCCGGCTCAACCGGGGAGGGTCATTGGAAACTGGGAGACTTGAGTGCAGAAGAGGAGAGTGGAATTCCATGTGTAGCGGTGAAATGCGTAGATATATGGAGGAACACCAGTGGCGAAGGCGGCTCTCTGGTCTGTAACTGACGCTGAGGCTCG
+
FFF:FFFFFFFFFFFFFFFFFFFFFFFFFFFFFFFFF:FFFFFFFFFFFFFFFFFFFFFFFFFFF:FFFFFFFFFFFFFFFFFFFFFFFFFFFFFFFFFFFFFFFFFFFFFFFFFFFFFFFFF:FFFFFFFFFFFFFFFFF:FFFFFFFFFFFFFFFFFFFFF:FFFFFFFFFFFFFFFFFF:F:FFFFFFFFFFF:FF,FF,FF:F,FFFFFFFF:FFFFFFFFFFFFFFFFFFFFFFFFFFFFF:FFF,
@A00769:42:HV3CFDRXX:1:2101:24641:10755 1:N:0:CGAGGCCAAG+CCGGGAACAC
GTGCCAGCAGCCGCGGTAATACGTATGTTCCAAGCGTTATCCGGATTTATTGGGCGTAAAGCGAGCGCAGACGGTTATTTAAGTCTGAAGTGAAAGCCCTCGGCTCAACAGAGGAATTGCTTTGGAAACTGGATGACTTGAGTGCAGTAGAGGAAAGTGGAACTCCATGTGTAGCGGTGAAATGCGTCGATATATGGAAGAACACCAGTGGCGAAGGCGGCTTTCTGGACTGTAACAGACGTTGAGCCTCG
+
FF:FF:FF:FFF:F:FFFF,FF::FFF::FFFFFFFFF:,FF,FFF,:FFFFFFF,FFF::F:FFFFFFFFFFF:,F:,FFF:FFF,F:,:FF::FFFF,:,FF:FF:F,FFF:FF,,FFF:FFFFFFF,FFF:FFFF,:FFFFFFFF,FF::F,,,:,:FFFFFF,F,FF:FFFFF,:F:F,,FF,,:F:F,F:,F,:FFFF:FFF,FF,FFFFFFF:FFF,,F:,,,F:,F,,F,FFFF,F:F,,FFF,
@A00769:42:HV3CFDRXX:1:2101:5412:10770 1:N:0:CGAGGCCAAG+TCGGTAACAC
GTGTCAGCCGCCGCGGTAATACGTAGGTGGCAAGCGTTATCCGGAATGATTGGGCGTAAAGGGTGAGCAGGCGGTTCTTCAAGTCATGAGTGAAAGGCAGAAGCTTAACTTCTGTTGGCTGATGAGACTGGAGAACTTGAGTACAGGAGAGGGCGGCGGAACTCCATGTGTAGCGGTAAAATGCGTAGAGATATGGAAGAACACCAGTGGCGAAGGCGGCCGCCTGGACTGAAACTGACGCTCAGGCACGA
+
FFFFFFFFFFFFFFFFFFFFFFFFFFFFFFFFFFFFFFFFFFFFFFFFFFFFFFFF,FFFFFFFFFFFFFFFFFFFFFFFFFFFF:FFFFFFFF:FFFFF:FF:FFFFFFFFFFFFFFFFFFFFFFFFFF:FFFFFFFF:FFFFFFFFFFFFFFFFFFFF:FFFFF,FFFFFFFFFFF:FFFFFFF:FFFFF,FFFF:,F,FFFFFFFFFF::FF:F:FFFF::,FFFFFF:,FFFFF:FF:FFF:FFFFF
@A00769:42:HV3CFDRXX:1:2101:21594:10802 1:N:0:CGAGGCCAAG+CCGGTAACAC
GTGTCAGCCGCCGCGGTAATACGTAGGTGGCAAGCGTTGTCCGGATTTATTGGGCGTAAAGCGAGCGCAGGCGGTTTCTTAAGTCTGATGTGAAAGCCCCCGGCTCAACCGGGGAGGGTCATTGGAAACTGGGAGACTTGAGTGCAGAAGAGGAGAGTGGAATTCCATGTGTAGCGGTGAAATGCGTAGATATATGGAGGAACACCAGTGGCGAAGGCGGCTCTCTGGTCTGTAACTGACGCTGAGGCTCG
+
:FFFF,FFFFFFFFFFFFFFFFFFFFFFFFFFFFFFF:FFFFFFF,F,,:FFFFFFFFFF:FF:FFFFFFFFFFF:FFFF:FFF,FF:FFFF,FFFFFFFFFFFFFF:F,FFFF:FFFF:F:,FFF,FF,FFF,FF,FFFF:FFF:F,FFFFF:FFFFFFF,FFF,FFF:FFF:FFFFFFFFFFFFF:FFF:FFFF,FF:FFFFFFFFFFFFFF:FFFFFFFFF:FFFFFF,F:,,FFF:FFF,F::FFFF
@A00769:42:HV3CFDRXX:1:2101:7934:10817 1:N:0:CGAGGCCAAG+CCGGTAACAC
GTGTCAGCCGCCGCGGTAATACGTAGGTGGCAAGCGTTGTCCGGATTTATTGGGCGTAAAGCGAGCGCAGGCGGTTTCTTAAGTCTGATGTGAAAGCCCCCGGCTCAACCGGGGAGGGTCATTGGAAACTGGGAGACTTGAGTGCAGAAGAGGAGAGTGGAATTCCATGTGTAGCGGTGAAATGCGTAGAGATATGGAGGAACACCAGTGGCGAAGGCGACTCTCTGGTCTGTCACTGACGCTGAGGCTCG
+
FFFFFFFFFFFFFFFFFFFFFFF:FFFF:FFFFFFFFFFFF,FFFFF:FFFFFFFFFFFFFFFFFFFFFFFFFFFFFFFF:FFF:FFFFFFFFFFFFFFFF:FFFFFFFFFFFFFFFFFFF::FF,F::F:FF,FFFFFFFFFF:FFF,FFFF,:FFFFF,,FF,:FFFFF,FFFFFFF:,:FF:F:,FF,,:F,FF:FF,,FF:F:F,FFFF,:FFFFFFF:FFFF:F,FF:,FFFFF:FFFFFFFFFFF
@A00769:42:HV3CFDRXX:1:2101:11632:10989 1:N:0:CGAGGCCAAG+CCGGTAACAC
GTGTCAGCAGCCGCGGTAATACGTAGGTGGCAAGCGTTGTCCGGATTTATTGGGCGTAAAGCGAGCGCAGGCGGTTTCTTAAGTCTGATGTGAAGGCCCCCGGCTCAACCGGGGAGGGTCATTGGAAACTGGGAGACTTGAGTGCAGAAGAGGAGAGTGGAATTCCCTGTGTAGCGGTGAAATGCGGAGATATATGGAGGAACACCAGTGGCGAAGGCGGCTCTCTGGTCTGTAACTGGCGCTGAGGCTCG
+
FFFFFFFFFFFFFFFFFFFFF:FFFFFFFFFF,:FF,FFF,:FFFF,FFFFFFFFFFFFFFFF::F:F::FFFFFFFFFFFF:,:FFFFFFFFF,::FFFFF:F:FFFFFFFFF:FFFF::,FFFF,F,:FFFFF:FF,F:FFFFFFF,:FFFFFF:,FFFF,FF:,:FFFF:FFFFFFFF::F:,FFFFFF:FFFF,:FFFF,FFFFFF,FF,FFFFF:FFF:,FFFFFF:F,FFFFFFFFFF,F,FFF:
@A00769:42:HV3CFDRXX:1:2101:15076:11005 1:N:0:CGAGGCCAAT+CCGGTAACAC
GTGTCAGCAGCCGCGGTAATACGTAGGTGGCAAGCGTTGTCCGGATTTATTGGGCGTAAAGCGAGCGCAGGCGGTTTCTTAAGTCTGATGTGAAAGCCCCCGGCTCAACCGGGGAGGTTCATTGGAAACTGGGAGACTTGAGTGCAGAAGAGGAGAGTGGAATTCCATGTGTAGCGGTGAAATGCGTAGATATATGGAGGAACACCAGTGGCGAAGGCGACTCTCTGTTCTGTAACTGACGCTGAGGCTCG
+
F,F,FFF,::F::FFF,FFFFFF,FF,FFFFFF:F,F:FFF:::F:F,:F:F::,,FFFFFF,F:,,FF:FFF,FF::,,FFFFFFFFFFFFFFF:FFF,FFFFF,FF,,FF,,FFF,,FFF:FFFFF::F,:FFF:FF:FFF,FFF:,,F,,F,F:F,FFFFFF:FF,,:,FF,F,,:FFF:FF:FF:::FFFF,:F:FFF,FFFF,,F:FF:FF:FFFFFFFFF,,FFFFF,FF,FFF,FFFFF,FF::
@A00769:42:HV3CFDRXX:1:2101:13494:11021 1:N:0:CGAGGCCAAG+CCGGTAACAC
GTGTCAGCAGCCGCGGTAATACGTAGGGTGCAAGCGTTACTCGGAATCACTGGGCGTAAAGAGCGCGTAGGCGGGATAGCAAGTCAGATGTGAAATCCTATGGCTTAACCATAGGACTGCATTTGAAACTGTTATTCTAGAGTATGGGAGAGGTAGGTGGAATTCTTGGTGTAGGGGTAAAATCCGTAGAGATCAAGAGGAATACTCATTGCGAAGGCGACCTGCTAGAACATAACTGACGCTGATGCGCG
+
FFFFF:FFFFFFFFFFF:FFFFFFFFFFFFFFFFFFFFFFFFFFFFFFFF:FFFFFFFFFF,FFFFFFFFFFFFFFFFFFFFFFFFFFFFFFFFFFFFFFFFFFFFFFFFFFFFFFF:FFF:FFFFFFFFFFFFFFFFFFFFFFFFFFFFFFFFFFFFFFFFFFFFFFFFFFFFFFFFFFFFFFFFF:FFFFFFFFFFFFFFFF:FFFFFF:FFFFFFFFFFF:FF::FFFFF::FFFFF:FFFFF:FFF,
@A00769:42:HV3CFDRXX:1:2101:21847:11021 1:N:0:CGAGGCCAAG+CCGGTAACAC
GTGTCAGCCGCCGCGGTAATACGTAGGTGGCAAGCGTTGTCCGGATTTATTGGGCGTAAAGCGAGCGCAGGCGGTTTCTTAAGTCTGATGTGAAAGCCCCCGGCTCAACCGGGGAGGGTCATTGGAAACTGGGAGACTTGAGTGCAGAAGAGGAGAGTGGAATTCCATGTGTAGCGGTGAAATGCGTAGATATATGGAGGAACACCAGTGGCGAAGGCGGCTCTCTGGTCTGTAACTGACGCTGAGGCTCG
+
FFF:FFFF:FFFFFFFFFFFFFFFFFFFFFFFFFFFFFFFFFFFFFF:FFFFFFFFFFFFFFFFFFFFFFFFFFFFFFFFFFFF,:FFFFFFFFFFFFFFFFFFFFFFFFF:FFFFFFFFFFFFFFFFFFFFFFFFFFFFFFFFFFFFFFFFFFFFFFFFFFFFFFFFFFFFFFFFFFFFFFFFFFFFFFFFFFFFFFFFFFFFFFFFFFFFFFFFFFFFFFFFFFFFFFFFFF:FFFFFFFFFFF:FFF:
@A00769:42:HV3CFDRXX:1:2101:10050:11036 1:N:0:CGAGGCCAAG+CCGGTAACAC
GTGCCAGCAGCCGCGGTAATACGTAGGTGGCAAGCGTTGTCCGGATTTATTGGGCGTAAAGCGAGCGCAGGCGGTTTCTTAAGTCTGATGTGAAAGCCCCCGGCTCAACCGGGGAGGGTCATTGGAAACTGGGAGACTTGAGTGCAGAAGAGGAGAGTGGAATTCCATGTGTAGCGGTGAAATGCGTAGATATATGGAGGAACACCAGTGGCGAAGGCGGCTCTCTGGTCTGTAACTGACGCTGAGGCTCG
+
FFFFFFFFFFFFFFFFFFFFFFFFFFFFFFFFFFFFFFFFFFFFFFFFFFFFFFFFFFFFFFFFFFFFFFFFFFFFFFFFFFFFFFFFFFFFFFFFFFFFFFFFFFFFFFFFFFFFFFF:FFFFFFFF,FFFF:FFFFFFFFFFFFFFFFFFFFFFFFFFFFFF:FFFFFF:FFFFFFFFFFFF:FFFFFFFF:FFF:FFFF::FFFFFFFFFFFFFFFFFFFFFFFFFFF:F,FFFFFFFFF,FFFFFFF
@A00769:42:HV3CFDRXX:1:2101:22987:11052 1:N:0:CGAGGCCAAG+CCGGTAACAC
GTGCCAGCCGCCGCGGTAATACGTAGGTGGCAAGCGTTGTCCGGATTTATTGGGCGTAAAGCGAGCGCAGACGGTTTCTTAAGTCTGATGTGAAAGCCCCCGGCTCAACCGGGGAGGGTCATTGGAAACTGGGAGACTTGAGTGCAGAAGAGGAGAGTGGAATTCCATGTGTAGCGGTGAAATGCGTAGATAGATGGAGGAACACCAGTGGCGAAGGCGGCTCTCTGGTCTGTAACTGACGCTGAGGCTCG
+
FFFFFFFFFFFFFFFFFF:FFFFFFFFFFFFFFFFFFFFFFFFFFF:FFFFFFFFFFFFFFFFFFFFFFFFFFFFFFFFFF:FFFFFFFFFFF::FFFFFFFFFFFF::FFFFFFFFF:F:FFFFFFFFFFFFFFFFFFFFFFFFFFF:FFFFFFFFFFF:F,FFF,F:FFF:FFFF,FF,F:FFF,:F:FF,FFFF:FF,F:F::FFFFFFFF:FFFFFFF:FFFFF,,::FFF,,FF:F,:F:F,F::,
@A00769:42:HV3CFDRXX:1:2101:3938:11068 1:N:0:CGAGGCCAAG+CCGGTAACAC
GTGTCAGCCGCCGCGGTAATACGTAGGTGGCAAGCGTTGTCCGGATTTATTGGGCGTAAAGCGAGCGCAGGCGGTTTCTTAAGTCTGATGTGAAAGCCCCCGGCTCAACCGGGGAGGGTCATTGGACACTGGGAGACTTGAGTGCAGAAGAGGAGAGTGGAATTCCATGTGTAGCGGTGAAATGCGTAGATATATGGAGGAACACCAGTGGCGAAGGCGACTCTCTGGTCTGTAACTGACGCTGAGGCTCG
+
FFFFFFFFFFFFFFFFFFFFFFFFFFFFFFFFFFFFFFFFFFFFFF:FFFFFFFFFFFFFFFFFFFFFFFFFFFFFFFFFFFFFFFFFFFFFFFFFFFFFFFFFFFFFFFFFFFFFFFFFFFFFFF,FFFFFFFFFFFFFFFFFFFFF:FFFFFFFFFFFFFFF:FFFFFFFFFFFF,F,F,FFFF,FF:F:F:F,FFF,,FFFFFFFF:,FF,FFFF:FFFFFFFFFFFF::FFFFF:F:FF,F:,FFFF
@A00769:42:HV3CFDRXX:1:2101:14959:11115 1:N:0:CGAGGCCAAG+CCGGTAACAC
GTGTCAGCAGCCGCGGTAATACGTAGGTGGCAAGCGTTGTCCGGATTTATTGGGCGTAAAGCGAGCGCAGGCGGTTTCTTAAGTCTGATGTGAAAGCCCCCGGCTCAACCGGGGAGGGTCATTGGAAACTGGGAGACTTGAGTGCAGAAGAGGAGAGTGGAATTCCATGTGTAGCGGTGAAATGCGTAGATATATGGAGGAACACCAGTGGCGAAGGCGGCTCTCTGGTCTGTCACTGACGCTGAGGCTCG
+
FFFFFFFFFFFFFFFFFFFFFF:FFFFFFFFFFFFFFFFFFFFFFFFFFFFFFFFFFFFFFFFFFFFFFFFFFFFFFFF:FFFFFFFF,:FFF,FFFFFFFFFF:FFFFFFFFFFFFFFFFF:FFFFFFFF:FFFFFFFFFFFFFFFFFFFFFFFFFFFFFFFFFFFFFFFF:FFFFF:FFFFFFFFFFFFFFFFF,FF,FFFFFFFFFFFFFFFFFFFFFFFFFFFFF:F:F,:FFFFFFFF:FFF::FF
@A00769:42:HV3CFDRXX:1:2101:14479:11130 1:N:0:CGAGGCCAAG+CCGGTAACAC
GTGTCAGCCGCCGCGGTAATACGTACGTTCCAAGCGTTATCCGGATTTATTGGGCGTAAAGCGAGCGCAGACGGTTATTTAAGTCTGAAGTGAAAGCCCTCAGCTCAACTGAGGAATTGCTTTGGAAACTGGATGACTTGAGTGCAGTAGAGGAAAGTGGAACTCCATGTGTAGCGGTGAAATGCGTAGATATATGGAAGAACACCAGTGGCGAAGGCGGCTTTCTGGACTGTAACTGACGTTGTGGCTCG
+
FFFFFFF,FFFF,FFFFFFFFFFFFFFFFFFF:FFF:,FFFFFFFF,FF::F:FF:FFFFFFFFFFFFFFFFFFFF:,:FFFFFFFFFF:F:FFFFFFFFFFFFFFFF:FFF,FF,F:,:FFFFFFFFFFFFFFFFFFF,FF:FFFF:FFFFFFFF:F:FFFFFFFFFF,:FF:FF:FFFFFFFFF,FFFFFFFFFF,FFF:FFFFFFF:FF:FFF,FF,FFFFFFFFF:F,F,,FFFFFF::FFFF,FF:
@A00769:42:HV3CFDRXX:1:2101:22299:11146 1:N:0:CGAGGCCAAG+CCGGTAACAC
GTGCCAGCCGCCGCGGTAATACGTAGGTGGCAAGCGTTGTCCGGATTTATTGGGCGTAAAGCGAGCGCAGACGGTTTCTTAAGTCTGATGTGAAAGCCCCCGGCTCAACCGGGGAGGGTCATTGGAAACTGGGAGACTTGAGTGCAGAAGAGGAGAGTGGAATTCCATGTGTAGCGGTGAAATGCGTAGATATATGGAGGAACACCAGTGGCGAAGGCGGCTCTCTGGTCTGTAACTGACGCTGAGGCTCG
+
FFFFFFFFFFFFFFFFFFFFFFFFFFFFFFFFFFFFFFFFFFFFFFFFFFFFFFFFFFFFFFFFFFFFFFFFF:FFFFFFFFFFFFFFFFFFFFFFFFFFFFFFFFFFFFFFFFFFFFF:FFFFFF:FFFFFFFFFF:FFFFFFFFFFF:FFFFFFFFFFFFFFFFFFFFFFFFFFFFFFFFFFF:,FFFFFF:FFFFFFFFFFFFFFFF:FFFFFFFFFFFFFFFFFFFFFFFFFFFF:,FFFFF,:FFF
@A00769:42:HV3CFDRXX:1:2101:4562:11177 1:N:0:CGAGGCCAAG+CCGGTAACAC
GTGCCAGCAGCCGCGGTAATACGTAGGTGGCAAGCGTTGTCCGGATTTATTGGGCGTAAAGCGAGCGCAGGCGGTTTCTTAAGTCTGATGTGAAAGCCCACGGCTTAACCGTGGAGGGTCATTGGAAACTGGTTGACCTGAGTGCAGAAGAGGGAAGTGGAATTCCATGTGTAGCGGTGAAATGCGTAGAGATATGGAGGAACACCAGTGGCGAAGGCGGCTTCCTGGTCTGCAACTGACACTGAGGCGCG
+
FFFFFFFFFFFFFFFFFFFFFFFFFFFF,FFFFFFFFFFFFFFFFFF,FFFFFFFFFFFFFFFFFFFFFFFFFFFFFFFFFFFFFFFFFFFFF:FFFFFFFFFFFFFFFF:FFFFFFFFFFFFFFFFFFFFF:FFFFFFFFFFFFFFFFFFF:FFFFFF:FFFFFF:FFFFFFFFFFFFFFFF:FFFF:F:FFFFF,F:,F,FFFFFFFFF:FFF:F:FF:F,FFFF,FFFFFF::FFFFF:FFFFF:FF,
@A00769:42:HV3CFDRXX:1:2101:11740:11209 1:N:0:CGAGGCCAAG+CCGGTAACAC
GTGTCAGCCGCCGCGGTAATACGTATGTTCCAAGCGTTATCCGGATTTATTGGGCGTAAAGCGAGCGCAGACGGTTATTTAAGTCTGAAGTGAAAGCCCCCGGCTCAACCGGGGAGGGTCATTGGAAACTGGGAGACTTGAGTGCAGACGAGGAGAGTGGAATTCCATGTGTAGCGGTGAAATGCGTAGATATATGGAGGAACACCAGTGGCGAAGGCGGCTCTCTGGTCTGTAACTGACGCTGAGGCTCG
+
FFFFFFFFFF:FFFFFFFFFFFFFFFFFFFFFFF:FFFFFFFFF:FF:FFFFFFFFFFFF::FFFFFFFFFFFFF:FFFFFFFFFFFFFFFFFF,FFFFFFFFF,FFFFFFF:FFFFFF:F:FFFFFF,:F:FFFFFFFFFF:F,FFF,,FF:FF:FFF,:FFF,FFFFFF::,FFFFF:FFF:FFF,,F,F,FFF:F:FFFF:FFFFFF:FFFFFFF:FFFFFFFF,FFFFFFFFFFFF,FF:FF,FFF:
@A00769:42:HV3CFDRXX:1:2101:21468:11209 1:N:0:CGAGACCAAG+CCGGTAACAC
GTGTCAGCCGCCGCGGTAATACGTAGGTGGCAAGCGTTGTCCGGATTTATTGGGCGTAAAGCGAGCGCAGGCGGTTTCTTAAGTCTGATGTGAAAGCCCCCGGCTCAACCGGGGAGGGTCAGTGGAAACTGGGAGACTTGAGTGCAGAAGAGGAGAGTGGAATTCCATGTGTAGCGGTGAAATGCGTGGATATATGGAGGAACACCGGGGGCGAAGGCGGCTCTCTGGTCTGTAACTGACGCTGAGGCTCG
+
FFFFFFFFFFFFFFFFFFFFFFFFFFFFFFFF:FFFFFFFF:FFFFF,FFFFFFFFFFFFFFFFFFFF:FFFFFFFFFFF::FFFFFFFFFFFF:FFFFF:FFFFF:,FFFFFFFFFFF,F,FFF:F:,:FFFFF:FFFFFFFF::FF,F:FFFFFFFFF:FFFF,F:F:F::FFFF,FF:,:F:FF,FF,,:FFFF:FF,,F,F,,::FFFF:FFFFFFFF::F:FF,FFF,,,F:F,:FF:F,FFFF,F
@A00769:42:HV3CFDRXX:1:2101:20600:11240 1:N:0:CGAGGCCAAG+CCGGTAACAC
GTGTCAGCAGCCGCGGTAATACGTATGTTCCAAGCGTTATCCGGATTTATTGGGCGTAAAGCGAGCGCAGACGGTTATTTAAGTCTGAAGTGAAAGCCCTCAGCTCAACTGAGGAATTGCTTTGGAAACTGGATGACTTGAGTGCGGTAGAGGAAAGTGGAACTCCATGTGTAGCGGTGAAATGCGTAGATATATGGAAGAACACCAGTGGCGAAGGCGGCTTTCTGGACTGTAACTGACGTTGAGGCTCG
+
FFFFF:FFFFFFFFFFFFFFFFFFFFFFFFFFFFFFFFFFFFFFFFF:FFFFFFFFFFFFFFFFFFFFFFFFFFFFFFFFFFFFFFFFFFFFFFFFFFFFFFFFFFF:FFF:FFF:FF:FF,FFFFFFFFFFFFF:FFFFFFFFFFFFFFFFFF,F:FFF:FFFFFFFFFFFFFFFFFFFFFFFFFFFFF,,FFFFF:FF::::FFFF:FFFFFFF:FF:FFFFFFFFFFFFF:FFFF,FFF:FFFFFFFF
@A00769:42:HV3CFDRXX:1:2101:21368:11256 1:N:0:CGAGACCAAG+CCGGTAACAC
GTGTCAGCCGCCGCGGTAATACGTAGGTGGCAAGCGTTGTCCGGATTTATTGGGCGTAAAGCGAGCGCAGGCGGTTTCTTAAGTCTGATGTGAAAGCCCCCGGCTCAACCGGGGAGGGTCATTGGAAACTGGGAGACTTGAGTGCAGAAGAGGAGAGTGGAATTCCATGTGTAGCGGTGAAATGCGTAGATATATGGAGGAACACCAGTGGCGAAGGCGGCTCTCTGGTCTGTAACTGACGCTGAGGCTCG
+
FFFFFFFFFFFFFFFFFFFFFFFFFFFFFFFFFFFFFFFFF:FFF::,FFF,FFFFFFFFFFFFF:FFFFFFFFFFFFFFFFFFFFFFFFFFFFFFFFFFFFFF:FFFFFFFFF:FFF:FFFFFFFFFFFFFFFFFFFFFFFFFFFFF:FFFFFFFFFFFFFFFFFFFFFFFFFFFFFFFFFFFFFF:FF:F,FFFFFFFFFFFFFF:FFFFFFFFFFFFFFFFFFFF:FFFFFFFFFFFFFFFFFFFFF,
@A00769:42:HV3CFDRXX:1:2101:23348:11303 1:N:0:CGAGGCCCAG+CCGGTAACAC
GTGCCAGCCGCCGCGGTAATACGTAGGTGGCAAGCGTTGTCCGGATTTATTGGGCGTAAAGCGAGCGCAGGCGGTTTCTTAAGTCTGATGTGAAAGCCCCCGGCTCAACCGGGGAGGGTTATTGGAAACTGGGAGACTTGAGTGCAGAAGAGGAGAGTGGAATTCCATGTGTAGCGGTGAAATGCGTAGATATATGGAGGAACACCAGTGGCGAAGGCGACTCTCTGGTCTGTAACTGACGCTGAGGCTCG
+
FFFFFFFFFFFFFFFFFFFFFFFFFFFFFFFFFFFFFFFFFFFFFFFFFFFFFFFFFFFFFFF,FFFFFFFFFFFFFFFF,FFF:FF:FFFFFFFFFF,FFFFFFFFFFFFFFFFFFFF,,FFFFFFFFFFF,FF,F:FFFFFFF,F,,FFFF:FFFFFFFF,FFF:FFFFFFFFFFFFF::FFFFFFF,FFF,FF:FFFFFF:FFFFFFFFFF,FFFFF,F:FFFFFFFFFFFFFFFFF,FFFFFFFFFF
@A00769:42:HV3CFDRXX:1:2101:11559:11397 1:N:0:CGAGGCCAAG+CCGGTAACAC
GTGCCAGCCGCCGCGGTAATCCATTAGAAACCCTCGTAGTCC
+
FFFFFFFFFFFFFFFFFFF:FFFFFFFFFFFFFFFFFFFFFF
@A00769:42:HV3CFDRXX:1:2101:24415:11397 1:N:0:CGAGGCCAAG+CCGGTAACAC
GTGTCAGCCGCCGCGGTAATACGTATGTTCCAAGCGTTATCCGGATTTATTGGGCGTAAAGCGAGCGCAGACGGTTATTTAAGTCTGAAGTGAAAGCCCTCAGCTCAACTGAGGAATTGCTTTGGAAACTGGATGACCTGAGTGCAGTAGAGGAAAGTGGAACTCCATGTGTAGCGGTGAAATGCGTAGATAGATGGAGGAACACCAGTGGCGAAGGCGGCTCTCTGGTCTGTAACTGACGCTGAGGCTCG
+
FFF:FFFFFFFFFFFFFFFFFFFFF:FFFFF,FFFF,FFFFFFFFF,FFFFFFF,:FFFFF,FFFFFFFFFFFF:,F,F,FFFFFFFF:FF:FFF:,,FFFFFFFFFF,,FFF,F:FFFF:FF::FFF,FFFF:FF,F:,::F::FFF::FF:FF,FFF,FFF:F,,FFF,FFFFF,F:FF:,F:::,,,:F,,FFFFF:::F,:FFFF:FF,FFFFF:,,FF:,,FFFFF:FFFFF,FF,,F,:F,FFF:
@A00769:42:HV3CFDRXX:1:2101:19804:11459 1:N:0:CGAGGCCAAG+CCGGTAACAC
GTGTCAGCAGCCGCGGTAATACGTAGGTGGCAAGCGTTGTCCGGATTTATTGGGCGTAAAGCGAGCGCAGGCGGTTTCTTAAGTCTGATGTGAAAGCCCCCGGCTCAACCGGGGAGGGTCATTGGAAACTGGGAGACTTGAGTGCAGAAGAGGAGAGTGGAATTCCATGTGTAGCGGTGAAATGCGTAGATATATGGAGGAACACCAGTGGCGAAGGCGACTCTCTGGTCTGTAACTGACGCTGAGGCTCG
+
FF:FFFFFFFFFFFFFFFFF:FFFFFFFFFFFFFFFFFFFFFFFFF:FFFFFFFFFFFFFFFFFFFFFFFFFFFF:FFFFFFF:FFFFFF:FFF:FFFFFFFFF,FFFFFFFFFFFFFFFFFFFFFFFFFFFFFFFFF:FF:FFFFFF,:FFFFFFFFFFFFFFFFFFFFFFFFFFFFFFFFFFFFFFFF,F:FFFFF:FFFFFFFFFFFFFFFFFFF:FFFFF,F::FFFFFFFFFFFFFFFFFFFFFFF
@A00769:42:HV3CFDRXX:1:2101:18674:11475 1:N:0:CGAGGCCAAG+CCGGTAACAC
GTGTCAGCAGCCGCGGTAATACGTAGGTGGCAAGCGTTGTCCGGATTTATTGGGCGTAAAGCGAGCGCAGGCGGTTATTTAAGTCTGAAGTGAAAGCCCTCAGCTCAACTGAGGAATTGCTTTGGAAACTGGATGACTTGAGTGCAGTAGAGGAAAGTGGAACTCCATGTGTAGCGGTGAAATGCGTAGATATATGGAAGAACACCAGTGGCGAAGGCGGCTTTCTGGACTGTAACTGACGTGGAGGCTCG
+
FFFFFFFFFFFFFFFFFFFFFFFFFFFFFFF:FFFFFFFFF,FFFFFF,FFFFFFFFFFFFFFFFFFFFFFFFFF,FFFFFFFFFFFFFFFF:FFFFFFFFFFFFFF,:,F:FF:FFFFFFFFFFFFFFFFFFFF:FFFFFFFFFFFFFFFFFFFFFFFFFFFFFFFFFFFF:FFFFFFFF,FF:F::FFFF:FFFFFFFFFFFF:FFFFFFFFFFFFFFFF:FFFF::FFFF,F,FFF:FF,,:FF:FF,
@A00769:42:HV3CFDRXX:1:2101:18810:11522 1:N:0:CGAGGCCAAG+CCGGTAACAC
GTGTCAGCCGCCGCGGTAATACGTAGGTGGCAAGCGTTGTCCGGATTTATTGGGCGTAAAGCGAGCGCAGGCGGTTTCTTAAGTCTGATGTGAAAGCCCCCGGCTCAACCGGGGAGGGTCATTGGAAACTGGGAGACTTGAGTGCAGAAGAGGAGAGTGGAATTCCATGTGTAGCGGTGAAATGCGTAGATATATGGAGGAACACCAGTGGCGAAGGCGGCTCTCTGGTCTGTAACTGACGCTGAGGCTCG
+
FFFFFFFF:FFFFFFFFFFFFFFFFFFFFFFFFFFF:,FFFFFFF,F:FFFFFFFFFFFFFFFFFFFFFFFFFFFFFFFFFFFFFFFF:F:FFFFFFFFFFFFFFF:FFFFFFFFFFFFFFFFFFFFFFFFFF,FF::FFFFFFFFFFFFFFFFFFFFFFFFFFFFFFF,FFFFFFFFFF:FFFF:FFF:F,FFFFFFFFF:F:F:FFFFFF:FFFFFFFFFFFF:FFFFFFF:FFFF:FFFFFFFFFFFF
@A00769:42:HV3CFDRXX:1:2101:20292:11647 1:N:0:CGAGGCCAAG+CCGGTAACAC
GTGTCAGCAGCCGCGGTAATACGTATGTTCCAAGCGTTATCCGGATTTATTGGGCGTAAAGCGAGCGCAGACGGTTATTTAAGTCTGAAGTGAAAGCCCTCAGCTCAACTGAGGAATTGCTTTGGAAACTGGATGACTTGAGTGCGGTAGAGGAAAGTGGAACTCCATGTGTAGCGGTGAAATGCGTAGATATATGGAAGAACACCAGTGGCGAAGGCGGCTTTCTGGACTGTAACTGACGTTGAGGCTCG
+
FFFFFFFFFFFFFFFFFFFFFFFFFFFFFFF:FFFFFFFFFFFF:FFFFFFFFFFFFFFFFFFFFFFFFFFFFFFFFFFFFFFFFFFFFFFFFFFFFFFFFFFFFFFFFFFFFFF:FFFFFFFFFFFFFFFFFFFFFFFFFFFFFFF::FFFFFFFFFFFFFFFFFFFFFFFFFF:FFFF:FFFFFFFFFFFFFF,FFFF:FF,FFFFFFFFFFF:FF:FFFFFFFFFFFFFFFFFFFFF:FFFFF,FFF,
@A00769:42:HV3CFDRXX:1:2101:22869:11694 1:N:0:CGAGGCCAAG+CCGGTAACAC
GTGCCAGCAGCCGCGGTAATACGTAGGTGGCAAGCGTTGTCCGGAGTTATTGGGCGTACAGCGTGCGCAGGCGGTTTCTTAAGTCTGGTGTGAAAGCCCCCGGCTCAACCGGGGAGGGGCGTGGGACACGGGGGGTCGTGAGTGGGGTCGGGGCGGGTGGGGGTGCCGGTGTCGGGGTGAGGGGCGGGGGGGGGGGGAGGGGGGGCGGGGGCGGGGGGGGGGGTGGGGGCGGTGGGGGTGGGGGAGGGGGG
+
FFF:F,::FFFFFFFFF:,FFFF,FFFFFF:F,F:FF,F,:FFF,,,F,,FFFFFFF:,FF,F,FFF,:FFFFFFF::::,FFF,,F,FF,F,:,:F,,:,FF,F,,,:,FFFF,:FF,,,,,FF,,:,,FFF,F,,,,FFFFF:,F,,,,:F,F,F,FF,:,,,,,,F,FF,F,FF,F,F,,F,F,,F:,,,,,FF,FF,,,,F,,F,:F,F,FFF,FF:F,,FFFF,,FF,,,:,F,FF:,F,F::F,F
@A00769:42:HV3CFDRXX:1:2101:3920:11725 1:N:0:CGAGGCCAAG+CCGGTAACAC
GTGTCAGCAGCCGCGGTAATACGTAGGTGGCAAGCGTTGTCCGGATTTATTGGGCGTAAAGCGAGCGCAGGCGGTTTCTTAAGTCTGATGTGAAAGCCCCCGGCTCAACCGGGGAGGGTCATTGGAAACTGGGAGACTTGAGTGCAGAAGAGGAGAGTGGAATTCCATGTGTAGCGGTGAAATGCGTAGATATATGGAGGAACACCAGTGGCGAAGGCGACTCTCTGGTCTGTAACTGACGCTGAGGCTCG
+
FFFFFFFFFFFFFFFFFFFFFFFFFFFFFFFFFFFFFFFFFFFFFFFFFFFFFFFFFFFFFFFFFFFFFFFFFFFFFFFFFFFF:FFFFFFFFFFFF,FFFFFFFFFFFFFFFFFFFFFFFFFFFF:FFFF:FFFFFFFFFFFFFFFFFFFFFFFFFFFFFFFFFFFFFFFFFFFFFF:FFFF:FFFFFFFFFFFF:FFFFFFFFFFFFFFFFFFFFFFF:FFFFFFFFFFFF:FFFFFFFFFFFFFFFFF
@A00769:42:HV3CFDRXX:1:2101:11948:11725 1:N:0:CGAGGCCAAG+CCGGTAACAC
NNNNNNNNNNNNNNNNNNNNNNNNNNNNNNNNNNN
+
###################################
@A00769:42:HV3CFDRXX:1:2101:26982:11772 1:N:0:CGAGGCCAAG+CCGGTACCAC
GTGCCAGCCGCCGCGGTAATACGTAGGTGGCAAGCGTTGTCCGGATTTATTGGGCGTAAAGCGAGCGCAGGCGGTTTCTTAAGTCTGATGTGAAAGCCCCCGGCTCAACCGGGGAGGGTCATTGGAAACTGGGAGACTTGAGTGCAGAAGAGGAGAGTGGAATTCCATGTGTAGCGGTGAAATGCGTAGATATATGGAGGAACACCAGTGGCGAAGGCGACTCTCTGGTCTGTAACTGACGCTGAGGCTCG
+
FFFFFFFFFFFFFFFFFF,FFFF,FFFFFFFFFFFFFFFFFFFFFFFFFF:FFFFFFF:F:FFFFFFFFFFFFFFFFF:FFFFFF:FFFFFFFFFFFFFFFFFFFF:FFFFFFFFFFFFFF:FFFFFFFFFFFFFFFF:FFFFFFF:FFFFFFFFFFF:FFFFFFFF:FFFFFFFFFFFFFFFFFFFFF:FFFFFF:FFFFFFFFFFFFFFFFFFF:FFFFFFFFFFFF,FFF:FFF:FFFFFFFFF,FFF
@A00769:42:HV3CFDRXX:1:2101:28917:11804 1:N:0:CGAGGCCAAG+CCGGTAACAC
GTGCCAGCAGCCGCGGTAATACGTAGGTGGCAAGCGTTGTCCGGATTTATTGGGCGTAAAGCGAGCGCAGGCGGTTTCTTAAGTCTGATGTGAAAGCCCCCGGCTCAACCGGGGAGGGTCATTGGAAACTGGGAGACTTGAGTGCAGAAGAGGAGAGTGGAATTCCATGTGTAGCGGTGAAATGCGTAGATATATGGAGGAACACCAGTGGCGAAGGCGGCTCTCTGGTCTGTAACTGACGCTGAGGCTCG
+
FFFFFFFFFFFFFFFFFFFFFFFFFFFFFFFFFFFF:FFFFFFFF,FFFFFFFFFFFFFFFFFFFFFFFFFFFFFFFFFFFFFFFFFFFFFFF:FFFFFFFFFFFFFFFFFFFFFFFFFFFF:FFFFFFFFFFFFFFFFFFFFFFFF:FFFFFFFFFFFFF,:FFFFFFFFFFFFFFFFFFFFFFF,FFFF,F:FFFFFFFFFFFFFFFFFFFF,FFFFFFFF:FFFFFF:FFFFFFFFF:FFFFF,F:F:
@A00769:42:HV3CFDRXX:1:2101:14118:11819 1:N:0:CGAGGCCAAG+CCGGTAACAC
GTGTCAGCAGCCGCGGTAAGGTCGGAATGTGTATTAGAAACCCTCGTAGTCC
+
FFFFFFFFFFFFFFFFFFFFFFFFFFFFFFFFFFFFFFFFFFFFFFFFFFFF
@A00769:42:HV3CFDRXX:1:2101:32651:11882 1:N:0:CGAGGCCCAG+CCGGTCACAC
GTGTCAGCCGCCGCGGTAATACGTAGGTGGCAAGCGTTGTCCGGATTTATTGGGCGTAAAGCGAGTGCAGGCGGTTTCTTAAGTCTGATGTGAAAGCCCCCGGCTCAACCGGGGAGGGTCATTGGAAACTGGGAGACTTGAGTGCAGAGGAGGAGAGTGGAATTCCATGTGTAGCGGTGAAATGCGTAGATATATGGAGGAACACCAGTGGCGAAGGCGGCTCTCTGGTCTGTAACTGACGCTGAGGCTCG
+
FFFFFFFFFFFFFFFFFF:FFFFFFFFFFFFFFFFFFFFFFFFFF:F::F:FFFFFFFFFFFF:F:FFFFFFFFFFFF:FFFFFFFFF:F:FFFFFFFFFFFFFFFFFFFFFFFFFFFFF,F,FFF:FFFFFF,FFFF,FFFFFF:FFFF:FFFFFFFFFF:FFFFFFF:FFFFFFFFFF:FFFFF,FFF,,F:FFFFFFFFFFFF:F:FFFFF,FFFF:FFFFFFFFFFFFF:FFFFFFFF:FFFF:,FF
@A00769:42:HV3CFDRXX:1:2101:15429:11960 1:N:0:CGAGGCCAAG+CCGGTAACAC
GTGCCAGCAGCCGCGGTAATACGTATGTTCCAAGCGTTATCCGGATTTATTGGGCGTAAAGCGAGCGCAGACGGTTATTTAAGTCTGAAGTGAAAGCCCTCAGCTCAACTGAGGAATTGCTTTGGAAACTGGGAGACTTGAGTGCAGAAGAGGAGAGTGGAATTCCATGTGTAGCGGTGAAATGCGTAGATATATGGAGGAACACCAGTGGCGAAGGCGACTCTCTGGTCTGTAACTGACGCTGAGGCTCG
+
FFFFFFF:FFFFFFFF,FFF,FF:F,FFFF:FFFF:FF:F:FFFF:FFFF:FFFF:FF:FFFF,FFFFFFFFFF,F,FFFFFFFFF::FF,FFFFFFFFFFFFFFF:F,F:FFFFFFFFFFFFF:FFFFFFFFFF:FFFFF:FFF:FFFFFFFFFFFF,FFFFF:FFFFFFFF:FFFFFFFFF,FF:,FF,F:FFF::F:FFFFFFFFF,FFFF:FFFFFFFFFFFFFFFF,F:FFF,FFFFF:FFFFFF,
@A00769:42:HV3CFDRXX:1:2101:12219:11976 1:N:0:CGAGGCCAAG+CCGGTAACAC
GTGTCAGCAGCCGCGGTAATACGTAGGTGGCAAGCGTTGTCCGGATTTATTGGGCGTAAAGCGAGCGCAGGCGGTTTCTTAAGCCTGATGTGAAAGCCCCCGGCTCAACCGGGGAGGGTCATTGGAAACTGGGAGACTTGAGTGCAGAAGAGGAGAGTGGAATTCCATGTGTAGCGGTGAAATGCGTAGATATATGGAGGAACACCAGTGGCGAAGGCGACTCTCTGGTCTGTAACTGACGCTGAGGCTCG
+
FFFFFFFFFFFFFFFFFFFFFFFF:FFFFFFFFFFFF:FFFFFFFFFFFFFFFFFFFFFFFFFFFFFFFFFFFFF:FFFFFFFFF:FFFFFFFFFFFFFFFFFFFFFFFFFFFF::FFFFF:FFFFFFFFFFFFFFFFFFFFFFFF::FFFFFFFFFFFFFFFFFFFFFFFFFFFFFFFFFFF,FF:FFFFFFFFFFFFFFFFFFFFFFFFFFFFFFFFFFFFFFFFFFFFFFFFFFFFFFFFFFF:F:F,
@A00769:42:HV3CFDRXX:1:2101:1362:11992 1:N:0:CGAGGCCAAG+CCGGTAACAC
GTGCCAGCAGCCGCGGTAATACGTAGGTGGCAAGCGTTGTCCGGATTTATTGGGCGTAAAGCGAGCGCAGGCGGTTTCTTAAGTCTGATGTGAAAGCCCCCGGCTCAACCGGGGAGGGTCATTGGAAACTGGGAGACTTGAGTGCAGAAGAGGAGAGTGGAATTCCATGTGTAGCGGTGAAATGCGTAGATATATGGAGGAACACCAGTGGCGAAGGCGACTCTCTGGTCTGTAACTGACGCTGAGGCTCG
+
FFF:FFFFFFFFFFFFFFFFFFFFFFFFFFFFFFFF:FFFFFFFFFFFFFFFFFFFFFFFFFFFFFFFFFFFFFFFFFFFFFFFFFF,FFFFFFFFFFFFFFFFFFF,FFFFFFFFFFFF,FFFFF,FFFFF,FFF,F:FFFFFFFFFFFFFFF:FFFFFFFFFFFFFFFFFFF,FFFF:F:FFFFFFFFFFFFF:F:FF:FF:FFFFFFFFFFFFFFFF:FFFFFFFF:FFFFF:FF:F:FFFFFF,FF:
@A00769:42:HV3CFDRXX:1:2101:21811:12023 1:N:0:CGAGGCCAAG+CCGGTAACAC
GTGTCAGCCGCCGCGGTAAGCAGCGTCAGATGTGTATTAGAAACCCCTGTAGTCC
+
FFFFFFFFFFFFFFFFFFFFFFFFFFFFFFFFFFF,FFFFFFFFFFFFFFFF:FF
@A00769:42:HV3CFDRXX:1:2101:27633:12117 1:N:0:CGAGGCCAAG+CCGGTAACAC
GTGTCAGCAGCCGCGGTAATACGTAGGTGGCAAGCGTTGTCCGGATTTATTGGGCGTAAAGCGAGCGCAGGCGGTTTCTTAAGTCTGATGTGAAAGCCCCCGGCTCAACCGGGGAGGGTCATTGGAAACTGGGAGACTTGAGTGCAGAAGAGGAGAGTGGAATTCCATGTGTAGCGGTGAAATGCGTAGATATATGGAGGAACACCAGTGGCGAAGGCGGCTCTCTGGTCTGTAACTGACGCTGAGGCTCG
+
FFFFFFFFFFFFFFFFFFFFFFFFFFFFF:F:FF:FFFFF:,FF:FF:FFFFFFFFFFFF:F:FFFFFF:FFFF,,FFFFFFFFFFFF,FFFFFFF:FF:FFFFFFFFFF,FFFFFFFFFFFFFF:FFFFF:FFFFF:FFFFFFFFFFFFFFFFF,F,F:F:FFFFFF,FFFF:FF,F:FFFF::FFFF:,FFFF:FFFFFFFFFFF::F:FFFFFF,FFFFFFFF:FFFFFFFFFFFFFFFFFFFFFF:,
@A00769:42:HV3CFDRXX:1:2101:7817:12148 1:N:0:CGAGGCCAAG+CCGGTAACAC
GTGTCAGCAGCCGCGGTAATACGTAGGTGGCAAGCGTTGTCCGGATTTATTGGGCGTAAAGCGAGCGCAGGCGGTTTCTTAAGTCTGATGCGAAAGCCCCCGGCTCAACCGGGGAGGGTCATTGGAAACTGGGAGACTTGAGTGCGGAAGAGGAGAGTGGAATTCCATGTGTAGCGGTGAAATGCGTAGATATATGGAGGAACACCCGTGGCGAAGGCGGCTCTCTGGTCTGTAACTGACGCTGAGGCTCG
+
FFFFF:FFFFFFFFFFFFFFFFFFFFFFFFFFFFFFFFFFFFFFFF::FFFFFFFFFFFFFFFFFFFFFFFFFFFFFFFFFFFFFFFFFFFFF,FFFFFFFFFFFFF:FFFFFFFFFFFFFFFFFFFFFFFFFFFFFFFFFFFF:FFF:F:FFFFF:FFFFFFFFFFFFFFFFFFFFFFFF:FFFFFFF:FFFFFFFFFFFFFFFFFFFFFFFFFFFF,FFFFFFFFFFFFFFFFFFFFFFFFFFFFFFF,
@A00769:42:HV3CFDRXX:1:2101:15356:12148 1:N:0:CGAGGCCAAG+CCGGTACCAC
GTGCCAGCAGCCGCGGTAATACGTATGTTCCAAGCGTTATCCGGATTTATTGGGCGTAAAGCGAGCGCAGACGGTTATTTAAGTCTGAAGTGAAAGCCCTCAGCTCAACTGAGGAATTGCGTTGGAAACTGGGAGACTTGAGTGCAGAAGAGGAGAGTGGAATTCCATGTGTAGCGGTGAAATGCGTAGATATATGGAGGAACACCAGTGGCGAAGGCGACTCTCTGGTCGGTAACTGACGCTGAGGCTCG
+
FFFFFFFFFF:FFFFFFF:FF:F:FFF:FFFFFFFFFF:FFFFFFFFF,:FFFFFFFFFFF:F:FFFFFF:FFFFFFFFFFFFFFFFFFFFFFFFFFFFFFFFFFF,FF,F:FFF::FFF,F,FFF,F:FF::FFFF,FFFFFFFFFF:FFFFFFFFFFFF,,FF,FFF::FFFFFFFFFFFF:FFFF:FF::FFFFFFFFFFFFFFFF:FFFFFFFFFF:FFFFFFFFF,FFFFFFFFF,::FFFFFFFF
@A00769:42:HV3CFDRXX:1:2101:32633:12195 1:N:0:CGAGGCCAAG+CCGGTCACAC
GTGTCACCCGCCGCGGTAATACGTAGGTGGCAAGCGTTGTCCGGATTAATTGGGCGTAAAGCGAGCGCAGGCGGTTTCTTAAGTCTGATCTGAAAGCCCCCGGCTCAACCGGGGAGGGTCATTGGAAACTGGGAGACATGAGTGCAGAAGAGGAGAGTGGAATTCCATCTGTAGCGGTGAACAGCGTAGATATATGGAGGAAAACCAGTGGCGAAGGCGACTCTCTCGACTGTAACTCACGCTGAGGCTCG
+
FFFFFF,,F:FFFFFF,FF,FFF:FF:FF,FFFF,,FFFFFF,:F:,,FFFF,FFFFF::FF:FFF,FFF,FF,FFFFF,F::F,,FF,,F,F,FFF:FF::F:FFF,FF:,FF:F::FFF::,FFF,F,F,FFFFF,::FFFF,,FF,,FF,FF:,F::F,,,FF::,,F,FFF,:F:,F,,F:F,:,F,,,FF,,FF,FF,FF,,,,,,F,FF,,FFFF,FFF::F,FF,,:F,F,FF,FF,FF,,,F,
@A00769:42:HV3CFDRXX:1:2101:16866:12320 1:N:0:CGAGGCCAAG+CCGGTAACAC
GTGCCAGCCGCCGCGGTAAGCTCGGAGATGTGTATTAGAAACCCGCGTAGTCC
+
F:FFFFFFFFFFFFFFFFFFFFFFFFFF:FFFFFFFFFFFFFFFFFFFFFFFF
@A00769:42:HV3CFDRXX:1:2101:6298:12399 1:N:0:CGAGGCCAAG+CCGGTAACAC
GTGTCAGCCGCCGCGGTAATACGTAGGTGGCAAGCGTTGTCCGGATTAATGGGGCGTAAAGCGAGCGCAGGCGGTTTATTAAGTCTGATGTTAAAGCCCCCGGCTCAACCGGGGAGGGTCATTGGAAACTGGGCGACTTGATTGCAGAAGAGGAGAGTGGAATTCCAGGTGTAGCGGTGAAATGAGTAGATATATGGAGGAACACCAGTGGCGAAGACGGCTCTCTCGACAGTAACTGAAGCTGAGGCTCG
+
,FF,F,,F::F::FF,FF,,FFFFF,::,,::,F::,,FF,FFFF,F,,,,,F,F:,FFFFFF::,:F,::,,FFFF,:FF,:,,,,F,,,,:F,:::FFF,F,FF,FF,::,,FF,:F,F,,:,FFFFF,FF,:F:,:,F,F,FF,FF,F,,F,:F,FFF,,FF,F,,,::F,:,,F,FF,:F,:FFF,,:,:,,FF:FFF,:,,FFF,,F,:FF,F:FF,FF:F,,,,,FF,FF,,F:,::::,,FF,,
@A00769:42:HV3CFDRXX:1:2101:6677:12461 1:N:0:CGAGGCCAAG+CCGGTAACAC
GTGTCAGCAGCCGCGGTAATACGTAGGTGGCAAGCGTTGTCCGGATTTATTGGGCGTAAAGCGAGCGCAGGCGGTTTCTTAAGTCTGATGTGAAAGCCCCCGGCTCAACCGGGGAGGGTCATTGGAAACTGGGAGACTTGAGTGCAGAAGAGGAGAGTGGAATTCCATGTGTAGCGGTGAAATGCGTAGATATATGGAGGAACACCAGTGGCGAAGGCGGCTCTCTGGTCTGTAACTGACGCTGAGGCTCG
+
FFFFFFFFFFFFFFFFFFFFFFFFFFFFFFFFFFFFFFFFFFFFF:F::F:FFFFFFFFFFFFFF:FFFFFFFFFFFFFFFFFFFFFFFFFFF:FFFFFFFFFFFFFFFFFFFFFFFFFFF,FFFFF,F:FFFFFFFFFFFFFFFFFF:FFFF:FFFFFFF,FFFFFFFFFFFFFFFFFFF:FFFFFFFFF:F:FFFFFFFFFFFFFFFFFFFFFFFFFFFFFFFFFFFFFFFFFFFFFFFFFFFFFFFF:
@A00769:42:HV3CFDRXX:1:2101:20039:12493 1:N:0:CGAGGCCAAG+CCGGTAACAC
GTGTCAGCAGCCGCGGTAATACGTAGGTGGCAAGCGTTGTCCGGATTTATTGGGCGTAAAGCGAGCGCAGGCGGTTATTTAAGTCTGAAGTGAAAGCCCTCAGCTCAACTGAGGAATTGCTTTGGAAACTGGATGACTTGAGTGCAGTAGAGGAAAGTGGAACTCCATGTGTAGCGGTGAAATGCGTAGATATATGGAAGAACACCAGTGGCGAAGGCGGCTTTCTGGACTGTAACTGACGTTGAGGCTCG
+
FFFFFFFFFFFFFFFFFFFFFFFFFFFFFFFFFFFFFFFFFFFFF::FFFFFFFFFFFFFFFFFFFFFFFFFFF:FFFFFFFFFFFFFFFFFFFFFFFFFFFFFFFF:FFFFFFF,FFFFF:FF:FFFF:FFFFFFFFFFFFFFFFFFFFFFFFFFFFFFFFFFFFFFFFFFF,FFFFFFF:FFFFF:FF:FFFFF:FFFF:FFF,:FFFFFFFFFFFFFFFFF:FF:FFFFF,:FFFFFFFFFFFFFFF,
@A00769:42:HV3CFDRXX:1:2101:14335:12540 1:N:0:CGAGGCCAAG+CCGGTAACAC
GTGCCAGCCGCCGCGGTAATACGTATGTTCCAAGCGTTATCCGGATTTATTGGGCGTAAAGCGAGCGCAGACGGTTATTTAAGTCTGAAGTGAAAGCCCTCAGCTCAACTGAGGAATTGCTTTGGAAACTGGATGTCTTGAGTGCAGTAGAGGAAATTGGAACTCCATGTGTAGCGGTGAAATGCGTAGATATATGGAAGAACACCAGTGGCGAAGGCGGCTTTCTGGACTGTAACTGACGATGAGGCTCG
+
F:FFFF:FFFFFFFFFFF:FFF:FFFF,F:FFFFFFFFF,FFFFFFFFF,FFFFFFFFFFF:FF:FFFFFFFFFF,FF,FFFF,F,FFFFFFFFFFFFFFFFFFF:FFF,:FF:,F:FFF,FF,F,FFF,:FFFF,FF:FFFFFF:FFFFFFFF:F,FFFFFFF,F:FF,FF:FF:FF,FFFFF:FFFFF::F,FFFFFFFF:FFFFF:FFFFFFFFFFFF,::FFF::,:,FFF:FFFF,,F:FF:FFF,
@A00769:42:HV3CFDRXX:1:2101:7545:12555 1:N:0:CGAGGCCAAG+CCGGTAACAC
GTGTCAGCAGCCGCGGTAAGGCAGCGTCAGATGTGTATTAGAAACCCTAGTAGTCC
+
FF:FFFFFF,FFFFFFFFFFFFFF:FFFFFFF:F:FFFFFFFFFFFFFFFF,F,FF
@A00769:42:HV3CFDRXX:1:2101:19497:12587 1:N:0:CGAGGCCAAG+CCGGTAACAC
GTGCCAGCCGCCGCGGTAATACGTAGGTGGCAAGCGTTGTCCGGATTTATTGGGCGTAAAGCGAGCGCAGGCGGTTTCTTAAGTCTGATGTGAAAGCCCCCGGCTCAACCGGGGAGGGTCATTGGAAACTGGGAGACTTGAGTGCAGAAGAGGAGAGTGGAATTCCATGTGTAGCGGTGAAAAGCGTAGATATATGGAGGAACACCAGTGGCGAAGGCGGCTCTCTGGTCTGTAACTGACGCTGAGTCTCG
+
:FF,FFFFFFFFF:FFFFFFFFFFFFFFFFFFF:FFFFFFF:FFFFFFF:FFFFF,FFFFFFFFFFFFFFF:FFFFFFFF:FFF,FFFFFFFFFFFFFF:FFFFFFFFFFF:FFFFF:FF,FF:FFFF,FFFFFFF:FF,FFFF,FFFFFFF,F:FFF,FFFFFF,FFFFF,FFFF:FFFFF,FF,:F,:FF,FF:FFF,:FFFFFFFFF:F,FFFFFF,:FFFFFF,F:FFFF,FFFFF:FF,FF:FFF,
@A00769:42:HV3CFDRXX:1:2101:20166:12587 1:N:0:CGAGGCCAAG+CCGGTAACAC
GTGTCAGCCGCCGCGGTAATACGTATGTTCCAAGCGTTATCCGGATTTATTGGGCGTAAAGCGAGCGCATACGGTTATTTAAGTCTGAAGTGAAAGCCCTCAGCTCAACTGAGGAATTGCTTTGGAAACTGGATGACTTGAGTGCAGTAGAGGAAAGTGGAACTCCATGTGTAGCGGTGAAATGCGTAGATATATGGAAGAACACCAGTGGCGAAGGCGGCTTTCTGGACTGTAACTGACGCTGAGGCTCG
+
FFFF,FFFFFFFFFFFFFFFFFFFFFFFFFFFF:FFFFFFFFFFFFFFFFFFFFFFFFFFFFFFFFFFFFFFFFFFFFFFFFFFFFFFFFFFFFFFFFFFFFFFFFFFFFFFFFF,FFFFFFFFFFFFFF:FFFFFFFFFFFFFFFFFFFFFFF,FFFFFFFFFFFFFFFFFFFFFFFFFFFFFFFFF:FFFFFFF,FFFFFFFFFFFFF:F:FFF:F:FFF,FFFFFFFFFFFFFFFFF,FF:FF,FFF:
@A00769:42:HV3CFDRXX:1:2101:18855:12665 1:N:0:CGAGGCCAAG+CCGGTAACAC
GTGTCAGCCGCCGCGGTAATACGTATGTTCCAAGCGTTATCCGGATTTATTGGGCGTAAAGCGAGCGCAGACGGTTATTTAAGTCTGAAGTGAAAGCCCTCAGCTCAACTGAGGAATTGCTTTGGAAACTGGATGACTTGAGTGCAGTAGAGGAAAGTGGAACTCCATGTGTAGCGGTGAAATGCGTAGATATATGGAAGAACACCAGTGGCGAAGGCGGCTTTCTGGACTGTAACTGACGTTGAGGCTCG
+
FFFFFFFFFFFFFFFFFFFFFFFFFFFFFFFFFFFFFFFF:FFFFFFFFFFFFFFFFFFFFFFFFFFFFFFFFFFFFFFFFFFFFFFFFFFFFFF:FFFFFFFFFFFFFFFFFFFFFFFFFFFFFFFFFFFFFFFFFFFFFFFFFFFFFFFFFFFFFFFFFFFFFFFFFFFFFFFFFFFFFFFFFFFFFFFFFFFFFFFFFFFFFF:FFF,FFFFF,FFFFF,FFFF,FFF:F:FFFFFF,,FFF,FFFF,
@A00769:42:HV3CFDRXX:1:2101:15212:12712 1:N:0:CGAGGCCAAG+CCGGTCACAC
GTGCCAGCAGCCGCGGTAATACGTAGGTGGCAAGCGTTGTCCGGATTTATTGGGCGTAAAGCGAGCGCAGGCGGTTTCTTAAGTCTGTTGTGAAAGCCCCCGGCTCAACCGGGGAGGGTCATTGGAAACTGGGAGACTTGAGTGCAGAAGAGGAGAGTGGAATTCGATGTGCAGCGGTGAAATGCGTAGATATATGGAGGAACACCAGTGGCGAAGGCGGCTCTCTGGTCTGTAACTGACGCTGAGGCTCG
+
FFF,:FF:FF:FFFFFFFF,FFFFFF:FFFF,F:FF:,FFF:FFFF,,:FFFFFFF:FFFFFFFFFFFFFFFFFFFFFFFFFFFF,F,,FFF,,FFF:FFFFFFFFF:,FFFFFFFF::FFFFFF,F:F,FFFF:F,::FFF:F:,F,,FF:FF:FFFFF,,FFF,F:FFF:FFFFF:FF,FFF,:FFFF,:FF,:FFFFF,FFFFFFFF:FFFFFFFFFFFFFFFFFF:FFF,,FFFFF,FFFFFFFFFF
@A00769:42:HV3CFDRXX:1:2101:21341:12712 1:N:0:CGAGGCCAAG+CCGGTAACAC
GTGTCAGCAGCCGCGGTAATACGTAGGTGGCAAGCGTTGTCCGGATTTATTGGGCGTAAAGCGAGCGCAGGCGGTTTCTTAAGTCTGATGTGAAAGCCCCCGGCTCAACCGGGGAGGGTCATTGGAAACTGGGAGACTTGAGTGCAGAAGAGGAGAGTGGAATTCCATGTGTAGCGGTGAAATGCGTAGATATATGGAGGAACACCAGTGGCGAAGGCGGCTCTCTGGTCTGTAACTGACGCTGAGGCTCG
+
FF:FFFFFFFFFFFFFFFFFFFFFFFFFFFFFFFFF:FFFFFFFFF,FFFFFFFFFFFFFFFFFFFFFFFFFFFFFFFFFFFFF:FFFFFFFFFFFFFFFFFFF:FFFFFFFFFFFFFFFFFFFFFFFFFFFFFFFFFFFFFFF:FFFFFFFFFFFFFFF:FFFFF::FFF::FFFFFFF,FFFF,:FFFFF,FF:,F:FFFF:FF:FFFFFFF,,:FFFFFFFFFFFFFFFFFFFF:FFFFFFFF,FF:,
@A00769:42:HV3CFDRXX:1:2101:3170:12743 1:N:0:CGAGGCCAAG+CCGGTAACAC
GTGCCAGCAGCCGCGGTAATACGTAGGTGGCAAGCGTTGTCCGGATTTATTGGGCGTAAAGCGAGCGCAGGCGGTTTCTTAAGTCTGATGTGAAAGCCCCCGGCTCAACCGGGGAGGGTCATTGGAAACTGGGAGACTTGAGTGCAGAAGAGGAGAGTGGAATTCCATGTGTAGCGGTGAAATGCGTAGATATATGGAGGAACACCAGTGGCGAAGGCGGCTCTCTGGTCTGTAACTGACGCTGAGGCTCG
+
FFFFFFFFFFFFFFFFFFFFFFFFFFFFFFFFFFFF:FFFF:FFFF::,FFFFFFFFFFFFFFFFFFFFFFFFFFFFFFFFFFF:FF:FFFFFFFFFFFFFFFFFFFFFFFFFFFFFFFF,FFFFFFFFFFFFFFF:::FFFFFFFFFFFFFFFFFFFFFFF,FF:FFFFFFFFFF:FFF:,FF:FFFFFFFF:FFFFFFFFFFFFFFFFFFFFFF:FFFFFFFFFFFFFF:FFFFFFFFFFFF:FFFFFF
@A00769:42:HV3CFDRXX:1:2101:12066:12774 1:N:0:CGAGGCCAAG+CCGGTAACAC
GTGTCAGCCGCCGCGGTAATACGTAGGTGGCAAGCGTTGTCCGGATTCATTGGGCGTAAAGCGAGCGCAGGCGGTTTCTTAAGTCTGATGTGAAAGCCCCCGGCTCAACCGGGGAGGGTCAGTGGAAACTGGGAGACTTGAGTGCAGAAGAGGAGAGTGGAATTCCATGTGTAGCGGTGAATTGCGTAGATATATGGAGGAACACCAGTGGCGAAGGCGGCTCTCTGGTCTGTAACTGCCGCTGAGGCTCG
+
F:FFFFFFFFFFFFFFFFFFF:FFFFFFFFFF:FFF:FFFFFFFF,FFFFFFFFFFFFFFFFFFFFFF:FFFFFFFFFFF:FF:FFFF,F,FFFFFFFFFFFFFFF:,FF:FFFFFFF::F,FFFF,:F,FFF,FF:FFFFFFFFF:,FFFFF:FFFFFFF:FFF,F:F,FF:FFFFFF,F,:F:FF::F,,:F,FF,FF:,F:FFFF,FFFF:FFFFFFFF:F:FFFFF::F,:FF,,F:FFFFFF:FFF
@A00769:42:HV3CFDRXX:1:2101:14841:12821 1:N:0:CGAGGCCAAG+CCGGTAACAC
GTGTCAGCCGCCGCGGTAATACGTAGGTGGCAAGCGTTGTCCGGATTTATTGGGCGTAAAGCGAGCGCAGGCGGTTTCTTAAGTCTGATGTGAAAGCCCCCGGCTCAACCGGGGAGGGTCATTGGAAACTGGGAGACTTGAGTGCAGAAGAGGAGAGTGGAATTCCATGTGTAGCGGTGAAATGCGTAGATATATGGAGGAACACCAGTGGCGAAGGCGGCTCTCTGGTCTGTAACTGACGCTGAGGCTCG
+
FFFFFFFFFFFFFFFFFFFF:F:FFFFFFFF:FFFFFFFFF:FFFFFFFFFFFFFFFFFFFFFFFFFFFFF:FFFFFFFFFFFFFFFFFFFF:FFFFFFFFFFFFFFFFFFFFFFFFFFFFFFFFFF:F,FF:FFFFFFFFFFFFFFFFFFF:FFFFFFFFFFFFFFFFFFFF:F:FFFFFFFFFFFFFFFFFFFFFFF,FFF,FFFFFFFFFFFFFF:FFFFFFFFFFFFFF,FFFF:F:FFFFFFFFF,
@A00769:42:HV3CFDRXX:1:2101:7762:12837 1:N:0:CGAGGCCAAG+CCGGTAACAC
GTGCCAGCCGCCGCGGTAATACGTATGTTCCAAGCGTTATCCGGATTTATTGGGCGTAAAGCGAGCGCAGACGGTTATTTAAGTCTGAAGTGAAAGCCCTCAGCTCAACTGAGGAATTGCTTTGGAAACTGGATGACTTGAGTGCAGTAGAGGAAAGTGGAACTCCATGTGTAGCGGTGAAATGCGTAGATATATGGAAGAACACCAGTGGCGAAGGCGGCTCTCTGGTCTGTAACTGACGCTGAGGCTCG
+
FFFFFFFFFFFFFFFFFFFFFFFFFFFFFFFFFFFF:FFFFFFFFFFFFFFFFFFFFFFFFFFFFFFFFFFFFFFFFFFFFFFFFFFFFFFFFFFFFFFFF:FFFFFFFFFFFFFFFFFFFFFFFFFFFFFFFFFFFFF:FFFFFFFFFFFFFFFFFFFFFFFFFFFFFFFFFFFFFFFFFFFFFFFFFFFFFFFF:FFFFFFFFFFFFFFFFFFF:FFFFFFFFFFFFFF:FFFFFFFF:FFFFFFFFFF
@A00769:42:HV3CFDRXX:1:2101:21169:12853 1:N:0:CGAGGCCAAG+CCGGTAACAC
GTGCCAGCCGCCGCGGTAATACGTAGGTGGCAAGCGTTGTCCGGATTTATTGGGCGTAAAGCGAGCGCAGGCGGTTTCTTAAGTCTGATGTGAAAGCCCCCGGCTCAACCGGGGAGGGTCATTGGAAACTGGGAGACTTGAGTGCAGAAGAGGAGAGTGGAATTCCATGTGTAGCGGTGAAATGCGTAGATATATGGAGGAACACCAGTGGCGAAGGCGGCTCTCTGGTCTGTAACTGACGCTGAGGCTCG
+
FFFFFFFFFFFFFFFFFFFFFFFFFFFFFFFFFFFFFFFFFFFFFF,FFFFFFFFFFFFFFFFFFFFFFFFFFFFFFFFFFFFFFFFFFFFFFFFFFFFFFFFFFFF:FFFFFF:FFFFFFFFFFFF:FFFFFFFFFFFFFFFFFFFF:FFFFFFFFFFFF,FFFFFFF:FFFFFFFFFFFFFFFFF:FF,FFFFFFFFFFFFFFF,F::FFFFFFFFFFFFFFFFFFFFF:F:FFFFFFFFFFFFFFFF,
@A00769:42:HV3CFDRXX:1:2101:32669:12853 1:N:0:CGAGGCCAAG+CCGGTAACAC
GTGTCAGCCGCCGCGGTAATACGTAGGGTGCAAGCGTTAATCGGAATTACTGGGCGTAAAGCGTGCGCAGGCGGTTCGGAAAGAAAGATGTGAAATCTCAGAGCTTAACTTTGGAACTGCATTTTTAACTACCGAGCTAGAGTGTGTCAGAGGGAGGTGGAATTCCGCGTGTAGCAGTGAAATGCGTAGATATGCGGAGGAACACCGATGGCGAAGGCAGCCTCCTGGGATAACACTGACGCTCATGCACG
+
FFFFFFFFFFFFFFFF:FFFFFFFFFFFFFFF:FFFFFFFFFFFFFFFFFFFFFFFFFF:FFFFF:FFFFFFFF:FFFFFFFFF:FFFFF:FFF:FFFFFFFFFFF:FFFFFFFFFFFFFFFFFFFFFFFFF:FFFFFFFFFFFFFFFFF:FFFFFFFFFFFFFFFFFFFFFFFFFF:FFFFFFFF:FFFFFFFFFFFFFF:FFFF:F:FFFFFFFFFFFFFFF,:FFFF:F:FFFFFFFFFFF,:F:FFF
@A00769:42:HV3CFDRXX:1:2101:21061:12884 1:N:0:CGAGGCCAAG+CCGGTAACAC
GTGTCAGCCGCCGCGGTAAGCAGCGTCAGATGTGTATTAGAAACCCCTGTAGTCC
+
FFFF,FF::FFFFFFF:FFFFFFFFF:FF:FFFFFFFFFFFFF:FFF:FFF:,FF
@A00769:42:HV3CFDRXX:1:2101:26178:12884 1:N:0:CGAGGCCAAG+CCGGTAACAC
GTGTCAGCCGCCGCGGTAATACGTATGTTCCAAGCGTTATCCGGATTTATTGGGCGTAAAGCGAGCGCAGACGGTTATTTAAGTCTGAAGTGAAAGCCCTCAGCTCAACTGAGGAATTGCTTTGGAAACTGGATGACTTGAGTGCAGTAGAGGAAAGTGGAACTCCATGTGTAGCGGTGAAATGCGTAGATATATGGAAGAACACCAGTGGCGAAGGCGGCTTTCTGGACTGTAACTGACGTTGAGGCTCG
+
FFFFFFFFFFFFFFFFFFFFFFFFFFFFFFFFFFFFFFFFFFFFFF:FFFFFFFFFFFFFFFFFFFFFFFFFFFFFFFFFFFFFFFFFFFFFFFFFFFFFFFFFFFFFFFFFFFF:FFFFFFFFFFFFFFFFFFFFFFFFFFFFFFFFFFFFFFFFFFFFFFFFFFFFFFFFFFFFFFFFFFF:FFFFFF,FFFFFFFFFFFFFFFFFFFFFFFFFFFFFFFFFFFFFFFFFFFFFFFFFFFFFFF,FFF:
@A00769:42:HV3CFDRXX:1:2101:24478:12947 1:N:0:CGAGGCCAAG+CCGGTAACAC
GTGCCAGCCGCCGCGGTAATACGTAGGTGGCAAGCGTTGTCCGGATTTATTGGGCGTAAAGCGAGCGCAGGCGGTTTCTTAAGTCTGATGTGAAAGCCCCCGGCTCAACCGGGGAGGGTCATTGGAAACTGGGAGACTTGAGTGCAGAAGAGGAGAGTGGAATTCCATGTGTAGCGGTGAAATGCGTAGATATATGGAGGAACACCAGTGGTGAAGGCGGCTCTCTGGTCTGTAACTGACGCTGAGGCTCG
+
FFFFFFFFFFFFFFFFFFFFFFF:F:FFFFFF:FFF:FFFFFFFF:FFFFFFFFFFFFFFFFFFFFFFFFFFFFFFFFFFF:FFFFFFFFFFFF,FFFFFFFFFFFFFFFFFFFFFFFFFF,FFFFFF:FFFFFFFFFFFFFFFFFFFFFFFFFFFFFFFFFFFFFFFF:FFFFFFFFFFFFFFFFFFF:F,F:FFFFFFFFF:FFFF:FFFFFFFFFFFFFFFFFFFFFFFF:FFFFFFFFF:FFFFFFF
@A00769:42:HV3CFDRXX:1:2101:29505:13103 1:N:0:CGAGGCCAAG+CCGGTAACAC
GTGTCAGCAGCCGCGGTAATACGTAGGTGGCAAGCGTTGTCCGGATTTATTGGGCGTAAAGCGAGCGCAGGCGGTTTCTTAAGTCTGATGTGAAAGCCCCCGGCTCAACCGGGGAGGGTCATTGGAAACTGGGAGACTTGAGTGCAGAAGAGGAGAGTGGAATTCCATGTGTAGCGGTGAAATGCGTAGATATATGGAGGAACACCAGTGGCGAAGGCGGCTCTCTGGTCTGTAACTGACGCTGAGGCTCG
+
FFFFFFFFFFFFFFFFFFFFFFFFFFFFFFFFFFFFF::FFFFFFFFF:FFFFFFFFFFFFFFFFFFFFFFFFFFFFFFFFFFFFFFFFF:FFFFFFFFFFFFFFFFFFFFFFFFFFFFFFF:FFFFFFFFFFFFFFFFFFFFFFFFFFFFFFFFFFFFFFFFFFFFFFFFFFFFFFFFFFFFFFFFFFFFFFFFFFFFFFFFFFFFFFFFFF,FFFFFFFFF:F:FFFFFFFFFFFFFFFFFFFFFFFF:
@A00769:42:HV3CFDRXX:1:2101:4679:13166 1:N:0:CGAGGCCAAG+CCGGTACCAC
GTGTCAGCCGCCGCGGTAAAATGGAAATTAGAAACCCGAGTAGTCC
+
FFFFFFFFFFFFFFFFFFFFFFFFFFFFFFFFFFFFFFFFFFFFFF
@A00769:42:HV3CFDRXX:1:2101:9896:13213 1:N:0:CGAGGCCAAG+CCGGTAACAC
GTGCCAGCCGCCGCGGTAATACGTAGGTGGCAAGCGTTGTCCGGACTTATTGGGCGTAAAGCGAGCGCAGGCGGTTTCTTAAGTCTGATGTGAAAGCCCCCGGCTCAACCGGGGAGGGTCATTGGAAACTGGGAGACTTGAGTGCAGAAGAGGAGAGTGGAATTCCATGTGTAGCGGTGAAATGCGTAGATATATGGAGGAACACCAGTGGCGAAGGCGGCTCTCTGGTCTGTAACTGACGCTGAGGCTCG
+
FFFFFFFFFFFFFFFFF:FFFFFF:FFFFFFFFFFF::FFFFFFFFFF,FFFFFFFFFFFFFFFFFFFFFFFFFFFFFFFFFFFFFFFFFFFFFFFFFFFFFFFFFFFFFFFFFFFFFFF:FFFFFFFFFFFFFF:F,FFFFFFFFF::FFFFFFFFFFFFFFFFFFFFFFF,FFFFFFF,FFFFF,FF,FF:FF:FF,FFFFFFFFFFFFFFFFFFFFFFFFFF:FFFF,FFF:FFFFF,F:FFF:FFF:
@A00769:42:HV3CFDRXX:1:2101:13512:13213 1:N:0:CGAGGCCAAG+CCGGTAACAC
GTGTCAGCAGCCGCGGTAATACGTAGGTGGCAAGCGTTGTCCGGATTTATTGGGCGTAAAGCGAGCGCAGGCGGTTTCTTAAGTCTGATGTGAAAGCCCCCGGCTCAACCGGGGAGGGTCATTGGAAACTGGGAGACTTGAGTGCAGAAGAGGAGAGTGGAATTCCATGTGTAGCGGTGAAATGCGTAGATATATGGAGGAACACCAGTGGCGAAGGCGACTCTCTGGTCTGTCACTGACGCTGAGGCTCG
+
FFFFFFFFFFFFFFFFFFFFFFFFFFFFFFFFFFFFFF:FF,FFF:FFFFFFFFFFFFFFFFFFFFFFFFFFFFFFFFFFFFFFFFFFFFFFFFFFFFFFFFFFFFF,FFFFFFFFFFFFFFFFFF:FF:FFFFFFFFFFFFFFFFFF:FFFFFFFFFFFFFFFFFFFFFFFFFFFFFFFFFFFFFFFFFFFFFFFF:FFFFFFFFFFFFFFFFFFFF:FFFFFFFFFFFF,F,FFFFFF:FF:F:FFFFF
@A00769:42:HV3CFDRXX:1:2101:29622:13213 1:N:0:CGAGGCCAAG+CCGGTAACAC
GTGTCAGCCGCCGCGGTAATACGTATGTTCCAAGCGTTATCCGGATTTATTGGGCGTAAAGCGAGCGCAGACGGTTATTTAAGTCTGAAGTGAAAGCCCTCAGCTCAACTGAGGAATTGCTTTGGAAACTGGATGACTTGAGTGCAGTAGAGGAAAGTGGAACTCCATGTATAGCGGTGAAATGCGTAGATATATGGAAGAACACCAGTGGCGAAGGCGGCTTTCTGGACTGTAACTGACGTTGAGGCTCG
+
FFFFFFFFFFFFFFFF:FFFFFFFFFFFFFFFFFFFFFFFFFF:FF,FFFFFFFFFFFFFFFFFFFFFFFFFFFFFFFFFFFFFFFFFFFFFFFFFFFFFFFFF:FFFFFFFFFF,FFFFFFFFFF,FFFFFFFFFFFFFFFFFFFFFFFFFFFFFFFFFFFFFFFFFFFFFFFFFFFFF,FFFFF:FFF:F:FFFFFFF:FFFFFFFFFFFF:FFFFFFFFFFF::FFFFFF:FFFFFF,FFFFF:FFFF
@A00769:42:HV3CFDRXX:1:2101:28239:13291 1:N:0:CGAGGCCAAG+CCGGTAACAC
GTGTCAGCCGCCGCGGTAATACGTATGTTCCAAGCGTTATCCGGATTTATTGGGCGTAAAGCGAGCGCAGACGGTTATTTAAGTCTGAAGTGAAAGCCCTCAGCTCAACTGAGGAATTGCTTTGGAAACTGGATGACTTGAGTGCAGTAGAGGAAAGTGGAACTCCATGTGTAGCGGTGAAATGCGTAGATATATGGAAGAACACCAGTGGCGAAGGCGGCTTTCTGGACTGTCTCTGACGTTGAGGCTCG
+
FFFFFFFFFFFFFFFFF::FFFFFFFFFFFFFFFFFFF,FFFFFF,:FFF:FFFFFFFFFFFFFFFFFFFFFFFFFFFFFFFFFFFFFFFFFFFFFFFFFFFFFFF:FF:FFFFF:FFFFFF:FFF:FFFFFF:FFF:FFFFFFFFFFFFFFFF::FFF:F,FFFFFFFF:FFFFFFFFFFFFFFFFFFFFFFFFFFFF:FF:F::FFFFFFFFFFF:FFF:,,F,FFF::FFF,FFF:FFFFFFFFFF,F
@A00769:42:HV3CFDRXX:1:2101:1090:13307 1:N:0:CGAGGCCAAG+CCGGTAACAC
GTGCCAGCAGCCGCGGTAATACGTAGGTGGCAAGCGTTGTCCGGATTTATTGGGCGTAAAGCGAGCGCAGGCGGTTTCTTAAGTCTGATGTGAAAGCCCCCGGCTCAACCGGGGAGGGTCATTGGAAACTGGGAGACTTGAGTGCAGAAGAGGAGAGTGGAATTCCATGTGTAGCGGTGAAATGCGTAGATAGATGGAGGAACTCCAGTGGCGAAGGCGACTCTCTGGGCTGTGAGTGACGCTGAGGCTCG
+
FFF::FFFFFFFFFFFFFFFFFFFFFFFFFFFFFFFFFF:F:FFFF,FFFFFFFFFFFFFF,F:FFFFFFFFFFFFFFFFFFFF:FF:FFFFF,:FF:FFFFF:,FF::FFFFF,FFFF::FFFF:,:,:FFF:F,,,F::FFF:,F:,F,FF,FFF,FF:FFFF,,FFFFF:F:FF:F:,:FFFFF,F,,,,,:FFFFF,F:,:,FFFF::F,,FFFF:,F:F:FFF,::FF,,:FF,:FF,:,FF:,,F
@A00769:42:HV3CFDRXX:1:2101:6795:13354 1:N:0:CGAGGCCAAG+CCGGTAACAC
GTGCCAGCAGCCGCGGTAATACGTATGTTCCAAGCGTTATCCGGATTTATTGGGCGTAAAGCGAGCGCAGGCGGTTTCTTAAGTCTGATGTGAAAGCCCCCGGCTCAACCGGGGAGGGTCATTGGAAACTGGGAGACTTGAGTGCAGAAGAGGAGAGTGGAATTCCATGTGTAGCGGTGAAATGCGTAGATATATGGAGGAACACCAGTGGCGAAGGCGGCTCTCTGGTCTGTAACTGACGCTGAGGCTCG
+
FFFFFFFFFFFFFFFFFFFFFFFFFFFFFFFFFFFFFFFFFFFFFFFFFFFFFFFFFFFFFFFFFFFFFFFFFFFFFFFFFFFFFFFFFFFFFFFFFFFFFFFFFFFFFFFFFFFFFFFF:FFFFF,FFFFFFFFFFF,FFFFFFFFFFFFFFF:FFFFFFFFFFFFFFFFFFF:FFFFFFFFFFFFFFFFFFFFFFFFFFFFFFFFFFFFF:FFF,FFFFFFFFFFFFFF:FFFFF:FF:FFFFF:FFF,
@A00769:42:HV3CFDRXX:1:2101:31213:13369 1:N:0:CGAGGCCAAG+CCGGTAACAC
GTGTCAGCAGCCGCGGTAATACGTAGGTGGCAAGCGTTGTCCGGATTTATTGGGCGTAAAGCGAGCGCAGGCGGTTTCTTAAGTCTGATGTGAAAGCCCCCGGCTCAACCGGGGAGGGTCATTGGAAACTGGGAGACTTGAGTGCAGAAGAGGAGAGTGGAATTCCATGGGTAGCGGTGAAATGCGTAGATATATGGAGGAACACCAGTGGCGAAGGCGACTCTCTGGTCTGTAACTGACGCTGAGGCTCG
+
FFFFFFFF:FFFFFFFFFFFFFF:FFFFFFFFFFFFFFFFFFFF::F,FF,FFFFFFFFFFFF:FFFFFFFFFFFFFF:FFFFFFFFF:FFFFFFFFFFFFFF:FFF:FFFFFFFFFFFF,F,FFFFFF:FFFFFF:FFFFFFFFFFFFF,FF,FFFFFFF,FFFFF,,,FFFFFFFFFFF:FFFFFFF:FFF:FF::FFFFFFFFFFFFFFFF:F:FFFFFFFFFFFFFFF,,::FFFFFFFFFFFF:FF
@A00769:42:HV3CFDRXX:1:2101:12933:13401 1:N:0:CGAGGCCAAG+CCGGTAACAC
GTGCCAGCCGCCGCGGTAATACGTAGGTGGCAAGCGTTGTCCGGATTTATTGGGCGTAAAGCGAGCGCAGGCGGTTTCTTAAGTCTGATGTGAAAGCCCCCGGCTCAACCGGGGAGGGTCATTGGAAACTGGGAGACTTGAGTGCAGAAGAGGAGAGTGGAATTCCATGTGTAGCGGTGAAATGCGTAGATATATGGAGGAACACCAGTGGCGAAGGCGGCTCTCTGGTCTGTAACTGACGCTGAGGCTCG
+
FFFFFFFFFFFFFFFFFF:FFFFFFFFFFFFFFFFFF,FFFFFFF:F:FFFFFFFFFFFFFFFFFFFFFFFFFFFFFFFFFFFFFFFFFFFFFFFFFFFFFFFFFFFFFFFFFFFFFFFF:FFFFFFFFFFFFFFF:FFFFFFFFFFFFFFF:FFFFFFFFFFFFFFFFFFFFFFFFFF:FFFFFFFFF:F:FFFFFFFFFFFFFFFFFFFFFFFFFFFFFFFFFFFFFFFFFFFFFFFFFFFFFF,FFF:
@A00769:42:HV3CFDRXX:1:2101:26675:13401 1:N:0:CGAGGCCAAG+CCGGTAACAC
GTGCCAGCAGCCGCGGTAATACGTATGTTCCAAGCGTTATCCGGATTTATTGGGCGTAAAGCGAGCGCAGGCGGTTTCTTAAGTCTGATGTGAAAGCCCCCGGCTCAACCGGGGAGGGTCATTGGAAACTGGGAGACTTGAGTGCAGAAGAGGAGAGTGGAATTCCATGTGTAGCGGTGAAATGCGTAGATATATGGAGGAACACCAGTGGCGAAGGCGGCTCTCTGGTCTGTAACTGACGCTGAGGCTCG
+
FFFFFF:FFFFFFFFFF:FFFFFFFFFFFFFFFFFFFF:FF:FF:FFF:FFFFFFFFF:F:FFF:F:FFFF,FFF,FFFFFFFFFFFF,FFFFFFFFFFFFFFFFFF:FFF:FFFF:FFFFF,F:FF,FFFFFFFFFFFFFFFF,FFF:FFFFFFFFFF:F:FFFFF:F:FF:FFFF,:FF:FFFF:,FF,:FFFF:,F:,FFFF:FFFFFFFFFF,FF:FFFFF:F,FF::FF,FFFFFF:F:FFFF:FF
@A00769:42:HV3CFDRXX:1:2101:26784:13432 1:N:0:CGAGGCCAAG+CCGGTAACAC
GTGCCAGCCGCCGCGGTAAGGCAGCGTCAGATGTGTATTAGATACCCCTGTAGTCC
+
FFFFFFFFFFFFFFFFFFFFFFFFFFFFFFFFFFFFFFFFFFF:FF:FFFFFFFF:
@A00769:42:HV3CFDRXX:1:2101:32127:13448 1:N:0:CGAGGCCAAG+CCGGTAACAC
GTGTCAGCAGCCGCGGTAATACGTAGGGTGCAAGCGTTGTCCGGAATTACTGGGCGTAAAGAGTTCGTAGGCGGTTTGTCGCGTCGTTTGTGAAAACCAGCAGCTCAACTGCTGGCTTGCAGGCGATACGGGCAGACTTGAGTACTGCAGGGGAGACTGGAATTCCTGGTGTAGCGGTGAAATGCGCAGATATCAGGAGGAACACCGGTGGCGAAGGCAGGTCTCTGGGCAGTAACTGACGCTGAGGAACG
+
FFFFFFFFFFFFFFFFFFFFFFFFFFFFFFFFFFFFFFFFFFFFFFFFFFFFFFFFFFFFFFFFFF:FFFFFFFFFFFFFFFFFFFF:FFFFFF:FFFFFFFFFFFFFFFFFFFFFFFFFFFFFFFFFFFFFFFFFFFFFFFFFFFFFFFFFFFFFFFFFFFFFFFFFF:FFFFFFFFFFFF:FFFF::FFFFFFFFFFFFFFFFFFFF:FFFFFFFFFFFFF:FF::FFFFFFFFFFFFFFFFFF,F,FF
@A00769:42:HV3CFDRXX:1:2101:14769:13479 1:N:0:CGAGGCCAAG+CCGGTAACAC
GTGTCAGCAGCCGCGGTAATACGTAGGTGGCAAGCGTTATCCGGAATTATTGGGCGTAAAGAGCGCGCAGGTGGTTAATTAAGTCTGATGTGAAAGCCCACGGCTTAACCGTGGAGGGTCATTGGAAACTGGTTGACTTGAGTGCAGAAGAGGGAAGTGGAATTCCATGTGTAGCGGTGAAATGCGGAGAGATATGGAGGAACACCAGTGGCGAAGGCGGCTTCCTGGTCTGAAACTGACACTGAGGCGCG
+
F:FFFF:FFFFFFFFFFFFFFFFFFFFFFFFFFFFF:,FFFFF:F:FFFFFFFFFFF,:FFF:FFFFFFFF:FF:FFFFFFFFF,,FFFF,F:FF::F:FFFFFFFFFF,FFFF:FFFF::FFFFF:F,FFF:,,:,,F:,FFFFFFFFF:FFF::FFFF:::F,F:FF,FFFFFFF,:,,,,FF:,::,F,F,FF:FF:,,F,FFFFFF:F,,FFF,F:FFF:,,,FFFF,,::F:,,::,F:,F,:FFF
@A00769:42:HV3CFDRXX:1:2101:19054:13542 1:N:0:CGAGGCCAAG+CCGGTCACAC
GTGTCAGCCGCCGCGGTAAGGCAGCGTCAGATGTGTATTAGATACCCTAGTAGTCC
+
FFFFFFFFFFFFFFFFFFFFFFFFFFFFFFFFFFFFFFFFFFFFFFFFFFFFFFFF
@A00769:42:HV3CFDRXX:1:2101:23800:13557 1:N:0:CGAGGCCAAG+CCGGTAACAC
GTGTCAGCCGCCGCGGTAATACGTAGGTGGCAAGCGTTGTCCGGATTTATTGGGCGTAAAGCGAGCGCAGGCGGTTTCTTAAGTCTGATGTGAAAGCCCCCGGCTCAACCGGGGAGGGTCATTGGAAACTGGGAGACTTGAGTGCAGAAGAGGAGAGTGGAATTCCATGTGTAGCGGTGAAATGCGTAGATATATGGAGGAACACCAGTGGCGGAGGCGACTCTCTGGTCTGTAACTGACGCTGAGGCTCG
+
F:FFFFFFFFFFFFFFFFFFFFF:FFFFFFFF,FFFFFFF:FFFFFFFFFFFFFFFFFFFFF:FFFFFFFFFFFFFFFFFFFFFFFFFFFFFFFFFFFFFFFFFFFFFFFFFFFFFFFFFF:FFFFFFFFFFF:FFFFFFFFFFFFFFFFFFFFFFFFFFFFFFFFFFFF:FFFFFFFFFFFF:FFFFFFF,FFFF:FFFF:FFFFFFF:FFFFFFFFFFFFFFFFFFFFFFFFFFF,FFFFF,FFFFFFF
@A00769:42:HV3CFDRXX:1:2101:22553:13589 1:N:0:CGAGGCCAAG+CCGGTAACAC
GTGTCAGCAGCCGCGGTAATACGTAGGTGGCAAGCGTTGTCCGGATTTATTGGGCGTAAAGCGAGCGCAGGCGGTTTCTTAAGTCTGATGTGAAAGCCCCCGGCTCAACCGGGGAGGGTCATTGGAGACTGGGAGACTTGAGTGCAGAAGAGGAGAGTGGAATTCCATGTGTAGCGGTGAAATGCGTAGATATATGGAGGAACACCAGTGGCGAAGGCGGCTCTCTGGTCTGTAACTGACGCTGAGGCTCG
+
FFFF:FFFF:FFFFFFF:FFF:FFFFFFFFFF:F:FF:FFFFFFFFFFF:FFF:FFFFFFFFFFFFFF:FFFFFFFFFFFFFFFFFFFFF:FFFFFFFFFFFFFFF,FFFFFF:FFFF:F,FFFFFFFF,FFF:FF:F,F::FFF:FFFF:FFF:FFFFFFF:FF:FFFFF,FFFFFFFFF,FF:F:,F,F,F::FF:FF:,FFF,,FFFFFFFFF,FFFFFFFFFFFF::FF,FFFFFFFFFF,FFFFF:
@A00769:42:HV3CFDRXX:1:2101:24650:13620 1:N:0:CGAGGCCAAG+CCGGTCACAC
GTGTCAGCAGCCGCGGTAATACGTATGTTCCAAGCGTTATCCGGATTTATTGGGCGTAAAGCGAGCGCAGACGGTTATTTAAGTCTGAAGTGAAAGCCCTCAGCTCAACTGAGGAATTGCTTTGGAAACTGGATGACTTGAGTGCAGTAGAGGAAAGTGGAACTCCATGTGTAGCGGTGAAATGCGTAGATATATGGAAGAACACCAGTGGCGAAGGCGGCTTTCTGGACTGTAACTGACGTTGAGGCTCG
+
FFFFF:FF:FFFFFFFFFFFFFFFFFF,FFFFFFFFFFFFFFFFF,FFFFFFFFFFFFFFFFFFFFFFFFFFFFF:FFFFFFFFFFFFFFFFF:FFFFFFFFFF:FF,:FF:FFF:FFFF,FFFFFFFFFFFFFFFFFFFFFFFF,FFFFFFFF,FFFFFFFFFFFFFFFFFFFFFFFFF,,FFFFFFFFF:FFFFF:FFFFFFFF:FFFFFFF:FFFF:FFFFFFFFFFFFFF,FFFFFFFFFFF,F:FF
@A00769:42:HV3CFDRXX:1:2101:3667:13636 1:N:0:CGAGGCCAAG+CCGGTAACAC
GTGCCAGCCGCCGCGGTAATACGTAGGTGGCAAGCGTTGTCCGGATTTATTGGGCGTAAAGCGAGCGCAGGCGGTTTCTAAAGTCTGATGTGAAAGCCCCCGGCTCAACCGTGGAGTGTCATTGGAAACTGGTAGACTTGAGTGCAGAAGAGGAGAGGGGAATTCTATGTGTAGCGGTGAAATGCGGAGATATATGGAAGAACACCAGTGTCGAAGGCGGCTATCTGGACTGTAACTGACGTGGAGGCTCG
+
:F:,,,:FF,FF::,FFF:FFF,F:,,F:F:,FF,:,,FFF:F,,F,,F:F,:FF,,FFFF,FFF,:FF::::F,F:FF,:F:,,:,FFF,:FFFFF:FF,,,,::FFFFF,::FF,F:FFFF,:FFFFF:F,FFF,FFFFFFFF:,,FFFF,:FF,,:FF:FFFF,:,FFFF:FFF,FFF,FF,:,FF:::,,F,FFFFFFFFF:F:F::F::,,,FF,F:,FF::FF,FF,::FF:FFF,,FFF:FFF,
@A00769:42:HV3CFDRXX:1:2101:23339:13636 1:N:0:CGAGGCCCAG+CCGGTAACAC
GTGCCAGCCGCCGCGGTAATACGTAGGTTGCTAGCGTTGTCCGGATTTATTGGGCGTAAAGCGAGCGCAGGCGGTTTCTTAAGTCTGAAGTGAAATCACTCAGCTCAACAGAGGCATTGCGTTGGAAACTGGATGAATTGAGTGGAGTAGAGTAAAGTGGAACTCCTTGTTTAGCGGTGAAATGAGTAGATATATGGAAGAAACCCAGTGGCGAAGGCGGATATCTGGAATGTAACTTACTTTGAGGAT
+
FFFFFFFFFFFF:FFFFFFFFFF,F:F:,FF,FFFF,F,FFFF:FF:FFFFFFFFFFFFFF,F:FFF,FFFFFF,FF,FFFFFFFFFF,FFFFFF,,,F,F,FFFFFFF,:,FF,FFFFF,F:F,F:,,,FF,,F:,F,,,FFF::FF,,FF,:F:FFFFFF,,F,,F,,,:,FFF,F:FF:F,,,::,,F,,FF,:F:,F,:,F:FFFF,:,::F,,F,,F,:F:,FF,F,:FF:::F,:F,,FF:,,
@A00769:42:HV3CFDRXX:1:2101:16938:13667 1:N:0:CGAGGCCAAG+CCGGTAACAC
GTGTCAGCAGCCGCGGTAATACGTAGGTGGCAAGCGTTGTCCGGATTTATTGGGCGTAAAGCGAGCGCAGGCGGTTTCTTAAGCCTGATGTGAAAGCCCCCGGCTCAACCGGGGAGGGTCATTGGAAACTGGGAGACTTGAGTGCAGAAGAGGAGAGTGGAATTCCATGTGTAGCGGTGAAATGCGTAGAGATATGGAGGAACACCAGTGGCGAAGGCGGCTCTCTGGTCTGTAACTGACGCTGAGGCTCG
+
FFFFFF:FFFFFF:FFFFFFFFFFFFFFFFFFF:FFFFFFF,FF:FFFFFFFFF,F,FFF:FFFF:FF,FFFF:FFFFFFFFFFFFFFFFFFF:FF::FFFFF,FFF:FFFFFFFFFFF:FFFFFFF,FFFFFFFFFFFFFFFF,FFF::FFFFFFFFFFFFFFFF:FFFFFFFF,FFFFF,FFFFFFFF,F,FFFFF:FFF:FF:FFF,:FFFFF:FF:F:FFFFF:F:F:F::FF:FF,FFFF:FFFF,
@A00769:42:HV3CFDRXX:1:2101:11198:13683 1:N:0:CGAGGCCAAG+CCGGTAACAC
GTGCCAGCAGCCGCGGTAATACGTAGGTGGCAAGCGTTGTCCGGATTTATTGGGCGTAAAGCGAGCGCAGGCGGTTTCTTAAGTCTGATGTGAAAGCCCCCGGCTCAACCGGGGAGGGTCATTGGAAACTGGGAGACTTGAGTGCAGAAGAGGAGAGTGGAATTCCATGTGTAGCGGTGAAATGCGTAGATATATGGAGGAACACCAGTGGCGAAGGCGGCTCTCTGGTCTGTAACTGACGCTGAGGCTCG
+
FFF,FFFFFFFFFFFFFFFFFFFFFFFFFFFFFFFFFFFFFFFFF,F:FFFFFFFFFFFFFFF:FFFFFFFFFF,FFFFFFFFFFFFFFFFFFFFFFFFFFFFFFFFFFFFFFFFFFFFF:F,FFFFFFFFFFFFFFFFFFFF:FFFFFFFFFFFFFFFFFFFFFFFFFFFFFFFFFFFFFFFFFFFFFFF,F:FFFFFFFFFFFFFFFFF:FFFFFFFFFFFFFFF::FF:FFFFFFFF:F,FFF,FFF,
@A00769:42:HV3CFDRXX:1:2101:9760:13730 1:N:0:CGAGGCCAAG+CCGGTAACAC
GTGTCAGCCGCCGCGGTAATACGTAGGTGGCAAGCGTTGTCCGGATTTATTGGGCGTAAAGCGAGCGCAGGCGGTTTCTTAAGTCTGATGTGAAAGCCCCCGGCTCAACCGGGGAGGGTCATTGGAAACTGGGAGACTTGAGTGCAGAAGAGGAGAGTGGAATTCCATGTGTAGCGGTGAAATGCGTAGATATATGGAGGAACACCAGTGGCGAAGGCGACTCTCTGGTCTGTAACTGACGCTGAGGCTCG
+
FFFFFFFFFFFFFFFFFFFFFFFFFFFFFFFF:FFFFFFFFFFFFFFFFFFFFFFFFFFFFFFFFFFFFFFFFFFFFFFFFFFFFFFFFFFFFFFFFFFFFFFFFFFFFFFFFFFFFFFFFFFFFFFFFFFFFFFFFFFFFFFFFFFFFFFFFFFFFFFFFFFFFFFFFFFFFFFFFFFFFFFFFFFFFFFFFFFFFFFFFFFFFFFFFFFFF:FFFFFFFFFFFF:FFFF:F,FFF,FFFFFFFFFFFFF
@A00769:42:HV3CFDRXX:1:2101:27498:13792 1:N:0:CGAGGCCAAT+CCGGTAACAC
GTGCCAGCAGCCGCGGTAATACGTAGGTGGCAAGCGTTGTCCGGATTTATTGGGCGTAAAGCGAGCGCAGGCGGTTTCTTAAGTCTGATGTGAAAGCCCCCGGCTCAACCGGGGAGGGTCATTGGAAACTGGGAGACTTGAGTGCAGAAGAGGAGAGTGGAATTCCATGTGTAGCGGTGAAATGCGTAGATATATGGAGGAACACCAGTGGCGAAGGCGGCTCTCTGGTCTGTAACTGACGCTGAGTCT
+
::F:,:,:F,FFFFF:,::,:FFFF,:F:F:,FFFFF,::FF:F:FF,FFFF:,,FFF::F:F:::,:F:F,F:FF:FF:,FFF:FF,::F,FF,F,F:F,,,,:FFF,,FF,,F:FFFFF:FFFF,F,F,FFF:FFF,,F:,:F,,,FFF:,FF,FFFF,FFFF,,F,:FFF:,FFFF,F,FF,:,F,FFF,,F,FFF::FFF:,FF,:,FFF::,,F:FFFFF,F,:FF,FFF,,FF,,,,F:F:FF
@A00769:42:HV3CFDRXX:1:2101:25455:13823 1:N:0:CGAGGCCAAG+CCGGTAACAC
GTGTCAGCCGCCGCGGTAATACGTAGGTGGCAAGCGTTGTCCGGATTTATTGGGCGTAAAGCGAGCGCAGGCGGTTTCTTAAGTCTGATGTGAAAGCCCCCGGCTCAACCGGGGAGGGTCGTTGGAAACTGGGAGACTTGAGTGCAGAAGAGGAGAGTGGAATTCCATGTGTAGCGGTGAAATGCGTAGATATATGGAGGAACACCAGTGGCGAAGGCGGCTCTCTGGTCTGTAACTGACGCTGAGGCTCG
+
F:F:FFFFFFFFFFFFFF:FFFF:,FFFFFFFFFFFF:FFFFFFFFFFF:FFFFFFFFFFFFFFFFFFFFFFFFFFFFFFFFFFFFF:FFF:FFFFFFFFF:FFFFFFFFFFFFFFFFFFFFFFFF:::FFFFFFFFFFFFFFFFFFFFFFFF::FFFFFFFFFFFFFFFFFFFFFFFFFFFFFFF,FFFFFF,FFFFFFF,FFF,FFFFFF,FFFFFFFFFFFFFFFFF:FFFFFFFFF,FFFFFFFFFF
@A00769:42:HV3CFDRXX:1:2101:26304:13855 1:N:0:CGAGGCCAAG+CCGGTAACAC
GTGTCAGCCGCCGCGGTAATACGTAGGTGGCAAGCGTTGTCCGGATTTATTGGGCGTAAAGCGAGCGCAGGCGGTTTCTTAAGTCTGATGTGAAAGCCCCCGGCTCAACCGGGGAGGGTCATTGGAAACTGGGAGACTTGAGTGCAGAAGAGGAGAGTGGAATTCCATGTGTAGCGGTGAAATGCGTAGATATATGGAGGAACACCAGTGGCGAAGGCGGCTCTCTGGTCTGTAACTGACGCTGAGGCTCG
+
FFFFFFFFFFFFFFFFFF:FFFFFFFFFFFFFFFFFFFFFFFFFF,FF:FFFFFFFFFFFFFFFFFFFFFFFFFFFFFFFFFFFFFF:FFFFFFFFFFFFFFFFFFFFFFFFFFFFFFFFFFFFFF:FF:FFFFFFFFFFFFFFFFFFFFFFF:FFFFFFFFFFFFFFFFF:FFFFFFFFFFFFF:FFFFFFFFFFFFFFFFFFFFFFFFFFFFFFFFFFFFFFFFFFFFFFF,FFFFFFFFFFFF:FFF,
@A00769:42:HV3CFDRXX:1:2101:26440:13933 1:N:0:CGAGGCCAAG+CCGGTAACAC
GTGTCAGCCGCCGCGGTAATACGTAGGTGGCAAGCGTTGTCCGGATTTATTGGGCGTAAAGCGAGCGCAGGCAGTTTCTTAAGTCTGATGTGAAAGCCCCCGGCTCAACCGGGGAGGGTCATTGGAAACTGGGAGACTTGAGTGCAGAAGAGGAGAGTGGAATTCCATGTGTAGCGGTGAAATGCGTAGATATATGGAGGAACACCAGTGGCGAAGGCGACTCTCTGGTCTGTAACTGACGCTGAGGCTCG
+
FFFFFFFFFFFFFFFFFFFFFFFFFFFFFFFFFFFFF:FFF:FFFFFFFFFF:FFFFFFFFFFF:FFFFFFFFFFFFFFF:FFFF:FFFFFFFFFFFFFFFFFFFFFFFFFFFF:FFFFFFF:FFFFFFFFFFFFFF,:FFFFFFFF,FF:FFFFFFFFFFFFFFFFFFFFFFFFFF:FFFFFFFF,FF:FFFFFFFFFFFFFFFFFFFFFFFF:FFFFF:FFFFFFFFFF:FFFFFFFFFFFFFF,F,FF
@A00769:42:HV3CFDRXX:1:2101:20627:13980 1:N:0:CGAGGCCAAG+CCGGTAACAC
GTGTCAGCAGCCGCGGTAAGGCAGCGTCAGATGTGTATTAGAAACCCCCGTAGTCC
+
FFFFFFFFFFFFFFFFFFFFFFFFFFFFFF:FFFFFFFFF,FFFFFFFFFFFFFFF
@A00769:42:HV3CFDRXX:1:2101:10619:14058 1:N:0:CGAGGCCAAG+CCGGTAACAC
GTGCCAGCCGCCGCGGTAATACGTATGTTCCAAGCGTTATCCGGATTTATTGGGCGTAAAGCGAGCGCAGGCGGTTTCTTAAGTCTGATGTGAAAGCCCCCGGCTCAACCGGGGAGGGTCATTGGAAACTGGGAGACTTGAGTGCAGAAGAGGAGAGTGGAATTCCATGTGTAGCGGTGAAATGCGTAGATATATGGAGGAACACCAGTGGCGAAGGCGGCTCTCTGGTCTGTAACTGACGTTGAGGCTCG
+
FFFFFFFFFFFFFFFF:FFFFFFFFF:FFFFFFFFFFF,FFFFFFFF:FFFFFFFFFFFFFFFFFFFFFFFFFFFFFFFFF:FFFFFFFFFF:FFFFFFFFFFFFFFFFFFFFFFFFFFFFF:FFFF:F:FFFFFFFFFFFFFFF:FFFFFFF,FFFFFFFFFFFFF,FFFFFFFFFFFFFFFFFFFFFFFFFFF::F:F,:,FFFFFFFFFFFFFFFF:FFFFFFFFFFFFF,FFFFFFFFFFFFFFFF,
@A00769:42:HV3CFDRXX:1:2101:30083:14231 1:N:0:CGAGGCCCAG+CCGGTAACAC
GTGTCAGCCGCCGCGGTAAGGCAGCGTCAGATGTGTATTAGATACCCTAGTAGTCCCTGTCTTTATACACATCTCCGAGCCCACGAGACCGAGGCCAAGATCGCGTATGCCGTCTTCTGCTTGAAAAAGTGTGGGGGGGGGGGGGGGGGGGGGGGGGGGGGGGGGGGGGGGGGGGGGGGGGGGGGGGGGGGGGGGGGGGGGGGGGGGGGGGGGGGGGGGGGGGGGGGGGGGGGGGGGGGGGGGGGGGGGGG
+
FFFFFFFFFFFFFFFFFFFFFFFFFFFFFFFFFFFFFFFFFFFF:::FFFF:FFF:,:FFFFFFFF:,FFF:FFF:FF:F:,F,:FFFFF:F:FF,,:FF,,,::,FFF,,,,:F,:F:F:,F,FF:,,,,,:,,:FF:F:F,F,FFFFFFFF:FFF:FFFFFFFFF:F:F,FFFFFFF:FFFFFFFFFFFF:F:FFFFFF:FFFF:FFFFFFFFFFFFFFFFFF:FF:FFFF:FFFFFFF:FF:FFFFFF
@A00769:42:HV3CFDRXX:1:2101:31349:14231 1:N:0:CGAGGCCAAG+CCGGTAACAC
GTGTCAGCAGCCGCGGTAATACGTATGTTCCAAGCGTTATCCGGATTTATTGGGCGTAAAGCGAGCGCAGGCGGTTTCTTAAGTCTGATGTGAAAGCCCCCGGCTCAACCGGGGAGGGTCATTGGAAACTGGGAGACTTGAGTGCAGAAGAGGAGAGTGGAATTCCATGTGTAGCGGTGAAATGCGTAGATATATGGAGGAACACCAGTGGCGAAGGCGGCTCTCTGGTCTGTAACTGACGCTGAGGCTCG
+
FFFFFFFFFFFFFFFF:::FFFFF:FFFFFFFFFFFF:FFFFFF,F:FFFFFFFFFFF:FFFFFFFFFFFFFFFF:FFFFFFF:F:FFFF:FF,,FFFFFFFFF:FF,:FFFFF:FFFFF::FFFFFFFFFFFFFFFF:FFFFFFFFF,FFFFFFFFFFFFFFFFFFFFFFFFFFFF,FF:::F:F,,FF,F,:FFFFFFFFFFFF:FFFFFF:FFFFFFFFF:F:FFFFFFFFFFFFFFFF,FFF:F:FF
@A00769:42:HV3CFDRXX:1:2101:2302:14372 1:N:0:CGAGGCCAAG+CCGGTAACAC
GTGTCAGCAGCCGCGGTAATACGTAGGTGGCAAGCGTTGTCCGGATTTATTGGGCGTAAAGCGAGCGCAGGCGGTTTCTTAAGTCTGATGTGAAAGCCCCCGGCTCAACCGGGGAGGGTCATTGGAAACTGGGAGACTTGAGTGCAGAAGAGGAGAGTGGAATTCCATGTGTAGCGGTGAAATGCGTAGATATATGGAGGAACACCAGTGGCGAAGGCGGCTCTCTGGTCTGTAACTGACGCTGAGGCTCG
+
FFFFFFFFFFFFFFFFFFFFFFFFFFFFFFF:FFFF:FFFFFFFFFFFF,FFFFFFFFFFFFFFFFF:FFFFFFFFFFFFFFFFFFFFFFFFFFF,,FFFFFFFFFFFFFFFFFFFF,FFFFFFFFFFFFFF,FFFFFFFFFFFFFF:FFFFFFFF:FFFFFFF:FFF:F:FFF,FFFFFFFFF:FFF:FFFFFFFFFFFFFFFFFFFFFFFFFFFFFFFF,F,FF,FFFFFFFFFFFFF,FFFFFFFFF:
@A00769:42:HV3CFDRXX:1:2101:20365:14372 1:N:0:CGAGGCCAAG+CCGGTAACAC
GTGCCAGCAGCCGCGGTAATACGTAGGTGGCAAGCGTTGTCCGGATTTATTGGGCGTAAAGCGAGCGCAGGCGGTTTCTTAAGTCTGATGTGAAAGCCCCCGGCTCAACCGGGGAGGGTCATTGGAAACTGGGAGACATGAGTGCAGAAGAGGAGAGTGGAATTCCATGTGTAGCGGTGAAATGCGTAGATATATGGAGGAACACCAGTGGCGAAGGCGGCTCTCTGGCCTGTAACTGACGCTGAGGCTCG
+
FF:FFF:FFF:F:F:FFFFFFF::FFF,:FFFF,::F::FF,FFF,,FFF,,FFFF,FFFF,FF::FFF:FF:FF,FF,FFFFFF:,FF,F,FFF:FFFFF,:F,FFF:F:,FFF:F:FFF:::FFFFFF,:,FFFF,FFF::FF:FFF,F,FFFFFFF:FF,FFFF::F,FFFFF:F,FFFF,F,,F,,FFFFF:,::FFFF:FFFFFF:FFF,F,F:FFFFF:F,F:FF:FFFFFFFF:FFFFFFFFFF
@A00769:42:HV3CFDRXX:1:2101:20509:14372 1:N:0:CGAGGCCAAG+CCGGTCACAC
GTGTCAGCAGCCGCGGTAATATGTAGGTGGCAAGCGTTGTCCGGATTTATTGGGCGTAAAGCGAGCGCAGGCGGTTTCTTAAGTCTGATGTGAAAGCCCCCGGCTCAACCGGGGAGGGTCATTGGAAACTGGGAGACTTGAGTGCAGAAGAGGAGAGTGGAATTCCATGTGTAGCGGTGAAATGCGTAGATATATGGAGGAACACCAGTGGCGAAGGCGGCTCTCTGGTCTGTAACTGACGCTGAGGCTCG
+
FFFFFFFF,FFFFFFFFFF,FF:FFFFFFFFFFFFFFFFFFFFFFFFFFFFFFFFFFFFFFFFFF,FFFFFFFFFFFFFFFFFFFFFFFFFFFFFFFFFFFFFFFFFFFFFFFFFFFFFFFFFFFFFFFFFFFFFFFFFFFFFFFFFFF:FFFFFFFFFFFFFFFFFFFFFFFFFFFFFFFFF,FFFFFFFFFFF:FFF,F::F:,F,F,F:FFFF:FFFFFFFFF:FFFF,FFF,F,F:F:F,F,:F:F,
@A00769:42:HV3CFDRXX:1:2101:20356:14387 1:N:0:CGAGGCCAAG+CCGGTAACAC
GTGCCAGCCGCCGCGGTAATACGTAGGTGGCAAGCGTTGTCCGGATTTATTGGGCGTAAAGCGAGCGCAGGCGGTTTCTTAAGTCTGATGTGAAAGCCCCCGGCTCAACCGGGGAGGGTCATTGGAAACTGGGAGACTTGAGTGCAGAAGAGGAGAGTGGAATTCCATGTGTAGCGGTGAAATGCGTAGATATATGGAGGAACACCAGTGGCGAAGGCGGCTCTCTGGTCTGTAACTGACGCTGAGGCTCG
+
FFFFFFFFFFFFFFFFFFFFFFFFFFFFFFFFFFFFFFFF:FFFFFFF:FFFFFFFFFFFFFFFFFFFFFFFFFFFFFFFFFFFFFFFFFFFFFFFFFFFFFFFFFFFFFFFFFFFFFFFFFFFFFFFFFFFFFFFFFFFFFFFFFFFFFFFFFFFFFFFFFFFFFFFFFFFFFFFFFFFFFFFFFFFFFFFFF:FFF:FFFFFFFFFFFFFFFFFFFFFFFFFFF:FFFF,F,FFFFFF:FFFFFFFFFF
@A00769:42:HV3CFDRXX:1:2101:25744:14450 1:N:0:CGAGGCCAAG+CCGGTAACAC
GTGTCAGCAGCCGCGGTAATACGTAGGTGGCAAGCGTTGTCCGGATTTATTGGGCGTAAAGCGAGCGCAGGCGGTTTCTTAAGTCTGATGTGAAAGCCCCCGGCTCAACCGGGGAGGGTCATTGGAAACTGGGAGACTTGAGTGCAGAAGAGGAGAGTGGAATTCCATGTGTAGCGGTGAAATGCGTAGATATATGGAGGAACACCAGTGGCGAAGGCGGCTCTCTGGACTGTAACTGACGCTGAGGCTCG
+
FFFFFFFFFFFFFFFFF:FFFFF:FFFFFFFF,FFFF:FFFFFFFFFFF,FFFFFFFFFFFFFFFFFFFFFFFFFFFFFFFFFFFFFF,FFFF:FFFFFFFFFFFFF:FFFFFFFFFF:FFF:FF:,FFFFFF:FF,FFF,:FFFFFF,FFFFFFFFFFFFFFFFFFFFFFFFFFFFFF:FFF,FF,FFFFFFFFFFFFF:FFFFFF:::FFF:FFFFF:FFF,FFFF,,FF,:FFF,:FFFFF::FFFF,
@A00769:42:HV3CFDRXX:1:2101:23674:14497 1:N:0:CGAGGCCAAG+CCGGTAACAC
GTGTCAGCAGCCGCGGTAAGGCAGCGTCAGATGTGTATTAGATACCCTCGTAGTCC
+
FFFFFFFFFFFFFFFFFFFFFFFFFFFFFFFFFFFFFFFFFFFFFFFFFFFFFFFF
@A00769:42:HV3CFDRXX:1:2101:26811:14512 1:N:0:CGAGGCCAAG+CCGGTACCAC
GTGCCAGCCGCCGCGGTAATACGTAGGTGGCAAGCGTTGTCCGGATTTATTGGGCGTAAAGCGAGCGCAGGCGGTTTCTTAAGTCTGATGTGAAAGCCCCCGGCTCAACCGGGGAGGGTCATTGGAAACTGGGAGACTTGAGTGCAGAAGAGGAGAGTGGAATTCCATGTGTAGCGGTGAAATGCGTAGATATATGGAGGAACACCAGTGGCGAAGGCGGCTCTCTGGTCTGTAACTGACGCTGAGGCTCG
+
FFFFFFFFFFFFFFFFFFFF:FFF:FFFFFFFFFFFF:FFFFFFFFFFF:FFFFFFFFFFFFFFFFFFFFFFFFFFFFFFFFFFFFFFFFFFFFFFFFFFFFFFFFFFFFFFFFFFFFFFFFFFFFFFFFFFFFFFFFFFFFFFFFFFFFFFFFFFFFFFFFFFFFFFFFFFFFFFFFFFFFFFFFFFFFFFF:FFFFFFFFFFFFFFFFFFFFFFFFFFFFFFFFFFFFFFFFFFFFFFFFFFFF:FFF:
@A00769:42:HV3CFDRXX:1:2101:5981:14575 1:N:0:CGAGGCCAAG+CCGGTAACAC
GTGTCAGCCGCCGCGGTAAGGCAGCGTCAGATGTGTATTAGATACCCGTGTAGTCC
+
FFF:FFF:FFFFFFFFFFFFFFFFFFF:FFFFFFFFFFFFFFFFFFFFFFFFFFFF
@A00769:42:HV3CFDRXX:1:2101:20012:14575 1:N:0:CGAGGCCAAG+CCGGTAACAC
GTGCCAGCAGCCGCGGTAATACGTAGGTGGCAAGCGTTGTCCGGATTTATTGGGCGTAAAGCGAGCGCAGGCGGTTTCTTAAGTCTGATGTGAAAGCCCCCGGCTCAACCGGGGAGGGTCATTGGAAACTGGGAGACTTGAGTGCAGAAGAGGAGAGTGGAATTCCATGTGTAGCGGTGAAATGCGTAGATATATGGAGGAACACCAGTGGCGAAGGCGGCTCTCTGGTCTGTAACTGACGCTGAGGCTCG
+
FFFFFFFF:FFFFFFFFFFFFFFFFFFFFFF:FFFF:FF:FFFFFF,,FF,FFFFFFFFFFFFFFFFFFFFFFFFFFFFFFFFFFFFF:FFF:,FFFFFFFFF::FF,FF,FFF,FFFFFFFF:FFFF:FF:FFFFFF:FFFFFFFFF:FFFFFFFF,FFF,:FFFF:FFF:FFFFFFFFFF,F,F::FFF,F:F:,F::,FFFF,F:F:F:FF:FFFF:FFFFFF:FFFF,FF,FFFF:FFFFF,FFFF,
@A00769:42:HV3CFDRXX:1:2101:27552:14638 1:N:0:CGAGGCCAAG+CCGGTACCAC
GTGTCAGCAGCCGCGGTAAGGCAGCGTCAGATGTGTATTAGAAACCCGCGTAGTCC
+
FFFFFFFFFFFFFFFFFFFFFFFFFFFFFFFFFFFFFFFFFFFFFFFFFFFFFFFF
@A00769:42:HV3CFDRXX:1:2101:27570:14794 1:N:0:CGAGGCCAAG+CCGGTACCAC
GTGTCAGCCGCCGCGGTAATACGTAGTTGGCAAGCGTTGTCCGGAGTTATTGGGCGTAGAGCTAGCGCAGGCGGTTTCTTAAGTCTGATGTGAAAGCCCCCGGCTCAACCGGGGAGGGTCATTGGAAACTGGGAGACTTGAGTTCATAAGAGGAGAGTGGAATTCCATTTGTAGCAGTTAAATGAGTAGATATATGTAGGAAAACCAGTGGCTAAGGCGACTCTCTGGTCTGTAACTGACGCTGAGGCTCG
+
FFF:F,,:F,FF:F,FFFFFF:FFF:,FF,FF::::F,,,FFF,,,FFFF,FF:FFFF,FFF,FFFFFF:,:FFF:,F:FFF:F,F::F,:FFF::FF,FF,,:FF,F,F:F,,FFFFF:F:FFFF:F,F:FFFFF:F::FFF,FF,FF,FF:FFFFFF:FFFFFFF,:,FFFF,F,F,FFF::::FF::FF::FF:FF,:,,FF:F:F:,F,FFF,F,FF,FF:F,F,FF,FFF:F,F,F,,FFFF:FF,
@A00769:42:HV3CFDRXX:1:2101:4734:14826 1:N:0:CGAGGCCAAG+CCGGTAACAC
GTGCCAGCCGCCGCGGTAACGTCAGATGTGATTAGAAACCCCGGTAGTCCCTGTTCTTATACACATCTCCGAGCCCACGAGACCGAGGCCAAGATCTCGTATGCCGTCTTCTGCTTGAAAAGGGGGGGGGGGGGGGGGGGGGGGGGGGGGGGGGGGGGGGGGGGGGGGGGGGGGGGGGGGGGGGGGGGGGGGGGGGGGGGGGGGGGGGGGGGGGGGGGGGGGGGGGGGGGGGGGGGGGGGGGGGGGGGGGG
+
FFFFFFFFFFFFFFFFFFFFFFFFFFFF:FFFFFFFFFFFFFFFFFFFFFFFFFFFFFFFFFFFFFFFFFFFFFFFFFFFFFFFFFFFFFFFFFFF,,FFFF:FFF:FFF,,F,,:F,F,,:,:FFFFFFFFFFFFFFFFFFFFFFFFFFFFFFFFFFFFFFFFFFFFFFFFFFFFFFFFFFFFFFFFFFFFFFFFFFFFFFFFFFFFFFFFFFFFFFFFFFFFFFFFFFFFFFFFFFFFFFFFFFFFFFF
@A00769:42:HV3CFDRXX:1:2101:31385:14826 1:N:0:CGAGGCCAAG+CCGGTAACAC
GTGTCAGCCGCCGCGGTAATACATTAGAAACCCTTGTAGTCCCTGTTCTTATACACATCTCCGAGCCCACGAGACCGAGGCCAAGATCGCGTATGCCGTCTTCTGCTTGAAAAGGGGGGGGGGGGGGGGGGGGGGGGGGGGGGGGGGGGGGGGGGGGGGGGGGGGGGGGGGGGGGGGGGGGGGGGGGGGGGGGGGGGGGGGGGGGGGGGGGGGGGGGGGGGGGGGGGGGGGGGGGGGGGGGGGGGGGGGGG
+
FFFFFFFFFFFFFFFFFFFFFFFFFFFFFFF:FFFFFFFFFFFFFFFFFFFFFFFFF,FFFFFFFFFFFFFFFFFFFFFFFFFFFF:F,FFF,F::FF:F:FF,FF:,F,F:F,,::FFFFFFFFFFFFFFFFFFFFF:FFFFFFFFFFFFFFFFFFFFFFFFFFFFFFFFFFFFFFFFFFFFFFFFFFFFFFFFFFFFFFFFFFFFFFFFFFFFFFFFFFFFFFFFFFFFFFFFFFFFFFFFFFFFFFFF
@A00769:42:HV3CFDRXX:1:2101:6795:14888 1:N:0:CGAGGCCAAG+CCGGTAACAC
GTGCCAGCCGCCGCGGTAATACGTAGGTGGCAAGCGTTGTCCGGATTTATTGGGCGTAAAGCGAGCGCAGGCGGTTTCTTAAGTCTGATGTGAAAGCCCCCGGCTCAACCGGGGAGGGTCATTGGAAACTGGGAGACTTGAGTGCAGAAGAGGAGAGTGGAATTCCATGTGTAGCGGTGAAATGCGTAGATATATGGAGGAACACCAGTGGCGAAGGCGACTCTCTGGTCTGTAACTGACGCTGAGGCTCG
+
FFFFFFFFFFFFFFFFFF:FFFFFFFFFFFFFFFFFFFFFFFFFFFFFFFFFFFFFFFFFFFFFFFFFFFFFFFFFFFFFFFFFFFFFFFFFFF:FFFFFFFFFFFFFFFFFFFFFFFFF,FFFFFFF:FFFFFFFFFFFFFFFFFFFFFFFFFFFFFFFFFFFFFFFFFFFFFFFFFFFFFFFFFFFF:FFFFFF:FFF:FFFFFFFFFFFFFFF:FFFFFFFFFFFFFFF:FFFFF:FFFFFFF,FFFF
@A00769:42:HV3CFDRXX:1:2101:1805:14951 1:N:0:CGAGGCCAAG+CCGGTAACAC
GTGCCAGCCGCCGCGGTAATACGTATGTTCCAAGCGTTATCCGGATTTATTGGGCGTAAAGCGAGCGCAGACGGTTATTTAAGTCTGAAGTGAAAGCCCTCAGCTCAACTGAGGAATTGCTTTGGAAACTGGATGACTTGAGTGCAGTAGAGGAAAGTGGAACTCCATGTGTAGCGGTGAAATGCGTAGATATATGGAAGAACACCAGTGGCGAAGGCGGCTTTCTGGACTGTAACTGACGTTGAGGCTCG
+
FFFFFFFFFFFFFFFFFFFFFFFFFFFFFFFFFFFFFF:FFFFFF:FFFFFFFFFFFFFFFFFFFFFFFFFFFFFF,FFFFFFFFFFFFFFFFFFFFFFFF,FFFFFFF:FFFFFFFFFFFFFFF:FFFFFFF:FFFFFFFFFFF,FFFFFFFFFFFFF,FFFFFFFFFFFFFFF:FFFFFFFFFFFFFFFFFFFFFFF:FF:FF:FFFFFFFFFFFFF:FF,FFFFFFFFFFFFFFFFF:,FFFFF,F:F
@A00769:42:HV3CFDRXX:1:2101:25201:14951 1:N:0:CGAGGCCAAG+CCGGTAACAC
GTGTCAGCCGCCGCGGTAATACGTAGGTGGCAAGCGTTGTCCGGATTTATTGGGCGTAAAGCGAGCGCAGGCGGTTTCTTAAGTCTGATGTGAAAGCCCCCGGCTCAACCGGGGAGGGTCATTGGAAACTGGGAGACTTGAGTGCAGAAGAGGAGAGTGGAATTCCATGTGTAGCGGTGAAATGCGTAGATATATGGAGGAACACCAGTGGCGAAGGCGGCTCTCTGGTCTGTAACTGACGCTGAGGCTCG
+
FFFFFFFFFFFFFFFFFFFFFFFFFFFFFFFFFFFFFFFFFFFF:F::FFFFFFFFFFFFFFFFFFFFFFFFFFFFFFFFFFFFFFFFFFFFFFFFFFFFFFFF:FFFFFFFFFFFFFFFFFFFFFFFFFFFFFFFFFFFFFFFFFFF,FFFFFFFFFFFFFFFFFFFFFFFFFFFFFFFFFFFFFFFFF:F:FFFFFFFFFFFFFFFFFFFFFFFFFFFFFFFFFFFFFF:FFFFFFFF,FFFFFFFFF,
@A00769:42:HV3CFDRXX:1:2101:1823:14982 1:N:0:CGAGGCCAAG+CCGGTAACAC
GTGCCAGCCGCCGCGGTAATACGTATGTTCCAAGCGTTATCCGGATTTATTGGGCGTAAAGCGAGCGCAGACGGTTATTTAAGTCTGAAGTGAAAGCCCTCAGCTCAACTGAGGAATTGCTTTGGAAACTGGATGACTTGAGTGCAGTAGAGGAAAGTGGAACTCCATGTGTAGCGGTGAAATGCGTAGATATATGGAAGAACACCAGTGGCGAAGGCGGCTTTCTGGACTGTAACTGACGTTGAGGCTCG
+
FFFFF:FFFFFFFFFFFFFFFF:FFFFFFFFFFFFFFFFFF:FFFFFFFFFFFFFFFFFFFFFFFFFFFFFFFFFFFFFFFFFFFFFFFFFF:FFFFFFFFFFFFFFFFFFFFFFFFFFFFFFFFFFFFFFFFFFF::FFFFFFFFFF:FFFFFFFFFFFFFFFFFFFFFFFFFFFFFF:FFFF,FF:FFF:FFFFFFFFF:FFFFFFFF:FFFFFFFFFFF,FFFFFFFFFFFFFFFFFF:FF,F,FFFF
@A00769:42:HV3CFDRXX:1:2101:27245:14982 1:N:0:CGAGGCCAAG+CCGGTAACAC
GTGCCAGCCGCCGCGGTAATACGTAGGTGGCAAGCGTTGTCCGGATTTATTGGGCGTAAAGTGAGCGCAGGCGGTTTCTTAAGTCTGATGTGAAAGCCCCCGGCTCAACCGGGGAGGGTCATTGGAAACTGGGAGACTTGAGTGCAGAAGAGGAGAGTGGAATTCCATGTGTAGCGGTGAAATGCGTAGATATATGGAGGAACACCAGTGGCGAAGGCGGCTCTCTGGTCTGTAACTGACGCTGAGGCTCG
+
FFFFFFFFFFFFFFFFFFFFFFFFFFFFFFFFFFFFFFFFFFFFFFFFFFFFFFFFFFFFFFFFFFFFFFFFFFFFFFFFFFFFFFFFFFFFFFFFFFFFFFFFFFF,FFFFFFFFFFFFF,FFFFF:FFFFFFFFFFFFFFFFFFFFFFFFFFFFFFFFFFFFFFFFFFFFFFFFFFFFFFFFFFFFFFFFFFFFFFFFFFFFFFFFFFFFFFFFFFFFFFFFFF:FFFFFFFFFFFFFFFFFF:FFFF:
@A00769:42:HV3CFDRXX:1:2101:6786:14998 1:N:0:CGAGGCCAAG+CCGGTAACAC
GTGCCAGCAGCCGCGGTAATACGTAGGTGGCAAGCGTTGTCCGGATTTATTGGGCGTAAAGCGAGCGCAGGCGGTTTCTTAAGTCTGATGTGAAAGCCCCCGGCTCAACCGGGGAGGGTCATTGGAAACTGGGAGACTTGAGTGCAGAAGAGGAGAGTGGAATTCCATGTGTAGCGGTGAAATGCGTAGATATATGGAGGAACACCAGTGGCGAAGGCGGCTCTCTGGTCTGTAACTGACGCTGAGGCTCG
+
FFFFFFFFFFFFFFFFFFFFFFFFFFFFFFFF,FFFFFFFFFFFF,FFFFFFFFFFFFFFFFFFFFFFFFFFFFFFFFFFFFFFFFF:FF:FFFFFFFFFFFFFFF:FFFFFFFF:FFFFFFFFFF,F:FFFFFFFFFFFFFFFFFFFFFFFFFFFFFFFFFFFFFFFFFFFFFFFFFFFFFFFFFFFF,F:F,FFFFFFFFFFFFFFF:FFFFFFFFFFFFFFFFFFFFFFFF:FFFFF:FFFFFFFFFF
@A00769:42:HV3CFDRXX:1:2101:2573:15154 1:N:0:CGAGGCCAAG+CCGGTACCAC
GTGCCAGCCGCCGCGGTAATACTTAGTTGGCAAGCGTTGTCCGGAGTTAATGGGCGTAAAGCGAGCGCAGGCGGTTTCTTAAGTCTGATGTGAAAGCCCCCGGCTCAACCGGGGAGGGTCATTGGAAACTGGGAGACTAGAGTGCAGAAGAGGAGAGTGGAATTACATGTGTAGCGGTGAAATGCGTAGATATATGGAGGAACAACAGTGGCGAAGGCGGCTCTCTGGTCTCTAACTAACGCTTAGGCTCG
+
F::F,F,FFFFF,F::FFFF:F,,F,,F::F:F,,,,,,F,FF,F,,F,,FFF,F,F,F:,,,F,F,:FFF,,,FF,FF,FF:F:,FFF:F,FFF:F,F:,,,FFF:FFFF,:,F,,FFFF,:,F:,F,F,F:FFFFF,F,::,FF:FF:,,,F,FF,,,FFFF,,FFFF,FF,,:,F,F:FFF:,:F:FFFFFFF,:,,FFFF,FF::,,:FF,,,FFFF:FF,,:,:FF,F:,FF,FFF,F,F:::FFF
@A00769:42:HV3CFDRXX:1:2101:25699:15154 1:N:0:CGAGGCCAAG+CCGGTAACAC
GTGTCAGCAGCCGCGGTAAGGCAGCGTCAGATGTGTATTAGAAACCCGCGTAGTCC
+
FFFFFFFFFFFFFFFFFFFFFF:FFFFF:FFFFFFF:FFFFF::FFFFFFF:F,FF
@A00769:42:HV3CFDRXX:1:2101:3504:15170 1:N:0:CGAGGCCAAG+CCGGTAACAC
GTGTCAGCCGCCGCGGTAATACGTAGGTGGCAAGCGTTGTCCGGATTTATTGGGCGTAAAGCGAGCGCAGGCGGTTTCTTAAGTCTGATGTGAAAGCCCCCGGCTCAACCGGGGAGGGTCATTGGAAACTGGGAGACTTGAGTGCAGAAGAGGAGAGTGGAATTCCATGTGTAGCGGTGAAATGCGTAGATCTATGGAGGAACACCAGTGGCGAAGGCGGCTCTCTGGTCTGTACGTGACGCTGAGGCTCG
+
FFFFFFFFFFFFFFFFF:FFFFFFFFFFFFFFFFFFF:FFFFFFF:F,FF:FFFFFFFFFFFFFFFFFFFFFFFFFF:FFFFFF,FFFFFFF:,FFFFFFFFFFFFF:FFFFFFFFFFFF::FFFFF:::FFF:FF:FFFFFFFFFF,FFFFFFF,FFFF:,FFFF,,F,FFFFFFFFFF:,FFFFF:F,F,F,FFF:FF,,FFFF,F:FFFFFFFFFFFFFFFFFFFF:FF::,,:F::F:FFF::,FFF
@A00769:42:HV3CFDRXX:1:2101:31096:15201 1:N:0:CGAGGCCAAG+CCGGTAACAC
GTGTCAGCAGCCGCGGTAATACATAGGGGGCAAGCGTTATCCGGAATTATTGGGTGTAAAGGGTGCGTGGACGGAAGAACAAGTTGGTTGTGAAATCCCTCGGCTCAACTGAGGAACTGCAACCAAAACTATTCTCCTTGAGTGTCGGAGAGGAAAGTGGAATTCCTAGTGTAGTGGTGAAATGCGTAGATATTAGGAGGAACACCAGTGGCGAAGGCGGCTTTCTGGACTGTAACTGACGTTGAGGCTCG
+
F:FFFFFF,FFFFFFFFFFFFF:FFFFFFFFF:FFFFFFFFFFFFFFFFFFFFFFFFFFFFFFFFFF:FFFFFFFFF:FFFFFFFFFFFFFFFFFFFFFFFFFFFFFFFFFFFFFFFFFFFFFFFFFFFFFFFFFFFFFFFFFFFFFF:FFFFFFFFFFFFF:FFFFFF:FFFFFFFFFFFFFFFFFFFF:FFFFFFFFFFFFFFFFFFFFFFFFFFFFFFFFFFFFFFFFFFFFFFFFFFFF,F,FFFF,
@A00769:42:HV3CFDRXX:1:2101:13566:15311 1:N:0:CGAGGCCAAG+CCGGTAACAC
GTGACAGCAGCCGCGGTAAGGCAGCGTCAGATGTGTATTAGAAACACCAGTAGTCC
+
FFFFFFFF:FFFFFFFFFFFFFFFFFFFFFFFFFFFFF,FFFFFF,FFFF:F:FF:
@A00769:42:HV3CFDRXX:1:2101:31376:15311 1:N:0:CGAGGCCAAG+CCGGTAACAC
GTGCCAGCCGCCGCGGTAACACATTAGAAACCCCCGTAGTCC
+
FFFFFFFFFFFFFFFFFFFFFFFFFFFFFFFFFFFFFFFFFF
@A00769:42:HV3CFDRXX:1:2101:6397:15327 1:N:0:CGAGGCCAAG+CCGGTAACAC
GTGCCAGCAGCCGCGGTAATACGTATGTTCCAAGCGTTATCCGGATTTATTGGGCGTAAAGCGAGCGCAGACGGTTATTTAAGTCTGAAGTGAAAGCCCTCAGCTAAAATGAGGAATTGCTTTGGAAACTGGATGACTTGAGTGCAGTAGAGGAAAGTGGAACTCCATGTGTAGCGGTGAAATGCGTAGATATATGGAAGAACACCAGTGGCGAAGGCGGCTTTCTGGACTGTAACTGACGTTGAGGCTCG
+
F:,FF:FFFFF,F:F:FFFFF::,F,FFFFFFF:F,F,FFF:FFF:FFFF:FFFFFFFFFF,,F:FFFF::,,F,FFFFFFFFFFFFFF::FFFF,:FF,F:F,:,:F,:FFFFF,FFF,FFF:,:FF:FF:F,FFFFF,FFF,,F:FFFFF,FFF:F,FFF,FFFFF,:,FF:F,,F,FFF,FF::F,FFF:FF,:FFF:F,FF,FFF,F:FFF:F,:F,F,F,F:FF:FFFFFFF:F,FFF,FFF:F:F
@A00769:42:HV3CFDRXX:1:2101:19289:15327 1:N:0:CGAGGCCAAG+CCGGTAACAC
GTGTCAGCCGCCGCGGTAAGGCAGCGTCAGATGTGTATTAGAAACCCTTGTAGTCC
+
FFFFFF:FFFFFFFFFFFF,FFFFFF:FFFFFFFFFFFFF:FFFFFF,F:FFFFFF
@A00769:42:HV3CFDRXX:1:2101:18837:15389 1:N:0:CGAGGCCAAG+CCGGTAACAC
GTGTCAGCCGCCGCGGTAATACGTAGGTGGCAAGCGTTGTCCGGATTTATTGGGCGTAAAGCGAGCGCAGGCGGTTTCTTAAGTCTGATGTGAAAGCCCCCGGCTCAACCGGGGAGGGTCATTGGAAACTGGGAGACTTGAGTGCAGAAGAGGAGAGTGGAATTCCACGTGTAGCGGTGAAATGCGTAGATTTATGGAGGAACACCAGTGGCGAAGGCGGCTCTCTGGTCTGTAACTGATGCTGAGGCTCG
+
FFFFFFFF:FFFFFFFFFFFFFFF:FFFFFFFFFFFFFFFFFFFFFF:FFFFFFFFF:FFFFFFFFFFFFFFFFFFF:FFFFFFFFF,:FFFF:FFFFFFFFFFFFFFFFFFFF::FF,F:FFFFFF,::FFFFFF:,FF:FF:F,F:,F:FF:F,:FFFFFFFFF,FFF:F,FFFFFFFFF,FFF::,F:,,FFFFFFFF:FFFFF,FFFFFF:FF::FFFFFF:F,,,FFFFF:FFF:,FFFFF,F:F,
@A00769:42:HV3CFDRXX:1:2101:9706:15483 1:N:0:CGAGGCCAAG+CCGGTAACAC
GTGTCAGCCGCCGCGGTAAGCAGCGTCAGATGTGTATTAGATACCCCCGTAGTCCCTGTCTTTATACACATCTCCGAGCCCACGAGACCGAGGCCAAGATCTCGTATGCCGTCTTCTGCTTGAAAAGGGGGGGGGGGGGGGGGGGGGGGGGGGGGGGGGGGGGGGGGGGGGGGGGGGGGGGGGGGGGGGGGGGGGGGGGGGGGGGGGGGGGGGGGGGGGGGGGGGGGGGGGGGGGGGGGGGGGGGGGGGGG
+
FFFFFFFFFFFFFFFF:FFFFFFFFFFFFFFFFFFFFFFFFFFFFFFFFFFFFFFFFFFFFFFFFFFFFFFFFFFFFFFFFFFFFFFFFFFFFFF,FF:FF:,F,:F:FFF::,,,:F:,,F,F:,,::FFFFFFFFFFF:FFFFFFFFFFFFFFFFFFFFFFFFFFFFFFFFFFFFFFFFFFFFFFFFFFFFFFFFFFFFFFFFFFFFFFFFFFFFFFFFFFFFFFFFFFFFFFFFFFFFFFFFFFFFFF
@A00769:42:HV3CFDRXX:1:2101:8802:15671 1:N:0:CGAGGCCAAG+CCGGTAACAC
GTGTCAGCCGCCGCGGTAACCAAACAGTAACGGATGGTATTAGATACCCCAGTAGTCC
+
FFFFFFFFFF:FFFFFFF:FFFFFFFFFFFFFFFFFFFFFFF:FFFFFFFFFFFFFF:
@A00769:42:HV3CFDRXX:1:2101:7545:15687 1:N:0:CGAGGCCAAG+CCGGTAACAC
GTGTCAGCCGCCGCGGTAATACGTAGGTGGCAAGCGTTGTCCGGATTTACTGGGTGTAAAGGGCGTGCAGCCGGAGAGACAAGTCAGATGTGAAATCCACGGGCTCAACCCGAGAACTGCATTTGAAACTGTTTCCCTTGAGTGTCGGAGAGGTCATCGGAATTCCTTGTGTAGCGGTGAAATGCGTAGATATAAGGAAGAACACCAGTGGCGAAGGCGGATGACTGACGATAACTGACGGTGAGGCGCGA
+
FFFFFFFFFFFFFFFF:FFFFFF,FFFFFFFFFFFFFFFFFFFFFFFFFFFFFFFFFFFFFFFF,FFF,FF:FFFFFFFFFFFFFFFFFFF:FFFFFFFFFFFFFFFFFF:F,::FF:FFF,FFFFFFFF,,,F:,FFFFFFFFF:F,FFFFF,FFFFFFFFFFFFFFFFFF:FFFFFFFFFFFFFFFFFFFF:FFFF:FFFFFFFFFFFFFFFFFFFFF:,:FFF,FF:FFF,F:F:F,,F,:::FF,FF
@A00769:42:HV3CFDRXX:1:2101:16170:15687 1:N:0:CGAGGCCAAG+CCGGTAACAC
GTGTCAGCCGCCGCGGTAATACGTAGGTGGCAAGCGTTGTCCGGATTTATTGGGCGTAAAGCGAGTGCAGGCGGTTTCTTAAGTCTGATGTGAAAGCCCCCGGCTCAACCGGGGAGGGTCATTGGAAACTGGGAGACTTGAGTGCAGAAGAGGAGAGTGGAATTCCATGTGTAGCGGTGAAATGCGTAGATATATGGAGGAACACCAGTGGCGAAGGCGACTCTCTGGTCTGTAACTGACGCTGAGGCTCG
+
FFFFFFFFFFFFFFFFFFFFFFFFFFFFFFFFFFFFFFFFFFFFFFFFFFFFFFF:FFFFFFFFFFFFFFFFFFFFFFFFFFFFFFFFFFFFFFFFFFFFFFFFFF:FFFFFFFFFFFFFF,FFFFFFFFFFFFFF:FFFFFFFFFFFFFFFFFFFFFFFFFFFFFFFFFFFFFFFFFFFFFFFFFFFF:,FFFFFFFFFFFF:FFFFFFFFFFFFFFFFFFFFFFFFFFFFFFFFFFFFFFF:FFFFFF,
@A00769:42:HV3CFDRXX:1:2101:30120:15702 1:N:0:CGAGGCCAAG+CCGGTAACAC
GTGACAGCAGCCGCGGTAATACGTAGGTGGCAAGCGTTGTCCGGATTTATTGGGCGTAAAGCGAGCGCAGGCGGTTTCTTAAGTCTGAGGTGAAAGCCCCCGGCTCAACCGGGGAGGGGCATTGGAAACTGGGGGACTTGAGTGCGGAAGAGGAGAGTGGAATTCCATGTGTAGCGGTGAATTGCGTAGATATATGGAGGAACACCAGTGGCGAAGGCGGCTCTCTGGGGTGTGACTGACGCTGAGGGTCG
+
FFF,,FFFFFFFFFFFFFFFFFF:FFF:FF,:FFFFFFFF,FFFF,FFF,FFFFFFFFFFFFF:FFF,FFFFFF:,:FF,FFFF,,F,,FFFFFF:FFFFFFFFFFF:F::FFF:FFF,F:::FFFF,:FFF:,F,:FFF:FFFF,:,FFFFF,F:FFFFF,FFF:,FFFFF:F:FFFF::,F,:FF,FF,,:,,FF:FF:,FFFF:FFFF,FFFFFFFFFF:FFFFF,,,F:,F:FF:,FFFF,FF,F:F
@A00769:42:HV3CFDRXX:1:2101:2899:15718 1:N:0:CGAGGCCAAG+CCGGTAACAC
GTGTCAGCCGCCGCGGTAATACGTAGGGTCCAAGCGTTAATCGGAATTACTGGGCGTAAAGCGTGCGCAGGCGGTTGTGCAAGACCGATGTGAAATCCCCGGGCTTAACCTGGGAATTGCATTGGTGACTGCACGGCTAGAGTGTGTCAGAGGGGGGTAGAATTCAACGTGTAGCAGTGAAATTCGTAGAGATTTGGAGGAATAACGATGGCGAAGGCAGCCCCCTGGGATAACACTGACGCTCATGCACG
+
F,:FF:F:F:F:FFFFFFF::,FFF:FFF,FFFFFFFFF,FFFFFFF,::FFFFFFFF:F:FFF:FFF:,FFFF::F:::FFFF,FFFFFFFFFFFF,FF,F:FF:FFF,FFFFF:F:FFFFF,:FFFFF:F:F:FFFF,,FFFFFFFF:FFFF,F:,FFFFFFF,FFFFF,:,FFF,:FF:F,F,:,,F::,:F,F,,FFFF:,,,F:,F,F:F,,::F,::F:::,::FFFFFFFFFFFFFF:FFFF:,
@A00769:42:HV3CFDRXX:1:2101:6976:15734 1:N:0:CGAGGCCAAG+CCGGTAACAC
GTGTCAGCCGCCGCGGTAATACGTAGGTGGCAAGCGTTGTCCGGATTTATTGGGCATAAAGCGAGCGCAGGCGGTTTCTTAAGTCTGATGTGAAAGCCCCCGGCTCAACCGGGGAGGGTCATTGGAAACTGGGAGACTTGAGTGCAGAAGAGGAGAGTGGAATTCCATGTGTAGCAGTGAAATGCGTAGATATATGGAGGAACACCAGTGGCGAAGGCGGCTCTCTGGTCTGTAACTGACGCTGAGGCTCG
+
FFFFFFFFFFF:FFFFFFFFFFFFFFFFFFFFFFFFFFFFFFFFFFFFFFFFFFFFFFFFFFFFFFFFFFFFFFFFFFFFFFFFFFFFFFFFF,FFFFFFFFFFFFFFFFFFFFFFFFFFFFFFFF,FFFFFFFFFFF:FFFFFFFFFFFFFFF:FFFFFFF:FFFFFFF,FFFFFFFFFF:FFFFFFFFFFFFFFFFFFFFFFFFFFFFFFFFFFFFFFFFFFFFF:FFFFFFFFFF:F:FFFFFFFFF:
@A00769:42:HV3CFDRXX:1:2101:13530:15749 1:N:0:CGAGGCCAAG+CCGGTAACAC
GTGCCAGCAGCCGCGGTAATACGTAGGTGGCAAGCGTTGTCCGGATTTATTGGGCGTAAAGCGAGCGCAGACGGTTATTTAAGTCTGAAGTGAAAGCCCTCAGCTCAACTGAGGAATTGCTTTGGAAACTGGATGACTTGAGTGCAGTAGAGGAAAGTGGAACTCCATGTGTAGCGGTGAAATGCGTAGATATATGGAAGAACACCAGTGGCGAAGGCGGCTAGCTGGACTGTAACTGACGTTGAGGCTCG
+
FFFF:FFFFFFFFFFFFFFFFFFFFFFFFF,,FFFFFFFF:FFFFFFFF,FFFFFFFFFFFFFFFFFFFFFFFF:FF:FFFFFF,:FFFFFFFFF,FFFFFFFFFFFFFFFFFFFFFF:F,F,F:FFFFF:FFFFFFFFFFFF,F:,,FFFFFFFFFFFFFFFFFFF:FFFFFF:FFFFFFFF,FF:FFFFFFFF:FF:FFFFFFFFFFFFFFF:FFFFFFF,,FFFF:,FFFFFFFFFFF,FFFF,,FFF
@A00769:42:HV3CFDRXX:1:2101:6397:15765 1:N:0:CGAGGCCAAG+CCGGTAACAC
GTGTCAGCAGCCGCGGTAATACGTAGGGGGCGAGCGTTATCCGGATTCATTGGGCGTAAAGCGCGCGTAGGCGGTCATGTAAGCGGGACCTCTAATCTTGGGGCTCAACCTCAAGCCGGGTTCCGAACTACATGACTCGAGTGTGGTAGGGGAGATCGGAATTCCCGGTGTAGCGGTGGAATGCGCAGATATCGGGAAGAACACCGATGGCGAAGGCAGATCTCTGGGCCATAACTGACGCTGAGGCGCGA
+
FFFFFFFFFFFFFFFFFFFFFFFFFFFFFFFFFFFFFFFFFFFFFFFFFFFFFFFFFFFFFFFFFFFFFFFFFFFFFFFFFFFFFFFFFFFFFFFF:FFFFFFFFFFFFFFFFFFFFFFFFFFFFFFFF:FFFFFFFFFFFFFFFF:FFFFFFFFFFFFFFFFF:FFFFFF,:FFFFFFF,FFFFFFFFFFFFFFFFFFFFFFFFFFFF:FFFFFFFFFFFFFF:,FFFFFFFFF:FFFFFF,FF:F,F,F
@A00769:42:HV3CFDRXX:1:2101:10764:15781 1:N:0:CGAGGCCAAG+CCGGTAACAC
GTGTCAGCAGCCGCGGTAATACGTATGTTCCAAGCGTTATCCGGATTTATTGGGCGTAAAGCGAGCGCAGGCGGTTTCTTAAGTCTGATGTGAAAGCCCCCGGCTCAACCGGGGAGGGTCATTGGAAACTGGGAGACTTGAGTGCAGAAGAGGAGAGTGGAATTCCATGTGTAGCGGTGAAATGCGTAGATATATGGAGGAACACCAGTGGCGAAGGCGGCTCTCTGGTCTGTAACTGACGCTGAGGCTCG
+
F:FFFFFFFFFFFFFF:FFFFFFFFFFFFFFFFFFFFFFFFFFFFF:FFFFFFFFFFFFFFFFFFFFFFFFFFFFFFFFFFFFFFFFFFFFFFF:FFFFFFFFF:FFFFFFFFF:FFF:FFFFFFFFFFFFFFFFFFFFFFFFFFFFFFFFFFFFFFFFFFFFFFFFFFFFFFFFFFFFFFFFFFF:FFF,F:FFFFFFFFFFFFF::FFFFFFFFFFFFFFFFFFF,FFFFFFFFFFFF,FF:FFFFFF,
@A00769:42:HV3CFDRXX:1:2101:23565:15812 1:N:0:CGAGGCCAAG+CCGGTAACAC
GTGCCAGCAGCCGCGGTAATACGTATGTTCCAAGCGTTATCCGGATTTATTGGGCGTAAAGCGAGCGCAGACGGTTATTTAAGTCTGAAGTGAAAGCCCTCAGCTCAACTGAGGAATTGCTTTGGAAACTGGATGACTTGAGTGCAGTAGAGGAAAGTGGAACTCGATGTGTAGCGGTGAAATGCGTAGATATATGGAAGAACACCAGTGGCGAAGGCGGCTTTCTGGACTGTAACTGACGTTGAGGCTCG
+
FFF,F:FFFFFFFF:FFFFFFFF:FFFFF,:FFF,F:FF,FFFF:F,,FFFFFF,FFFFFF,FFFFF,FFF::FFFFFFFFFFFFFF:FFFFFFFFF,FFF:FF:FFFF,F,:F,,,F:F:,FFF:F:FFFFFFFFF,FFFF,,FFFFF:FF,F:FF:FFF:::F,F:::FFFFF,FFFFF,FFFF,:FFF,,FFFFFF:F:FFF,,:,F:FFFF:FFFF,F,:FFFF,:FFF:,:FFF:F,:FFFF,::F
@A00769:42:HV3CFDRXX:1:2101:13367:15843 1:N:0:CGAGGCCAAG+CCGGTAACAC
GTGCCAGCAGCCGCGGTAATACGTAGGTGGCAAGCGTTGTCCGGATTTATTGGGCGTAAAGCGAGCGCAGACGGTTATTTAAGTCTGAAGTGAAAGCCCTCAGCTCAACTGAGGAATTGCTTTGGAAACTGGATGACTTGAGTGCAGTAGAGGAAAGTGGAACTCCATGTGTAGCGGTGAAATGCGTAGATATATGGAAGAACACCAGTGGCGAAGGCGGCTTTCTGGACTGTAACTGACGTTGAGGCTCG
+
FFFF:FFFFFFFFFFFFFF:FFFFFFFFFFFFFFFFFFF:FFFFFFF:FFFFFFFFFFFFFFFFFFFFFFF:FFFFFFFF:FFFFFFFFFFFFFFFFFFFFFF::FFFFFFFFFF:F:FFF,FFFFF:FFFFFFF:,FFFFFFFFFFF:FFFFFF,:FFFF,FFFFFFFFFFFFFFF:FFFFFFFFFFFFFFFFFFFFFFFFFFF,F:FFF:FFFFFFF::FFFFFF,FFF,F,F,FFFF:FFFF,:FFF,
@A00769:42:HV3CFDRXX:1:2101:4887:15875 1:N:0:CGAGGCCCAG+CCGGTAACAC
GTGTCAGCTGCCGCGGTAATACGTAGGTCCCGAGCGTTATCCGGATTTATTGGGCGTAAAGCGAGCGCAGGCGGTTGGATAAGTCTGAAGTGAAAGCCCTCAGCTCAACTGAGGAATTGCTTTGGAAACTGGATGACTTGAGTGCAGTAGAGGAAAGTGGAACTCCATGTGTAGCGGTGAAATGCGTAGATATATGGAAGAACACCAGTGGCGAAGGCGGCTTTCTGGACTGTAACTGACGTTGAGGCTCG
+
FFFFFFFFFFFFFFFFFFFFFFFFFFFFFFFFFFFF::FFFFFF::FFFFFFFFFFFFF:FFFFFFFFFFFF:FFFFFFFFFFFFFFFFFFFFFFFFFFFFFFFFF:FF:FFFFFFFFF,,F:FFF,FF,FFFFFFFFFFFF:FF,FF,FFF:FFFFFF,F:FFFFFFFF,FF:FFFFFFFFFFF::F,FFF,FF,:FFFFFFFF,FFF:FFFFFF,FFFFFFFFF,,::FFF:FFFFFF::::FF:FFF,
@A00769:42:HV3CFDRXX:1:2101:15808:15969 1:N:0:CGAGGCCAAG+CCGGTAACAC
GTGTCAGCAGCCGCGGTAACAGTCTTAAGCTTAAAAGTGCATTACTATTAGATACCCGCGTAGTCC
+
,FF,FF,FF,F:F,F:F,FFFFFFF:FF,:F,FFFF::F:FF:FFFFFFFFFFFFFF:FFFF:FFF
@A00769:42:HV3CFDRXX:1:2101:12472:16016 1:N:0:CGAGGCCAAG+CCGGTACCAC
GTGCCAGCCGCCGCGGTAATACGTAGGTGGCAAGCGTTGTCCGGATTTATTGGGCGTAAAGCGAGCGCAGGCGGTTTCTTAAGTCTGATGTGAAAGCCCCCGGCTCAACCGGGGAGGGTCATTGGAAACTGGGAGACTTGAGTGCAGAAGAGGAGAGTGGAATTCCATGTGTAGCGGTGAAATGCGTAGATATATGGAGGAACACCAGTGGCGAAGGCGACTCTCTGGTCTGTAACTGACGCTGAGGCTCG
+
FFFFFFFFFFFFFFFFFFFFFFFFFFFFFFF:FFFF:FFFFFFFFF:FFFFFFFFFFFFFFFFFFFFFFFFFFFFFFFFFFFFFFFFFFF:FFFFFFFFFFFFFFFFFFFFFFFFFFFF:FFFFFFFFFFFFFFFFFFFFFFF:FFFFFFFFFFFFFFFFFFFFFFFFFFFFFFFFFFFFFFFFFF:FFFFF,FFFFFFFFFFFFFFFFFFFFFFFF:FFFFFFFFFFFFFFFFFFFFFFFFF::F,FFFF
@A00769:42:HV3CFDRXX:1:2101:15998:16110 1:N:0:CGAGGCCAAG+CCGGTAACAC
GTGTCAGCAGCCGCGGTAACAGTCTTAAGCTTAAAAGTGCATTACTATTAGATACCCGCGTAGTCC
+
FFFFFFFFFFFFFFFFFFFFFFFFFFFFFFFFFFFFFFFFFFFFFFFFFFFFFFFFFFFFFFFFFF
@A00769:42:HV3CFDRXX:1:2101:2609:16157 1:N:0:CGAGGCCAAG+CCGGTAACAC
GTGTCAGCAGCCGCGGTAATACGTAGGTGGCAAGCGTTATCCGGATTTATTGGGCGTAAAGCGAGCGCAGACGGTTATTTAAGTCTGAAGTGAAAGCCCTCAGCTCAACTGAGGAATTGCTTTGGAAACTGGATGACTTGAGTGCAGTAGAGGAAAGTGGAACTCCATGTGTAGCGGTGAAATGCGTAGATATATGGAAGAACACCAGTGGCGAAGGCGACTCTCTGGTCTGTAACTGACGCTGAGGCTCG
+
FFFFFFFFFFFFFFFFFFFFFFFFFFFFFFFFFFFFFFFFFFFFFFFFFFFFFFFFFFFFFFFFFFFFFFFFFFFFFFFFFFFFFFFFFFFFFFFFFFFFFFFFFFFFFFFFFFF:FFFFFFF:FFFFFFFFFFFFFFFFFFFFF:FFF,FF:FFFFFFFFFFFFFFFFFFFFFFFFFFFFFFFFFFFFFFFFFFFFFFFFFFFF:F,FFFFFFFFFF:FF,FFFFF:FFFFFFFFFFFFF:FFFF,FFF,
@A00769:42:HV3CFDRXX:1:2101:6949:16157 1:N:0:CGAGGCCAAG+CCGGTACCAC
GTGCCAGCCGCCGCGGTAATACGTAGGTGGCAAGCGTTGTCCGGATTTATTGGGCGTAAAGCGAGCGCAGGCGGTTTCTTAAGTCTGATGTGAAAGCCCCCGGCTCAACCGGGGAGGGTCATTGGAAACTGGGAGACTTGAGTGCAGAAGAGGAGAGTGGAATTCCATGTGTAGCGGTGAAATGCGTAGATATATGGAGGAACACCAGTGGCGAAGGCGGCTCTCTGGTCTGTAACTGACGCTGAGGCTCG
+
FFFFFFFFFFFFFFFFFFFFFFFFFFFFFFFFFFFFFFFFF:FFF:::FFFFFFFFFFFFFFFFFFFFFFFFFFFFFFFFFFFFFFFFFFFFFFFFFFFFFFFF:FFF:FFFFF:FFFFFF::FF::,,,:FFFF,FFFFFFFFF:FF:FFFF:FFFFFFFFFFF,F:FFFFFFF:FFFFFFFFFFFFFF::FFFFFFFFFF:FFFFFFFFFFFFFFFFFFFFFFFFFFFFFF,,FFFFFFFFF:FFFFFF
@A00769:42:HV3CFDRXX:1:2101:20835:16157 1:N:0:CGAGGCCAAG+CCGGTAACAC
GTGCCAGCAGCCGCGGTAATACGTAGGTGGCAAGCGTTATCCCGAATGGTTGGGCGTAAAGGGTGAGCAGGCGGTTCTTCAAGTCATGAGTGAAAGGCAGAAGCTTAACTTCTGTTGGCTGATGAGACTGGAGAACTTGAGTACAGGAGAGGGCGGCGGAACTCCAGGTGTAGCGGTAAAATGCGTAGAGATATGGAAGAACACCAGTGGCGAAGGCGGCCGCCTGGACTGTAACTGACGCTGAGGGTCGA
+
FFFFFFFFFFFFFFFFFFFFFFFFFFFFFFFFFFFFFFFFFFFFFFFFF:FFFFFFF:FFFFFFFFFFFFFFFFFFFFFFFFFFFFFFFFFFFFFFFFFFFFFFFFFFFFFFFFFFF:FFFFFFFFFF:F:,FF:FFFFFFFFFFFFFF:F:FFFFFFFFFFFFF,,FFFFFFFFFFFF:,FFFFF,:FFFFFF:FFFFFFFF:,::,FFFFF:,:FFFFFF:::FF,FF:,FFFF,:,FFF:FF,,FFF,
@A00769:42:HV3CFDRXX:1:2101:29451:16235 1:N:0:CGAGGCCAAG+CCGGTAACAC
GTGTCAGCCGCCGCGGTAATACGTATGTTCCAAGCGTTATCCGGATTTATTGGGCGTAAAGCGAGCGCAGACGGTTATTTAAGTCTGAAGTGAAAGCCCTCAGCTCAACTGAGGAATTGCTTTGGAAACTGGATGACTTGAGTGCAGTAGAGGAAAGTGGAACTCCATGTGTAGCGGTGAAATGCGTAGATATATGGAAGAACACCAGTGGCGAAGGCGGCTTTCTGGACTGTAACTGACGTTGAGGCTCG
+
FFFFFFFFFFFFFFFFFFFFFFFFFFFFFFFFFFFFFF,FFFFFFFF,FFFFFFFFFFFFFFFFFFF:FFFFFFFFFFFFFFFFFFFFFFFFFFFFFFFFFFFFFFFFFF:FFFF:FFFFF:FFFFFFFFFFFFFFFFFFFFFFFFFFFFFF:FFFFFFFFFFFFFFFFFFFFFFFFFFFFFFFF:FFFFFFFFFFFFFFFFFFFFFFFFFFFFFFFFFFFFFFFFFFFFFFF::FFFFFFFFFFF:FFFF
@A00769:42:HV3CFDRXX:1:2101:5303:16250 1:N:0:CGAGGCCAAG+CCGGTCACAC
GTGTCAGCAGCCGCGGTAATACGTAGGTGGCAAGCGTCGTCCGGATTTATTGGGCGTAAAGCGAGCGCAGGCGGTTTCTTAAGTCTGATGTGAAAGCCCCCGGCTCAACCGGGGAGGGTCATTGGAAACTGGGAGACTTGAGTGCAGAAGAGGAGAGTGGAATTCCATGTGTAGCGGTGAAATGCGTAGATATATGGAGGAACACCAGTGGCGAAGGCGGCTCTCTGGTCTGTAACTGACGCTGAGGCTCG
+
FFFFFFFFFFFFFFFFFFFFFFFFFFFFFFFFFFFFFFFFFFFFFFFFFFFFFFFFFFFFFFFFFFFFFFFFFFFFFFFFFFFFFFFFFFFFFFFFFFFFFFFFFFF:FFFFFFFFFFFFF:FFFFFFFFFFFFFFFFFFFFFFFFFFFFFF:FFFFFFFFFFFFFFFFFFFFFFFFFFFF:FFFFF::F:FFFFFF,FFFFFFFFFFFFFFFFFFFFFFFFFFFFFFFFF:FFFFFFFFFFFFFF:FFF:
@A00769:42:HV3CFDRXX:1:2101:32832:16297 1:N:0:CGAGGCCAAG+NCGGTAACAC
GTGCCAGCAGCCGCGGTAACACATTAGAAACCCCAGTAGTCC
+
FFFFFFFFFFFFFFFFFFFFFFFFFFFFFFFFFF:FFFFFFF
@A00769:42:HV3CFDRXX:1:2101:31747:16360 1:N:0:CGAGGCCAAG+CCGGTCACAC
GTGTCAGCAGCCGCGGTAATACGTATGTTCCAAGTGTTATCCGGATTTATTGGGCGTAAAGCGAGCGCAGGCGGTTTCTTAAGTCTGATGTGAAAGCCCCCGGCTCAACCGGGGAGGGTCATTGGAAACTGGGAGACTTGAGTGCAGAAGAGGAGAGCGGAATTCCATGTGTAGCGGTGAAATGCGTAGATATATGGAGGAACACCAGTGGCGAAGGCGGCTCTCTGGTCTGTAACTGACGCTGAGGCTCG
+
FFFFFFFFFFFFFFFFFFFFFFFFFFFFFFFFFF,FFFFFFFFFF:F:FFFFFFFFFFFFFFFFFFFFFFFFFFFFFFFFFFFFF,FFFFFF:FFFFFFFFFFFFFF:FFFFFF,FFFFFF:FFFFFFFFFFF,FFFFFFFFFFF:FFFF:FFFFFFFFFF:FFFFFFFFFFFFFFFFFFF,FFFFFFF:FFF::FFFFFF:FFFFFFFFFFFFFFFFFFFFFFFFFFFFFFFF:FFFFFFFFFFF,FFF,
@A00769:42:HV3CFDRXX:1:2101:1759:16376 1:N:0:CGAGGCCAAG+CCGGTAACAC
GTGTCAGCAGCCGCGGTAAGTCATTAGATACCCGAGTAGTCC
+
FFFFFFFFFFFFFFFF:FFFFFFFFFFFFFFFFFFFFFFF:F
@A00769:42:HV3CFDRXX:1:2101:5358:16501 1:N:0:CGAGGCCAAG+CCGGTAACAC
GTGTCAGCCGCCGCGGTAATACGTAGGTGGCAAGCGTTGTCCGGATTTATTGGGCGTAAAGCGAGCGCAGGCGGTTTCTTAAGTCTGATGTGAAAGCCCCCGGCTCAACCGGGGAGGGTCATTGGAAACTGGGAGACTTGAGTGCAGAAGAGGAGAGTGGAATTCCATGTGTAGCGGTGAAATGCGTAGATATATGGAGGAACACCAGTGGCGAAGGCGGCTCTCTGGTCTGTAACTGACGCTGAGGCTCG
+
FFFFFFFFFFFFFFFFFFFFFFFFFFFFFFFFFFFF,FFFFFFFFFF:::FFFFFFFFFFFFFFFFFFFFFFFFFFFFFFFFFFFFFFFFFFFFFFFFFFFFFFFFFFFFFFFFFFFFFFFFFFFF:F:FFFFFFFFFFFFFFFFFF::F,FFFFFFFFFFFFFF::FFFFFFFFFFFFFFF:FFF,FFF,FFFFF:FFFFFFFFFFF:FFFF,FFFFFFFFFFFFFFFFFFFFFFFFFFFFF:FFFFFF:
@A00769:42:HV3CFDRXX:1:2101:21522:16501 1:N:0:CGAGGCCAAG+CCGGTAACAC
GTGCCAGCCGCCGCGGTAATACGTAGGTCCCGAGCGTTGTCCGGATTTATTGGGCGTAAAGCGAGCGCAGGTGGTTTATTAAGTCTGGTGTAAAAGGCAGTGCTCAACCATTGTATGCATTAGAAACCCCCGTAGTCC
+
FFFFFFFFFFFFFFFFFFFFFFFF:FFFFF:FFFFFFFFFFFFFFFFFF:FFFFFFFFFFFFFFFFFFFFFFFFF:FFF:FFFFFFFFFFFFFFFFFFFFFFFFFFFFFF,,FFFFFFF,FFFFFFF,F:FFFFFFFF
@A00769:42:HV3CFDRXX:1:2101:27932:16517 1:N:0:CGAGGCCAAG+CCGGTAACAC
GTGTCAGCCGCCGCGGTAATACGTAGGTGGCAAGCGTTGTCCGGATTTATTGGGCGTAAAGCGAGCGCAGGCGGTTTCTTAAGTCTGATGTGAAAGCCCCCGGCTCAACCGGGGAGGGTCATTGGAAACTGGGAGACTTGAGTGCAGAAGAGGAGAGTGGAATTCCATGTGTAGCGGTGAAATGCGTAGATATATGGAGGAACACCAGTGGCGAAGGCGACTCTCTGGTCTGTAACTGACGCTGAGGCTCG
+
FFF,FFFFFFFFFFFFFFFFFFFFFFFF:FFFFFFFFFFFFFFFFFFFFFFFFF,FFFFFF:FFF,F:FFFFFF:FF,FFF:FF:FFFFFF:FFF:FFFFFFFFFFFFFFFFFFFFFFFF:FFF:FFFFFF::FFFFFFFFFFF,FF:FFFFFF:FFFFFFF:FF:::FFFFFFFFFFFF:FFFFFFFFFFFFFFFFFFFFFFFFFFFF:FFFFFFFFFFFFFFFFFFFFF,FFFFFF:F,FFFFF,FFF,
@A00769:42:HV3CFDRXX:1:2101:14525:16532 1:N:0:CGAGGCCAAG+CCGGTAACAC
GTGCCAGCCGCCGCGGTAATACGTAGGTGGCAAGCGTTGTCCGGATTTATTGGGCGTAAAGCGAGCGCAGGCGGTTTCTTAAGTCTGATGTGAAAGCCCCCGGCTCAACCGGGGAGGGTCATTGGAAACTGGGAGACTTGAGTGCAGAAGAGGAGAGTGGAATTCCATGTGTAGCGGTGAAATGCGTAGATATATGGAGGAACACCAGTGGCGAAGGCGGCTCTCTGGTCTGTAACTGACGCTGAGGCTCG
+
FFFFF:FFFFFFFFFFFFFFFFFFFFFFFFFFFFFFFFFFFFFFFFF,FFFFFFFFFFFFFFFFFFFFFFFFFFFFFFFF:FFFFFFFFFFFF:FFFFFFFFFFFFFFFFFFFF:FFFFFFFFFFFFFFFFFFFFFFFFFFFFFFFFF:FFFFFFFFFFFFFFFFFFFFFFFFFFFFFFFFFFFFFF,FFFFFFFFFFF::F:FF,FFFFFFFFFFFFFFFFFFFFFFFFFFFF::FFFFFFFFFFFFFF,
@A00769:42:HV3CFDRXX:1:2101:24153:16548 1:N:0:CGAGGCCAAG+CCGGTAACAC
GTGCCAGCAGCCGCGGTAATACGTAGGTGGCAAGCGTTGTCCGGATTTATTGGGCGTAAAGCGAGCGCAGGCGGTTTCTTAAGTCTGAGGTGAAAGCCCCCGGCTCAACCGGGGTGGGTCAGTGGAAACTGGGAGACTTGAGTGCAGAAGAGGAGAGGGGTGTTCGGTGTGTAGCGGTGTAGTGGGTGGATGGTTGGGGGGGGGCGGGGGGGGGAGGGGGCTGGGTGGGGGGGGGCTGGGGCTGGGGGGGG
+
FFFF:FFFFFF:FFFFFFFFFFFFFFFFFFFFFFFF:FFFF,FFFFFFFFFFFFFFFF,FFFF,FFFF,FFFFFFFFFFFFFFF:FF,,F:F,,:F:FF,FFF:FFF,::FFFF,FFF,:,,,FF,,:,,FFF,F,,:FF,F,F:,F,,FFFF,F,F,FF,,F,,,,,F,F,,F,FFFF,,,:F,F,,F,,,,,,FFFF::,,,:,,F,FF,F,,FF,:F,,:,:,FFF:,F,F,,,F,,F,,F,FF,,,F
@A00769:42:HV3CFDRXX:1:2101:25337:16564 1:N:0:CGAGGCCAAG+CCGGTAACAC
GTGTCAGCCGCCGCGGTAATACGTAGGTGGCAAGCGTTGTCCGGATTTATTGGGCGTAAAGCGAGCGCAGGCGGTTTCTTAAGTCTGATGTGAAAGCCCCCGGCTCAACCGGGGAGGGTCATTGGAAACTGGGAGACTTGAGTGCAGAAGAGGAGAGTGGAATTCCATGTGTAGCGGTGAAATGCGTAGATATATGGAGGAACACCAGTGGCGAAGGCGGCTCTCTGGTCTGTAACTGACGCTGAGGCTCG
+
FFFFFFFFFFFFFFFFFFFFFFF:FFFFFFFFFFFFFFFFFFFFF,FFFFFFFFFFFF:FFFF,FFFFFFFFFFFFFFFFFFFFFFF:,FFFF:FFFFFFFFFFFFFFFFFFFF:FFFFF,F:FFFFFF:::FFFFFFFFFFFFF:FF:FFFFFFFFFFFF,FFFFF,F:FFFFFFFFF:FFFFFF:FFFF,F,,FFFFFF:FFFFFFFFFFFFFFFFFFFF:F,FFFF,FFF,F:::,,FFFFFFFFFFF
@A00769:42:HV3CFDRXX:1:2101:14525:16595 1:N:0:CGAGGCCAAG+CCGGTCACAC
GTGTCAGCAGCCGCGGTAAGGCAGCGTCAGATGTGTATTAGAAACCCGAGTAGTCC
+
FFFFFFFFFFFFFFFFFFF:FFFFFF,FFFFFFFF:FF:F:FFFFFF:FFFFFFF:
@A00769:42:HV3CFDRXX:1:2101:10520:16642 1:N:0:CGAGGCCAAG+CCGGTAACAC
GTGCCAGCAGCCGCGGTAATACGTAGGTGGCAAGCGTTGTCCGGATTTATTGGGCGTAAAGCGAGCGCAGGCGGTTTCTTAAGTCTGATGTGAAAGCCCCCGGCTCAACCGGGGAGGGTCATTGGAAACTGGGAGACTTGAGTGCAGAAGAGGAGAGTGGAATTCCATGTGTAGCGGTGAAATGCGTAGATATATGGAGGAACACCAGTGGCGAAGGCGGCTCTCTGGTCTGTAACTGACGCTGAGGCTCG
+
FFFFFFFFFFFFFFFFFFFFFFFFFFFFFFFFFFFF:FFFFFFFFFFFFFFFFFFFFFFFFFFFFFFFFFFFFFFFFFFFFFFFF:FFFFFFFFFFFFFFFFFFFFFFFFFFFFFFF:FFF,FFFFFFFFFFFFFFFF:FFFFFFFFFFFFFFFFFFFFFFFFFFFFFF::FFFFFFFFFFFFFFFFFFFFFF:FF:FFFF:FFFFFFF,FFFFFF:FF:FFFFFFFFFFF,FFFFFFFF,FF:FFFFFF,
@A00769:42:HV3CFDRXX:1:2101:14913:16673 1:N:0:CGAGGCCAAG+CCGGTAACAC
GTGCCAGCAGCCGCGGTAATACGGAGGATGCGAGCGTTATCCGGATTTATTGGGTTTAAAGGGTGCGCAGGCGGGCTGTTAAGCCGGCGGTAAAAATTCAGGGCTCAACCCTGTCGAGCCGTCGGAACTGGCAGTCTTGAGTGGGCGAGAAGTATGCGGAATGCGTGGTGTAGCGGTGAAATGCATAGATATCACGCAGAACGCCGATTGCGAAGGCAGCATACCGGCGCCCAACTGACGCTGAGGCACGA
+
FFFF:FFF:FFFFFFFFFFFFFFFFFFFFFFFFFFFFFFFFFFFFFF,FF:FFFFF:FFFFFFFFFFFFFFFFFFFFFFFFFFFFFFFFFFF:FFFFFFFFFFFFFFFFF:FFFFFFFFFF,FF:FFFFFFFFFFF:FFFFFF:FFFFFFFFFFFFFFFFFFFFFFFFFFFFFFFFFFF,FFFFF:FFFFFFFFFFFFFF,F,FF:FFFFF:FFFFFFFFFF:FF:FFFFF:F,F:FFF,FFFFF,FFF:F
@A00769:42:HV3CFDRXX:1:2101:27688:16720 1:N:0:CGAGGCCAAG+CCGGTAACAC
GTGCCAGCAGCCGCGGTAATACGTAGGTGGCAAGCGTTGTCCGGATTTATTGGGCGTAAAGCGAGCGCAGGCGGTTTCTTAAGTCTGATGTGAAAGCCCCCGGCTCAACCGGGGAGGGTCATTGGAAACTGGGAGACTTGAGTGCAGAAGAGGAGAGTGGAATTCCATGTGTAGCGGTGAAATGCGTAGATATATGGAGGAACACCAGTGGCGAAGGCGACTCTCTGGTCTGTAACTGACGCTGAGGCTCG
+
FFFFFFFFFFFFFFFFFFFFFFFFFFFFFFFFF:FFFFFFFFFFFFFFFFFFFFFFFFFFFFFFF:FFFFFFFFFFFFFFFFFF:FFFFFFFFFF:FFFFFF:FFFFFFFFFFFFFFFFFFFFFFFFFFFFFFFFFFFFFFFFFFFF:FFFFFFFFFFFFFFFFFFFFFFFFFFFFFFFFF,FFFF:FFF:FFFFF,F:FFFFFFFFFFFFFFFFF:FFF:FFFFFF:FFF,FFFFFFFF:FFFFF,FFF,
@A00769:42:HV3CFDRXX:1:2101:10637:16752 1:N:0:CGAGGCCAAG+CCGGTAACAC
GTGCCAGCAGCCGCGGTAATACGTAGGTGGCAAGCGTTGTCCGGATTTATTGGGCGTAAAGCGAGCGCAGGCGGTTTCTTAAGTCTGATGTGAAAGCCCCCGGCTCAACCGGGGAGGGTCATTGGAAACTGGGAGACTTGAGTGCAGAAGAGGAGAGTGGAATTCCATGTGTAGCGGTGAAATGCGTAGATATATGGAGGAACACCAGTGGCGAAGGCGGCTCTCTGGTCTGTAACTGACGCTGAGGCTCG
+
FFFFFFFFFFFF:FFFF,FFFFFFFFFFFFFFFFFFF,FFFFFFF:FFF:FFFFFFFFFFFFFFFFFFFFFFFFFFFFFFFFFFFFF:FFFFFFFFFFFFFFFFFF:FF:FFFF:FFFFFFFFFFFFF:FFFF:FF:F:FFFFFFFFFFFFFFFF:FFFFFFFFF:,FFFF:FFFFFFFF,,:FFF,:FF:F,FFFFFFFF:F,FFFFFFFFF,FFFFFFFFF,:F:F,,FFFFFFFF:FFFF:FF:FFFF
@A00769:42:HV3CFDRXX:1:2101:12328:16767 1:N:0:CGAGGCCAAG+CCGGTAACAC
GTGCCAGCCGCCGCGGTAATACGTAGGTGGCAAGCGTTGTCCGGATTTATTGGGCGTAAAGCGAGCGCAGGCGGTTTCTTAAGTCTGATGTGAAAGCCCCGGCTCAACCGGGGAGGGTCATTGGAAACTGGGAGACTTGAGTGCAGAAGAGGAGAGTGGAATTCCATGTGTAGCGGTGAAATGCGTAGATATATGGAGGAACACCAGTGGCGAAGGCGGCTCTCTGGTCTGTAACTGACGCTGAGGCCCGA
+
FFFFF:FFFFFFFFFFFF:FF:,FFFFFFFFFFFFFF,FF:FFF::F:FFFFFFFFFFFFFFFFFFFF,FFFFFFF:FFFF:,F,FFFFFFFFFFFFFFFFFFFFFFFF:FFFFFF:F::FFFFFFFF:FFF:FF:F:F,FFFFFFF,F:FFFFFFFFFFFFFFF,FFFFFFFFFFFFF,F,::F,FFFF:FFFFFF,FF:FFF:F:FF:FF,FF:FF:FFF:FF:,:,FFFFFFFFFF:FFFF:,F:FFF
@A00769:42:HV3CFDRXX:1:2101:13892:16814 1:N:0:CGAGGCCAAG+CCGGTAACAC
GTGTCAGCAGCCGCGGTAATACGTAGGTGGCACGCGTTGTCCGGATTTATTGGGCGTAAAGCGAGCGCAGGCGGTTTCTTAAGTCTGATGTGAAAGCCCCCGGCTCCACCGGGGAGGGTCATTGGAAACTGGGAGACTGGAGTGCAGAAGAGGAGAGTGGAATTCCATGTGTAGCGGTGAAATGCGTAGATATCTGGAGGAAAACCAGTGGCGAAGGCGGCTCTCTGGTCTGTAACTGACTCTGAGGCTCG
+
F:F::F,FFFFF:FFFF,,FFFFFFFFFFFFF,FFFF:FFFFF::FFF,FFFFFFFFFFFFF,F,FFFFFFFFF:FFFFFFFFFFF:F,:,FFFFFFFFFFFFF:F,FFFFFF:FFFFFFFFFFFF,F,FFFFFFFFF,FF,FFFFFFF::F:FFFFFFFFFFFFFFF:,:FFFFFFFFF:FFFFFFFF,F:F,F::FFFFF,FFFFF:,FF:::,:FF:FFFFFFFFFFFFF:FFFFFF,FF:FF,FF:,
@A00769:42:HV3CFDRXX:1:2101:22227:16845 1:N:0:CGAGGCCAAT+CCGGTAACAC
GTGCCAGCAGCCGCGGTAATACGTAGGTGGCAAGCGTTGTCCGGATTTATTGGGCGTAAAGCGAGCGCAGGCGGTTTCTTAAGTCTGATGTGAAAGCCCCAGGCTCAACCGGGGAGGGTCATAGGAAACTGGGAGACTTGAGTGCAGAAGAGGAGAGTGGAATTCCATGTGTAGCGGTGAAATGAGTAGATATATGGAGGAACACCAGTGGCGAAGGCGACTCTCTGGTCAGTAACTGACGCTGAGGCACG
+
FFFFF:FFFFFFFFFFFF:FFFFFFFFF,FFFFFFF,FFFFFFFFFFFFFFFFFFFFFFFF:FF,FF,FFFFFFFFFFF:::FFF,F,FFFFFFFF,FF,,:FFF,FFFFFFFF:FF,,F:,,FF,FFF,:FF:F:FFFFFFFFFFF,FF:FFFFF,FFFF:FFFFFFFFFFF,FF,FFFFFFF,FFFFFFFFFFF:F,FFFFFFFF,FFFFFFFF:F,:FFFFFF:FFFFFF:FFFFFF,FFFFF,,,F,
@A00769:42:HV3CFDRXX:1:2101:26964:16877 1:N:0:CGAGGCCAAG+CCGGTAACAC
GTGTCAGCCGCCGCGGTAATACGTAGGTGGCAAGCGTTGTCCGGATTTATTGGGCGTAATGCGAGCGCAGGCGGTTTCTTAAGTCTGATGTGAAAGCCCCCGGCTCAACCGGGGAGGGTCATTGGAAACTGGGAGACTTGAGTGCAGAAGAGGAGAGTGGAATTCCATGTGTAGCGGTGAAATGCGTAGATATATGGAGGAACACCAGTGGCGAAGGCGGCTCTCTGGTCTGTAGCTGACGCTGAGGCTCG
+
FFFFFFFFFFFFFFFFFFFFFFFFFFFFFFFFFFFFFFFFFFFFFFFFFFFFFFFFFFFFFFFFFFFFFFFFFFFFFFFFFFFFFFFFFFFFFFFFFFFFFFFFFFFFFFFFFFFFFFFFFFFFFFFFFFFFFFFFFFFFFFFF:FFFFFFFFFFFFFFFFFFFFFFFFFFFF:FFFFFFFFFFFFFFFFFFFFFFFFFFF,FFFFFFF:FFFFFFFFF:FFFFFF,:FFF::,F,F:FFFFF:FFFFFF,
@A00769:42:HV3CFDRXX:1:2101:32226:16908 1:N:0:CGAGGCCAAG+CCGGTAACAC
GTGCCAGCCGCCGCGGTAAGAGATGTGTATTAGATACCCTAGTAGTCC
+
FFFFFFFFFFFFFFFFFFFFFFFFFFFF:FF:FFFFFFFFFFFFFFFF
@A00769:42:HV3CFDRXX:1:2101:32416:16955 1:N:0:CGAGGCCCAG+CCGGTAACAC
GTGTCAGCAGCCGCGGTAAGGCAGCGTCAGATGTGTATTAGATACCCCGGTAGTC
+
FFFFFFFFFFFFFFFFFFFFFFFFFFFFFFFFFFFFFFFFFFFFFFFFFFF:F:F
@A00769:42:HV3CFDRXX:1:2101:6867:17018 1:N:0:CGAGGCCAAG+CCGGTACCAC
GTGTCAGCAGCCGCGGTAATACGTAGGTGGCAAGCGTTGTCCGGATTTATTGGGCGTAAAGCGAGCGCAGGCGGTTTCTTAAGTCTGATGTGAAAGCCCCCGGCTCAACCGGGGAGGGTCATTGGAAACTGGGAGACTTGAGTGCAGAAGAGGAGAGTGGAATTCCATGTGTAGCGGTGAAATGCGTAGATATATGGAGGAACACCAGTGGCGAAGGCGGCTCTCTGGTCTGTAACTGACGCTGAGGCTCG
+
FFFFFFFFFFFFFFFFF::FFFFFFFFFFFFFFFFFFFFFFFFFF,F:FF:FFFFFFFFFFFFFFFFFFFFFFFFFFFFFFFFFFFFFFF:FFFFFFFFFFFFFFFFFFFFFFFFFFFFFFFFFFF:FF:FFFFFFFFFFFFFFFFFFFFFFF,FFFFFFFFFFFFFFFFFFFFFFFFFFFFFFFFFFFFFFFFFF:FFFF:FFFFFFFFF:FFFFFFFFFFFFFFFFFFFFF,FFFFFFFFFFFF:FFF:
@A00769:42:HV3CFDRXX:1:2101:31295:17018 1:N:0:CGAGGCCAAG+CCGGTAACAC
GTGTCAGCCGCCGCGGTAATACGTAGGGTGCAAGCGTTATCCGGATTTATTGGGCGTAAAGGGCTCGTAGGCGGTTCGTCGCGTCCGGTGTGAAAGTCCATCGCTTAACGGTGGATCCGCGCCGGGTACGGGCGGGCTTGAGTGCGGTAGGGGAGACTGGAATTCCCGGTGTAACGGTGGAATGTGTAGATATCGGGAGGAACACCAATGGCGAAGGCAGGTCTCTGGGCCGTTACTGACGCTGAGGAGCG
+
F:FFFFFFFFFFFFFFFFFFFFF:FFFFFFFFFFFFFF,FFFFFFF:F:FFFFFFFFFFFFFFFFFFF:FFFFFFFFFFFFFF:FFF::F:FFFFFFFFFFFFFFF:FFFFFFFFFFFFFFFFFFFFFFFFFFFFFFF,FFFFFFFFFFFFFFFFFFFFFFFFFFFFFFFFFFFFFFFFFFFFFFFF,FFFFFFFFFFFFFFFFFFF,F:FFFF:FFFFFF:F:FFFFFFFFFFFFFFFFFFFFFFF:FFF
@A00769:42:HV3CFDRXX:1:2101:23213:17049 1:N:0:CGAGGCCAAG+CCGGTAACAC
GTGTCAGCCGCCGCGGTAAGCAGGTCAGATGTATTAGATACCCCCGTAGTCC
+
,,:FFFFFF:FF:FFFFF::FFFFFFFFF:FFF,FFFFFFFFFFFF:FF::F
@A00769:42:HV3CFDRXX:1:2101:32687:17080 1:N:0:CGAGGCCAAG+CCGGTCACAC
GTGTCAGCCGCCGCGGTAATACATTAGAAACCCTTGTAGTCCCTGTTCTTATACACATCTCCGAGCCCACGAGACCGAGGCCAAGATCTCGTATGCCGTCTTCTGCGTGAAAAAGGGGGGGGGGGGGGGGGGGGGGGGGGGGGGGGGGGGGGGGGGGGGGGGGGGGGGGGGGGGGGGGGGGGGGGGGGGGGGGGGGGGGGGGGGGGGGGGGGGGGGGGGGGGGGGGGGGGGGGGGGGGGGGGGGGGGGGGG
+
FFFFFFFFFFFFFFFFFFFFFFFFFFFF:FFFF:FFF:F,FFF,FFFFFFFFFFFF:FFFFFFFFFFFFF:FFFFFFF:FFF:FFFFF,:F:,F:FFF::,::F:,,,F:::,,:,:,:FFFFFFFFFFFFFFFFFFFFFFFFFFFFFFFFFFFFFFFFFFFFFFFFFFFFFFFFFFFFFFFFFFFFFFFFFFFFFFFFFFFFFFFFFFFFFFFFFFFFFFFFFFFFFFFFFFFFFFFFFFFFFFFFFFFF
@A00769:42:HV3CFDRXX:1:2101:31403:17174 1:N:0:CGAGGCCAAG+CCGGTAACAG
GTGCCAGCAGCCGCGGTAATACGTAGGTGGCAAGCGTTGTCCGGATTTATTGGGCGTAAAGCGAGCGCAGGCGGTTTCTTAAGTCTGATGTGAAAGCCCCCGGCTCAACCGGGGAGGGTCATTGGAAACTGGGAGACTTGAGTGCAGAAGAGGAGAGTGGAATTCCATGTGTAGCGGTGAAATGCGTAGATATATGGAGGAACACCAGTGGCGAAGGCGGCTCTCTGGTCTGTAACTGACGCTGAGGCTCG
+
FFFFFFFFFFFFFFFFF:FFFFFFFFFFFFFFFFFFF:FFFFFFF,FF:FFFFFFFFFFFFFFFFFFFFFFFFFFFFFFFFFFFFFFFFFFF:FFFFFFFFFFFFFFFFFFFFFFFFFFF:F:FFFFFFFFFF::FFFFFFFFFFFFFFFFFFFFFFFFFFFFFFFFFFFFFFFFFFFF,FFFFFFFFF,FFF,FFFFFFFFFFFFFFFFFFFFFFFFFFFFFFFFFFFFFFF,FFFFFFFFFFFF,FFFF
@A00769:42:HV3CFDRXX:1:2101:8757:17253 1:N:0:CGAGGCCAAG+CCGGTAACAT
GTGCCAGCAGCCGCGGTAATACGTAGGTGGCAAGCGTTGTCCGGATTTATTGGGCGTAAAGCGAGCGCAGGCGGTTTCTTAAGTCTGATGTGAAAGCCCCCGGCTCAACCGGGGAGGGTCATTGGAAACGGGGAGACTTGAGTGCAGAAGAGGAGAGTGGAATTCCATGTGTAGCGGTGAAATGCGTAGATAGATGGAGGAACACCAGTGGCGAAGGCGACTCTCTGGTCTGTAACTGACGCTGAGGCTCG
+
FFFFFFFFFFFFFFFFF,FFFFFFFFFFFFFFFFFFFFFFF:FFFF,FFFFFFFFFFFFFF:FFFFFF:FF:FFFFFFFFFFFFFFFF,FF:F:FFFFFFFFFFF:F:F:FFFFFFFFFFF,FFFFF,,,FFFFF:FFFFFFFFF,FF,FFFFFFFFFFF,,FFFF:FFFF,,FFFF,FF,:FF,::,F:,,,F,FFFFF:FF::F:F:FFFF:FFFFFFFFFFFFFF:FF:F,:FFF:F::FFFFFFFF,
@A00769:42:HV3CFDRXX:1:2101:24659:17300 1:N:0:CGAGGCCAAG+CCGGTAACAC
GTGTCAGCAGCCGCGGTAATACGTAGGTGGCAAGCGTTGTCCGGATTTATTGGGCGTAAAGCGAGCGCAGGCGGTATCTAAAGTCTGATGTGAAATCCCTCAGCTCAACTGAGGAATTGCATAGGAAACTGGATGTCTTGAGTGCTGTAGAGGAAAGTGGAACTCCAAGTGTAGCGGTGAAATGCGTAGATATATGGAGGAACACCAGTGGCGAAGGCGGCTTTCTGGAGAGAAACTGACGGTGAGGCTCG
+
FFF,FF:FFFFFFFFFFFFFFFF,FFFFFF,,FFFFFFFF,FFFF,FFF,FFFFFFFFFFFFF:FFF,FFFFFF,,,FF,FFFF:FFF,FFFFFF,FFFFFFFFFFFFF,,:FFF:,FFF,F,F,FFFFF,FF:F,FFFFFFF,F:,FFFFFF,FFFFFFFF,FFFF,FFFF,::FFFF,FFF,FFFFFF:FF:,FFF,FFF,FFFFFFFFFF:FFFFFFF:,,FFFFF,:F,,,FFFFF,,FFFFF,FFF
@A00769:42:HV3CFDRXX:1:2101:10547:17347 1:N:0:CGAGGCCAAG+CCGGTAACAC
GTGCCAGCCGCCGCGGTAATACGTAGGTGGCAAGCGTTGTCCGGATTTGTTGGGCGTAAAGCGAGCGCAGGCGGTTTCTTAAGTCTGATGTGAAAGCCCCCGGCTCAACCGGGGAGGGTCATTGGAAACTGGGAGACTTGAGTGCAGAAGAGGAGAGTGGAATTCCATGTGTAGCGGTGAAATGCGTAGATATATGGAGGAACACCAGTGGCGAAGGCGACTCTCTGGTCTGTAACTGACGCTGAGGCTCG
+
FFFFFFFFFFFFFFFFFF:FFFFFFFFFFFFFFFFF:FFFFFFF::FFFFFFFFFFFFFFFFFFFFFFFFFFFFFFFFFFFFFFFFFFFFFFFFFFFFFFFFFFFFFFFFFFFFFFFFF:FFFFFF:F,FFFFFFFFF,FFFFFF,FFFFFFFFFFFFFFFFFFFFFFFFFFFFFFFFFFFFFFFF,FF:FF,FFFFFFFFFFFFFFFFFFFFF:F:FFF:FFFFFFFFFFFFFFFFFFF:FFFF:,FFFF
@A00769:42:HV3CFDRXX:1:2101:24596:17347 1:N:0:CGAGGCCAAG+CCGGTAACAC
GTGTCAGCAGCCGCGGTAATACGTAGGTGGCAAGCGTTGTCCGGATTTATTGGGCGTAAAGCGAGCGCAGGCGGTTTCTTAAGTCTGATGTGAAAGCCCTCAGCTCAACTGAGGAATTGCTTTGGAAACTGGATGACTTGAGTGCAGTAGAGGAAAGTGGAACTCCATGTGTAGCGGTGAAATGCGTAGATATATTGAAGAACACCAGTGGCGAAGGCGGCTTTCTGGACTGAAACTGACGTTGAGGCTCG
+
F,FF,F,,:FF:,FFFF:,F:FFFFF:FFF,FFF,:FF::FF,:,:FFFFF,:,FFFF,FFFFFFF,FFFFF,F:FFF::FFFFFF:F:FFFFFFFF,FF:FFFFF:::,FF,FFFF:FFF,FFFF,F:F,:FF,F,::,FF:F,:FF:FFFFFFF,FFFFFFFF,:F:,,,FFFF::F,FFFFFFFF:,F:FFF,,FF:,F,F:FF:F:FF,:F,:,FFFFF:FF,,F,,,,FF,:,F,,FF,FF,,F,,
@A00769:42:HV3CFDRXX:1:2101:26558:17394 1:N:0:CGAGGCCAAG+CCGGTAACAC
GTGTCAGCAGCCGCGGTAATACGTAGGTGGCAAGCGTTGTCCGGATTTATTGGGCGTAAAGCGAGCGCAGGCGGTTTCTTAAGTCTGATGTGAAAGCCCCCGGCTCAACCGGGGAGGGTCATTGGAAACTGGGAGACTTGAGTGCAGAAGAGGAGAGTGGAATTCCATGTGTAGCGGTGAAATGCGTAGATATATGGAGGAACACCAGTGGCGAAGGCGGCTCTCTGGTCTGTAACTGACGCTGAGGCTCG
+
FFFFFFFFFFFFFFFFFFFFFFFFFFFFFFFFFFFFFFFFF:FFFFF:F:FFFFFFFFFFFFFFFFFFFFFFFFFFFFFFFFFFFFFFFFFFFF,FFFFFFFFFFFFFFFFFFFFFFFFFF,FFFFFFFFFFFFFFFFFFFFFFF:FFFFFFFFFFFFFFFFFFFFFFFFFFFFFFFFFFF:F:FFFFFF,:FFFFFFFFFFF:FF:FFFFFFFFFFFFFFFFFFFFF:FFFFF,FFFFF,FFFFFFFFFF
@A00769:42:HV3CFDRXX:1:2101:2917:17409 1:N:0:CGAGGCCAAG+CCGGTAACAC
GTGCCAGCAGCCGCGGTAAGCTGGAGATGTGTATTAGAAACCCGCGTAGTCC
+
:FFFFFFFFFFFFFFFFFFFFFFFFFFFFFFFFFFFFFFFFFFFFFF:FFFF
@A00769:42:HV3CFDRXX:1:2101:17309:17409 1:N:0:CGAGGCCAAG+CCGGTAACAC
GTGTCAGCCGCCGCGGTAATACGGAGGATTCAAGCGTTATCCGGATTTATTGGGTTTAAAGGGTGCGTAGGCGGTCGGATAAGTTAGAGGTGAAATCCCGAGGCTCAACTTCGGAATTGCCTCTGATACTGTTCGGCTAGAGAGTAGTTGCGGTAGGCGGAATGTATGGTGTAGCGGTGAAATGCTTAGAGATCATACAGAACACCGATTGCGAAGGCAGCTTACCAAGCTACTTCTGACGTTGAGGCACG
+
FFFFFFFFFFFFFFFFFFF,FFFFFFFFFFFFFFFFFFFFFFFFFF:FFFFFFFFFFFFFFFFFFFFFFFFFFFFFFFFFFFFFFFF:FFFFFFFFFFFFFFFFFFFFFFFFFF:FFFFFFFFFFFF:,:FFFFFFFFFFFFFFFFFFFF:FFFFFFFFF,,FFF:FFFFFF,FFFFFF:,:FF,FF,FFF::FFF::FFFFF:F:FF,FFFF,,FFF:FFFFFF,::F,FF,FFFFFF,FFF:FF,,,,,
@A00769:42:HV3CFDRXX:1:2101:2754:17472 1:N:0:CGAGGCCAAG+CCGGTAACAC
GTGCCAGCAGCCGCGGTAAGGCAGCGTCAGATGTGTATTAGATACCCCGGTAGTCC
+
FFFFFFFFFFFFFFFFFFFFFFFFFFFFFFFFFFFFFFFFFFFFFF:FFFF:FFFF
@A00769:42:HV3CFDRXX:1:2101:13340:17581 1:N:0:CGAGGCCAAG+CCGGTAACAC
GTGCCAGCAGCCGCGGTAATACGTAGGTGGCAAGCGTTGTCCGGATTTATTGGGCGTAAAGCGAGCGCAGGCGGTTTCTTAAGTCTGATGTGAAAGCCCCCGGCTCAACCGGGGAGGGTCATTGGAAACTGGGAGACTTGAGTGCAGAAGAGGAGAGTGGAATTCCATGTGTAGCGGTGAAATGCGTAGATATATGGAGGAACACCAGTGGCGAAGGCGACTCTCTGGTCTGTAACTGACGCTGAGGCTCG
+
FFFFFFFFFFFFFFFFFF:F:FFFFFFFFFFFFFFF:FFFF:FF,:,FFFFFFFFFFFFFFFFFFFFFFFFFFFFFFFFF:FFFFFF:FFFFFFFFFFFFFFFFFFFFFFFFFFFFFFFFFFFFFF,FFFFFFFFF:,FFFFFFFFFF:FFFFFFFFFFFFFFFFFFFFFFFFFFFFFFF,FFFFFFFFFFF,FF,FFFFFFFFFFFFFFFFF:FF,FFFFFFFF::FFFFFFFFFFFFFFFFFFFFFFF:
@A00769:42:HV3CFDRXX:1:2101:1615:17628 1:N:0:CGAGGCCAAG+CCGGTAACAC
GTGTCAGCAGCCGCGGTAATACGTAGGTGGCAAGCGTTGTCCGGATTTATTGGGCGTAAAGCGAGCGCAGGCGGTTTCTTAAGTCTGATGTGAAAGCCCCCGGCTCAACCGGGGAGGGTCATTGGAAACTGGGAGACTTGAGTGCAGAAGAGGAGAGTGGAATTCCATGTGTAGCGGTGAAATGCGTAGATATATGGAGGAACACCAGTGGCGAAGGCGGCTCTCTGGTCTGTAACTGACGCTGAGGCTCG
+
FFFFFFFFFFFFFFFFFFFFFFFF:FFFFFFF,FFFF,FFFFFFFFFFFFFFFFFFFFFFFFFFFFFFFFFFFFFFFFFFFFFF:FFFFFFFFFFFFFFFFFFFFFFFFFFFFFFFFFFFFFFFFFFFFFF:FFFFF:FFFFFFFFFFFFFFFFFFFFFF:FFFFFFF:FFFFFFFFFFFFF:FFFF:FFFFFFFF:FFF,FFFFFFFFFFFFFFFFFFFFFF:FFFFFFFFFF,FFFFF,FFFF:,:FF:
@A00769:42:HV3CFDRXX:1:2101:10239:17691 1:N:0:CGAGGCCCAG+CCGGTAACAC
GTGCCAGCAGCCGCGGTAAGGCAGCGTCAGATGTGTATTAGAAACCCGCGTAGTCC
+
FF:F,FFFFF:FFFF:FFF:FFFFFFFFFFFFFFFFFFFFFFFFFFFFF:FFFFFF
@A00769:42:HV3CFDRXX:1:2101:7771:17707 1:N:0:CGAGGCCAAG+CCGGTAACAC
GTGTCAGCCGCCGCGGTAAGGCAGCGTCAGATGTGTATTAGAAACCCGAGTAGTCC
+
FFFFFFFFFFFFFFFFFFFFFFFFFFFFFF:FFFFFFFFFFFFFFFFFFFFFFFFF
@A00769:42:HV3CFDRXX:1:2101:27742:17722 1:N:0:CGAGGCCAAG+CCGGTAACAC
GTGTCAGCAGCCGCGGTAATACGTAGGTGGCAAGCGTTGTCCGGATTTATTGGGCGTAAAGCGAGCGCAGGCGGTTTCTTAAGTCTGATGTGAAAGCCCCCGGCTCAACCGGGGAGGGTCATTGGAAACTGGGAGACTTGAGTGCAGAAGAGGAGAGTGGAATTCCATGTGTAGCGGTGAAATGCGTAGATATATGGAGGAACACCAGTGGCGAAGGCGGCTCTCTGGTCTGTAACTGACGCTGAGGCTCG
+
FFFFFFFFFFFFFFFFFFFFFFF:FFFFFFFF:FFFFFFFFFFFFFFFFFFFFFFFFFFFFFFFFFFFFFFFFFFFFFFFFFFFFFFFFFFFFFFFFFFFFFFFFFFFFFFFFFFFFFFFF:FFFFFFFFFFFFFFFFFFFFFFFFFFFFFFFFFFFFFFFFFFF:FFFFFFFFFFFFFFFFFFFFFFFFFFFFFFFFFFFFFFFFFFFFFFFF:F:FFFFFFFFFFFFFFFFFFFFFFF:FFFFFFFFFF
@A00769:42:HV3CFDRXX:1:2101:12138:17816 1:N:0:CGAGGCCAAG+CCGGTAACAC
GTGTCAGCAGCCGCGGTAATACGTATGTTCCAAGCGTTATCCGGATTTATTGGGCGTAAAGCGAGCGCAGACGGTTATTTAAGTCTGAAGTGAAAGCCCTCAGCTCAACTGAGGAATTGCTTTGGAAACTGGATGACTTGAGTGCAGTAGAGGAAAGTGGAACTCCATGTGTAGCGGTGAAATGCGTAGATATATGGGGGAACACCAGTGGCGAAGGCGGCTCTCTGGTCTGTAACTGACGCTGAGGCTCG
+
FFFFFFFFFFFFFFFFF,FFFFFFFFFFFFF:FFFF:F:FFF:FFFFFFF:FFFFFFFFFFFFFFFFFFFFFFFFFFFFFFFFFFFFFFFFFFFFFFFFFFFFFFFFFFFFFFFF,FFFFFFFFFFFFFFFFFFF,FFFFFFFFFFFFFFFFFFFFFFFFFFFFFFFFFFFFFFFFFFFFFFFFFFFFFF::::FFFFFFFFFFFFFFFFFFFFFFFFFFFFFFFFFFFFF:FFFFFFFF:FFFFF:FFF,
@A00769:42:HV3CFDRXX:1:2101:20085:17832 1:N:0:CGAGGCCAAG+CCGGTAACAC
GTGCCAGCCGCCGCGGTAATACGGAGGGTGCGAGCGTTAATCGGAATAACTGGGCGTAAAGGGCACGCAGGCGGTTGTTTAAGTGAGGTGTGAAAGCCCTGGGCTCAACCTGGGAATTGCATTTCAGACTGGACAACTAGAGTACTTTAGGGAGGGGTAGAATTCCACGTGTAGCGGTGAAATGCGTAGAGATGTGGAGGAATACCGAAGGCGAAGGCAGCCCCTTGGGAATGTACTGACGCTCATGTGCG
+
FFFFFFFFFFFFFFFFFFFFFFFFFFFFFFFFFFFFFFFFFFFFFFFFFFFFFFFFFFFFFFFFFFFFFFFFFFF,FFFFFFFFFFFFFFFFFFFFFFFFFFFFFF:FFFFFFFFFFFFFFFFFFFFFFFFFFFFFFFFFFFFFFF:F:FFFFFFFFFFFFFFFFFFFFFFFFFFFFFFFFFFFFFFFFFFF,FFFFFFFFFFFFFFF:F,FFFFFFFFFFFFFF,FFFFF:FFFFFFFFFFFFFF,FFF:
@A00769:42:HV3CFDRXX:1:2101:5213:17848 1:N:0:CGAGGCCAAG+CCGGTAACAC
GTGTCAGCAGCCGCGGTAATACGTAGGTGGCAAGCGTTGTCCGGATTTATTGGGCGTAAAGCGAGCGCAGGCGGTTTCTTAAGTCTGATGTGAAAGCCCCCGGCTCAACCGGGGAGGGTCATTGGAAACTGGGAGACTTGAATGCAGAAGAGGAGAGTGGAATTCCATGTGTAGCGGTGAAATGCGTAGATATATGGAGGAACACCAGTGGCGAAGGCGGCTCTCTGGTCTGTAACTGACGCTGAGGCTCG
+
FF:FFFFFFFFFFFFFF,F:FFFFFFFFFFFFFFFFFFFF:FFFFFF:FFFFFFFFFFFFFFFFFFFFFFFFFFFFFFFFFFFFFFFFFFFFFFFFFF:FFFFFFFFFFF,FFFFFF:FFF,FFFFFFF,FFFFFFFFFFFFFFFFFFFFFFFFF:FFFF:FFFFFFFFFFFFFFFFFFFF:FF:F:FFF,:FFFFFFFFF,F:FF::FFFFFFFFFFFFFFFFFFFFFFFFFF,FF,FFFFFFFFFFFFF
@A00769:42:HV3CFDRXX:1:2101:11180:17879 1:N:0:CGAGGCCAAG+CCGGTAACAC
GTGTCAGCCGCCGCGGTAATACGTAGGTGGCAAGCGTTGTCCGGATTTATTGGGCGTAAAGCGAGCGCAGGCGGTTTCTTAAGTCTGATGTGAAAGCCCCCGGCTCAACCGGGGAGGGTCATTGGAAACTGGGAGACTTGAGTGCAGAAGAGGAGAGTGGAATTCCATGTGTAGCGGTGAAATGCGTAGACATATGGAGGAACACCAGTGGCGAAGGCGACTCTCTGGTCTGTAACTGACGCTGAGGCTCG
+
FFFFFFFFFFFFFFFFFFFFFFFFFFFFFFF:F:FFFFFFFFFFF,FFFFFFFFFFFFFFFFFFFFFFFFFFFFFFFF:FFFFFFFFFFFFFF:F:FFFFFFFFFFFFFFFFFFFFFFFFFFFFFFFFF:FFFFFFFFFFFFFFFFFFFFFFFFFFFFFFFFFFFFF,FFFFFFFFFFFFFFFFFFFFFFFFF,FFF::F:::FFFFFFFFFFFFFFFFFFFFFFFFFFFFFFFFFFFFF:FFFFFFFFFF
@A00769:42:HV3CFDRXX:1:2101:10086:17895 1:N:0:CGAGGCCAAG+CCGGTAACAC
GTGCCAGCCGCCGCGGTAATACGTATGTTCCAAGCGTTATCCGGATTTATTGGGCGTAAAGCGAGCGCAGGCGGTTTCTTAAGTCTGATGTGAAAGCCCCCGGCTCAACCGGGGAGGGTCATTGGAAACTGGGAGACTTGAGTGCAGAAGAGGAGAGTGGAATTCCATGTGTAGCGGTGAAATGCGTAGATATATGGAGGAACACCAGTGGCGAAGGCGGCTCTCTGGTCTGTAACTGACGCTGAGGCTCG
+
FFFFFFFFF:FFFFFFFFFFFFFFFFFFFFFFFFFFFFFFF:FFFF:FFFFFFFFFFFFFFFFFFFFFFFFFFFFFFFFFFFF:FFF,FF:FFFFFFFFFFFFFFFFFFFFFFFFFFFF:F:FFFFFFFFFFFFFFFFFFFFFFFFFFFFFFFFFFFFFFFFFFFFFFFFFFFFFFFFF:FFFFFFFFFF,F:FFFFFFFFFFFFFF:FF:FFFFFFFFFFFFFFFFFFFFFFFFFFF:FFFF:FFFFFF,
@A00769:42:HV3CFDRXX:1:2101:26106:17926 1:N:0:CGAGGCCAAG+CCGGTAACAC
GTGTCAGCCGCCGCGGTAAGGAGATGTGTATTAGATACCCCAGTAGTCC
+
FFFFFFFFFFFFFFFFFFFFFFFFFFFFFFFFFFFFFFFFFFFFFFFFF
@A00769:42:HV3CFDRXX:1:2101:31304:17942 1:N:0:CGAGGCCAAG+CCGGTAACAC
GTGTCAGCCGCCGCGGTAATACGTAGGGTGCAAGCGTTATCCGGATTTATTGGGCGTAAAGGGCTCGTAGGCGGTTCGTCGCGTCCGGTGTGAAAGTCCATCGCTTAACGGTGGATCCGCGCCGGGTACGGGCGGGCTTGAGTGCGGTAGGGGAGACTGGAATTCCCGGTGTAACGGTGGAATGTGTAGATATCGGGAGGAACACCAATGGCGAAGGCAGGTCTCTGGGCCGTTACTGACGCTGAGGAGCG
+
FFFFFFFFFFFFFFFF,FFFFFFFFFFFFFFFFFFFFFFFFFFFFFFFFFFFFFFFFFFFFFFFFFFFFFFFFFFFFFFFFFFFFFFFFF,FFFF:FFF:FFFFFFFFFFFFFF:FFFFFFFFF:FFFFFFFF:FFFFFFFFFFFFFFFF:FFFFFFFFFF:FFFFFF:F:FFFFFFFFF:FFFFFF:FFFF:FFF:FFFF:FFFFF:F,FFFF::,FFFF:FFFFFFFFFFF:FFFFFFFFFFFFFFF:F
@A00769:42:HV3CFDRXX:1:2101:10384:17973 1:N:0:CGAGGCCAAG+CCGGTAACAC
GTGCCAGCAGCCGCGGTAAGGCAGCGTCAGATGTGTATTAGAAACCCCCGTAGTCC
+
FFFFFFFFFFFFFFFFFFFFFFFFFFFFFF:FFFFF:FFFFFFFFFFFFFFFFFFF
@A00769:42:HV3CFDRXX:1:2101:19524:17989 1:N:0:CGAGGCCAAG+CCGGTAACAC
GTGTCAGCAGTCGCGGTAATACGTAGGTGGCAAGCGTTGTCCGGATTTATTGGGCGTAAAGCGAGCGCAGGCGGTTTCTTAAGTCTGATGTGAAAGCCCCCGGCTCAACCGGGGAGGGTCATTGGAAACTGGGAGACTTGAGTGCAGAAGAGGAGAGTGGAATTCCATGTGTAGCGGTGAAATGCGTAGATATATGGAGGAACACCAGTGGCGAAGGCGGCTCTCTGGTCTGTAACTGACGCTGAGGCT
+
FFFFFFFFFFFFFFFFFFFFFFFFFFFFFFFFFFFFFFFFF:FFFFF,FFFFFFFFFFFFFFFFFFFFFFFFFFFFFFFFFFFFFFFFFFFFF:FFFFFFFFFFFFFFFFFFFFFFFFFFFFF:FFF:FFFFFFFFFFFFFFFF:FFFFFFFFFFFF,FFFFFFFFF,FFFFFFFFFFFF:FFFFFFFFF:FFFFFFFFFFFFFF:FFFFFFFFFFFFFFFFFFFFFFFFFFFFF,FFFFF:F:FFFFF
@A00769:42:HV3CFDRXX:1:2101:13657:18035 1:N:0:CGAGGCCAAG+CCGGTAACAC
GTGTCAGCAGCCGCGGTAATACGTAGGGAGCGAGCGTTATCCGGAATTATTGGGCGTAAAGGGTGCGTAGATGGCATAGTAAGTCTGTTGTAAAAATGCTGGGCTCAACCCAGTAGGGCAAAAGATACTGCAAAGCTAGAGTATGACAGAGGCAAGTGGAACTACATGTGTAGCGGTAAAATGCGTAAATATATGTAAGAAAACCAGTGGCGAAGGCGGCTTGATGGGTCGATACTGACAGTTAGACACGA
+
FFFFFFFFFFFFFFFFFFF:FFFFFFFFFFFFFFFFFF:FFFFFFFFFFFFFFFFFFFFFFFFFFFFFFFFFFFF,FFFFFFFFFF,F,FF::FFFFFFFFFFFFFFFFFF:FFFFFFFFF,FFFFFFFFFF:FF,:F:FF::FFFFFFF:FFF,FFFFFFFFFFFFF:FFFFFFFFFFFFF::FFF,:FFF:F:F,FF,,,FFFF,FFFFF,F,FFF:FFFF,,:FFFF,FFFFFFFFF,:,FF,FFFFF
@A00769:42:HV3CFDRXX:1:2101:6017:18051 1:N:0:CGAGGCCAAG+CCGGTAACAC
GTGTCAGCAGCCGCGGTAATACGTAGGTGGCAAGCGTTGTCCGGATTTATTGGGCGTAAAGCGAGCGCGGGCGGTTTCTTAAGTCTGATGTGAAAGCCCCCGGCTCAACCGGGGAGGGTCATTGGAAACTGGGAGACTTGAGTGCAGAAGAGGAGAGTGGAATTCCATGTGTAGCGGTGAAATGCGTAGATATATGGAGGAACACCAGTGGCGAAGGCGACTCTCTGGTCTGTAACTGACGCTGAGGCTCG
+
FFFFFFFFFFFFFFFFFFFFFFFFFFFFFF,FFFFFFFFFFFFFF:FFFFFFFFFFFFFFFFFFFFFFFFFFFFFFFFFFFFFFFFFFFFFFFFFFFFFFF:FFFFFFF:FFFFFFFFFF,FFFFF,F:FFFF,FF:FFFFFFFFFFFFFFFFFF:FFFFFFFFFFFFFFFFFFFFFFFFFFFFFFFFFFFFFFFF,FFF:::FFFFFFFFFFFFFFFFFFFFFFF:FFFFFFF:FFFFF,FFFFF,FFF,
@A00769:42:HV3CFDRXX:1:2101:23222:18192 1:N:0:CGAGGCCAAG+CCGGTAACAC
GTGTCAGCCGCCGCGGTAATTAGAAACCCCTGTAGTCCCTGTTCTTATACACATCTCCGAGCCCACGAGACCGAGGCCAAGATCTCGAAAGCCGTCATCTGCTTTAAAAGGCGGGGGGGGGGGGGGGGGGGGGGGGGGGGGGGGGGGGGGGGGGGGGGGGGGGGGGGGGGGGGGGGGGGGGGGGGGGGGGGGGGGGGGGGGGGGGGGGGGGGGGGGGGGGGGGGGGGGGGGGGGGGGGGGGGGGGGGGGGG
+
FFFFFFFFF:F,:F,F,FFFFF:F::FFFFF:FF:FF,F:F:F:F,FFFFFFF:FFFFFFFFFFFFFFFFFFFFFFFFF,FFFF,F:,,,,F,,,,,:F:,,F,,FF,F,,,,F,FF:FFF,FFFFF:FFFF,F,FFF::F,:FF,:FF,F,FF,:FFFF:FFFFFF::FFF:FFFFFFFFFFFFFF:FFFF:FFFFFFFFFFFFFFFFFFFFF:FFFFF:FFFFFFFFFFFFFFFFFFFFFFFFFFFFFF
@A00769:42:HV3CFDRXX:1:2101:3369:18349 1:N:0:CGAGGCCAAG+CCGGTAACAC
GTGTCAGCCGCCGCGGTAATACGTAGGTGGCAAGCGTTGTCCGGATTTATTGGGCGTAAAGCGAGCGCAGGCGGTTTCTTAAGTCTGATGTGAAAGCCCCCGGCTCAACCGGGGAGGGTCATTGGAAACTGGGAGACTTGAGTGCAGAAGAGGAGAGTGGAATTCCATGTGTAGCGGTGAAGTGCGTAGGTATATGGAGGAACACCAGTGGCGAAGGCGACTCTCTGGTCTGTAACTGACGCTGAGGCTCG
+
FFFF:F:FFFFFFFFFFFF:FFFFFFFFFFFFFFFFFFFFFFFFFF:FFFFFFFFFFFFFFFFFFFF:FFFFFFF:FFF:FF:F::FFFFFFFFF::FFFFFFF,FFFFFFFFFFFFFF:F,:FFFF:FF,FFFFFFFFFFFFFFF,FFFFFFFFFFFFFFFFFF,FFFFFFFF,FFFFFFFF,FFFF,:FFFFFFFFFFFFFFFFFF,F,FFFFF:FFFFFFFFFFF,,F::FFFFFFFFFFFFF,FFF,
@A00769:42:HV3CFDRXX:1:2101:16984:18349 1:N:0:CGAGGCCAAT+CCGGTAACAC
GTGCCAGCAGCCGCGGTAAGGCAGCGTCAGATGTGTATTAGATACCCCTGTAGGCCCAGTAACTTATAAACATCTCCGAGCCCACGAGACCGAGGCCCCGATCTCGTATGCCCGCATCTGCGTGAAGAACGGGGGGGGGGTGGGGGGGCGGGGGGGGGGGGGGGGGGGGGGGGGGGGGGGGGGGGGGGGGGGGGGGGGGGGGGGGGGGGGGGGGGGGGGGGGGGGGGGGGGGGGGGGGGGGGGGGGGGGGG
+
FFF:F::FFF:,FF::FFF:FFF:FF:,FFFFFFFF,FFFFFFFFFF,F:FF:,FFF,FF,,FFFFFF,FFF,FFF,,F:F,,FF,F,F:::FFF:F,,,,,,:FF,FFF,:,,:,,,F,,,::,F,,,,,,F,::F:,,,:,,F,,,,F:FF,FF,FF,:FF,::FFFFFF:F:FFFFFFFFFFFFFFFFF:FFFFFFFFFFFFFFFFFFFFFFFFFFFFFFFFFFFFFFFFFFFFFFFFFFFFFFFFFF
@A00769:42:HV3CFDRXX:1:2101:20663:18364 1:N:0:CGAGGCCAAG+CCGGTAACAC
GTGTCAGCCGCCGCGGTAATACGTAGGTGGCAAGCGTTATCCGGAATGATTGGGCGTAAAGGGTGAGCAGGCGGTTCTTCAAGTCATGAGTGAAAGGCAGAAGCTTAACTCCTGTTGGCTGATGAGACTGGAGAACTTGAGTACAGGAGAGGGCGGCGGGACTCCATGTGTAGCGGTAAAATGCGTAGAGATATGGAAGAACACCAGTGGCGAAGGCGGCCGCCTGGACTGAAACTGACGCTGAGGCTCGA
+
FFFFFFFFFFFFFFFFFFFFFFFFFFFFFFFFFFFFFFFFFFFFFFFFFFFFFFFF:FFFFFFFFFFFFFFFFFFFFFFFFFFFFFFFFFFFFFFFFFFFFFF:FFFFFF:FFF:FFFFFFFFFFFF:FFFFFFFFFFFFFFFFFFFFFFFFFFFFFFFFFFFFFF:FFFFFFFFFF,FFFF:FFFFFFFFF,FFFFF:FFFFFFFFFF:F,FFFFF:FFFFFFFFFFFFFFFFFF,:FFFF,FF:FFFFF
@A00769:42:HV3CFDRXX:1:2101:1805:18396 1:N:0:CGAGGCCAAG+CCGGTAACAC
GTGCCAGCAGCCGCGGTAATACTTAGGTGGCAAGCGTTGTCCGGATTTATTGGGCGTAAAGCGAGCGCAGGCGGTTTCTTAAGTCTGATGTGAAAGCCCCCGGCTCAACCGGGGAGGGTCATTGGAAACTGTGAGACTTGAGTGCAGAAGAGGAGACTGGAATTACATGTGTAGCGGTGAAATGATTAGATAAATGGAGGAACACCAGTGGCGAAGGCGGCACTCAGGACTCTAACTGACGCTGAGGCTCG
+
FFFFFF:,FF,F:FF,FFFF:F,FF,:FFFFFF:F,F,FF,,F,F:,FFFF,F,F:FF:FFFF::,FF:FFFFFF,F,FF:F,:,FF,F:FFFFFFF,FF:,,FF,F:FFF,FFFFFF:FF,F,:FFFF,,,FFF,:,::F::,FFFFF,F,,F,F,::FFFF::,F:,F,FF,:::F:F:F,F:,,FFF:F:FF:,F:,FFFFFFF:,,,F,FFF,F,:F,F:,,,,,F,,FFF,F,FF,F,,F:,,FFF
@A00769:42:HV3CFDRXX:1:2101:27914:18396 1:N:0:CGAGGCCAAG+CCGGTAACAC
GTGTCAGCAGCCGCGGTAATACGTAGGTGGCAAGCGTTGTCCGGATTTATTGGGCGTAAAGCGAGCGCAGGCGGTTTCTTAAGTCTGATGTGAAAGCCCCCGGCTCAACCGGGGAGGGTCATTGGAAACTGGGAGACTTGAGTGCAGAAGAGGAGAGTGGAATTCCATGTGTAGCGGTGAAATGCGTAGATATATGGAGGAACACCAGTGGCGAAGGCGACTCTCTGGTCTGTAACTGACGCTGAGGCTCG
+
FFFFFFFFFFFFFFFFFFFFFFFFFFFFFFFFFFFFFFFFFFFFFFFFFFFFFFFFFFFFFFFFFFFFFFFFFFFFFFFFFFFFFFFFFFFFFFFFFFFFFFFFFFFFFFFFFF:FFFFFFFFFFFFFFFFFFF:FFFFFFFFFFFFFFFFFFFFFFFFFFFFFFFFFFFFF:FFFFFFFFFF:FFFFFFFFFFFFFFFF:FFFFFFFFFFFFFFFFFF:F:F:FFF:FFFFFFFFFFFF:FFFFFFFFF,
@A00769:42:HV3CFDRXX:1:2101:4209:18427 1:N:0:CGAGGCCAAG+CCGGTAACAC
GTGCCAGCAGCCGCGGTAATACGTAGGGGGCAAGCGTTATCCGGATTTACTGGGTGTAAAGGGAGCGTAGACGGTGATGCAAGTCAGAAGTGAAAGCCCGGGGCTCAACTCCGGGACTGCTTTTGAAACTGTGTAACTGGAGTGCAGGAAAGGTAAGCGGAATTCCTGGTGTAGCGGTGAAATGCGTAGATATCAGGAGGAACACCAGTGGCGAAGGCGGCTTACTGGACTGTAACTGACGTTGAGGCTCG
+
FFFFFFFFFFFFFFFFFFFFFFFFFFFFFFFFFFFF:FFFFFFFFFFFFFFFFFFFFF:FFFFFFFFFFFFFFFFFFFFFFFFFFFFFFFFFFFFFFFFFFFFFFFFFFFFFFFFFF:FF:FFFFF:FFFFFFFF:FFFFFFFFFFFF:FFFFFFFFFFFFF:FFFFFFFFF,FFFFFFFFFFFFFFFF:FFFFF:FFFFFFFFFFFFFFFFFFFFFFFFF:F:F:,FFFFFF,FFFF:F:FFFFF,FFF,
@A00769:42:HV3CFDRXX:1:2101:20790:18427 1:N:0:CGAGGCCAAG+CCGGTAACAC
GTGTCAGCCGCCGCGGTAATACGTAGGTGGCAAGCGTTGTCCGGATTTATGGGGCGTAAAGCGAGCGCAGGCGGTTTCTTAAGTCTGATGTGAAAGCCCCCGGCTCAACCGGGGAGGGTCATTGGAAACTGGGAGACTTGAGTGCAGAAGAGGAGAGTGGACTTCCATGTGTAGCGGTGAAATGCGTGGATATATGGAGGAGCACCAGTGGCGATGGCGGCTCGCTGGTGTGTAGCTGGCGCTGTGGCTCG
+
FFFFFFFFFFFFFFFFFFFFFFFFFFFFFFFF:FFFFFFFFFFFFFFFFFFFFFFFFFFFFFF:FFFFFFFFFFFFFFFFFFFFFFFFFF,F:F:FFFFFFFFFFFFFFFFFFFFFFFF,F,FFF,FFF:FFF,FF:FFF,FFFFFFFFFFFFFFFFFFFF,F,,:F,F:F:FF:FFFF:F,FF:F:,F:,,:,FFF,FF,,F,FF:F,FFFFF,:FFFF:F:,F::FFFFF:,,FF,,:F,F:FFF:FFF
@A00769:42:HV3CFDRXX:1:2101:12301:18443 1:N:0:CGAGGCCAAG+CCGGTAACAC
GTGTCAGCCGCCGCGGTAATACGTAGGTGGCAAGCGTTGTCCGGATTTATTGGGCGTAAAGCGAGCGCAGACGGTTATTTAAGTATGAAGTGAAAGCCCTCAGCTCAACTGAGGAATTGCTTTGGAAACTGGATGTCTTGAGTGCAGTAGAGGAAAGTGGAACTCCATGTGTAGCGGTGAAATGCGTAGATATATGGAAGAACACCAGTGGCGAAGGCGGCTGTCTGGACTGTAACTGACGTTGAGGCTCG
+
FFFFFFFF:FFFFFFFFF:FF:FFFF:F:F,FFFF:FFF,,F:FF:FFF,FFF:FFFFF:FFFFFF::FFFFFFFFFF:,FFFF,F:FFFFFFFF:FF:F,::::FFF:F:FFFFFFFFFFF:F:FFF,FFFF:F,F:FF:FFFF,,,FFFF,F,F,FFFFF:FFFFFFFFFFF,FFFFF,,FFFFF,F,,FF::FF,FFFF:FF:,,FFFFFFFFFFFFFF,F:FFF,,:FFF,FFFFF:,FFFFF,FFF
@A00769:42:HV3CFDRXX:1:2101:18665:18443 1:N:0:CGAGGCCAAG+CCGGTAACAC
GTGTCAGCAGCCGCGGTAATACGTAGGTGGCAAGCGTTGTCCGGATTTATTGGGCGTAAAGTGAGCGCAGGCGGTTTCTTAAGTCTGATGTGAAAGCCCCCGGCTCAACCGGGGAGGGTCATTGGAAACTGGGAGACTTGAGTGCAGAAGAGGAGAGTGGACTTCCATGTGTAGCGGTGAAATGCGTAGATATATGGAGGTACACCAGTGGCGAAGGCGGCTCTCTGGTCTGTAACTGACGCTGAGGCTCG
+
FFFFF,FFFFFFFFFFFF,FFFFFFF:FFFF:FFFFFFFFFFFFFFFFFFFFFF::FFFF:FFFF,:FFFF:FFF,FFFFFF:F,FF,::FFFFFFF:FFFF,FFFF,,FFF:FFFFFF:FF:FF,F,F,F:F:FFFFFFFFFFFFF:FFFFF:F:F:FFF,FF,F,FF,,::FFF:FFF,,F::FFFF,F,FFFFFF:,,F:F:,:FFFFFFFFFFFFFFFFFFFFFFFFFFF,FF,FF,FFFFF:FFF,
@A00769:42:HV3CFDRXX:1:2101:25798:18458 1:N:0:CGAGGCCAAG+CCGGTAACAC
GTGTCAGCAGCCGCGGTAATACGTATGTTCCAAGCGTTATCCGGATTGATTGGGCGTAAAGCGAGCGCAGACGGTTATTTAAGTCTGAAGTGAAAGCCCTCAGCTCAACTGAGGAATTGCTTTGGAAACTGTATGACTTGAGTGCAGTAGAGGAAAGTGGAACTCCATGTGTAGCGGTGAAATGCGTAGATCTATGGAAGAACACCAGTGGCGAAGGCGGCTTTCTGGACTGTAACTGACGTTGAGGCTCG
+
:FFF,,:F:F:FF,FFF,FFF:FFFFFFF,FF:,FF:F,FF,FFFFF,F:,:FF,FFFFFFFF:F,FFFFFF,,FFF,,,:::FFF,FF,,,:FF:FFFFFFF,:FF,FFFF:FF,F,,,,FFF,F:FF,F,:F,FFF,FF:,F,FFF:FF,FF:F,F::F:FFFFF:FFFFFFFFFFF,F,FF:F::FFF,F:FF:,FF,,F,FF,F:FFFFFFFFFF:FFFF:FFFF:FF:,,FFF,FF:F,:FFFFF,
@A00769:42:HV3CFDRXX:1:2101:20130:18474 1:N:0:CGAGGCCAAG+CCGGTAACAC
GTGCCAGCAGCCGCGGTAATACGTAGGTGGCAAGCGTTGTCCGGATTTATTGGGCGTAAAGCGAGCGCAGGCGGTTTCTTAAGTCTGATGTGAAAGCCCCCGGCTCAACCGGGGAGGGTCATTGGAAACTGGGAGACTTGAGTGCAGAAGAGGAGAGTGGAATTCCATGTGTAGCGGTGAAATGCGTAGATATATGGAGGAACACCAGTGGCGAAGGCGGCTCTCTGGTCTGTCACTGACGCTGAGGCTCG
+
FFFFFFFF:FFFFFFFFFFFFFFFFF:FF:FFF:FFF:FFFFFFF:F:FFFFFF:FFFFF:FFFF:FFFF:FF:FFFFFFFF:FFFFFF::FFFFF:FFF:FF:::,FFFF::FFFFFFFFFFFF:F:F,FFFFFFFFF,FFFFFFFF:FFFFF:FFFFFFF:F,:FFF::,FFFF,,,FFFFF:::,FFF,:FF:,F,,F,,F:FFF:::F::F::,::,F:F,FFFFFF:F,,FF,:F:FFF,FFFF:F
@A00769:42:HV3CFDRXX:1:2101:9561:18521 1:N:0:CGAGGCCAAG+CCGGTAACAC
GTGCCAGCAGCCGCGGTAATACGTAGGTGGCAAGCGTTGTCCGGATTTATTGGGCGTAAAGCGAGCGCAGGCGGTTTCTTAAGTCTGATGTGAAAGCCCCCGGCTCAACCGGGGAGGGTCATTGGAAACTGGGGGACTTGAGTGCAGAAGAGGAGAGTGGAATTCCATGTGTAGCGGTGAAATGCGTAGATATATGGAGGAACACCAGTGGCGAAGGCGGCTCTCTGGTCTGTAACTGTCGCTGAGGCTCG
+
FFFFFFFFFFFFFFFFFFFFFFFF:FFF:F:F,FFF:FFFF:FFF:FFF:FFFFFFFFFFFFFFFFFF,FFFFFF,FFFF,F:F,FF:FFFFFFFF:FFFFFFFF,FFFFFFFFFFFFF:,FFF::FFFFFFFFFFFF,FFFFFFFFFFFFFFF:FFFFFFFFFFF,F,FFFFFFFFFFFF,FFFFFFFFFFF:FFFFFFFF:FFFF:FFFF,,FF,F::FFFFFFFFFFFFFFFFFF,F:FF:FFFFFFF
@A00769:42:HV3CFDRXX:1:2101:1380:18599 1:N:0:CGAGGCCAAG+CCGGTAACAC
GTGTCAGCCGCCGCGGTAATACGTAGGTGGCAAGCGTTGTCCGGATTTATTGGGCGTAAAGCGAGCGCAGGCGGTTTCTTAAGTCTGATGTGAAAGCCCCCGGCTCAACCGGGGAGGGTCATTGGAAACTGGGAAACTTGAGTGCAGAAGAGGAGAGTGGAATTCCATGTGTAGCGGTGAAATGCGTAGATATATGGAGGAACACCAGTGGCGAAGGCGGCTCTCTGGTCTGTAACTGACGCTGAGGCTCG
+
FFFFFFFFFFFFFFFFFFFFFFFFFFFFFF:FFFFFFFFF:FFFFFFFFFFFFFFFF:F:FFFFFFFFFFFFFFFFFFFFFFFF:FF:FFFFFFFFFFFFFFFFFFFF:FFFFF:FFFFFFFFFFFFFFFFFFFFF:FFFFFF:F:FFFFFFF::FFFFFFFFFFFFFFFFFFFFFFFFFFFF:FFFFF:FF:FF:FFFFFFFF::FFF:::F,:FFFFFFFFFFFF:F:FF:FF:F:FFFFFFF:FFFF,
@A00769:42:HV3CFDRXX:1:2101:31846:18599 1:N:0:CGAGGCCAAG+CCGGTAACAC
GTGTCAGCCGCCGCGGTAATACGTAGGTGGCAAGCGTTGTCCGGATTTATTGGGCGTAAAGCGAGCGCAGGCGGTTTCTTAAGTCTGATGTGAAAGCCCCCGGCTCAACCGGGGAGGGTCATTGGAAACTGGGAGACTTGAGTGCAGAAGAGGAGAGTGGAATTCCATGTGTAGCGGTGAAATGCGTAGATATATGGAGGAACACCAGTGGCGAAGGCGGCTCTCTGGTCTGTAACTGACGCTGAGGCTCG
+
FFFFFFFFFFFFFFFFFFFFFFFFFFFFFFFFFFFFFFFFFFFFF,F,F:FFFFFFFFFFFFFFFFFFFFFFFFF:FFFFFFFFFFFF:FFFFFFFFFFFFFFFFFFFFFFFFFFFFFFFFF:FFF::::FFFFFFFFFFFFFFFFF:FFFFFFFFFFFFF,FFFFFFFFFFFFFFFFFF,FFFFFFFFFF,F,FFFFFFFFFFFFFFFFFFFFFFFFFFFFFFFFFFFFFFF:FFFFFFFFFF:FFFFFF
@A00769:42:HV3CFDRXX:1:2101:30355:18615 1:N:0:CGAGGCCAAG+CCGGTAACAC
GTGCCAGCAGCCGCGGTAATACGTAGGTGGCAAGCGTTGTCCGGATTTATTGGGCGTAAAGCGAGCGCAGGCGGTTTCTTAAGTCTGATGTGAAAGCCCCCGGCTCAACCGGGGAGGGTCATTGGAAACTGGGAGACTTGAGTGCAGAAGAGGAGAGTGGAATTCCATGTGTAGCGGTGAAATGCGTAGATATATGGAGGAACACCAGTGGCGAAGGCGGCTCTCTGGTCTGTAACTGACGCTGAGGCTCG
+
FFFFFFFFFFFFFFFFFFFFFFFFFFFFFFFF:FFF,,FFFFFFFFFFFFFFFFFFFFFFFF:FFFFFFFFFFFFFFFFFFFFFF:FFFFFFFFFFFFFFFFFFFFFFFFFFFFFFFFFFFFFFFFFFFFFFF:FFFFF:FFFFFFFFFFF:F:FFFFFFFFF:FF,FFF:FFFFFFFFF:FFFFF:FF:FFFFFFFFFFFFFFFFFFFFFFFFFF:FF:FFF:F:FFFFF:FFFFFFFFFFFFFFFFFF:
@A00769:42:HV3CFDRXX:1:2101:29704:18709 1:N:0:CGAGGCCAAG+CCGGTAACAC
GTGTCAGCCGCCGCGGTAATACGTAGGTGGCAAGCGTTGTCCGGATTTATTGGGCGTAAAGCGAGCGCAGGCGGTTTCTTAAGTCTGATGTGAAAGCCCCCGGCTCAACCGGGGAGGGTCATTGGGAACTGGGAGACTTGAGTGCAGAAGAGGAGAGTGGAATTCCATGTGTAGCGGTGAAATGCGGAGATGTATGGAGGAACACCAGTGGCGAAGGCGACTCTCTGGTCTGTAACTGACGCTGAGGCTCG
+
FFFFFFFFFFFFFFFFFFFFFFFFFFFFFFFFFFFF:FFFF:FF:FF:FFFFFFFFFF:FFFFFFFFFFFFFFFF:FFFFFFFF:FFFFFFFFF:FFFFFFFFFFFFF:FFFFF:FFFF:FFFFFFF::FFFF:F:F:FFFFFF::FF:FFFFFFFF:FFFFFFFF:FF,FF:FFFF,FF::,FF:,,F,,,F:FFFFFF,F:FF,FFFFFFF::FFFFF,FFFFFFF::FFF::,FFFFFF:FFF::F:,
@A00769:42:HV3CFDRXX:1:2101:19262:18724 1:N:0:CGAGGCCAAG+CCGGTACCAC
GTGTCAGCAGCCGCGGTAAGGCAGCGTCAGATGTGTATTAGATACCCCTGTAGTCC
+
F,FFFF,F:FFFFFF:FFFFFFFFFFFFFFFFFFFFFFFFF:FFFFFFFFF:F,:F
@A00769:42:HV3CFDRXX:1:2101:27778:18787 1:N:0:CGAGGCCAAG+CCGGTAACAC
GTGCCAGCCGCCGCGGTAATACGTATGTTCCAAGCGTTATCCGGATTTATTGGGCGTAAAGCGAGCGCAGGCGGTTTCTTAAGTCTGATGTGAAAGCCCCCGGCTCAACCGGGGAGGGTCATTGGAAACTGGGAGACTTGAGTGCAGAAGAGGAGAGTGGAATTCCATGTGTAGCGGTGAAATGCGTAGATATATGGAGGAACACCAGTGGCGAAGGCGGCTCTCTGGTCTGTAACTGACGCTGAGGCTCG
+
FFFFFFFFFFFFFFFFFFFFFFFFFFFFF:F:FFFFFFFFFFFFFFFFFFFFFFFFFFFFFFFFFFFFFFFFFFFFFFFFFFFFFFFFFFFFFF:FFFFFFFFFFFF:FFFFFFFFFFFFFFFFF:F:FFFFFFFF:FFFFFFFFFFF,:FFFFFFFFFFFFFFFFFFFFFFFFFFFFFFFFFFFF:FFFF::FFFFFFF,FF:FFFFFFFFFFFFFFFFFFFFFFFFFFFFFF:FFFFFFFFFFF:FFFF
@A00769:42:HV3CFDRXX:1:2101:1253:18850 1:N:0:CGAGGCCAAG+CCGGTAACAC
GTGTCAGCCGCCGCGGTAAGGCAGCGTCAGATGTGTATTAGAAACCCTCGTAGTCC
+
FFFFFFFFFFFFFFFFFFFFFFFFFFFFFF:FFFFFFFFFFFFFFFFFFFFFFFFF
@A00769:42:HV3CFDRXX:1:2101:32154:18850 1:N:0:CGAGGCCAAG+CCGGTAACAC
GTGTCAGCAGCCGCGGTAATACGTAGGTGGCAAGCGTTGTCCGGATTTATTGGGCGTAAAGCGAGCGCAGGCGGTTTCTTAAGTCTGATGTGAAAGCCCCCGGCTCAACCGGGGAGGGTCATTGGAAACTGGGAGACTTGAGTGCAGAAGAGGAGAGTGGAATTCCATGTGTAGCGGTGAAATGCGTAGATATATGGAGGAACACCAGTGGCGAAGGCGGCTCTCTGGTCTGTAACTGACGCTGAGGCTCG
+
FFFFFFFFFFFFFFFFFFFFFFFFFFFFFFFFFFFFFFFFFFFFFFFFFFFFFFFFFFFFFFFFFFFFFFFFFFFFFFFFFF,FFFFFFFFFFFFFFFFFFFFFFFFFFFFFFFFFFFFFFFFFFFFFFFFFFFFFFFFFFFFFFFFFFFFFFFFFFFFFF:FFFFFF,,FFFFFFFFFFFFFFFFFFFFFFFFFFF,FFF:FFFF:F:FFFFFFF,FF:FFF:FFFFFFFFF:,FFF:F:FFF:FFFFFF
@A00769:42:HV3CFDRXX:1:2101:21251:18881 1:N:0:CGAGGCCAAG+CCGGTAACAC
GTGCCAGCCGCCGCGGTAAGGCAGCGTCAGATGTGTATTAGATACCCTTGTAGTCC
+
FFFF,FFFFFFFFF:FFFFFFFFFFFFFFFFFFFFFFFFFFFFFFFFF:FFFFFFF
@A00769:42:HV3CFDRXX:1:2101:18918:19006 1:N:0:CGAGGCCAAG+CCGGTAACAC
GTGCCAGCAGCCGCGGTAATTAGAAACCCCGGTAGTCC
+
FFFFFFFFFFFFFFFFFFFFFFFFFFFFFFFFFFFFFF
@A00769:42:HV3CFDRXX:1:2101:12834:19022 1:N:0:CGAGGCCCAG+CCGGTAACAC
GTGTCAGCAGCCGCGGTAATACGTAGGTGGCAAGCGTTGTCCGGATTTATTGGGCGTAAAGCGAGCGCAGGCGGTTTCTTAAGTCTGATGTGAAAGCCCCCGGCTCAACCGGGGAGGGTCATTGGAAACTGGGAGACTTGAGTGCAGAAGAGGAGAGTGGAATTCCATGTGTAGCGGTGAAATGCGTAGATATATGGAGGAACACCAGTGGCGAAGGCGGCTCTCTGGTCTGTAACTGACGCTGAGGCTCG
+
FFFFFFFFFFFFFFFFFFFFFFFFFFFFFFFF:FFFF:FFFFFFFFFFFFFFFFF:FFFFFFFFFFFFFFFFFFFFFFFFFFFFFFFFFFFF:FFFFFFFFFFFFFFFFFFFFFFFFFFFFFFFFF:FFFFFFFFF:FFFFFFFFFFFF:FFFF:FFFFFFFFFF:FF,:FFFFFFFF:FFFFF,FF:F::FFFFF,FFFF:::FFFFFFFFFFFFFFFFFFF::FFFFFF:FF,FFF,FFFFF:FFFFFF
@A00769:42:HV3CFDRXX:1:2101:9986:19038 1:N:0:CGAGGCCAAG+CCGGTAACAC
GTGTCAGCAGCCGCGGTAATACGTAGGTGGCAAGCGTTGTCCGGATTTATTGGGCGTAAAGCGAGCGCAGACGGTTATTTAAGTCTGAAGTGAAAGCCCTCAGCTCAACTGAGGAATTGCTTTGGAAACTGGATGACTTGAGTGCAGGAGAGGAAAGTGGAACTCCATGTGTAGCGGTGAAATGCGTAGATATATGGAAGAACACCAGTGGCGAAGGCGGCTTTCTGGACTGTAACTGACGTTGAGGCTCG
+
FFFFFFFFFFFFFFFFFFFFFFFFFFFFFFFFFFFFFFFFFFFFFFFFFFFFFFFFFFFFFFFFFFFFFFFFFFFFFFF:FFFFFFFFFFFFFFFFFFFFFFFFFFFFFFF:FFFFFFFFFFFFFFFFFFFFFFF,FFFFFFFFF,F,FFFFFFF,FFFFFFFFFFFFFFFFFFFFFFFFFFFFFF:FFFFFFFFFFFFFFFF:FFFFFF,FFFFF,:FFFF:FFFFFFFFFFFFFFFFFFFFFFFFFFF,
@A00769:42:HV3CFDRXX:1:2101:12762:19053 1:N:0:CGAGGCCAAG+TCGGTAACAC
GTGTCAGCAGCCGCGGTAATACGTAGGGTCCAAGCGTTAATCGGAATTACTGGGCGTAAAGCGTGCGCAGGCGGTTGTGCAAGACCGATGTGAAATCCCCGGGCTTAACCTGGGAATTGCATTGGTGACTGCACGGCTAGAGTGTGTCAGAGGGGGGTAGAATTCCACGTGTAGCAGTGAAATGCGTAGAGATGTGGAGGAATACCGATGGCGAAGGCAGCCCCCTGGGATAACACTGACGCTCATGCACG
+
FFFFFFFFFFFFFFFFFFFFFFFFFFFFFFFFFFFFFFF:FFFFFFFFFFFFFFFFFFFFFFFFFFFFFFFFFFFFFFFFFFFFFFFFFFFFFFFFFFFFFFFFFFFFFFFFFFFFFFFFFFFFFFFFFFFFFFFFFF:FFFFFFFFFFFFFFFFFFFFFFFFFFFFFFFFF:FFFFFFF,FFFFFFFFFFFFFFFFFFFF:F:FFFFFFFFFFFF:FFFFFFFFFFFFFFF,FFFFFFFFFFFFFFFFF:
@A00769:42:HV3CFDRXX:1:2101:27208:19085 1:N:0:CGAGGCCAAG+CCGGTAACAC
GTGCCAGCCGCCGCGGTAATACGTAGGTGGCAAGCGTTGTCCGGATTTATTGGGCGTAAAGCGAGCGCAGGCGGTTTCTTAAGTCTGATGTGAAAGCCCCCGGCTCAACCGGGGAGGGTCATTGGAAACTGGGAGACTTGAGTGCAGAAGAGGAGAGTGGAATTCCATGTGTCGCGGTGAAATGCGTAGATATATGGAGGAACACCAGTGGCGAAGGCGACTCTCTGGTCTGTAACTGACGCTGAGGCTCG
+
FFFFFFFFFFFFF:FFFFFFFFFFFFFFFFFFFFFFFFFFF:FFFF,FFFFFFFFFFFFFFFFFFFFFFFFFFFFFFFFFFFFFFFF:FFFFFFFF:FFFFFFFFF:::FFFFF:FFF:FF:FFFFFFFFFFFFF:F,FFFFFF:,F,,FFFFFF:F,FF:,FFFF:FFFFF,FFFFFFF,FFF,F:,FF,F,F:FFFFF,::,F:,FFF,FF,F:FFFF,FFFF,FF,:FFF,,FFF:,FF,FFFF,F:,
@A00769:42:HV3CFDRXX:1:2101:31937:19100 1:N:0:CGAGGCCAAG+CCGGTACCAC
GTGTCAGCAGCCGCGGTAATACGTATGTTCCAAGCGTTATCCGGATTTATTGGGCGTAAAGCGAGCGCAGACGGTTATTTAAGTCTGAAGTGAAAGCCCTCAGCTCAACTGAGGAATTGCTTTGGAAACTGGATGACTTGAGTGCAGTAGAGGAAAGTGGAACTCCATGTGTAGCGGTGAAATGCGTAGATATATGGAAGAACACCAGTGGCGAAGGCGGCTTTCTGGACTGTAACTGACGTTGAGGCTCG
+
FFFFF:FFFFFFFFFFFFFFFFFFFFFFFFFFFFFFFF:FFFFFFF:FFFFFFFFFFFFFFFFFFFFFFFFFFFF:FFFFF,FFFFFFFFFFFFFFFFFFFFFFFFFFF,FFFFFFFFFFFFF,FFFFFFFFFFFFFFFFFFFFFFFFFFFF:FF:FFFFF,FFF:FFFFFFFFF:FFFFF:FFFFFFFFFFF:F:FFFFFF,FFFFFF:FFFFFFFFFFFFFFFFF:FFFFFFF:FFFF,:FFFFFFFF,
@A00769:42:HV3CFDRXX:1:2101:21260:19116 1:N:0:CGAGGCCAAG+CCGGTAACAC
GTGCCAGCAGCCGCGGTAATACGTAGGTGGCAAGCGTTGTCCGGATTTATTGGGCGTAAAGCGAGCGCAGACGGTTATTTAAGTCTGAAGTGAAAGCCCTCAGCTCAACTGAGGGATTGCTTTGGAAACTGGATGACTTGAGTGCAGTAGAGGAAAGTGGAACTCCATGTGTAGCGGTGAAATGCGTAGATATATGGAAGAACACCAGTGGCGAAGGCGGCTTGCTGGGCTTTTACTGACGCTGAGGCTCG
+
FFFFFFFF,FFFFFFFFFFFFFFFFFFFFFFFFFFFFFFFF:FFF:F:FFFFFFFFFFFFFFFFFF:FFFF:FFFFFFFFFFFFFFFFFFFFFFFFFFFFFFFFFFF:FFFFFFFFFFFFFFFFFFFFFFF:FFFFFFFFFFFFFFF:FFFFFFFFFFFFFFFFFFFFFFFFF:FFF:FFFFFFFFFFFFFFFFF:FFFF:FFFF,F:FFFF:F::F:FFFFFFFFFFFFF,FFFFF:FFFFFFFFFFFF,
@A00769:42:HV3CFDRXX:1:2101:31982:19241 1:N:0:CGAGGCCAAG+CCGGTAACAC
GTGCCAGCAGCCGCGGTAATACGTATGTTCCAAGCGTTATCCGGATTTATTGGGCGTAAAGCGAGCGCAGACGGTTATTTAAGTCTGAAGTGAAAGCCCTCAGCTCAACTGAGGAATTGCTTTGGAAACTGGATGACTTGAGTGCAGTAGAGGAAAGTGGAACTCCATGTGTAGCGGTGAAATGCGTAGATATATGGAAGAACACCAGTGGCGAAGGCGGCTTTCTGGACTGTAACTGACGTTGAGGCTCG
+
FFFFFFFFFFFFFFFFFFFFFFFFFFFFFFFFFFFFFFFFFFFFFFF:FFFFFFFFFFFFFFFFFFFFFFFF:FFFFFFFFFFFFF:FFFFFFFFFFFFFFFFFFFFFFFFFFFF:,FFF:FFFFFFFFF:FFFFFFFF:FFFFFFFFFFFFFF:FFFFFFFFFFFFFFFF,FFFFFFFFFFFF,FFFFFFFFF,F:F:FFFFFFFFF:FFF:FFF,FFFFF,FFFFFFF:FF:FFFFFF,FFFFF,FFF:
@A00769:42:HV3CFDRXX:1:2101:13376:19272 1:N:0:CGAGGCCAAG+CCGGTAACAC
GTGTCAGCAGCCGCGGTAATACGTAGGTGGCAAGCGTTGTCCGGATTTATTGGGCGTAAAGCGAGCGCAGGCGGTTTCTTAAGTCTGATGTGAAAGCCCCCGGCTCAACCGGGGAGGGTCATTGGAAACTGGGAGACTTGAGTGCAGAAGAGGAGAGTGGAATTCCATGTGTAGCGGTGAAATGCGTAGATATATGGAGGAACACCAGTGGCGAAGGCGGCTCTCTGGTCTGTAACTGACGCTGAGGCTCG
+
FFFFFFFFFFFFFFFFFFFFFFFFFFFFFFFFFFFFFFFFFFFFFFFFFFFFFFFFFFFFFFFFFFFFFFFFFFFFFF:FFFFFFFFF:FFFFFF:FFFFFFFFFFFFFFFFFF:FFFFFF:FFFFF:,:F:FFFFFFFF,F,FFFFF,FFFFFFF:FFFF,FFFFFFF,FFFFFFFFFFFFF:FFFFF:F,FFFF,FFFFFFFFFFF:FFF,FFFFFFFFFFFFFFFFFF:F,,FF,FFFFFF:FF,FF:
@A00769:42:HV3CFDRXX:1:2101:4164:19319 1:N:0:CGAGGCCAAG+CCGGTAACAC
GTGTCAGCCGCCGCGGTAATACGTAGGTGGCAAGCGTTATCCGGAATGATTGGGCGTAAAGGGTGAGCAGGCGGTTCTTCAAGTCATGAGTGAAAGGCAGAAGCTTAACTTCTGTTGGCTGATGAGACTGGAGAACTTGAGTACAGGAGAGGGCGGCGGAACTCCATGTGTAGCGGTAAAATGCGTAGAGATATGGAAGAACACCAGTGGCGAAGGCGGCTTTCTGGACTGTAACTGACGTTGAGGCTCGA
+
FFFFFFFFFFFFFFFFFFFFFFFFFFFFFFFFFFFFFF:FFFFFFFFFFF:FFFFFFFFFFFFFFFFFFFFFFFFFFFFF::FFFF:FFFFFFF,FFFFFFFFFFFFFFFFFFFFFFFFF:FFF:FFFFFFFFFFFFFFFFF,FFFFFFFFFFFFFFFFFF:FFFFFFF:FFFFFFFF:F:FFFFFFFFFFFFFFFFFF,FF,F:FFFF:FFF:FFFFFFFFFFFFFFFFF:FFF::F::FFFFF:FFF,F
@A00769:42:HV3CFDRXX:1:2101:21386:19335 1:N:0:CGAGGCCAAG+CCGGTACCAC
GTGCCAGCCGCCGCGGTAATACGTAGGTGGCAAGCGTTGTCCGGATTTATTGGGCGTAAAGCGAGCGCAGGCGGTTTCTTAAGTCTGATGTGAAAGCCCCCGGCTCAACCGGAGAGGGTCATTGGAAACTGGGAGACTTGAGTGCAGAAGAGGAGAGTGGAATTCCATGTGTAGCGGTGAAATGCGAAGATATATGGAGGAACACCAGTGGCGAAGGCGACTCTCTGGTCTGTAACTGACGCTGAGGCTCG
+
FFF,FFFFFFFFFFFFFFFFFF:FFFFF,FFFFFFFFFFFFFFFF,FFFFFFFFFFFFFFF,FF:FFFFFF:FFFFFF,FFFFFFFFFFFFFFFFF,F:FFFFFFFFFFF:::FFFF,FFFFFFFF:FF:F,,F::FF,FFFFF,FFFFF:FFFFF:FFFFFFFFFF::FFFFFFFFFF,FFFFFF,F,FFFF,FFFFFFFFFFFFF,:FFFFFFF:F,FFFFFFFFFFF,,,FFFFFFF,FFFFFF,FF,
@A00769:42:HV3CFDRXX:1:2101:31476:19366 1:N:0:CGAGGCCAAG+CCGGTAACAC
GTGCCAGCAGCCGCGGTAATACGTAGGTGGCAAGCGTTGTCCGGATTTATTGGGCGTAAAGCGAGCGCAGGCGGTTTCTTAAGTCTGATGTGAAAGCCCCCGGCTCAACCGGGGAGGGTCATTGGAAACTGGGAGACTTGAGTGCAGAAGAGGAGAGTGGAATTCCATGTGTAGCGGTGAAATGCGTAGATATATGGAGGAACACCAGTGGCGAAGGCGACTCTCTGGTCTGTAACTGACGCTGAGGCTCG
+
FFFFFFFFFFFFFFFFFFFFFFFFFFFFFFFF:FFFFFFFFFFFFFF:FF:FFFFFFFFFFFFFFFFFFFFFFFFFFFFFFFFFFFFF:F:FFFFFFFFFFFFFFF,FF:FF:FFFFFFFF,FFFFFFF,FFFFFFFFFFFFFFFFFFFFFFFFFF:FFFFFFFFFF:FFF:FFFFFF::FFFFFFF:FFFF:FFFFFFFF,FFFFFF:FFFFFFFFFFFFFFFF:FFFF:FF,FFFFFFFFF::F:FFFF
@A00769:42:HV3CFDRXX:1:2101:8305:19382 1:N:0:CGAGGCCAAG+CCGGTAACAC
GTGCCAGCCGCCGCGGTAATACGTAGGTGGCAAGCGTTGTCCGGATTTATTGGGCGTAAAGCGAGCGCAGGCGGTTTCTTAAGTCTGATGTGAAAGCCCCCGGCTCAACCGGGGAGGGTCATTGGAAACTGGGAGACTTGAGTGCAGAAGAGGAGAGTGGAATTCCATGTGTAGCGGTGAAATGCGTAGATATATGGAGGAACACCAGTGGCGAAGGCGGCTCTCTGGTCTGTAACTGACGCTGAGGCTCG
+
FFFFFFFFFFFFFFFFFFFFFFFFFFFFFFFFFFFFFFFFFFFFFFFFFFFFFFFFFFFFFFFFFFFFFFFFFFFFFFFFFFFFFFFF:F:FFFF:FFFFFFFFFFFFFFFFFF:FFFFFFFFFFFFFFFFFFFFFFFFFFFFFFFFFFFFFFFF:FFFFFFFFF:FFFFFFFFFFFFFFFFFFFFFFFFFFFFFFFFFFF:FFFFFFFFFF::FFFFFFFFFFFFFFFFF:FFFFFFFF:FF:FFFFFF:
@A00769:42:HV3CFDRXX:1:2101:22227:19382 1:N:0:CGAGGCCAAG+CCGGTAACAC
GTGTCAGCCGCCGCGGTAAGGCAGCGTCAGATGTGTATTAGAAACCCGCGTAGTCC
+
FFFFFFFFFFFFFFFFFFFFFFFFFFFFFF:FFFFFFFFFFFFFFFFFFFFFFFFF
@A00769:42:HV3CFDRXX:1:2101:31268:19382 1:N:0:CGAGGCCAAG+CCGGTAACAC
GTGTCAGCAGCCGCGGTAAGGCAGCGTCAGATGTGTATTAGATACCCCGGTAGTC
+
FFFFFFFFFFFFFFFFFFFFFFFFFFFFFFFFFFFFFFFFFFFFFFFFFFFFFFF
@A00769:42:HV3CFDRXX:1:2101:19000:19398 1:N:0:CGAGGCCAAG+CCGGTAACAC
GTGTCAGCCGCCGCGGTAATACGTATGTTCCAAGCGTTATCCGGATTTATTGGGCGTAAAGCGAGCGCAGACGGTTATTTAAGTCTGAAGTGAAAGCCCTCAGCTCAACTGAGGAATTGCTTTGGAAACTGGATGACTTGAGTGCAGTAGAGGAAAGTGGAACTCCATGTGTAGCGGTGAAATGCGTAGATATATGGAAGAACACCAGTGGCGAAGGCGGCTTTCTGGACTGTAACTGACGTTGAGGCTCG
+
FFFFFFFFFFFFFFFFFFFFFFFFF,FFFFFFFFFFFFFFFFFFFFF:F:FFFFFFFFF:FFFFFFFFFF::FFFF:FFFFFFF:FF,FFFFFFFFFFFFFFFFFFFFFFFFFFFF:FFFFFFFF:FFFFFFFFFFFFFFFFFF,FFF:FFF:FFFFFFFFFFFF:,FFFFFFFFFFFFF:FFFFFFFF,FFF,:FFF:FF:F,F::FFFF:F::FFFFF:,,,:FFFFFF:F:F:FFFFF,FFFFFF,FF
@A00769:42:HV3CFDRXX:1:2101:24912:19398 1:N:0:CGAGGCCAAG+CCGGTAACAC
GTGCCAGCCGCCGCGGTAATACGTAGGTGGCAAGCGTTGTCCGGATTTATTGGGCGTAAAGCGAGCGCAGGCGGTTTCTTAAGTCTGATGTGAAAGCCCCCGGCTCAACCGGGGAGGGTCATTGGAAACTGGGAGACTTGAGTGCAGAAGAGGGGAGTGGAATTCCATGTGTAGCGGTGAAATGCGTAGATATATGGAGGAACACCAGTGGCGAAGGCGGCTCTCTGGTCTGTAACTGACGCTGAGGCTCG
+
FFF,FFFFFFFFFFFFFFFFF:FFFFF:FFFFFFFFFFFFFFFFFFFFFFFFFFFFFFFFFFFFFFFFFFFFFFFFFFFFFF,FFFFFFFFFFFFFFFF:FFF:FFFFFF:FFFFFFF:FFF,FFFFFFF:FFFFF:F:FFF:FFFFFFFFFFFFFFFFFFFFFFFFFFFF,F:F,FFF,F,F:FFFFFFF,FFFFFFFFFFFFFFFFFFFFFFFFFFFFFFFFFFFFFFFFFFFFFFFFFFFFFFFFFF:
@A00769:42:HV3CFDRXX:1:2101:1108:19445 1:N:0:CGAGGCCAAG+CCGGTAACAC
GTGTCAGCCGCCGCGGTAATACGTAGGTGGCAAGCGTTGTCCGGATTTATTGGGCGTAAAGCGAGCGCAGGCGGTTTCTTAAGTCTGATGTGAAAGCCCCCGGCTCAACCGGGGAGGGTCATTGGAAACTGGGAGACTTGAGTGCAGAAGAGGAGAGTGGAATTCCATGTGTAGCGGTGAAATGCGTAGATATATGGAGGAACACCAGTGGCGAAGGCGGCTCTCTGGTCTGTAACTGACGCTGAGGCTCG
+
FFFFFFFFFFFFFFFFFFFFFFFFFFFFFFFFFFFFFFFFFFFFFFFFFFFFFFFFFFFFFFFFFFFFFFFFFFFFFFFFFFFFFFFFFFFFFFFFFFFFFFFFFFFFFFFFFFFFFFFFFFFFFFFFFFFFFFFFFFFFFFFFFFFFFFFFFFFFFFFFFFFFFFFFFFFFFFFFFFFFFFFFFFFFFFFFFFFFFFFF:FFFFFFFF,FFFFFF:FFFFFFFFFFFF:FFF:FFFFFFFFFFFFF:FFF
@A00769:42:HV3CFDRXX:1:2101:11089:19476 1:N:0:CGAGGCCAAG+CCGGTAACAC
GTGCCAGCCGCCGCGGTAATACGTAGGTGGCAAGCGTTGTCCGGATTTATTGGGCGTAAAGCGAGCGCAGGCGGTTTCTTAAGTCTGATGTGAAAGCCCCCGGCTCAACCGGGGAGGGTCATTGGAAACTGGGAGACTTGAGTGCAGAAGAGGAGAGTGGAATTCCATGTGTAGCGGTGAAATGCGTAGATATCTGGAGGAACACCAGTGGCGAAGGCGGCTCTCTGGTCTGTAACTGACGCTGAGGCTCG
+
FFFFFFFFFFFFFFFFFF:FFFFF:FFFFFFF:FFFFFFFFFFFF:F:FFFFFFFFFFFFFFFFFFFFFFFFFFFFFFFFFFFFFFFFFFFFF:FFFFFFFFFFFFFFFFFFFF:FFFFFFFFFFFFF,,FFFFFF,,,FFFFFFFFFFF:FFFFFFFFFFFFFFFFFF:FFFFFFFFFFFFFFFFFFF,FFF,FFFFFFFFFFFFFFFFFFFF,FFFFFFFFFFFFFFFFFF:FFFFFFFFFFFFFF:FF
@A00769:42:HV3CFDRXX:1:2101:27552:19523 1:N:0:CGAGGCCAAG+CCGGTAACAC
GTGTCAGCAGCCGCGGTAATACGTAGGTGGCAAGCGTTGTCCGGATTTATTGGGCGTAAAGCGAGCGCAGGCGGTTTCTTAAGTCTGATGTGGAAGCCCCCGGCTCAACCGGGGAGGGTCATTGGAAACTGGGAGACTTGAGTGCAGAAGAGGAGAGTGGAATTCCATGTGTAGCGGTGAAATGCGTAGATATATGGAGGAACACCAGTGGCGAAGGCGGCTCTCTGGTCTGTAACTGACGCTGAGGCTCG
+
FFFFFFFFFFFFFFFFFF:FFFFFFFFFFFFFFFFFFFFFFFFFFFFFFFFFFFFFFFFFF:FFFFFFFFFFFFFFFFFFFFFFFFFFFFFFFFFFFFFFF:FFFF:FFFFFFFFFFFFF,FFFFFFFFFFFFFFFFFFFF:FFFFFFFFFFFFFFFFFFFFFF:,FFFF:FFFFFFFFFF:FF,FFFF:F,FFFF,FF,F,,FF:FFFFFFFF,FFFFFFF:FFFFFFF:F:F:FFF,F,FFFFFFFFF,
@A00769:42:HV3CFDRXX:1:2101:27525:19539 1:N:0:CGAGGCCAAG+CCGGTAACAC
GTGTCAGCAGCCGCGGTAATACGTAGGTGGCAAGCGTTGTCCGGATTTATTGGGCGTAAAGCGAGCGCAGGCGGTTTCTTAAGTCTGATGTGGAAGCCCCCGGCTCAACCGGGGAGGGTCATTGGAAACTGGGAGACTTGAGTGCAGAAGAGGAGAGTGGAATTCCATGTGTAGCGGTGAAATGCGTAGATATATGGAGGAACACCAGTGGCGAAGGCGGCTCTCTGGTCTGTAACTGACGCTGAGGCTCG
+
FFFFFFFFFFFFFFFFF:FFFFFFFFFFFFFF:FFFFFFFFFFFFFFFFFFFFFFFFFFFFFFFFFFFFFFFFFFFFFFFFFFFFFFF:FFFFFFFFFFFFFFFFFFFFFFFFFFFFFFFFFFFFFFFF:FFFFFFFFFFFFFFFFFFFFFFFFFFFFFFFFFFFFFFFFFFF:FFFFFFFFFFFFFFFFF:FFFFFFFFFFFFFFFFFFFFFFFFFFFFFFFFFFFFF:FFFFFFFFFF:FFFFFFFFF:
@A00769:42:HV3CFDRXX:1:2101:31250:19539 1:N:0:CGAGGCCAAG+CCGGTAACAC
GTGTCAGCCGCCGCGGTAATACGTAGGTGGCAAGCGTTGTCCGGATTTATTGGGCGTAAAGCGAGCGCAGGCGGTTTCTTAAGTCTGATGTGAAAGCCCCCGGCTCAACCGGGGAGGGTCATTGGAAACTGGGAGACTTGAGTGCAGGAGAGGAGAGTGGAATTCCATGTGTAGCGGTGAAATGCGTAGATATATGGAGGAACACCAGTGGCGAAGGCGGCTCTCTGGTCTGTAACTGACGCTGAGGCTCG
+
FFFFFFFFFFFFFFFFFFFFFFFFFFFFFFFFFFFFFFFFFFFFFFFFFFFFFFFFFFFFFFFFFFFFFFFFFFFFFFFFFFFFFFFFFFFFFFFFFFFFFFFFFFF,FFFFFFFFFFFFF:FFFF:FFFFFFFFFFFFFFFFFFFFFFFFFFFFFFFFFFFFFFFFFFFFFFFFFFFFFFFFFFF:FFF,:FFFFFFFFFFFFFFFFFFFFFFFFFFFFFFFFFFFF:FFFF::FFFFFFFFFFF:FFF:
@A00769:42:HV3CFDRXX:1:2101:5348:19586 1:N:0:CGAGGCCAAG+CCGGTAACAC
GTGTCAGCCGCCGCGGTAATACGTAGGTGGCAAGCGTTGTCCGGATTTATTGGGCGTAAAGCGAGCGCAGGCGGTTTCTTAAGTCTGATGTGAAAGCCCCCGGCTCAACCGGGGAGGGTCATTGGAAACTGGGAGACTTGAGTGCAGAAGAGGAGAGTGGAATTCCATGTGTAGCGGCGAAATGCGTAGATATCTGGAGGAACACCAGTGGCGAAGGCGGCTCTCTGGTCTGTAACTGACGCTGAGGCTCG
+
FFFFFFFFFFFFFFFFFF:FFFFFFFFFFFFFFFFF::FFFFFFF:F:FFFFFFFFFFFFFFFFFFFFFFFFFFFFFFFFFFFFFFFFFFFFFFFFFFFFFFFFFFFFFFFFFFFFFFFFFFFFFF,FFFFFFFFFFF,FFFFFFFFF,FFFFFFFFFFFFFFFFFFFFFFFFFFFFF:FF:,FFF:FF,FFF,FFFFFFFFFFFFFFFFFFFF,FFFFFFFF:FFFFFFFFF:FFFFFF,FFFFF:FFFF
@A00769:42:HV3CFDRXX:1:2101:11306:19601 1:N:0:CGAGGCCAAG+CCGGTAACAC
GTGTCAGCCGCCGCGGTAATACGTAGGTGGCAAGCGTTGTCCGGATTTATTGGGCGTAAAGCGAGCGCAGGCGGTTTCTTAAGTCTGATGTGAAAGCCCCCGGCTCAACCGGGGAGGGTCATTGGAAACTGGGAGACTTGAGTGCAGAAGAGGAGAGTGGAATTCCATGTGTAGCGGTGAAATGCGTAGATATATGGAGGAACACCAGTGGCGAAGGCGGCTCTCTGGTCTGTAACTGACGCTGAGGCTCG
+
FFFFFFFFFFFFFFFFFFFFFFFFFFFFFFFFFFFFFFFFFFFFFF:FFFFFFFFFFFFFFFFFFFFFFFFFFFFFFFFFFFFFFFFFFFFFFFFFFFFFFFFFFFFFFFFFFFFFFFFFFFFFFFFFFFFFFFFF:FF,FFFFFFFF,,FFFFFFFFFFFFFFF:FFFFFFFFFFFF:FFFFFFFFFFF,,:FFFFFFFFFFFFFFFFFFFF,FFFFFFFFFF::FFFFFFFFF:FFFF,FFFFF,FFFF
@A00769:42:HV3CFDRXX:1:2101:17074:19633 1:N:0:CGAGGCCAAG+CCGGTAACAC
GTATCAGCAGCCGCGGTAATACGTATGTTCCAAGCGTTATCCGGATTTATTGGGCGTAAAGCGAGCGCAGACGGTTATTTAAGTCTGAAGTGAAAGCCCTCAGCTCAACTGAGGAATTGCTTTGGAAACTGGATGACTTGAGTGCAGTAGAGGAAAGTGGAACTCCATGTGTAGCGGTGAAATGCGTAGATATATGGAGGAACACCAGTGGCGAAGGCGGCTCTCTGGTCTGTAACTGACGCTGAGGCTCG
+
FFFF,F:FFFFFFFFFFFFFFFFFF:FFFFFFFFFFFFFFFFFFFFFFFFFFFFFFFFFFFF:FF:FFFFFFFFFFFFFFFF:F:FFFFFF:FFF:FFFFF,FFFF,FFFFFFFFFFFF:FFFFFFFF:FFFFFFFFFF:FFFFFFFFFFFFFFFFF:FFFFFFFF:FFFFFFFFF:FF,FFF::F,FFFFFFFFFFF:FFFF,FFF:FFFF:FFFFF:FFFFFFFF:FFF::FFFFFF,,FF,F,FFFF:
@A00769:42:HV3CFDRXX:1:2101:23764:19633 1:N:0:CGAGGCAAAG+CCGGTACCAC
GTGTCAGCAGCCGCGGTAATACGTAGGTGGCAAGCGTTGTCCGGATTTATTGGGCGTAAAGCGAGCGCAGGCGGTTTCTTAAGTCTGATGTGAAAGCCCCCGGCTCAACCGGGGAGGGTCATTGGAAACTGGGAGACTTGAGTGCAGAAGAGGAGAGTGGAATTCCATGTGTAGCGGTGAAATGCGTAGATATATGGAGGAACACCAGTGGCGAAGGCGGCTCTCTGGTCTGTAACTGACGCTGAGGCTCG
+
FFFFFFFFFFFFFFFFFFFFFFFFFFFFFFF,FFFFFF,FFFFFF,F,FFFFFFFFFFFFF:F:FFF:FFFFFF,:FF,FFFFFFFF::FFFFFFFF,::FFFFF:FFFFFFF:,FFF:,,F:FFFF:,,F,F,FF,,FFF:FF::FF:::FF:F:,:F,FFF,FFF::,F:FFFF,F,FFFF,,F,,,::,,FFF,FF,:F,FF,,,,F,:,FFF,FF:FFF,,FF::,F:FF:,F,:::FF,,FFFFF,
@A00769:42:HV3CFDRXX:1:2101:23900:19680 1:N:0:CGAGGCCAAG+CCGGTAACAC
GTGTCAGCCGCCGCGGTAATACGTATGTTCCAAGCGTTATCCGGATTTATTGGGCGTAAAGCGAGCGCAGACGGTTATTTAAGTCTGAAGTGAAAGCCCTCAGCTCAACTGAGGAATTGCTTTGGAAACTGGATGACTTGAGTGCAGTAGAGGAAAGTGGAACTCCATGTGTAGCGGTGAAATGCGTAGATATATGGAAGAACACCAGTGGCGAAGGCGGCTTTCTGGACTGTAACTGACGTTGAGGCACG
+
FFFFFFFFFFFFFFFF:F:FFFFFFFFFFFFFFFFFFFFFFFFFFFFFFFFFFFFFFFFFFFFFFFFFFFFFFFFFFFF:FFFFFFFFFFFFFFFFFFFFFFFFFFFFFFFFFFFFF:FF:FFF:FFFFFFFFFFFFFFFFFFFFFFFFFF:FFFFFFFFFFFFFFFFFFFFF:FFFFFFFFFFFFFFFFFFFFFFFFFF,FFFFFFFFFFFFFFFFFFFFFF:FFFFFFF,F,FF:FFF,FFFFF:FFFF
@A00769:42:HV3CFDRXX:1:2101:3332:19852 1:N:0:CGAGGCCAAG+CCGGTAACAC
GTGCCAGCAGCCGCGGTAAGTCGGAGATTATTAGAAACCCCGGTAGTCCCTGTCTTTATACACATCTCCGAGCCCACGAGACCGAGGCCAAGATCTCGTATGCCGTCTTCTGCTTGAAAAGGGGGGGGGGGGGGGGGGGGGGGGGGGGGGGGGGGGGGGGGGGGGGGGGGGGGGGGGGGGGGGGGGGGGGGGGGGGGGGGGGGGGGGGGGGGGGGGGGGGGGGGGGGGGGGGGGGGGGGGGGGGGGGGGGG
+
FFFFFFFFFFFFFFFFFFFFFFFFFFFFFFFFFFFFFFFFFFFFFFFFFFFFFFFFFFFFFFFFFFFFFFFFFFFFFFFFFFFFFFFFF:FFFFF,,FF,FFFFF:FF:,FFF,:F:FF,,,:FFFFFFFFFFFFFFFFFFFFFFFFFFFFFFFFFFFFFFFFFFFFFFFFFFFFFFFFFFFFFFF:FFFFFFFF:FFFFFFFFFFFFFFFFFFFFFFFFFFFFFFFFFFFFFFFFFFFFFFFFFFFFFFF
@A00769:42:HV3CFDRXX:1:2101:2148:19867 1:N:0:CGAGGCCAAG+CCGGTAACAC
GTGCCAGCAGCCGCGGTAATACGTAGGTGGCAAGCGTTATCCGGATTTATTGGGTTTAAAGGGTGCGCAGGCGGTCTGTTAAGTCAGCGGTCAAAGCCCGGGGCTCAACCCCGGCCCGCCGTTGAAACTGGCAGTCTCGAGTTGGAGAGAAGTATGTGGAATGCGCGGTGTAGCGGTGAAATGCGTAGATATTAGGAGGAACACCAGTGGCGAAGGCGGCCTGCTGGACGATGACTGACGTTGAGGCTCGA
+
FFFFFFFF,FFFFFFFFFFFFFFFFFFFFFFFFFFFFF:F:FFFFFFFFFFFFFFFFFFFFFFFFFFFFFFFFFFFFFF:FFFFFFFFFFFFFFFFFFFFFFFFFFFFFFFFFFFFFFFFFFFFFFFFFFFF,FFFFFFFFFF:FFFFFFFFFF:FFFFFF,FFFFFFFFFF,FFFFFFF,FFFF,FFFF:,FF,FFFF:,FFFFFFFFF:FFF,FFF::FF:FF,FFFF:FF:FFFFF,FF,FF,FFFFF
@A00769:42:HV3CFDRXX:1:2101:13729:19946 1:N:0:CGAGGCCAAA+CCGGTAACAC
GTGTCAGCAGCCGCGGTAAGGCAGCGTCAGATGTGTATTAGAAACCCGAGTAGTCC
+
FFFFFFFFFFFFFFFFFFFFFFFFFFFFFFFFFFFFF:FFFFF:FFFFFFFFFFFF
@A00769:42:HV3CFDRXX:1:2101:4399:20071 1:N:0:CGAGGCCAAG+CCGGTAACAC
GTGCCAGCCGCCGCGGTAATACGTAGGTGGCAAGCGTTGTCCGGATTTATTGGGCGTAAAGCGAGCGCAGGCGGTTTCTTAAGTCTGATGTGAAAGCCCCCGGCTCAACCGGGGAGGGTCATTGGAAACTGGGAGACTTGAGTGCAGAAGAGGAGAGTGGAATTCCATGTGTAGCGGTGAAATGCGTAGATATATGGAGGAACACCAGTGGCGAAGGCGGCTCTCTGGTCTGTAACTGACGCTGAGGCTCG
+
FFFFFFFFFFFFFFFFFFFFFFFFFFFFFFFFFFFF:FFFFFFFFF,:FFFFFFFFFFFFFFFFFFFFFFFFFFFFFFFFFFFFFFFFFFFFFFFFFFFFFFFFFFFFFFFFFFFFFFFF:FFFFF:FFFFFFFFFF,FFFFFFFFFF:FFFFFFFFFFFFFFFFFFFFFFF:FFFFFFFFFF:FFFFFFFFFFFFFFFFFFFFFFFFFFFFFFFFFFFFFFFFFFFFFF:FFFFFFFFFFFFFFF,F:FF
@A00769:42:HV3CFDRXX:1:2101:9218:20087 1:N:0:CGAGGCCAAG+CCGGTAACAG
GTGTCAGCCGCCGCGGTAATACGTAGGTGGCAAGCGTTGTCCGGATTTATTGGGCGTAAAGCGAGCGCAGGCGGTTTCTTAAGTCTGACGTGAAAGCCCCCGGCTCAACCGGGGAGGGTCATTGGAAACTGGGAGACTTGAGTGCAGAAGAGGAGAGTGGAATTCCATGTGTAGCGGTGAAATGCGTAGATATATGGAGGAACACCAGTGGCGAAGGCGGCTCTCTGGTCTGTAACTGACGCTGAGGCTCA
+
FFFFFFFFFFFFFFFFFFFFFFFFFFFFFFFFFFFFFFFFFFFFFF,:FFFFFFFFFFFFFFFFFFFFFFFFFFFFFFFFFFFFFFFFFFFFFFFFFFFFFFFFFFF,FFFFFFFFFFFFF,FFFF:F:FFFF,FFFFFFFFFFFFFF:FFFFFFFFFFFFFFFFF:F:FFFFFFFF:F:FFFFFF:FFF,FF:FFF,FFFFFFFF:FFFFFFFFFFFFF:FFFFFFFFFFFFFFFFFFFFFFFFFFFFF:
@A00769:42:HV3CFDRXX:1:2101:13132:20102 1:N:0:CGAGGCCAAG+CCGGTAACAC
GTGCCAGCCGCCGCGGTAATACGTATGTTCCAAGCGTTATCCGGATTTATTGGGCGTAAAGCGAGCGCAGACGGTTATTTAAGTCTGAAGTGAAAGCCCTCAGCTCAACTGAGGAATTGCTTTGGAAACTGGATGACTTGAGTGCAGTAGAGGAAAGTGGAACTCCATGTGTAGCGGTGAAATGCGTAGCTATATGGAAGAACACCAGTGGCGAAGGCGGCTTTCTGGACTGTAACTGACGCTGAGGCTCG
+
FFF:FFFFFFFFFFFFFFFFFFFFFF:FFFFFFFFF:FFFFFFFFFFFFFFFFFFFFFFFFFFFFFFFFFFFFFFFFFFFFFFFFFF:FFFFFFFFFFFFFFFFFFFFFFFFFFF:FFFFFFFFFFFFFFFFFFFFFFFFFFFFFFFFFFFFFFFFF:FFFFFFF::FFFFF,FFFFFFFFFFFFFF::FFF,FFFFFFF,FFFFFFFFFFFFFFF:FFFFF,FFFF:FFF:FFFFF:FF:,F:F:,FF::
@A00769:42:HV3CFDRXX:1:2101:31268:20102 1:N:0:CGAGGCCAAG+CCGGTAACAC
GTGCCAGCAGCCGCGGTAATACGTAGGTGGCAAGCGTTGTCCGGATTTATTGGGCGTAAAGCGAGCGCAGGCGGTTTCTTACGTCTGATGTGAAAGCCCCCGGCTCAACCGGGGAGGGTCATTGGAAACTGGGAGACTTGAGTGCAGAAGAGGAGAGTGGAATTCCAGGTGTAGCGGTGAAATGCGTAGATATATGGAGGAACACCAGTGGCGAAGCCGACTCTCTGGACTGTAACTGACGATGAGGCACG
+
FFF,F,FF:FFFFFFFFFFFFFFFFFF:FFFF:FFFFF:FFFFFF:::FF:FFFFFFFFFF:FFFFFFFFFFFFFFFFF,F,FFF,F,FF:FFFFF,FFFF:FFF,FFF:F,FFF::FFF,,,FF,FFF,F:,:F:FF:FFFFFF:F:FF,FFFFF::FFFFFFFFF,:FFFF:FFFFFFF:FF,FFFFFF,F,FF:F,FFFFFFFF,FFFFFF:F,,FFF:,:FFF,:F:FF,F,F,F,,,F:FF,F,:,
@A00769:42:HV3CFDRXX:1:2101:5132:20118 1:N:0:CGAGGCCAAG+CCGGTAACAC
GTGTCAGCAGCCGCGGTAAGGCAGCGTCAGATGTGTATTAGATACCCTCGTAGTCC
+
F:FFFFFFFFFFFFFFFFFFFFFFFFFFFFFFFFFF:FFF::FFFFFFFFFFFFFF
@A00769:42:HV3CFDRXX:1:2101:25762:20212 1:N:0:CGAGGCCAAG+CCGGTAACAC
GTGCCAGCAGCCGCGGTAATACGTATGTTCCAAGCGTTATCCGGATTTATTGGGCGTAAAGCGAGCGCAGACGGTTATTTAAGTCTGAAGTGAAAGCCCTCAGCTCAACTGAGGAATTGCTTTGGAAACTGGACGACTTGAGTGCAGTAGAGGAAAGTGGAACTCCATGTGTAGCGGTGAAATGCGTAGATATATGGAAGAACACCAGTGGCGAAGGCGGCTTTCTGGACTGTAACTGACGTTGAGGCTCG
+
FFFFFFFFFFFFFFFFFFF:FFFFFFFFFFFFFFFFFFFFFFFFFF,FFFFFFFFFFFFFFFFFFFFFFFFFFFFFFFFFFFFFFFFFFFFFFFFFFFFFFFFFFFFFFFFFFF::FFFFF,FFFF,FFFFFFFFFFFFFFFFFFFFFFFFFFF,FFFFFFFFFFFFFFFFFFFFFFFFFF:FFFF::FFFFFFFFFFFFFFFFFF,F:F:FFFFFFFFFFF:FFFFF:FFFFFFFFFFF:F::FF:FF:,
@A00769:42:HV3CFDRXX:1:2101:12509:20306 1:N:0:CGAGGCCAAG+CCGGTAACAC
GTGTCAGCAGCCGCGGTAATACGTAGGTGGCAAGCGTTGTCCGGATTTATTGGGCGTAAAGCGAGCGCAGGCGGTTTTTTAAGTCTGATGTGAAAGCCTTCGGCTCAACCGAAGAAGTGCATCGGAAACTGGGAAACTTGAGTGCAGAAGAGGACAGTGGAACTCCATGTGTAGCGGTGAAATGCGTAGATATATGGAAGAACACCAGTGGCGAAGGCGGCTGTCTGGTCTGTAACTGACGCTGAGGCTCG
+
FFFFFFFF:FFFFFFFFFFFFFFFFFFFFFFFFFFFFFFFFFFFFFF:FFFFFFFFFFFFFFFFFFFFFFFFFFFFFFFF:FFFFFFFFFFFFFFFFFFFFFFFFFFFFFFFFFFFFFFFFFFFFFFFFFFFF,:FFFFFFFFFFFFFFFFFFFFFFFFF:,FFFFFFFFFFFFFFFFFFFFFFFFFFFFF,FFFFFF:FFFFFFFFFFFFFFFFF:FFFFFFFF:FFFFFF:FFFFFFF,FFFFFFFFFF
@A00769:42:HV3CFDRXX:1:2101:15311:20400 1:N:0:CGAGGCCAAG+CCGGTAACAC
GTGTCAGCCGCCGCGGTAATACGTAGGTGGCAAGCGTTGTCCGGATTTATTGGGCGTAAAGCGAGCGCAGGCGGTTTCTTAAGTCTGATGTGAAAGCCCCCGGCTCAACCGGCGAGGGTCAATGGAAACTGGGAGACTTGATTGCAGAAGAGGAGAGTGGAATTCCATGTGTAGCGGTGAAATGCGTAGATATATGGAGGAAAACCAGTGGCGAAGGCGACTCTCTGGTCTGTAACTGACGCTGAGGCTCG
+
FFFF:F:FFFFFFFFFFFFFFF:FF:FFFFFFF:FF,FFFF::FF:FFFF::FFF::FFFFFF::FFF:FF:F,FFF:F:FF:FF,FF,FF,F,F:F:FFFF,F,,FF:FF:,FFFFFFFF,,FFFF:F:F:FF:FFF,:F,FFFF,FFFF,:,F,::,,::FFF,FF,:,:F:F,:,:FFFFFF,FFFFF:,FF,,F:,FF,FF,F,F,:FFFF,FFFFFFFFFF:,:FF,F:F,:,FF,,F,F:,:F:,
@A00769:42:HV3CFDRXX:1:2101:28474:20400 1:N:0:CGAGGCCAAG+CCGGTAACAC
GTGTCAGCAGCCGCGGTAATACGTAGGTGGCAAGCGTTGTCCGGATTTATTGGGCGTAAAGCGAGCGCAGGCGGTTTCTTAAGTCTGATGTGAAAGCCCCCGGCTCAACCGGGGAGGGTCATTGGAAACTGGGAGACTTGAGTGCAGAAGAGGAGAGTGGAATTCCATGTGTAGCGGTGAAATGCGTAGATATATGGAGGAACACCAGTGGCGAAGGCGGCTCTCTGGTCTGTAACTGACGCTGAGGCTCG
+
FFFFFFFFFFF:FFFFFFFFFFFFFFFFFFF:FFFFFFFFF:FFFFFFFFFFFFFFFFFFFFFFFFFFFFFFFFF:FFFFFFFFF:FF,FFFFFFFFFFFF:FFFFF,FFFFFFFFFFFFF,FFFF::FFFFFFFFFFFFFFFFFFFFFFFFFFFFFFFFFFFFFFFFFFFFFFFFFFFFFFFFFFF,FF,FFFFFFFFFFFFFFFFF,FFFF:FFFFFFFFFFFFFFFFFFFF,FFFFFFFF:FFFFFF,
@A00769:42:HV3CFDRXX:1:2101:30707:20415 1:N:0:CGAGGCCAAG+CCGGTAACAC
GTGCCAGCCGCCGCGGTAATACGTAGGTGGCAAGCGTCGTCCGGATTTATTGGGCGTAAAGCGAGCGCAGGCGGTTTCTTAAGTCTGATGTGAAAGCCCCCGGCTCAACCGGGGAGGGTCATTGGAAACTGGGAGACTTGAGTGCAGAAGAGGAGAGTGGAATTCCATGTGTAGCGGTGAAATGCGTAGATATATGGAGGAACACCAGTGGCGAAGGCGGCTCTCTGGTCTGTAACTGACGCTGAGGCTCG
+
FFFFFFFFFFFFFFFFFFFFFFFFFFFFFFFFFFFFFFFFFFFFFFF,FFFFFFFFFFFFFFFFFFFFFFFFFFFFFFFFFFFFFFFFFFFFFFFFFFFFFFFFFFFFFFFFFFFFFFFF:FFFFFFFFFF:FFFFFFFFFFFFFFFFFFFFFFFFFFFFF,FFFFFFF::FFFF:FFFFFFFFFFFFFFFFFFFFFFFFFFFFFFFFFFFFFFFFFFFFFFFFFFFFFFFFFFFFFFFF:FFFFF:F:F:
@A00769:42:HV3CFDRXX:1:2101:29179:20431 1:N:0:CGAGGCCAAG+CCGGTAACAC
GTGCCAGCCGCCGCGGTAATACGTAGGTGGCAAGCGTTGTCCGGATTTATTGGGCGTAAAGCGAGCGCAGGCGGTTTCTTAAGTCTGATGTGAAAGCCCCCGGCTCAACCGGGGAGGGTCATTGGAAACTGGGAGACTTGAGTGCAGAAGAGGAGAGTGGAATTCCATGTGTAGCGGTGAAATGCGTAGATATATGGAGGAACACCAGTGGCGAAGGCGGCTCTCTGGTCTGTAACTGACGCTGAGGCTCG
+
FFFFFFFFFFFFFFFFFFFF:FFFFFFFFFFFFFFF:FFFFFFFFF:FFFFFFFFFFFFFFFFFFFFFFFFFFFFFFFFFFFFFFFFFFF,FFFFFFFFFFFFFFFFFFFFFFFFFFFFFFFFFFFFFFFFFFFFFFFFFFFFFFFFFFF:FFFFFFFFFFFFFFFFFFFFFFFFFFFFFFFFFFFFFFFFFFF:FFFF:F:FFFFFF::FFFFFFFFFFFFFFFFFFFFFFF,FFFFFFFFFFFFFFFF:
@A00769:42:HV3CFDRXX:1:2101:15257:20462 1:N:0:CGAGGCCAAG+CCGGTAACAC
GTGTCAGCCGCCGCGGTAATACGTAGGTGGCAAGCGTTGTCCGGATTTATTGGGCGTAAAGCGAGCGCAGGCGGTTTCTTAAGTCTGATGTGAAAGCCCCCGGCTCAACCGGGGAGGGTCATTGGAAACTGGGAGACTTGAGTGCAGAAGAGGAGAGTGGAATTCCATGTGTAGCGGTGAAATGCGTAGATATATGGAGGAACACCAGTGGCGAAGGCGGCTCTCTGGTCTGTAACTGACGCTGAGGCTCG
+
FFFFFFFFFFFFFFFFFFFFF:FFFFFFFFFFFFFFFFFFFFFFFF:FFFFFFFFFFFFFFFFFFFFFFFFFFFFFFFFFFFFFFFFFFFFFFFFFFFFFFFFFFFFFFFFFFFFFFFFFFFFFFFFFFFFFFFFFFFFFFFFFFFFF,:FFFFFFFFFFF:FFFFFFFFFFFFFFFFFF,FFFFFFFFF:FFFFFFFFFFFFFFFFFFF:FFFFFFFFFFFFFFFFFFFFFFFFFFFFFFFF,FF:FFF,
@A00769:42:HV3CFDRXX:1:2101:26530:20478 1:N:0:CGAGGCCAAG+CCGGTAACAC
GTGTCAGCAGCCGCGGTAATACGTATGTTCCAAGCGTTATCCGGATTTATTGGGCGTAAAGCGAGCGCAGACGGTTATTTAAGTCTGAAGTGAAAGCCCTCAGCTCAACTGAGGAATTGCTTTGGAAACTGGATGACTTGAGTGCAGTAGAGGAAAGTGGAGCTCCATGTGTAGCGGTGAAATGCGTAGATATATGGAAGAACACCAGTGGCGAAGGCGGCTTTCTGGACTGTAACTGACGCTGAGGCTCG
+
FFFFFFFFFFFFFFFFFFFFFFFFFFFFFFFFFFFFFFFFFFFFFFF:FFFFFFFFFFFFFFFFFFFFFFFFFFFFFFFFFFFFFFFFFFFFFFFFFFFFFFFFFFFFFFFFFFFFFFFFFFF:FFFFFFFFFF:F:FFFFFFF:FFFF,FFFFFFFFFFFFFFFFFFFFFFFFFFFFFFFFFFFFFFFFFFFFF:FFFFFFFFFFFFFF:FFFFFFFFFFFFFFFFFFFFFFFFFFFFFFFFFFF:FFF,
@A00769:42:HV3CFDRXX:1:2101:2365:20494 1:N:0:CGAGGCCAAG+CCGGTAACAC
GTGCCAGCAGCCGCGGTAATACGTATGTTCCAAGCGTTATCCGGATTTATTGGGCGTAAAGCGAGCGCAGACGGTTATTTAAGTCTGAAGTGAAAGCCCTCAGCTCAACTGAGGAATTGCTTTGGAAACTGGATGACTTGAGTGCAGTAGAGGAAAGTGGAACTCCATGTGTAGCGGTGAAATGCGTAGATATATGGAAGAACACCAGTGGCGAAGGCGGCTTTCTGGACTGTAACTGACGTTGAGGCTCG
+
FFFFFFFFFFFFFFFFFFFFFFFFFFFFFFFFFFFFFFFFF:FFFFFFFFFFFFFFFFFFFFFFFFFFFFFFFFFFFFFFFFFFFFFFFFFF:FFFFFFFFFFFFFFFFFFFFFFFFFFFFFFFFFFFFFFFFFFFFFF:FFFFFFFFFFFFF,FFFFFFFFFFFF:FFFFFFFFFFFFFFFFFF:FFFFFFFFFFFFFFFFFFFFFFFF:FFFFFFFFFFFFFFFFF:FF:FFFFFFFFFFFFFFFFFFF
@A00769:42:HV3CFDRXX:1:2101:7826:20494 1:N:0:CGAGGCCAAG+CCGGTAACAC
GTGTCAGCAGCCGCGGTAATACGTAGGTGGCAAGCGTTGTCCGGATTTATTGGGCGTAAAGCGAGCGCAGGCGGTTTCTTAAGTCTGATGTGAAAGCCCCCGGCTCAACCGGGGAGGGTCATTGGAAACTGGGAGACTTGAGTGCAGAAGAGGAGAGTGGAATTCCATGTGTAGCGGTGAAATGCGTAGATATATGGAGGAACACCAGTGGCGAAGGCGGCTCTCTGGTCTGTAACTGACGCTGAGGCTCG
+
FFFFFFFF:FFFFFFFFFFFFFF:FFFFFFFFFFFFFFFFFFFFFFFFFFFFFFFFFFFFFFFFFFFFFFFFFFFFFFFFFFFFFFFFFF:FFFFFFFFFFFFFFFFFFFFFFFFFFFFFFFFF,FFFFFFFFFFFFFFFFFFFFFF:FFFFFF:FFFFFFFFFF:FFFFFFFFFFFFFFFFFFFFFFFFFF:FFFFFFFFFFFFFFFFFFFFFFFFFFFFFFFFFFF:FFFFFFFFFFF,FFFFFFFFF,
@A00769:42:HV3CFDRXX:1:2101:5873:20556 1:N:0:CGAGGCCAAG+CCGGTAACAC
GTGTCAGCCGCCGCGGTAATACGTAGGTGGCAAGCGTTGTCCGGATTTATTGGGCGTAAAGCGAGCGCAGGCGGTTTCTTAAGTCTGATGTGAAAGCCCCCGGCTCAACCGGGGAGGGTCATTGGAAACTGGGAGACTTGAGTGCAGAAGAGGAGAGTGGAATTCCATGTGTAGCGGTGAAATGCGTAGATATATGGAGGAACACCAGTGGCGAAGGCGGCTCTCTGGTCTGTAACTGACGCTGAGGCTCG
+
FFFFFFFFFFF:FFFFFFFFFFFFFFFFFFFFFFFFFFFFFFFFFFFFFFFFFFFFFFFFFFFFFFFFFFFFFFFFFFFFFFFFFFFF,FFFFFFFFFFFFFFFFFF,FFFFFFFFFFFFFFFFFFFFFFFFF:FFF:FFFFFFFFFFFFFFFFFFFFFFF:FFFFFFFFFFFFFFFFFFF:FFFFFFFFF:FFFFFFFFF:FFFFF:FFFFFFFFFFFFFFFFFFFFFF:FFFFFFFFFFFFFFFFFFF:
@A00769:42:HV3CFDRXX:1:2101:6072:20588 1:N:0:CGAGGCCAAG+CCGGTAACAC
GTGTCAGCCGCCGCGGTAATACGGAGGATGCGAGCGTTATCCGGATTTATTGGGTTTAAAGGGTGCGTAGGCGGCATTATAAGTTAGTGGTAAAATATTGGGGCTTCACCTCACTACGCCATTAATACTGTAGAGCTAGAGAACAGACGAGGTAGGCGGAATAAGTTGAGTAGCGGTGAAATGCATAGATATAACTTAGAACACCGATAGCGAAGGCAGCTTACCAGACTGAGTCTGACGCTGATGCACGA
+
FFFFFFFFFFFFFFFFFFFFFFFFFFFFFFFFFFFFFF:FF:FFFFFFFF:FFFFFFFFFFFFFFFFFFFFFFFFFFFFFFFFFFFFFFFFFFFFFFFFFFFFFFFFFFFFFFFFFFFFFFFFFFFFFFFFFFFFFFFFFFFFFFFFFFFFFFFFFFFFFFFFFFFFFFFFF:FFFFFFFFFFFFFFFFFFFFFFFF:FFFFFF:FFFF:FFFF:FFF,FF,FF:FFFFF:FF:F:FFF:FF:FF::FF,F
@A00769:42:HV3CFDRXX:1:2101:7220:20603 1:N:0:CGAGGCCAAG+CCGGTAACAC
GTGTCAGCAGCCGCGGTAATACGTAGGTGGCAAGCGTTGTCCGGATTGATTGGGCGTAAAGCGAGCGCAGGCGGTTTCTTAAGTCTGATGTGAAAGCCCCCGGCTCAACCGGGGAGGGTCATTGGAAACTGGGAGACTTGAGTGCAGAAGGGTAGAGTGGAATTCCATGTGTAGCTGTGAAATGCGTAGAGATATGGAGGAACACCAGTGGCGAAGGCGGCTCTCTGGTCTGTAACTGACGCTGAGGCTCG
+
::FFF,:FFF,F,F::,:F,,F::FFFF:F:FFFFFFFFF,:,FF,F,FFF:FFFFFFFFFFFFF:F:FFFFFFFFF::FFF:FFFF:,FFFF:FFFFF:FF:FFFF:,F,FF::F,:F:FF,FFFFFF,FF,FFFF:FFFFF:F,FF,F,F,,F:FF::F:FFFF:,F,F,FFF,FFFFF,F,FFFFFF,F::F,FFF:F,FF,,:,,F:FFFFF:FFFFFFFFFFF:FF,F,FF:F:,,FFFFF:FFF,
@A00769:42:HV3CFDRXX:1:2101:26404:20603 1:N:0:CGAGGCCAAG+CCGGTAACAC
GTGCCAGCCGCCGCGGTAATACGTCTGTTCCAAGCGTTATCCGGATTTATTGGGCGTAAAGCGAGCGCAGACGGTTATTTAAGTCTGAAGTGAAAGCCCTCAGCTCAACTGAGGAATTGCTTTGGAAACTGGATGACTTGAGTGCAGTAGAGGAAAGTGGAACTCCATGTGTAGCGGTGAAATGCGTAGATATATGGAAGAACACCAGTGGCGAAGGCGGCTTTCTGGACTGTAACTGACGTTGAGGCTCG
+
FFFFFFFFFFFFFFFFFFFFFFFFFFFFFFFFFFFFFFFFFFFFFFFFFFFFFFFFFFFFFFFFFFFFFFFFFFFFFFFFFFFFFFFFFFFFFFFFFFFFFFFFFFFFFFFFFFF:FFF:FFFFFF:FFFFFFFFFFFFFFFFFFFFFFFFFFFFFFFFFFFFFFFFFFFFFFFFFFFFFFFF:FFFFFFFFFFFFFFFFFFFFFF,FFFFFFFFFFFFFFF:FFFFFFFF:FFFFFFFFFFFF:FFFFFF
@A00769:42:HV3CFDRXX:1:2101:29559:20619 1:N:0:CGAGGCCAAG+CCGGTAACAC
GTGTCAGCAGCCGCGGTAAGGCAGCGTCAGATGTGTATTAGAAACCCTCGTAGTCC
+
FFFFFFFFFFFFFFFFFFFFFFFFFFFFFFFFFFFFFFFFFFFFFFFFFFFFFFFF
@A00769:42:HV3CFDRXX:1:2101:17201:20635 1:N:0:CGAGGCCAAG+CCGGTAACAC
GTGTCAGCAGCCGCGGTAATACGTAGGTGGCAAGCGTTGTCCGGATTTATTGGGCGTAAAGCGAGCGCAGGCGGTTTCTTAAGTCTGATGTGAAAGCCCCCGGCGCAACCGGGGAGGGTCATTGGAAACTGGGAGACTTGAGTGCAGAAGAGGAGAGTGGAATTCCATGTGTAGCGGTGGAATGCGTAGAGATATGGAGGAACACCAGTGGCGAAGGCGGCTCTCTGGTCTGTATCTGACGCTGAGGCTCG
+
FF:F:FFFF::FFFFFFFFFF:FFFFFFFFF,,FFFFFF::F:FFF,FFFFFFF:FFFFFF:FFFFFF,FFF,FFFFFFFFFFFF,FFFFFFF::FFF:FFFF,,FFF:FFFFF:FFFF:F,FFFFFF::FFF:F:FFFFFFFFFFF::FFF::F,FFFFF,FFFF:FFFFF,,FFFFF::,:FFFF,F:FFFFFFFFFFFFFFFF,F,F:,FF,FF:F:FFFFF:FF:FFF,:,FFFFFFFF:F:::FF,
@A00769:42:HV3CFDRXX:1:2101:2202:20650 1:N:0:CGAGGCCAAG+CTGGTAACAC
GTGCCAGCAGCGCGGTAATACGTAGGTGGCAAGCGTTGTCCGGATTTATTGGGCGTAAAGCGAGCGCAGGCGGATTCTTAAGTCTGATGTGAAAGCCCCCGGCTCAACCGGGGAGGGTCATTGGAAACTGGGAGACTTGAGTGCAGAAGAGGAGAGTGGAATTCCATGTGTAGCGGTGAAATGCGTAGATATATGGAGGAACACCAGTGGCGAAGGCGGCTCTCTGGTCTGTAACTGACGCCGAGGCTCGA
+
FFFFFFFFFFFFFFFFFFFFFFFFFFFFFFFFFFFFFFFFFFFFFFFFFFFFFFFFFFFFFFFFFFFFFFFFF,FFFFFFFFFFFFFFFFFFFFFFFFFFF:FFFF:FFFFFFFFFFFFF:FFFFFF:FFFFFFFFF:FFFFFFFFF:FFFFFFFFFFFFFFFFFFFFFFFFFFFFFFFFFFF:FF,FF,FF,FFFFFFFFFFFF:FFFFFFF,FFF:FFFFFFFFFFFFFF:FF:FFF:F:FFF::,FFF
@A00769:42:HV3CFDRXX:1:2101:5159:20697 1:N:0:CGAGGCCAAG+ACGGTAACAC
GTGACAGCAGCCGCGGTAATCTCGGAGATGTGTATTAGATACCCCCTTAGTCC
+
FFF:FFFFFFFFFFFFFFF,:,F::,F:FF,F:,,FF,F,:FFF,,,FF,F,:
@A00769:42:HV3CFDRXX:1:2101:6090:20713 1:N:0:CGAGGCCAAG+CCGGTAACAC
GTGTCAGCCGCCGCGGTAATACGTAGGTGGCAAGCGTTGTCCGGATTTATTGGGCGTAAAGCGAGCGCAGGCGGTTTCTTAAGTCTGATGTGAAAGCCCCCGGCTCAACCGGGGAGGGTCATTGGAAACTGGGAGACTTGAGTGCAGAAGAGGAGAGTGGAATTCCATGTGTAGCGGTGAAATGCGTAGATATATGGAGGAACACCAGTGGCGAAGGCGGCTCTCTGGTCTGTAACTGACGCTGAGGCTCG
+
FFFFFFFFFFFFFFFFFFFFFFFFFFFFFFFFFFFFFFFFFFFFFF:FFFFFFFFFFFFFFFFFFFFF:FFFFFFFFFFFFFFFFFFFFFFFFFFFFFFFFFFFFFFFFFFFFFFFFFFFFFF:FFFFF:FFFFFFFFFFFFFFF:FFFFFFFFFFFFFFFFFFFFFFFFFFFFFFFFFFFFFFFFFFFFFFFFFFFFFFFFFFFFFFFFFFFFFF:FFFFFFFFFFFFFF,F,FFFFFF:FFFFFFFFFF
@A00769:42:HV3CFDRXX:1:2101:7835:20729 1:N:0:CGAGGCCAAG+CCGGTAACAC
GTGTCAGCAGCCGCGGTAATACGTAGGTGGCAAGCGTTGTCCGGATTTATTGGGCGTAAAGCGAGCGCAGGCGGTTTCTTAAGTCTGATGTGAAAGCCCCCGGCTCAACCGGGGAGGGTCATTGGAAACTGGGAGACTTGAGTGCAGAAGAGGAGAGTGGAATTCCATGTGTAGCGGTGAAATGCGTAGATATATGGAGGAACACCAGTGGCGAAGGCGGCTCTCTGGTCTGTAACTGACGCTGAGGCTCG
+
F:FFFFFFFFFFFFFFFFFFFFFFFFFFFFFFFFFF,,FFFFFFFF,FFFFFFFFFFFFFFFFFFFFFFFFFF:FFFFFFFFFFFFFFFFFFFFFFFFFFFFFFFFFFFFFFFFFFFFF:,:FFFF:F,FFFFFFFFF:FFFFFFFFFFFFFFFFFFFFFFFFFFF,FF:FFFFFFFFFFFF:FFFFFF,FFFFFFFFFFFFFF:FFFFFF:F,,FFFFFFFF,FFFF:FF:F,FFFFF:FFFFFF:FFFF
@A00769:42:HV3CFDRXX:1:2101:18014:20729 1:N:0:CGAGGCCAAG+CCGGTAACAC
GTGTCAGCAGCCGCGGTAATACGTAGGTGGCAAGCGTTGTCCGGATTTATTGGGCGTAAAGCGAGCGCAGGCGGTTTCTTAAGTCTGATGTGAAAGCCCCCGGCTCAACCGGGGAGGGTCATTGGAAACTGGGAGACTTGAGTGCAGAAGAGGAGAGTGGAATTCCATGTGTAGCGGTGAAATGCGTAGATATATGGAGGAACACCAGTGGCGAAGGCGGCTCTCTGGTCTGTAACTGACGCTGAGGCTCG
+
FFFFFFFFFFFFFFFFFF:FFFFFFFFFFFFFFFFF:FFFFFFFF:FF:FFFFFFFFFFFFFFFFFFFFFFFFFFFFFFFFFFFFFFFFFFFFFFFFFFFFFFFFFFFFFFFFFFFFFFF:FFFFFFFFFFFFFFF:,F::FFFFF:F,:F:F:FFFFFFFFFFFFFFFFFFFFFFFF:FFFFF,FFFF:FFFF:FFFFFFFFFF:FFFFFF:FFFFFFFFFFFFF:FF:FFFFFFFFFF,FFFFFFFFFF
@A00769:42:HV3CFDRXX:1:2101:14326:20760 1:N:0:CGAGGCCAAG+CCGGTAACAC
GTGCCAGCAGCCGCGGTAATACGTAGGTGGCAAGCGTTGTCCGGATTTATTGGGCGTAAAGCGAGCGCAGGCGGTTTCTTAAGTCTGATGTGAAAGCCCCCGGCTCAACCGGGGAGGGTCATTGGAAACTGGGAGACTTGAGTGCAGAAGAGGAGAGTGGAATTCCATGTGTAGCGGTGAAATGCGTAGATATATGGAGGAACACCAGTGGCGAAGGCGGTTCTCTGGTCTGTAACTGGCGCTGAGGCTCG
+
FFFFFFFFFFFFFFFFF:FFFFFFFFFFFFFFFFFFFFFFFFFFFFF:FFFFFFFFFFFFFFFFFFFFFFFFFFFFFFFF:FFFF:FF:FFF:F:FFFFFFFFFFFF,:FFFFF:FFFFFFFFFFFF,F:FFFFFFFFFFFFFFFFF:FFFFF,FF:,FFF,FF:FF:FFFF:FFFFFFFF,FFFFFFFF,,F,FFFFFF:FFFF:,FFFFFF:FFFFFF,FFFFFFFFFFFF:,FFFFFFFFF,F:FFFF
@A00769:42:HV3CFDRXX:1:2101:19117:20791 1:N:0:CGAGGCCAAG+CCGGTAACAC
GTGTCAGCAGCCGCGGTAATACGTAGGTGGCAAGCGTTGTCCGGATTTATTGGGCGTAAAGCGAGCGCAGGCGGTTTCTTAAGTCTGATGTGAAAGCCCCCGGCTCAACCGGGGAGGGTCATTGGAAACTGGGAGACTTGAGTGCAGAAGAGGAGAGTGGAATTCCATGTGTAGCGGTGAAATGCGTAGATATATGGAGGAACACCAGTGGCGAAGGCGGCTCTCTGGTATGTAACTGACGCTGAGGCTCG
+
FFFFFFFFFFFFFFFFFFFFFFFFFFFFFFFFFFFFFFFF:,F:FFFFFFFFFF:FFFFFFFFFFFFFFFFFFFF,FFFFFFFFFFF,FFFFF:FFFFFFFFFFFFFFFFFFFFFFFFFFFFFFFFFFFFFFFFFFFF:FFF:FF,FF,:FFFFFFFFFF,FFFFFFFF:FF:FFFF:FFF:FFFFF:F,FFF,FFFFFF,F,FFFF:FFF:FFF,FFFF:FFFF:F:,,:FFFF,FFFFFF:FFFFFFFF
@A00769:42:HV3CFDRXX:1:2101:11324:20823 1:N:0:CGAGGCCAAG+CCGGTAACAC
GTGTCAGCCGCCGCGGTAATACGTAGGTGGCAAGCGTTGTCCGGATTTATTGGGCGTAAAGCGAGCGCAGGCGGTTTCTTAAGTCTGATGTGAAAGCCCCCGGCTCAACCGGGGAGGGTCATTGGAAACTGGGAGACTTGAGTGCAGAAGAGGAGAGTGGAATTCCATGTGTAGCGGTGAAATGCGTAGATATATGGAGGAACACCAGTGGCGAAGGCGGCTCTCTGGTCTGTAACTGACGCTGAGGCTCG
+
FFFFFFFFFFFFFFFFFFFF:FFFFFFFFFFFFFFFFFFF:FFFFFFFFFFFFFFFFFFFFFFFFFFFFFFFFFFFFFFFFFFFFFF:FFFFFFFFFFFFFFFFFFFFFFFFFFFFFFFFFFFFFFFFFFFFFFFFF:FFFFFFFFFF:FFFFFFFFFFFFFFFFFFFFFFFFFFFFFFF:FFFFFFFFFFFFFFFFFFF:FFFFFFFFFFFFFFFFF:FFFFFFFFFFF:FFFFFFFFFFFFFFF,FFF,
@A00769:42:HV3CFDRXX:1:2101:22372:20823 1:N:0:CGAGGCCAAG+CCGGTAACAC
GTGCCAGCAGCCGCGGTAATACGTAGGTGGCAAGCGTTGTCCGGATTTATTGGGCGTAAAGCGAGCGCAGGCGGTTTCTTAAGTCTGATGTGAAAGCCCCCGGCTCAACCGGGGAGGGTCATTGGAAACTGGGAGACTTGAGTGCAGAAGAGGAGAGTGGAATTCCATGTGTAGCGGTGAAATGCGTAGATAGATGGAGGAACACCAGTGGCGAAGGCGACTCTCTGGTCTGTAACTGACGCTGAGGCTCG
+
FFFFFFFFFFFFFFFFFF:FFFFFFFFFFFFFFFFFFFFFFFFFFFFFFFFFFFFFFFFFFFFFFFFFFFFFFFFFFFFFFFFF:FFFFFFFFF:FFFFFFF:F:FFFFFFFFFFFFFFF:FFFFF:FF:FFFFFFFFFFFFFFFFFF:,FFFFFFFFF:FFFFFFFFFF:FFF,FFF:FFFFFFFF,,F,F,:,FFFFFF,FFF:FFFFFFF,:FFFFFFFFFFF,FFFFFFFFFFFF:F:FFFFFFFF:
@A00769:42:HV3CFDRXX:1:2101:27905:20854 1:N:0:CGAGGCCAAG+CCGGTAACAC
GTGTCAGCAGCCGCGGTAATACGTAGGTGGCAAGCGTTGTCCGGATTTATTGGGCGTAAAGCGAGCGCAGGCGGTTTCTTAAGTCTGATGTGAAAGCCCCCGGCTCAACCGGGGAGGGTCATTGGAAACTGGGAGACTTGAGTGCAGAAGAGGAGAGTGGAATTCCATGTGTAGCGGTGAAATGCGTAGATATATGGAGGAACACCAGTGGCGAAGGCGACTCTCTGGTCTGTAACTGACGCTGAGGCTCG
+
FFFFFFFFFFF:FFFFFFFFF:FFFFFFFFFFFFFFFFFFFFFFFFFFFFFFFFFFFFFFFFFFFFFF,FFF:FFFFFFFFFFF,FFFFFFFF:FFFFFFFFFFFFFFFFFFFFFFFFFFF:FFFFFFFFFFFFFF:FFFFFFFFFF,FF,FFFFFFFFFFFFFFFFFF:FFF:FFFFFFFFFFFFFFFF:FFFFFFF:FFFF:FFFFFFFFFFFF,FFF::FFFFF:FFFFFFFFFFFFFFFFFFFFFF:
@A00769:42:HV3CFDRXX:1:2101:29478:20885 1:N:0:CGAGGCCAAG+CCGGTAACAC
GTGCCAGCAGCCGCGGTAATACGTAGGTGGCAAGCGTTGTCCGGATTTATTGGGCGTAAAGCGAGCGCAGGCGGTTTCTTAAGTCTGATGTGAAAGCCCCCGGCTCAACCGGGGAGGGTCATTGGAAACTGGGAGACTTGAGTGCAGAAGAGGAGAGTGGAATTCCATGTGTAGCGGTGAAATGCGTAGATATATGGAGGAACACCAGTGGCGAAGGCGGCTCTCTGGTCTGTAACTGACGCTGAGGCTCG
+
FFFFFFFFFFFFFFFFFFFFFFFFFFFFFFFFFFFF::FFFFFFFFFFFFFFFFFFFFFFFFFFFFFFFFFFFFFFFFFFFFFFFFFFFFFFFFFFFFFFFFFFFFFFFFFFFFFFFFFFFFFFFFFFFFFFFFFFFF:FFFFFFFFFFFFFFFFFFFFFFFFFFFFFFFFFFFFFFFFFFF:FFFFFFFFFFFFF,FF:FFF:FFFFFFFF:FFFFFFFFFFFFFFFFFFFFFFFFFFF,FFFFF,FFF,
@A00769:42:HV3CFDRXX:1:2101:15185:20901 1:N:0:CGAGGCCAAG+CCGGTAACAC
GTGCCAGCCGCCGCGGTAATACGTAGGTGGCAAGCGTTGTCCGGATTTATTGGGCGTAAAGCGAGCGCAGGCGGTTTCTTAAGTCTGATGTGAAAGCCCCCGGCTCAACCGGGGAGGGTCATTGGAAACTGGGAGACTTGAGTGCAGAAGAGGAGAGTGGAATTCCATGTGTAGCGGTGAAATGCGTAGATATATGGAGGAACACCAGTGGCGAAGGCGGCTCTCTGGTCTGTAACTGACGCTGAGGCTCG
+
FFFFFFFFFFFFFFFFFFFFFFFFFFFFFFFFFFFFFFFFF:FFFFF,FFFFFFFFFFFFFFFFFFFFFFFFF:F:FFFFFFFFFFFFFFFFF,FFFFFFFFFFFFFFFFFFFFFFFFFFFFFFFFFFFFFFFFFFFFFFFFFFFFF:FFFFFFFFFFFFFFFFFFFFFFF:FFFFFFFFFFFFFFFFFF:FFFFFFFFFFFFFF:FFFF:FFFFFFFFFFFFFFFFFFFF:FFF:FFFFFFFFFFFFFF,
@A00769:42:HV3CFDRXX:1:2101:6686:20932 1:N:0:CGAGGCCAAG+CCGGTAACAC
GTGCCAGCCGCCGCGGTAATACAGAGGGTGCAAGCGTTAATCGGATTTACTGGGCGTAAAGCGAGCGCAGGCGGTTTCTTAAGTCTGATGTGAAAGCCCCCGGCTCAACCGGGGAGGGTCATTGGAAACTGGGAGACTTGAGTGCAGAAGAGGAGAGTGGAATTCCACGTGTAGCGGTGAAATGCGTAGATATATGGAGGAACACCAGTGGCGAAGGCGACTCTCTGGTCTGTAACTGACGCTGAGGCTCG
+
FFFFFFFFFFFFFFFFFFFFFFFF:FFFFFFFFFFFFFFFFFFFFFFFFFFFFFFFFFFFFFFFFFFFFFFFFFFFFFFFFFFFFF:FFFFFFFFFFFFFFFFFFFFFFFFFFFFFFFFFFFFFF:FFFFFFF:FFFF,FFFFFFFFFFFFFFFFFFFFFFFFFFFFFFFFFFFFFFFFFFFFF:FFFFFFFFFFFFFFF:FFFFFFF:FFF,FFFFFFFFFFFFFFF,FFFFF:FFFFF,FF:F:,FFF,
@A00769:42:HV3CFDRXX:1:2101:13033:20932 1:N:0:CGAGGCCAAG+CCGGTAACAC
GTGCCAGCAGCCGCGGTAATACGTAGGTGGCAAGCGTTGTCCGGATTTATTGGGCGTAAAGCGAGCGCAGGCGGTTTCTTAAGTCTGATGTGAAAGCCCCCGGCTCAACCGGGGAGGGTCATTGGAAACTGGGAGACTTGAGTGCAGAAGAGGAGAGTGGAATTCCATGTGTAGCGGTGAAATGCGTAGATATATGGAGGAACACCAGTGGCGAAGGCGGCTCTCTGGTCTGTAACTGACGCTGAGGCTCG
+
FFFFFFFFFFFFFFFFFF:F:FFFFFFFFFFFFFFFFFFFFFFF::,F::FFFF:FFFFFF:F,FFFFFF:FFFF:FFFFFFFFFFFF,FFFFF:F:FF:FFFFFFFFFFF:FFFFFFFF,FFFFF,F:FFFFFF,:,,FFFFFFFF:,F::FFFFFFFFF::FFF,FFFFF:FFFFFFF,FFFFF:FF,FF,,FFFFFF:FFFF:FFFFFFF:FFFF,FF,FFFF,FFFFFF,F:FFFFFF:FFF,F:FF
@A00769:42:HV3CFDRXX:1:2101:30743:20948 1:N:0:CGAGGCCAAG+CCGGTAACAC
GTGTCAGCCGCCGCGGTAATACGTAGGTGGCAAGCGCTGTCCGGATTTATTGGGCGTAAAGCGAGCGCAGGCGGTTTCTTAAGTCTGATGTGAAAGCCCCCGGCTCAACCGGGGAGGGTCATTGGAAACTGGGAGACTTGAGTGCAGAAGAGGAGAGTGGAATTCCATGTGTAGCGGTGAAATGCGTAGATATATGGAGGAACACCAGTGGCGAAGGCGACTCTCTGGTCTGTAACTGACGCTGAGGCTCG
+
FFFFFFFFFFFFFFFFFF:FFFFF:FFFFFFFFFFFFFFFFFFF:FFFFFFFFFFF:FFFFFFFFFFFFFFFFFFFFFF,FFFFFFF:,FFFFFFFFFFFFFFFFFFFFFFFFFFFFFFF,FFFFFF:FFFFF:FFF,:FFFFFFFFF,,FFF:FFF:FFFFFFFFFFFFFFFFFFF:FFFF,FFF:FF,FF,FF,FFFFFFFFFFFFFFFFFFFFFFFFFFFFFF:FFFFFF,,FFFFFFFFFFF:FFF:
@A00769:42:HV3CFDRXX:1:2101:10511:21010 1:N:0:CGAGGCCAAG+CCGGTAACAC
GTGCCAGCCGCCGCGGTAAGGCAGCGTCAGATGTGTATTAGATACCCTAGTAGTCC
+
FFFFFFFFFFFFFFFFFFFFFFFFFFFFFFFFFFFFFFFFFFFFFFFFFFFFFFFF
@A00769:42:HV3CFDRXX:1:2101:29857:21042 1:N:0:CGAGGCCAAG+CCGGTAACAC
GTGCCAGCAGCCGCGATAAGGCAGCGGCAGCGTCAGATGTGTATTAGAAACCCCGGTAGTCC
+
FFFFFFFFFFFFFFFFFFFFFFFFFFFFFFFFFFFFFFFFF:FFFFFFFF:FFFFFFFFFFF
@A00769:42:HV3CFDRXX:1:2101:25979:21089 1:N:0:CGAGGCCAAG+CCGGTAACAC
GTGCCAGCAGCCGCGGTAATACGTAGGTGGCAAGCGTTGTCCGGATTGATTGGGCGTAAAGCGAGCGCAGGCGGTTTCTTAAGTCTGATGTGAAAGCCCCCGGCTCAACCGGGGAGGGTCATTGGAAACTCCGGGACTTGAGTGCAGAAGAGGAGAGTGGAATTCCATGTGTAGCGGTGAAATGCGTAGATATATGGAGGAACACCAGTGGCGAAGGCGGCTCTCTGGACTGTAACTGACGCTGAGGCTCG
+
F,F,FF,,FFF:FF:FFF,:FF,FF:FFF:F,F,:,FFF,,FFFFF:,FFF:,,,F:::F::,FF,FF:F:F:F::::,FF,FF:,::,,F:,,FFFFFF:FF:,,FFF:,:FFFF,FF,,,,:FFFFF,,,F,,FFF,,F,:F,,FF,FFFFFFF::FFFF:F:FF,,:FFFFFF,,:FFFF,FFF,FF,:FFFF,,,,:FFFFF:::F:::,::,F,FFFFFFF:,:,FFF,FFFFFFF,F,FF::FF,
@A00769:42:HV3CFDRXX:1:2101:30481:21120 1:N:0:CGAGGCCAAG+CCGGTAACAC
GTGTCAGCAGCCGCGATAATACGTAGGTGGCAAGCGTTGTCCGGATTTATTGGGCGTAAAGCGAGCGCAGGCGGTTTCTTAAGTCTGATGTGAAAGCCCCCGGCTCAACCGGGGAGGGTCATTGGAAACTGGGAGACTTGAGTGCAGAAGAGGAGAGTGGAATTCCATGTGTAGCGGTGAAATGCGTAGATATATGGAGGAACACCAGTGGCGAAGGCGGCTCTCTGGTCTGTAACTGACGCTGAGGCTCG
+
FFFFFFFFFFFFFFFFFFFFFFFFFFFFFFF,FFFFFFFFFFFFF:F,FFFFFFFFFFFFFFFFFFFFFFFFFFFFFFFFFFFFFFFFFFFFFFFFFFFFFFFFFFFFFFFFFFFFFFFFFFFFFFFFFFFFFFFFFFFFFFFFFFFFFFFFFFFFFFFFFFFFFFFFFFFFFFFFFFFFFFFFFFFFFFFFFFFFFFFFFFFFF:FFFFFFFFFFFFFFFFFFFFFFFFFFFFFFFFFFFFFFFFFFFF:
@A00769:42:HV3CFDRXX:1:2101:10312:21136 1:N:0:CGAGGCCAAG+CCGGTAACAC
GTGCCAGCCGCCGCGGTAATACATAGGGGGCAAGCGTTATCCGGAATTATTGGGTGTAAAGGGTGCGTGGACGGAAGAACAAGTTGGTTGTGAAATCCCTCGGCTCAACTGAGGAACTGCAACCAAAACTAATCTCCTTGAGTGTCGGAGAGGAAAGTGGAATTCCTAGTGTAGCGGTGAAATGCGTAGATATTCGGAGGAACACCAGTGGCGAAGGCGACTGTCTGGACGATAACTGACGTTGAGGCACG
+
FFFFFFFFFFFFFFFFFFFFFF,,FFFFFFFFFFFFFF,FFFFFF:FFFFFFFF,FFFFFF:F:FFFFFFFFFFF:FFFFFFFFFFFFFFFFFFFFFFFFF:FFFFFFF,FFFFFFFFFFFFFFFFFFFFF,FFF:FFFFFFFFFFFFFFF:FF,FFFFFF:FFF:FFFFFFFFFFFFFFFFFFF:FFFFFF:F,FFFFFF,FFFFFFFFFFFFFFFFFFFF,FFFFFFF:FFFFFFFFF::FFFFFFFFF
@A00769:42:HV3CFDRXX:1:2101:27010:21183 1:N:0:CGAGGCCAAG+CCGGTAACAC
GTGTCAGCCGCCGCGGTAATACGTAGGTGGCAAGCGTTGTCCGGATTTATTGGGCGTAAAGCGAGCGCAGGCGGTTTCTTAAGTCTGATGTGAAAGCCCCCGGCTCAACCGGGGAGGGTCATTGGAAACTGGGAGACTTGAGTGCAGAAGAGGAGAGTGGAATTCCATGTGTAGCGGTGAAATGCGTAGATATATGGAGGAACACCAGTGGCGAAGGCGACTCTCTGGTCTGTAACTGACGCTGAGGCTCG
+
FFFFFFFFFFFFFFFFFFFFFFFFFFFFFFF:FFFFFFFFFFFF:F:FFFFFFFFFFFFFFFFFFFFFFFFFFFFFFFFFFFFFFFFFFFFFFFFFFFFFFFFF:FFFFFFFFF:FFFFFFFFFFFFF:FFFFFFFF:FFFFFFF:FF,:FFFFFFFFFFFFFFFFFFFFFFFF,FFFFFFFFFFFFFFF,FFFFFFFFFFFFFFFFFFFFFFFFFFFFFFFFFFFFFFFFFFFFFFFFFFFFFFFFFFF,
@A00769:42:HV3CFDRXX:1:2101:32117:21198 1:N:0:CGAGGCCAAG+CCGGTAACAC
GTGCCAGCCGCCGCGGTAATACGTAGGTGGCAAGCGTTGTCCGGATTTATTGGGCGTAAAGCGAGCGCAGGCGGTTTCTTAAGTCTGATGTGAAAGCCCCCGGCTCAACCGGGGAGGGTCATTGGAAACTGGGAGACTTGAGTGCAGAAGAGGAGAGTGGAATTCCATGTGTAGCGGTGAAATGCGTAGATATATGGAGGAACACCAGTGGCGAAGGCGACTCTCTGGTCTGTAACTGACGCTGAGGCTCG
+
FFFFFFFFFFFFFFFFFF:FFF:FFFFFFFFFFFFFF:FFF:FFF:FFFF,FFFFFFFFFFFFFFFFFFFFFFFF:FFFFFFFFFFFFFFFF:FFFFFFFFFFFFFFFFFFFFF:FFFFF::FFFFFFFFFFF:FFFF:FFFFFF:FFFFFFFFFFF:FFF:FFFFFFFFFFF:FFF:FFF,FFFF:FFFFFFFFFFF:FFFFF:FFFFFFFFFFFFFFFFFFFFFFFFFFF,:FFFFFFFFFFFFF:,F,
@A00769:42:HV3CFDRXX:1:2101:25816:21214 1:N:0:CGAGGCCAAG+CCGGTACCAC
GTGTCAGCCGCCGCGGTAATACGTATGTTCCAAGCGTTATCCGGATTTATTGGGCGTAAAGCGAGCGCAGACGGTTATTTAAGTCTGAAGTGAAAGCCCCCGGCTCAACCGGGGAGGGTCATTGGAAACTGGGAGACTTGAGTGCAGAAGAGGAGAGTGGAATTCCATGTGTAGCGGTGAAATGCGTAGATATATGGAGGAACACCAGTGGCGAAGGCGGCTCTCTGGTCTGTAACTGACGCTGAGGCTCG
+
FFFFFFFFFFFFFFFF,FFFFFF:FFFFFFFFFFFF:FFFFFFFF:FF:FFFFFFFFFFFFFFFFFFFFFFFFFFF:FFFFFFFFFFFFF,FFF:FFF:FFFFF:FFFFFFFFFFFFFFFFFFFFFFFFFF,:FFFFFF:FFFFFFFFFFFF:FFFFFFFFFFFFFFFFFFFFF:FFFFFFFFFFFFFFFFFFFFFFFFFF,FFFFFFF:FFFFFFFFFFFFFFFFF:FFFFFFFFFFFF,FFFFF,FFF,
@A00769:42:HV3CFDRXX:1:2101:24804:21245 1:N:0:CGAGGCCAAG+CCGGTAACAC
GTGTCAGCCGCCGCGGTAATCATTAGAAACCCTGGTAGTCC
+
FFFFFFFFFFFFFFFFFFFFFFFFFFFFFFFFFFFF:FFFF
@A00769:42:HV3CFDRXX:1:2101:24514:21277 1:N:0:CGAGGCCAAG+CCGGTAACAC
GTGTCAGCCGCCGCGGTAATACGTAGGTGGCAAGCGTTGTCCGGATTTATTGGGCGTAAAGCGAGCGCAGGCGGTTTCTTAAGTCTGATGTGAAAGCCCCCGGCTCAACCGGGGAGGGTCATTGGAAACTGGGAGACTTGAGTGCAGAAGAGGAGAGTGGAATTCCATGTGTAGCGGTGAAATGCGTAGATATATGGAGGAACACCAGTGGCGAAGGCGGCTCTCTGGTCTGTAACTGACGCTGAGGCTCG
+
FFF,F:FFFFFFFFFFFFF:FFFFFFFFFFFFFFFFFFFFFFFFFF:FFFFFF:FFFFFFFFFF:FFFFFFFFFFFFFFFFFFFFFFFFFF,,FFFFFFFFFFFFFFF:F:FFFFFFFFFF:FFFFFFF:FFFFFF,FFFFFFF,FFFFFFF,FFFFFF:F:FFFFFFFFFFFFFFFFF:FFFF:FFFFFF:FFFFFFF,F:FFF:FFF,F,FFFFF:FFFFFFFFF,FFF:FF:FF,F,FFFF:F:FFF,
@A00769:42:HV3CFDRXX:1:2101:27498:21308 1:N:0:CGAGGCCAAG+CCGGTAACAC
GTGCCAGCAGCCGCGGTAAGGCAGCGTCAGATGTGCATTAGAAACCCGAGTAGTCC
+
FFFFFFFFFFFFFFFFFFFFFFFFFFFFFFFFFFFFFFFFFFFFFFFFFFFFFFFF
@A00769:42:HV3CFDRXX:1:2101:14127:21386 1:N:0:CGAGGCCAAG+CCGGTAACAC
GTGCCAGCAGCCGCGGTAATACGTAGGTGGCAAGCGTTGTCCGGATTTATTGGGCGTAAAGCGAGCGCAGGCGGTTTCTTAAGTCTGATGTGAAAGCCCCCGGCTCAACCGGGGAGGGTCATTGGAAACTGGGAGACTTGAGTGCAGAAGAGGAGAGTGGAATTCCATGTGTAGCGGTGAAATGCGTAGATATATGGAGGAACACCAGTGGCGAAGGCGGCTCTCTGGTCTGTAACTGACGCTGAGGCTCG
+
FFF:FFFFFFFFFFFFF:FFFFFFFFFFFFFFFFFFFFFFF:FFFFF,FFFFFFFFFFFFFFFFFFFFFFFFFFFFFFFFFFFFFFFF:FFFFFFFFFFFFFFFFFFFFFFFFF:FFFF:F,FFFFFF::FFFFF,FFFFFFFF:FFFFFFFFFFFFFFFFFFFF:FFFFF:FFFFFFF:FFFFFFF,F,,F:FFFFFFF:FFF,F:FFFFFFFFFFFFFFFFFFFFFF:FFF,F:FFFFFFFF:FFFF:F
@A00769:42:HV3CFDRXX:1:2101:24523:21418 1:N:0:CGAGGCCAAG+CCGGTAACAC
GTGCCAGCAGCCGCGGTAATACGTAGGTGGCAAGCGTTGTCCGGATTTATTGGGCGTAAAGCGAGCGCAGGCGGTTTCTTAAGTCTGATGTGAAAGCCCCCGGCTCAACCGGGGAGGGTCATTGGAAACTGGGAGACTTGAGTGCAGAAGAGGAGAGTGGAATTCCATGTGTAGCGGTGAAATGCGTAGAGATATGGAGGAACACCAGTGGCGAAGGCGACTCTCTGGTCTGTAACTGACGCTGAGGCTCG
+
FFFFFFFFFFFFFFFFF:FFFFFFFFFFFFFFFFFFFFFFF:FFFFF:FFFFFFFFFFFFFFFFFFFFFFFFFFFFFFFFFFFFF:FF:FFF::FFFFFFFFFFFFF,FFFFFF:FFFFFF,FFFFFFFFFFF:FFFFFFFFFFFFFFFFFFFFFFFFFFF,FFFFF,FFFFFFFFF:F::,FFFFF,FF,::FFFF,FF:,F:FF,F,FFFFF:FFFFFFFFFFFFF:FFFFF,FFF,FFFFFFFFFFF,
@A00769:42:HV3CFDRXX:1:2101:8368:21527 1:N:0:CGAGGCCAAG+CCGGTAACAC
GTGTCAGCCGCCGCGGTAATACGTAGGTGGCAAGCGTTGTCCGGATTTATTGGGCGTAAAGCGAGCGCAGGCGGTTTCTTAAGTCTGATGTGAAAGCCCCCGGCTCAACCGGGGAGGGTCATTGGAAACTGGGAGACTTGAGTGCAGAAGAGGAGAGTGGAATTCCATGTGTAGCGGTGAAATGCGTAGATATATGGAGGAACACCAGTGGCGAAGGCGGCTCTCTGGTCTGTAACTGACGCTGAGGCTCG
+
FFFFFFFFFFFFFFFFFFF:FFFFFFFFFFFFFFFFFFFFF,FFFFF,FFFFF:FF:FFFFFFFFFF:FFFFFFFFF:FF:FFFFFF::FFFFFFFFFFFFFFFFFFFFFFFFFFFFFFFFFFFFFFFFF:::F,,FFFFFFFFF:FFFFFFF::FFFF:FFFFFFFFFFFFFFFFFFF:FFFFFFFFFFFFFFFFFFFFFFFFFFFFFFFFFFFFFFFFFFFFFFFFFFFFFFFFFFFFFFFFFFFFFFF
@A00769:42:HV3CFDRXX:1:2101:10881:21527 1:N:0:CGAGGCCAAG+CCGGTAACAC
GTGTCAGCCGCCGCGGTAATACGTAGGTGGCAAGCGTTGTCCGGATTTATTGGGCGTAAAGCGAGCGCAGGCGGTTTCTTAAGTCTGATGTGAAAGCCCCCGGCTCAACCGGGGAGGGTCATAGGAAACTGGGAGACTTGAGTTCAGAAGAGGAGAGTGGAATTCCAAGTGTAGCGGTGAAATGCGTAGATATATGGAGGAACACCAGTGGCGAAGGCGGCTCTCTGGACTGTAACTGACGCTGAGGCTCG
+
FFFFFFFF:FFFFFFFFFFFFFF,FFFFFF,FFFFFFFFF,FFFF:FFF,FFFFFFFFFFFFF,FFFFFFFFFF::,FF,FFFF,FFF,FFFFFF,FFFFFFFFFFFFFF:,FFFF,FFFFF,,,F:FFF,,:FFFFFFFFFF,FF,FFFFFFFFFFFFF:FFFFFF,FFFFFF,FFFFFFFF,FFFFFFFFFFF:FFFFFFFFFFF:::FFFF:FFFFFFFF:FFFF,F,F,FFFF:FF:FFFFF:FFFF
@A00769:42:HV3CFDRXX:1:2101:15365:21652 1:N:0:CGAGGCCAAG+CCGGTAACAC
GTGTCAGCCGCCGCGGTAATACGTAGGTGGCAAGCGTTGTCCGGATTTATTGGGCGTAAAGCGAGCGCAGGCGGTTTCTTAAGTCTGATGTGAAAGCCCCCGGCTCAACCGGGGAGGGTCATTGGAAACTGGGAGACTTGAGTGCAGAAGAGGAGAGTGGAATTCCATGTGTAGCGGTGAAATGCGTAGATATATGGAGGAACACCAGTGGCGGAGGCGGCTCTCTGGTCTGTAACTGACGCTGAGGCTCG
+
FFFFFFFFFFFFFFFFFFFFFFFFFFFFFFFFFFFFFFFFFFFFFFF:FFFFFFFFFFFFFFFFFFFFFFFFFFFFFFFFFFFFFFFFFFFF:,FFFFFFFFFFFFFFFFFFFF:FFFFFF:FFFFFF:FFFFFFFFFFFFFFFFFFF:FFFFFFFFFF:FFFFFFFFFFFFFFFFFFFFFFFF:FFFF:FFFFFFFFFFFFFFFFF:FFFFFF,FFFFFFFFFFFF,,FFFFF:FFFFFF:FFFFFFFF:
@A00769:42:HV3CFDRXX:1:2101:15383:21684 1:N:0:CGAGGCCAAG+CCGGTAACAC
GTGTCAGCCGCCGCGGTAATACGTAGGTGGCAAGCGTTGTCCGGATTTATTGGGCGTAAAGCGAGCGCAGGCGGTTTCTTAAGTCTGATGTGAAAGCCCCCGGCTCAACCGGGGAGGGTCATTGGAAACTGGGAGACTTGAGTGCAGAAGAGGAGAGTGGAATTCCATGTGTAGCGGTGAAATGCGTAGATATATGGAGGAACACCAGTGGCGGAGGCGGCTCTCTGGTCTGTAACTGACGCTGAGGCTCG
+
F,:F:FFFFFF:FFFFFF:FF:::FFF:F,FFF:F:F:FFFFFFFFF,FF:FF:FFFFFFF::FFFFFFFF:FFFFFFFFFF,:FF:FFFF:FFFFF:FFFF,FF,FFFFFFFFFF:FFFFFF:F:F,:FFFF,FFFFF,F:FF:F:FFFFF,,FFFFFFFFFFFFFFFF:FFFF,:FFF,F:F,FFFFFFFF:FFFFF,FF,FFFF:F::F:,FF,F,::FFFFF,,FFF:F,FFF:F,F,F,::,:FF,
@A00769:42:HV3CFDRXX:1:2101:5222:21746 1:N:0:CGAGGCCCAG+CCGGTAACAC
GTGCCAGCAGCCGCGGTAATACGTAGGTGGCAAGCGTTGTCCGGATTTATTGGGCGTAAAGCGAGCGCAGGCGGTTTCTTAAGTCTGATGTGAAAGCCCCCGGCTCAACCGGGGAGGGTCCTTGGAAACTGGGAGACTTGAGTGCAGAAGAGGAGAGTGGAATTCCATGTGTAGCGGTGAAATGCGTAGATATATGGAGGAACACCAGTGGCGAAGGCGACTCTCTGGTCTGTAACTGACGCTGAGGCTCG
+
FFF,F,FFFFFFFFFFFF,FFFFFFFFFFF,FFFFFFFFF,FFFFFF::FFFFFFFFFFFFFFFFFFFFFFFFFFF,FF,FFFF:FF:FFFF,FFFFFF:FFFFFF:FFFFFFFFFFFFF,F,FFFFF,,FFF,:FFF,:FFFFFF::FFFF,FFF::FF::FF,F::FFFFFFF,FFF:F,FF,FFFFFF,F,:FFFFFFF:FFF,FFFFFFF:FFFFFFFFFFFFFFF,FF,:FFF,FFFFF:FFFFFF
@A00769:42:HV3CFDRXX:1:2101:2600:21778 1:N:0:CGAGGCCAAG+CCGGTAACAC
GTGTCAGCAGCCGCGGTAATACGTAGGTGGCAAGCGTTGTCCGGATTTATTGGGCGTAAAGCGAGCGCAGGCGGCTTCTTAAGTCTGATGTGAAAGCCCCCGGCTCAACCGGGGAGGGTCATTGGAAACTGGGAGACTTGAGTGCAGAAGAGGAGAGTGGAATTCCATGTGTAGCGGTGAAATGCGTAGATATATGGAGGAACACCAGTGGCGAAGGCGGCTCTCTGGTCTGTAACTGACGCTGAGGCTCG
+
FFFFFFFFFFFFFFFFFFFFFFFFFFFFFFFFFFFFFFFFFFFFFFF:FFFFFFFFFFFFFFFFFFFFFFFFFFFFFFFFFFFFFFFFFFFFFF:FFFFFFFFFFFFF:FFFFFFFFFFFFFFFFFFF,FFFFFFFFFFF:FFFFFFF:FFFFFFFFFFFFFFF:FFFFFFFFFFFFFFFFFFFFFFFFF,:FFFFFFFFFFFFF:::FFFF:F:FFF:FFFFFFFFFFFFFFF,:FF:FFFFFFF:FFF,
@A00769:42:HV3CFDRXX:1:2101:8413:21793 1:N:0:CGAGGCCAAG+CCGGTAACAC
GTGTCAGCCGCCGCGGTAATACGTATGTTCCAAGCGTTATCCGGATTTATTGGGCGTAAAGCGAGCGCAGACGGTTATTTAAGTCTGAAGTGAAAGCCCTCAGCTCAACTGAGGAATTGCTTTGGAAACTGGATGACTTGAGTGCAGTAGAGGAAAGTGGAACTCCATGTGTAGCGGTGAAATGCGTAGATATATGGAAGAACACCAGTGGCGAAGGCGGCTTTCTGGACTGTAACTGACGTTGAGGCTCG
+
FFFFFFFFFFFFFFFFFF:FFFFFFFFFFFFFFFFFFFFFFFFFFFFFFFFFFFFFFFFFFFF:FFFFFFFFFFFFFFFFFFFFFFFFFFFFFFFFFFFFFFFFFFFFFFFFFFFFFF,FFFFFF:FFFFFFFFFFFFFFFFFFFFFFFFFFFFFFFFFF:FFFF,FFFFFFFFFFFFFFFFFFFF,FFFFFF:FFFFFFF,FFFFFFFFFF:FFF,FF:FFFFFF::FFF:FFFFF::F:FFFFF,:FF,
@A00769:42:HV3CFDRXX:1:2101:20654:21793 1:N:0:CGAGGCCAAG+CCGGTAACAC
GTGCCAGCAGCCGCGGTAAGGCTCGGAGATGTGTATTAGAAACCCTTGTAGTCC
+
FFFFFFFFFFFFFFFFFFFFFFFFFFFFFFFFFFFFFFFFFFFFFFFFFFFFFF
@A00769:42:HV3CFDRXX:1:2101:19515:21856 1:N:0:CGAGGCCAAG+CCGGTAACAC
GTGCCAGCCGCCGCGGTAATTAGATACCCCCGTAGTCC
+
FFFFFFFFFFFFFFFFFFFFFFFFFFFFFFFFF:FFFF
@A00769:42:HV3CFDRXX:1:2101:19976:21934 1:N:0:CGAGGCCAAG+CCGGTAACAC
GTGCCAGCAGCCGCGGTAATACGTAGGTGGCAAGCGTTGTCCGGATTTATTGGGCGTAAAGCGAGCGCAGGCGGTTTCTTAAGTCTGATGTGAAAGCCCTCAGCTCAACTGAGGAATTGCTTTGGAAACTGGATGACTTGAGTGCAGTAGAGGAAAGTGGAACTCCATGTGTAGCGGTGAAATGCGTAGATATATGGAAGAACACCAGTGGTGAAGGCGGCTTTCTGGACTGTAACTGACGTTGAGGCT
+
FFFFFFFFFFFFFFFFFFFFFFFFFFFFFFFFFFFFFFFFFFFF:FF:FFFFFFFFFFFFFFFFFFFFFFFFFFFFFFFFFFFFFFFFFFFFFFFFFFFFFFFFFFFFFFFFFFFFFFFFFFFFFFFFFFFFFFFFFFFFFFFFFFFFFFFFFFFFFFFFFFFFFFFFFFFFFFFFFFFFFFFFFFFFFFFFFFFFFFFFFFFFFFFFFF:FFF:F,FFFFFFFFFFFFFFFFFFFFFFF,FF:FF,FF
@A00769:42:HV3CFDRXX:1:2101:15718:22075 1:N:0:CGAGGCCAAG+CCGGTAACAC
GTGTCAGCCGCCGCGGTAATACGTAGGTGGCAAGCGTTGTCCGGATTTATTGGGCGTAAAGCGAGCGCAGGCGGTTTCTTAAGTCTGATGTGAAAGCCCCCGGCTCAACCGGGGAGGGTCATTGGAAACTGGGAGACTCGAGTGCAGAAGAGGAGAGTGGAATTCCATGTGTAGCGGTGAAATGCGTAGATATATGGAGGAACACCAGTGGCGAAGGCGGCTCTCTGGTCTGTAACTGACGCTGAGGCTCG
+
FFFFFFFFFFFFFFFFFFFFFFFF:FFFFFFFFFFFF,FFFFFFFF:FFFFFFFFFFFFFFFFFFFFFFFFFFFFFFFFFFFFFFFF:F:FFFFFFFFFFFFFFFFFFFFFFFFFFFFFF,FFFFFFFFFFFF:F:FFFFFFFFFFFFF:FFFFFFFFFFFFFFFFFFFFFFFF::FFFFFFFFF:FF:FFFFFFFFFFFFFFFFFFFFF:FFF,FFF,FFFFFFFFFFFFFFF,FFFFF,F::FF,FFF:
@A00769:42:HV3CFDRXX:1:2101:20166:22075 1:N:0:CGAGGCCAAG+CCGGTAACAC
GTGCCAGCAGCCGCGGTAATACGTAGGTGGCAAGCGTTGTCCGGATTTATTGGGCGTAAAGCGAGCGCAGGCGGTTTCTTAAGTCTGATGTGAAAGCCCCCGGCTCAACCGGGGAGGGTCATTGGAAACTGGGAGACTTGAGTGCAGAAGAGGAGAGTGGAATTCCATGTGTAGCGGTGAGGTGCGTAGAGATATGGAGGAACACCGGTGGCGAAGGCGGCTCTCTGGGCTGTAGCTGACGCTGAGGCTCG
+
FFF:FFFFFFFFFFFFFF:,FFFF,FFFFFF,FFFF:,FF::FF,F,:FFFFFFFFF,FFFFFFFFFFFFFFFFFFFFFFFFFFFFFFFFFF:::FFFFFFFFF,F:F:FFFFF:FFFF,F,FFFF:F,:FFF:FF:::FFFFF,,F,,:,FFFF:F,FFF,FFF:FFFFFF,FFFF,FF,,,FFF,,FF,::,FFFFFF:F,,F:,:FFFFF,,FFFFFFFF:F,FF,F:F::,,,F:FFF:FF::,F,F
@A00769:42:HV3CFDRXX:1:2101:7084:22122 1:N:0:CGAGGCCAAA+CCGGTAACAC
GTGTCAGCAGCCGCGGTAATACGTAGGTGGCAAGCGTTGTCCGGATTTATTGGGCGTAAAGCGAGCGCAGGCGGTTTCTTAAGTCTGATGTGAAAGCCCCCGGCTCAACCGGGGAGGGTCATTGGAAACTGGGAGACTTGAGTGCAGAAGAGGAGAGTGGAATTCCATGTGTAGCGGTGAAATGCGTAGATATATGGAGGAACACCAGTGGCGAAGGCGACTCTCTGGTCTGTAACTGACGCTGAGGCTCG
+
FFFFFFFFFFFFFFFFFFFFFFFFFFFFFFFFFFFFFFFFFFFFFF:FFFFFFFFFFFFFFFFFFFFFFFFFFFFFFFFFFFFFFFFFFFFFFFFFFFFFFFFF:FFFFFFFFFFFFFFFFFFFFFFFFFFFFFFFFFFFFFFFFFFF:FFFFFFFFFFFFFFFFFFFFFFFFFFFFFFF:FFFFFFFFFFFFFFFFFFFFFFFFFFFFFFFFFFFFFFFFFFFFFFFFFF:FFFFFFFFFFFFFF:FFF,
@A00769:42:HV3CFDRXX:1:2101:7374:22122 1:N:0:CGAGGCCAAG+CCGGTAACAC
GTGCCAGCAGCCGCGGTAATACGTAGGTGGCAAGCGTTGTCCGGATTTATTGGGCGTAAAGCGAGCGCAGGCGGTTTCTTAAGTCTGATGTGAAAGCCCCCGGCTCAACCGGGGAGGGTCATTGGAAACTGGGAGACTTGAGTGCAGAAGAGGAGAGTGGAATTCCATGTGTAGCGGTGAAATGCGTAGATATATGGAGGAACACCAGTGGCGAAGGCGGCTCTCTGGTCTGTAACTGACGCTGAGGCTCG
+
FFFF:FFFFFFFFFFFFFFFFFFFFFFFFFFFFFFFFFFFFFFFFF,FFFFFFFFFFFFFFFFFFFFFFFFFFFFFFFFFFFFFFFFFFFFFFFFFFFFFFFFF:FFFFFFFFFFFFFFFFFFFFFFF:FFFFFFFFFFFFFFFFFFF,FFFFFFFFFFF:FFFF:FFFFFF:FFFFFFFFFF:FF::FF,F,FFFFFFFFFFFFFFFFFFFFFFFFFFFFFFFFFF:FFFFFFFFFFFF:FFFFF,FFFF
@A00769:42:HV3CFDRXX:1:2101:23710:22138 1:N:0:CGAGGCCAAG+CCGGTAACAC
GTGTCAGCAGCCGCGGTAATACGTATGTTCCAAGCGTTATCCGGATTTATTGGGCGTAAAGCGAGCGCAGACGGTTATTTAAGTCTGAAGTGAAAGCCCTCAGCTCAACTGAGGAATTGCTTTGGAAACTGGATGACTTGAGTGCAGTAGAGGAAAGTGGAACTCCATGTGTAGCGGTGAAATGCGTAGATATATGGAAGAACACCAGTGGCGAAGGCGGCTTTCTGGACTGTAACTGACGTTGAGGCTCG
+
FFFFFFFFFFFFFFFFFFFFFFFFFFFFFFFFFFFF:FFFFFFFFF:FFFFFFFFFFFFFFFFFFFFFFFFFFFFFFFFFFFFFFFFFFFFFFFFFFFFFFFFFFFFFFFFFFFF,FFF,FFFFFF,FFFFFFFFFFFFFFFFFFFFFFFFFFFF:FFFFFFFFFFFFFFFFF:FFF:FF,F:FF,:FF,FF,FF:FFFFFF:,F,FFFF:F:,FFF:FFFF:F:F:FF:F:FFFFFFF::F,F:FFFFFF
@A00769:42:HV3CFDRXX:1:2101:15863:22169 1:N:0:CGAGGCCAAG+CCGGTAACAC
GTGCCAGCCGCCGCGGTAATACGTATGTTCCAAGCGTTATCCGGATTTATTGGGCGTAAAGCGAGCGCAGACGGTTATTTAAGTCTGAAGTGAAAGCCCTCAGCTCAACTGAGGAATTGCTTTGGAAACTGGATGACTTGAGTGCAGTAGAGGAAAGTGGAACTCCATGTGTAGCGGTGAAATGCGTAGATATATGGAAGAACACCAGTGGCGAAGGCGGCTTTCTGGACTGTAACTGACGTTGAGGCTCG
+
FFFFFFFFFFFFFFFFF:FFFFFFFFFFFFFFFFFFFFFFFFFFFFF:FFFFFFFFFFFFFFFFFFFFFFFFFFFFFFFFFFFFFFFFFFFFFFFFFFFFFFFFFFFFFF:FFFFFFFFFFFFFFFFFFFFFFFFFFFFFFFF:FFFFFFFFFFFFFFFFFFFFFFFFFFFFFFFFFFFFFFFFFFF,FFFFFFFFFFFFFFFFFFFFF,FFF:FF:FFFFF::FFFFFFFFFFFFFFFF:,FFFFFFFF,
@A00769:42:HV3CFDRXX:1:2101:8278:22185 1:N:0:CGAGGCCAAG+CCGGTAACAC
GTGCCAGCCGCCGCGGTAATACGTATGTTCCAAGCGTTATCCGGATTTATTGGGCGTAAAGCGAGCGCAGACGGTTATTTAAGTCTGAAGTGAAAGCCCTCAGCTCAACTGAGGAATTGCTTTGGAAACTGGATGACTTGAGTGCAGTAGAGGAAAGTGGAACTCCATGTGTAGCGGTGAAATGCGTAGATATATGGAAGAACACCAGTGGCGAAGGCGGCTTTCTGGACTGTAACTGACGTTGAGGCTCG
+
FFFFFFFFFFFFFFFFFFFFFFFFFFFFFFFFFFFFFF,FFFFFFFF,FFFFFFFFFFFFFFFFFFFFFFFFFF:FFFFFFFFFFFFFFFFFFF:FFFFFFFFFFFFFFFF:FFFFFFFFFFFFFFFFFFFFFFFFFFFFFFFFFFFFFFFFFF:FFFFFF:FFFFFFFFFFFFFFFFFFFFFFFFFFFFFFFFFFFF,FFFFFFFFFFFFFFFFFFFFFFFFFFFFFFFFFFF:FF:FFFFFFFFFFFFF
@A00769:42:HV3CFDRXX:1:2101:26431:22185 1:N:0:CGAGGCCAAG+CCGGTAACAC
GTGCCAGCAGCCGCGGTAAGGCAGCGTCAGATGTGTATTAGAAACCCCAGTAGTCC
+
FFFFFFFFFFFFFFFFFFFFFFFFFFFFFFFFFFFFFF,FFFFFF,FF,F:F::F:
@A00769:42:HV3CFDRXX:1:2101:26223:22200 1:N:0:CGAGGCCAAG+CCGGTAACAC
GTGTCAGCCGCCGCGGTAATACGTAGGTGGCAAGCGTTGTCCGGATTTATTGGGCGTAAAGCGAGCGCAGGCGGTTTCTTAAGTCTGATGTGAAAGCCCCCGGCTCAACCGGGGAGGGTCATTGGAAACTGGGAGACTTGAGTGCAGAAGAGGAGAGTGGAATTCCATGTGTAGCGGTGAAATGCGTAGATATATGGAGGAACACCAGTGGCGAAGGCGGCTCTCTGGTCTGTAACTGACGCTGAGGCTCG
+
FFFFFFFFFFFFFFFFFFFFFFFFFFFFFFF,FFFFFFFFFFFFFF:FFF:FFFFFFFFFFFFFFFFFFFFFFFFFFFFFFFFFFFFFFFFFFFFFFFFFFFFFFFFFFFFFFFFFFFFFFFFFFF:FFFFFFFFFFFF:FFFFFFFFFFFFFFF:FFFFFFFFF:FFFFFFFFF:FFFFFFFFFFFFFFFFFFFFFFFFFFFFF:F:FF,FFFFFFFFFFFFFFFF,FFF:FFFFFFFFFFFFFF,FFF,
@A00769:42:HV3CFDRXX:1:2101:26368:22326 1:N:0:CGAGGCCAAG+CCGGTAACAC
GTGCCAGCCGCCGCGGTAATACGTAGGTGGCAAGCGTTGTCCGGATTTATTGGGCGTAAAGCGAGCGCAGGCGGTTTCTTAAGTCTGATGTGAAAGCCCCCGGCTCAACCGGGGAGGGTCATTGGAAACTGGGAGACTTGAGTGCAGAAGAGGAGAGTGGAATTCCATGTGTAGCGGTGAAATGCGTAGATATATGGAGGAACACCAGTGGCGAAGGCGGCTCTCTGGTCTGTAACTGACGATGAGGCTCG
+
FFFFFFFFFF:FFFFFFFFFFFFFFFFFFFFFFFFFFFFFFFFFF,FFFFFFFFFFFFFFFFF:FFFFFFFFF:FFFFFFFFFFFFFF:FFFFFFFFFF:FFF:FFFFF:FFFFFFFFFF,FFFF:F,FFFFF:FFFFFFFFFFFFFFFFFFF:FFFFFFFFF:F:F,F,FF:FFFFFF:F,FF,FFF:FF,FF,FFFF:F,F:FFFFFFFFFF:FF:FFFF,FFFFFFF,FFFFFFFFFF,FF:FFFFF,
@A00769:42:HV3CFDRXX:1:2101:32163:22341 1:N:0:CGAGGCCAAG+CCGGTAACAC
GTGCCAGCAGCCGCGGTAATACGTAGGTGGCAAGCGTTGTCCGGATTTATTGGGCGTAAAGCGAGCGCAGGCGGTTTCTTAAGTCTGATGTGAAAGCCCCCGGCTCAACCGGGGAGGGTCATTGGAAACTGGGAGACTTGAGTGCAGAAGAGGAGAGTGGAATTCCATGTGTAGCGGTGAAATGCGTAGATATATGGAGGAACACCAGTGGCGAAGGCGGCTCTCTGGTCTGTAACTGACGCTGAGGCTCG
+
FFFFFFFFFFFFFFFFFFFFFFFF:FFFFFFF:FFFF,F:FFFFFF:FF,FFFFFFFFFFFFFFFFFFFFFFFFFFFFFFFFFFFFFFFFFFFFFFFFFFFFFFFFFFFFFFFFFFFFFFFFFFFFFFFFFFFFFFFFFFFFFFF:FFFFFFFFFFFFFFFFFFFFFFFFFFFFFFFFFFFFFFFFFFFFFFFFFF,FFFFFFFF,:FFFFFFFFF,FFFFFFFFFFFFFFFFFFF:FFF:F:FFF,F,F,
@A00769:42:HV3CFDRXX:1:2101:9344:22373 1:N:0:CGAGGCCAAG+CCGGTAACAC
GTGTCAGCAGCCGCGGTAATACGTATGTTCCAAGCGTTATCCGGATTTATTGGGCGTAAAGCGAGCGCAGACGGTTATTTAAGTCTGAAGTGAAAGCCCTCAGCTCAACTGAGGAATTGCTTTGGAAACTGGATGACTTGAGTGCAGTAGAGGAAAGTGGAACTCCATGTGTAGCGGTGAAATGCGTAGATATATGGAGGAACACCAGTGGCGAAGGCGACTCTCTGGTCTGTAACTGACGCTGAGGCTCG
+
FFFF:FFF:FFFFFFFFFFFFFFFFFFFFFFFFFFFFFFFFFFFFFFFFFFFFFFFFFFFF:FFFFFFFFFFFFFF:FFFFFFFFFFFFFFFFFFFFFFFF:FFFFFFFFFFFFFFFFFFFFFFFFFFFFFFF:FFFFFFFFFFFFFFFFFFFFFFFFFF:FFFFFFFFFFFFFFFFFFFFFFFFFFFFFFF:FFFFFF:FFFFFFFFFFFFFFFFFFFFFFFFFFFFFFF:F,FFFFFFFFFFFFFFFFF
@A00769:42:HV3CFDRXX:1:2101:1145:22388 1:N:0:CGAGGCCAAG+CCGGTAACAC
GTGTCAGCCGCCGCGGTAATACGTAGGTGGCAAGCGTTGTCCGGATTTATTGGGCGTAAAGCGAGCGCAGGCGGTTTCTTAAGTCTGATGTGAAAGCCCCCGGCTCAACCGGGGAGGGTCATTGGAAACTGGGAGACTTGAGTGCAGAAGAGGAGAGTGGAATTCCATGTGTAGCGGTGAAATGCGTAGATATATGGAGGAACACCAGTGGCGAAGGCGACTCTCTGGTCTGTAACTGACGCTGAGGCTCG
+
FFFFFFFFFFFFFFFFFFFFFFFFFFFFFFFFFFFFFFFFFFFFFFFFFFFFFFFFFFFFFFF:FFFF,FFFFFFF:FFFFFFF:FFFFFFF:FFFFFFFFFFFFFFFFFFFFFFFFFFFFFFFF:FF:FFFFFFF:F,FFFFFFFFF,:F:FFFFFFFFFFFFF,FF:FFFFFFFFFF,F,:F:F:FF:FFF:FF::FF,FF,F::FFF,FFFFF:FFF:F:FFFF:F:FFFF,FF:,F,FFFFF,FFF,
@A00769:42:HV3CFDRXX:1:2101:14814:22388 1:N:0:CGAGGCCAAG+CCGGTAACAC
GTGCCAGCCGCCGCGGTAATACGTAGGTGGCAAGCGTTGTCCGGATTTATTGGGCGTAAAGCGAGCGCAGGCGGTTTCTTAAGTCTGATGTGAAAGCCCCCGGCTCAACCGGGGAGGGTCATTGGAAACTGGGAGACTTGAGTGCAGAAGAGGAGAGTGGAATTCCATGTGTAGCGGTGAAATGCGTAGATATATGGAGGAACACCAGTGGCGAAGGCGGCTCTCTGGTCTGTAACTGACGCTGAGGCTCG
+
FFFFFFFFFFFFFFFFFF:FFFFFFFFFFFFFFFFFFFFFFFFFF:F:FFFFFFFFFFFFFFF:FFFFFFFFFFFFFFFFFFFFFFFFFFFFFF:FFFFFFFFFFFFFFFFFFFFFFFFFFFFFFFF:F,FFFFFFFFFFFFFFFFFFFFFFFFFFFFFFFFFFFFFFFFFFFFFFFFFFFFFFFFFFFFFFFFFFFFF:FFFFFFF:FFFFFF:,FFFFFFFF::FFFFF:FFFFFFFFFFF:FFFFFFF
@A00769:42:HV3CFDRXX:1:2101:26675:22388 1:N:0:CGAGGCCAAG+CCGGTAACAC
GTGCCAGCAGCCGCGGTAATCCATTAGAAACCCGAGTAGTC
+
FFF:FFFFFFFFFFFFFFFF:FFFF:FFFFF,FFFFFFFFF
@A00769:42:HV3CFDRXX:1:2101:19488:22435 1:N:0:CGAGGCCAAG+CCGGTAACAC
GTGTCAGCCGCCGCGGTAATACGTATGTTCCAAGCGTTATCCGGATTTATTGGGCGTAAAGCGAGCGCAGACGGTTATTTAAGTCTGAAGTGAAAGCCCTCAGCTCAACTGAGGAATTGCTTTGGAAACTGGATGACTTGAGTGCAGTAGAGGAAAGTGGAACTCCATGTGTAGCGGTGAAATGCGTAGATATATGGAAGAACACCAGTGGCGAAGGCGGCTTTCTGGACTGTAACTGACGTTGAGGCTCG
+
FFFFFFFFFFFFFFFFFFFFFFFFFFFFFFF,FFFFFFF:FFFF::,,FFFFFFFF:F:FFFFFFFFFFFFFFFFFFFFFFFFFFFFFFFFFF:FFFFFFFFFF:FF:FFFFFFF,FFFFFFFFFFFFFFFFFFFFFFFFFFFFF:FF::FFFFF,FFF:FFFFFFFF:FFF,FFFF:FFF,:FFF,:FFF:FFFFFFF:FFFFF,,FFF,FFFFFFFF:FFFFFFF:FFF:FFFFFFFFFFFF:F:FFF,
@A00769:42:HV3CFDRXX:1:2101:2130:22498 1:N:0:CGAGGCCAAG+CCGGTCACAC
TGTCAGCAGCCGCGGTAATACGTAGGTGGCAAGCGTTGTCCGGATTTATTGGGCGTAAAGCGAGCGCAGGCGGTTTCTTAAGTCTGATGTGAAAGCCCCCGGCTCAACCGGGGAGGGTCATTGGAAACTGGGAGACTTGAGTGCAGAAGAGGAGAGTGGAATTCCATGTGTAGCGGTGAAGTGCGGAGATATATGGAGGAACACCAGTGGCGAAGGCGGCTCTCTGGTCTGTAACTGACGCTGACTCTCTA
+
FFFFFFFFFFFFFFFFFFFF:F,FFFFFFFFFFF::FFFFFFFFFFFF:FFFFFFFFFF,FFFFFFFFFFFFFFFFFFFFFFFFFFFFFFFFFFFFFFFFFF:FFFF,FF:FFFF::FFFFFFFFFFF:FFFFFF,,F:FFFFFFFFF:FFFFFFFFFFFFF:,FFFFFFFF,FFFF:FF,:FFF,FFFFFF:F:FFFFFFFFF:F:,F,FFFF:FFF:FFF:FF,FFF,,F,FFF:,F,FF,,,,FFF,F
@A00769:42:HV3CFDRXX:1:2101:28691:22529 1:N:0:CGAGGCCAAG+CCGGTAACAC
GTGTCAGCAGCCGCGGTAATACGTAGGTGGCAAGCGTTGTCCGGATTTATTGGGCGTAAAGCGAGCGCAGGCGGTTTCTTAAGTCTGATGTGAAAGCCCCCGGCTCAACCGGGGAGGGTCATTGGAAACTGGGAGACTTGAGTGCAGAAGAGGAGAGTGGAATTCCATGTGTAGCGGTGAAATGCGTAGATATATGGAGGAACACCAGTGGCGAAGGCGGCTCTCTGGTCTGTAACTGACGCTGAGGCTCG
+
FFFFFFFFFFFFFFFFFFFFFFFFFFFFFFFFFFFFFFFFFFFFF:FFFFFFFFFFFFFFFFFFFFFFFFFFFFFFFFFFFFFFFFFFFFFFFFFFFFFFFFFFFFFFFFFFFFFFFFFFFFFFFFF:FFFFFFFFFFFFFFFFFFFFFFFFFFFFFFFFFFFFFFFFFF:FFFFFFFFFFFFFFFFFFFFFFFFFFFFFFFFFFFFFFFFF:FFF:FFFFFFFFFFFFFFFF,FFFFFF,FFFFF,FFF:
@A00769:42:HV3CFDRXX:1:2101:27001:22545 1:N:0:CGAGGCCAAG+CCGGTAACAC
GTGTCAGCAGCCGCGGTAATACGTATGTTCCAAGCGTTATCCGGATTTATTGGGCGTAAAGCGAGCGCAGACGGTTATTTAAGTCTGAAGTGAAAGCCCTCAGCTCAACTGAGGAATTGCTTTGGAAACTGGATGACTTGAGTGCAGTAGAGGAAAGTGGAACTCCATGTGTAGCGGTGAAATGCGTAGATATATGGAAGAACACCAGTGGCGAAGGCGGCTTTCTGGACTGTAACTGACGTTGAGGCTCG
+
FFFFFFFFFFFFFFFFFFFFFFFF:FF:FF:,FFFFFF:FFFFFFF,FF:FFFFFFFFFFFFFFFFFFFFFFFFFFFFFFFF:FF,FFFFFFFFFFFFFFFFFFFFFFFFFFF::FFFFFFFFFFF:FFFFF,,F,FFFFFFFFF,F:FFFFFF::FFFFFFFFFFFFFFFFFF,FFFFFFFFFFFFFF,FF::::,F,FFFF,F,F:FF:FF:,F:FF:FF:FFF::F,,:F:FFFFF:F,::FF,FFF,
@A00769:42:HV3CFDRXX:1:2101:17951:22592 1:N:0:CGAGGCCAAG+GCGGTAACAC
GTGTCAGCCGCCGCGGTAATACGTAGGTGGCAAGCGTTGTCCGGATTTATTGGGCGTAAAGCGAGCGCAGGCGGTTTCTTAAGTCTGATGTGAAAGCCCCCGGCTCGACCGGGGAGGGTCATTGGAAACTGGGAGACTTGAGTGCAGAAGAGGAGAGTGGAATTCCATGTGTAGCGGTGAAATGCGTAGATATATGGAGGAACACCAGTGGCGAAGGCGGCTCTCTGGTCTGTAACTGACGTTGAGGCTCG
+
FFFFFFFFFFFFFFFFFFFFFFFFFFFF:FF:FFFFFFFFFFFFFF:FFFFFFFFFFFFFFFFFFFFFFFFFFFFFFFFFFFF,FFFFFFFFFFF:FFFFFFFF,FF,FFFFFF,FFF:FF,FFFF::FFFFFFFF:FFFFFFF::FF,FF:FFFFF:FF::FFFF,FFFFF:FFFF:FF,::,FF,:FF,F,F::F,FFFF::F:,,FFFFFFFFFFFFFFFFF:F:,FFFFF,FFFFFF,FFF,:FFF,
@A00769:42:HV3CFDRXX:1:2101:28384:22592 1:N:0:CGAGGCCAAG+CCGGTAACAC
GTGCCAGCAGCCGCGGTAATACGTAGGTGGCAAGCGTTGTCCGGATTTATTGGGCGTAAAGCGAGCGCAGGCGGTTTCTTAAGTCTGATGTGAAAGCCCCCGGCTCAACCGGGGAGGGTCATTGGAAACTGGGAGACTTGAGTGCAGAAGAGGAGAGTGGAATTCCATGTGTAGCGGTGAAATGCGTAGATATATGGAGGAACACCAGTGGCGAAGGCGGCTCTCTGGTCTGTAACTGACGCTGAGGCTCG
+
FFFFF:FFFFFFFFFFF:FFFFFFFFFFFFFFFFFFFFFFFFFFFFFFF:FFFFFFFFFFFFFFFFFF:FFFFFFFFFFFFFFFFFFFFFFFFFFFFFFFFFFFFFFFFFFFFFFFFFFFF:FFFFF::FFFFFFFFFFFFFFFFFFFFFFFFFFFFFFFFFFFFFFFFFFFFFF:FFFFFFFFFFFFFFF:FFFFFFFFF:FFFFFFFFFFFFFFFFFFFFFFFFFFF:F:FFFFFFFFFFFFFFFFFFF
@A00769:42:HV3CFDRXX:1:2101:7202:22701 1:N:0:CGAGGCCAAG+CCGGTAACAC
GTGTCAGCAGCCGCGGTAATCCATTAGAAACCCTGGTAGTCC
+
FFFFFFFFFFFFFFFFFFFFFFFFFFFFFFFFFFFFFFFF,F
@A00769:42:HV3CFDRXX:1:2101:10872:22701 1:N:0:CGAGGCCAAG+CCGGTAACAC
GTGTCAGCCGCCGCGGTAATACGGAGGATGCGAGCGTTATCCGGATTTATTGGGTTTAAAGGGTGCGCAGGCGGGCTGTTAAGCCGGCGGTAAAAATTCAGGGCTCAACCCTGTCGAGCCGTCGGAACTGGCAGTCTCGAGTTGGAGAGAAGTATGCGGAATGCGCGGTGTAGCGGTGAAATGCATAGATATCGCGCAGAACTCCGATTGCGAAGGCAGCATGCCGGCTCCACACTGACGCTGAGGCACGA
+
FFFFFFFFFFFFFFFFFFFFFFFFFFFFFFFFFFFFFFFFFFFFFFFFFFFFFFFFFFFFFFFFFFFFFFFFFFFFFF:FFFFFFFFFFFFFFFFFFFFFFFFFFFFFFFFFFFFFFFFFFFFFFFFFFFFFFFFFFFFFFFFFFFFFFFFFF,FFFFFF:FFFFFFFFFFFFFFFFFF:FFFFFFFFFFFFF:FFFFFFFFFFFF:FFFFFFFFFFFFFFFFFFFFFFFFFFFFF,FF:FF:FF,FFFFF
@A00769:42:HV3CFDRXX:1:2101:28420:22748 1:N:0:CGAGGCCAAG+CCGGTAACAC
GTGTCAGCCGCCGCGGTAATACGTAGGTGGCAAGCGTTGTCCGGATTTATTGGGCGTAAAGCGAGCGCAGGCGGTTTCTTAAGTCTGATGTGAAAGCCCCCGGCTCAACCGGGGAGGGTCATTGGAAACTGGGAGACTTGAGTGCAGACGAGGAGAGTGGAATTCCATGTGTAGCGGTGAAATGCGTAGATATATGGAGGAACACCAGTGGCGAAGGCGGCTCTCTGGTCTGTAACTGACGCTGAGGCTCG
+
F,FFFFFFFFFFFFFFFFFFFFFFFFFFFFFFFFFF:FFFFFFFFF:FFFFFFFFFFFFFFFFFFFFFFFFFFFFFFFFFFFF:FFF,FFFFFFFFFFFFFFFFFFFFFFFFFFFFFFFFFFFFFF:FFFFFFFFFF:FFFFFFF:FF,FFFFFF:FFFFFFFFFFFFFFFFFFFFFFFFFFFFFFFFFF,FFFFFFFFFFFFFFFFFFFFFFFFFFFFFFFFFFFFFFFFFFFFFFFFF:FFFFFFFFFF
@A00769:42:HV3CFDRXX:1:2101:10610:22811 1:N:0:CGAGGCCAAG+CCGGTAACAC
GTGCCAGCAGCCGCGGTAATACGTAGGTGGCAAGCGTTATCCGGAATGATTGGGCGTAAAGGGTGAGCAGGCGGTTCTTCAAGTCATGAGTGAAAGGCAGAAGCTTAACTTCTGTTGGCTGATGAGACTGGAGAACTTGAGTACAGGAGAGGGCGGCGGAACTCCATGTGTAGCGGTAAAATGCGTAGAGATATGGAAGAACACCAGTGGCGAAGGCGGCCGCCTGGACTGAAAATGACGCTCAGGCACGA
+
FFFFFFFFFFFFFFFFFFFFFFF,FFFFFFFFFFFFFFFFFFFFFFFFFFFFFFFFFFFFFFFFF:FFFFFFFFFFFFFFFFFFFFFFFF,FFFF:FFFFFFFFFFFFFF:FFF:FF,F,FF:FF:F:FFFFFF,FFFFFFF:,FF::FFFFFF:FF:FFF::FFFF:FFFFFF:F:F,,FFFFFFF,,:FFFF:FFFFFFFFFFFFFFFFFFFF:FFFFFFFF,FFFFF,FF:,:FFF:F:FF,,FFF,F
@A00769:42:HV3CFDRXX:1:2101:30300:22842 1:N:0:CGAGGCCAAG+CCGGTAACAC
GTGCCAGCAGCCGCGGTAATACGTATGTTCCAAGCGTTATCCGGATTTATTGGGCGTAAAGCGAGCGCAGACGGTTATTTAAGTCTGAAGTGAAAGCCCTCAGCTCAACTGAGGAATTGCTGTGGAAACTGGATGACTTGAGTGCAGTAGAGGAAAGTGGAACTCCATGTGTAGCGGTGAAATGCGTAGATATATGGAAGAACACCAGTGGCGAAGGCGGCTTTCTGGACTGTAACTGACGTTGAGGCTCG
+
FFFFFFFFFFFFFFFF::FFFFFFF:FFFFFFFFFFFFFFFFFFFFFFFF:FFFFFFFFFFFFFFFFFFF,FFFFFFFFFFFFFFFFFFFFFFFFFFFFFFFFFFFFFF,FFFFF,FFFFF,FFFFFFFFFFFFFFFFFF:FFFFFFFF:FFFFFFFFFFFFFFFFFFFFF:FFF:FFFFF:FFFFF:FF:,FFFF::FFFFFF:FFFFFFFFFFF,FF:FF:FFFFFFFFFF:FFFFFFF,F:FFFFFF,
@A00769:42:HV3CFDRXX:1:2101:7925:22858 1:N:0:CGAGGCCAAG+CCGGTAACAC
GTGTCAGCAGCCGCGGTAATACGTAGGTGGCAAGCGTTGTCCGGATTTATTGGGCGTAAAGCGATCGCAGGCGGTTTCTTAAGTCTTAAGTGAAAGCCCCCGGCTCCACCGGGGAGGGTCATTGGAAACTGGGAGACTGGAGTGCAGAAGAGGAGAGTGGAATTCCATGTGTAGCGGTGAAATGCGTAGAGATATGGAGGAACACCAGTCGCGAAGGCGGCTTCATGGTCTGCAACTGACACTGATGCGCG
+
F,FF,FFFF,F,,,F:,FF:F:,:F,:F:,,F:FF,,F,,FF,FF,FFFF,FFF::,F:FF:,F,,,FF,FF::FFFFF,F:,,FF,:,FFFFF:,FF,:FFF,FF,F:FF,FFFF,:FFF:FFFF:FFFFFFFFF:F,,,::,:FF:F:F,FFFFF::,F,FFFFFF,F,FF:,FF,:FFFF,F:,,,,,:,,F:FF,,FFFF,FF:,,,FFFFF,FF,FF:FF,,,FF:F,,FFF,,:FF,,,F:FF,,
@A00769:42:HV3CFDRXX:1:2101:31593:22889 1:N:0:CGAGGCCAAG+CCGGTAACAT
GTGTCAGCAGCCGCGGTAATACGTATGTTCCAAGCGTTATCCGGATTTATTGGGCGTAAAGCGAGCGCAGACGGTTATTTAAGTCTGAAGTGAAAGCCCTCAGCTCAACTGAGGAATTGCTTTGGAAACTGGATGACTTGAGTGCAGTAGAGGAAAGTGGAACTCCATGTGTAGCGGTGAAATGCGTAGATATATGGAAGAACACCAGTGGCGAAGGCGGCTTTCTGGACTGTATCTGACGTTGAGGCTCG
+
FFFFFFFFFFFFFFFFFFFFFFFFFFFFFFFFFFFFFF,FFFFFFFFF:FFFFFFFFFFFFFFFF:FFFFFFFFFFF:FFFFFFFFFFFFFFFFFFFFFFFFFFFFFFFFFFFFF:FFFFFFFFFFFFFFFFFFFFFFFFFFFFF:FF:FFFFFFFFFFFFFFFFFFFFFFFFFFFFFFFFFFFFF:FF:FFFFFFFFFFFFFFFFFFFFFFFFFFFFFFFFFFFFFFFFFFF:FFFFFFFFFFF::FFF,
@A00769:42:HV3CFDRXX:1:2101:25111:22905 1:N:0:CGAGGCCAAG+CCGGTAACAC
GTGTCAGCAGCCGCGGTAATACGTAGGTGGCAAGCGTTGTCCGGATTTATTGGGCGTAAAGCGAGCGCAGGCGGTTTCTTAAGTCTGATGTGAAAGCCCCCGGCTCAACCGGGGAGGGTCATTGGAAACTGGGAGACTTGAGTGCAGAAGAGGAGAGTGGAATTCCATGTGTAGCGGTGAAATGCGTAGATATATGGAGGAACACCAGTGGCGAAGGCGGCTCTCTGGTCTGTAACTGACGCTGAGGCTCG
+
FFFFFFFFFFFFFFFFFFFFFFFFFFFFFFFFFFFFFFFFF:FFF:F,FFFFFFFFFFFFFFFFFFFFFFFFFFFFFFFFFFFFFFFFFFFFFFFFFFFF:FFFFFFFFFF:FFFFFFFFFFFFFFFFFFFFFFFFFFFFF:FFFFFFFFFF:FFF,FFFFFFFFFF,:F:FFFFFFFFFFFFF,FF:FF:FFFFF:FFFFFFFFFFFFFFFFFFFFF:FFFFFFFF:FFFFF:F:FFFFFFFFFF:FFF,
@A00769:42:HV3CFDRXX:1:2101:11288:22921 1:N:0:CGAGGCCAAG+CCGGTAACAC
GTGTCAGCAGCCGCGGTAATACGTAGGTGGCAAGCGTTGTCCGGATTTATTGGGCGTAAAGCGAGCGCAGGCGGTTTCTTAAGTCTGATGTGAAAGCCCTCAGCTCAACTGAGGAATTGCTTTGGAAACTGGATGACTTGAGTGCAGTAGAGGAAAGTGGAACTCCATGTGTAGCGGTGAAATGCGTAGATATATGGAAGAACACCAGTGGCGAAGGCGGCTTTCTGGACTGTAACTGACGATGAGGCTCG
+
FFFFFFFFFFFFFFFFFFFFFFFFFFFFFFFFFFFFFFFFFFFFFFFFFFFFFFFFFFFFFFFFFFFFFFFFFFFFFFFFFFFFFFFFFFFFFFFFFFFFFFFFFFFFFFFFFFFF:FFFFFFFF:FFFFFFFFFFFFFFFFF:FFFFFFFFFFFFFFFFFFFFFFFFFFFFFFFFFFFFFFFFFFFF:FFFFFFFFFFFF:FFFFFFFFFFFFFFFF::F,FFFF:FFFFF:FFFF:FF,,F,F,:FFF,
@A00769:42:HV3CFDRXX:1:2101:16785:22952 1:N:0:GGAGGCCAAG+CCGGTAACAC
GTGTCAGCAGCCGCGGTAAGGCAGCGTCAGATGTGTATTAGATACCCCAGTAGTCC
+
FFFFFFFFFFFFFFFFFFFF:FFF,FFFFFFF,FFFFF:F:FF,,,::F:F,F:F,
@A00769:42:HV3CFDRXX:1:2101:26756:22968 1:N:0:CGAGGCCAAG+CCGGTAACAC
GTGTCAGCAGCCGCGGTAATACGTAGGTGGCAAGCGTTGTCCGGATTTATTGGGCGTAAAGCGAGCGCAGACGGTTATTTAAGTCTGAAGTGAAAGCCCCCGGCTCAACCGGGGAGGGTCATTGGAAACTGGGAGACTTGAGTGCAGAAGAGGAGAGTGGAATTCCATGTGTAGCGGTGAAAAGCGTAGATATATGGAGGAACACCAGTGGCGAAGGCGGCTCTCTGGACTGTAACTGACGCTGAGGCTCG
+
FFFFFFFFFFFFFFFFFFFFFFFFFFFFFFFFFFFFFFFFFFFFF:F:FFFFFFFFFFFFFFFFFFFFFFFFF:FFFFFFFFFFFFFFFFFFFFFFFFFFFFFFFFFFFFFFFFFFFFFFFFFFFFFFFFF:FFFFFFFFFFFFFFFFFFFFFF:FFFFFFFFFFFFFFFFFFFFFFFFFFFFF:FFFFFFFFFFF,FF:FFFFFFFF:FFFFFFFFFFFFFFFFFFF,:FFF:FFFF:F:FFFFFFF,FF
@A00769:42:HV3CFDRXX:1:2101:12102:22983 1:N:0:CGAGGCCAAG+CCGGTAACAC
GTGTCAGCCGCCGCGGTAATACGTATGTTCCAAGCGTTATCCGGATTTATTGGGCGTAAAGCGAGCGCAGACGGTTATTTAAGTCTGAAGTGAAAGCCCTCAGCTCAACTGAGGAATTGCTTTGGAAACTGGATGACTTGAGTGCAGTAGAGGAAAGTGGAACTCCATGTGTAGCGGTGAAATGCGTAGATATATGGAAGAACACCAGTGGCGAAGGCGGCTTTCTGGACTGTAACTGACGTTGAGGCTCG
+
FFFFFFFFFFFFFFFFFFFFFFFFFFFFFFFFFFFFFF,FFFFFFF:FFF:FFFFFFFFFFFFFFFFFFFFFFFF:FFFFFFFFFFFFFFFFFFFFFFFFFFFFFFF,FFFFFFF,FFFFF,FF:FF:F:FFFFFFFFFFFFFFFFFFFFFFFF,:FFFFF,FFFFFFFFFFFFFFFFFFF,FFFFF,FF,F:FF:FFFFFFFFFFFFFFFFFFF:FFFFFFFFFFFFFFF:FFFFFFFFFFFFFFFFFFF
@A00769:42:HV3CFDRXX:1:2101:1118:22999 1:N:0:CGAGGCCAAG+CCGGTAACAC
GTGCCAGCAGCCGCGGTAATACGTATGTTCCAAGCGTTATCCGGATTTATTGGGCGTAAAGCGAGCGCAGGCGGTTTCTTAAGTCTGATGTGAAAGCCCCCGGCTCAACCGGGGAGGGTCATTGGAAACTGGGAGACTTGAGTGCAGAAGAGGAGAGTGGTATTCCATGTGTAGCGGTGAAATGCGTAGATATATGGAGGAACACCAGTGGCGAAGGCGGCTCTCTGGTCTGTAACTGACGCTGAGGCTCG
+
:FFFF:FF:FFFFFFFFFFFFFFFFFFFFFFFFFFFFFFFFFFFFFFFFFFFFFFFFFFFFFFFFFFF:FFFFFFFFFFF:FFFFFFFFFFF:F,FFFFFFFFFF,FF:FF:FFFFFFF:FFFFFF:F:FFFFFFF:F,FFFFF:FF,,FFFFFF,FFFF,FFFFF,FF,FF,FFFFFF:,FFF,FF:F:F,F,FF,FFF:F,:::FFFFF:F::FFFFF:FFF:FFFF:FFFF,:FFF:F:FFFFF,F:F
@A00769:42:HV3CFDRXX:1:2101:22272:23030 1:N:0:CGAGGCCAAG+CCGGTAACAC
GTGTCAGCCGCCGCGGTAATACGTAGGTGGCAAGCGTTGTCCGGATTTATTGGGCGTAAAGCGAGCGCAGGCGGTTTCTTAAGTCTGATGTGAAAGCCCCCGGCTCAACCGGGGAGGGTCATTGGAAACTGGGAGACTTGAGTGCAGAAGAGGAGAGTGGAATTCCATGTGTAGCGGTGAAATGCGTAGATATATGGAGGAACACCAGTGGCGAAGGCGACTCTCTGGTCTGTAACTGACGCTGAGGCTCG
+
FFFFFFF:FFFFFFFFFFFFFFFFFFFFFFFFFFFFFFFFFFFFFF:FFFFFFFFFFFFFFFFFFFFFFFFFFFFFFFFFFFFFFFFFFFFFFF,FFFFFFFFFFFFFF:FFFFFFFFFFFFFFFF:FFFFFFFFFFFFFFFFFFFFF:FFF:FFFF:FFFFFFFFFFFFFFFFFFFFFF:FFFFFFFFFFF,FFFFFFFFFF:FFFFFFFFFFFFFF:FFFFFFFFFFFFFFFFFFFFFFFFFFF:FFFF
@A00769:42:HV3CFDRXX:1:2101:2582:23062 1:N:0:CGAGGCCAAG+CCGGTAACAC
GTGTCAGCCGCCGCGGTAATACGTAGGTGGCAAGCGTTGTCCGGATTTATTGGGCGTAAAGCGAGCGCAGGCGGTTTCTTAAGTCTGATGTGAAAGCCCCCGGCTCAACCGGGGAGGGTCATTGGAAACTGGGAGACTTGAGTGCAGAAGAGGAGAGTGGAATTCCATGTGTAGCGGTGAAATGCGTAGATATATGGAGGAACACCAGTGGCGAAGGCGGCTCTCTGGTCTGTAACTGACGCTGAGGCTCG
+
FFFFFFFFFFFFFFFFFFFFFFFFFFFFFFFFFFFFFFFFFFFFFFFFFFFFFFFFFFFFFFFFFFFFFFFFFFFFFFFFFFFFFFFFFFFFFFFFFFFFFF:FFF:FFFFFFFFFFFFFFFFFFFFFFFFFFFFFFFFFFFFFFFFF:FFFFFFFFF::FFFFFFFFFFFF,FFFFFFFFFFFFFF:FFFFFF:FFFFFFFFFFF,,FF,F,:FFFFFFFFFFFFF:FFF:FFFFFF:F,FFFFF,FFF,
@A00769:42:HV3CFDRXX:1:2101:14452:23109 1:N:0:CGAGGCCAAG+CCGGTACCAC
GTGCCAGCAGCCGCGGTAATACGTAGGTGGCAAGCGTTGTCCGGATTTATTGGGCGTAAAGCGAGCGCAGGCGGTTTCTTAAGTCTGATGTGAAAGCCCCCGGCTCAACCGGGGAGGGTCATTGGAAACTGGGAGACTTGAGTGCAGAAGAGGAGAGTGGAATTCCATGTGTAGCGGTGAAATGCGTAGATATATGGAGGAACACCAGTGGCGAAGGCGGCTCTCCGGTCTGTAACTGACGCTGAGGCTCG
+
FFFFFFFFFFFFFFFFFFFFFFFFFFFFFFFFFFFFF:FFFFFFF,F:,,FFFFFFFFFFFFFFFFFFFFFFFFFFFFFFFFFFFFF:FFFFFFFFFFFFFFFFFFFFFFFFFFFFFFFFFFFFFFFF:FFFFFFFF:FFFFFFFFFF,FFFFFFFFFFFFFFFFFFFF,FFFFFFFFFFFFFFFFFFFFFFFFFF:FFFFFFFFFFFFFFFFFFF:FFFFFFFF:FFFFF:FFFFFFFFFFFFFF,FFFF
@A00769:42:HV3CFDRXX:1:2101:9733:23171 1:N:0:CGAGGCCAAG+CCGGTAACAC
GTGTCAGCAGCCGCGGTAAGGCAGCGTCAGATGTGTATTAGAAACCCCCGTAGTCC
+
FFFFFFFFFFFFFFFFFFFFFFFFFFFFFFFFFFFFFFFFFFFFFFFFFFFFFFFF
@A00769:42:HV3CFDRXX:1:2101:5547:23187 1:N:0:CGAGGCCAAG+CCGGTAACAC
GTGTCAGCAGCCGCGGTAAGGCAGCGTCAGATGTGTATTAGATACCCGTGTAGTCC
+
FFFFFFFFFFFFFFFFFFFFFFFFFFFFFF:FFFFFFFFFFFFFFFFFFFFFFFFF
@A00769:42:HV3CFDRXX:1:2101:14290:23202 1:N:0:CGAGGCCCAG+CCGGTAACAC
GTGTCAGCAGCCGCGGTAATACGTAGGTGGCAAGCGTTGTCCGGATTTATTGGGCGTAAAGCGAGCGCAGGCGGTTTCTTAAGTCTGATGTGAAAGCCCCCGGCTCAACCGGGGAGGGTCATTGGAAACTGGGAGACTTGAGTGCAGAAGAGGAGAGTGGAATTCCATGTGTAGCGGTGAAATGCGTAGATATATGGAGGAACACCAGTGGCGAAGGCGGCTCTCTGGTCTGTAACTGACGCTGAGGCTCG
+
FFFFFFFF:FFFFFFFFFFFFFFFFFFFFFFFFFFFFFFFFFFFFF:FFFFFFFFFFFFFFFFFFFFFFFFFFFFFFFFFFFF:FFFFFFFFFFFFFFFFFFFFFFFFFFFFFFFFFFFFFFFFFFFFFFFFFFFFFFFFFFFFF:FFFFFFFFFFFFFFFFFFFFFFFFFFFFFFFFFFFFFFFFFFFF:F:FFFFFFFFFFFFFFFFF:FFFFFFFFFFFFFF,F::FFFFFFFFFFFFFFFFFFFFF:
@A00769:42:HV3CFDRXX:1:2101:1841:23218 1:N:0:CGAGGCCAAG+CCGGTAACAC
GTGTCAGCAGCCGCGGTAATACGTAGGTGGCAAGCGTTGTCCGGATTTATTGGGCGTAAAGCGAGCGCAGGCGGTTTCTTAAGTCTGATGTGAAAGCCCCCGGCTCAACCGGGGAGGGTCATTGGAAACTGGGAGACTTGAGTGCAGAAGAGGAGAGTGGAATTCCATGTGTAGCGGTGAAATGCGTAGATATATGGAGGAACACCAGTGGCGAAGGCGACTCTCTGGTCTGTAACTGACGCTGAGGCTCG
+
FFFFFFFFFFFFFFFFFFFFFFFFFFFFFFFFFFFFFFFFFFFFFFFFFFFFFFFFFFFFFFFFFFFFFFFFFFFFFFFFFFFFFFFFFFFFFFFFFFFFFFFFFFFFFFFFFFFFFFFFF:FFFFFFFFFFFFFFFFFFFFFFFFFF:FFFFFFFFFFFFFFFFFFFFFFFFFFFFFFFFFFFFFFFFF,FFFFFFFFFFFFFFFFFFFF:FFFFFFFFFFFFFFF:FFFFFFFFFFFF:,FFF::FFF,
@A00769:42:HV3CFDRXX:1:2101:4824:23249 1:N:0:CGAGGCCAAG+CCGGTAACAC
GTGCCAGCAGCCACGGTAATACGTAGGTGGCAAGCGTTGTCCGGATTTATTGGGCGTAAAGCGAGCGCAGGCGGTTTCTTAAGTCTGATGTGAAAGCCCCCGGCTCAACCGGGGAGGGTCATTGGAAACTGGGAGACTTGAGTGCAGAAGAGGAGAGTGGAATTCCATGTGTAGCGGTGAAATGCGTAGATATATGGAGGAACACCAGTGGCGAAGGCGACTCTCTGGTCTGTAACTGACGCTGAGGCTCG
+
FFFFFFFFFFFFFFFFF:FFFFFF:FFFFFFFFFFFF,FFF,FFFFF:FFFFFFFFFF:FFFFFFFFFFFFFFFFFFFFFFFFFFFFFFFFFFFFFF:FFFFFFFFFFFFFFFFFFFFF:F,FFF:F:,:FFF:::FF:FFFFFF,FFFFFFF,FFF:FFFFFFFFF:F,FFFFF:F:FFF:FF:FF:F:F,FF:FFFFFF,FFFFFFFFFFFFF:FFFF:FFFFFFFF:FFFF:FFFFFF,FFFFFFFFF
@A00769:42:HV3CFDRXX:1:2101:25382:23281 1:N:0:CGAGGCCAAG+CCGGTAACAC
GTGTCAGCAGCCGCGGTAATACGTAGGTGGCAAGCGTTGTCCGGATTTATTGGGCGTAAAGTGAGCGCAGGCGGTTTCTTAAGTCTGATGTGAAAGCCCCCGGCTCAACCGGGGAGGGTCATTGGAAACTGGGAGACTTGAGTGCAGAAGAGGAGAGTGGAATTCCATGTGTAGCGGTGAAATGCGTTGATATATGGAGGAACACCAGTGGCGAAGGCGACTCTCTGGTCTGTAACTGACGCTGAGGCTCG
+
FFFFFF:FFFFFFFFFFFFFFFFF:FFFFFFFFFFFFFFFFFFFFF,FFFFFFFFFFFFFFFFFFFFFF:FFFFFFFFFFFFFFFFFF:F:FFFFFFFFFFFFFFFF:FFFFFF,FFFFF::FFF:F:F:FFFFFF:FFFFFFFFFFF:FFFFFF:FFF,FFFFF:F:FFFFFFFFF,FF:FFFFFF,FF,FFFF,FFFFFFFFFFFF,::,FFFFFF:FFFFFFFFFFFF,F,FFF,FFFFF:FFFFFF,
@A00769:42:HV3CFDRXX:1:2101:7166:23296 1:N:0:CGAGGCCAAG+CCGGTAACAC
GTGCCAGCAGCCGCGGTAATACGTAGGTGGCAAGCGTTGTCCGGATTTATTGGGCGTAAAGCGAGCGCAGGCGGTTTCTTAAGTCTGATGTGAAAGCCCCCGGCTCAACCGGGGAGGGTCATTGGAAACTGGGAGACTTGAGTGCAGAAGAGGAGAGTGGAATTCCATGTGTAGCGGTGAAATGCGTAGATATATGGAGGAACACCAGTGGCGAAGGCGGCTCTCTGGTCTGTAACTGACGCTGAGGCTCG
+
FFFFFFFFFFFFFFFFFFFFFFFFFFFFFFF:FFFF:FFFFFFFFF:FFFFFFFFFFFFFFFFFFFFFFFFFFFFFFFF:FFFFFFF:FFFFFFFFFFFFFFFF,FFFFF:FFFFFFFFFFFFFFF:F:FFFFFFFFF:FFFFFF,FFFF,FFFFFFFFFFFFFFF:FFFFFFFFFFFFFFF::FF::FFFF,FFFFFFFFFFFFFFFFFFFFFFFFF:FFFFFFFFFFFF:FFFFFFFFFFFFFF,FFF,
@A00769:42:HV3CFDRXX:1:2101:4001:23328 1:N:0:CGAGGCCAAG+CCGGTAACAC
GTGCCAGCCGCCGCGGTAATACGTAGGTGGCAAGCGTTGTCCGGATTTATTGGGCGTAAAGCGAGCGCAGGCGGTTTCTTAAGTCTGATGTGAAAGCCCCCGGCTCAACCGGGGAGGGTCATTGGAAACTGGGAGACTTGAGTGCAGAAGAGGAGAGTGGAATTCCATGTGTAGCGGTGAAATGCGTAGATATATGGAGGAACACCAGTGGCGAAGGCGACTCTCTGGTCTGTAACTGACGCTGAGGCT
+
FFFFFFFFFFFFFFFFFFFF:FFFFFFFFFFFFFFFFFFFF,FFFFFFF,FFFFFFFFF:FFFFFFFFFFFFF,FFFFFFFFFFFFFFFFFFFFFFFFFFFFFFFFFFFFFFFFFFFFFFFFFFFF:FFFFFFFFFFFFFFFFFFFFFFFFFFFFFFFFFFFFFFF,FFFFFFFFFFFFFFFFFFFFFFFFF,FFFFF:FF:FFFFFFFFFFFFFFFFFFFFFFFF:FFFFFFFFFFFFF,FFFFF:FF
@A00769:42:HV3CFDRXX:1:2101:16369:23359 1:N:0:CGAGGCCAAG+CCGGTACCAC
GTGCCAGCCGCCGCGGTAATACGTAGGTGGCAAGCGTTGTCCGGATTTATTGGGCGTAAAGCGAGCGCAGGCGGTTTCTTAAGTCTGATGTGAAAGCCCCCGGCTCAACCGGGGAGGGTCATTGGAAACTGGGAGACTTGAGTGCAGAAGAGGAGAGTGGAATTCCATGTGTAGCGGTGAAATGCGTAGATATCTGGAGGAACACCAGTGGCGAAGGCGGCTCTCTGGTCTGTAACTGACGCTGAGGCTCG
+
FFFFFFFFFFFFFFFFFF:FFFFFFFFFFFFFFFFFFFFFFFFFF:FF,FFFFFF:FFFFFFFFFFFFFFFFFFFFFFFFFFFF:FFFFFFFF:FFFFFFFFFFFFFFFFFFFFF:FFFFFFFFFF,F,:FFFFFFF,,FFFFFFFFFFFF:FFFFFFFFFF,FF:FFFFFFF:FFFFFFFFF:FFFFFFF:F,FF,FFFFF,F:FFFFFFFFFFFFFFFFFFFFFFFFFFFF,,FFF:FF:F:FF:FF,F
@A00769:42:HV3CFDRXX:1:2101:20618:23359 1:N:0:CGAGGCCCAG+CCGGTAACAC
GTGTCAGCCGCCGCGGTAATACGTAGGTGGCAAGCGTTGTCCGGATTTATTGGGCGTAAAGCGAGCGCAGGCGGTTTCTTAAGTCTGATGTGAAAGCCCCCGGCTCAACCGGGGAGGGTCATTGGAAACTGGGAGACTTGAGTGCGGAAGAGGAGAGTGGTATTCCTTGTGTAGCGGTGAAATGCGTAGGTATGTGGAGGTAAACCAGTGGCGAAGGCGGCTCTCTGGTCTGTAACTGACGCTGAGGAGCG
+
FFF,FFFF:FFF::FF:F,FFFFFFF,F:,,FFFFF:,:FFFFFFF,FFFF:,,:FFFFFF,F:,F,FF::F:FFFF,:FF:FFFF:FF,FFFF,,F::FFF::::F:,F,:FFFFFFFF,,FF,F,FF,FF:,F,:F,FFFFFF,,,,F,FFFFFF,FF,,,,,:,FFFF,FFF:FFFF:,FFFF:FF,F,:,FF:FFF,,,,,FFFFFFFF,:FF,F:F,::F:FFFFF,F,,F:F::F:,F,FF,,,F
@A00769:42:HV3CFDRXX:1:2101:22733:23359 1:N:0:CGAGGCCAAG+CCGGTAACAC
GTGTCAGCCGCCGCGGTAAGGCAGCGTCAGATGTGTATTAGATACCCGTGTAGTCC
+
FFFFFFFFFFFFFFFFFFFFFFFFFFFFFFFFFFFFFFFFFFFFFFFFFFFFFFFF
@A00769:42:HV3CFDRXX:1:2101:3495:23516 1:N:0:CGAGGCCAAG+CCGGTAACAC
GTGTCAGCCGCCGCGGTAATACGTAGGTGGCAAGCGTTGTCCGGATTTATTGGGCGTAAAGCGAGCGCAGGCGGTTTCTTAAGTCTGATGTGAAAGCCCCCGGCTCAACCGGGGAGGGTCATTGGAAACTGGGAGACTCGAGTGCAGAAGAGGAGAGTGGAATTCCATGTGTAGCGGTGAAATGCGTAGATATATGGAAGAACACCAGTGGCGAAGGCGGCTGTCTGGACTGTAACTGACGATGAGGCTCG
+
FF:,FFFFFFFFFFFFFFFFFFF:FFFFFF:,FFFFFFFFFFFFF,F,FFFFFFFFFFFFFFFFFFF:FFFFFF:F,FF:FFFFFFFF::FFFFFFFFFFFFFFFFFFFF:FFFFF:FFF:F,,:F:FF,:F::F:FF:FFFFFF:FFFFFFFFFFFFFFFFFFFFFFFFFFFF:F:FFFFFFFFFFFFFFFFFFFFFFF,FFFFFFFFFFFFFFFFFFFFF,FFFFFF:,::,:FFFFF:,F:FF:,:F,
@A00769:42:HV3CFDRXX:1:2101:1705:23672 1:N:0:CGAGGCCAAG+CCGGTAACAC
GTGTCAGCAGCCGCGGTAATACGTAGGTGGCAAGCGTTGTCCGGATTTATTGGGCGTAAAGCGAGCGCAGGCGGTTTCTTAAGTCTGATGTGAAAGCCCCCGGCTCAACCGGGGAGGGTCATTGGAAACTGGGAGACTTGAGTGCAGAAGAGGAGAGTGGAATTCCATGTGTAGCGGTGAAATGCGTAGATATATGGAGGAACACCAGTGGCGAAGGCGACTCTCTGGTCTGTAACTGACGCTGAGGCTCG
+
FFFFFFFFFFFFFFFFFFFFFFFFFFFFFFFF:FFF::FFFFFFFF,FFFFFFFFFFFFFFFFFFFFFFFFFFFFFFFFFFFFFFFFFFFFFFFFFFFFFFFFFFFFFFFFFFFFFFFFFFFFFFFFFFFFFFFFF:FFFFFFFFFFFF:FFFFFFFFFFFFFFFFFFFFFFFFFFFFFF:FFF:FFFFFFFFFFFF:FFFFFFFFFFFFF::FFFFFFF:FFFFFF:FFF:FFFFFFFF,FFFFF,FFF:
@A00769:42:HV3CFDRXX:1:2101:8739:23703 1:N:0:CGATGCCAAG+CCGGTAACAC
GTGCCAGCAGCCGCGGTAATACGTAGGTGGCAAGCGTTGTCCGGATTTATTGGGCGTAAAGCGAGCGCAGGCGGTTTCTTAAGTCTGAGGTGAAAGCCCCCGGCTCAACCGGGGAGGGTCATTGGAAACTGGGAGACTTGAGTGCAGAAGAGGAGAGTGGAATTCCATGTGTAGCGGTGAAATGCGTAGATATATGGAGGAACACCAGTGGCGAAGGCGGCTCTCTGGAGTGAAACTGACGCTGAGGCTCG
+
FFFFFFFFFFFFFFFFFFFFFFF,FFF:FF::FFFFFFFF,FFFF:F,FFFFFFFFFFFFFFFF:FF,:FFFFFF,F:F:FFFF,,FF,FFFF:FFFFFFFFFFFFF:FF,,FFFF,:,F::F:FFF:F,::,:F:FF:FFFFFF,:,FFFFFFFFFFFFFFFF:F:,FFFFFF,FFFFFF,FFFFF,FF,FF::FFFFF:FFFFFFFFFFFFFFFFFFFFFFFFFFF,,,F,,:FFF:FFFFFFFF,,FF
@A00769:42:HV3CFDRXX:1:2101:9769:23703 1:N:0:CGAGGCCCAG+CCGGTAACAC
GTGTCAGCAGCCGCGGTAATACGTAGGTGGCAAGCGTTGTCCGGATTTATTGGGCGTAAAGCGAGCGCAGGCGGTTTCTTAAGTCTGATGTGAAAGCCCCCGGCTCAACCGGGGAGGGTCATTGGAAACTGGGAGACTTGAGTGCAGAAGAGGAGAGTGGAATTCCATGTGTAGCGGTGAAATGCGTAGATATATGGAGGAACACCAGTGGCGAAGGCGACTCTCTGGTCTGTAACTGACGCTGAGGCTCG
+
FFFFFFFFFFFFFFFFFFFF:FFFFFFF:FF:FFFFF,FFFFFFFFF:FFFFFFFFF:FFFFFFFFFFFFFFFFFFFFFFFFFFFFFFFFFFF,FFFFFFFFFFFFFFFFFFFFFFFFFFFFFFFF,FFFFFFFFFFF:FFFFFFFF:,FFFFFFFFFFFFFFFFFFFFFFFFFFFFFFFFFFFFFFFFFFF:FFFFFFFFFFFF:F::FFFFFFF,FFFFFFFFFF:FFFFFFFFFFFFFFFFFF,FFF,
@A00769:42:HV3CFDRXX:1:2101:14642:23782 1:N:0:CGAGGCCAAG+CCGGTAACAC
GTGTCAGCCGCCGCGGTAATACGTAGGTGGCAAGCGTTGTCCGGATTTATTGGGCGTAAAGCGAGCGTAGGCGGTTTCTTAAGTCTGATGTGAAAGCCCCCGGCTCAACCGGGGAGGGTCATTGGAAACTGGGAGACTTGAGTGCAGAAGAGGAGAGTGGAATTCCATGTGTAGCGGTGAAATGCGTAGATATATGGAGGAACACCAGTGGCGAAGGCGGCTCTCTGGTCTGTAACTGACGCTGAGGCTCG
+
FFFFFFFFFFFFFFFFFFFFFFFFFFFFFFFFFFFFFFFFFFFFFFFFFFFFFFFFFFFFFFFFFFFFFFFFFFFFFFFFFFFFFFFFFFFFFFFFFFFFFFFFFFFFFFFFFFFFFFFFFFFFFFFFFFFFFFFFFFFFFFFFFFFFFFFFFFFFFFFFFFFFFFFFFFFFFFFFFFFFFFFFFFFFFFFFF:FF:FFFFFFFFFFF:FFFFFFFFFFFFFFFFF:FFFF,FFFFFFFF:FFFFF,FFF,
@A00769:42:HV3CFDRXX:1:2101:13630:23876 1:N:0:CGAGGCCAAG+CCGGTAACAC
GTGCCAGCAGCCGCGGTAATACGTAGGTGGCAAGCGTTGTCCGGATTTATTGGGCGTAAAGCGAGCGCAGGCGGTTTCTTAAGTCTGATGTGAAAGCCCCCGGCTCAACCGGGGAGGGTCATTGGAAACTGGGAGACTTGAGTGCAGAAGAGGAGGGTGGAATTCCATGTGTAGCGGTGAAATGCGTAGATATATGGAGGAACACCAGTGGCGAAGGCGACTCTCTGGTCTGTAACTGACGCTGAGGCTCG
+
FF::FFFFFFFFFFFFFFF:FFFFFFFFFFFFFFFFFFFFF:FFFF,FFFFFFFFFFF:FFFF:FFFFFFFFFFFFFFFFFFFFFFF,,FFFF,FFFFFFFFFFFFF,FFFFFF,FFFFFF,FFFFFFFFFFFFFFFFFFFFFFFFFF,FFFFF:FFFFF:FFFF,F,FFFF,,F:FFFF,:FF,FF,FF:F:F:FF::FFF:,F,FFFFFFF:F::FFFFFFFFFFFFFFFFFF:FFFFFFFFFF,FFF:
@A00769:42:HV3CFDRXX:1:2101:21287:23891 1:N:0:CGAGGCCAAG+CCGGTAACAC
GTGCCAGCCGCCGCGGTAATACGTAGGTGGCAAGCGTTATCCGGAATTATTGGGCGTAAAGCGCGCGTAGGCGGTTTTTTAAGTCTGATGTGAAAGCCCACGGCTCAACCGTGGAGGGTCATTGGAAACTGGAAAACTTGAGTGCAGAAGAGGAAAGTGGAATTCCATGTGTAGCGGTGAAATGCGCAGAGATATGGAGGAACACCAGTGGCGAAGGCGACCTTCTGGTCTGTAACTGACGCTGATGTGCG
+
FFFFFFFFFFFFFFFFFFFFFFFFFFFFFFFFFFFF:FFFFFFFFF:F,FFFFFFFFFFFFFFFFFFFFFFFFFFFF,FF:FF:,FFFFFFFFFFFFFFFFFFFFFFFFFFFFFFFFFFFFFFFFF:FF,FFFFF:F:FFFFFFFFFFFFFFFFFFFFFFFFFFFFFFFFFFFFFFFFFFFFFF,:FFF:FFF,F:,FFFFF::FFFF:FFF,::FFFFFFFFFFFFFFFFFFFFFFFFF,FFFF:FFF,:
@A00769:42:HV3CFDRXX:1:2101:9525:23938 1:N:0:CGAGGCCAAG+CCGGTAACAC
GTGCCAGCCGCCGCGGTAATACGTAGGTGGCGAGCGTTATCCGGAATGATTGGGCGTAAAGGGTGCGTAGGCGGCCTGCTAAGTCTGGAGTGAAAGGTACCGGCTCAACCGGTACAGGCTCTGGAAACTGGCGGGCTAGAGAGCAGGAGAGGGCGGTGGAACTCCATGTGTAGCGGTAAAATGCGTAGATATATGGAAGAACACCAGTGGCGAAGGCGGCCGCCTGGCCTGTTACTGACGCTGAGGCACGA
+
FFFFFFFFFFFFFFFFFFFFF:F:FFFFFFFFFFFFFFFFFFFFF,FFF:FFFFF:FFFFFFFFFFFF:FFFFFFFFF::FFFFFFFFF:FFF:F:FFFFFFFFFFFF:FFFFFFFFFFFF:FF,FFFFFFFFFFFFFFFF:FFFFF::FFFFFFFFFFFFFFFFFFFF:FFFFFFFFFF,FFFFFFFFFFFFF:FF:FFFFFFFFF:FFFFF:FFFF:FFFFFFFFF::F:FFFFF:F:FFFFF,FFFFF
@A00769:42:HV3CFDRXX:1:2101:9977:23970 1:N:0:CGAGGCCAAG+CCGGTAACAC
GTGCCAGCCGCCGCGGTAATACGTAGGTGGCAAGCGTTGTCCGGATTTATTGGGCGTAAAGCGAGCGCAGGCGGTTTCTTAAGTCTGATGTGAAAGCCCCCGGCTCAACCGGGGAGGGTCATTGGAAACTGGGAGACTTGAGTGCAGAAGAGGAGAGTGGAATTCCATGTGTAGCGGTGAAATGCGTCGAGATATGGAGGAACACCAGTGGCGAAGGCGACTCTCTGTACTGTAACTTACGCTGAGGCTCG
+
,FFF:F,F,:FF,FF:FFF,F::FFFF,FFFFF:F,FF:FFF,FFF,:FF,FFF:FFFFF,F,::::FFFFFF:,FF:::FF:FFF:F:F:,,FFF,FF,FFFF:FF,F:,F:F,FFFFFF,,FFFFFF:FF,FFFFF:,F:::FFFFF:F::FFF,,FF:FF,F,FF,F:FFFFF::FFFFF:F,:,FF,:,FFFFF:FFFFF,:,,,,:F,F:::FFFF,F,FF,,,F:,,FF,F,FF,:FFF,,FFF,
@A00769:42:HV3CFDRXX:1:2101:23845:24032 1:N:0:CGAGGCCAAG+CCGGTAACAC
GTGTCAGCCGCCGCGGTAATACGTAGGTGGCAAGCGTTGTCCGGATTTATTGGGCGTAAAGCGAGCGCAGGCGGTTTCTTAAGTCTGATGTGAAAGCCCCCGGCTCAACCGGGGAGGGTCATTGGAAACTGGGAGACTTGAGTGCAGAAGAGGAGAGTGGAATTCCATGTGTAGCGGTGAAATGCGTAGATATATGGAGGAACACCAGTGGCGAAGGCGACTCTCTGGTCTGTAACTGACGCTGAGGCTCG
+
FFFFFFFFFFFFFFFFFFFFFFFFFFFFFFFFFFFFFFFFFFFFFFF:F:FFFFFFFFFFFFFFFFFFFFFFFFFFFFFFFFFFFFFF,FFFFFFFFFFFFFFFFFFFFF:FFFFFFFFFFFFFFFF,F:FF,FFFFF,FFFFFFFFF:FFFFFFFFFFFFF:FFFF,FF:FFFFFFFFFFFF:FF:FFF:F:FF:FF,FFFFFFFFFFFFFF,,FFFF,FFFFFFFFFFF,:,FFF,:FFFF::FF,FFF
@A00769:42:HV3CFDRXX:1:2101:24514:24032 1:N:0:CGAGGCCAAG+CCGGTAACAC
GTGCCAGCCGCCGCGGTAATACGTAGGTGGCAAGCGTTGTCCGGATTTATTGGGCGTAAAGCGAGCGCAGGCGGTTTCTTAAGTCTGATGTGAAAGCCCCCGGCTCAACCGGGGAGGGTCATTGGAAACTGGGAGACTTGAGTGCGGAAGAGGAGAGTGGAATTCCATGTGTAGCGGTGAAATGCGTAGATATATGGAGGAACACCAGTGGCGAAGGCGGCTCTCTGGTCGGTGGCTGACGCTGAGGGTCG
+
FFFFFFFFFFFFFFFFFFFFFFFFFFF:FFFFFFFFFFFFF:FFFF:FFFFFFFFFFFFFFFFFFFFF:FFFFFFFFFFF:FFF:FFF,FFF,:,F:FF:FFFFFFFF:FFFFF,FFF,FF,FFF::,F,FFFFF::F:F:FFFF,F:FF:FF,F,F:FF:,FFF:FFFFFF,F:FF,F:,,FF:FF,FF,,,,:FF:FF,,,,::,F,FF:F,,FF,FF,F,F,FFF:,,F,,,:,F,,F,,F,FF,,FF
@A00769:42:HV3CFDRXX:1:2101:15176:24079 1:N:0:CGAGGCCAAG+CCGGTAACAC
GTGTCAGCAGCCGCGGTAATACGTATGTTCCAAGCGTTATCCGGATTTATTGGGCGTAAAGCGAGCGCAGACGGTTATTTAAGTCTGAAGTGAAAGCCCTCAGCTCAACTGAGGACTTGCTTTGGAAACTGGATGACTTGAGTGCAGTAGAGGACAGTGGAACTCCATGTGTAGCGGTGAAATGCGTAGAGATATGGAAGAACACCAGGGGCGAAGGCGGCTTTCTGGACAGTAACTGACGTTGAGGCTCG
+
F:FF,F:,FFFF:,FFFFFFFF:,FF,F,FF:,FFF:FFFFF:F:FFF,FF::,FFFFF::F:FFFFFF::FFF::F:FFF:,FF:F:F,F,,F:,F::FF,FFFFF,,:FFFFF,FF:,FF:,,FF:,,,FF:F,,FF,F:FF,,:F::F::F,F:F,F:FFFFFFFF:F,FFF:::FFFF,,,::,FF,FF:FF:,,F:F::,F,,,F,,FFF,F,:FF:,FFFF,:,,,F:FF,F:,FF:,F,:,FF,
@A00769:42:HV3CFDRXX:1:2101:13512:24267 1:N:0:CGAGGCCAAG+CCGGTAACAC
GTGTCAGCCGCCGCGGTAATACGTATGTTCCAAGCGTTATCCGGATTTATTGGGCGTAAAGCGAGCGCAGACGGTTAGTTAAGTCTGAAGTGAAAGCCCTCAGCTCAACTGAGGAATTGCTTTGGAAACTGGATGAATTGAGTGCAGTAGAGGAAAGTGGAACTCCATGTGTAGCGGTGACATGCGGAGATATATGGAAGAACACCAGTGGCGAAGGCGGCTTTCTGGACTGTAACTGACGGTGAGGCTCG
+
FFFFFF,:F,F:FFF:F:FFFFF:FF:FFFF::FFF,:F:FFFF,FFF,:FFF,,:FFFFFFFFFF::F::,FFF,F,:FFFF:,FFFF:F:FFFFFFFFFFF,,:FF:,F,FFF,FF:FFF,,F:F,FF:FFFF,,,F:FFFFF:F,,,::FFFFF,:F:FFFFFFFF,,F:FFF::FF,F,:F:,::F,F,FFF:FFFF:FFF,:F,F,,FF:F:,,F,F:,,,:FF,F,FFFF:FF,,,F,,F,:,F,
@A00769:42:HV3CFDRXX:1:2101:10321:24283 1:N:0:CGAGGCCAAG+CCGGTAACAC
GTGCCAGCCGCCGCGGTAATACGTAGGTGGCAAGCGTTGTCCGGATTTATTGGGCGTAAAGCGAGCGCAGGCGGTTTCTTAAGTCTGATGTGAAAGCCCCCGGCTCAACCGGGGAGGGTCATTGGAAACTGGGAGACTTGAGTGCAGAAGAGGAGAGTGGAATTCCATGTGTAGCGGTGAAATGCGTAGATATCTGGAAGAACACCAGTGGCGAAGGCGGCTCTCTGGTCTGTAACTGACGCTGAGGCTCG
+
FFFFFFFFFFFFFFFFFF:FFFFFFFFFFFFFFFFFF:FFFFFFFFFFFFFFFFFFFFFFFFFFFFFFFFFFFFFFFFFFFFFFFFFFFFFFFF:FFFFFFFFFFFFFFFFFFFFFFFFF,FFFFF,FFFFFFFFFFF,FFFFFFFFF,F,FFFFFFFFFFFFFFFFFFFFFFFFFF:FFFFFFFF,:F,F,F,FF:,FFF,F,F:FFFFFFF::FFF:FFFF:FFFFFFFFFFF:F:F:FFFFFF,FFFF
@A00769:42:HV3CFDRXX:1:2101:12111:24283 1:N:0:CGAGGCCAAG+CCGGTAACAC
GTGCCAGCCGCCGCGGTAATACGTAGGTGGCAAGCGTTGTCCGGATTTATTGGGCGTAAAGCGAGCGCAGGCGGTTTCTTAAGTCTGATGTGAAAGCCCCCGGCTCAACCGGGGAGGGTCATTGGAAACTGGGCGACTTGAGTGCAGAAGAGGAGAGTGGAATTCCATGTGTAGCGGTGAAATGCGTAGATCTATGGAGGAACACCAGTGGCGAAGGCGGCTCTCTGGTCTGTAACTGACGCTGAGGCCCG
+
FFF:FFFFFFFFFFFFFFFFFFF,FFFFFFFFFFFFFFFFFFFFFFFFFFFFFFFFFFFFFFFFFFFFFFFFFFFFFFFFFFFFF:FFFFFFFFFFFFFFFFFFFFFFFFFFFFFFFFFFF:FFFFFF:FFFF,FFFFFFFF:FFFFFFFFFFFFFFFFFF,FFFFF:FFFFFFFFFFFFFFFF:FFFFFF,F,FFFF:FFFF:FFFFFFFFFFFFFFFFFFFFFFFFF:FFFF,FFFFFFFFFFFF:FF:
@A00769:42:HV3CFDRXX:1:2101:5294:24314 1:N:0:CGAGGCCAAG+CCGGTCACAC
GTGCCAGCAGCCGCGGTAATACGTAGGTGGCAAGCGTTGTCCGGATTTATTGGGCGTAAAGCGAGCGCAGGCGGTTTCTTAAGTCTGATGTGAAAGCCCCCGGCTCAACCGGGGAGGGTCATTGGAAACTGGGAGACTTGAGTGCAGAAGAGGAGAGTGGAATTCCATGTGTAGCGGTGAAATGCGTAGATATATGGAGGAACACCAGTGGCGAAGGCGGCTCTCTGGTCTGTAACTGACGCTGAGGATCG
+
FFFFFFFF::FFF:FFFFFFFFFFFFFFFFFFFFFFF,FFF:FFF:F,FF,FFFFFFF::FFFFFFFFFFFFFFFFFFFFFFFFF:FFFF:F,FFFFFFFF:FFFF:FFFFFFFFFFFFF:,FFF:F:,,FFFFFFFFFFFFFFFFFFFFFFFFFFFFF,:,FFFF,,F,F:FFFFFFFFF:F,,FF:FFF,F:FFF,FF,F:FFFFFFF:FFFFFFFFFFFFFFFFFF:FFF:FFF:::F:FFF,,,FF:
@A00769:42:HV3CFDRXX:1:2101:28718:24361 1:N:0:CGAGGCCAAG+CCGGTAACAC
GTGCCAGCCGCCGCGGTAATACGTAGGTGGCAAGCGTTGTCCGGATTTATTGGGCGTAAAGCGAGCGCAGGCGGTTTCTTAAGTCTGATGTGAAAGCCCCCGGCTCAACCGGGGAGGGTCATTGGAAACTGGGAGACTTGAGTGCAGAAGAGGAGAGTGGAATTCCATGTGTAGCGGTGAAATGCGTAGATATATGGAGGAACACCAGTGGCGAAGGCGGCTCTCTGGTCTGTAACTGACGCTGAGGCTCG
+
FFFFFFFFFFFFFFFFFFFFFFFFFFFFFFFFFFFFFFFFFFFFF:FFFFFFFFFFFFFFFFFFFFFFFFFFFFFFFFF:FFFFF:F:FFFFFFFFFFFFFFFFFFFFFFFFFFFFFFFF:FFFFFF:F:FFFFFFF:FFFFFFFFFF,FFFFFFFFFFFFFFFFFFFFFFFFFFFFFFFFFFFFFFFFFFF:FFFFFFFFFFFFFFFFFFFFFFFFFFFFFFFFFFFF,FFFFFFFFFFFFF:FF:F,F,
@A00769:42:HV3CFDRXX:1:2101:14172:24439 1:N:0:CGAGGCCAAG+CCGGTAACAC
GTGCCAGCCGCCGCGGTAATACGGAGGGTGCAAGCGTTAATCGGAATTACTGGGCGTAAAGCGCACGCAGGCGGTTTGTTAAGTCAGATGTGAAATCCCCGGGCTCAACCTGGGGACTGCATTTGAAACTGGCAAGCTAGAGTCTCGTAGAGGGGGGTAGAATTCCAGGTGTAGCGGTGAAATGCGTAGAGATCTGGAGGAATACCGGTGGCGAAGGCGGCCCCCTGGACGAAGACTGACGCTCAGGTGCG
+
FFFFFFFFFFFFFFFFFF:FFFFFFFFFFFFFFFFFFFFFFFFFFFFFFFFFFFFFFFFFFFFFFFFFFFFFFFFFFFFFFFFFFFFFFFFFFF:FFFFFFFFFFFFFFFFFFFFFFFFFFFFFFFFFFFFFFF:F:F:FFFFFFFFF:::FFFFFFFFFFFFFFF:FFFFFFFFFFFFF:FFF:F,FFFFFFFFFFFFF:FFFFFFFF:,FFFFFFFF:FFFFFFFF:FFFFFFFFFFF:FFF,F:FFFF
@A00769:42:HV3CFDRXX:1:2101:15655:24471 1:N:0:CGAGGCCAAG+CCGGTAACAC
GTGTCAGCCGCCGCGGTAATACGTAGGTGGCAAGCGTTATCCGGAATGATTGGGCGTAAAGGGTGAGCAGGCGGTTCTTCAAGTCATGAGTGAAAGGCAGAAGCTTAACTTCTGTTGGCTGATGAGACTGGAGAACTTGAGTACAGGAGAGGACGGCGGAACTCCATGTGTAGCGGTAAAATGCGTAGAGATATGGAAGAACACCAGTGGCGAAGGCGGCCGCCTGGACTGAAACTGACGCTCAGGCACGA
+
:FFFFFFFFFFFFFFFFFFFFFFFFFFFFFF:FFFFFFFFFFFFFFFFFF:FFFFFF::FFF:FFFFFFFFFFFFFFFFFFFFFF:FFFFFFFFFFFFFFFFFFFFFFFFFFFFFFFFFFFFFFFFFFFFFFFFFFFFFFFFFFFFFFFFFFFFFFFFFFF:FFFFFFFF:FFFFFF:F,:FFFFFFFFF,,FFFFFFFF:F:FFF:FFFFFFFFFFFFFFFFF:FFF:FFF:FFFF:F,FFFFF,FFFFF
@A00769:42:HV3CFDRXX:1:2101:8440:24502 1:N:0:CGAGGCCAAG+CCGGTAACAC
GTGTCAGCAGCCGCGGTAAGGCTCGGAGATGTGTATTAGATACCCCGGTTGTCC
+
F:FFF::FF::F:FFFFFF:,F:F:FFF,FFFF,::FF,,,FFFF:,FF,FFF:
@A00769:42:HV3CFDRXX:1:2101:15257:24502 1:N:0:CGAGGCCAAG+CCGGTAACAC
GTGTCAGCAGCCGCGGTAATACGTAGGTGGCAAGCGTTGTCCGGATTTATTGGGCGTAAAGCGAGCGCAGGCGGTTTCTTAAGTCTGATGTGAAAGCCCCCGGCTCAACCGGGGAGGGTCATTGGAAACTGGGAGACTTGAGTGCAGAAGAGGAGAGTGGAATTCCATGTGTAGCGGTGAAATGCATAGAGATATGGACGAACACCAGTGGCGAAGGCGGCTTTCTGGACTGTAACTGACGTTGAGGCTCG
+
FFFFFFFFFFFFFFFFFFF:FFFFFFFFFFF:FFFFFFFF:FFFFFF,F:FFFFFFFF:FFFFFFFFFFFFFFFFFFFF:FFFFF:FF:FFFFF,:FFFFFFFFFFFFFFFFFFFFFFFFF:FFFFFFFFFFF:FFFFFFFFF:F:,:FFFFFFFFFFFFFFFFFF::FFFFFF:FFFFFF,FFFF:FFF,F:FFFFF,F:F:FFFFF:FFFFFFFFFFFFF,FFFF:F,FFFFFFF:FFF:F:F,FFFF:
@A00769:42:HV3CFDRXX:1:2101:7048:24627 1:N:0:CGAGGCCAAG+CCGGTAACAC
GTGTCAGCCGCCGCGGTAATACGTAGGTGGCAAGCGTTGTCCGGATTTATTGGGCGTAAAGCGAGCGCAGGCGGTTTCTTAAGTCTGATGTGAAAGCCCCCGGCTCAACCGGGGAGGGTCATTGGAAACTGGGAGACTTGAGTGCAGAAGAGGAGAGTGGAATTCCATGTGTAGCGGTGAAATGCGTAGATATATGGAGGAACACCAGTGGCGAAGGCGACTCTCTGGTCTGTCACTGACGCTGAGGCTCG
+
FFFFFFFFFFFFFFFFFFFF,FFFFFFFFFFF:FFFFFFFFFFFF:FFFFFFFFFFFFFFFFF:FFFFFFFFFFFFFFFFFFFFFFFFFFFF:FFFFFFFFFFFFFFFFFFFFFFFFFFFFF:FFF:FFFFFF:FFF:FFFFFFFFFF:FF:FFFFFFFFFFFFF:FFFFFFFFFFFFF:F,FFFFFFFFF:F:FFFFFFFFFFFFF:FFFFFFFFFFFFFFFFFFFFFFFFF,:FFFFFFFFFFFFFFFF
@A00769:42:HV3CFDRXX:1:2101:21423:24627 1:N:0:CGAGGCCAAG+CCGGTAACAC
GTGTCAGCCGCCGCGGTAATACGTAGGTGGCAAGCGTTGTCCGGATTTATTGGGCGTAAAGCGAGCGCAGGCGGTTTCTTAAGTCTGATGTGAAAGCCCCCGGCTCAACCGGGGAGGGTCATTGGAAACTGGGAGACTTGAGTGCAGAAGAGGAGAGTGGAATTCCATGTGTAGCGGTGAAATGCGTAGATATATGGAGGAACACCAGTGGCGAAGGCGACTCTCTGGTCTGTAACTGACGCTGAGGCTCG
+
FFFFFFFFFFFFFFFFFFFFFFFFFFFFFFF,FF,FFFFF::FFFF,:FFFFFFFFFFFFFFFFFFF::FFFFFF:FFFF:FFF,FFF,FFFF:F:FFFFFFFFFFF,FFF:FF::FF:FF:F:FFF,FFFF::FFFFFFFFFFF:F,,FFFFFF:FFF,F:FFFFF:FFFFFFFFFFFFFFF:FFF,FF,:FFFFFFFFFFFFFF:F,,FFFFFFFFFFFFFFFFFFF,F,FFFFFFFFFFF,FF:FFF,
@A00769:42:HV3CFDRXX:1:2101:31982:24627 1:N:0:CGAGGCCAAG+CCGGTAACAC
GTGTCAGCCGCCGCGGTAAGGCAGCGTCAGATGTGTATTAGATACCCCGGTAGTCC
+
FFFFFFFFFFFFFFFFFFFFFFFFFFFFFF:FFFFF:FFFFFFFFFFFFFFFFFFF
@A00769:42:HV3CFDRXX:1:2101:5466:24643 1:N:0:CGAGGCCAAG+CCGGTAACAC
GTGTCAGCCGCCGCGGTAATACGTAGGTGGCAAGCGTTGTCCGGATTTATTGGGCGTAAAGCGAGCGCAGGCGGTTTCTTAAGTCTGATGTGAAAGCCCCCGGCTCAACCGGGGAGGGTCATTGGAAACTGGGAGACTTGAGTGCAGAAGAGGAGAGTGGAATTCCATGTGTAGCGGTGAAATGCGTAGATATATGGAGGAACACCAGTGGCGAAGGCGGCTCTCTGGTCTGTAACTGACGCTGAGGCTCG
+
FFFFF:FFFFFFFFFFFFFFFFFFFFFFFFFFFFFFFFFFFFFFFFFFFFFFFFFFFFFFFFFFFFFFFFFFFFF:FFFFF:FFF:FFFFFFFFFFFFFFFFFFFFF:FFFFFF:FFFFFF,FFFFFFFFFFFFFFFFFFFFFFF:FFFFFFFFFFFFFFFFFFFF:FFFFFFFFFFFFFFFFFFFFFFFFFFFFFFFFFFFFFFFFFFFFFFFFFFFFFFFFFFFFFFFFFFFFFFFFFFFFFFFFFFFF
@A00769:42:HV3CFDRXX:1:2101:20076:24643 1:N:0:CGAGGCCAAG+CCGGTCACAC
GTGCCAGCAGCCGCGGTAATACGTAGGTGGCAAGCGTTGTCCGGATTTATTGGGCGTAAAGCGAGCGCAGGCGGTTTCTTAAGTCTGATGTGAAAGCCCCCGGCTCAACCGGGGAGGGTCATTGGAAACTGGGAGACTTGAGTGCAGAAGAGGAGAGTGGAATTCCATGTGTAGCGGTGAAATGCGTAGATATATGGAGGAACACCAGTGGCGAAGGCGGCTCTCTGGTCTGTAGCTGACGCTGAGGCTCG
+
FFFFF,FFFFFFFFFFFFFFFFFFFFFFFFF:FFFFFFFFFFFFFFF:FFFFFFFFFFFFFFFFFFFFFFFFFFFFFFFFFFFFFFFFFFFFF,,FFFFFFFFFFFFFFFFFFF,FFFFFFFFFFFFFFFFFFFF::FFFFFFFFFFFFFFFFFFFFFFFFFFFFF,FFFFFFFF:FFFFF:FFFFFFFFFFFFFFFFFFFFFFFFFFFFFFF:FFFFFFFFFFFFF:FFFFFFF:FFFFFFFFFFFFFF,
@A00769:42:HV3CFDRXX:1:2101:12400:24721 1:N:0:CGAGGCCAAG+CCGGTAACAC
GTGCCAGCAGCCGCGGTAATACGTAGGTGGCAAGCGTTGTCCGGATTTATTGGGCGTAAAGCGAGCGCAGGCGGTTTCTTAAGTCTGATGTGAAAGCCCCCGGCTCAACCGGGGAGGGTCATTGGAAACTGGGAGACTTGAGTGCAGAAGAGGAGAGTGGAATTCCATGTGTAGCGGTGAAATGCGTAGAGATATGGAGGACCACCAGTGGCGAAGGCGACTCTCTGGTCTGTAACTGACGCTGAGGCTCG
+
FFFFF:FFFFFFFFFFF:FFFFFFFFFFFFFFFFFFFFFFFF:FFFFFFF:FFFFFFFFFFFFFFFFFFFFFFFFFFFFF,FFFF,F,,F,F,F:FFFFFFFFFFF:,FFFFFF,FFFFF,,:FF:::F,FFF,F,FFFFFFFFFFF::FFFF,F,F,FFF,FF::F:FFF:FFFFF,FFF,FF,FF,FF,,::FFF:FF:,F,FFF:,FFFFFFFFFF,FFFFFFFFF:FF:F,FF::FFFFFFF,FFFF
@A00769:42:HV3CFDRXX:1:2101:15980:24721 1:N:0:CGAGGCCAAG+CCGGTAACAC
GTGTCAGCAGCCGCGGTAAGGCAGCGTCAGATGTGTATTAGAAACCCGTGTAGTCC
+
FFFFFFFFFFFFFFFFFFFFFFFFFFFFFFFFFFFFFFFFFFFFFFFFFFFFFFFF
@A00769:42:HV3CFDRXX:1:2101:4517:24815 1:N:0:CGAGGCCAAG+CCGGTAACAC
GTGCCAGCAGCCGCGGTAATACGTAGGTGGCAAGCGTTGTCCGGATTTATTGGGCGTAAAGCGAGCGCAGGCGGTTTCTTAAGTCTGATGTGAAAGCCCCCGGCTCAACCGGGGAGGGTCATTGGAAACTGGGAGACTTGAGTGCAGAAGAGGAGAGTGGAATTCCATGTGTAGCGGTGAAATGCGTAGATATATGGAGGAACACCAGTGGCGAAGGCGACTCTCTGGTCTGTAACTGACGCTGAGGCTCG
+
F:FFFFFFFFFFFFFFFFFFFFFFFFFFFFFFFFFFFFFFFFFFFFFFFF:FFFFFFFFFFFFFFFFFFFFFFFFFFFFF:FFF:FFFFFFF:FFFFFFFFFFFFFFFFFFFFFFFFFFFF:FFFFFFFFFFF,FFFFFFFFFFFFFF:FFF,FFF:FFFF:FFFF:FFFFFFF:FFFFF:,FFFFFFFF,:FFFFFFFFFFFFFF:FFF::FFFFFFF,FFFFFFFFF:FFFF,FFFFFFFFFFFF:FFF
@A00769:42:HV3CFDRXX:1:2101:7808:24815 1:N:0:CGAGGCCAAG+CCGGTAACAC
GTGTCAGCAGCCGCGGTAATACGTAGGTGGCAAGCGTTGTCCGGATTTATTGGGCGTAAAGCGAGCGCAGGCGGTTTCTTAAGTCTGATGTGAAAGCCCCCGGCTCAACCGGGGAGGGTCATTGGAAACTGGGAGACTTGAGTGCAGAAGAGGAGAGTGGAATTCCATGTGTAGCGGTGAAATGCGTAGATATATGGAGGAACACCAGTGGCGAAGGCGGCTCTCTGGTCTGTAGCTGACGCTGAGGCTCG
+
FFFFFFFFFFFFFFFFFFFFFFFFFFFFFFFFFFFF:FFFFFFFFFFFFFFFFFFFFFFFFFFFFFFFFFFFFFFFFFFFFFFF:FFF:FFFFFFFFFFFFFFFFFFFFFFFFFFFFFFFFFFFFFFFFFFFFFFFFFFFFFFFFFFFFFFFFFFFFFFFFFFFFFFFF,FFFFFFFFFFFFFFFFFFFFFFFFFF,FFFF,FFFF:FFFFFFF:FFFFFFFFFFFFFF:F:FFFFF:,FFFFFFF:FFF:
@A00769:42:HV3CFDRXX:1:2101:18041:24846 1:N:0:CGAGGCCAAG+CCGGTAACAC
GTGTCAGCCGCCGCGGTAATTAGAAACCCTAGTAGTCCCTGTCTTTACACATCTCCGAGCCCACGAGACCGAGGCCAAGATCTCGTATGCCGTCTTCTGCTGGAAAAGGGGGGGGGGGGGGGGGGGGGGGGGGGGGGGGGGGGGGGGGGGGGGGGGGGGGGGGGGGGGGGGGGGGGGGGGGGGGGGGGGGGGGGGGGGGGGGGGGGGGGGGGGGGGGGGGGGGGGGGGGGGGGGGGGGGGGGGGGGGGGGG
+
FFFFFFFFFFFFFFFFFFFFFFFFFFFFFFFFFFFFFFFFFFFFFFFFFFFFFFFFFFFFFFFFFFFFFFFFFFFFFFFFFF,,FF:FFFFFF:,,,,F,F,F:,,:,,,:F:FFFFFFFFFFFFFFFFFFFFFFFFFFFFFFFFFFFFFFFFFFFFFFFFFFFFFFFFFFFFFFFFFFFFFFFFFFFFFFFFFFFFFFFFFFFFFFFFFFFFFFFFFFFFFFF:FFFFFFFFFFFFFFFFFFFFFFFFFF
@A00769:42:HV3CFDRXX:1:2101:13566:24862 1:N:0:CGAGGCCAAG+CCGGTAACAC
GTGCCAGCCGCCGCGGTAATACGTATGTTCCAAGCGTTATCCGGATTTATTGGGCGTAAAGCGAGCGCAGACGGTTATTTAAGTCTGAAGTGAAAGCCCTCAGCTCAACTGAGGAATTGCTTTGGAAACTGGATGACTTGAGTGCAGTAGAGGAAAGTGGAACTCCATGTGTAGCGGTGAAATGCGTAGATATATGGAAGAACACCAGTGGCGAAGGCGGCTTTCTGGACTGTAACTGACGTTGAGGCTCG
+
FFFFFFFFFFFFFFFFF:FFFFFFFFFFFFFFFFFFFFFFFFFFF:FFFFFFFFFFFFFFFFFFFFFFFFF:FFFFFFFFFFFFFFFFFFFFFFFFFFFFFFFFFFFFFFF:FFFFFFFFFFFFFFFFFFFFFFFFFFFFFFFFFFFFFFFFFFFFFFFFFFFFFFFFFFFFFFFFFFFFFFFFFFFFFFFFFFFF,F:FFFFFFFFFFFFFFFFFFFFFFF,FFFFFFFF:F:FFFFFF,,FFFFFFFF:
@A00769:42:HV3CFDRXX:1:2101:21088:24893 1:N:0:CGAGGCCAAG+CCGGTAACAC
GTGCCAGCAGCCGCGGTAATACGTAGGTGGCAAGCGTTGTCCGGATTTATTGGGCGTAAAGCGAGCGCAGGCGGTTTCTTAAGTCTGATGTGAAAGCCCCCGGCTCAACCGGGGAGGGTCATTGGAAACTGGGAGACTTGAGTGCAGAAGAGGAGAGTGGAATTCCATGTGTAGCGGTGAAATGCGTAGATATATGGAGGAACACCAGTGGCGAAGGCGGCTCTCTGGTCTGTAACTGACGCTGAGGCTCG
+
FFFFFFFFFFFFFFFFFFFFFFFF:FFFFFFF:FFF:,FFFFFFF,FFF:FFFFFFFFFFFFFFFFFFFFFFFFFFFFFFFFFFFFFFFFFFFFFFFFFFFFFFFFFFFFFFFFFFFFFFFFFFFF,FFFFFF:FFF,FFFFFFFFFF:F:FFFFFFFFFFFFFFF::F:FF:FFFFFFFFFFFFF,FF,FFF,FFFFFFFFFFFFFFFFFFFFFFFFFFFFFFFFFFFFF:FFFFFFFFFFFFFF:FFFF
@A00769:42:HV3CFDRXX:1:2101:6488:25034 1:N:0:CGAGGCCAAG+CCGGTACCAC
GTGTCAGCCGCCGCGGTAATACGTAGGTGGCAAGCGTTGTCCGGATTTATTGGGCGTAAAGCGAGCGCAGGCGGTTTCTTAAGTCTGATGTGAAAGCCCCCGGCTCAACCGGGGAGGGTCATTGGAAACTGGGAGACTTGAGTGCAGAAGAGGAGAGTGGAATTCCATGTGTAGCGGTGAAATGCGTAGATATATGGAGGAACACCAGTGGCGAAGGCGACTCTCTGGTCTGTAACTGACGCTGAGGCTCG
+
FFFFFFFFFFFFFFFFFFFFFFFFFFFFFFFFFF:F:,FFF:FFF:FFFFFFFFFFFFFFFFFFFFFFFFFFFFFFFFFFFFF:FFF:FFFFF:FFFFFFFFFFFFF:FFFFFFFFFFFFF:FFFFFF,:FFFFFFF,:FFFF:F:FFFFFFFFFFFFFFFFFFFF,FFFF:FFFFF,FFFF:FFF,F::F,F,FFF:FFFFF,FFFFF:,:F:,FFFF:FFF:FFF:FFF::FFF:FF:FFFFFFFFF:,
@A00769:42:HV3CFDRXX:1:2101:5339:25050 1:N:0:CGAGGCCAAG+CCGGTAACAC
GTGTCAGCCGCCGCGGTAATACGTAGGTGGCAAGCGTTGTCCGGATTTATTGGGCGTAAAGCGAGCGCAGGCGGTTTCTTAAGTCTGATGTGAAAGCCCCCGGCTCAACCGGGGAGGGTCATTGGAAACTGGGAGACTTGAGTGCAGAAGAGGAGAGTGGAATTCCATGTGTAGCGGTGAAATGCGTAGATATATGGAGGAACACCAGTGGCGAAGGCGGCTCTCTGGTCTGTAACTGACGCTGAGGCTCG
+
FFFFFFFFFFFFFFFFFFFFFFFFFFFFFFFFFFFFFFFFFFFFFF:FFFFFFFFFFFFFFFFFFFFFFFFFFFFFFFFFFFFFFFFFFFFFFFFFFFFFFFFFFFFFFFFFFF:FFFFFF:FFFFFFFF:FFFFF:,FFFFFFF,F::FFFFFFFFFFFFFFFFFFFFFFFFFFFFFFFFFFFFFFF::FFFF,,FFFFFFFFFFFFFF:FFF,FFFF,FFFFFFF,FFFFF,FFFF:F,FFFFF,FFF:
@A00769:42:HV3CFDRXX:1:2101:31322:25050 1:N:0:CGAGGCCAAG+CCGGTAACAC
GTGTCAGCCGCCGCGGTAATACGTAGGTGGCAAGCGTTGTCCGGATTTATTGGGCGTAAAGCGAGCGCAGGCGGTTTCTTAAGTCTGATGTGAAAGCCCCCGGCTCAACCGGGGAGGGTCATTGGAAACTGGGAGACTTGAGTGCAGAAGAGGAGAGTGGAATTCCATGTGTAGCGGTGAAATGCGGAGATATATGGAGGAACACCAGTGGCGAAGGCGGCTCGCTGGGCTGGACCTGACGCTGAGGCTCG
+
F:FFFFFFFFFFFFFF,:,FFFF:FFFFFFFFFF:F:,FFF:FFFF:FFF:FFFFF,FFFFFFFFFFF,FFFFFFFFFFFFFF:F,FF,:FFFF,FFFFFFFFF,FF:FFFFFFFFF:FFF,FFFFFFFFFFFFFFF::F:FFFF:FF:FFFFFFFF,FF:FFFF:F:FFF::FFFF,FFF,:FFF,,FF,F,,::F:FF,F:,FFFF:FFFF:,FFFFFFFF,:,FF,FFF,F,F:,:FFF:F,FFF:F:
@A00769:42:HV3CFDRXX:1:2101:23773:25066 1:N:0:CGAGGCCAAG+CCGGTACCAC
GTGCCAGCCGCCGCGGTAAGGAGCGTCAGATGTGTATTATAAACCCCAGTAGTCC
+
FFF:FFFFFFFFFFFFF,F,FFF:FFFF,FF,FFF:FFF,FFFFFFFFFFFF,::
@A00769:42:HV3CFDRXX:1:2101:22535:25081 1:N:0:CGAGGCCAAG+CCGGTAACAC
GTGCCAGCCGCCGCGGTAATACGTATGTTCCAAGCGTTATCCGGATTTATTGGGCGTAAAGCGAGCGCAGACGGTTATTTAAGTCTGAAGTGAAAGCCCTCAGCTCAACTGAGGAATTGCTTTGGAAACTGGATGACTTGAGTGCAGTAGAGGAAAGTGGAACTCCATGTGTAGCGGTGAAAGGCGGAGATATCTGGAAGAACACCAGTGGCGAAGGCGGCTTTCTGGACTGTAACTGACGTTGAGGCTCG
+
FFFFFFFFF:FFFF,FFF:FFF,FF:FF:FFF:F,FFFFF,:FFF:,FFFFFFFFFFFFF:FFFFF:FF::FFF::FFFFFFFFFF:FF,,FFFF:FF,FFF:FF,,F:FFFF:F::FF,F,FF,F:F,FF:FFF,FF:F:FFF,FFFFF:,FFFFF:FFF:,:,F,::FF:FFFFFFFF::,::F,,,,F,F,,:F:,F,,,,,,:F,:F,F,,F:FF,,,,,,:F:,,:FFF,,,F,F,,:F,F,,FFF
@A00769:42:HV3CFDRXX:1:2101:29731:25081 1:N:0:CGAGGCCAAG+CCGGTAACAC
GTGCCAGCCGCCGCGGTAATTAGAAACCCTTGTAGTCCCTGTCTCTTATACACATTCTCCGAGCCCACGAGACCGAGGCCAAGATCTCGTATGCCGTCTTGTGCTTGAAAATGGGGGGGGGGGGGGGGGGGGGGGGGGGGGGGGGGGGGGGGGGGGGGGGGGGGGGGGGGGGGGGGGGGGGGGGGGGGGGGGGGGGGGGGGGGGGGGGGGGGGGGGGGGGGGGGGGGGGGGGGGGGGGGGGGGGGGGGGGG
+
FFFFFFFFFFFFFFFFFFFFFFFFFFFFFFFFFFFFFFFFFFFFFFFFFFFFFFF:FFFFFFFFFFFFFFFFFFFFFFFF:FFF:F,,F:FFF:FFFFF,,,F,:FFF::,,:,FFFFFFFFFFFFFFFFFFFFFFFFFFFFFFFFFFFFFFFFFFFFFFFFFFFFFFFFFFFFFFFFFFFFFFFFFFFFFFFFFFFFFFFFFFFFFFFFFFFFFFFFFFFFFFFFFFFFFFFFFFFFFFFFFFFFFFFFF
@A00769:42:HV3CFDRXX:1:2101:5728:25097 1:N:0:CGAGGCCAAG+CCGGTAACAC
GTGTCAGCCGCCGCGGTAAGGCTCAGAGATGTGTATTAGATACCCGAGTAGTCC
+
FFFFFFFFFFFFFFFFFFFFFFFFFFFFFFFFFFFFFFFFFFFFFFFFFFFFFF
@A00769:42:HV3CFDRXX:1:2101:22643:25144 1:N:0:CGAGGCCAAG+CCGGTAACAC
GTGTCAGCAGCCGCGGTAATACGTAGGGTGCAGGCGTTAATCGGAATTACTGGGCGTAAAGCGTGCGCAGGCGGTTCGCTAAGACAGATGTGAAATCCCCGGGCTTAACCTGGGAACTGCATTTGTGACTGGCGGGCTAGAGTATGGCAGAGGGGGGTGGATTTCCGCGTGTAGCTGTGAAGTGCGTAGGGATGTGGAGGAGTGCGGTTGGCGTGGGGAGCGGGGTGGGGGGGTGGGGAGGGGGGGGGGGG
+
FFFFFFFFFFFFFFFFFF:FFFFFFFFFFFFFFFFFFFFF:FFFFFFFFFFFFFFFFFFFF,FFFFFFFFFFFFFFFFFFFFF:F:F:FFFFFFFFFF,FFFFFFF::,:,FFFFFFFFF:FFFFFFFFFFF:FFF,F,FFFF,FF:,,F,FF:FFF:,F,,F:,,,,F,FF,F,,F:F,,,,F,:,,F,F,,FFFF,FF,,F,,,F,,FF,F,,FF,,F,,:,,,FFF,,,,,,F,F,:F,,F,,F,,,F
@A00769:42:HV3CFDRXX:1:2101:20808:25160 1:N:0:CGAGGCCAAG+CCGGTAACAC
GTGTCAGCAGCCGCGGTAATACGTAGGTGGCAAGCGGTGTCCGGATTTATTGGGCGTAAAGCGAGCGCAGGCGGTTTCTTAAGTCTGATGTGAAAGCCCCCGGCTCAACCGGGGAGGGTCATTGGAAACTGGGAGTCTTGAGTGCAGAAGAGGAGAGTGGAATTCCGTGTGTAGCGGTGAAATGCGTAGATATATGGAGGAACACCAGTGGCGAAGGCGGCTCTCTGGTCTGTAACTGACGCGGTGGCGCG
+
FFFF:FF:FFFFFFFFFF:FFFFFFFFFFFFF:FF:,FFF:FFFFF,FFFFFFFF:FFFFFFFFFFFFFFFFFFFFFFFF:FFF::FF:F:FFFFFFFFFFFF:FF:F:FFFFF,FFF,FFFFFFF:FFFFF:FF,,,FFFFFFF,FF,F,::FFFFFFF:,FF::,FFFFF,F:FFFF:,F,F,F:,:F:::F,FFFFFF,FF,,,,F:F,:,,FF,FFF,,,,,FFF,FFF,F,FF:,,:,F,::,,FF
@A00769:42:HV3CFDRXX:1:2101:3658:25238 1:N:0:CGAGGCCAAG+CCGGTAACAC
GTGTCAGCCGCCGCGGTAATACGTAGGTGGCAAGCGTTGTCCGGATTTATTGGGCGTAAAGCGAGCGCAGGCGGTTTCTTAAGTCTGATGTGAAAGCCCCCGGCTCAACCGGGGAGGGTCATTGGAAACTGGGAGACTCGAGTGCAGAAGAGGAGAGTGGAATTCCATGTGTAGCGGTGAAATGCGTAGATATATGGAAGAACACCAGTGGCGAAGGCGGCTTTCTGGACTGTAACTGACGTTGAGGCTCG
+
FFFFFFFFFFFFFFFFFFFFFFFFFFFFFFFFFFFFFFFFFFFFFFF,FFFFFFFFFFFFFFFFFFFFFFFFFFFFFFFFFFFFFFFFFFFFFFFFFFFFFFFFFFF:FFFFFFFFFFFFFFFFFFF:FFFFFFFFFFFFFFFFFFFFFFFFFFFF:FFFFFFFFFFFFFFFFFFFFFFFFFFFFFFFF::FFFFFFFFFFFFFFFFFFFFFFFFF:FFFFFFFFFF:FFFFFF:,FFF:FFF:F::FFF,
@A00769:42:HV3CFDRXX:1:2101:8422:25285 1:N:0:CGAGGCCAAG+CCGGTAACAC
GTGTCAGCCGCCGCGGTAATACGTAGGGGGCAAGCGTTGTGCGGATTTATTGGGCGTAAAGGGCTCGTAGGCGGTTCGTAGCGTCCGGGGTGAAAGTCCGTCGCTGAACCGGGGATCAGCGGCGGGTACTGGAGGGCTTGAGTTCGGGAGGGGAGAGTGGAATTCCCGGTGTAGCGGTGGAATTGGTAGATATAGGGAGGAACACCAGTGGCGAAGGCAGCTCTCTGGGGCGATACTGACGCTGTGGAGCG
+
:FFFFFFF,FFFFFFFFFFF::F,FFFF,F,,FFFFFFFF,FFFF,FFF,FFFFFFFFF:F,FF,FFFFFFFFF,,F:,,:FFF,,FF,FFFFFF,,FF,F,FFF,FFF,,,FFF:F,FF,,F,:,FFF,:,,FF,FFFF:FF,FF,,FF,FF,FF,FFFFFFFFF,,FFFFF,,FFFF,FFF,,FFFFFFFF::FFF,FFFFFFFF,FFFFFFFFFF,F,FFFFFFF,,FF,FFFFFFFFFFF,FF:FFF
@A00769:42:HV3CFDRXX:1:2101:7744:25332 1:N:0:CGAGGCCAAG+CCGGTAACAC
GTGTCAGCAGCCGCGGTAATACGTAGGTGGCAAGCGTTGTCCGGATTTATTGGGCGTAAAGCGAGCGCAGGCGGTTTCTTAAGTCTGATGTGAAAGCCCCCGGCTCAACCGGGGAGGGTCATTGGAAACTGGGAGACTTGAGTGCAGAAGAGGAGAGTGGAATTCCATGTGTAGCGGTGAAATGCGCAGATATATGGAGGAACACCAGTGGCGAAGGCGGCTCTCTGGTCTGTAACTGACGCTGAGGCCCG
+
FFFF:FFFFFFFFFFFFFFFFFFFFFFFF:FFFFFFFFFFFFFFFF:FFFFFFFFFFFFFFFFFFFFFFFFFFFFFFFFFFFFFFFFFFFFFFFFFFFFFFFFFFFF:FFFFFF:FFFFFFFFFFFFFFFFFFFFFFF:FFFFFFFFFFFFFFFFFFFFF,FFFFFFFFFFFFF:FFF:F,FFFFFFFFF,F,F::FFFFFFFFFFFFFFFFFFFFFF:FFFFFFFFFFFFFFFFFFFFF:FFFFF,FFFF
@A00769:42:HV3CFDRXX:1:2101:18032:25426 1:N:0:CGAGGCCAAG+CCGGTAACAC
GTGTCAGCAGCCGCGGTAATACGTAGGTGGCAAGCGTTGTCCGGATTTATTGGGCGTAAAGCGAGCGCAGGCGGTTTCTTAAGTCTGATGTGAAAGCCCCCAGCTCAACCGGGGAGGGTCATTGGAAACTGGGAGACTTGAGTGCAGAAGAGGAGAGTGGAATTCCATGTGTAGCGGTGAAATGCGTAGATATATGGAAGAACACCAGTGGCGAAGGCGGCTTTCTGGACTGTAACTGACGTTGAGTCT
+
FFFFFFFFFFFFFFFFFFFFFFFFFFFFFFFFFFFFFFFFFFFFFFFFF:FFFFFFFFFFFFFFFFFFFFFFFFFFFFFF:FFFFFFFFFFFFFFFFFFFFFFFFFFFFFFFFFFFFFFFFFFFFFFFFFFFFFFFFF:FFFFFF:FFFFFFFFFF:FFFFFFFFFFFFFFFFFF:FFF,,FFFFF,FFFFF:FFFFFFFFFFFFFFFFF:FFFFFFF,FFF:FF:F:FFFFFF:FFFFF:F:FFF:FF
@A00769:42:HV3CFDRXX:1:2101:6759:25441 1:N:0:CGAGGCCAAG+CCGGTAACAC
GTGCCAGCAGCCGCGGTAATACGTAGGTGGCAAGCGTTGTCCGGATTTATTGGGCGTAAAGCGAGCGCAGGCGGTTTCTTAAGTCTGATGTGAAAGCCCCCGGCTCAACCGGGGAGGGTCATTGGAAACTGGGAGACTTGAGTGCAGAAGAGGAGAGTGGAATTCCATGTGTAGCGGTGAAATGCGTAGATATATGGAGGAACACCAGTGGCGAAGGCGGCTCTCTGGTCTGTAACTGACGCTGAGGCTCG
+
FFFFFFFFFFFFFFFFFFFFFFFFFFFFFFFFFFFF,FFFF,FFFF,::FFFFFFFF:FFFFF:FFFFFFFFFFFFFFFFFFFFFFFFFFFFFFFFFFFFFFFFFFFFFFFFFFFFFFFFFFFFFF,FFFFFFFFFF:FFFFFFFFFFFFFFFF:FFFFFFF,FFFFFFFFFFFFFFFFFF:FFF::FF:FF,F,FFFFFFFFFFFFFFFFFFFFFFFFFFF:FFFFFFFFFF,FFFF:::FFFFFF:FFF
@A00769:42:HV3CFDRXX:1:2101:8865:25520 1:N:0:CGAGGCCCAG+CCGGTAACAC
GTGCCAGCCGCCGCGGTAAGGCTCGGAGATGTGTATTAGAAACCCGCGTAGTCC
+
FFFFFFFFFFFFFFFFFFFFFFFFFFFFFFFFFF:FFFFFFFFFFFFFFFFFFF
@A00769:42:HV3CFDRXX:1:2101:2962:25567 1:N:0:CGAGGCCAAG+CCGGTAACAC
GTGCCAGCCGCCGCGGTAAGCAGCGTCAGATGTGTATTAGAAACCCTGGTAGTCCCTGTCTCTTTACACATCTCCGAGCCCACGAGACCGAGGCCAAGATCGCGTATGCCGTCTTCTGCTTGATAAGGGGGGGGGGGGGGGGGGGGGGGGGGGGGGGGGGGGGGGGGGGGGGGGGGGGGGGGGGGGGGGGGGGGGGGGGGGGGGGGGGGGGGGGGGGGGGGGGGGGGGGGGGGGGGGGGGGGGGGGGGGGG
+
FFFFFFFFFFFFFFFFFFFFFFFFFFFFF:FFFFFFFFFFFFFFFFFFFFFFFFFFFFFFFFFFFFFFFFFFFFFFFFFFFFFFFFFFFFFFFFF:FFFFF,,F,:FFFFFFFF:,FF,,FF:,,,,F:FFFFFFFFFFFFFFFFFFFFFFFFFFFFFFFFFFFFFFFFFFFFFFFFFFFFFFFFFFFFFFFFFFFFFFFFFFFFFFFFFFFFFFFFFFFFFFFFFFFFFFFFFFFFFFFFFFFFFFFFFF
@A00769:42:HV3CFDRXX:1:2101:14425:25567 1:N:0:CGAGGCCAAG+CCGGTAACAC
GTGTCAGCCGCCGCGGTAATACGTAGGTGGCAAGCGTTATCCGGAATGATTGGGCGTAAAGGGTGAGCAGGCGGTTCTTCAAGTCATGAGTGAAAGGCAGAAGCTTAACTTCTGTTGGCTGATGAGACTGGAGAACTTGAGTACAGGAGAGGACGGCGGAACTCCATGTGTAGCGGTAAAATGCGTAGAGATATGGAAGAACACCAGTGGCGAAGGCGGCCGCCTGGACTGAAACTGACGCTCAGGCACGA
+
FFFFFFFFFFFFFFFFFFFFFFFFFFFFFFFFFFFFFF:FFFFFFFFFFFFFFFFFFFFF:FFFFFFFFFFFFFFFFFFFFFFFFFFFFFFFFFFFFFFFFFFFFFFFFFFFFFFFF:FFF:FF::FFFFFFFFFFFFFFFFFFFFFFFFFFFFFFFFFFFFFFFFF:FF,FFFFFFFFFFFFFFFFFFFF,:,F:F,FFFFF:FF:,FFFFFFF:FFFFFFFF:FF:FFFF:,FFFF:FFFFFFFFF:,F
@A00769:42:HV3CFDRXX:1:2101:28447:25582 1:N:0:CGAGGCCAAG+TCGGTAACAC
GCGTCAGCCGCCGCGGTAATACGTAGGTGGCAAGCGTTGTCCGGATTTATTGGGCGTAAAGCGAGCGCAGGCGGTTTCTTAAGTCTGATGTGAAAGCCCCCGGCTCAACCGGGGAGGGTCATTGGAAACTGGGAGACTTGAGTGCAGAAGGGGAGAGTGGAATTCCATGTGTAGCGGTGAAATGCGTAGATATATGGAGGAACACCAGTGGCGAAGGCGGCTCTCTGGTCTGTAACTGACGCTGAGGCTCG
+
FFFFFFFFFFFFFFFFFFFFFFFFFFFFFFFFFFFFFFFFFFFFFFFFFFFFFFFFFFFFFFFFFFFFFFFFFFFFFFFFFFFFFFFFFFFFFFFFFFFFFFFFFFF,FFFFFFFFFFFFF:FFFFFFFFFFFFFFFFFFFFFFFFFFFFFFFFFFFFFFFFFFFFFFFFFFFFFFFFFFFFFFFFFFFF:FFFFFFFFFFFFFFFFFFFFFFFFFFFFFFFFFFFF:FFFFFFFFFFFFFFFFFF:FFF,
@A00769:42:HV3CFDRXX:1:2101:26530:25614 1:N:0:CGAGGCCAAG+CCGGTAACAC
GTGCCAGCCGCCGCGGTAATACGTAGGTGGCAAGCGTTGTCCGGATTTATTGGGCGTAAAGCGAGCGCAGGCGGTTTCTTAAGTCTGATGTGAAAGCCCCCGGCTCAACCGGGGAGGGTCATTGGAAACTGGGAGACTTGAGTGCAGAAGAGGAGAGTGGAATTCCATGTGTAGCGGTGAAATGCGTAGATATATGGAGGAACACCAGTGGCGAAGGCGGCTCTCTGGGCTGTAGCTGACGCTGAGGCTCG
+
FFFFFFFFFFFFFFFFFFFFFFF:FFFFFFFFFFFF:FFFF:FFF,F:FFFFF:FFFFFFFFFFFFFF:FFFFFFFFFFFF,FFFFFFFFFF,F:FFFFFFF::FF:,F,FFF::FFFFFF,FFFFFF,,FFFFF:FF,FFFFFF:FFFF:FFFFFFFFF,,FF:,:FF:FFFF:FF:F,F,FF,FF:FF:,F,FFF:FF,FF,FFFFFFFFFF,F:FFF:FF:FFFF,FFF:F,,FF,FFFFF,F::F:F
@A00769:42:HV3CFDRXX:1:2101:8594:25645 1:N:0:CGAGGCCAAG+CCGGTAACAC
GTGTCAGCCGCCGCGGTAATTCGGAGATGTGTATTAGATACCCCTGTAGTCC
+
FFFFFFFFFFFFFFFFFFFFFFFFFFFFFFFFFFFFFFFFFFFFFFFFFFFF
@A00769:42:HV3CFDRXX:1:2101:27651:25645 1:N:0:CGAGGCCAAG+CCGGTAACAC
GTGTCAGCAGCCGCGGTAATACGTATGTTCCAAGCGTTACCCGGATTTATTGGGCGTAAAGCGAGCGCAGACGGTTATTTAAGTCTGAAGTGAAAGCCCTCAGCTCAACCGGGGAGGGTCATTGGAAACTGGGAGACTTGAGTGCAGAAGAGGAGAGTGGAATTCCATGTGTAGCGGTGAAATGCGTAGATATATGGAGGAACACCAGTGGCGAAGGCGGCTCTCTGGTCTGTAACTGACGCTGAGGCTCG
+
FFFFFFFFFFFFFFFFFFFFFFFFFFFFFFFFFFFFFFFFFFFFFFFFFFFFFFFFFFFFFFFFFFFFFFFFFFFFFFFFFFFFFFFFFFFFFFFFFFFFFFFFFFFF:FFFFFFFFFF:FFFFFF:FFFFFFFFFFFFFFFFFFFFF:FFFFFFFFFFFFFFFFFFFFFFFFFFFFFF:FFFFFF:F,:FFFFFFFFFFFFFFFF:FFF:FFFFFFFFFFFFFFFF:FFFFFFFFFFFFFFFFFF,FFF,
@A00769:42:HV3CFDRXX:1:2101:10411:25661 1:N:0:CGAGGCCAAG+CCGGTACCAC
GTGCCAGCCGCCGCGGTAAGGCAGCGTCAGATGTGTATTAGATACCCCGGTAGTCCCTGCTCTTATACACATCTCCGAGCCCACGAGACCGAGGCCAAGATCTCGTATGCCGTCTTCTGCTTGAAAGGGGGGGGGGGGGGGGGGGGGGGGGGGGGGGGGGGGGGGGGGGGGGGGGGGGGGGGGGGGGGGGGGGGGGGGGGGGGGGGGGGGGGGGGGGGGGGGGGGGGGGGGGGGGGGGGGGGGGGGGGGGG
+
:FFFFFFFFFF:FFFFFFFFFFFFFFFFFFFFFFFFFFFFFFFFFFFFFFFFFFFFFFFFFFFFFFFFFFFFFFFFFFFFFFFFFFFFFFFFFFFF:FFFFF,,FF,FF,FF:,FF,FF,,:F,::,,,FFFFFFFFFFFFFFFFFFFFFFFFFFFFFFFFFFFFFFFFFFFFFFFFFFFFFFFFFFFFFFFFFFFFFFFFFFFFFFFFFFFFFFFFFFFFFFFFFFFFFFFFFFFFFFFFFFFFFFFFFF
@A00769:42:HV3CFDRXX:1:2101:19217:25661 1:N:0:CGAGGCCAAG+CCGGTAACAC
GTGCCAGCAGCCGCGGTAAGGCAGCGTCAGATGTGTATTAGAAACCCCCGTAGTCC
+
FFFFFFFFFFFFFFFFFFFFFFFFFFFFFFFFFFFFFFFFFFFFFFFFFFFFFFFF
@A00769:42:HV3CFDRXX:1:2101:2085:25708 1:N:0:CGAGGCCAAG+CCGGTAACAC
GTGTCAGCAGCCGCGGTAATACGTAGGTGGCAAGCGTTGTCCGGATTTATTGGGCGTAAAGCGAGCGCAGGCGGTTTCTTAAGTCTGATGTGAAAGCCCCCGGCTCAACCGGGGAGGGTCATTGGAAACTGGGAGACTTGAGTGCAGAAGAGGAGAGTGGAATTCCATGTGTAGCGGTGAAATGCGTAGATATATGGAGGAACACCAGTGGCGAAGGCGACTCTCTGGTCTGTAACTGACGCTGAGGCTCG
+
FFFFFFFFFFFFFFFFF:FFFFFFFFFFFFFFFFFFFFFFFFFFFFFFFFFFFF:FFFFFFFFF:FFFFFFFFFFFFFFFFFFFFFFFFFFFFFFFFFFFFFFFFFFFFFFFFFFFFFFFFFFFFFFFFFFFF:FFFFFFFFFFFFFFF:FFFFFFFFFFFFFFFF:FFFFF,FFFFFF:FF:FFFFFFFFFFFFFFFF:FFFFFFFFFFFF,FFFFFFFFFFFFFF,:,FFFFFFFFFFFFF::F,FFF,
@A00769:42:HV3CFDRXX:1:2101:7229:25723 1:N:0:CGAGGCCAAG+CCGGTAACAC
GTGTCAGCAGCCGCGGTAATACGTAGGTGGCAAGCGTTGTCCGGATTTATTGGGCGTAAAGCGAGCGCAGGCGGTTTCTTAAGTCTGATGTGAAAGCCCCCGGCTCAACCGGGGAGGGTCATTGGAAACTGGGAGACTTGAGAGCAGAAGAGGAGAGTGGAATTCCATGTGTAGCGGTGAAATGCGTAGATATATGGAGGAACACCAGTGGCGAAGGCGGCTCTCTGGTCTGTCACTGACGCTGAGGCTCG
+
FFFF:FFFFFFFFFFFF:FFFFFFFFFFFFFFFFFFFFFFF,FFF:::F,FFFFFFFFFFFF:FFFFFFFFFFFFFFFFFFFF:FFFFFF:FFFFF:FF:FFFFFFFFF:FFFFFFFFF:FF,FFF:FFF:F:FFF:FFFFFFFFFFFFFFFFFFFFFFFFFF:FF:FFFFF,FFFFFFFFFFFF::FFFFF,FFF:FFFF,FFFFFFFFFF:FFFF:FFFFFFF:FFFFFFF:,FFFFF:FFFFFFFFF,
@A00769:42:HV3CFDRXX:1:2101:20392:25723 1:N:0:CGAGGCCAAG+CCGGTAACAC
GTGCCAGCAGCCGCGGTAATACGTAGGTGGCAAGCGTTGTCCGGATTATTGGGCGTAAAGCGAGCGCAGGCGGTTTCTTAAGTCTGATGTGAAAGCCCCCGGCTCAACCGGGGAGGGTCCTTGGAAACTGGGAGACTTGAGTGCAGAAGAGGAGAGTGGAATTCCATGTGTAGCGGTGAGATGCGTAGATATATGGAGGAACACCAGTGGCGAAGGCGACTCTCTGGTCTGTAGCTGACGAGGAGGCGCGA
+
FFF:FFFFFFFFFFFFFFFFFFFFFFFFFFFFFFFF,FFFFFFFF:FFFFFFFF:FFFF:FFFFFFFFFFFFFFFFFF:FFFF,FF:FFFFF:FFFFFFFFFFFFF:FFFFFFFFFFF,,F:FFF:F:,FFFFFFFF,FFFFFFFF,F,FFF:FFFFFF::FFFF,,:,FF,F:FFFFF,:FF,FF:FF,::FF:FFFF::::FF,F:F:FFF,FFFF::FF,FFFFFFFFF,,F:F:,:,,F:FF:,FF,
@A00769:42:HV3CFDRXX:1:2101:4707:25801 1:N:0:CGAGGCCAAG+CCGGTAACAC
GTGCCAGCCGCCGCGGTAATACGTAGGTGGCAAGCGTTGTCCGGATTTATTGGGCGTAAAGCGAGCGCAGGCGGTTTCTTAAGTCTGATGTGAAAGCCCCCGGCTCAACCGGGGAGGGTCATTGGAAACTGGGAGACTTGAGTGCAGAAGAGGAGAGTGGAATTCCATGTGTAGCGGTGAAATGCGTAGATATATGGAGGAACACCAGTGGCGAAGGCGGCTCTCTGGTCTGTAACTGACGCTGAGGCTCG
+
FFFFFFFFFFFFFFFFFFFFFFFFFFFFFFFFFFFFFFFFFFFFFFF:FFFFFFFFFFFFFFFFFFFFFFFFFFFFFFFFFFFFFFFFFFFFFFFFFFFFFFFFFFFFFFFFFFFFFFFFF:FFFFFFF,FFFFFFFFFFFFFFFFFFFFFFF,FFFFFFFFFFFFFFFFFFFFFFFFFFFFFFFFFFFFF:FFFFF:FFF:FFFFFFFFFFFFF:FFFFFFFFFFFFFFFFF:FFFFFFFFFFFFFFFF,
@A00769:42:HV3CFDRXX:1:2101:5032:25833 1:N:0:CGAGGCCAAG+CCGGTAACAC
GTGTCAGCAGCCGCGGTAATACGTAGGTGGCAAGCGTTGTCCGGATTTATTGGGCGTAAAGCGAGCGCAGGCGGTTTCTTAAGTCTGATGTGAAAGCCCCCGGCTCAACCGGGGAGGGTCATTGGAAACTGGGAGACTTGAGTGCAGAAGAGGAGAGTGGAATTCCATGTGTAGCGGTGAAATGCGTAGATAAATGGAGGAACACCAGTGGCGAAGGCGGCTCTCTGGTCTGTAACTGACGCTCAGGCTCG
+
:,,FFF:F,:FFFFFF:FFFFFF:F:FFFFFFFFFFFFF,FFFFF,F:F,FF,,FF,FFFFFFFF,FFF,:F:FFFFFF:FFFFFFFFF,::FF:,,FFFFFFF,,FFFFF,F,FF,FFF:FFFFF,FFFFF:F,FFF,FF,,FFFFF,,F:,FFFFFFFFFFFF:FFFF,FFF,F:FFFF:F:,:FF:FFF,FF:,FF,,F:FFFFFFF,F,F,,FF,FFF,:FF,,FFFFFFFFF,FF:FF:FF,FFF,
@A00769:42:HV3CFDRXX:1:2101:30083:25848 1:N:0:CGAGGCCAAG+CCGGTAACAC
GTGTCAGCAGCCGCGGTAATACGTAGGTGGCAAGCGTTGTCCGGATTTATTGGGCGTAAAGCGAGCGCAGGCGGTTTCTTAAGTCTGATGTGAAAGCCCCCGGCTCAACCGGGGAGGGTTATTGGAAACTGGGAGACTTGAGTGCAGAAGAGGAGAGTGGAATTCCATGTGTAGCGGTGAAATGCGTAGATATATGGAGGAACACCAGTGGCGAAGGCGGCTCTCTGGTCTGTAACTGACGCTGAGGCTCG
+
FFFFFFFFFFFFFFFFFFFFFFFFFFFFFFFFFFFFFFFFFFFFF::FFFFFFFFFFFFFFF:FFFFFFFFFFF::FFFFFFFF:FFFFFFFFFFFFFFFFFFFFFF:FF:FFF:F:FFFFFFFFFFFFFFFFFFFFFFFFFFFFFFF,FFFFF:FFFF:FFFFFFF:F:FF:FF,:FFFFFF,FFFFFF:F:FFFFFFFFFFFFFFFFF,FFFFFFFFFFFFFFFF,,FF:FFFFFFFFFFFFFF:FFF,
@A00769:42:HV3CFDRXX:1:2101:3920:25911 1:N:0:CGAGGCCAAG+CCGGTAACAC
GTGCCAGCAGCCGCGGTAATACGTAGGTGGCGAGCGTTGTCCGGATTTACTGGGCGTAAAGGGAGCGTAGGCGGATTTTTAAGTGAGATGTGAAATACTCGGGCTCAACTTGAGTGCTGCATTTCGAACTGGAAGTCTAGAGTGCAGGAGAGGAGAATGGAATTCCTAGTGTAGCGGTGAAATGCGTAGAGATTAGGAAGAACACCAGTGGCGAAGGCGGCTCTCTGGTCTGTAACTGACGCTGAGGCT
+
FFFFFFFFFFFFFFFFFFFFFFFFFFFFFFFFFFFFFFFFFFFFFFFFFFFFFFFFFF,FFFFFFFFFFFFFFFFFFFFFFFFFFFFFFFFFFFFFFFFFFFFFFF:FFFFFFFFFFFFFFFFFFFFF:FFFFFFFFFFFFFFFFFFFFFFFFFFFFFF:FFFFFFFFFFFF:FFFFFFFFFFFFFFFFFFFFFFFFFFFFFFFFF:FF:FFFFFFFFFFFFFFFFF,FFFFFFF,FFFFFFFFFF,FF
@A00769:42:HV3CFDRXX:1:2101:8133:25911 1:N:0:CGAGGCCAAG+CCGGTCACAC
GTGTCAGCCGCCGCGGTAATACGTAGGTGGCAAGCGTTGTCCGGATTTATTGGGCGTAAAGCGAGCGCAGGCGGTTTCTTAAGTCTGATGTGAAAGCCCCCGGCTCAACCGGGGAGGGTCATTGGAAACTGGGAGACTTGAGTGCAGAAGAGGAGAGTGGAATTCCATGTGTAGCGGTGAAATGCGTAGATATATGGAAGAACACCAGTGGCGAAGGCGGCTTTCTGGACTGTAACTGACGTTGAGGCTCG
+
FFFFFFFFFFFFFFFFFFFFFFFFFFFFFFFFFFFFFFFFFFFFFFFFFFFFFFFFFFFFFFFFFFFFFFFFFFFFFFFFFFFFFFF:FFFFFFFFFFFFFFFFFFFFFFFFFF:FFFFFFFFFFFFFFFFFFFFFFFFFFFFFFFFF,FFFFFFFFFFFFFFFFFFFFFFFFFFFFFFF,FF:FFFFFFFF:FFFFFFFFFFFFFFFFFFFFFFFFFFFFFFFFFF:F:FFFFFFFFFF:FFFFF,F:F,
@A00769:42:HV3CFDRXX:1:2101:7238:25927 1:N:0:CGAGGCCAAG+CCGGTAACAC
GTGTCAGCCGCCGCGGTAATACGTAGGTGGCAAGCGTTGTCCGGATTTATTGGGCGTAAAGCGAGCGCAGGCGGTTTCTTAAGTCTGATGTGAAAGCCCCCGGCTCAACCGGGGAGGGTCATTGGAAACTGGGAGACTTGAGTGCAGAAGAGGAGAGTGGAATTCCATGTGTAGCGGTGAAATGCGTAGATATATGGAGGAACACCAGTGGCGAAGGCGGCTCTCTGGTCTGTAACTGACGCTGAGGCTCG
+
FFFFFFFFFFFFFFFFFFFFFFF:FFFFFFFFFFFFFFFFFFFFFFFFF:FFFFFFFFFFFFFFFFFFFFFFFFFFFFFFFFFFFFFFFF:FFFFFFFFFFFFFFFFFFFFFFFFFFFF:F:FFFF:FFFFFFFFFFFFFFFFFFFFFFFFFFFFFFFFFFFFFFFFFFFFFFFFFFFFFFFFFF:FFFFFFFFFFFFFFFFFFFFFFFFFFFFFFFFF:FFFFFFFFFFF:FFFFFFFFFFF:FFFFFF,
@A00769:42:HV3CFDRXX:1:2101:1714:26005 1:N:0:CGAGGCCAAG+CCGGTAACAC
GTGTCAGCCGCCGCGGTAATACGTAGGTGGCAAGCGTTGTCCGGATTTATTGGGCGTAAAGCGAGCGCAGGCGGTTTCTTAAGTCTGATGTGAAAGCCCCCGGCTCAACCGGGGAGGGTCATTGGAAACTGGGAGACTTGAGTGCAGAAGAGGAGAGTGGAATTCCATGTGTAGCGGTGAAATGCGTAGATATATGGAGGAACACCAGTGGCGAAGGCGGCTCTCTGGTCTGTAACTGACGCTGAGGCTCG
+
:FFFFFFFFFFFFFFFFFFFFFFFFFFFFFFFFFFFFFFFFFFFFFFFFFFFFFFFFFFFFFFFFFFFFFFFFFFFFFFFFFFFFFFFFFFFFFFFFFFFFFFFFF:FFFFFFFFFFFFFFFFFFFFFFFFFFFFFFFFF:FFFFFFFFFFFFFFFFFFFFFFFFFFFFFFFFFFFFFFFFFFFFFFFFFFFFFFFFFFFFFFFFFFFFFFFFFFFFFFFFFFFFFFFFFFFFFFFFFFF:FFF:F,FFF,
@A00769:42:HV3CFDRXX:1:2101:5059:26005 1:N:0:CGAGGCCAAG+CCGGTAACAC
GTGTCAGCCGCCGCGGTAATACGTAGGTGGCAAGCGTTGTCCGGATTTATTGGGCGTAAAGCGAGCGCAGGCGGTTTCTTAAGTCTGATGTGAAAGCCCCCGGCTCTACCGGGGAGGGTCATTGGAAACTGGGAGACTTGAGTGCAGAAGAGGAGAGTGGAATTCCATGTGTAGCGGTGAAATGCGTAGATATATGGAGGAACACCAGTGGCGAAGGCGGCTCTCTGGTCTGTAACTGACGCTGAGGCTCG
+
FFFFFFFFFFFFFFFFFFFFFFFFFFFFFFFFFFFFFFFFFFFFFFFFFFFFFFFFFFFFFFFFFFFFFFFFFFFFFFFFFFFFFFFFFFFFFFFFFFFFFFFFFFF,FFFFFFFFFFFFFFFFFFFFFFFFFFFFF:FFFF:FFFFFFFFFFFFFF:FFFFFFFFFFFFFFFFFFFFFFFFF,FFFFFF,FFFFFFFFF:FF:FFFF,FFFFFFF:FFFFFFFF::FFFFFFFFFFFFFFFFFFF,FFF:
@A00769:42:HV3CFDRXX:1:2101:11514:26036 1:N:0:CGAGGCCAAG+CCGGTAACAC
GTGTCAGCAGCCGCGGTAATACGTAGGTGGCAAGCGTTGTCCGGATTTATGGGGCGTAAAGCGAGCGCAGGCGGTTTCTTAAGTCTGATGTGAAAGCCCCCGGCTCAACCGGGGAGGGTCAGAGGAAACTGGGAGACTTGAGTGCAGAAGAGGAGAGTGGAATTCCATGTGTAGCGGTGAAATGCGTAGATATATGGAGGAACACCAGTGGCGAAGGCGGCTCTCTGGTCTGTAACTGACGCTGAGGCTCG
+
F,FF:,FFFFFFF:FFF,F:F::FFFFFFFFFFFFFFFFF:FFFFFFFFF,FFFFFFF:F:FFFF:FFFFFFFFFFFF::F,FFFFFF,F,FF::FFFF:,:,F,FFFFFFFFF,FFFFFF:FFFFF,F:FF:,F,FFFFFF:FFFFFFFFF:F::FFFFF:,FFFFF:,F,FFF:F,FFF,:FFF,FFF,,:FFF,FFFF:FFFF:F,FFFFFFFF,:FFFFFFFFFFFFFFFFFFFF::FFFFF,FFF,
@A00769:42:HV3CFDRXX:1:2101:27127:26052 1:N:0:CGAGGCCAAG+CCGGTAACAC
GTGCCAGCAGCCGCGGTAATACGTAGGTGGCAAGCGTTGTCCGGATTTATTGGGCGTAAAGCGAGCGCAGGCGGTTTCTTAAGTCTGATGTGAAAGCCCCCGGCTCAACCGGGGAGGGTCATTGGAACCTGGGAGACTTGAGTGCAGAAGAGGAGAGTGGAATTCCATGTGTAGCGGTGAAATGCGTAGATATATGGAGGAACACCAGTGGCGAAGGCGGCTCTCTGGTCTGTGACTGACGCTGAGGCTCG
+
FFFFFFFFFFFFFFFFFFFFFFFFFFFFFFFFFFFFFFFFFFFFF::FFFFFFFF:FFFFFF:FFFFFFFFFFFFFFFFFFFF:FFFF:FFFFFFFF:FFFFFFFF,FF:FFFF:FFFF,FFFFF:,,,,FFFFFF:,:F,FFFFFFF,F,FF,FFFFFFFFFF::FFFFF,FFF,FFF,,F:F,FF:FFF,FFFFF,FFF,F,::FFF:F:F:,FF,FF,F,F:,FF,,F,F,,,:,,,F,,F,:F,F,:
@A00769:42:HV3CFDRXX:1:2101:15754:26083 1:N:0:CGAGGCCAAG+CCGGTAACAC
GTGCCAGCCGCCGCGGTAATACGTAGGTCCCGAGCGTTGTCCGGATTTATTGGGCGTAAATCGAGCGCAGGTGGTCTAGTAAGTCTGGTGTAAAAGGCAGTGGCTCAACCATTGTATGCATTAGAAACCCTAGTAGTCC
+
FFF:FFFFFFFFFFFFFFFFFFFFFFFFFFFFFFFFFFFFFFFFFFFFFFFFFFFFFFFFFFFFFFFFFFFFFFFFFFFFFFFFFFFFFFFFFFFFFFFFFFFFFFFFFFFF:FFFFFFFFFFFFFFFFFFFFFFFFFF
@A00769:42:HV3CFDRXX:1:2101:14470:26146 1:N:0:CGAGGCCAAG+CCGGTAACAC
GTGTCAGCCGCCGCGGTAATACGTAGGTGGCAAGCGTTGTCCGGATTTATTGGGCGTAAAGCGAGCGCAGGCGGTTTCTTAAGTCTGATGTGAACGCCCCCGGCTCAACCGGGGAGGGTCATTGGAAACTGGGAGACTTGAGTGCAGAAGAGGAGAGTGGAATTCCATGTGTAGCGGTGAAATGCGTAGATATATGGAGGAACACCAGTGGCGAAGGCGGCTCTCTGGTCTGTAACTGACGCTGAGGCTCG
+
F:FFFFFFFFFFFFFFFFFFFFFFFFFFFFFFFFFFFFFFF:FFFF:FFFFFFFFFFF,:FFFFFFFFFF:FFFFFFFFFFFFFFFFFFFFFFF,FFFFFFFFFFFF,F:FFFF:FFFF,F,FFFF,FFFFFFFF:FF,FFFFFFF:::F:FFFF,FFFFFFFFFF:FFFFFFFFFFFFF,,,FFF:FFF,,,FFFF:FFFFF:FFFFFFFFFFF:FF:FFFF:FFF,,FFF:F,FFFFFFFFFFFFFFF:
@A00769:42:HV3CFDRXX:1:2101:20943:26209 1:N:0:CGAGGCCAAG+CCGGTAACAC
GTGTCAGCAGCCGCGGTAATTAGAAACCCCGGTAGTCC
+
FFFFFFFFFFFFFFFFFFFFFFFFFFFFFFFFFFFFFF
@A00769:42:HV3CFDRXX:1:2101:3649:26256 1:N:0:CGAGGCCAAG+CCGGTAACAC
GTGCCAGCCGCCGCGGTAATCCCTGTCTCTTAACACATCTCCGATTAGATACCCCTGTAGTCC
+
FFFFFFFFFFFFFFFFFFFFFFFFFFFFFFFFFFFFFFFFFFFFFFFFFFFFFFFFFFFFFFF
@A00769:42:HV3CFDRXX:1:2101:9372:26303 1:N:0:CGAGGCCAAG+CCGGTAACAC
GTGTCAGCCGCCGCGGTAATACGTAGGTGGCAAGCGTTGTCCGGATTTATTGGGCGTAAAGCGAGCGCAGGCGGTTTCTTAAGTCTGATGTGAAAGCCCCCGGCTCAACCGGGGAGGGTCATTGGAAACTGGGAGACTTGAGTGCAGAAGAGGAGAGTGGAATTCCATGTGTAGCGGTGAAATGCGTAGATATATGGAGGAACACCAGTGGCGAAGGCGGCTCTCTGGTCTGTAACTGACGCTGAGTCTCG
+
FFFFFFFFFFFFFFFFFFFFFFFFFFFFFFFFFFFFFFFFF:FFFF,FFFFFFFFFFFFFFFFFFFFFFFFFFFFFFFFFFFFF:FFFFFFFFFFFFFFFFFFFFFFFF:FFFFFFFFFFFFFFFFFFFFFFFFFFFFFFFFFFFFFF,FFFFFFFFFFFFFFFFFFFFFFFFFFF:FFF:FFFFFFFFFFFFFFFFFFFFFFF:FF,FFFFFFF,FFF:FFFFFFF::FFFFFFF::FF:FF:FFFFFF,
@A00769:42:HV3CFDRXX:1:2101:27272:26303 1:N:0:CGAGGCCAAG+CCGGTAACAC
GTGCCAGCAGCCGCGGTAATACGTAGGTGGCAAGCGTTGTCCGGATTTATTGGGCGTAAAGCGAGCGCAGGCGGTTTCTTAAGTCTGATGTGAAAGCCCCCGGCTCAACCGGGGAGGGTCATTGGAAACTGGGAGACTTGAGTGCAGAAGAGGAGAGTGGAATTCCATGTGTAGCGGTGAAATGCGTAGATATATGGAGGAACACCAGTGGCGAAGGCGGCTCTCTGGTCTGTAACTGACGCTGAGGCTCG
+
FFFFFFFFFFFFFFFFFFFFFF:FFFFFFFFFFFFFFFFFFFFFFFF:FFFFFFFFFFFFFFFFFFFFFFFFFFFFFFFF:FFFFFFFFFFFF:FFFFFFFFFFFFFFFFFFFFFFFFF:FFFFFFFFFFFFFFF:FFFFFFFFFFFFFFFFFFFFFFF:FFFFF:FFFFFFFFFFFFFFFFFFFF:FFF:F:FFFFFFFFFFFFFFFFFFFFFFFFFFFFFFFFFFFFFF:FFFFFFFFFFFFFFFFFF,
@A00769:42:HV3CFDRXX:1:2101:17671:26334 1:N:0:CGAGGCCAAG+CCGGTAACAC
GTGTCAGCCGCCGCGGTAATACGTATGTTCCAAGCGTTATCCGGATTTATTGGGCGTAAAGCGAGCGCAGACGGTTATTTAAGTCTGAAGTGAAAGCCCTCAGCTCAGCTGAGGAATTGCTTTGGAAACTGGATGACTTGAGTGCAGTAGAGGAAAGTGGAACTCCATGTGTAGCGGTGAAATGCGTAGAGATATGGAAGAACACCAGTGGCGAAGGCGGCTGTCTGGTCTGTAACTGACGCTGAGGCTCG
+
FFFFFFFFFFFFFFFFF:FFFFFFFFFFFFFFFFFFFFFFFFFFFF:,FFFFFFFFFFFFF:FFFFFFFFFFFFFFFFFFFFFFFFF:FFFFFFFFFFFFFFFFFFFFFFFFFF::FFFFF:FFFFFFF:FFFFFFFFFFFF:F:FFFFFFFFFF:,FFFFFFFFFFFFFFFF:FF:FFF,FFFFFF,FF,FFFFFF:F,FF:FFF:FFFFFFFFFFFFFFF:FFFF:FFFFFFFFFFF:FFFFFF:FFFF
@A00769:42:HV3CFDRXX:1:2101:14299:26349 1:N:0:CGAGGCCAAG+CCGGTCACAC
GTGTCAGCCGCCGCGGTAATACGTATGTTCCAAGCGTTATCCGGATTTATTGGGCGTAAAGCGAGCGCAGACGGTTATTTAAGTCTGAAGTGAAAGCCCTCAGCTCAACTGAGGACTTGCTTTGGAAACTGGATGACTTGAGTGCAGTAGAGGAAAGTGGAACTCCAGGTGTAGCGGTGAAATGCGTAGATATATGGAAGAACACCAGTGGCGAAGGCGGCTTTCTGGTCTGTAACTGACGTTGAGGCTCG
+
FFFFFFFFFFFFFFFFFFFFFFFFFFFF:FFFFFFFF:,FF:FFFFF,FFFFFFFFFFFFFFFFFFFFFF,FFFFFFFFFFFFFFFF:FFFFFFFFFFFFF:FFFFFF::F,FF:,F,,F:FFFFFFFFFFFFF:F:FFFFFFFFFFF,F:FFF,FFFFFFF,FFFF,FFFFFFFFFFFFF,FFFFFFFFFFF:FFFF:FFFFFFFFFFFFFFFFFFFFFFF,FFFFF,FFFFF:FFFFFF,FFFFFF,F,
@A00769:42:HV3CFDRXX:1:2101:19388:26365 1:N:0:CGAGGCCAAG+CCGGTAACAC
GTGTCAGCAGCCGCGGTAAGTGCCAGCAGGGCAGCGTCAGATGTGTATTAGAAACCCCAGTAGTCC
+
:FF:F:FFFFF:FFFFFFFFFFFFFFFFFFFFFFFFFFFFFFFFFF:FFFFFFFFFFFFFFFFFFF
@A00769:42:HV3CFDRXX:1:2101:28709:26381 1:N:0:CGAGGCCAAG+CCGGTAACAC
GTGTCAGCCGCCGCGGTAATACGTAGGTGGCAAGCGTTGTCCGGATTTGTTGGGCGTAAAGCGAGCGCAGGCGGTTTCTTAAGTCTGATGTGAAAGCCCCCGGCTCAACCGGGGAGGGTCATTGGAAACTGGGAGACTTGAGTGCAGAGGAGGAGAGTGGAATTCCATGTGTAGCGGTGAAATGCGTAGATATATGGAGGAACACCAGAGGCGAAGGCGGCTCTCTGGTCTGTAACTGACGCTGAGGCTCG
+
,F:::F:FFFFF,FFF:FFFFF:F:,F,F,:FF,F,:FFFFF,::F,FFF::F,FFFFFF,FFF:F,FF:F::FFFFFFFFFFFFF:FFFFF:FFF:FFFF:,:FFFFFFFF,,FFF::FFFF:FF,,FFFF,F::FFFFF::FFFFFF,FFF:,FF,FFFFFFFFFF:F:F,::F,F,FFFFFF,F:FFFFFFFF,:,,F,FFF:F:,:F,,FF,F:,,FFFFFFF:FFFF:FF:FFF:,:F,F:,FFF,
@A00769:42:HV3CFDRXX:1:2101:10013:26412 1:N:0:CGAGGCCAAG+CCGGTAACAC
GTGTCAGCCGCCGCGGTAATACGTAGGTGGCAAGCGTTGTCCGGATTTATTGGGCGTAAAGCGAGCGCAGGCGGTTTCTTAAGTCTGATGTGAAAGCCCCCGGCTCAACCGGGGAGGGTCATTGGAAACTGGGAGACTTGAGTGCAGAAGAGGAGAGTGGAATTCCATGTGTAGCGGTGAAATGCGTAGATATATGGAGGAACACCAGTGGCGAAGGCGACTCTCTGGTCTGTAACTGACGCTGAGGCTCG
+
FFFFFFFFFFFFFFFFFFFFFFFFFFFFFFFFFFFFFFFFF:FFF:FF:FFFFFFFFFFFFFFFFFFFFFFFFFFFFFFFFFFFFFFFFFFFFF:FFFFFFFFFFFFFFFFFFFFFFFFFFFFF:F,F:FFFFFFFFF,FFFFFFFFFFFFFFF:FFFFFFFFFFFFFFFFFFFFFFFFFFFFFFF:FFFFFFFFFFFFFFFFFFF:FFFFF:FFFFFFFFFFFFFFFFFF:F:FFFFFF,FF:FF,FFF,
@A00769:42:HV3CFDRXX:1:2101:27950:26412 1:N:0:CGAGGCCAAG+CCGGTAACAC
GTGTCAGCAGCCGCGGTAATACGTAGGGAGCGAGCGTTATCCGGAATTATTGGGCGTAAAGGGCGCGTAGATGGCATAGTAAGTCTTTTGTAAAAATGCTGGGCTCAACCCAGTAGGGCAAAAGATACTGCAAAGCTAGAGTATGACAGAGGCAAGTGGAACTACATGTGTAGCGGTAAAATGCGTAAATATATGTAAGAACACCAGTGGCGAAGGCGGCTTGCTGGGTCGATACTGACATTGAGGCACGA
+
FFFFFFFFFFFFFFFFFFFFFFFFFFFFFFFF:FFFFFFFFFFFFFFFFFFFFFFFFFFFFFFFFFFFFFFFFFFFFFFFFFFFFFFFFFFFFFF:FFFFFFFFFFFFFFF:FFFFFFFFF:FFFFFFFFFFFFFFFFFFFFFFF,FFFFFFFFFFFFFFFFFFFFF:FFFFFFFFFF,FFFF:FFFFFFF:FFFFFFFFF:FFFFF:FFFF,FFFFFFFFFFFFFFFFFFFFF:FFFFFFFFFFFFFFFF
@A00769:42:HV3CFDRXX:1:2101:15700:26459 1:N:0:CGAGGCCAAG+CCGGTAACAC
GTATCAGCCGCCGCGGTAATACGTATGTTCCAAGCGTTATCCGGATTTATTGGGCGTAAAGCGAGCGCAGACGGTTATTTAAGTCTGAAGTGAAAGCCCTCAGCTCAACTGAGGAATTGCTTTGGAAACTGGATGACTTGAGTGCAGTAGAGGAAAGTGGAACTCCATGTGTAGCGGTGAAATGCGTAGATATATGGAAGAACACCAGTGGCGAAGGCGGCTTTCTGGACTGTAACTGACGTTGAGGCTCG
+
FFFFFFFFFFFFFFFF:FFFFFFFFFFFFFFFFFFFFFF:FFFFFFFFF,FFFFFFFFFFFFFFF:FFFF,FFFFFFFFFFFFF:FFFFFFFFFFFFFFFFFFFFFFFFFFFF:FF:FF:,FFFFFFF:FFFFFF:FFF:FFFFFFFFF:FFFFFFFFFFFFFFFFFFFFFFFFFFFFF:::,::F:FFFFF:FFF,FFFF:FFF:FFFFFF,FFFFF,FFFF,,FFFF:FFFFFFFFF:,FFF,:,FFF,
@A00769:42:HV3CFDRXX:1:2101:17942:26459 1:N:0:CGAGGCCAAG+CCGGTAACAC
GTGTCAGCAGCCGCGGTAATACGTAGGTGGCAAGCGTTGTCCGGATTTATTGGGCGTAAAGCGAGCGCAGGCGGTTTCTTAAGTCTGATGTGAAAGCCCCCGGCTCAACCGGGGAGGGTCATTGGATACTGGGAGACTTGAGTGCAGAAGAGGAGAGTGGAATTCCATGTGTAGCGGTGAAATGCGTAGATATATGGAGGAACACCAGTGGCGAAGGCGACTCTCTGGTCTGTAACTGACGCTGAGGCTCG
+
FFFFFFFFFFFFFFFFFFFFFFFFFFFFFFFFFFFFF:FFFFFFFFF,FFFFFFFFFFFFFFFFFFFFFFFFFFFFFFFFFFFFF,FFFFFF:,:FFFFFFFFFFFFFFFFFFF:FFFFFFFFFFFFF:FFFFFFFFFFFFFFFF,FFFF:FFFFFF:F:FFFFFFFFFFFFFFFFF,FFFFFFFF,FFF:FFFF:FFFFFFFFFF,:FFFF:FFFFFFFFFFFFF:F:FFFFFFFFFFFFFFFFF,FFF:
@A00769:42:HV3CFDRXX:1:2101:11451:26490 1:N:0:CGAGGCCAAG+CCGGTAACAC
GTGTCAGCCGCCGCGGTAATACGAAGGGGGCTAGCGTTGTTCGGATTTACTGGGCGTAAAGCGCACGTAGGCGGACTTTTAAGTCAGGGGTGAAATCCCAGAGCTCAACTCTGGAACTGCCTTTGATACTGGAAGTCTTGAGTATGGTAGAGGTGAGTGGAATTCCGAGTGTAGAGGTGAAATTCGTAGATATTCGGAGGAACACCAGCGGCGAAGGCGGCTCACTGGACCATTACTGACGCTGAGGTGCG
+
FFFFFFFFFFFFFFFFFFFFFFFFFFFFFFFFFFFFFFFFFFFFFFFFFFFFFFFFFFFFFFFFFFFFFFFFFFFFFFFFFFFFFFFFFFFFFFFFFFFFFFFFFFFFFFFFFFFFFFFFFFFF:FFFFFFFFFFFFF:FFFFFFFFFFFFFFFFFFFFFFFFFFFFF:FFFFFFFFF,,FF::FF:F:FFFFFFF,FFF:FF,FFFFF::F:FFFFFFFFFF:,FFFFF:FF,F:F::FF:::,,FFF:,
@A00769:42:HV3CFDRXX:1:2101:22218:26506 1:N:0:CGAGGCCAAG+CCGGTAACAC
GTGCCAGCCGCCACGGTAATACGTAGGTGGCAAGCGTTGTCCGGATTTATTGGGCGTAAAGCGAGCGCAGGCGGTTTCTTAAGTCTGATGTGAAAGCCCCCGGCTCAACCGGGGAGGGTCATTGGAAACTGGGAGACTTGAGTGCAGAAGAGGAGAGTGGAATTCCATGTGTAGCGGTGGAGTGCGTGGGTATGTGGGGGTGCGCCAGTGGCGGGGGCGGCTGGGTGGAGTGTGGGTGTGGTTGGGGCTGG
+
FFFFFFFFFFFF:FFFFFFFFFFFFFFFFFFFFFFF:FFFFFFFF,:FF:FFFFFFFFFFFFFFFFFFFFFFFF,FFFFFFFFF:FF,FF,F:F,FFF:FFFFFFF,,FFFFFFFFFFF:,:,F:,,:,,FFF,FF,F,F,FFF::FF,F,FF,FFF::F::F,F,,:F,F,,F,FF,F,,,,F,F:,F,,,:,:FF,,F,,,,,,,:,FF,F,,FF,FF,:,::,:F,,:FF,,::F,,F:,F,FF,,,F
@A00769:42:HV3CFDRXX:1:2101:21594:26553 1:N:0:CGAGGCCAAG+CCGGTAACAC
GTGTCAGCAGCCGCGGTAATTAGAAACCCCCGTAGTCC
+
FFFFFFFFFFFFFFFFFFFFFFFFFFFF:FFFFFFFFF
@A00769:42:HV3CFDRXX:1:2101:14308:26616 1:N:0:CGAGGCCAAG+CCGGTAACAC
GTGTCAGCAGCCGCGGTAATACGTAGGTGGCAAGCGTTGTCCGGATTTATTGGGCGTAAAGCGAGCGCAGGCGGTTTCTTAAGTCTGATGTGAAAGCCCCCGGCTCAACCGGGGAGGGTCAGTGGAAACTGGGAGACTTGAGTGCAGAAGAGGAAAGTGGAACTCCATGTGTAGCGGTGAAATGCGTAGATATATGGAAGAACACCAGTGGCGAAGGCGGCTTTCTGGACTGTAACTGACGTTGAGGCTCG
+
FFFFFFFF:FFFFFFFFFFFFFFFFFFFFFF:FFFFFFFFFFFFFFFFFFFFFFFFFFFFFFFFFFFFFFFFFFF:FFFFFFFFFFFFFFFFFFFFFFFFFFFFFFFFFFFFFF:FFF:FF,FFFFFFF:FFFFFFFFFFFFFFFFFFFFFFFF:FFFFFF:FFF:F:FFFFFFFFFFFFF,FFFFF,FFFFFFFFFFFFFFFFFFFFFFF:FFFFFFFFFF:F:FFFF:FFFFF,FFFFFFF,FFFFFFF
@A00769:42:HV3CFDRXX:1:2101:1687:26710 1:N:0:CGAGGCCAAG+CCGGTAACAC
GTGCCAGCAGCCGCGGTAATACGTAGGTGGCAAGCGTTGTCCGGATTTATTGGGCGTAAAGCGAGCGCAGGCGGTTTCTTAAGTCTGATGTGAAATGCCGCAGCTTAACTGCGGATCTGCATCCAAAACTGTAGTTATTGAGTGGAGTAGAGGCAAGCGGAATTCCGAGTGTAGCAGTGAATTGCGTATATATATGGAGGAACACCAGTGGCGAAGGCGGCTCTCTGGTCTGTAACTGACGCTGAGGCTCG
+
FFF,FFFFFFFFFFFFFFFFFFFFFFFFFFFFFFFFFFFFFFFFFFFFFFFFFFFFFFFFF,F,F:FFFFFFFFFFF:F:FFFFF:FFFFFFFFFFFFFF,FFFFFFFFFF:,F,,:F::F:,FF,FF,:FF:,F,,F,,:FFFFFFF:::FFF,:FFFFFFF,F,F:FF,FF,,F,F:FF,FF:,,,:FF:FFFF,FFFFF:FF:,FFF,:,F,FFF,:FFF:,,F,::F,FFF:FFFF,FF:FF,FFF,
@A00769:42:HV3CFDRXX:1:2101:29749:26741 1:N:0:CGAGGCCAAG+CCGGTAACAC
GTGCCAGCAGCCGCGGTAATACGTAGGTGGCAAGCGTTGTCCGGATTTATCGGGCGTAAAGCGAGCGCAGGCGGTTTCTTAAGTCTGATGTGAAAGCCCCCGGCTCAACCGGGGAGGGTCATTGGAAACTGGGAGACTTGAGTGCAGAAGAGGAGAGTGGAATTCCATGTGTAGCGGTGAAATGCGTAGATATATGGAGGAACACCAGTGGCGAAGGCGGCTCTCTGGTCTGTAACTGACGCTGAGGCTCG
+
FFFFFFFFF:FFFFFFFFFFFFFFFFFFFFFFFFFFFFFFFFFFF:FFFFFFFFFFF:FFFFFFFFFFFFFFFFFFFFFFFFFFFFFFFFFFFFFFFFFFFFFFFFFFFFFFFFFFFFFFFFFFFF:FFFFFFFFFFFFFFFFFFFFF,FFFFFFFFFFFFFFFFFFFFFFFFFFFFFFFFFFFFFFFFFFFFFFFFFFFFFFFFFFFFFFFF:FFFFFFFFFFFFFFFFF:FFFFFFFFFF:FFFFF,F,
@A00769:42:HV3CFDRXX:1:2101:1696:26757 1:N:0:CGAGGCCAAG+CCGGTACCAC
GTGCCAGCAGCCGCGGTAATACGTAGGTGGCAAGCGTTGTCCGGATTTATTGGGCGTAAAGCGAGCGCAGGCGGTTTCTTAAGTCTGATGTGAAATGCCGCAGCTTAACTGCGGAGCTGCATCCAAAACTGTAGTTCTTGAGTGGAGTAGAGGCAAGCGGAATTCCGAGTGTAGCAGTGAAATGCGTAGATATATGGAGGAACACCAGTGGCGAAGGCGGCTCTCTGGTCTGTAACTGACGCTGAGGCTCG
+
FFFFFFFFFFFFFFFFFFFFFFFF,FFFF:FFFFFFF:FFFFFFFFFFFFFFFFFFFFFFFFF:FFFFFFFFFFF:FFFF:FFF,FFFFFFFFFFFFFFFFFFFFFFFFFFFFFFFFFFFFFFFFFFFFFFFFF,:F:FFFFFFFFF:FFFFFFF,FFFF:FF::FFFFFFF,FFFFFFFFFFFFFFFFFFF:FFFFF,FFFFFFFFFFFFFFFFF,F,FFFFFFFF:FFF,FFFFFFFF,FF,:F,FF:,
@A00769:42:HV3CFDRXX:1:2101:14045:26757 1:N:0:CGAGGCCAAG+CCGGTAACAC
GTGTCAGCCGCCGCGGTAATCCATTAGAAACCCTAGTAGTCCCTGTCCTATACACATCTCCGAGCCCACGAGACCGAGGCCAAGATCTCGTATGCCGTCTTCTGCTTGAAAAGGGGGGGGGGGGGGGGGGGGGGGGGGGGGGGGGGGGGGGGGGGGGGGGGGGGGGGGGGGGGGGGGGGGGGGGGGGGGGGGGGGGGGGGGGGGGGGGGGGGGGGGGGGGGGGGGGGGGGGGGGGGGGGGGGGGGGGGGGG
+
FFFFFFFFFFFFFFFFFFFFFFFFFFFFFFFFFFFFFFFFFFFFF:FFFFFFFFFF:FFFFFFFFFFFFFFFFFF:FFFFF,FFFFF,,F:,F::,::F:,,,F,,,F:FF:,F:FF,FFFFFFFFF:FFFFFFFFFFFFFFFFFFFFFFFFFFFFFFFFFFFFFFFFFFFFFFFFFFFFFFFFFFFFFFFFFFFFFFFFFFFFFFFFFFFFFFFFFFFFFFFFFFFFFFFFFFFFFFFFFFFFFFFFFFF
@A00769:42:HV3CFDRXX:1:2101:18602:26757 1:N:0:CGAGGCCAAG+CCGGTAACAC
GTGCCAGCAGCCGCGGTAATACGTATGTTCCAAGCGTTATCCGGATTTATTGGGCGTAAAGCGAGCGCAGACGGTTATTTAAGTCTGAAGTGAAAGCCCTCAGCTCAACTGAGGAATTGCTTTGGAAACTGGATGACTTGAGTGCAGTAGAGGAAAGTGGAACTCCATGTGTAGCGGTGAAATGCGTAGAGAGATGGAAGAACACCAGTGGCGAAGGCGGCTGTCTAGTCTGTAACTGACGCTGAGGCTCG
+
FFFFFFFFFFFFFFFFFFFFFFFFFFFFFFFFF:FF:FF:FFFFFF,FFFFFFFFFFFFFFFFFFF:FFFF:FFFFFFFFF,FFFFFFFFFFFFFFFFF::FFF:FFFFFF,:::FFFF:F:FFF:F:,F:FFFFFFFF:FFFFFFFF,FFFFFFFFFF:FFFFFFFFFF:F:FF,FFFFFF:FFFFF,F,F,FFF:FFF:FF:FFFFFFFFF:FFFFFFFFFFFF:FFFFFFFFFFFFF:FFFFF,::F,
@A00769:42:HV3CFDRXX:1:2101:10438:26772 1:N:0:CGAGGCCAAG+CCGGTAACAC
GTGCCAGCCGCCGCGGTAATACGTAGGTGGCAAGCGTTGTCCGGATTTATTGGGCGTAAAGCGAGCGCAGGCGGTTTCTTAAGTCTGATGTGAAAGCCCCCGGCTCAACCGGGGAGGGTCATTGGAAACTGGGAGACTTGAGTGCAGAAGAGGAGAGTGGAATTCCATGTGTAGCGGTGAAATGCGTAGATATATGGAGGAACACCAGTGGCGAAGGCGGCTCTCTGGTCTGTAACTGACGCTGAGGCTCG
+
FFFFFFFFFFFFFFFFFF:F:FFFFFFFFFFFFFFFF,FFFFFF:FFFFFFFFFFFFFFFFFFFFFFFFFFFFFFFFFFFFFFFF:FFFFFFF:FFFFFFFFFFFFFFFFFFFF:FFFFFFFFFFFFFFFFFFFF,FFFFFFFFF,FFF:FFFFFFFFFFFFFFFFFFFFFFFFFFFFF:F,FFFF,:FFFFFFFFFFFFFFF,FFFFFF:FF:FFFFFFFFFFFFFFFFFFFF:FFFFFFFFFFF,F:F,
@A00769:42:HV3CFDRXX:1:2101:7211:26788 1:N:0:CGAGGCCAAG+CCGGTAACAC
GTGTCAGCAGCCGCGGTAATACGTAGGTGGCAAGCGTTGTCCGGATTTATTGGGCGTAAAGCGAGCGCAGGCGGTTTCTTAAGTCTGATGTGAAAGCCCCCGGCTCAACCGGGGAGGGTCATTGGAAACTGGGAGACTTGAGTGCAGAAGAGGAGAGTGGAATTCCATGTGTAGCGGAGAAATGCGTAGATATATGGAGGAACACCAGTGGCGAAGGCGGCTCTCTGGTCTGTAACTGACGCTGAGGCTCG
+
FFFFFFFFFFFFF:FFF:FFFFFFFF:FFFFFFFFFFFFFF:FFF:F,FFFFFFF:FFFFFFFFFFFFFFFFFFFFFFFFFFFFFFFF::,FF:FFF:FF:FFFFFFF,FFFFFFF,FFFF:FFFFFFF:FF:FFFFF:FFFFF,FFFFFFFF::FFF::FFFFFFFF:FF,F:F,F,FFFFF,FFFF:F:FFFF,:FFFFFFFFFFFF,FFFFFFFFF:FFFFFF,:FFF,FF,FFFFF,FF:FF,FFF:
@A00769:42:HV3CFDRXX:1:2101:12075:26788 1:N:0:CGAGGCCAAG+CCGGTAACAC
GTGCCAGCAGCCGCGGTAATTAGAAACCCCCGTAGTCCCTGCTCTTATACACATCTCCGAGCCCACGAGACCGAGGCCAAGATCTCGTATGCCGTCTTGTGCGTGAAAGAGGGGGGGGGGGGGGGGGGGGGGGGGGGGGGGGGGGGGGGGGGGGGGGGGGGGGGGGGGGGGGGGGGGGGGGGGGGGGGGGGGGGGGGGGGGGGGGGGGGGGGGGGGGGGGGGGGGGGGGGGGGGGGGGGGGGGGGGGGGGG
+
,FF,FF:FFFFFFFFFFFF,FFFFFFFFFFFFF::FF::,FFFF:F,FF:F:FFFFFFFF,:FFFFFF:FFFF::FF:,FFFFFF::F,,,,FF,,:,,F,,,F:,,:,,,,,,F,,:FF:FFFFF:FFFFFFFFFFF,FFFFFFFFFF:FF:FFFFFFFFFFFFFFFFFFFFFFFFFFFFFFFFFFFFFFFFFFFFFFFFFFFFFFFFFFFFFFFFFFFFFFFFFFFFFFFFFFFFFFFFFFFFFFFFFF
@A00769:42:HV3CFDRXX:1:2101:17861:26788 1:N:0:CGAGGCCAAG+CCGGTAACAC
GTGTCAGCCGCCGCGGTAATACGGAGGATGCGAGCGTTATCCGGATTTATTGGGTTTAAAGGGTGCGTAGGTTGTTTTTTAAGTCAGCGGTGAAAGTTTGTGGCTCAACCATAAAATTGCCGTTGAAACTGGAAGACTTGAGTGTGTTTGAGGTAGGCGGAATGCGTGGTGTAGCGGTGAAATGCATAGATATCACGCAGAACTCCGATTGCGAAGGCAGCTTACTAAGCCATAACTGACACTGAAGCACG
+
FFFFFF:FFFFFFFFFFFF:FFFFFFFFFFFF:FFFFFFFF:FFFFF:FF,FFFFFFFFFFFFFFFFF:FFFFF:FFFFFFFFFFFFFFF:FFFFFFFFFFFFFFFFFFFFFFFFFFFFFFFFFFFFFFFFFFFFFFFFF:F:FFFFFFFFFF:FFFFFFF,FFFFFFFFF,FFFFFFF:FFFFFFFFFFFFFFFFFFFFFFFFFFFF,FF,FFFFFFFFFFFF:FFFFFFF,FFFFFFFFFFFFFFFFF,
@A00769:42:HV3CFDRXX:1:2101:21287:26804 1:N:0:CGAGGCCCAG+CCGGTAACAC
GTGTCAGCCGCCGCGGTAATACGTAGGTGGCAAGCGTTGTCCGGATTTATTGGGCGTAAAGCGAGCGCAGGCGGTTTCTTAAGTCTGATGTGAAAGCTCCCGGCTCGACCGGGGAGGGTCATTGGAAACTGGTAGACTTGAGTGCAGAAGAGGAGAGTGGAATTCCATGTGTAGCGGTGAAATGCGTAGATATACGTATGAACACAAGTGGCGAAGGCTACTCTCTGTTCTGTAACTGACGCTGAGGCTCG
+
,FFFF::FFF:FFFF:FFFFFF::F:,FFFFFFF:,,FFFFF:FF:F:FFFF,FFF,:FF,F:FF:FFFFFFFFFFFFFFF,F,FF,F:F:F:FFF,FF:FF,F:FF:FFFFFFFF,FFFFFFF:FFFFFFF,F,FF::FFFFFFF:F,,FF,,FFFFF:FFF,F,FF,,::F::FFFFFF:F,F:FF,FFFFFF,,F,FFF:FF,F:F:,:,F:::F,FFF:FFF:,FFFFFF:FFF:,,FFFFF,F:F:
@A00769:42:HV3CFDRXX:1:2101:5692:26819 1:N:0:CGAGGCCAAG+CCGGTAACAC
GTGCCAGCAGCCGCGGTAATACGTAGGTGGCAAGCGTTGTCCGGATTTATTGGGCGTAAAGCGAGCGCAGGCGGTTTCTTAAGTCTGATGTGAAAGCCCCCGGCTCAACCGGGGAGGGTCATTGGACACTGGGAGACTTGAGTGCAGAAGAGGAGAGTGGAATTCCATGTGTAGCGGTGAAATGCGTAGATATATGGAGGAACACCAGTGGCGAAGGCGACTCTCTGGTCTGTAACTGACGCTGAGGCTCG
+
FFFFFFFF:FFFFFFFFFFFFFFFFFFFFFF:::FFFFFFF:FFFFFF:,FFFFFFFFFFFFF:FFFFFFFFFFFFFFFFFFFFFFFFFF:FFFFFFFFFFFFFFFFFFFF,FFFFFFF:,FFFFF,FFFFFFFFF:F,F,FFFFFFFF,F:FFFFFFFFFF::FFFFFFFFF:FF:FFFFFFFFFFFFFFFFF,FF:F:::F,FFFFF,FF:,FFFFFF:F:FFFFFFFF,F:FFF:F:FFFFFF,FFF:
@A00769:42:HV3CFDRXX:1:2101:26585:26866 1:N:0:CGAGGCCAAG+CCGGTAACAC
GTGCCAGCCGCCGCGGTAAGGCAGCGTCAGATGTGTATTAGAAACCCTCGTAGTCCCTGTCTCTATACACATCTCCGAGCCCACGAGACCGAGGCCAAGATCTCGTATGCCGTCTTCTGCTTGTAATGGGGGGGGGGGGGGGGGGGGGGGGGGGGGGGGGGGGGGGGGGGGGGGGGGGGGGGGGGGGGGGGGGGGGGGGGGGGGGGGGGGGGGGGGGGGGGGGGGGGGGGGGGGGGGGGGGGGGGGGGGGG
+
:FFFFFFFFFFFF:FFFFFFFFFFFFFFFFFFFFFFFFFFFFFFFFFFFFFFFFFFFFFFFFFFFFFFFFFFFFFFFF:FFFFFFFFFFF:FFFFF,FFFFF:,F,FFF:FF,:FF,:F,F,:,F,,,,,:F:FFFFFFFFFFFFFFFFFFFFFFFFFFFFF:FFFFFFFFFFFFFFFFFFFFFFFFFFFFFFFFFFFFFFFFFFFFFFFFFFFFFFFFFFFFFFFFFFFFFFFFFFFFFFFFFFFFFFFF
@A00769:42:HV3CFDRXX:1:2101:30436:26866 1:N:0:CGAGGCCAAG+CCGGTAACAC
GTGCCAGCAGCCGCGGTAATACGTATGTTCCAAGCGTTATCCGGATTTATTGGGCGTAAAGCGAGCGCAGACGGTTATTTAAGTCTGAAGTGAAAGCCCTCAGCTCAACTGAGGAATTGCTTTGGAAACTGGATGACTTGAGTGCAGTAGAGGAAAGTGGAACTCCATGTGTAGCGGTGAAATGCGTAGATATATGGAAGAACACCAGTGGCGAAGGCGGCTTTCTGGACTGTAACTGACGTTGAGGCTCG
+
FFFF:FFFFFFFFFFFFF,FFFF:FFF:FFFFFFF::FFFFFFFFF,FFFFFF:FFFFFFFFFFFFFFFFFFFF:FFFFFFFFFFFFFFFFFFFFFFFFFFFFFFFFFFFFFFFF:,FFFF,FFFFFFFFFFFFFFFFF:FFFFFFFFFFFF:FFFFFFF:FFFF:,FFFFFFFFFFFFFFFFFFFF,F::F:FFFFFFFFFFFFFFFFF:FF,FFFF,FFFF::::F:FFF:FFFFFFFF,FFF:FFFFF
@A00769:42:HV3CFDRXX:1:2101:21251:26897 1:N:0:CGAGGCCAAG+CCGGTAACAC
GTGCCAGCAGCCGCGGTAATACGTATGTTCCAAGCGTTATCCGGATTTATTGGGCGTAAAGCGAGCGCAGACGGTTATTTAAGTCTGAAGTGAAAGCCCTCAGCTCAACTGAGGAATTGCTTTGGAAACTGGATGACTTGAGTGCAGTAGAGGAAAGTGGAACTCCATGTGTAGCGGTGAAATGCGTAGATATATGGGGGAACACCAGTGGCGAAGGCGACTCTCTGGTCTGTCACTGACGCTGAGGCTCG
+
:FF,:FFFF:FFFF:FF,FFFFFFFFFFFFFFFFFFFFFFFFFFFFFFFFFFFF:F,FFFFF,FFFF:FFFFFF,FFFFFFFFFFFFFFFFFFFF:FFFFFFFFFF,FFF::FFFF,FFFF:FFFFFFFFFFF:FFFFFFFFF:FFFFFF:FFFFFFFFFFFFFFFFFF:,FFFFFFFFFFFFFF:FFFFFF:FFFFF,FFFFFFFFFFFFFFFFFFFFFFFFFFFFFFFF:F,FFFF:FFFFFF:,FFFF
@A00769:42:HV3CFDRXX:1:2101:24180:26897 1:N:0:CGAGGCCAAG+CCGGTAACAC
GTGCCAGCAGCCGCGGTAATACGTAGGTGGCAAGCGTTGTCCGGATTTATTGGGCGTAAAGCGAGCGCAGGCGGTTTCTTAAGTCTGATGTGAAAGCCCCCGGCTCAACCGGGGAGGGTCATTGGAAACTGGGAGACTTGAGTGCAGAAGAGGAGAGTGGAATTCCATGTGTAGCGGTGAAATGCGGAGATATATGGAGGAACACCAGTGGCGAAGGCGGCTCTCTGGTCTGTAACTGACGCTGAGGCTCG
+
FFFFFFFFFFFFFFFFFFFFFFFFFFFFFFFFFFFF,,FFF:FFFF,FFFFFFFFFFFFFFFFFFFFFFFFFFFFFFFFFFFFFF:F:FFFFFF:FFFFFFFFF,FFFFFFFFFFFFFF::FF:FFFFFFFFFFFFFFFFFFFFFFFF::FFFFFFFFFF,FFFFFFFFFFF:FFFFFFFFF,:FF,FFF,F,FFFFFFFFFFFFFFFFFFFF:FF:FFFFFF:FFFFFFF:FFFFFFFFFFFFFF:,FF,
@A00769:42:HV3CFDRXX:1:2101:18168:26976 1:N:0:CGAGGCCAAG+CCGGTAACAC
GTGTCAGCCGCCGCGGTAATACGTAGGTGGCAAGCGTTGTCCGGATTTATTGGGCGTAAAGCGAGCGCAGGCGGTTTCTTAAGTCTGATGTGAAAGCCCCCGGCTCAACCGGGGAGGGTCATTGGAAACTGGGAGACTTGAGTGCAGAAGAGGAGAGTGGAATTCCATGTGTAGCGGTGAAATGCGTAGATATATGGAGGAACACCAGTGGCGAAGGCGGCTCTCTGGTCTGTAACTGACGCTGAGGCTCG
+
FFFFFFFFFFFFFFFFFFFFFFF:FFFFFFFFFFFFFFFFFFFFFF:FFFFFFFFFFFFFFFFFFFFFFFFFFFFFFFFFFFFFFFFFFFFFFFFFFFFFFFFFFFFFFFFFFFFFFFFF:FFFFFFF:FFFFFF::FFFFFFFFFFFFFFFFFFFFFFFFFFFFFFFFFFFFFFF:FFFFFFFFFFFFFFFFFF:FFF,F:FFFFFFFF:FFFFFFFF:FFFFFFFFFFFFF::FFFFFFFF:FFF:FFF
@A00769:42:HV3CFDRXX:1:2101:8540:26991 1:N:0:CGAGGCCAAG+CCGGTAACAC
GTGTCAGCAGCCGCGGTAATACGTAGGTGGCAAGCGTTGTCCGGATTTATTGGGCGTAAAGCGAGCGCAGGCGGTTTCTTAAGTCTGATGTGAAAGCCCCCGGCTCAACCGGGGAGGGTCATTGGAAACTGGGAGACTTGAGTGCAGAAGAGGAGAGTGGAATTCCATGTGTAGCGGTGAAATGCGTAGATCTATGGAGGAACACCAGTGGCGAAGGCGACTCTCTGGTCTGTCACTGACGCTGAGGCTCG
+
FFFFFFFFFFFFFFFFFFFFFFFFFFFFFFFFFFFFFFFFFFFFFFFFFF,FFFFFFFFFFFFFFFFFFFFFFFFFFFFFFFFFFFFFFFF:,F:FFFFFFFFFFFFFFFFFFF:FFFFFFFFFFFF:FFFFFFFFFFFFFFFFFFFFFFFFF:FFFFFFF,FFFFFFFFFFFFFFFFFFFFFF:F:,FF:,F::FF:FFF,FFFFFFFFFFFFFFFFFF:FFFFFFFF:F,:F:FFFFFFFFF:F:FFFF
@A00769:42:HV3CFDRXX:1:2101:9525:27038 1:N:0:CGAGGCCAAG+CCGGTAACAC
GTGTCAGCCGCCGCGGTAATACGTAGGTGGCAAGCGTTGTCCGGATTTATTGGGCGTAAAGCGAGCGCCGGCGGTTTCTTAAGTCTGATGTGAAAGCCCCCGGCTCAACCGGGAAGGGTCATTGGAAACTGGGAGACTTGAGTGCAGAAGAGGAGAGTGGAATTCCATGTGTAGCGGTGAAATGCGTAGATATATGGAGGAACACCAGTGGCGAAGGCGACTCTCTGGTCTGTAACTGACGCTGAGGCTCG
+
FFF:FFFFFFFFFFFFFFFFFFFFFFFFFFFFFFF:FFFFF:FFFFFFF:FFFFFF:FFFFFFFFFFFFFFFFFFFFFF:FFFFFFF:F:FFFFFFFF:::FFFFFFF,FFFFFFFFFFFFFFFFFFFFFFFFFFFFFFFFFFFFFFFFFF:FF,FFFF:FFFF,FFFF:FFFF,F:FFFFFFFFFFFFFFFFFFFFFFFFFFFFFFFF,FFFFFFFFFFFFFFFFFFFFF:F,FFF:FF,FFFFF:FFFF
@A00769:42:HV3CFDRXX:1:2101:20482:27038 1:N:0:CGAGGCCAAG+CCGGTAACAC
GTGCCAGCAGCCGCGGTAATACGTAGGTGGCAAGCGTTGTCCGGATTTATTGGGCGTAAAGCGAGCGCAGGCGGTTTCTTAAGTCTGATGTGAAAGCCCCCGGCTCAACCGGGGAGGGTCATTGGAAACTGGGAGACTTGAGTGCAGAAGAGGAGAGTGGAATTCCATGTGTAGCGGTGAAATGAGTAGATATATGGAGGAACACCAGAGGCGAAGGCGGCTCTCTGGTCTGTAACTGACGCTGAGGCTCG
+
:,,FFFFFF:FF:,F:F:F,,F,FF:F:F:FFFF:FF,,:FF:,FF:FFFFFF:F:FFFFF:FFFF:,FFF:F:F:FF:FFFFF:FFF,,,,FFF:::,F,FFFFFFFFFF:F,FFF:FFFFFF,FFFF:::,F:FFFFFF::::FFFF::FFF:F:,:FFFF,F::F:,:FFF:,F,,FFF:F,:FFFFFFFFF:,FF,FF:FFFFF,F:,:FFF,:F:FFFFFFFFFFF,FFFFF,FF,,FFF:FFFF:
@A00769:42:HV3CFDRXX:1:2101:19388:27054 1:N:0:CGAGGCCAAG+CCGGTAACAC
GTGCCAGCCGCCGCGGTAATACGTAGGTGGCAAGCGTTGTCCGGATTTATTGGGCGTAAAGCGAGCGCAGGCGGTTTCTTAAGTCTGATGTGAAAGCCCCCGGCTCAACCGGGGAGGGTCATTGGAAACTGGGAGACTTGAGTGCAGAAGAGGAGAGTGGAATTCCATGTGTAGCGGTGAAATGCGTAGATATATGGAGGAACACCAGTGGCGAAGGCGACTCTCTGGTCTGTAACTGACGCTGAGGCGCG
+
FFFFFFFFFFFFFFFFFF:,FFFFFFFFFFFFFFFFFFFFF:FFFF:,FFFFFFFFFF:FFFFFFFFFFFFFFFF:FFFFFFFFFFFFFFFF:FFFFFFFFFFFFFFFFFFFFF,:FFFFFFFFFF:FFFFFFFFF:FFFFFFF:,FF,FFFF:FFFFFFF,FFFF:FFFFFFFFFFFFF::FFFF::FF,FFFFFFFFFFFFFF::FFFFFFFFFFFF:FFFFFFFFFFFFFFFFFFFFFF,FFFFF,F,
@A00769:42:HV3CFDRXX:1:2101:20582:27054 1:N:0:CGAGGCCAAG+CCGGTAACAC
GTGCCAGCAGCCGCGGTAATACGTAGGTGGCAAGCGTTGTCCGGATTTATTGGGCGTAAAGCGAGCGCAGGCGGTTTCTTAAGTCTGATGTGAAAGCCCCCGGCTCAACCGGGGAGGGTCATTGGAAACTGGGAGACTTGAGTGCAGAAGAGGAGAGTGGAATTCCATGTGTAGCGGTGAAATGCGTAGATATATGGAGGAACACCAGTGGCGAAGGCGGCTCTCTGGTCTGTAACTGACGCTGAGGCTCG
+
FFFFFFFF:FFFFFFFFFFFFFFFFFFFFFFF:FFFFFFFFFFFFFFFFFFFFFFFFFFFFFFFFFFFFFFFFFFFFFFFFFFF,FF::FFFFFFFFFFFFFFFFFFFFFFFFFFFFFFFFFFFFF,FF,FFFFFFFFFFFFFFFFFFFFFFFFFFFFFFFFFFFFFFFFFFFFFFFFFFFFFFFFFFFFFFFFFFFFFFFFFFFFFFFFFFFFFFFFFFFFFFFFFFFFFFF,FFFFFFFFFFFFFFFFF
@A00769:42:HV3CFDRXX:1:2101:2374:27179 1:N:0:CGAGGCCAAG+CCGGTAACAC
GTGTCAGCAGCCGCGGTAATACGTAGGTGGCAAGCGTTGTCCGGATTTATTGGGCGTAAAGCGAGCGCAGACGGTTATTTAAGTCTGAAGTGAAAGCCCTCAGCTCAACTGAGGAATTGCTTTGGAAACTGGATGACTTGAGTGCAGTAGAGGAAAGTGGAACTCCATGTGTAGCGGTGAAATGCGTAGATATATGGAAGAACACCAGTGGCGAAGGCGGCTTTCTGGACTGTATCTGACGTTGAGGCTCG
+
FFFFFFFFFFFFFFFFF:FFFFFFFFFFFF,FFFFF::FFFFFFFFFFFFFFFFFFFFFF:FFFFFFFFF:FFFFFFFFFFFFFFFFFFFFFFF:FFFFFFFFFFFFF:FFFFFF,FFFFFFFF:FF:,F,FFFFF,,FFF:FF:FF,,FFFFFF,FFFF:FFFF::FFFFFFF:FFFF,FF,FFFF,FF:F:FFFF:,F,FFFF,FFFF,F::,FFF:::,FF:,:FFFF::F:FFFFFF:FFFFF:FF,
@A00769:42:HV3CFDRXX:1:2101:7600:27211 1:N:0:CGAGGCCAAG+CCGGTAACAC
GTGTCAGCAGCCGCGGTAATACGTAGGTGGCAAGCGTTGTCCGGATTTATTGGGCGTAAAGCGAGCGCAGGCGGTTTTTTAAGTCTGATGTGAAAGCCTTCGGCTTAACCGGAGAAGTGCATCGGAAACTGGGAGACTTGAGTGCAGAAGAGGACAGTGGAACTCCATGTGTAGCGGTGGAATGCGTAGATATATGGAAGAACACCAGTGGCGAAGGCGGCTGTCTAGTCTGTAACTGACGCTGAGGCTCG
+
FFFFFFFFFFFFFFFFFFFFFFFFFFFFFFFFFFFFFFFFFFFFFFFFFFFFFFFFFFFFFFFFFFFFFFFFFFFFFFFFFFFFFFFFFFFFFFFFFFFFFFFFFFFFFFFFFFFFFFFFFFFFFFFFFFFFFF:FFFFFFFFFFFFFFFFFFFFFFFFFFFFFFFFFFFFFFFFFFFFFFFFFFFFFFFFFFFFF:FFFFFFFFFFFFFFFFFFFFFFFF::FF::FF:F:F:FFFFFFFF:FF:FF:FF
@A00769:42:HV3CFDRXX:1:2101:14217:27273 1:N:0:CGAGGCCAAG+CCGGTAACAC
GTGTCAGCAGCCGCGGTAATACGTAGGTGGCAAGCGTTGTCCGGATTTATTGGGCGTAAAGCGAGCGCAGGCGGTTTCTTAAGTCTGATGTGAAAGCCCCCGGCTCAACCGGGGAGGGTCATTGGAAACTGGGAGACTTGAGTGCAGAAGAGGAAAGTGGACCTCCAGGTGTAGCGGTGAAATGCGTAGATATATGGAAGAACACCAGTGGCGAAGGCGGCTTTCTGGACTGTAACTGACGTTGAGGCTCG
+
FFFFFFFFFFFFFFFFF:FFFFFFFFFFFFFFFFFFFFF:FFFFF,::FFFFFFFFFFFFFFFFFFFFFFFFFFFFFFFFF:FFF:FFFFFF:FFFFFFFFFFFFFFFFFFFFFFFFFFFFFFFFFF,FFFFFFFFFFFFF:FFFFFF:FFFFFFFFFFFF,FFFFF,F,FFFFFFFFF,FFFFFFFFFFF,F:FFFF,,FF,FFFFFFFFFFFFFFFF:FFFFFFFFFFFFF,FFFFFFFFFFF,:FFF:
@A00769:42:HV3CFDRXX:1:2101:13937:27289 1:N:0:CGAGGCCAAG+CCGGTAACAC
GTGACAGCCGCCGCGGTAATACGTATGTTCCAAGCGTTATCCGGATTTATTGGGCGTAAAGCGAGCGCAGACGGTTATTTAAGTCTGAAGTGAAAGCCCTCAGCTCAACTGAGGAAGTGCGTTGGAAACTGGATGACTTGAGTGCAGTAGAGGAAAGTGGAACTCCATGTGTAGCGGTGAAATGCGTAGATATATGGAAGAACACCAGTGGCGAAGGCGGCTTTCTGGACTGTAACTGACGTTGAGGCTCG
+
FFF,FFFFFFFFFFFF:FFFFFF:F,FFF::FFFFFFF,F,FFFF:FFFFFFF:FFFFFFFFFFFFFFFF:FFF,F,FF,FFFF:FF::FFFFFF:FFF:FFFFFFFFF,,FFFFF,FFF,F::,:FFFFFFF:FFFFFFFFF,FF:FFFFFFFFFFFFFFF,FFFFFFFF:F::FFFFFF:F:FFF:FFFFFF:FFFFF,FFFFFF:FFFF:FFFFFFFFF,FFFFFFF:FFFFFFFFFF:FFFFF:FFF
@A00769:42:HV3CFDRXX:1:2101:28791:27305 1:N:0:CGAGGCCAAG+CCGGTAACAC
GTGTCAGCCGCCGCGGTAATACGTAGGTGGCACGCGTTGTCCGGATTAATTGGGCGTAAAGCGAGCGCAGGCGGTTTCTTAAGTCTGATGTGAAAGCCCCCGGCTCAACCGGGGAGGGTCATTGGAAACTGGGAGACTTGAGTGCAGAAGAGGAGAGTGGAATTCCATGTGTAGCGGTGAAATGCGTAGATATATGGAGGAACACCAGTGGCGAAGGCGACTCTCTGGTCTGAAACTGACGCTGAGGCTCG
+
,:FFFFFFF,:FFFFF,F,FFF,,FF,F:FFF,,FF,,,FFFFFF:F,,,:FF,F,F:F:FFF,:FFFF:FFF,FFFFF,FF,,FFFF,:FF:,,,F,FFF:F,F:,FF:,:,:FF,,FF,:FFFF:FFFFFFFF:FFF:FFF:FFFF,FFFFFFF:FFFFF:FFFFFFF:F:FFFF,FFFF,FF,,:FFFF:,,:FFFFFF,FF,FFFF,:F,FFFF,FFFFFFF,FFFFF,,FFF,FFF:F,FF,FFF,
@A00769:42:HV3CFDRXX:1:2101:2989:27367 1:N:0:CGAGGCCAAT+CCGGTAACAC
GTGTCAGCAGCCGCGGTAATACGTAGGTGGCAAGCGTTATCCGGATTTATTGGGCGTAAAGCGAGCGCAGACGGTTATTTAAGTCTGAAGTGAAAGCCCTCAGCTCAACTGAGGAATTGCTTTGGAAACTGGATGACTTGAGTGCAGTAGAGGAAAGTGGAACTCCATGTGTAGCGGTGAAATGCGTAGATATATGGAAGAACACCAGTGGCGAAGGCGGCTTTCTGGACTGTAACTGACGTTGAGGCTCG
+
FFFFFFFFFFFFFFFFFFFFFFFFFFFFFFFFFFFFFFFFFFFFFFF,FFFFFFFFFFFFFFFFFFFFFFFFFF:FFFFFFFFFFFFFFFF:FFFFFFFFFFFFFFFFFFFFFFF:FFF:FFFFFFFFFFFFFFFFFFFFFFFFFFFFFFFFFFFFFFFF:,FFFF:FFFFFFFFFFFFFFFFFFFFFFFFFFFF:FFFFFFFFFFFFFFFFFFFFFFFFFFFFFFFFFFF:FFFFFFFF:FF:FFFFFF,
@A00769:42:HV3CFDRXX:1:2101:13114:27430 1:N:0:CGAGGCCAGG+CCGGTAACAC
GTGTCAGCAGCCGCGGTAAGGCAGCGTCAGATGTGTATTAGATACCCGTGTAGTCCCTGTCTTTATACACATCTCCGAGCCCACGAGACCGAGGCCAAGATCGCGGATGCCGGGTTCTGCGTGGAAAGGTGGTGGGGGGGGGGGGGGGGGGGGGGGGGGGGGGGGGGGGGGGGGGGGGGGGGGGGGGGGGGGGGGGGGGGGGGGGGGGGGGGGGGGGGGGGGGGGGGGGGGGGGGGGGGGGGGGGGGGGGG
+
FFFFFFFFFFFFFFFFFFFF,FFF:FFF:F,FF:F:,FFFFFF,FF,,:FF:F,F,,FFF:,F,:,F,F,F,FFFFFFF,FF:::FF:F,:,FF:,,,F,F,,:,:F,FF::,,,,:FF:,:F,:,,,,,::,FFF,:FF:F:FFF,F:FFFFFFFFFFFFFFFFFFFFFFFFF:FF:FFFFFF:FFFFF:F,:FFF,FFFFFFFFFFFFFFFF:FFFFFFF:FF,FF,,FFFFFFFFFFFFFF,FFFFFF
@A00769:42:HV3CFDRXX:1:2101:23059:27430 1:N:0:CGAGGCCAAG+CCGGTAACAC
GTGCCAGCAGCCGCGGTAAGCAGCGTCAGATGTGTATTAGAAACCCCGGTAGTCC
+
FFFFFFFF:FFFFFFFFFFFFFFFFFFFFFFFFFFFFFFFFFFFF:FFFFFFFFF
@A00769:42:HV3CFDRXX:1:2101:14751:27477 1:N:0:CGAGGCCAAG+CCGGTAACAC
GTGCCAGCAGCCGCGGTAATACGTAGGTGGCAAGCGTTGTCCGGATTTATTGGGCGTAAAGCGAGCGCAGGCGGTTTCTTAAGTCTGATGTGAAAGCCCCCGGCTCAACCGGGGAGGGTCATTGGAAACTGGGAGACTTGAGTGCAGAAGAGGAGAGTGGAATTCCATGTGTAGCGGTGAAATGCGTAGATATATGGAGGAACACCAGTGGCGAAGGCGGCTCTCTGGTCTGTAACTGACGCTGAGGCTCG
+
FFFFFFFFFFFFFFFFFFFFFFFFFFFFFFFFFFFFFFFFF:FFFF,FFFFFFFFFFFFFFFFFFFFFFFFFFFFFFFFFFFFFF:F,FFFFFF:FFFFFFFFFFF::FFFFFFFFFF,:FFFF:FFFFFFFFFFFFFFFFFFFF::,FFFFFFFFFFFFFFFFFFFFFFFFFFFFFFFF:FFFFFFFFFFFFFFF:F:FFFFFFFFFFF,FFFF:FFFFFFFFFFFFFFFFFFFFFFFF:FFFFFFF,FF
@A00769:42:HV3CFDRXX:1:2101:31964:27539 1:N:0:CGAGGCCAAG+CCGGTACCAC
GTGTCAGCCGCCGCGGTAAGGTCGGAGATGTGTATTAGAAACCCCCGTAGTCC
+
FFFFFFFFFFFFFFFFFFFFFFFFFFFFFFFFFFFF:FF:FFFFFFFFFFFF:
@A00769:42:HV3CFDRXX:1:2101:17761:27555 1:N:0:CGAGGCCAAG+CCGGTAACAC
GTGCCAGCCGCCGCGGTAATACGTAGGTGGCAAGCGTTGTCCGGATTTATTGGGCGTAAAGCGAGCGCAGGCGGTTTCTTAAGTCTGATGTGAAAGCCCCCGGCTCAACCGGGGAGGGTCATTGGAAACTGGGAGACTTGAGTGCAGAAGAGGAGAGTGGAATTCCATGTGTAGCGGTGAAATGCGTAGATATATGGAGGAACACCAGTGGCGAAGGCGACTCTCTGGTCTGTAACTGACGCTGAGGCTCG
+
FFFFFFFFFFFFFFFFFFFFFFFFFFFFFFFFFFFFF:FFF:FFFF:,FFFFFFFFFFFFFFFFFFFFFFFFFFFFFFFFFFFFFFFFFFFFFFFFFFFFFFFFFFF:FFFFFF:FFFFFFF:FFFFFFFFFFFFFFFFFFFFFFFFFFFFFFFFFFFFFFFFFFFFFFFFFFFFFFFFFFFFFFFFFFFFFFFFFFFFFFFFFFFFFFFFFFFFFFFFFFFFFFFFFFFFFF:FFFFFFFFF,FFFFFF,
@A00769:42:HV3CFDRXX:1:2101:12753:27618 1:N:0:CGAGGCCAAG+CCGGTAACAC
GTGTCAGCCGCCGCGGTAATACGTAGGTGGCAAGCGTTGTCCGGATTTATTGGGCGTAAAGCGAGCGCAGGCGGTTTCTTAAGTCTGATGTGAAAGCCCCCGGCTCAACCGGGGAGGGTCATTGGAAACTGGGAGACTTGAGTGCAGAAGAGGAGAGTGGAATCCCATGTGTCGCGGTGAAATGCGTAGATATATGGAGGAACACCAGTGGCGAAGGCGACTCTCTGGTCTGTAACTGACGCTGAGGCTCG
+
FFFFFFFFFFFFFFFFFFFFFFFFFFF:FFFFFFFF:FFFFFFFFFF:FFFFFFFFFFFF:F:FFFFFFFFFFFFFFFFFFFFFFFFFF:FFFFFFFFFFFFFFFF:,FFFFFFFF:FFFFFFFFFF,FFFFFFFFFFFFFFFFFFFF,FFF:FFFFFFFFFFFFFF::FFFFFFFFFFFFFFFF:F:FFFFFFFFFFFFFFFFF,FFFF:FFFFFFFFFFFF:FFF,FFFF:::FFFFF:FFFF:,FFF,
@A00769:42:HV3CFDRXX:1:2101:21287:27649 1:N:0:CGAGGCCAAG+CCGGTAACAC
GTGTCAGCAGCCGCGGTAATACGTAGGTGGCAAGCGTTGTCCGGATTTATTGGGCGTAAAGCGAGCGCAGGCGGTTTCTTAAGTCTGATGTGAAAGCCCCCGGCTCAACCGGGGAGGGTCATTGGAAACTGGGAGACTTGAGTGCAGAAGAGGAGAGTGGAATTCCATGTGTAGCGGTGAAATGCGTAGATATATGGAGGAACACCAGTGGCGAAGGCGACTCTCTGGTCTGTAACTGACGCTGAGGCTCG
+
FFFFFFFFFFFFFFFFFFFFFFFFFFFFFFF:FFFFFFFFFFFFFFFFFFFFFFFFFFFFFFFFFFFFFFFFFFFFFFFFFFFFF,FFFFFFFFFFFFFFFFFFFFFFFFFFFFFFFF,FFF:FFFFFFFFFFFF,FFFFFFF:FFFF:FFFFFFFFFFFFFFFFFFFFFFFFFFFFFFFFFFFFFFFFFFFFFFFFFFFFFFFFFFFFFFFFFFFFFFFFFFFFFFFFFFF,FFFFFFFFFFFFF,FFFF
@A00769:42:HV3CFDRXX:1:2101:1913:27696 1:N:0:CGAGGCCAAG+CCGGTAACAC
GTGTCAGCAGCCGCGGTAATACGTAGGTGGCAAGCGTTATCCGGATTTATTGGGCGTAAAGCGAGCGCAGACGGTTATTTAAGTCTGAAGTGAAAGCCCTCAGCTCAACTGAGGAATTGCTTTGGAAACTGGATGACTTGAGTGCAGTAGAGGAAAGTGGAACTCCATGTGTAGCGGTGAAATGCGTAGATATATGGAAGAACACCAGTGGCGAAGGCGGCTTTCTGGACTGTAACTGACGTTGAGGCT
+
FFFFFFFFFFFFFFFFFFFFF:FFFFFFFFFFFFFFFFFFFFFFFFFFFFFFFFFFFFFFF:FFFFFFFFFFFFFFFFFFFFFFFFFFFFFFFFFFFFFFFFFFFFFFFFFFFFFFFFF,F:FFFFFFFFFF:FFFFFFFFFFFFFFFFFFFFFFF:FF:FFFFFFFFFFFFFFFFFFFFFFFFFF:FF,:FFFFFFFFFFFFFF,,FFFF:FFFFF:FFFFFFFFF:FFFFFFFFFFF,:,FFFF,,F
@A00769:42:HV3CFDRXX:1:2101:2446:27743 1:N:0:CGAGGCCAAG+CCGGTAACAC
GTGCCAGCAGCCGCGGTAATCCATTAGAAACCCGTGTAGT
+
FFFFFFFFFFFFFFFFFFFFFFFFFFF,FFFF:FFFFFFF
@A00769:42:HV3CFDRXX:1:2101:23384:27743 1:N:0:CGAGGCCAAG+CCGGTAACAC
GTGCCAGCCGCCGCGGTAATACGTAGGTGGCAAGCGTTGTCCGGATTTATTGGGCGTAAAGCGAGCGCAGGCGGTTTCTTAAGTCTGATGTGAAAGCCCCCGGCTCAACCGGGGAGGGTCATTGGAAACTGGGAGACTTGAGTGCAGAAGAGGAGAGTGGAATTCCATGTGTAGCGGTGAAATGCGTAGATATATGGAGGAACACCAGTGGTGAAGGCGACTCTCTGGTCTGTAACTGACTCTGAGGCTCG
+
F:FF,::::FFFFF,FFFFFFFF:FFF,FF,FF:F:FFFFF,F:FF:FF:::F:FFFFFF:F,:F,FF:FFF:FF:FFFFFFFFF,:F::,FFFFFFFFFF:FFFFFFFFFFFFFF:FFFF:FFFF:FF:FF:FFFFFF::::FF:F:F,FF:FFF,F:FFFFFFFFF:FFFF:F:,F:FFFFFF::F,,,FFFFF:FFFFFFFFFFF:,:F,FFF,:FFF:FFF,F,:FF:FFFF::FF:FF,F,F,FF,
@A00769:42:HV3CFDRXX:1:2101:28980:27759 1:N:0:CGAGGCCAAG+CCGGTAACAC
GTGCCAGCAGCCGCGGTAATACGTAGGTGGCAAGCGTTGTCCGGATTTATTGGGCGTAAAGCGAGCGCAGGCGGTTTCTTAAGTCTGATGTGAAAGCCCCCGGCTCAACCGGGGAGGGTCATTGGAAACTGGGAGACTTGAGTGCGGAAGAGGAGAGTGGAATTCCATGTGTAGCGGTGAAATGCGTAGATATATGGAGGAACACCAGTGGCGAAGGCGGCTCTCTGGTCTGTAACTGACGCTGAGGCTCG
+
FFFFFFFFFFFFFFFF:FFFFFF:FFFFF:FFFFFF:FFFFFFFFFFFF:FFFFFFFFFFFFFFFFFFFFFFFFFFFFFFFFFFFFFF:FFFFFFFFFFFFFFFFFF:FFFFFFFFFFFFFFFFFFFFFFFFFFFFFFFFFFFFFFFF:FFFFFFFFFFF:F:FFFFFFFFFFF:FFFFFFFFFFF:FFF:FFFFFFFFFFFFFFFFFFFFFFFFFFFFFFFFFFFFFFFFFFFFFFFFF,FFFFFFFFFF
@A00769:42:HV3CFDRXX:1:2101:10212:27821 1:N:0:CGAGGCCAAG+CCGGTAACAC
GTGCCAGCCGCCGCGGTAATACGTAGGTGGCAAGCGTTGTCCGGATTTATTGGGCGTAAAGCGAGCGCAGGCGGTTTCTTAAGTCTGATGTGAAAGCCCCCGGCTCAACCGGGGAGGGTCATTGGAAACTGGGAGACTTGAGTGCAGAAGAGGAGAGTGGAATTCCATGTGTAGCGGTGAAATGCGTAGATATATGGAGGAACACCAGTGGCGAAGGCGGCTCTCTGGTCTGTAACTGACGCTGAGGCTCG
+
FFFFFFFFFFFFFFFFFFFFFFFFFFFFFFFFFFFF:FFFFFFFFFFFFFFFFFFFFFFFFFFFFFFFFFFFFFFFFFFFFFFFFFFFFFFFFFFFFFFFFFFFFFFFFFFFFFFFFFFFFFFFFF,FFFFFFFFFFFFFFFFFFFFFFFFFFFFFFFFFFFFFFFFFFFFFFFFFFFFFFFFFF::F:F:FFFFFFFFFFFFFFFFFFFFFFFFF,FFFFFFF::FFFFFFF,FFFFFFFFFFFFFFFFF
@A00769:42:HV3CFDRXX:1:2101:7789:27853 1:N:0:CGAGGCCAAG+CCGGTAACAC
GTGTCAGCAGCCGCGGTAATACGTAGGTGGCAAGCGTTGTCCGGATTTATTGGGCTTAAAGCGAGCGCAGGCGGTTTCTTAAGTCTGATGTGAAAGCCCCCGGCTCAACCGGGGAGGGTCATTGGAAACTGGGAGACTTGAGTGCAGAAGAGGAGAGTGGAATTCCATGTGTAGCGGTGAAATGCGTAGATATATGGAGGAACACCAGTGGCGAAGGCGACTCTCTGGTCTGTAACTGACGCTGAGGCTCG
+
FFFFFF:F:FFFFFF::FF::FF,FFFF,F:F,FFFFFFFF:FFFFFFF:FF:FF,FFFFFF,FFFFFFFFFFFFFFFFF:F:FFFF,,,,FFFFF:FFFFF,FFFFFFFFFF:F:F:FFFFF:FFFFF::,FFFFFFFF:,FFFFFFFFFFFFFFFF,:FFFFFFFF:F,FFFFF::F,F,,FF:,FFFFF,FFF:FF,F,::FFF:FFFFF::F,FFFFFFFFFFFFFF:F,FFFF:FFFFFFFFFFF,
@A00769:42:HV3CFDRXX:1:2101:8413:27868 1:N:0:CGAGGCCAAG+CCGGTAACAC
GTGTCAGCAGCCGCGGTAATACGTATGTCACGAGCGTTATCCGGATTTATTGGGCGTAAAGCGCGTCTAGGTGGTTATATAAGTCTGATGTGAAAATGCAGGGCTCAACTCTGTATTGCGTTGGAAACTGTATAACTAGAGTACTGGAGAGGTAAGCGGAACTACAAGTGTAGAGGTGAAATTCGTAGATATTTGTAGGAATGCCGATGGGGAAGCCAGCTTACTGGACAGATACTGACGCTGAAGCGCGA
+
FFFFFFFFFFFFFFFFFFFFFFFFFFFFFFFF:FFFFFFFF:FFFFF:FFFFFFFFFF::F:FFFF,FFFFFFFFFFFFFFFFFFFFFFFFFFFFFFF:FFFFFFF:FFFFF:F,FFF:FFFFFFFFFFFFFFF:FFFFFFFFFFF,FFFFFFFFF,FF:FFFFFFFFFFFFFFFFFFFFFFFF,FFFFF:FFF:FF:FFFFF,,,FF:FFFFFF:FFFFFFFFF,:FFFFFFF:F::F,FFFFF:::FFF
@A00769:42:HV3CFDRXX:1:2101:12906:27946 1:N:0:CGAGGCCAAG+CCGGTAACAC
GTGTCAGCCGCCGCGGTAATACGTATGTTCCAAGCGTTATCCGGATTTATTGGGCGTAAAGCGAGCGCAGACGGTTATTTAAGTCTGAAGTGAAAGCCCTCAGCTCAACTGAGGAATTGCTTTGGAAACTGGATGACTTGAGTGCAGTAGAGGAAAGTGGAACTCCATGTGTAGCGGTGAAATGCGTAGATATATGGAAGAACACCAGTGGCGAAGGCGGCTTTCTGGACTGTAACTGACGTTGAGGCTCG
+
FFF:FFFFFFFFFFFFFFFFFFFF,FFFFFFFFF:FFFFFFFFFFFFFFFFFFFFFFFFFFFFFFFFFFF:FFFFFFFFFFFFFFFFFFFFFFFFFFFFFFFFFFFFFFFFFFFFFFFFF:FFFF:FFFFFFFFFFFFFFFFFFFFFF:FFFFFFFFFFFFFFFFFFFFFFFFFFFFFFFFFFFFFFFFFFFF:FFFFF:FFFFFFFFF,FF:F:FFFFFFF:FFF::FFF:FFFFFFFF:FFFFF,FFF,
@A00769:42:HV3CFDRXX:1:2101:13602:27962 1:N:0:CGAGGCCAAG+GCGGTAACAC
GTGCCAGCCGCCGCGGTAATACGTAGGTGGCAAGCGTTGTCCGGATTTATTGGGCGTAAAGCGAGCGCAGGCGGTTTCTTAAGTCTGATGTGAAAGCCCCCGGCTCAACCGGGGAGGGTCATTGGAAACTGGGAGACTTGAGTGCAGAAGAGGAGAGTGGAATTCCATGTGTAGCGGTGAAATGCGTAGATATATGGAGGAACACCAGTGGCGAAGGCGGCTCTCTGGTCTGTAACTGACGCTGAGGCTCG
+
FFF,FFFFFFFFFFFFFFFFFFFFFFFFFFF,FFFFFFFFFFF:FFFFFFFFFFFFFFFFFFFFFFF:FFFFFFF,FFFFFFFFF:F::FFFFF:FFFFFFFFFFFFFFFFFFFFFFF:FFF:FFFFFFFFFF:FFFFFFFFFFF:::FFFFFFFFFFFFFFFFFF,:FFFFFF:FFFFFFFF:FFFFFF,FFFFFFFFFFFFFFFFFFFFFFFFFFFFFFFFFFFFF,::FFFFFFFFFFFFFFFF:FFF
@A00769:42:HV3CFDRXX:1:2101:24542:27962 1:N:0:CGAGGCCAAG+CCGGTAACAC
GTGCCAGACGCCGCGGTAATTAGAAAACCGAGTAGTCCCTGTCTATAAAACACATATCACATCCCACGAGACCGAGGCCAAGATCTAGGATGACGAGTTCAGCTTGAAAAGCCGGAGCGGTGGGGGGGGGGGGGTGGGGGGGGGGGGTGGGGGGGGGGGGGGGGCTGGGGGGTGGGGTGGGGGGCGGTGGTGGGGGGGGGGGGGGGGGGGGGGGGGGGGGGGGGGGGGGGGGGGGGGGGGGGGGGGGGGGG
+
FF:FFF,,F,FFF,F,,::FFF,F::,F,FFFFF,F:,,F::FF,:,F,:FF:F,,:F,,F,FFF:F,F,FFFF,,,F,,F,:,:F,F,F:,,:,:,F,F:,F,,:FF,::,,,,,F,,::,,,,F,,,,,,FF,,::F,F,,,,FF,FF,:,F,,,FF::F,F,:F,,F,,,F,:,,,F:FF:,,F,,F,FFF,,F:FFF,F,F::F::,FF:F::FF:FFFFFFFF:FFFFFFFFFFFFFFFFFFFFFF
@A00769:42:HV3CFDRXX:1:2101:13575:28040 1:N:0:CGAGGCCAAG+CCGGTAACAC
GTGTCAGCAGCCGCAGTAATACGTATGTTCCAAGCGTTATCCGGATTTATTGGGCGTAAAGCGAGCGCAGACGGTTATTTAAGTCTGAAGTGAAAGCCCTCAGCTCAACTGAGGAATTGCTTTGGAAACTGGATGACTTGAGTGCAGTAGAGGAAAGTGGAACTCCATGTGTAGCGGTGAAATGCGTAGATATATGGAAGAACACCAGTGGCGAAGGCGGCTTTCTGGACTGTAACTGACGTTGAGGCTCG
+
FFFFFFFFFFFFFFFFFFFFFF:FFFFFFFFFFFFF:FFFFFFFFFFFFFFFFFFFFFF:FFFFFFFFFFFFFFFFFFFFFFFFFFFFF:FF:FFFFFFFFFFFFFFFFFFFFFFFFFFFFFFF:FFFFFFF,FFF,:FF:FFFFFFF,FFFFFFFFFFFFF::F:FFF:FF:F:FFFFFF:,FFF,F:FFF:FFFF,FF,FFFFFFFFFFFF,F:FF:FFF,F:,FFFFF:F,FFFFFFF,::FF,FFF,
@A00769:42:HV3CFDRXX:1:2101:7202:28056 1:N:0:CGAGGCCAAG+CCGGTAACAC
GTGCCAGCAGCCGCGGTAATACGTAGGTGGCAAGCGTTGTCCGGATTTATTGGGCGTAAAGCGAGTGCAGGCGGTTCAATAAGTCTGATGAGAAAGCCTTCGGCTCAACCGGAGAATTGCATCAGAAACTGTTGAACTTGAGTGCAGAAGAGGAGAGTGGAACTCCATGTGGAGCGGTGGAATGCGTAGATATATGGAGGAACACCAGTGGCGAAGGCGGCTCTCTGGTCTGTAACTGACGCTGAGGCTCA
+
F:FFFFFFFF:FFFFFFFFFFFFFFFFFFFFF:,FF:FFFFFFFFF:FFF,FFFFFFFFF:FFFFFFF:FFFF:FFFFFFFFF:FFFFF:,:FFFFFFFFFFFFFF:FFFF,FFFF:FFFFFFFF,FFFFFFFFF:FFFFFFFFFF,FFFFFFFFFFFFFFFFFFF:FFFF,:FFFFFFFF:FFFFFFFF:,FFFF:FFFF,:FFFFFFF:FFFFFFFFFFFF:FFFFFFFFFFFFFFFFFFFFFFFFFFF
@A00769:42:HV3CFDRXX:1:2101:28483:28056 1:N:0:CGAGGCCAAG+CCGGTAACAC
GTGTCAGCCGCCGCGGTAATACGTATGTTCCAAGCGTTATCCGGATTTATTGGGCGTAAAGCGAGCGCAGACGGTTATTTAAGTCTGAAGTGAAAGCCCTCAGCTCAACTGAGGAATTGCTTTGGAAACTGGATGACTTGAGTGCAGTAGAGGAAAGTGGAACTCCATGTGTAGCGGTGAAATGCGTAGATATATGGAAGAACACCAGTGGCGAAGGCGGCTTTCTGGACTGTAACTGACGTTGAGGCTCG
+
FFFFFFFFFFFFFFFFFFFFFFFFFFFFFFFFFFFFFFFF:FFFFFFFFFFFFFFFFFFFFFFFFFFFFFFFFFFFFFFFFFFFFFFFFFFFFFFFFFFFFFFFFFFFFFFFFFFFFFFF,FFFFFFFFFFFFFFFFF:FFFFFFFFFFFFFFFFFFF:FFFFFFFFFFFFFFFFF:FFFFFFFFFFFFFFFFFFFFFFFFFFFFFFFFFFFFFFFFFFFFF:FFFFFFFF,:,FFFFFF,,::FFFFFF,
@A00769:42:HV3CFDRXX:1:2101:28610:28056 1:N:0:CGAGGCCAAG+CCGGTAACAC
GTGCCAGCCGCCGCGGTAATACGTAGGTGGCAAGCGTTGTCCGGATTTATTGGGCGTAAAGCGAGCGCAGGCGGTTTCTTAAGTCTGATGTGAAAGCCCCCGGCTCAACCGGGGAGGGTCATTGGAAACTGGGAGACTTGAGTGCAGAAGAGGAGAGTGGAATTCCATGTGTAGCGGTGAAATGCGTAGATATATGGAGGAACACCAGTGGCGAAGGCGGCTCTCTGGTCTGTAACTGACGCTGAGGCTCG
+
FFFFFFFFFFFFFFFFFF,FFF:F:FFFFFFFFFFFFFFFFFFF::F:FFFFFFFFFFFFFFFFFFFFFFFFFFFFFFFFFFFFFFFFFFFFFFFFFFFFFFFFFFFFFFFFFFFFFFFFFFFFFF,FFFFFFFFFFFFFFFFFFFFFFFFFFFFFFFFFFFFFFFFFFFFFFFFFFFFFFFFFFFFFFFFF:FFFFFFFF:FFFFFFFFFFFFFFFFFFFFFFF:FFFFFFFFFFFFFF:FFFFF,FFF:
@A00769:42:HV3CFDRXX:1:2101:27733:28103 1:N:0:CGAGGCCCAG+CCGGTAACAC
GTGTCAGCAGCCGCGGTAAGGCAGCGTCAGATTGTATTAGAAACCCCAGTAGGCC
+
FFFFFFFFFFFFFFFFFFF:FFFFFFFFFFFFFF::FFFFFF:FFFFFFFFF,FF
@A00769:42:HV3CFDRXX:1:2101:31774:28150 1:N:0:CGAGGCCAAG+CCGGTAACAC
GTGTCAGCCGCCGCGGTAATACGTATGTTCCAAGCGTTATCCGGATTTATTGGGCGTAAAGCGAGCGCAGACGGTTATTTAAGTCTGAAGTGAAAGCCCTCAGCTCAACTGAGGAATTGCTTTGGAAACTGGATGACTTGAGTGCAGTAGAGGAAAGTGGAACTCCATGTGTAGCGGTGAAATGCGTAGATATATGGAAGAACACCAGTGGCGAAGGCGACTCTCTGGTCTGTAACTGACGCTGAGGCTCG
+
FFFFFFFFFFFFFFFF:FFFFFFFFFFFFFFFFFFF,FFFFFFFFF,FFFFFFFFFF:FFFFFFFFFFFFFFFFFFF,FFFFFFFFFFFF:FFFFFFFFFFFFFFFFFFFFFFFF:FFFFF,FF:FFFFFFFFFFFF:FFFFFFF,FF,F:FFFF:F:FF,FFFFF::FFFF:FFFFFFF,::FFF,,F:,F,FFFF,FFF:F,FF:F:FFFF,FFFFFF::FFFFFF,F,:F,:,FFFFFFFF,F::F:F
@A00769:42:HV3CFDRXX:1:2101:7346:28213 1:N:0:CGAGGCCAAG+CCGGTAACAC
GTGTCAGCAGCCGCGGTAATACGTAGGTGGCAAGCGTTGTCCGGATTTATTGGGCTTAAAGCGAGCGCAGGCGGTTTCTTAAGTCTGATGTGAAAGCCCCCGGCTCAACCGGGGAGGGTCATTGGAAACTGGGAGACTTGAGTGCAGAAGAGGAGAGTGGAATTCCATGTGTAGCGGTGAAATGCGTAGATATATGGAGGAACACCAGTGGCGAAGGCGACTCTCTGGTCTGTAACTGACGCTGAGGCTCG
+
FFF,FFF:::FFF:FFFF:FFFFFF:FFFFFFFFFFFFFFFFFFFF,FFFFFF:FFFFFFFFFFF:FFFFFFFFFFFFFFFFFFFFFFFFFFFFFFFFFFFFFFFFFFFFFFFFFFFFFFFFFFFF,FFFFFFFFFFFFFFFFFFFFFF:FFFF:FFFFFFFFFF,FF:FFFFF:FFFFF,FFFFFFFFF,F,FFFFF:FFFF,FFFF,F,FF:FF:F:FFFFFFFF:F,FFFFFFFFFF,FFFFF:FFFF
@A00769:42:HV3CFDRXX:1:2101:13322:28291 1:N:0:CGAGGCCAAG+CCGGTAACAC
GTGCCAGCAGCCGCGGTAATACGTAGGTGGCAAGCGTTGTCCGGATTAATTGGGCGTAAAGCGAGCGCAGTCGGTTTCATAATTCACATGTGAAAGCCCCCGGCTCAACCGGGGAGGGTCATTGGCAACTGGGAGACTTGAGTGCAGAAGAGGAGCGTGGAATTCCATGTGTAGCGGTGAAATGCGTCGATAGATGGAGGAACACCAGTGGCGAAGGCGACTCACAGGTCTGTAACATACGCTGAGGCACG
+
FFF:,::F:,FF,F:FFF,FFF:,,,,,,:F,F,,,FF,:FF,F:F:,FF:F::FF:FFFFFFF:F,,F:,F,,F,F,,:,F,FF,,F,F,,,,F:F:F::,,:,FF::F,:,::FF,FF:,F:F,:,,,,FFFF::F,,F:F,,FF:,,,F:,:,,,:,,,F:FF:::,,,:,F,:,FF::FFF,FF,,,F:FF,,F:,:FFF,,:,,,,F:FF,,:,,,,,,F,,,,F,,,,,,,,,F,:,,:,,F,:,
@A00769:42:HV3CFDRXX:1:2101:32127:28291 1:N:0:CGAGGCCAAG+CCGGTCACAC
GTGTCAGCCGCCGCGGTAATACGCAGGTGGCAAGCGTTGTCCGGATTTATTGGGCGTAAAGCGAGCGCAGGCGGTTTCTTAAGTCTGATGTGAAAGCCCCCGGCTCAACCGGGGAGGGTCATTGGAAACTGGGAGACTGGAGTGGAGAAGGGGAGAGTGGAATTCCTTGTGTAGCGGTGAGTGGCGTGGATGTTTGGTGGAGGACCAGTGGCGGGGGCGGGTCGCTGGTCTGTGACTGACGCGGGGGGTCG
+
F:FFFFFFFFFFFFFFFFFFFFFFFFFFFFFFFF:F::FFFFFFFFFFFFFFFFFFFFFFFFFFFFFFFFFFFFFFFFFFFFFFFFF,:F,F:F,FFFFFFFFFFF:,:FFFFF,FFF:,,::FF:,FF,FFF,F,FF,F:F:F,,F,:F,FF,FFF,FF,:,FFF,:F:F,:F:FF,F:,,,F,F,,F,,,:,,FF,FF,,:,,,,F,FF:F,,FF,FF,,,,:,FF,,,F,:,,:F,,F,,F,FF,:,F
@A00769:42:HV3CFDRXX:1:2101:18349:28322 1:N:0:CGAGGCCAAG+CCGGTAACAC
GTGTCAGCCGCCGCGGTAAGGCAGCGTTAGATGTGTATTAGAAACCCCCGTAGTCCCTTCTCTTATACACATCTCCGAGCCCACGAGACCGAGGCCAAGATCTCGTATGCCGTCTTCTGCTTGAAAAGGGGGGGGGGGGGGGGGGGGGGGGGGGGGGGGGGGGGGGGGGGGGGGGGGGGGGGGGGGGGGGGGGGGGGGGGGGGGGGGGGGGGGGGGGGGGGGGGGGGGGGGGGGGGGGGGGGGGGGGGGGG
+
FFFFFFFFFFFFFFFFFFFFFFFFFFFFFFFFFFFFFFFFF:FFFFFFFFF:F,:FFFFFF:FFFFFFFFFFFFFFFFFFFFFFFFFFFFFFFFFFFFFF,F,FF:FFF,:F,,:::,F,,FF,:,,,,,:::FFFFFFFFFFFFFFFFFFFFFFFFFFFFFFFFFFFFFFFFFFFFFFFFFFFFFFFFFFFFFFFFFFFFFFFFFFFFFFFFFFFFFFFFFFFFFFFFFFFFFFFFFFFFFFFFFFFFFF
@A00769:42:HV3CFDRXX:1:2101:11550:28354 1:N:0:TGAGGCCAAG+CCGGTAACAC
GTGCCAGCCGCCGCGGTAATACGTATGTTCCAAGCGTTATCCGGATTTATTGGGCGTAAAGCGAGCGCAGACGGTTATTTAAGTCTGAAGTGAAAGCCCTCAGCTCAACTGAGGAATTGCTTTGGAAACTGCATGACTTTCGTGCAGTAGAGGAAAGTGGAACTCCATGTGAAGCGGTGAAATGCGTAGAGATATGGAAGAACACTAGTGGCGAAGGCGGCTTTCTGGACTGACACTGACGTTGAGGCTCG
+
:FF:FF,FF::F:FFF,FFFF,F:F:F:FFFF:F:FFFF:F:::FFF:F:FFFFF,FFFFF::F,FFFF:F,:F,:FF:FFFFFFFF:FF,FFFF,,FFFFFFFFFFF:FFF,FFFF:FFFFFFFFFF,,:,FF,:,,,:,:FF:FF,FFFFFFFFFF:FFF,,F,,F:F,,:FF:FFFF,FF:,,FFFF,FF,FFF,,,FFF:,FF:FFFF:FFFF,::FFF:,:,:F,,,,,FFF:F:::F:,:F:F::
@A00769:42:HV3CFDRXX:1:2101:23728:28369 1:N:0:CGAGGCCAAG+CCGGTAACAC
GTGTCAGCAGCCGCGTAATACGTATGTTCCAAGCGTTATCCGGATTTATTGGGCGTAAAGCGAGCGCAGACGGTTATTTAAGTCTGAAGTGAAAGCCCTCAGCTCAACTGAGGAATTGCTTTGGAAACTGGATGACTTGAGTGCAGTAGAGGAAAGTGGAACTCCATGTGTAGCGGTGAAATGCGTAGATATATGGAAGAACACCAGTGGCGAAGGCGGCTTTCTGGACTGTAACTGACGTTGAGGCTCGA
+
FF:FFFFFFFFFFFFFFFFFFFFFFFFFFFFFFFFFFFFFFFFFFFFFFFFFF:FFFFFFFFFFFFFFFFFFFFFFFFFFFFF:FFFFF:FFFFF:FFFFF:FFFFF,FFF:F:,:FF:FFFFFFFFFFFFFFFF,FF:FFFFFFFFFF,FFF,FFFFF::FFF:F:FFFFFF:FFFF:,FF:FF,FFFFFFF:F,F:F:FFFFFFFFF,FFFFF,FFFFF,FFFFFFFFFF,FFFF:F,FF::F,FFFFF
@A00769:42:HV3CFDRXX:1:2101:6931:28432 1:N:0:CGAGGCCCAG+CCGGTACCAC
GTGCCAGCAGCCGCGGTAATACGTAGGTGGCAAGCGTTGTCCGGATTTATTGGGCGTAAAGCGAGCGCAGGCGGTTTCTTAAGTCTGATGTGAAAGCCCCCGGCTCAACCGGGGAGGGTCATTGGAAACTGGGAGACTTGAGTGCAGAAGAGGAGAGTGGAATTCCATGTGTAGCGGTGAAATGCGTAGATATATGGAGGAACACCAGTGGCGAAGGCGACTCTCTGGTCTGTAACTGACGCTGAGGCTCG
+
:FFFFFFFFFFFFFFFFFFFF:FFFFFFFFFFFFFFFFFFFFFFF,F::FFFFFFFFFFFFFF:F,FFFFFFFFFF:FFFFFFFFFFFFFFFFFFFFFFFFFF:FFFFFFFFFFFFFFF::FFFFF,:,FF,FFFF,F,FFFFFFFFFFFFFF,FFFFFFFFFFFFFFFFFFFFFFFF:FFFFF,FFFFFFFF:FF:,FFFFF:FFFFF,FFFFFFFFFFF:FFFFFFFFF,F:FFF:,F,FF,FF:FFF:
@A00769:42:HV3CFDRXX:1:2101:7853:28432 1:N:0:CGAGGCCAAG+CCGGTAACAC
GTGTCAGCCGCCGCGGTAATACGTATGTTCCAAGCGTTATCCGGATTTATTGGGCGTAAAGCGAGCGCAGACGGTTATTTAAGTCTGAAGTGAAAGCCCTCAGCTCAACTGAGGAATTGCTTTGGAAACTGGATGACTTGAGTGCAGTAGAGGAAAGTGGAACTCCATGTGTAGCGGTGAAATGCGTAGATATATGGAAGAACACCAGTGGCGAAGGCGGCTTTCTGGACTGTAACTGACGTTGAGGCTCG
+
FFFFFFFFFFFFFFFFFFF:FFFFFFFFFFFFFFFFFF:FFFFFFFFFFFFFFFFFFFFFFFFFFFFFFFFFFFFFFFFFFFFFFFFFFFFFFFFFFFFFFFFFFFFFFFFFF:F,FFFFFFFFFFF,:FFFFFFFFFFFFFFFFFFF:FFFFFF:FFFFFFFFFFFF:FFFFFFFFFFFFFFFFFFFFFFFFFFFFFFFFFFFF:FF,FFFFFFFFFFFFFFFFFFFFFFFF:FFFFFF:FF:F:FFFF,
@A00769:42:HV3CFDRXX:1:2101:21938:28432 1:N:0:CGAGGCCAAG+CCGGTACCAC
GTGTCAGCCGCCGCGGTAATACGTATGTTCCAAGCGTTATCCGGATTTATTGGGCGTAAAGCGAGCGCAGACGGTTATTTAAGTCTGAAGTGAAAGCCCTCAGCTCAACTGAGGAATTGCTTTGGAAACTGGACGACTTGAGTGCAGTAGAGGAAAGTGGAACTCCATGTGTAGCGGTGAAATGCGTAGATATATGGAAGAACACCAGTGGCGAAGGCGGCTTTCTGGACTGTAACTGACGTTGAGGCTCG
+
FFFFFF:FFFFFFFFF,F:FFFFFFFFFFFFFFFFFFFFFFFFFFF:FFFFFFFFFFFFFFFFFFFFFFF:FFFFFFFFFFFFFFF:FFFFFFFFFFFFFFFFFFFFFFFFFFFFFFFFFFFFFFFFFFFFFFFFFFFFFFFFFFFFFFFFFFF,FF:FFFF:FFFFFFFFFFFFFFFFFFFFFFFFFF:FFFFFFFFFFFFF:FF:FFF:F:FF:,F,FFFFF:F:FFFF,FFFFFFFF,FFFFFFFFF,
@A00769:42:HV3CFDRXX:1:2101:24397:28432 1:N:0:CGAGGCCAAT+CCGGTAACAC
GTGACAGCAGCCGCGGTAATACGTAGGGTCCAAGCGTTAAACGGAATTACTGGGCGTAAAGAGTTCGCAGGCGGTTGTGCAAGACCAAGGTGAAATCCACGGGCTTAACCTGGGAATTGCAGTGGTTACTGCACGTCTAGAGTTAGTCAGAGGTGGGTAGAATTCCACGTGTAGCAGTGAAATGCGTAGAGATGTGGAGGAATACCGATGGCGAAGGCAGCACCCTGGGATAAAACTAACGCTCATGAACG
+
FFF:FFFFFFFFFFFFFFFFFFFFFFFFFFF,FFFFFF,F,FFFFFFFF,FFFFFFFFFFF,F:,FF,FFFFFFFF:F,F:FF:F:,F,FFF:FFFFF:F,,F:F,FFFFF,,F,,:FFFF:FFF,,FF:FF:FF,FFFFFFF,,FFFFFFFF,F,FF,FFFFFFF:,:FFFFFF:FFFFFFFFFF,FFFFFF,,FFFFFF::F,FFF:,FFFFFF:F,F:FF:FF:F:,,FF,FFF::,F,F:FFF,FF,
@A00769:42:HV3CFDRXX:1:2101:2148:28510 1:N:0:CGAGGCCAAG+CCGGTAACAC
GTGCCAGCAGCCGCGGTAATACGTAGGTGGCAAGCGTTGTCCGGATTTATTGGGCGTAAAGCGAGCGCAGGCGGTTTCTTAAGTCTGATGTGAAAGCCCCCGGCTCAACCGGGGAGGGTCATTGGAAACTGGGAGACTTGAGTGCAGAAGAGGAGAGTGGAATTCCATGTGTAGCGGTGAAATGCGTAGATATATGGAGGAACACCAGTGGCGAAGGCGACTCTCTGGTCTGTAACTGACGCTGAGGCTCG
+
:FFFFFFFFF:FFFFFF:FFFFFFFFFFFFFFFFFFF:FFFFFFF:FFFFFFFFFFFFFFFF::FFFFFFFFFFFFFFFFFF:F:F:FF:FFFFFFFFFFFFFFFFFFFFFFFFFFFFFFFFFFFF:FFFF:FFFFFF:FFFFFFFFFFFFFFFF:FFFFFFFFFFFF,FFFFFFFFFFFFFFF:FFF:,FFFFFF,FFFFF,FFF,FFF:F:F:FFFFF:FFFF:F:FFFFFFFFFF,F,FFFFFFFFF,
@A00769:42:HV3CFDRXX:1:2101:25138:28557 1:N:0:CGAGGCCAAG+CCGGTAACAC
GTGTCAGCAGCCGCGGTAAGGCAGCGTCAGATGTGTATTAGAAACCCCCGTAGTCC
+
FFFFFFFFFFFFFFFFFFFFFF,FFFFFFFFFFFFFFFF:FFFFFF:FFFFFFFF:
@A00769:42:HV3CFDRXX:1:2101:4146:28620 1:N:0:CGAGGCCAAG+CCGGTAACAC
GTGTCAGCCGCCGCGGTAATACGTAGGTGGCAAGCGTTGTCCGGATTTATTGGGCGTAAAGCGAGCGCAGGCGGTTTCTTAAGTCTGATGTGAAAGCCCCCGGCTCAACCGGGGAGGGTCATTGGAAACTGGGAGACTTGAGTGCAGAAGAGGAGAGTGGAATTCCATGTGTAGCGGTGAAATGCGTAGCTCTATGGACGAACACCAGTGGCGAAGGCGGCTTTCTGGACTGTAACTGACGTTGAGGCTCG
+
FFF:FFFFFFFFFFFFFFFFFFFFFFFFFFF:FFFF,FFFFFFFFFFFF,FFFFFFFFFFFFF:FFFFFFFFFFFF:FF,FFFFFFFFFFFFFFFFFFFFFFFFFFFFFF::FFFF:FFFFFFFFF,FFF:FF,FFFF,FFFFFFFFFFFFFF:FFFFFFFFFFFFF:F:FFFFFFFFFFFFFFFFFFF,F,:FFFFF:FFF:FFFFFFFFFFFFFFFF,FF:FFFFFF:,FFFFFFFFFF,FFFF,FFFF
@A00769:42:HV3CFDRXX:1:2101:25789:28620 1:N:0:CGAGGCCAAG+CCGGTAACAC
GTGTCAGCAGCCGCGGTAAGGCAGCGTCAGATGTGTATTAGATACCTAGTCC
+
FFFF:FFFFFFFFFFFFFFFFFFFFFFFFFFFFFFFFFFFFFFFFFFFFFFF
@A00769:42:HV3CFDRXX:1:2101:26567:28620 1:N:0:CGAGGCCAAG+CCGGTAACAC
GTGACAGCCGCCGCGGTAAGGCAGCGTCAGATGTGTATTAGAAACCCCCGTAGTCC
+
:F:,:FFFFFFFF::,FFFFFFFFFF,,FFFFFF:F,:FF:FFFFFFFFFFF:FFF
@A00769:42:HV3CFDRXX:1:2101:10176:28635 1:N:0:CGAGGCCAAG+CCGGTAACAC
GTGTCAGCAGCCGCGGTAATACGTAGGGTCCAAGCGTTAATCGGAATTACTGGGCGTAAAGCGTGCGCAGGCGGTTGTGCAAGACCGATGTGAAATCCCCGGGCTTAACCTGGGAATTGCATTGGTGACTGCACGGCTAGAGTGTGTCAGAGGGGGGTAGAATTCCACGTGTAGCAGTGAAATGCGTAGAGATGTGGAGGACTACCGATGGCGAAGGCAGCCCCCTGGGATAACACTGACGCTCATGCACG
+
FFFFFFFFFFFFFFFFFFFFFFFFFFFFFFFFFFFFFFFFFFFFFFFFFFFFFFFFFFFFFFFFFFFFFFFFFFFFFFFFFFFFFFFF:FFFFFFFFFFFFFFFFFFFFFFFFFF:FFFFF:FFFFFFFFFFFFFFFFFFFFFFFFFFFFFFFFFFFFFFFFFFFFFFFFFFFFFFFFFFFFFFFFFFFFFFFFFFFFFFF,F:FFFFFFFFFFFFFF::FFFFFF:FF:F:FFFFFFFFFFFFFF,FFF,
@A00769:42:HV3CFDRXX:1:2101:10194:28698 1:N:0:CGAGGCCCAG+CCGGTAACAC
GTGCCAGCCGCCGCGGTAAGTGGAGATGTGTATTAGATACCCCTGTAGTCC
+
FFFFFFFFFFFFFFFFFFFFFFFFFFFFFFFFFFFFFFFFFFFFFFFFFFF
@A00769:42:HV3CFDRXX:1:2101:15917:28745 1:N:0:CGAGGCCAAG+CCGCTAACAC
GTGTCAGCCGCCGCGGTAATACGTATGTTCCAAGCGTTATCCGGATTTATTGGGCGTAAAGCGAGCGCAGGCGGTTATTTAAGTCTGAAGTGAAAGCCCTCGGCTCAACGGAGGACTTGCTTTGGAAACTGGATGACTTGAGTGCAGTAGAGGAAAGTGGAAGTCCATGTGTAGCGGTGAAATGCGTAGATATATGGAAGAACACCAGTGGCGAAGGCGGCTTACTGGACTGTAACTGACGCTGAGTCTCG
+
FF:,FFFF,FFFFFFFFFFFFFFFF,FF,,FFFFFFFFFFF:FFF,:FFFFFFFFFFFFFFFFFFFFFFF,,FFFFF:FFFFFFFFFF,FFFFFFFFFF,F,FFF,FFF,F:FFF,F,,F,:FFFF,FFFFFFFFFFFFFFFFFFFF,FFFFF,FFFFFFFF,FFFFFFFFFFFFFFFFFFFFFFFFFFF,FFFFFFF,FFFFFFFFF:F:FFFFFFFFFFFFFFFFF,FFFFFFFFFFFFFFFFF:FFF,
@A00769:42:HV3CFDRXX:1:2101:8232:28776 1:N:0:CGAGGCCAAG+CCGGTAACAC
[truncated: 80,912,298 more chars]
