# Supplementary material for: Microbiome analysis of Spodoptera frugiperda (Lepidoptera, Noctuidae) larvae exposed to Bacillus thuringiensis (Bt) endotoxins
Source: PeerJ. 2023 Sep 12;11:e15916. doi: 10.7717/peerj.15916 (PMC10503500; doi:10.7717/peerj.15916)
Supplement: Supplemental Information 18 — Larvae exposed to the artificial diet containing Bt at the LC50 [file peerj-11-15916-s018.gz › peerj-11-15916-s018]

@A00769:42:HV3CFDRXX:1:2101:19976:1078 2:N:0:CGAGGCCAAG+CCGGTAACAC
GGACTACGAGGGTATCTAATACACATCTGACGCTGCCTTACCGCGGCTGCTGGCAC
+
FFFFFFFFFFFFFFFFFFFFFFFFFFFFFFFFFFFFFFFFFFFFFFFFFFFFFFFF
@A00769:42:HV3CFDRXX:1:2101:15374:1094 2:N:0:CGAGGCCAAG+CCGGTAACAC
GGACTACGGGGGTATCTAATCCTGTTTGCTCCCCACGCTTTCGAGCCTCAGCGTCAGTTACAGACCAGAGAGCCGCCTTCGCCACTGGTGTTCCTCCATATATCTACGCATTTCACCGCTACACATGGAATTCCACTCTCCTCTTCTGCACTCAAGTCTCCCAGTTTCCAATGACCCTCCCCGGTTGAGCCGGGGGCTTTCACATCAGACTTAAGAAACCGCCTGCGCTCGCTTTACGCCCAATAAATCCG
+
FFFFFFFFFFFFFFFFFFFFFFFFFFFFFFFFFFFFFFFFFFFFFFFFFFFFFFFFFFFFFFFFFFFFFFFFFFFFFFFFFFFFFFFFFFFFFFFFFFFFFFFFFFFFFFFFFFFFFFFF:FFF::FFFFFFFFFFFFFFFFFFFFFFFFFFFFFF:FFFFF:FFFFFFFFFFFFFFFFFFFFFFFFF:FFFFFFFFFFFFFF,FFF:FFFFFFF::FFFFFFFFFFFFF:FFF:FFFFFFFFF:F:FFFF
@A00769:42:HV3CFDRXX:1:2101:29550:1125 2:N:0:CGAGGCCAAG+CCGGTAACAC
GGACTACTAGGGTTTCTAATCCTGTTTGCTACCCACACTTTCGAGCCTCAACGTCAGTTACAGTCCAGAAAGCCGCCTTCGCCACTGGTGTTCTTCCATATATCTACGCATTTCACCGCTACACATGGAGTTCCACTTTCCTCTACTGCACTCAAGTCATCCAGTTTCCAAAGCAATTCCTCAGTTGAGCTGAGGGCTTTCACTTCAGACTTAAGAAACCGCCTGCGCTCGCTTTACGCCCAATAAATCCG
+
FFFFFFFFFFFFFFFFFFFFFFFFFFFFFFFFFFFFFFFFFFF:FFFFFFFFFFFFFFFFFFFFFFFFFFFFFFFFFFFFFFFFFFF:FFFFFFFFFFFFFFFFFFFFFFFFFFFFFFFFFFFFFFFFFFFFFFFFFFFFFFFFFFFFFFFFFFFFFFFFFFFFFFFFFFFFFFFFFFFFFF:FFFFFFFFFF:FF:FFFFFFFFFFFFFFFFFF::FFFFFFFFFFFFFFFFFFFF,FFFFFFFFFFFFF
@A00769:42:HV3CFDRXX:1:2101:11279:1141 2:N:0:CGAGGCCAAG+CCGGTAACAC
GGACTACCAGGGTATCTAATCCTGTTTGATACCCACACTTTCGAGCCTCAGTGTCAGTTGCAGTCCAGTGAGCTGCCTTCGCAATCGGAGTTCTTCGTGATATCTAAGCATTTCACCGCTACACCACGAATTCCGCCCACCTCTACTGTACTCAAGGCTGCCAGTTTCAACTGCAATTTTACGGTTGAGCCGCAAACTTTCACAACTGACTTAACAATCCACCTACGCTCCCTTTAAACCCAATAAATCCG
+
FFFFFFFFFFFFFFFFFFFFFFFFFFFF:FFFFFFFFFFFFFF:FFFFFFFFFFFFFFFFFFFFFFFFFFFFFFFFFFFFFFFFFFFFFFFFFFFFFFFFFFFFFFFFFFFFFFFFFFFFFFFFFFFFFFFF:FFFFFFFFFFFFFFFFF,FFFFFFFFFFFFFFFFFFFFFFFFFFFF:,,F,FFF:::F,FFF,FFFF:FFF:FFFFFFFFFFFFFFFFF,FF,:,FF,FF,FFF:F,,FF,FFFF:F,
@A00769:42:HV3CFDRXX:1:2101:21739:1157 2:N:0:CGAGGCCAAG+CCGGTAACAC
GGACTACTGGGGTTTCTAATCCTGTTCGCTCCCCACGCTTTCGAGCCTCAGCGTCAGTTACAGACCAGAGAGCCGCCTTCGCCACTGGTGTTCCTCCATATATCTACGCATTTCACCGCTACACATGGAATTCCACTCTCCTCTTCTGCACTCAAGTCTCCCAGTTTCCAATGACCCTCCCCGGTTGAGCCGGGGGCTTTCACATCAGACTTAAGAAACCGCCTGCGCTCGCTTTACGCCCAATAAATCCG
+
FFFFFFFFFFFFFFFFFFFFFFFFFFFFFFFFFFFFFFFFFFFFFFFFFFFFFFFFFFFFFFFFFFFFFFFFFFFFFFFFFFFFFFFFFF:FFF:FFFFFFFFFFFFFFFFFFFFFFFFFFFFF:FFFFFFFFFFFFFFFFFFFFFFFF:FFFFFFFFFFFFFFFFFFFFFFFFFFFFFFFFF:FFFFFFFFFFFFFFFFFFFF:FFFFFFFFFFF::FF,FF,FF,FFFFFFFFFFFFFFFFFFFFFFF:
@A00769:42:HV3CFDRXX:1:2101:31204:1266 2:N:0:CGAGGCCAAG+CCGGTAACAC
GGACTACGCGGGTTTCTAATCCTGTTTGCTCCCCACGCTTTCGAGCCTCAGCGTCAGTTACAGACCAGAGAGCCGCCTTCGCCACTGGTGTTCCTCCATATATCTACGCATTTCACCGCTACACATGGAATTCCACTCTCCTCTTCTGCACTCAAGTCTCCCAGTTTCCAATGACCCTCCCCGGTTGAGCCGGGGGCTTTCACATCAGACTTAAGAAACCGCCTGCGCTCGCTTTACGCCCAATAAATCCG
+
FFFFFFFFFFFFFFFFFFFFFFFFFFFFFFFFFFFFFFFFFFFFFFFFFFFFFFFFFFFFFFFFFFFFFFFFFFFFFF:FFFF,FFFFFF:FFFFFFFFFFFFFFFF,F:F:FFFFFFF,FFFF,FFFF:FFFFFF,FFFFFFFFFF:FFFFFFFFFFFFFFFFFFFFFF:FFFFFFFFFFFFFFF:FFFFFFFFFFFFFFFFFFF:FFFFF:FFF:,FF:FFFFF:FFFFFF,,FFFFFFF,,F,FFFFF
@A00769:42:HV3CFDRXX:1:2101:5059:1297 2:N:0:CGAGGCCAAG+CCGGTAACAC
GGACTACCGGGGTTTCTAATCCTGTTTGCTCCCCACGCTTTCGAGCCTCAGCGTCAGTTACAGTCCAGAAAGCCGCCTTCGCCACTGGTGTTCTTCCATATATCTACGCATTTCACCGCTACACATGGAGTTCCACTTTCCTCTACTGCACTCAAGTCATCCAGTTTCCAAAGCAATTCCTCAGTTGAGCTGAGGGCTTTCACCTCAGACTTAAATAACCGTCTGCGCTCGCTTTACGCCCAATAAATCCG
+
FFFFFFFFFFFFFFFFFF:FFFFFFFFFFFFFFFFFFFFFFFFFFFFFFFFFFFFFFFFFFFFFFFFF::FFFFFFFFFFFF,FF:FFFFFF:FFFFFFFFFFFFFFFFFFFFFFFFFFFFFFFFFFFFFFFFFFFFFFFFFFFFFFFFFFFFFFFFFFFFFFFFFFFFFFFFFF,FFFFFF:FFF,FFFFFFFFFFFFFFFFFFFFFFFFFFF:F::FF,:FFFFFFFFFFFFFFFFFFFFF,FF:FFFF
@A00769:42:HV3CFDRXX:1:2101:7111:1313 2:N:0:CGAGGCCAAG+CCGGTAACAC
GGACTACGGGGGTTTCTAATGGATTACCGCGGCTGCTGACACCTGTCTCTTAACACATCTGACGCTGCCGACGACCGGTAACACGTGTAGATCTCGGTGGTCGCCGTATCATTAAAAAAGGGGGGGGGGGGGGGGGGGGGGGGGGGGGGGGGGGGGGGGGGGGGGGGGGGGGGGGGGGGGGGGGGGGGGGGGGGGGGGGGGGGGGGGGGGGGGGGGGGGGGGGGGGGGGGGGGGGGGGGGGGGGGGGGGGG
+
FFFFFFFFFFFFFFFFFFFFFFFFFFFFFFFFFFFFFFFFFFFFFFFFFFFF:FFFFFFFFFFFFFFFFFFFFFFFFF:FFFFFFFFFFFFFFFFFFFFFFFF,,FFFF,FFFFFF::,FFFFFFFFFFFFFFFFFFFFFFFFFFFFFFFFFFFFFFFFFFFFFFFFFFFFFFFFFFFFFFFFFFFFFFFFFFFFFFFFFFFFFFFFFFFFFFFFFFFFFFFFFFFFFFFFFFFFFFFFFFFFFFFFFFFF
@A00769:42:HV3CFDRXX:1:2101:23194:1329 2:N:0:CGAGGCCAAG+CCGGTAACAC
GGACTACTAGGGTTTCTAATCCTGTTTGCTCCCCACGCTTTCGTGCATGAGCGTCAGTGTTATCCCAGGGGGCTGCCTTCGCCATCGGTATTCCTCCACATCTCTACGCATTTCACTGCTACACGTGGAATTCTACCCCCCTCTGACACACTCTAGCCGTGCAGTCACCAATGCAATTCCCAGGTTAAGCCCGGGGATTTCACATCGGTCTTGCACAGCCGCCTGCGCACGCTTTACGCCCAGTAATTCCG
+
FFFFFFFFFFFFFFFFFFFFFFFFFFFFFFFFFFFFFFFF:FFFFFFFFFFFFFFFFF:FFFFFFFFFFFFFFFFFFFFFFFFFFFFFFFFFFFFFFFFFFFFFFFFFFFFFFFFFFFFFFFFFFFFFFFFFFF,FFFFFFFFFF:FFFFFFFFFFFF:FFFFFFFFFFFFFFFFFFFFFFF,FF:FFFFFFFF:FFFFFFFFFFF:,FFFFFF,FFFFFFFFF::FFFF:FFFFFF,FFFF:F:F:FFFF
@A00769:42:HV3CFDRXX:1:2101:15799:1360 2:N:0:CGAGGCCAAG+CCGGTAACAC
GGACTACGAGGGTATCTAATACACATCTGACGCTGCCTTACCGCGGCTGCTGACAC
+
FFFFFFFFFFFFFFFFFFFFFFFFFFFFFFFFFFFFFFF:FFFFFFFFFFFFFFFF
@A00769:42:HV3CFDRXX:1:2101:27434:1376 2:N:0:CGAGGCCAAG+CCGGTAACAC
GGACTACAGGGGTTTCTAATGGATTACCGCGGCGGCTGGCAC
+
FFFFFFFFFFFFFFFFFFFFFFFF:FFFFFFFFFFFFFFFFF
@A00769:42:HV3CFDRXX:1:2101:19434:1579 2:N:0:CGAGGCCAAG+CCGGTAACAC
GGACTACGCGGGTTTCTAATACACATCTGACGCTGCCTTACCGCGGCGGCTGACAC
+
FFFFFFFFFFFFFFFFFFFFFFFFFFFFFFFFFFFFF,FFFFFFFFFFFFFFFFFF
@A00769:42:HV3CFDRXX:1:2101:18638:1611 2:N:0:CGAGGCCAAG+CCGGTAACAC
GGACTACGCGGGTTTCTAATACACATCTGACGCTGCCTTACCGCGGCGGCTGACAC
+
FFFFFFF:FFFFFFFFFFFFFFFFFFFFFFFFFFFFFFFFFFFFFFFFFFFFFFFF
@A00769:42:HV3CFDRXX:1:2101:17662:1642 2:N:0:CGAGGCCAAG+CCGGTAACAC
GGGGGGGGGGGGGGGGGGGGGTGAGATGGAGAAACCGCAAAAAAGAAAAGGGGAAGAAGAGAGAGAGAGAGGAGGACCAAGCAGACAGCAAGATAGAAGGAAAAAGAAAAAAATAAAAAAAACAAAAAAGAAACAGCCCCACAAGCAGAAACACAGAAAAAAAAACACAACAACCAAACAAAAAAAAAAAAAAACAAAAAAAACAAAAGAAAAAAAAAAAAAACGAAGAACACACAACAAACACAAAAAA
+
F:F,:F,,,,,:::,F,,,,,,,,,,,,,,,:,:,,,,,,,,,,,,,,,:,,,,,,,,F,,:,:,,::,,,,,,,,,,,,,,,,,,,,,,,,,,,,,:,,,,,,,,F:,,,,,:,,F,,,,,,F,FF,,,:,,,,,,,,,,F,,,:,,,,:,:,,,,,:,F,,,,:,,,:,:,,,,F,,,:,FFFFF,F,,,:,,F,,:,,,F:F,,,,:,,,,,,,:,F,,,F,,:,:,FF,F:,,,,::F,,,,F:,,
@A00769:42:HV3CFDRXX:1:2101:31855:1673 2:N:0:CGAGGCCAAG+CCGGTAACAC
GGACTACCGGGGTTTCTAATCCTGTTCGCTCCCCACGCTTTCGAGCCTCAGCGTCAGTTACAGACCAGAGAGCCGCCTTCGCCACTGGTGTTCCTCCATATATCTACGCATTTCACCGCTACACATGGAATTCCACTCTCCTCTTCTGCACTCAAGTCTCCCAGTTTCCAATGACCCTCCCCGGTTGAGCCGGGGGCTTTCACATCAGACTTAAGAAACCGCCTGCGCTCGCTTTACGCCCAATAAATCCG
+
FF:FFFFFFFFFFFFFFFFFFFFFFFFFFFFFFFFFFFFFFFFFFFFFFFFFFFFFF:FFFFFFFFFFFFFFFFFFFFFFFFFFFFFFFF:FFFFFFFFFFFFFFFFFF,FFFFFFFFFFFFFFFFFFFFFFFFFFFFFFFFFFFFFFFFFFFF:FFFFFFFFFFFFFFFFFFFFFFFFFFFFFFFFF,FFFFFFFFFFFFFFFFFFFFFFFFFFFF:FFFFFFFFFFFFFFFFF:FFFFFFF:FF,FFFF
@A00769:42:HV3CFDRXX:1:2101:4761:1720 2:N:0:CGAGGCCAAG+CCGGTAACAC
GGACTACGGGGGTTTCTAATCCTGTTTGCTCCCCACGCTTTCGAGCCTCAGCGTCAGTTACAGACCAGAGAGTCGCCATCGCCACTGGCGTTCCTCCATATATCTACGCATTTCACCGCTACACATGGAATTCCACTCTCCTCTTCTGCACTCAAGTCTCCCAGTTTCCAATGACCCTCCCCGGTTGAGCCGGGGGCTTTCACATCAGACTTAAGAAACCGCCTGCGCTCGCTTTACGCCCAATAAATCCG
+
F,FF:FF:FFFFF::F:FFF:FFFF:FFF::FF:FF,F::FF:F,FFFFFF,:,FFFF,,FFFFFFFFF::,FFFF:,FF:,FFFF:F,F:,FFF,FFFF,FFF:FF:F,FF,FFFFFFFFFFFFFFFFF,:FFFFF,FF,F:F:FF:FFFFFFFFFFFFFFFFF:FF:FF,FF,FFFFFFFF,FFFFFFFFFFFFFF:FFFFFFFF:FFFFFFFFF:FFFFFFFFFFFFFFF,FFF:FFFF:FF,,FFFF
@A00769:42:HV3CFDRXX:1:2101:5086:1720 2:N:0:CGAGGCCAAG+CCGGTAACAC
GGACTACGGGGGTTTCGAATCCTGTTTGCTCCCCACGCTTTCGAGCCTCAACGTCAGTTACAGACCAGAGAGCCGCCTTCGCCACTGGTGTTCCTCCATATATCTACGCATTTCACCGCTACACATGGAGTTCCACTTTCCTCTACTGCACTCAAGTCACCCAGTTTCCAAAGCAATTCCTCAGTTGAGCTGAGGGCTTTCACTTCAGACTTAAATAACCGTCTGCGCTCGCTTTACGCCCAATAAATCCG
+
FFFFFFFFFFFFFFFFFFFFFFFFFFFFFFFFFFFFFFFFFFFFFFFFFFFFFFFFFFFFFFF:FFFFF:FFFFFFFFFFFFFFFFFFFFFFFFFFFFFFFFFFFFFFFFFFFFFFFFFFFFFFFFFF:FFFFFFFFFFFFFFFFFFFF:FFFFFFFFFFFF::FFFFFFFFFFFFFFFFFF:FFFFFFFFF:F,FFF:FF:FF:FFFFFFFFFFFFFFF,FFFFF:FFF,FFFFFF:FFFF::,FFFF:F
@A00769:42:HV3CFDRXX:1:2101:13160:1924 2:N:0:CGAGGCCAAG+CCGGTAACAC
GGACTACTCGGGTATCTAATCCTGTTTGCTACCCACACTTTCGAGCCTCAACGTCAGTTACAGTCCAGAAAGCCGCCTTCGCCACTGGTGTTCTTCCATATATCTACGCATTTCACCGCTACACATGGAGTTCCACTTTCCTCTACTGCACTCAAGTCATCCAGTTTCCAAAGCAATTCCTCAGTTGAGCTGAGGGCTTTCACTTCAGACTTAAATAACCGTCTGCGCTCGCTTTACGCCCAATAAATCCG
+
FFFFFFFFFFFFFFFFFFFFFFFFFFFFF:FFFFFFFFFFFFFFFFFFFFFFFFFFFFFFFFFFFFFFFFFFFFFFFFFFFFFFFFFFFFF,FF:FFFFFF:FFFFFFFF:FFFFFFFFF:FFFFFFFFFFFFFFFF,FFFFFF,FFFFFFFFFFFFFF,FFFFFF:FFFFFFFFFFFFFFFFFFFFFFFFFFFFFFF:FFFFF,FFFFFFFF:FFFFFFFFFF,FFFFF,F,FFFF,FFFFF:FFFFF:F
@A00769:42:HV3CFDRXX:1:2101:23213:1924 2:N:0:CGAGGCCAAG+CCGGTAACAC
GGACTACGAGGGTATCTAATCCTGTTCGCTCCCCACGCTTTCGAGCCTCAGCGTCAGTTACAGACCAGAGAGCCGCCTTCGCCACTGGTGTTCCTCCATATATCTACGCATTTCACCGCTACACATGGAATTCCACTCTCCTCTTCTGCACTCAAGTCTCCCAGTTTCCAATGACCCTCCCCGGTTGAGCCGGGGGCTTTCACATCAGACTTAAGAAACCGCCTGCGCTCGCTTTACGCCCAATAAATCCG
+
FFFFFFFFFFFFFFFFFFFFFFFFFFFFFFFFFFFFFFFFFFFF:FFFFFFFFFFFFFFFFFFFFFFFFFFFFFFFFFFFFFFFFFFFFFFFFFFFFFFFFFFFFFFFFFFFFFFFFFFFFFFFFFFFFFFFFFFFF:FFFFF,FFFFFFFFFFFFFFFFFFFFFFFFFFFFFFFFFFFFFFFFFFFFFFFFFFFFFF:FFFF:FFFFFFFFFFFFFFFFFFFFF:FFFFFFFF:FFFFFFF:FFFFFFFF
@A00769:42:HV3CFDRXX:1:2101:27299:1924 2:N:0:CGAGGCCAAG+CCGGTAACAC
GGACTACGCGGGTATCTAATACACATCTGACGCTGCCTTACCGCGGCTGCTGACACCTGTCTCTTATAACATCTGACGCTGCCGACGACCGGTAACACGTGTAGATCTCGGTGGTCGCCGTATCATTAAAAAGGGGGGGGGGGGGGGGGGGGGGGGGGGGGGGGGGGGGGGGGGGGGGGGGGGGGGGGGGGGGGGGGGGGGGGGGGGGGGGGGGGGGGGGGGGGGGGGGGGGGGGGGGGGGGGGGGGGGGG
+
FFFFFFFFFFFFFFFFFFFF:FFFFFFFF:FFFFFFFFFFFFF:FFFFFFFFFFFFFFFFFFFFFFFFFFFFFFFFFFFFFFFFFFFFFFFFFFF::FFFFFFF,FFFFFFFFF::F,,F::F,:::F,,:,,:FFFFFFFFFFFFFFFFFFFFFFFFFFFFFFFFFFFFFFFFFFFFFFFFFFFFFFFFFFFFFF:FFFFFFFFFFFFFF:F:FF:FFFFFFFFFFFFFFFFFFFF:FFFFFFFFFFFF:
@A00769:42:HV3CFDRXX:1:2101:14253:1939 2:N:0:CGAGGCCCAG+CCGGTAACAC
GGACTACTCGGGTATCTAATCCTGTTTGCTACCCACACTTTCGAGCCTCAACGTCAGTTACAGTCCAGAAAGCCGCCTTCGCCACTGGTGTTCTTCCATATATCTACGCATTTCACCGCTACACATGGAGTTCCACTTTCCTCTACTGCACTCAAGTCATCCAGTTTCCAAAGCACTTCCTCAGTTGAGCTGAGGGCTTTCACTTCAGACTTAAATAACCGTCTGCGCTCGCTTTACGCCCAATAAATCCG
+
FFFFFFFFFFFFFFFFFFF:FFFFF:FFFFF:FFFFFFFFFFFFFFFFFFFFFFFFFFFFFFFFFFFF:FFFFFFFFFFFFFFFFFFFFF:FF:FFFFFFFFFFFFFFF,FFFFFFFFFFFFFFFFFFFFFFFFFF:FFFFFFFFFFFFFFFFFFFFFFFFFFFFFFFFFFFFFF,,FFFFFFFFF:FFFFFFFF:FFFFFFFF,FFFFFFFF,FFFFF:::FFFF:F:F:,FFFFF,FFFFFFFFF:FFF
@A00769:42:HV3CFDRXX:1:2101:28519:1939 2:N:0:CGAGGCCAAG+CCGGTAACAC
GGACTACGAGGGTATCTAATCCTGTTCGCTCCCCACGCTTTCGCTCCTCAGCGTCAGTAACGGCCCAGAGACCTGCCTTCGCCAGTGGTGTTCTTCCCGATATCTACACATTCCACCGCTACACCGGGAATTCTGCACTCCTCTCTGATACTCTAGTATTATAGTACCACTAGCCTTACTAAAGTTGAGCTCTAGTCTTTGACTCCTGACTTACAACACCGCCTACGGGCTCTTTACGCCCAGTCACTCCG
+
FFFFF,FFFF:FFFFFFFFFFFFF:FFFF,FFFFFFFF,,:FFF,FFFFFFFFFFFFFFFFFFFFFFFFFFFF:FFF:FFFFFF,:FFFFFFF,FFFFFFF:FFFFFFFF::,FFFFFFFFFFFF:FFF:F,FFFFF,FFFFFFFFF:FFFFFFFFFF:::,FF:FF,F:FFFF,,,FFF,:F:FFFF:FFF:::FFFFF:FF,,,::FF:F:FFF:FFFFFF:,:,,FFF::,FF:FFFFF:FFFFFFF,
@A00769:42:HV3CFDRXX:1:2101:9055:1955 2:N:0:CGAGGCCAAG+CCGGTAACAC
GGACTACAGGGGTTTCTAATCCTGTTTGCTCCCCACGCTTTCGAGCCTCAGCGTCAGTTACAGACCAGAGAGTCGCCTTCGCCACTGGTGTTCCTCCATATATCTACGCATTTCACCGCTACACATGGAATTCCACTCTCCTCTTCTGCACTCAAGTCTCCCAGTTTCCAATGACCCTCCCCGGTTGAGCCGGGGGCTTTCACATCAGACTTAAGAAACCGCCTGCGCTCGCTTTACGCCCAATAAATCCG
+
FFFFFFFFFFFFFFFFFFFFFFFFFFFFFFFFFFFFFFFFFFFFFFFFFFFFFFFFFFFFFFFFFFFFFF:FFFFFFFFFFFFFFFFFFFFFFFFFFFFFFFFFFFFFFF:FFFFFFFFF,FFFFFFFFFFFFFFFFFFFFFFFFFFFFFFFFF::FFFFFFFFFFFFFFFFF:FFFFFFFFFFFFFFFFFFFFFFFF:FFFFFFFFFFFFFFFFFFFFFFFFFFFFFFFFFF:,FF,FFFFFFFF:FFF,
@A00769:42:HV3CFDRXX:1:2101:24903:2002 2:N:0:CGAGGCCAAG+CCGGTAACAC
GGACTACGCGGGTATCTAATCCTGTTTGCTCCCCACGCTTTCGAGCCTCAGCGTCAGTTACAGACCAGAGAGTCGCCTTCGCCACTGGTGTTCCTCCATATATCTACGCATTTCACCGCTACACATGGAATTCCACTCTCCTCTTCTGCACTCAAGTCTCCCAGTTTCCAATGACCCTCCCCGGTTGAGCCGGGGGCTTTCACATCAGACTTAAATAACCGTCTGCGCTCGCTTTACGCCCAATAAATCCG
+
FFFFFFFFFFFFFFFFFFFFFFFFFFFFFFFFFFFFFFFFFFFFFFFFFFFFFFFFFFFFFFFFFFFFFFFFFFFFFFFFFFFFFFFFFFF:FFFFFFFFFFFFFFFFFFFFFFFFFFFFFFFF,:FFF:FFFFFFFFFFFFFFFFFFFFFFFFFFFFFFFFFFFFFFFFFFFFFFFFFFFFFFFFFFF,FFFFFFFFFFFFFFFFFFFFFFFFFF:F:FF,FF,FFFFF:F:FFFF,FFFF,FFFF::FF
@A00769:42:HV3CFDRXX:1:2101:22083:2033 2:N:0:CGAGGCCAAG+CCGGTAACAC
GGACTACTCGGGTATCTAATCCTGTTTGCTCCCCACGCTTTCGAGCCTCAGCGTCAGTTACAGACCAGAGAGTCGCCTTCGCCACTGGTGTTCCTCCATATATCTACGCATTTCACCGCTACACATGGAATTCCACTCTCCTCTTCTGCACTCAAGTCTCCCAGTTTCCAATGACCCTCCCCGGTTGAGCCGGGGGCTTTCACATCAGACTTAAGAAACCGCCTGCGCTCGCTTTACGCCCAATAAATCCG
+
FFFFFFFFFFFFFFFFFFFFFFFFFFFFFFFFFFFFFFFFFFFFFFFFFFFFFFFFFFFFFFFFFFFFFFFFFFFFF,FFFFFFFFFFFFFF:FFFFFF:FFFFFFFFFFFFFF:FFF:FFF:FFFFFFFFF:FF:FFFFFFFFFFFFFFFFFF::FFFFFFFFFFFFFFFFF,FFFFFFFFFFFFFFFFFFFFFFF,FFFFFFFFF,FFFFF:FFFF:F,F::FFFFFFFF:FFF,FFFFFF,FFF:F,F
@A00769:42:HV3CFDRXX:1:2101:25753:2033 2:N:0:CGAGGCCAAG+CCGGTAACAC
GGACTACCAGGGTTTCTAATCCTGTTTGCTCCCCACGCTTTCGAGCCTCAGCGTCAGTTACAGACCAGAGAGCCGCCTTCGCCACTGGTGTTCCTCCATATATCTACGCATTTCACCGCTACACATGGAATTCCACTCTCCTCTTCTGCACTCAAGTCTCCCAGTTTCCAATGACCCTCCCCGGTTGAGCCGGGGGCTTTCACATCAGACTTAAGAAACCGCCTGCGCTCGCTTTACGCCCAATAAATCCG
+
FFFFFFFFFFFFFFFFFFFFFFFFFFFFFFFFFFFFFFFFFFFFFFFFF:FFFFFFF,FFFFFFFFFFFFFFFFFFFFFFFFFFFFFFFFFFFFFFFFFFFFFFFFFFFF:FFFFFFFFFFFFFFFFFFFFFFFFFFF:FFFFF,FFFFFFFFFFFFFFFFFFFFFFFFFFFFFFFFFFFFFFFFFFFFFFFFFF:FFFFFFFF:FFFFFFF:F:FFFFFFFFFFFFFFFFFF,:FFFFFFFFFFFFFFFF
@A00769:42:HV3CFDRXX:1:2101:3685:2049 2:N:0:CGAGGCCAAG+CCGGTAACAC
GGACTACGAGGGTTTCTAATACACATCTGACGCTGCCTTACCGCGGCTGCTGACAC
+
FF:FFFFFFFFF:FFFFFFFFFFFF:FFFFFFFFFFFFFFFFFFFFFFFFFFFFFF
@A00769:42:HV3CFDRXX:1:2101:7057:2096 2:N:0:CGAGGCCAAG+CCGGTAACAC
GGACTACGGGGGTTTCTAATCCTGTTTGCTCCCCACGCTTTCGAGCCTCAGCGTCAGTTACAGACCAGAGAGTCGCCTTCGCCACTGGCGTTCCTCCATATATCTACGCATTTCACCGCTACACATGGAATTCCACTCTCCTCTTCTGCACTCAAGTCTCCCAGTTTCCAATGACCCTCCCCGGTTGAGCCGGGGGCTTTCACATCAGACTTAAGAAACCGCCTGCGCTCGCTTTACGCCCAATAAATCCG
+
FFFFFFFFFFFFFFFFFFFFFFFFFFFFFFFFFFFFFFFFFFFFFFFFFFFFFFFFFFFFFFFFFFFFFFFFFFFFFFFFFFFFFFFFFFFFFFF:FFFFFFFF:FFFFFFFFFFFFF:FFFFFFFFFFFFFFF:FFFFFFFFFFFFFFFFFFFFFFFFFFFFFFFFFF,:FFFFFFFFFFFF,FFFFFFFF:FFFFFFFFFFFFFFFFFFFF:,FF,FFFFF:FFFFFFFFF:FFF,FFFFFFFFFFFF,
@A00769:42:HV3CFDRXX:1:2101:22046:2096 2:N:0:CGAGGCCAAG+CCGGTAACAC
GGACTACAAGGGTTTCTAATCCTGTTTGCTACCCACACTTTCGAGCCTCAACGTCAGTTACAGTCCAGAAAGCCGCCTTCGCCACTGGTGTTCTTCCATATATCTACGCATTTCACCGCTACACATGGAGTTCCACTTTCCTCTACTGCACTCAAGTCATCCAGTTTCCAAAGCAATTCCTCAGTTGAGCTGAGGGCTTTCACTTCAGACTTAAATAACCGTCTGCGCTCGCTTTACGCCCAATAAATCCG
+
FFFFFFFFFFFFFFFFFFFFFFFFFFFFFFFFFFFFFFFFFFFFFFFFFFFFFFFFFFFFFFFFFFFFFFFFFFFFFFFFFFFFFFFFFF:FFFFFFFFFFFFFFFFFFFFFFFFFFFFFFFFFFFFFFFFFFFFFFFFFFFFFFFFFFFFFFFFFFFFFFFFF:FFFFFFFFFF,,FFFFFFFFFFFFFFFF:FFFFFFFFFFFFFFFFFFFF:FF:FF:,FFFFFFFF,FF:FFFFFFFFF:FFFFFFF
@A00769:42:HV3CFDRXX:1:2101:22137:2127 2:N:0:CGAGGCCAAG+CCGGTAACAC
GGACTACGAGGGTATCTAATCCTGTTCGCTCCCCACGCTTTCGAGCCTCAGCGTCAGTTACAGACCAGAGAGCCGCCTTCGCCACTGGTGTTCCTCCATATATCTACGCATTTCACCGCTACACATGGAATTCCACTCTCCTCTTCTGCACTCAAGTCTCCCAGTTTCCAATGACCCTCCCCGGTTGAGCCGGGGGCTTTCACATCAGACTTAAGAAACCGCCTGCGCTCGCTTTACGCCCAATAAATCCG
+
FFFFFFFFFFFFFFFFFFFFFFFFFFFFFF:FFFFFFFF,FF:FFFFFFF:F,FFFFFFF:FFF:FF:F,FFFF:FF,,F:FFFFFFFFFFFFFFFFFFF:FFFFFFFFF:,FFFF,:FFFFFF,FF:FFF,FFFFF:FFFFF:FFF,FFFFFFF,:FFFFFFF,FFF::FFFFF:FFF:FF,,,,,FF:F:,FFFFF,FFFF::FFF:F::FFFFFFF,FFF,FF,FFFFFF:FFF,FFFFFFFF,FFFF
@A00769:42:HV3CFDRXX:1:2101:3441:2159 2:N:0:CGAGGCCAAG+CCGGTAACAC
GGACTACCAGGGTATCTAATTACCGCGGCTGCTGACAC
+
FFFFFF,FFFFFFFFFFFFF:F:FFFFFFFFF:FFF:F
@A00769:42:HV3CFDRXX:1:2101:11044:2174 2:N:0:CGAGGCCAAG+CCGGTAACAC
GGGGGGGGGGGGGGGGGGGGGGGGGGGGGGGGGGGGGGGTGGGGGGGGGGGGGGGGGGGGGGGGGGGGTGGGGGGGGTGGGGGGGGGGGGGGGGGGGGGGGGGGTGGGGGGGTCGGGGGGGGGGGCGGGGGGCGGGGGGCAGGGGGCGGGCGAAGGGACGGGGGGGAGGGCGGGAGTGCCGGGGTGGGGACGGGGGGGGTCGGGGAGGGCGTGGGGGTGCGACTGAGCGCTCGAGAAGAGATGGCTGGCGG
+
FFF:FFF:FFFF,F::FFFF:F,FF:FFF:FFFFF:,F,,FFF,F:,F,,F,F:F:F,F,:F:F::,F,F,F,F:F:,F,F::F,,FF,F,F:::,,FF,,,,,,,,F,,F,,,,:,,:,,,,,F,F:,,,:,,,,,,,,,,,,,:,F,,,,,,,F,,,,,:,,F,,,,,,F,,,F,,:,:F,F,,:,,,,:,:,:,,:,,,,,,,,,,,,,:,,F:,,,,,:,,,,,,,,,,:,,,,,,,,,,,,,,,:,
@A00769:42:HV3CFDRXX:1:2101:5710:2268 2:N:0:CGTGGCCAAG+CCAGTAACAC
GGACTACGAGGGTTTCTAATGGATTAACGCGGCGGCTGACACCAGACTCTTATACACATCTGACGCTGACGACGACCTGGACCACTTGTAGATCTCGGTGGTAGAAGTATAATGAAAACTAGAGTGGGGGTGGGGCGGGGGGGGGTGGGGGGGGGGGGCGGGTGGGGTGGGGGGGGGGGGGGGGGGGGGGGGCGGGGGGGGGGGGGCGGGGGGGGGGGGGGGGGCGGCGGGGGGGGGGGGGGGGTGGGGGG
+
FFFFFFF:FFFFF,FFFFFFF:F,FF::F,:,F,:F::F,:F:,::FFFFF::FFFF:F,,FFF,F,F,F,FFFFFF,,,F:FFF,:FFF,:,FFF:FF:,,,,:,,,F,,FF,FF,,,,,,,:,,FF,F,:,,,,::,,,,:FF,:F,::F,,FF,:,:F:,:,::,FF:FF,,:,,:,FF:F,:F:F,,,,FFFF::F,F,,:,::,:FF,,FFF,,,:::F,,F,F:::F::,:F,:,,F:,,,,,,F
@A00769:42:HV3CFDRXX:1:2101:1344:2315 2:N:0:CGAGGCCAAG+CCGGTAACAC
GGACTACCCGGGTATCTAATCCTGTTCGCTCCCCACGCTATCGAGCCTCAGCGTCAGTTACAGACCAGAGAGCCGCCTTCGCGACTGGTGTTCCTCCATATATCGGCGCGTTGCACCGCGTCCCATGGGATGCCACTCGCCTCTGCTGCAGTCAGGTGTGGCGGGGTCCCTAGGGCATCGGCGGTGGAGCGGGGGGGGTGCAGGTCAGGGGGTCGGAGGAGACTGCGCGCGCTGGTCGACCTGGTGTAGAG
+
:F,:FF:FFFFF,F:F,::,F:F:F:FF:FF,F,,FF,FF:FFFF,F,F:F,F:F:F:,FFFFFF,:,:F,F:FF,,,,,::,FF,:FFF,,,,,,,F:,FF,,,,::F,,,,,,F:F,:,:,,,FFF,,:,F,,::,:,,,,:,,FF,,,,:F,FF,,,,::FF:,,,,,,,,,,,,,,,,:,,F,,,,,FF,FF,F:::,,,,,,F,:FF,,,,F,,:,:,,,,,:::F,,:,:,:,,,F,,F,F:,F,
@A00769:42:HV3CFDRXX:1:2101:1298:2331 2:N:0:CGAGGCCAAG+CCGGTAACAC
GGACTACCCGGGTATCTAATCCTGTTCGCTCCCCACGCTATCGAGCCTCAGCGTCAGTTACAGACCAGAGAGCCGCCTTCGCCACTGGTGTTCCTCCATATATCTAAGCATTTCACCGCTACACATGGAATTCCACTCTCCTCTTCTGCACTCAAGTCTCCCAGTTTCCAATGACACTCCCCGGTTGAGCCGGGGGCTTTCACATCAGACTTAAGAAACCGCCTGCGCTCGCGTTACGCCCAATAAATCCG
+
:FFFFFFFFFFFFF:FFFFFFFFFFFFFFF,FFFFFFFFF:FFFF,:FFFFFFFFFFFFFFFFF,FFFFFFFF:FFFFFFF::F,F:FFFFFFFFFFFFFFFFFFF,FFFFF:FF:FF:FF,FFF:F:FFFF,,F:,,FFFF,FFFFFFFFF,FFFFFFF::FFFFF,,FFF,,F,FF:F::FFFFFF,FFF:,FF,FFF:FF:FF,:F:FFFFF:FFFFFF,FF:F:FFF,,F:::,FF:FFF:FFF,,,
@A00769:42:HV3CFDRXX:1:2101:17381:2409 2:N:0:CGAGGCCAAG+CCGGTAACAC
GGACTACAGGGGTTTCTAATCCTGTTCGCTCCCCACGCTTTCGAGCCTCAGCGTCAGTTACAGACCAGAGAGCCGCCTTCGCCACTGGTGTTCCTCCATATATCTACGCATTTCACCGCTACACATGGAATTCCACTCTCCTCTTCTGCACTCAAGTCTCCCAGTTTCCAATGACCCTCCCCGGTTGAGCCGGGGGCTTTCACATCAGACTTAAGAAACCGCCTGCGCTCGCTTTACGCCCAATAAATCCG
+
FFFFFFFFFFFFFFFFFFFFFFFFFFFFFFFFFFFFFFFFFFFFFFFFFFFFFFFFFFFFFFFFFFFFFFFFFFFFFFFFFFFFFFFFFFFFFFF:FFFFFFFFFFFFFF:FFFFFFFFFFFFFFFFFFF:F:FFFFFFF::FFFF:FFFFFFFFF::FFFFFFFFFFFFFFF:FFFFFFFF::FFFFF:FF:FFFFFFFFFFFF:FFFFFFFF:FFFFF,FFF:FFFFF,FFFFFF:FFFFF:FFFFF::
@A00769:42:HV3CFDRXX:1:2101:11180:2472 2:N:0:CGAGGCCAAG+CCGGTAACAC
GGACTACCCGGGTTTCTAATCCTGTTTGCTCCCCACGCTTTCGAGCCTCAGCGTCAGTTACAGACCAGAGAGCCGCCTTCGCCACTGGTGTTCCTCCATATATCTACGCATTTCACCGCTACACATGGAATTCCACTCTCCTCTTCTGCACTCAAGTCTCCCAGTTTCCAATGACCCTCCCCGGTTGAGCCGGGGGCTTTCACATCAGACTTAAGAAACCGCCTGCGCTCGCTTTACGCCCAATAAATCCG
+
FFFFFFFFFFFFFFFFFFFFFFFFFFFFFFFFFFFFFF:FFFFFFFFFFF:FF:FFFFFFFFFFFFFF,FFFFFFFFFFFFFFFFFFFFFFFFFFFFFFFFFFF:FFFF:F:FFFFFFFFFFFFFFFFFFFFFFFFFFFFFFF:FFFF:FFFFFFFFFFFFFFFFFFFFFFFFF:FFFFFFFFFFFFFFFFFFFFFFFFFFFFFFFF,FFFFFFFFFFFFFFFFF:FFFFFF:FFFF:FFFF,FFF:FF:F
@A00769:42:HV3CFDRXX:1:2101:26765:2503 2:N:0:CGAGGCCAAG+CTGGTAACAC
GGACTACAGGGGTTTCTAATCTTACCGCGGCGGCTGACAC
+
FFFFFFFFFFFFFFFFFFFFFFF,FFFFFFFFFFFFFFFF
@A00769:42:HV3CFDRXX:1:2101:14968:2519 2:N:0:CGAGGCCAAG+CCGGTAACAC
GGACTACGGGGGTTTCTAATCCTGTTTGCTCCCCACGCTTTCGCGCATCAACGTCAGTTATGTTCTAGCAGGTCGCCTTCGCAATGAGTATTCCTCTTGATCTCTACGGATTTTACCCCTACACCCAGAATTCCACCTACCTCTCCCATACTCAAGAATAACAGTTTCAAATGCAGTTCTATGGTTAAGCCATAGTATTTCACATCTGACTTGCTATCCCGCCTACGCGCTCTTTAAGCCCATTGATTCCG
+
F,FFFFFFFFFFFF:FF:FFFFFFFFF::FFFFFFF:FF:,FFF:FFFFFFFF,FF:FFFFFFF,FFF:F:FFFFFFF:FFFFF:FFFF:,FFFFF:FFFFFFF:FF:FFFFFFFFFFFFFF::FF,FFF,FFFFF:,:FF,F,FF:F,FF,,,,:FF,FFFF,:,FFFFFF:FFFF,F:FF::F:FF,FF:F::,:,,FFFFFFF,FF:F,FF:FFF,F:FF,FF,,,F:F,FF:,FFFFF,,,FFF,F:
@A00769:42:HV3CFDRXX:1:2101:32524:2581 2:N:0:CGAGGCCAAG+CCGGTAACAC
GGACTACGGGGGTTTCTAATCCTGTTTGCTCCCCACGCTTTCGCACATGAGCGTCAGTACATTCCCAAGGGGCTGCCTTCGCCTTCGGTATTCCTCCACATCTCTACGCATTTCACCGCTACACGTGGAATTCTACCCCTCCCTAAAGTACTCTAGATTCCCAGTCTGAAATGCTATTCCCAGGTTAAGCCCGGGGCTTTCACACCTCACTTAAAAATCCGCCTGCGTGCCCTTTACGCCCAGTTATTCCG
+
FFFFFFFFFFFFFFFFFFFFFFFFFFFFF:FFFFFFFFFFFFFFFFFFFFFFFFFFFFFFFFFFFFF:FFFFFFFFFFFFFFFFFFFFFFFFFFFFFFFFFFFFFFFFFFFFFFFFFFFF:FFFFFFFFFFFFFFFFFFFFFFFFFFFFFFFFFFFFFFFFFF:FFFFF:FFFFFFFFFFFFFF:F:FFFFFFFFFFF,FFFFFFFFFFFFFFFFFFFFFFFFFF:FFFFFF,F,FF,,F:,FFFF,FFF,
@A00769:42:HV3CFDRXX:1:2101:18828:2691 2:N:0:CGAGGCCAAG+CCGGTAACAC
GGACTACACGGGTTTCTAATCCTGTTCGCTCCCCACGCTTTCGAGCCTCAGCGTCAGTTACAGACCAGAGAGCCGCCTTCGCCACTGGTGTTCCTCCATATATCTACGCATTTCACCGCTACACATGGAATTCCACTCTCCTCTGCTGCACTCAAGTCTCCCAGTTTCCAATGACCCTCCCCGGTTGAGCCGGGGGCTTTCACATCAGACTTAAGAAACCGCCTGCGCTCGCTTTACGCCCAAGAAATCCG
+
FFFFFFFFFFFFFFFFFFFFFFFFFFFFFFFFFF:FFF:FFFFFFFFFFF:FFFFFFFFFFF,FFFFFFFFFF:FFFFFFFFFFFFFFFFFFFFFFFF:FFFFFFFFFFFFFFF:FFFFFFF:F::FFFFFFFFFFFF:F:FFF,F:FF:FFFF:F,FFFFF:FFFFFFF,FF,FFFFFFFFFFFF,:FFFFFFFFFF,FFFFFFFF,FF,F,F,F:F,FFFF,,:FF,F:F,,F,FFFFFFF,:FFFFFF
@A00769:42:HV3CFDRXX:1:2101:2582:2707 2:N:0:CGAGGCCAAG+ACGGTAACAC
GGACTACTCGGGTATCTAATCCTGTTTGCTACCCACACTTTCGAGCCTCAAAGTCAGTTACAGTCCAGAAAGCCGCCTTCGCCACTGGTGTTCTTCCATATATCTACGCATTTCACCGCTACACATGGAGTTCCACTTTCCTCTACTGCACTCAAGTCAACCAGTTTCCAAAGCAAATCCTCAGTTGAGCTGAGGGCTTTCACTTCAGACTTACTTACACATCTGCGCTCGCTGTAAGCCCAATAAATCCG
+
,FFF:FF,FFFFFFFFFFFFFF:FFFFFFFFFF:FF:FFFFFFF:FFFFFF,FFFFFFFFFFF,FFFFFFF::FFFF::FFF:FFF:FF,F:F,FFFF,FF:FFFFFFFFFFFFFFFFFFFFFFFFFFF,FFFFFFFF,F,FFFFFFFFFF:FFFFFF,,FFFFFFFFFFF,F:FF,FFF,FFFFF,FF,:,,F,FFFFFF,FFFFF:F,F:F,:,F,,,FFF,FF:FFFFFF,FF,,,F,,::F::,,FF
@A00769:42:HV3CFDRXX:1:2101:8856:2707 2:N:0:CGAGGCCAAG+CCGGTAACAC
GGACTACCCGGGTTTCTAATCCTGTTTGCTCCCCACGCTTTCGAGCCTCAGCGTCAGTTACAGACCAGAGAGCCGCCTTCGCCACTGGTGTTCCTCCATATATCTACGCATTTCACCGCTACACATGGAATTCCACTCTCCTCTTCTGCACTCAAGTCTCCCAGTTTCCAATGACCCTCCCCGGTTGAGCCGGGGGCTGTCACAGCTGACTTAAGAAACCGCCTGCGCTCGCTTGACGCCCAATAAATCCG
+
FF:F:FFFFFFFFFFFFFFFFFFFFFFFF:FFFFFFFFFFFFF:FFFFFFFFFFFFF:FFFFFFFFFFFFFFFFFF:FFFFF:FFFFFFFFFFFFFFFFFFFFFFFFFFFFFFFFFF::F,:FFF:FF:FFF,FFFFFFF:F::F:FFFFFFFF:FF:FFFF,FFF::FF:FFFFF::FFFFFF,FFFFFFF:FFFFF,FFFFF,F,:F:FFF:F,,FFFFF:F,FFF::FF,F,:F,F,FF,F:F:F,F:
@A00769:42:HV3CFDRXX:1:2101:18954:2722 2:N:0:CGAGGCCAAG+CCGGTAACAC
GGACTACACGGGTTTCTAATCCTGTTTGCTCCCCACGCTTTCGCGCCTCAGTGTCAGTTGCAGACCAGGAAGCCGCCTTCGCCACTGGTGTTCCTCCATATCTCTACGCATTTCACCGCTACACATGGAATTCCACTTCCCTCTTCTGCACTCAAGTCAACCAGTTTCCAATGACCCTCCACGGTTAAGCCGTGGGCTTTCACATCAGACTTAATTAACCACCTGCGCGCTCTTTACGCCCAATAATTCCG
+
FFFFFFFFFFFFFFFFFFFFFFFFFFFFF:FFFFFFFFFF:FFFFFFFFFFFFFFFFFFFFFFFFFFFFFFFFFFFFFFFFFFFFFFFFFFFFFFFFFFFFFFFFFFFFFFFFFFFFFFF:FFFFFFFFF,FF:FFFFFFFFFFFFFFFFFFFFFFFFFFFF:FFF:FFFFFF:F,FFFFFF:FFFFF:FFFFFFFFFFFF,FF:FFFFFF,FFFFFFFFFFFFFF:FFF:FFF:,F,FFFFF,F:FFFF,
@A00769:42:HV3CFDRXX:1:2101:2546:2769 2:N:0:CGAGGCCAAG+CCGGTAACAC
GGACTACTCGGGTATCTAATCCTGTTTGCTACCCACACTTTCGAGCCTCAACGTCAGTTACAGTCCAGAAAGCCGCCTTCGCCACTGGTGTTCTTCCATATATCTACGCATTTCACCGCTACACATGGAGTTCCACTTTCCTCTACTGCACTCAAGTCATCCAGTTTCCAAAGCAATTCCTCAGTTGAGCTGAGGGCTTTCACTTCAGACTTAAATAACCGTCTGCGCTCGCTTTACGCCCAAAAAATCCG
+
FFFFF:FFFFFFFFFFFFFFFFFFFFFFFFFFFFFFFFFFFFFFFFFFFF:FFFFFFFFFFFFFFFFFFFFFFFFFFFFFFFFFFFFFFFFFF:FFFFFFFFFFFFFFFFF,:FFFFFFFFFFFFFFFFFFFFF::FFFFFFFFFFFFFFFFFFF:FF:FFFFFFFF::FFFFFF:FFFFFFFFFFFFFFFFFF:F,FFFFFFFFFF::FFFFFFFFFFF:,FF,FF,FF,,F,FFF:FFFFF,,:F:,F,
@A00769:42:HV3CFDRXX:1:2101:5773:2785 2:N:0:CGAGGCCAAG+CCGGTAACAC
GGACTACGAGGGTTTCTAATCCTGTTTGCTCCCCACGCTTTCGAGCCTCAGCGTCAGTTACAGACCAGAGAGCCGCCTTCGCCACTGGTGTTCCTCCATATATCTACGCATTTCACCGCTACACATGGAATTCCACTCTCCTCTTCTGCACTCAAGTCTCCCAGTTTCCAATGACCCTCCCCGGTTGAGCCGGGGGCTTTCACGGCAGACTTAAGAAGCCGCCTGCGCTCGCTTTACGCCCAATAAATCCG
+
FFFFFFFFFFFFFFFFFFFFFFFFFFFFFFFFFFFFFFFFFFFFFFFFFFFFFFFFFFFFFFFFFFFFF:FFFFFFFFFFFFFFFFFFFFFFFFFFFFFFFFFFFFFFFFFFFFFFFFFFFFFF:FF:FFFFFFFF:,FFFFFFFFFFFFFFF:FF,FFFFFF:FFFFFFFFFFFF::FFFFFFFFFFFFFFF,F:FFFFFFF:,,F:FFFFFF,FFFFFFFFFFF:FFFFFF:FFF,FFFFFFFFFFFFF
@A00769:42:HV3CFDRXX:1:2101:6560:2895 2:N:0:CGAGGCCAAG+CCGGTAACAC
GGACTACCGGGGTATCTAATCCTGTTTGCTCCCCACGCTTTCGAGCCTCAGCGTCAGTTACAGACCAGAGAGCCGCCTTCGCCACTGGTGTTCCTCCATATATCTACGCATTTCACCGCTACACATGGAATTCCACTCTCCTCTTCTGCACTCAAGTCTCCCAGTTTCCAATGACCCTCCCCGGTCGAGCCGGGGGCTTTCACATCAGACTTAAGAAACCGCCTGCGCTCGCTTTACGCCCAATAAATCCG
+
FFFFFFFFFFFFFFFFFFFFFFFFFFFFFFFFFF:FFFFFFFFFFFFFFFFFFFFFFFFFFFFFFFFFFFFFFFFFFFFFFFFFFFFFFFFFFFFFFFFFFFFFFFFFF:FFFFFFFFFFFFFFFFFFFFFFFFFFFFFFFFFFFFFFFFFFFFFFFFFFFFFFFFFFF,FFFFFFFFFFFFFF:FFFFFFF:FFFFFFF,FFFFFFFFFFF,FFF:FFFFFFF,F:FFF:FFFFFF,FFFFFFFFFFFFF
@A00769:42:HV3CFDRXX:1:2101:17806:2895 2:N:0:CGAGGCCAAG+CCGGTAACAC
GGACTACGAGGGTATCTAATCCTGTTTGCTCCCCACGCTTTCGAGCCTCAGCGTCAGTTACAGACCAGAGAGCCGCCTTCGCCACTGGTGTTCCTCCATATATCTACGCATTTCACCGCTACACATGGAATTCCACTCTCCTCTTCTGCACTCAAGTCTCCCAGTTTCCAATGACCCTCCCCGGTTGAGCCGGGGGCTTTCACATCAGACTTAAGAAACCGCCTGCGCTCGCTTTACGCCCAATAAATCCG
+
FFFFFFFFFF:FFFFFFFFFFFFFFFFFFFFFFFFFFFFFFFFFFFFFFFFFF:FFFFFFFFFFFFFFFF:FFFFFF:FFFFFFFFFFFF:FFF:FF:FFFFFFFFFFF,F:FFFFFFFFFFFF:FFFF,,FFFF,FFFFFFFFFFFFFF:FFFFFFFFFFF::FFF:F:FFFFFFF,FFFFFFFFFFFFF:FFFF:F,F:,FFFFFF,FFFFFFFFFFFFFFFFFFFFFFF,FFFF,FFFF,FF:,FFFF
@A00769:42:HV3CFDRXX:1:2101:15637:3020 2:N:0:CGAGGCCAAG+CCGGTAACAC
GGACTACCAGGGTTTCTAATCCTGTTTGCTACCCACACTTTCGAGCCTCAACGTCAGTTACAGTCCAGAAAGCCGCCTTCGCCACTGGTGTTCTTCCATATATCTACGCATTTCACCGCTACACATGGAGTTCCACTTTCCTCTACTGCACTCAAGTCATCCAGTTTCCAAAGCAATTCCTCAGTTGAGCTGAGGGCTTTCACTTCAGACTTAAATAACCGTCTGCGCTCGCTTTACGCCCAATAAATCCG
+
FFFFFFFFFFFFFFFFF:FFFFFFFFFFFFFFFFFFFFFFFFFFFFFFFFFFFFFFFFFFFFFFFFFFFFFFFFFFFFFFFFFFFFFFFFFFFFFFFFFFFFFFFFFF:FFFFFFFFFFFFFFFFFFFFFFFFFFFFFFF,FFFFFFFFFFFFF:FFFFFFFFFFFFFFFFFFFFFFFFFFFF:FFFFF:FF,FF,FFFFFFFFFFFFFFFFFFFF:F,F,,FFFF:FFFFFF,FFF,FFFFFFF:FFFFF
@A00769:42:HV3CFDRXX:1:2101:30499:3020 2:N:0:CGAGGCCAAG+CCGGTAACAC
GGGGGGGGGGGGGGGGGGGGGGGGGGGGGGGGGGGGGGGGGGGGGGGGGGGGGGGGGGGGGGGGGGGGGGGGGGGGGGGGGGGGGGGGGGGGGGGGGGGGGGGGGGGGGGGGGGGGGGGGGGGGGGGGGGGGGGGGGGGGGGGGGGGGGGGGGGGGGGGGGGGGGGGGGGGGGGGGGGGGGGGGGGGGGGGGGGGGGGGGGGGGGGGGGGGGGGGGGGGGGGGGGGGGGGGGGGGGGGGGGGGGGGGGGGG
+
FFFFFFFFFFFFFFFFFFFFFFFFFFFFFFFFFFFFFFFFFFFFFFFFFFFFFFFFFFFFFFFFFFFFFFFFFFFFFFFFFFFFFFFFFFFFFFFFFFFFFFFFFFFFFFFFFFFFFFFFFFFFFFFFFFFFFFFFFFFFFFFFFFFFFFFFFFFFFFFFFFFFFFFFFFFFFFFFFFFFFFFFFFFFFFFFFFFFFFFFFFFFFFFFFFFFFFFFFFFFFFFFFFFFFFFFFFFFFFFFFFFFFFFFFFF
@A00769:42:HV3CFDRXX:1:2101:4336:3082 2:N:0:CGAGGCCAAG+CCGGTAACAC
GGACTACAGGGGTTTCTAATCCTGTTTGCTCCCCACGCTTTCGAGCCTCAGCGTCAGTTACAGACCAGAGAGCCGCCTTCGCCACTGGTGTTCCTCCATATATCTACGCATTTCACCGCTACACATGGAATTCCACTCTCCTCTTCTGCACTCAAGTCTCCCAGTTTCCAATGACCCTCCCCGGTTGAGCCGGGGGCTTTCACATCAGACTTAAAAAACCGCCTGCGCTCGCTTTACGCCCAATAAATCCG
+
FFFFFFFFFFFFFFFFFFFFFFFFFFFFFFFFFFFFFFFFFFFFFFFFFFFF:FFFFFFFFFF:FFFFFFFFFFFFFFFFFFFFFFFFFFFFFFFFFFFFFFFFFFFFFFFFFFFFFFFFFFFFFFFFFFFFFFFFFF:FFFFFFFFFFFFFFFFF,FFFFFFFFFFFFFFF,FFFFFFFFFFFFFFFFFFF:FFFFFFFFFFF,FFFFFFFFF,FF,F::,FF,FFFFFFFF:FFFFFFFFFFFF,F:F:
@A00769:42:HV3CFDRXX:1:2101:27335:3082 2:N:0:CGAGGCCAAG+CCGGTAACAC
GGACTACTGGGATTTCTAATCCTGTTTGCTACCCACACTTTCGAGCCTCAACGTCAGTTACAGTCCAGAAAGCCGCCTTCGCCACTGGTGTTCTTCCATATATCTACGCATTTCACCGCTACACATGGAGTTCCACTTTCCTCTACTGCACTCAAGTCATCCAGTTTCCAAAGCAATTCCTCAGTTGAGCTGAGGGCTTTCACTTCAGACTTAAATAACCGTCTGCGCTCGCTTTACGCCCAATAAATCCG
+
FFFFFFFFFFFFFFFFFFFFFFFFFFFFFFFFF:,FF:FFFFFFFFFFFFF:FFFFFFFFFFFFFFFFFFFFFFFFFFF:FFFFFFFFFFFFFFFFFFFFFFFFFFFFFFFFFFFFFFFFFFFFFFFFFFFFFFFFFFFFFFFFFFFFF:FFFFFFFF:FFFFFFFFFFFF,FF,,FFF:FF,FFFF::FFFFF,FFFFFFFFFFF,FFFFFFFFFFFFF,:FFFFFFFF,FFFF:FFFFF:FFFFFFFF,
@A00769:42:HV3CFDRXX:1:2101:12093:3114 2:N:0:CGAGGCCAAG+CCGGTAACAC
GGACTACCCGGGTTTCTAATCCTGTTTGCTCCCCACGCTTTCGAGCCTCAGCGTCAGTTACAGACCAGAGAGCCGCCTTCGCCACTGGTGTTCCTCCATATATCTACGCATTTCACCGCTGCACATGGAATTCCACTCTCCTCTTCTGCACTCAAGTCTCCCAGTTTCCAATGACCCTCCCCGGTTGAGCCGGGGGCTTTCACATCAGACTTAAGAAACCGCCTGCGCTCGCTGTACGCCGAAGAAATCCG
+
FFFFFFFFFFFFFFFFF:FFFFFFF::FF::FFFFFFFFFFFFFFFFFFFFFFFFFFFFF:FFFFFFFFF,FFFFFF:,FFFFFFFFFFFF:FFFFFFFFFF,,FFF:F::F:FFFF:F,FF:FFFFFFFF,FFFFFF,F:,:F:FFFFFFFFFFF:FFFFF,:FFFFFFFF,,FF::F:FFFF,::FF,FFFFF:FF,,F:F,,FFFFF:::FFFF,:FFF,,FF:F:FF:F:,,FFFF,,F,::,FF,F
@A00769:42:HV3CFDRXX:1:2101:13395:3176 2:N:0:CGAGGCCAAG+CCGGTCACAC
GGACTACGGGGGTTTCTAATCCTGTTTGCTCCCCACGCTTTCGAGCCTCAGCGTCAGTTACAGACCAGAGAGCCGCCTTCGCCACTGGTGTTCCTCCATATATCTACGCATTTCACCGCTACACATGGAGTTCCACTTTCCCCTACTGCACTCAAGTCTCCCAGTTTCCAATGACCCTCCCCGGTTGAGCCGGGGGCTTTCACATCAGACTTAAGAAACCGCCTGCGCTCGCTTTACGCCCAATAAATCCG
+
:F:FFFFFFFFFFFFFFFFFFFFFF:FFFFFFFFFFFFFFFFF,FFFFFFFFFFFFF:FFFFFFF:FFF:FFFFFFFFFF:F:FF:FFFFF:FFFFFFFFFFFFFFFFF,F:FFFFFFFFFFFFFFFFFFFFFFFFFFFFFFFF:FFFFFFFFF,FFFFFFF:FFFFFF:FFFFFFFFFFFFFFFFF::FF:FFFFFF::FFF::FFF:FFFFF:FFFFFFFF,FFF:FF:FFFFFF:FFFFFF:FFFFF,
@A00769:42:HV3CFDRXX:1:2101:24758:3223 2:N:0:CGAGGCCAAG+CCGGTAACAC
GGACTACTAGGGTTTCTAATCCTGTTCGCTCCCCACGCTTTCGAGCCTCAGCGTCAGTTACAGACCAGAGAGCCGCCTTCGCCACTGGTGTTCCTCCATATATCTACGCATATCACCGCTACACATGGAATTCCACTCTCCTCTTCTGCACTCAAGTCTCCCAGTTTCCAATGACCCTCCCCGGTTGAGCCGGGGGCTTTCACATCAGACTTAAGAAACCGCCTGCGCTCGCTTTACGCCCAATAAATCCG
+
FFFFFFFFFFFFFFFFFFFFFFFFFFFFFFFFFFFFFFFFFFFFFFFFFFFFFFFFFFFFFFFFFFFFFFFFFFFFFFFFFFFFFFFFFFFFFFFFFFFFFFFFFFFFFFFFFFFFFFF:FFFFFFFFFFFFFFFFFFFFFFFFFFFFFFFFFFFFFFFFFFFFFFFFFFFFFFFFFFFFFFF:FFFFFFFFFFFFFFFFFFFFFFFFFFFFFFFFFFFF:FFFF::FFFFFFFFFF,FFFFF:FFFF:F,
@A00769:42:HV3CFDRXX:1:2101:22697:3255 2:N:0:CGAGGCCAAG+CCGGTAACAC
GGACTACCGGGGTTTCTAATCCTGTTCGCTCCCCACGCTTTCGAGCCTCAGCGTCAGTTACAGACCAGAGAGCCGCCTTCGCCACTGGTGTTCCTCCATATATCTACGCATTTCACCGCTACACATGGAATTCCACTCTCCTCTTCTGCACTCAAGTCTCCCAGTTTCCAATGACCCTCCCCGGTTGAGCCGGGGGCTCTCACATCAGACTTAAGAAACCGCCTGCGCTCGCTTTACGCCCAATAAATCCG
+
FFFFFFFFFFFFFFFFFFFFFFFFFFFFFFFFFFFFFFFFFFFFFFFFFFFFFFFFF,FFFFFFFFFFFFFFFFFFFFFFFFFFFFFFFFFFFFFFFFFFFFFFFFFFFFFFFFFFFFFFFFFF,FFFFFFFFFFFFFFFFFFF:FFFFFFF:FFFFFFFFFFFFFF:FFFF:F:FFFFFFFFFFFFFFFFFFFFFFFFFF,FFFFF:FFFFFFFFFFFFFFF,FFFFFF,F,F:FF,FFFFFFFFF::FF
@A00769:42:HV3CFDRXX:1:2101:13865:3302 2:N:0:CGAGGCCCAG+CCGGTAACAC
GGACTACTGGGGTTTCTAATACACATCTGACGCTGCCTTACCGCGGCTGCTGGCAC
+
FFFFFFFFFFFFFFFFFFFFFFFFFFFFFFFFFFFFFFFFFFFFFFFFFFFFFFFF
@A00769:42:HV3CFDRXX:1:2101:18439:3302 2:N:0:CGAGGCCAAG+CCGGTAACAC
GGACTACCAGGGTTTCTAATCCTGTTTGCTCCCCACGCTTTCGAGCCTCAGCGTCAGTTACAGACCAGAGAGCCGCCTTCGCCACTGGTGTTCCTCCATATATCTACGCATTTCACCGCTACACATGGAATTCCACTCTCCTCTTCTGCACTCAAGTCTCCCAGTTTCCAATGACCCTCCCCGGTTGAGCCGGGGGCTTTCACATCAGACTTAAGAAACCGCCTGCGCTCGCTTTACGCCCAATAAATCCG
+
:FFFFFFFFFFFFFFFF:FFFFFFFFFFF:FFFFFFFFFFFFFF:FF:FFFFFFFFFFFFFFFFFFFFFFFFFFFFFF:FFFFFFFFFFFF:FFFFFF:FFFFFFFF:FFFFFFFFFFF:FFFFFFFFFFFFFF:FFFFFFFFFFFFFFFFFFFFF:FFFFFFFFFFFF:FFFFFFFFFFFF:FFFFFFFFF:FFFFFFFFFFFFFF:FFFFFFF:,FFFFFFF:FFFFFFFFFFFFFFFFFFFFF:FF:F
@A00769:42:HV3CFDRXX:1:2101:29740:3333 2:N:0:CGAGGCCAAG+CCGGTAACAC
GGACTACTTGGGTATCTAATCCTGTTTGCTCCCCACGCTTTCGAGCCTCAGCGTCAGTTACAGACCAGAGAGTCGCCTTCGCCACTGGTGTTCCTCCATATATCTACGCATTTCACCGCTACACATGGAATTCCACTCTCCTCTTCTGCACTCAAGTCTCCCAGTTTCCAATGACCCTCCCCGGTTGAGCCGGGGGCTTTCACATCAGACTTAAGAAACCGCATGCGCTCGCTTTACGCCCAATAAATCCG
+
FF,F:FFFFFFFFF:FFFFFFFFFFFFFFFFFFFFFFFFF:FF:FFFFFFFFF:F:F:FFFFFFFFFFFFFFFFFFFFFFFFFFF:FFFF,FFFFFFFFFF:FFFFFFF:FFFFFFFFFF:FFF,FFFFFFFFF,FFF:FFFFF:F:FFFFFF,FFFFFFFFFFF:FFFFFFFFFFF:FFFFF:FF:,FFFFFFFFF:F,,FF:,F,,,FF,FF:F,FFFFF,,FF,FFFFFFFFFF:FFF,FFFFF,,F:
@A00769:42:HV3CFDRXX:1:2101:8196:3349 2:N:0:CGAGGCCAAG+CCGGTAACAC
GGACTACCGGGGTATCTAATCCTGTTTGCTCCCCACGCTTTCGAGCCTCAGCGTCAGTTACAGACCAGAGAGCCGCCTTCGCCACTGGTGTTCCTCCATATATCTACGCATTTCACCGCTACACATGGAATTCCACTCTCCTCTTCTGCACTCAAGTCTCCCAGTTTCCAATGACCCTCCCCGGTCGAGCCGGGGGCTTTCACATCAGACTTAAGAAACCGCCTGCGCTCGCTTTACGCCCAATAAATCCG
+
FFFFFFFFFFFFFFFFFFFFFFFFFFFFFFFFFFFFFFFFFFFFFFFFFFFFFFFFFFFFFFFFFFFFFFFFFFFFFFFFFFFFFFFFFF:FFFFFFFFFFFFFFFFFFFF:FFFFFFFFFFFF:FFFFF,FFFFF:FFFFFFFFFFFFFFFFFFFFFFFFFFFFFF,FFFFFFFFFFFFFFFF:FFFFFFFFFFFFF:F,FFF:FFFFFFFFFFFFFFFFF:FFFFF:FFFFFFFFFFFFF,FFF:FFFF
@A00769:42:HV3CFDRXX:1:2101:17300:3364 2:N:0:CGAGGCCAAG+CCGGTAACAC
GGACTACCAGGGTTTCTAATCCTGTTTGCTCCCCACGCTTTCGAGCCTCAGCGTCAGTTACAGACCAGAGAGCCGCCTTCGCCACTGGTGTTCCTCCATATATCTACGCATTTCACCGCTACACATGGAATTCCACTCTCCTCTTCTGCACTCAAGTCTCCCAGTTTCCAATGACCCTCCCCGGTTGAGCCGGGGGCTTTCACATCAGACTTAAGAAACCGCCTGCGCTCGCTTTACGCCCAATAAATCCG
+
FFFFFFFFFFFFFFFFFFFFFFFFFFFFFFFFFFFFFFFFFFFFFFFFFFFFFFFFFFFFFFFFFFFFFFFFFFFFFFFFFFFFFFFFFFFFFFFFFFFFFFFFFFFFFFFFFFFFFFFFFFFFFFFFFFFFFFFFFFFFFFFFFFFFFFFFFFFFFFFFFFFFF:FFFFFFFFFFFFFFFFFFFFFFFFFFFFFFFFFFFFFFFFFFFFFFF:FF:FFFFFFFFFFFFF,FFFFFFFFFFFFFFFFFFF,
@A00769:42:HV3CFDRXX:1:2101:11288:3411 2:N:0:CGAGGCCAAG+CCGGTAACAC
GGACTACGGGGGTTTCTAATCCTGTTTGCTACCCACACTTTCGAGCCTCAACGTCAGTTACAGTCCAGAAAGCCGCCTTCGCCACTGGTGTTCTTCCATATATCTACGCATTTCGCCGCTACACATGGAGTTCCACTTTCCTCTACTGCACTCAAGTCATCCAGTTTCCAAAGCAATTCCTCAGTTGAGCTGAGGGCTTTCACTTCAGACTTAAATAACCGACTGCGCTCGCTTTACGCCCAATAAATCCG
+
FFFFFFFFFFFFFFFFFFFFFFFFFFFFFFFFFFFFFFFFFFFFFFFFFFFFFFFFFFFFFFFFFFFFFFFFFFFFFFFFFFFFFFFFFFFFFFF:FFFFFFFFFFFFFFFFFFFFFFFFFFFFFFFFFFFFFFFFFFFFFFFFFFFFFFFFFFFFFFFFFFFFFFFFF:FFFFF,FFFFFFFFFFFFFFF:F,F:FFFFFFFFFFFF:FFFFFFF:FF:F,FFF::FFFFFFFFFF,F:FFFF:F:F:FF
@A00769:42:HV3CFDRXX:1:2101:19479:3411 2:N:0:CGAGGCCAAG+CCGGTAACAC
GGACTACGGGGGTATCTAATCCTGGTTGCTCCCCACGCTTTCGAGCCTCAGCGTCAGTTACAGACCAGAGAGTCGCCTTCGCCACTGGTGTTCCTCCATATATCTACGCATTTCACCGCTACACATGGAATTCCACTCTCCTCTTCTGCACTCAAGTCTCCCAGTTTCCAATGACCCTCCCCGGTTGAGCCGGGGGCTTTCACATCAGACTTAAGAAACCGCCTGCGCTCGCTTTACGCCCAATAAATCCG
+
FFFFFFFFFFFFFFFFFFFFFFFFFFFFFFFFFFFF:FFFFFFFFFFFFFFFFFFFFFFFFFFFFFFFFFFFFFFFFFFFFFFFFFFF:FFFFFFFFFF:FFFFFFFFFFFFFFFFFFF:FFFFF:FFFFFFFFF:FFFF:FF:FFFFFFFFFFFFFF:FFFFFFFFFF:FFF:FFFFFFFFFFFF,F:FFFFFFF:FFFFFF:FFFFFFFF:FFFFFFFFFFFFFFFFF:FF,FF:FFFFFF,FF:FFFF
@A00769:42:HV3CFDRXX:1:2101:24180:3443 2:N:0:CGAGGCCAAG+CCGGTAACAC
GGACTACGCGGGTATCTAATCCTGTTTGCTCCCCACGCTTTCGAGCCTCAGCGTCAGTTACAGACCAGAGAGTCGCCTTCGCCACTGGTGTTCCTCCATATATCTACGCATTTCACCGCTACACATGGAATTCCACTCTCCTCTTCTGCACTCAAGTCTCCCAGTTTCCAATGACCCTCCCCGGTTGAGCCGGGGGCTTTCACATCAGACTTAAATAACCGTCTGCGCTCGCTTTACGCCCAATAAATCCG
+
FFFFF:FFFFFFFFFFFFFFFFFFFFFF::F:FFFFFFFFFF,FFFFFFFFFF:FFFFFFFFFFFF,FFF,FFFFFFFFFFF:FF:FFFFFFFFFFFFFFFFFFFFFFF:FFFF:FFFFFFFFF:FFFFFFFFFFFFFFF,FF,FFFFF:FFFFFF:FFFF:FFFFFFFFFFF,FFFFFFFFFFFFFFFFFFFFFFFFF:F:FFFFF,,FFFFFF,FFFF:,FFFF::FFFFFFFFFFFFF:F,F:,FF::
@A00769:42:HV3CFDRXX:1:2101:8106:3474 2:N:0:CGAGGCCAAT+CCGGTAACAC
GGACTACGAGGGTATCTAGTCCTGGTCGCTCCCCACGATTTCGCGCCTCGGGGTCAGTTACAGACCAGAGAGCCGCCTTAGCGGGTGGTGTTGCTCCGTATATCTGCGGGTGTCGGGGCTGCACAGGGAGTTGGACGCTCGTGTTGGGGGCTCGAGTCGCGCGGTGGCCATGGGCCGGCCCGGGTTGAGCCGGGGGCTGGCCGGTCGGACTTGGGGAAGCGACTGCGCTCGCGTGGCGCCCAGTGGGGCGG
+
F:::FFF,F:,FF,F,:,,F::FF,:,FFFFFF:,F:,F,F,F,F:F,F,F,F:,,F,F,FFF,,,:F,F::,FF,,:,,F,,,:FFF,F,,,,::,,:,,,:,,,,F,,F,F,:,FF,,,,,,,,FF::F,,,,,,::::,,,F,,F,,,,F,,FF::F,,,F,FF,F,::F,FF,:,,,:FF:,FFF,,:F:FF,,F,,:,,F,,,,:,,,,F:F,,,:,F,F,F,F,F,,,,,,F,,,,,F,,,,,,,
@A00769:42:HV3CFDRXX:1:2101:1678:3490 2:N:0:CGAGGCCAAG+CTGGTAACAC
GGACTACTCGGGTTTCTAATCCTGTTTGCTCCCCACGCTTTCGAGCCTCAGCGTCAGTTACAGACCAGAGAGCCGCCTTCGCCACTGGTGTTCCTCCATATATCTACGCATTTCACCGCTACACATGGAATTCCACTCTCCTCTTCTGCACCCAAGTCTCCCAGTTTCCAATGACCCTCCCCGGTTGAGCCGGGGGCTTTCACGTCAGACTTAAGAAACCGCCTGCGCTCGCTTTACGCCCAATAAATCCG
+
FFFFFFFFFFFFFFFFFFFFFFFFFFFFFFFFFF:FFFFFFF:F:FFFFFFFFFFFFFFFFFF:FFFFFFFFFFFFFFFFFFFFFFFFFFFFFFFFFFFFFFFFFFFFFFFFFFFFFFFFFFFFFFFFFFFF:FF:FFFFFFFFFFFFF:FFFFF:FFFFFFFFFFFF,FFFFFFF:FFFFFFFFFFFFFFFFFFFFFFFFFF,FFF:FFFFFFFFF:FFFF,F,F:,:FF,FF,FFFFFF:,:FFFFFF,
@A00769:42:HV3CFDRXX:1:2101:8232:3505 2:N:0:CGAGGCCAAG+CCGGTACCAC
GGACTACCGGGGTATCTAATCCTGTTTGCTCCCCACGCTTTCGAGCCTCAGCGTCAGTTACAGACCAGAGAGCCGCCTTCGCCACTGGTGTTCCTCCATATATCTACGCATTTCACCGCTACACATGGAATTCCACTCTCCTCTTCTGCACTCAAGTCTCCCAGTTTCCAATGACCCTCCCCGGTCGAGCCGGGGGCTTTCACATCAGACTTAAGAAACCGCCTGCGCTCGCTGTACGCCCAATAAATCCG
+
FFFFFFFFF:FFFFFF,FFFFFFFFFFFFFFFFFFF:FFF:FFFFFFFFFFFF:FFFFFFFFFFFFFFFFFFFFFFFFFF:FFFFFF:FFFFFFFFFFF:FFFFFFFFFFFF:FFFFFFFFFFFFFFFF,FFFFFFFF,FF,FFFFFFFFFFFF,FFF,FFFFFF:FFFFFFFFFFFFFFFFF:FFFFFFFFFFFFFFFFF,FFFFFFFFFFF,,:F:FFFFFFFFFFFF:FF:FFF:FFFFF,F,FFFF,
@A00769:42:HV3CFDRXX:1:2101:31476:3615 2:N:0:CGAGGCCAAG+CCGGTAACAC
GGACTACGAGGGTTTCTAATCCTGTTTGCTACCCACACTTTCGAGCCTCAACGTCAGTTACAGTCCAGAAAGCCGCCTTCGCCACTGGTGTTCTTCCATATATCTACGCATTTCACCGCTACACATGGAGTTCCACTTTCCTCTACTGCACTCAAGTCATCCAGTTTCCAAAGCAATTCCTCAGTTGAGCTGAGGGCTTTCACATCAGACTTAAGAAACCGCCTGCGCTCGCTTTACGCCCAATAAATCCG
+
FFFFFFFFFFFFFF:FFFFFFFFFFFFFFFFFFFFFFFFFFFFFFFFFFFFFFFFFF:FFFFFFFFFFF,FFFFFFF:FFFFFFF:FFFF:FFFFFFFFFFFFFFFFFFFFFFFFFFFFFFFFF,FFFFF::FFFFFFFFFFFFFFFFFFFFFFFFFFF:FFFFFFFFFFFFFFFFFFFFFFFFFFFFFFFFFFFFFFFFFFF:FFFFFFFFFFFFFFFFF:FF:FFFFF:FFFFFF:FFFFFF:FFFFFF
@A00769:42:HV3CFDRXX:1:2101:15727:3646 2:N:0:CGAGGCCAAG+CCGGTAACAC
GGACTACCCGGGTTTCTAATCCTATTTGCTCCCCACGCTTTCGTGCCTCAGCGTCAGTAACAGGCCAGGCGGCCGCCTTCGCCACTGGTGTTCTTCCATATATCTACGCATTTTACCGCTACACATGGAGTTCCACCGCCCTCTCCTGCTCTCTAGCCCGCCAGTTTCCAGAGCCTGTACCGGTTGAGCCGGTACCTTTCACTCCAGACTTAGCAGGCCGCCTCAGCACCCTTTACGCCCAATCATTCCGG
+
FFFF:,FF:FFFFFFFFFFFFFFFFFFFFFFFFFFFFFFFFFFFFFFFFFFFF,FFFF:FFFFFFFFFFFFFFFFFFFFFFFFFFFFF:FFFFFFFFFFFFF:F:FFFFF:F,FFFFFF,FFFFFFFFFFFFFFFFFFFFFFFFFFFFFFF:FFFFFFFFFFFF:FFFF,FFFFFFF,FFFFFFFFF:FF:F:FFFF,FFFFFFF:FFFFF:FFFFFFFFF:F:,FFFFFF,,,FF:F:FF,,:,,,F,,,
@A00769:42:HV3CFDRXX:1:2101:3549:3693 2:N:0:CGAGGCCAAG+CCGGTAACAC
GGACTACGGGGGTATCTAATCCTGTTTGCTCCCCACGCTTTCGCGCCTCACCGTCAGTGGCTGTCCAGCAGACCGCCTGCGCCACTGGTGTTCCTCCTAATATCTACGCATTTCACCGCTACACGAGGAATTCCGGCTGCCTCTCCAGTACTCAAGAAATACAGGTTCGAGTGCGGGTCCGCGGGTGGGCGGCGGGCGGTCACCTCGGAGGGGGAGGGCCGGCGGCAGGGCGGTTGCCCGCGGTTGATCGG
+
FFFFFFFFFFFFFFFFF,F:FFFFFFF:FFFFFFFFFFFFFFFFFFF,F:FFFFFFFF,F:,FFF:FFFF,,FFFFF,,FFFFFFFFF:F:::F:F:FF,F,F:F::F,:,:F:,F,F:,,F,,,:FF,,F,:,F,,:F:,,,F:F::,,F,::,F:F,,,,,F,,,,,,,,F,,F,,,,F,F:F,:,F:,F,FFF,F:,,,:,,,,F,,,,F:,F,,,:F::,F,:,:,,:F,,,,,,,,,F,,,,,,,F
@A00769:42:HV3CFDRXX:1:2101:7527:3724 2:N:0:CGAGGCCAAG+CCGGTAACAC
GGACTACTGGGGTTTCTAATCCTGTTTGCTCCCCACGCTTTCGAGCCTCAGCGTCAGTTACAGACCAGAGAGTCGCCTTCGCCACTGGTGTTCCTCCATATATCTACGCATTTCACCGCTACACATGGAATTCCACTCTCCTCTTCTGCACTCAAGTCTCCCAGTTTCCAATGACCCTCCCCGGTTGAGCCGGGGGCTTTCACATCAGACTTAAGAAACCGCCTGCGCTCGCTTTACGCCCAATAAATCCG
+
FFFFFFFFFFFFFFFFFF:FFFFFFFFFFFFFFFFFFFFFFFFFFFFFFFFFFFFFFFFFFFFFFFFFFFFFFFFFFFFFFFFFFFFFFFFFFFFFFFFFFFFFFFFFF:FFFFFFFFFFFFFFFFFFFFFF:FFFFFFFFFFFFFFFFFFFFF,FFFFFFF:FFFFFFFFFFFFFFFFFFFFFFFFFFFFFF:FFFF,FF:FFFFFFFFFFFFFFFFFFFFFFFFFFFFFFFFFFFFFFFF:FFFFFF::
@A00769:42:HV3CFDRXX:1:2101:23583:3724 2:N:0:CGTGGCCAAG+CCGGTAACAC
GGACTACAGGGGTTTCTAATCCTGTTTGCTCCCCACGCTTTCGAGCCTCAGCGTCAGTTACAGACCAGAGAGTCGCATTAGCCACTGGTGTTCCTACATATATCTACGCATTTCACCGCTACACATGGAAGTCCACTATCCTCTACGGCACTCAAGTCTCCCAGTTTAAAATGACCCTCCCCGGTGGAGCCGGGGGGGTGAACATGAGACTGAAGAACCCGCCTGCGGACGCTGGACACCGCTTACATCGG
+
FFFF:FF,FF:FF,FFF:FFFFF,:FFFFF::FFFFFFF:FFFF:F:FFF,::FF:FF:F:F,F:FFFF:,F,:F,,FF,:,FFFF::F:FF,:F,,,FFFFF:F,:F:,,F,,FFFF:F:,F,:FFF:,:F,,:F:,FF,F,,,F,FF,,F,FFF::F:FF,,FF,:,::,F,:,F:F,,::,:,F,F:FFFFF,,,:,,,,F,,FF,,F,F,,,::,F,,:,,,,,,,:,,,,:,,,F,F,,F,,:,,,
@A00769:42:HV3CFDRXX:1:2101:31367:3771 2:N:0:CGAGGCCAAG+CCGGTAACAC
GGACTACACGGGTATCTAATCCTGTTTGCTCCCCACGCTTTCGAGCCTCAGCGTCAGTTACAGACCAGAGAGCCGCCTTCGCCACTGGTGTTCCTCCATATATCTACGCATTTCACCGCTACACATGGAATTCCACTCTCCTCTTCTGCACTCAAGTCTCCCAGTTTCCAATGACCCTCCCCGGTTGAGCCGGGGGCTTTCACATCAGACTTAAGAAACCGCCTGCGCTCGCTTTACGCCCAATAAATCCG
+
FFFFFFFFFFFFFF:FFFFFFFFFFFFFFFFFFFFFFFFF:FF:FFFFFFFFFFFFFFFFFFFFFFFF:FFFFFFFFFFFFFFFFFFFFFFFFFFFFFFFFFFFFFFFFFFFFFFFFFFFFFFF,FFFFF:FFFFFFFFFFFFFFF:FFFFFFFFFFFFFFFFFFFFFF:FFFFFFFFFFFFFFFFFFFFFFFFFFFFFFFFFFFFFFFFFFFFFF:FFFFFFFFF:FFFFFFFF:FFFFFFFFFFFFFFF
@A00769:42:HV3CFDRXX:1:2101:9028:3818 2:N:0:CGAGGCCAAG+CCGGTAACAC
GGACTACCAGGGTATCTAATCCTGTTCGCTCCCCACGCTTTCGAGCCTCAGCGTCAGTTACAGACCAGAGAGCCGCCTTCGCCACTGGTGTTCCTCCATATATCTACGCATTTCACCGCTACACATGGAATTCCACTCTCCTCTTCTGCACTCAAGTCTCCCAGTTTCCAATGACCCTCCCCGGTTGAGCCGGGGGCTTTCACATCAGACTTAAATAACCGTCTGCGCTCTCTTTACGCCCAATAAATCCG
+
FFFFFFFFFFF:FFFFFFFFFFFFFFFFFFFFFFFFFFFFFFFFFFFFFFFF:FFFFFFFFF,FFFFFFFFFFFFFFFFFFFFFFFFFFFFFFFFFFFFFFFFFFFFFFFFFFFFFFFFFFFFF:FFFFFFFF,FF:,FFFF,FFFFFFFFFFFFFFFFFFFFFFFFFFFFFF:FFF:FFFF,FFFFFFFFFFFF:FFFFF:FFFFF,F:FFFFFFFF:F,:FFFF:FFFFFFFFFF:FFFFFFFFFFFFF
@A00769:42:HV3CFDRXX:1:2101:27588:3865 2:N:0:CGAGGCCAAG+CCGGTAACAC
GGACTACTGGGATTTCTAATCCTGTTTGCTACCCACACTTTCGAGCCTCAACGTCAGTTACAGTCCAGAAAGCCGCCTTCGCCACTGGTGTTCTTCCATATATCTACGCATTTCACCGCTACACATGGAGTTCCACTTTCCTCTACTGCACTCAAGTCATCCAGTTTCCAAAGCAATTCCTCAGTTGAGCTGAGGGCTTTCACTTCAGACTTAAATAACCGTCTGCGCTCGCTTTACGCCCAATAAATCCG
+
FFFFFFFFFFFFFFFFFFFFFFFFFFFFFFFFFFFFFFFFFFFFFFFFFFFF,FFFFFFFFFFF:FFFFFFFFFFFFFFFFFFFFFFFFF:FFFFFFFFFFF,FFFFFFFFFFFFFFFFFFFFFFFF,FFFFFFFFFFFFFF:FFFFFFFFFFFFFFFFFF:F,FFFFFFFFFFFFFFFFFFFFFF,FFFFF:FFFFFFFFFFFF,F:F:FF:FFF:F,F,FFFFFFFFFFFFFF:F:FFFFF,FFFFFFF
@A00769:42:HV3CFDRXX:1:2101:21414:3881 2:N:0:CGAGGCCAAG+CCGGTAACAC
GGACTACGGGGGTTTCTAATACACATCTGACGCTGCCTTACCGCGGCTGCTGACAC
+
FFFFFFFFFFFFFFFFFFFFFFFFFFFFFFFFFFFFFFFFFFFFFFFFFFFFFFFF
@A00769:42:HV3CFDRXX:1:2101:2582:3928 2:N:0:CGAGGCCAAG+CCGGTAACAC
GGACTACAGGGGTTTCTAATACTGTTTGCTCCCCACGCTTTCGAGCCTCAGCGTCAGTTACAGACCAGAGAGTCGCCTTCGCCACTGGTGTTCCTCCATATATCTACGCATTTCACCGCTACACATGGAATTCCACTCTCCTCTTCTGCACTCAAGTCTCCCAGTTTCCAATGACCCTCCCCGGTTGAGCCGGGGGCTTTCACATCAGACTTAAGAAACCGCCTGCGCTCGCTGTACGCCCAATAAATCCG
+
FFFFFFFFFFFFFFFFFFFFFFFFFFFFFFFFFFFFFFFF:FFFFFFFFFFFFFFFFFFFFFFFFFF:FFFFFFFFFFFFFFFFFFFFFFFFFFFFFFFFFFF:FFFFFF:FFFFFFFFFFFFF:FFF:F:FFFFFFF:F:FFFFFFFF:FFFFFFFFFFFFFFFFFFFFFF,FFFFFFFFFF:FFFFFFFFFFFFFFFFFFFFFFFFFFF,FFF,F:FF,F::F:FFFF:FF,FF::FFFFF,,FFFF,F
@A00769:42:HV3CFDRXX:1:2101:9408:3975 2:N:0:CGAGGCCAAG+CCGGTAACAC
GGACTACAGGGGTTTCTAATCCTGTTTGCTACCCACACTTTCGAGCCTCAACGTCAGTTACAGTCCAGAAAGCCGCCTTCGCCACTGGTGTTCTTCCATATATCTACGCATTTCACCGCTACACATGGAGTTCCACTTTCCTCTACTGCACTCAAGTCATCCAGTTTCCAAAGCAATTTCTCAGTTGAGCTGAGGGCTTTCACTTCAGACTTAAATAACCGTCTGCGCTCGCTTTACGCCCAATAAATCCG
+
FFFFFFFFFFFFFFFFFFFFFFFFFFFFFF,FFFFFFFFFFFFFFFFFFFFFFFFFFFFFFFFFFFFFFFFFFFFFFFFFFFFFFFFFFFFFFFFFFFFFFFFFFFFFFFFFFFFFFFFFFFFFFFFFFFFFFFFFFFFFFFFFFFFFFFFFFFFFFFFFFFFFFFFFFFFFFFFFFFFFFFFFFFFFFFFFFFFFFFFFFFFFFFFFFFFFFFFFFFFF:,FFFFFFFF:FFFFFFFFFFFFFFFFFFFF
@A00769:42:HV3CFDRXX:1:2101:3784:4006 2:N:0:CGAGGCCAAG+CCGGTAACAC
GGACTACGGGGGTATCTAATCCTGTTTGCTCCCCACGCTTTCGCGCCTCACCGTCAGTTGCTGTCCAGCAGACCGCCTTCGCCACTGGTGTTCCTCCTAATATCTACGCATTTCACCGCTACACTAGGAATTCCGTCTGCCTCTCCAGTACTCAAGAAATACAGTTTCAAATGCAGTTCCGCGGTTGAGCCGCGGGATTTCACATCTGACTTGTACTCCCGCCTGCACGCCCTTTACACCCAGTAAATCCG
+
FFFFFFFFFFFFFFFFFFFFFFFFF:FFFFFFFFFFFFFFFFFFFFFFFFFFFFFFFFFFFFFFFFFFFFFFFFFFFFFFFFFFFFFFFFFFFFFFFFFFFFFFFFFFFFFFFFFFFFFFFFFFFFFFFFFFFFFFF:FFFFFFFFFFF,FFFFFFF:FFFFFFFF,FFF:FFFFFFFFFFFFFFFF:FFF:FFFFFFFFFFF:FFFFFFFFFF,FFFFFF,FFFFFFFFFFFFFFFF:FFFFFFF:FFFF
@A00769:42:HV3CFDRXX:1:2101:14452:4006 2:N:0:CGAGGCCAAG+CCGGTAACAC
GGACTACCCGGGTATCTAATACACATCTGACGCTGCCTTACCGCGGCTGCTGGCAC
+
FFFFFFFFFFFFFFFFFFFFFFFFFFFFF:FFFFFFFFFFFFFFFFFFFFFFFFF:
@A00769:42:HV3CFDRXX:1:2101:27778:4006 2:N:0:CGAGGCCAAG+CCGGTAACAC
GGACTACGAGGGTTTCTAATCCTGTTTGCTACCCACACTTTCGAGCCTCAACGTCAGTTACAGTCCAGAAAGCCGCCTTCGCCACTGGTGTTCTTCCATATATCTACGCATTTCACCGCTACACATGGAGTTCCACTTTCCTCTACTGCACTCAAGTCATCCAGTTTCCAAAGCAATTCCTCAGTTGAGCTGAGGGCTTTCACTTCAGACTTAAATAACCGTCTGCGCTCGCTTTACGCCCAATAAATCCG
+
FFFFFFFFFFFFFFFFFFFFFFFFFFFFFFFFFFFFFFFFFFFFFFFFFFFFFFFFFFFFFFFFFFFFFFFFFFFFFFFFFFFFFFFFFFFFFFFFFFFFFFFFFFFFFFFFFFFFFFFFFFFFFFFFFFFFFF:FFFFFFFFFFFFFFFFFFFFFFFFFFFFFFFFFFFFFFFFFFFFFFFFFFFFFFFFFFFFFFFFFFFFFFFFF:FFFFF:FFFF:,,FF,FFFFF,FFFF:FFFF:FFFFF:FF:F
@A00769:42:HV3CFDRXX:1:2101:1841:4053 2:N:0:CGAGGCCAAG+CCGGTAACAC
GGACTACGGGGGTATCTAATCCTGTTCGCTCCCCACGCTTTCGAGCCTCAGCGTCAGTTACAGACCAGAGAGCCGCCTTCGCCACTGGTGTTCCTCCATATATCTACGCATTTCACCGCTACACATGGAATTCCACTCTCCTCTTCTGCACTCAAGTCTCCCAGTTTCCAATGACCCTTCCCGGTTGAGCCGGGGGCTTCCACATCAGACTTAAGAAACCGCCTGCGCTCGCTTTACGCCCAATAAATCCG
+
FFFFFFFFFFFFFFFFFFFFFFFFFFFFFFFFFFFFFFFFFFF:FFFFFFFFFFFFFFFFFFFFFFFFFFFFFFFFFFFFFFFFFFFFFFFFFFFFFFFFFFFFFFFFFFFFFFFFFFFFF:FF:FFFFFFFFFFFF:FFFFFF,:FFFFFFFFFFFFFFFFFFFFFFFFFFFFF:FFFFFF:FFF:F,FFFFFFFFFF:FFFFFFFFFFFFFF,FFFF:FFFF,:FFFF:FFF,FFFFF::F,FFFFF:F
@A00769:42:HV3CFDRXX:1:2101:4571:4053 2:N:0:CGAGGCCAAG+CCGGTAACAC
GGACTACAAGGGTTTCTAATCCTGTTTGCTACCCACACTTTCGAGCCTCAACGTCAGTTACAGTCCAGAAAGCCGCCTTCGCCACTGGTGTTCTTCCATATATCTACGCATTTCACCGCTACACATGGAGTTCCACTTTCCTCTACTGCACTCAAGTCATCCAGTTTCCAAAGCAATTCCTCAGTTGAGCTGAGGGCTTTCACTTCAGACTTAAATAACCGTCTGCGCTCGCTTTACGCCCAATAAATTCG
+
FFFFFFFFFFFFFFFFFFFFFFFFFFFFFFFFFFFFFFFFFFFFFFFFFFFFFFFFFFFFFFFFFFFFFFFFFFFFFFFFFFFFFFFFFFFFFFFFFFFFFFFFFFFFFFF,FFFFFFFFFFFFFFFFFFFFFFFFFFFFFFFFFFFFFFFFFFFFFFFFFFFFFFFFF:FFFFF:FFFFFFFFFFFFFFF,:FFFFFFFFFFFFFFFFFFFFFFF::,F,:FF,FFFFF:FFFFFF,FFFFFFFFFF,F,
@A00769:42:HV3CFDRXX:1:2101:4679:4053 2:N:0:CGAGGCCAAG+CCTGTAACAC
GGACTAACAGGGTTTCTAATCCTGTTTGCTCACCACGCTTTCGAGCCTCAGCGTAAGTTACAGACCAGAGAGCCGCCTTCGCCACAGGAGTTCCTCAATATATATACGCATTTAACCGCTACACATGGAATTCCACTTTCCTCTACTGAAATCAAGTCATACAGTATCCAAAGCAATTACTCAGTTGAGCTGAGTGATTTAAAATCAGACTAAAAAAACCTAATGCGCTCGCTTTAAGACCAATAAATCCG
+
,:F,:F,FF,F,::FF,FF:FFFFF:F,,,F,FFFFFF,,:F:F,,,FFFFF,:,F,FFFF:,F,,F,:F:F,FF,,:F:FF:FF,,:,,FF:,FF,F,FFF,:,F:,,F,,FFF,,,F:FFF,F:,:FFFF,FF,,,F:::::F,F,,F,:FFFF:FFF,:F,:,F,,FFF,FFF,:,,,,F,F:,,,,,,F,,,,,F,,F,,FFF,F,,FF:F,FF,:FF:,,,,F,F,,,,FF,,::,F:,FFF:,:,
@A00769:42:HV3CFDRXX:1:2101:30445:4053 2:N:0:CGAGGCCAAG+CCGGTAACAC
GGACTACCCGGGTTTCTAATCCTGTTTGCTCCCCACGCTTTCGAGCCTCAGCGTCAGTTACAGACCAGAGAGTCGCCTTCGCCACTGGTGTTCCTCCATATATCTACGCATTTCACCGCTACACATGGAATTCCACTCTCCTCTTCTGCACTCAAGTCTCCCAGTTTCCAATGACCCTCCCCGGTTGAGCCGGGGGCTTTCACATCAGACTTAAGAAACCGCCTGCGCTCGCTTTACGCCCAATAAATCCG
+
FFFFFFFFFFFF:FFFFFFFFFFFFFFFFFFFFFFFFFFFFFFFFFFFFF:FFFFFFFFFFFFFFFFFFFFFFFFFFFFFFFF:FF:FFF:FFFFFFFFFFFFFFFFFFFFFFFFFFFFFFFFFFF:FF,FFFFFFFFFFFFFFFFFFFFFFFFF,FFFFFFFFFFFFFFFF:FFF:FFFFF:F:F,FFFFF:F:FF:FFFFFFFFFFFFFFFFFFFF:FFFFF:F,FFFFFF,FFFFFFF,F,FFFFFFF
@A00769:42:HV3CFDRXX:1:2101:1316:4116 2:N:0:CGAGGCCAAG+CCGGTAACAC
GGACTACTCGGGTATCTAATCCCGTTCGCTCCCCACGCTTTCGAGCCTCAGCGTCAGTTACAGACCAGAGAGCCGCCTTCGCCACTGGTGTTCCTCCATATATCTACGCATTTCACCGCTACACATGGAATTCCACTCTCCTCTTCTGCACTCAAGTCTCCCAGATTCCAATGACCCTCCCCGGTTGAGCCGGGGGCTTTCACATCAGAATTAAGAAAACGCCTGCGCTCGCTTTACGCCCAATAAATCCG
+
FFF:FF:FFFFFFFFFFFFFF:FFFFFFFF:FFF:FF:FFFFF:FFFFFFF:FFFFFFFFFFFFFFFFFFFFFFFFFFFFFFFFFFFFFFFF:FFFFFFFFFFFFFFFFFFFF:F:FFFFFFFFFF:F:FFFFF::F,FF:FFFF,F,FF,FFFF,FFFF:FF,::FF,FF:,F,FF::F:F::F:::FFFFFFFFFFFF,F,FFFF:F,FFFF:FFF:F:FFFF,FFFF:FF:FF::F,FFFF:F:F::,
@A00769:42:HV3CFDRXX:1:2101:16351:4131 2:N:0:CGAGGCCAAG+CCGGTAACAC
GGACTACCGGGGTATCTAATCCTGTTCGCTCCCCACGCTTTCGAGCCTCAGCGTCAGTTACAGACCAGAGAGCCGCCTTCGCCACTGGTGTTCCTCCATATATCTACGCATTTCACCGCTACACATGGAATTCCACTCTCCTCTTCTGCACTCACGGCTCACTGTTTCCATTGAGCCTCCCCGGGTGAGACGGGGGCTGTGAGATCAGCATTAAGAAAACGACTGCGCTCGCGTGGGGGGCTATTAATGAG
+
FFF,FF:FFFFFFF,:FFF,FFFF:FFFF,FF,:FFF:FF,FFFF,FFFFFF,FFFF,FFFFFF::FFF,F:FFF::F:,FF,FFFFFFFFFFFFF,FFF:,FFFFFFFFFFF:F:FF,F,,F:F:FF::,F,,F,::,F:,:,FFFFF,,:F,,,,,F,,F,FF,,F:F,:FF,FF,,:FFF,,F,,,,,FF,F::FF,,,,FF,F,,:FF,:F:FF,,,,,,F,F:F,,,::F,,,,,F,F,F,,,,,F
@A00769:42:HV3CFDRXX:1:2101:8287:4194 2:N:0:CGAGGCCAAG+CCGGTAACAC
GGACTACCCGGGTATCTAATCCTGTTTGCTCCCCACGCTTTCGAGCCACAGCGTCAGTTACAGACCAGAGAGCCGCCTTCGCTACTGGTGTTCCTCCATATATCTACGCATTTCACCGCTACACATGGAATTCCACTCTCCTCTTCTGCACTCAAGTCTCCCAGTTTCCAATGACCCTCCCCGGTCGAGCCGGGGCTTTCACATCAGACTTAAGAAACCGCCTGCGCTCGCTTTACGCCCAATAAATCCGG
+
FFFFFFFFFFFFFFFFFFFFFFFFFFFFFFFFFFFFFFFFFFFFFFFFFFFFFFFFFFFFF:FFFFFFFFFFFFFFFFFFFFFFFFFFFFFFFFFFFFFFFFFFFFFFFFF,FFFFFFFFFFFFFFF:FFFFFFFF,FFFFFFFFFFFFFF:F,FFFFFFFF,FFFFFF:FFFFFFFFFFFFFFFFFFFFFFFFFFFF:F:FFFFFFFFFFF:FF:FFFFF,F:::FFFFFF:FFFFF:FFFFFF:FF,F,
@A00769:42:HV3CFDRXX:1:2101:28601:4210 2:N:0:CGAGGCCAAG+CCGGTAACAC
GGACTACGGGGGTTTCTAATCCTGTTCGCTCCCCACGCTTTCGAGCCTCAGCGTCAGTTACAGACCAGAGAGCCGCCTTCGCCACTGGTGTTCCTCCATATATCTACGCATTTCACCGCTACACATGGAATTCCACTCTCCTCTTCTGCACTCAAGTCTCCCAGTTTCCAATGACCCTCCCCGGTTGAGCCGGGGGCTTTCACATCAGACTTAAGAAACCGCCTGCGCTCGCTTTACGCCCAATAAATCCG
+
FFFFFFFFFFFFFFFFFFFFFFFFFFFFFFFFFFFFFFF:FFFFFFFFFFFFFFFFFFFFFFFFFFFFFFFFFFFFFFFFFFFFFFFFFFFFFFFFFFFFFFFFFFFFFFF:FFFFFFFFFFFFFFFFFFFFFFFFFFFFFFFFFFFFFFFFFFFFFFFFFFFFFFFFFFFFFFFFFFFFFFFFFFFFFFFFFFFFFFFFFFFFFFFFFFFFFFFFFF:FFFF:FFFFFFFFFFFFFFFFFFFFFFFFFFF
@A00769:42:HV3CFDRXX:1:2101:31819:4210 2:N:0:CGAGGCCAAG+CCGGTAACAC
GGACTACGAGGGTATCTAATCCTGTTTGCTCCCCACGCTTTCGAGCCTCAGCGTCAGTTACAGACCAGAGAGCCGCCTTCGCCACTGGTGTTCCTCCATATATCTACGCATTTCACCGCTACACATGGAATTCCACTCTCCTCTTCTGCACTCAAGTCTCCCAGTTTCCAATGACCCTCCCCGGTTGAGCCGGGGGCTTTCACATCAGACTTAAGAAACCGCCTGCGCTCGCTTTACGCCCAATAAATCCG
+
FFFFFFFFFFFFF:FFF:FFFFFFFFFFFFFFFFFFFFFFFFFFFFFFFFFFFFFFF:FFFFFFFFFFFFFFFF:FFF:FFFF:FFFFFFFFFF:FFFFFF:FF:FFFFF:FFFFFFFFF,FFF,,F,:F:FFFFF,FFFFFF::FFFFFFFFFFFFF:FFFFFF,FFFFF:FFFFFFFFFFFFFFFF:FFFFFFFFF:FFFFFFF:FFF:FFF:FFFFFFFF:F::F:FFF,FF,:FFFFFFFFF,:FFF
@A00769:42:HV3CFDRXX:1:2101:17309:4257 2:N:0:CGAGGCCAAG+CCGGTAACAC
GGACTACTGGGGTTTCTAATCCTGTTCGCTCCCCACGCTTTCGAGCCTCAGCGTCAGTTACAGACCAGAGAGCCGCCTTCGCCACTGGTGTTCCTCCATATATCTACGCATTTCACCGCTACACATGGAATTCCACTCTCCTCTTCTGCACTCAAGTCTCCCAGTTTCCAATGACCCTCCCCGGTTGAGCCGGGGGCTTTCACATCAGACTTAAGAAACCGCCTGCGCTCGCTTTACGCCCAATAAATCCG
+
FF:FFFFFFFFFF:FFFFFFFFFFFFFFFFFFFFFFFFFFFFFFFFFFFFFFFFFFFFFFFFFFFFFF:FFFFFFFFFFFFFFFFFFFFFFFFFFFFFFFFFFFFFFFFFFFFFFFFFFFFFFFFFFFFFFFFFFFFFFFFFFFFFFFFFFFFFFFFFFFFFF,FFFFFFFFFFFFFFFFFFFFFFFFFFFFFFFFFFFFFFFFFFF,FFFFFF:F:FFFFFFF,F:FFFFFFFFFF,FFFFFFFFFFFF:
@A00769:42:HV3CFDRXX:1:2101:30020:4257 2:N:0:CGAGGCCAAG+CCGGTAACAC
GGACTACTGGGGTTTCTAATCCTGTTTGCTCCCCACGCTTTCGAGCCTCAGCGTCAGTTACAGACCAGAGAGCCGCCTTCGCCACTGGTGTTCCTCCATATATCTACGCATTTCACCGCTACACATGGAATTCCACTCTCCTCTTCTGCACTCAAGTCTCCCAGTTTCCAATGACCCTCCCCGGTTGAGCCGGGGGCTTTCACATCAGACTTAAGAAACCGCCTGCGCTCGCTTTACGCCCAATAAATCCG
+
FFFFFFFFFFFFFFFFFFFFFFFF:FFFFFFFFFFFFFF:FFFFFFFFFFFFFFFFFFFFFFFFFFFFFFFFFFFFF:FFFFF:FFFFFFFFFFFFFFFFFFFFFFFFFFFFFFFFFFFFFFFFFFFFFFFFFFFFFFFFFFFFFFF:FFFFFFFFFFFFFFFF::FFF:FF:FFFFFFFFFF:FFFFFFFFF:FFFF:FFFFF:FFFFFF,FFFF::FFFF:FFFFFFF,FFF,FF,FFFF:FFFFFFF,
@A00769:42:HV3CFDRXX:1:2101:21079:4398 2:N:0:CGAGGCCAAG+CCGGTAACAC
GGACTACGAGGGTATCTAATCCTGTTTGCTACCCACACTTTCGAGCCTCAACGTCAGTTACAGTCCAGAAAGCCGCCTTCGCCACTGGTGTTCTTCCATATATCTACGCATTTCACCGCTACACATGGAGTTCCACTTTCCTCTACTGCACTCAAGTCATCCAGTTTCCAAAGCAATTCCTCAGTTGAGCTGAGGGCTTTCACTTCAGACTTAAATAACCGTCTGCGCTCGCGTTACTCCCAATATCTCCG
+
:::F::FFFFFF,FFFFFF:F:FFF:FF,FFFFFFFF:FFFFFFFFF:FFF,,,FFF:FFFFF:FFFFFF:FF:,FFFFFF:FFFFFFFF,:F:F,FF,FFF:FFFFFF:,,,FFFFFF,FFFFFFFFFF,FF,F,FF:,FF:FF:FF:FFFFFFFFF:FFFF,FF:FFFFFFFFFFFFF,FFF,:FFFFFF:FFFF,:,F,FFF:F:,FF,FF,F:F:F:F:FFF:F,F:F,F,,:F:,,,F,FF,FFF:
@A00769:42:HV3CFDRXX:1:2101:32624:4413 2:N:0:CGAGGCCCAG+CCGGTAACAC
GGACTACTCGGGTTTCTAATACACATCTCCGAGCCTTCCCGCGGCGGCTGGCCC
+
FFFFFFFFFFFFFFFFFFFFFFFFFFFFFFFFFFFFF,FFFFFFFFFFFFFF,F
@A00769:42:HV3CFDRXX:1:2101:13512:4445 2:N:0:CGAGGCCAAG+CCGGTAACAC
GGACTACGGGGGTTTCTAATCCTGTTTGCTCCCCACGCTTTCGAGCCTCAGCGTCAGTTACAGACCAGAGAGACGCCTTCGCCACTGGTGTTCCTCCATATATCTACGCATTTCACCGCTACACATGGAATTCCACTCTCCTCTTCTGCACTCAAGTCTCCCAGTTTCCAATGACCCTCCCCGGTTGAGCCGGGGGCTTTCACATCAGACTTAAGAAACCGCCTGCGCTCGCTTTACGCCCAATAAATCCG
+
FFFFFFF,FF:FFFFFFFF:FF,F,FFFFFFFFFFF:FFFFFFFFF:FF,FFFF:F,FFFFFF:FFF,FFFF,FF:F,FFFF:FFFFFFFF,,FFFF:FF:FFFFFFFFF:FFFFFFF,,FF:FF::FFFFFFFF,F:FFFFFF:,:FFF,FFFFFFFFFFFFFFFFFF:FFFFFFFFFFFFFFFFFFFFFF:FFF:FFFFFFF,FFFFF:F:FFFFF::,:F,,F:F:FFFF:F:F,FFFFFFFF:FF:,
@A00769:42:HV3CFDRXX:1:2101:23041:4476 2:N:0:CGAGGCCAAG+CCGGTAACAC
GGACTACCGGGGTTTCTAATCCTGTTTGCTACCCACACTTTCGAGCCTCAACGTCAGTTACAGTCCAGAAAGCCGCCTTCGCCACTGGTGTTCTTCCATATATCTACGCATTTCACCGCTACACATGGAGTTCCACTTTCCTCTACTGCACTCAAGTCATCCAGTTTCCAAAGCAATTCCTCAGTTGAGCTGAGGGCTTTCACTTCAGACTTAAATAACCTTCTGCGCTCGCTTTACGCCCAATAAATCCG
+
FFFFFFFFFFFFF:FFFFFFFFFFFFFFFFFFFFFFFFFFFFFFFFFFF:FFF:FFFFF:FFFFFFFFFFFFFFFFFFFFFFFFFFFF:F:FFFFFFFFFFFFFFFFFFF:FFFFFFFFFFFFFFFFFFFFFFFFFFFFFFFFFFFFFFFFFF::FFFFFFFFFFFFFFF::FFF:FFFFFFFFFFFFFFFF:FFFFFFFFFFFFF,FFFFFFFFFFFFF:FFFFFFFFFFFF:FFFFFFFFF,FFFF:FF
@A00769:42:HV3CFDRXX:1:2101:2211:4507 2:N:0:CGTGGCCAAG+CCGGTAACAC
GGACTACAAGGGTTTCTAATGCTCGTAAATGAGTATACTAGACAGGGACTAAAATGGTATAAAAACGCACAGAAAAAAGTATAAAAGAAATTGAAAAAAGTGGAATAATATAAAAAAAAAAACGGGGTAAGGCAGGTGGAGGGTGGGGGGCTGGGGGGGAGCGGTGGGGGGGGGGGACGGGGGGGGGGGGGGGGGGGGGGGGGGGTGGGGGTGGGGGGGGGGGGGGGGGGGGGGGGGGGGGGGGGGGGGGG
+
:F:FFFF,FFFFFF:FFFFF,F,F,,F,F,F,F,::F,::::,,::FFF,FFFF,,,,,,:FFF,,,F,,,,::,,,,,,F,FF,F,:,F,,:F,,F,,,,,,,,:,,,,,,:F,:::FF,,:,,,:,,:,,,,,,,,,,,,,,,,,,,,,,,,,,,,,,,,,,,,,,,,:F,,,,,,,,F,::,::,,:F::F,:FF:::,:F:,F,:,F,:F,:F:F,,FFFF:::FF:FF:FFFFFF,,FF:,F:FFF
@A00769:42:HV3CFDRXX:1:2101:11315:4554 2:N:0:CGAGGCCAAG+CCGGTAACAC
GGACTACAAGGGTATCTAATACACATCTGACGCTGCCTTACCGCGGCGGCTGACAC
+
FFFFFFFFFFFFFFFFFFFFFFFFFFFFFFFFFFFFFFFFFFFFFFFFFFFFFFFF
@A00769:42:HV3CFDRXX:1:2101:23719:4586 2:N:0:CGAGGCCAAG+CCGGTAACAC
GACTACCAGGGTTTCTAATCCTGTTTGCTCCCCACGCTTTCGAGCCTCAGCGTCAGTTACAGACCAGAGAGCCGCCTTCGCCACTGGTGTTCCTCCATATATCTACGCATTTCACCGCTACACATGGAATTCCACTCTCCTCTTCTGCACTCAAGTCTCCCAGTTTCCAATGACCCTCCCCGGTTGAGCCGGGGGCTTTCACATCAGACTTAAGAAACCGCCTGAGCTCGCTTTACGCCCAATCAATCCGG
+
FFFFFFFFFFFFFFFFFFFFFFFFFFFFFFFFFFFFFFFFFFFFFF:FFFFFFFFFFFFFFF:FFFFFFF:FFFFFFFFFFFFFFFFFFFFFFFFFFFF:FFFFFFFFFFFFFFFFFFFFFFFF:FFF,FFFFFFFF:F:FFFFFFFFFFFF,FF,FFFFFFFFFFFFFFFFFFFFFFF:FFFFFFFFFFFFFF:F::FFFFFFFFFFFF:FFFFFFFFFF,F:,F,FFFF,F:FFFFFFFFF,,FFFF,,
@A00769:42:HV3CFDRXX:1:2101:14850:4633 2:N:0:CGAGGCCAAG+CCGGTAACAC
GGACTACGGGGGTTTCTAATCCTGTTTGCTCCCCACGCTTTCGAGCCTCAGCGTCAGTTACAGACCAGAGAGCCGCCTTCGCCACTGGTGTTCCTCCATATATCTACGCATTTCACCGCTACACATGGAATTCCACTCTCCTCTTCTGCACTCAAGTCTCCCAGTTTCCAATGACCCTCCCCGGTTGAGCCGGGGGCTTTCACATCAGACTTAAGAAACCGCCTGCGCTCGCTTTACGCCCAATAAATCCG
+
FFFFFFFFFFFFFFFFFFFFFFFFFFFFFFFFFFFFFFFFFFFFFFFFFFFFFFFFFFFFFFFFFFFFFFFFFFFFF:FF:FFFFFFFFFFFFFFFFFFFFFFFFFFFFFFFFFFFFFFFFFFFFFFFF,F:FFFFFFFFFFFFFFFFFFFFFFFFFFFFFF:FFFFFFFFFFFFFFFFFFFF:FFFFFFFFFFFFFFFFFFF:FFFFFFFFFFFFFFFFFF:FFFFFFF:FFFFFFFFFF,FFFF,FF:F
@A00769:42:HV3CFDRXX:1:2101:4227:4648 2:N:0:CGAGGCCAAG+CCGGTAACAC
GGACTACGGGGGTTTCTAATCCTGTTTGCTACCCACACTTTCGAGCCTCAACGTCAGTTACAGTCCAGAAAGCCGCCTTCGCCACTGGTGTTCTTCCATATATCTACGCATTTCACCGCCACACATGGAGTTCCACTTTCCTCTACTGCACTCAAGTCATCCAGTTTCCAAAGCAATTCCTCAGTTGAGCTGAGGGCTTTCACTTCAGACTTAAATAACCGTCTGCGCTCGCTTTACGCCCAATAAATCCG
+
FFFFFFFFFFFFFFFFFFFFFFFFFFFFFF:FFFFFFFFFFFFFFFFFFFFFFFFFFFFFFFFFFFFFFFFFFFFFFFFFFFFFFFFFFFFFFFFFFFFFFFFFFFFFFFFFFFFFFFF:FFFFFFFFFFFFFFFFFFFFFFFF,FFFFFFFFFFFF:FFFFFFFFFFFFFF:F:FFFF:FFFF:FFFFFFF:FFFFFFFFFFFFFF:FFFFFF:FFFFFF,FF,FFFFF:FFFFFF,FFFFFFFFFFFFF
@A00769:42:HV3CFDRXX:1:2101:15546:4773 2:N:0:CGAGGCCAAG+CCGGTACCAC
GGACTACCCGGGTTTCTAATCCTGTTTGCTACCCACACTTTCGAGCCTCAACGTCAGTTACAGTCCAGAAAGCCGCCTTCGCCACTGGTGTTCTTCCATATATCTACGCATTTCACCGCTACACATGGAGTTCCACTTTCCTCTACTGCACTCAAGTCATCCAGTTTCCAAAGCAATTCCTCAGTTGAGCTGAGGGCTTTCACTTCAGACTTAAATAACCGTCTGCGCTCGCTTTACGCCCAATAAATCCG
+
:FFF:FFFFFFFFFFFFFFFFFFFFFFFFFFFFFFFFFFFFFFF:FFFFFFFFFFFFFFFFFFFFFFFFFFFFFFFFFFFFFFFFFFF:FFFFFFFFF:FFFFFFFFFFFFFFFFFFFFFFFFFFFFFFFF:FFFFFFFFFFFFFFFFFFF:FFFF,FF:FF,F:,F:FFFFFF,FFFFFFFFFFFFFFFFFFFF:FF,FFFF:FF:,F:,F::FF,FFFFFF,,,::FFFFFF,FFFFFFF,::F:,,FF
@A00769:42:HV3CFDRXX:1:2101:18982:4805 2:N:0:CGAGGCCAAG+CCGGTAACAC
GGACTACGGGGGTATCTAATCCTGTTTGCTCCCCACGCTTTCGAGCCTCAGCGTCAGTTACAGACCAGAGAGCCGCCTTCGCCACTGGTGTTCCTCCATATATCTACGCATTTCACCGCTACACATGGAATTCCACTCTCCTCTTCTGCACTCAAGTCTCCCAGTTTCCAATGACCCTCCCCGGCTGAGCCGGGGGCTTTCACATCAGACTTAAGAAACCGCCTGCGCTCGCTTTACGCCCAATAAATCCG
+
FFFFFFFFF::F,FFFFFFFFFF:FFFFFFFFFFFF:F,FFFF:FF:FFFFF,FFFFFFFFFFFF:F:FFFFFF:FF:FF,,FFFFF:,,,F,F,F:F:FFF,:FF:FFFF,,:,,F,FF,:,F:FF:F:FFFFF:FFFF:F:,,FFFFFF:FFFF,FFFFFFFFFFF:FFF,FFF:FFF:F:,FFFF,FFF,F::FFFFFFFF:FFFFFFFFFFFFF,FFF,:FFFFFFFFF:FFFFFFFF::FFFFFFF
@A00769:42:HV3CFDRXX:1:2101:31810:4883 2:N:0:CGAGGCCAAG+CCGGTAACAC
GGACTACTGGGGTATCTAATTACCGCGGCTGCTGACAC
+
FFFFFFFFFFFFF:FFFFFFFFFFFFFFFFFFFFFFFF
@A00769:42:HV3CFDRXX:1:2101:16043:5071 2:N:0:CGAGGCCAAG+CCGGTAACAC
GGACTACTCGGGTTTCTAATCCTGTTTGCTCCCCACGCTTTCGAGCCTCAGCGTCAGTTACAGACCAGAGAGCCGCCTTCGCCACTGGTGTTCCTCCATATATCTACGCATTTCACCGCTACACATGGAATTCCACTCTCCTCTTCTGCACTCAAGTCTCCCAGTTTCCAATGACCATCCCCGGTTGAGCCGCGGGCTTTCACATCAGACTTAATAAACCGCCTGCGCTCGCTTTACGCCCAATAAATCCG
+
FFFFFFFFFFFFFFFFFFFFFFFFFFFFFFFFFFFFFFFFFFFFFFFFFFFFFFFFFFFFFFFFFFFF:FFFFFFFFFFFFFFFFFFFFFFFFFFFFF:FFFFFFFFF:FFFFFFFF:FFFFFFF:FFFFFFFFFFFFFFFFFF:F,FFFFFFFFF:F:FFFFFFFFFFFFF:FFF,FFFFFFFFFFFFFFF,F:F,FFFFFFF,FF,FFF:,F,FFFFFFFFF,FFFFFFFFF:FFFFF:F:FFFFFF:F
@A00769:42:HV3CFDRXX:1:2101:15817:5149 2:N:0:CGAGGCCAAG+CCGGTAACAC
GGACTACAGGGGTTTCTAATCCTGTTCGCTCCCCACGCTTTCGAGCCTCAGCGTCAGTTACAGACCAGAGAGCCGCCTTCGCCACTGGTGTTCCTCCATATATCTACGCATTTCACCGCTACACATGGAATTCCACTCTCCTCTTCTGCACTCAAGTCTCCCAGTTTCCAATGACCCTCCCCGGTTGAGCCGGGGGCTTTCACATCAGACTTAAGAAACCGCCTGCGCTCGCTTTACGCCCAAGAAATCCG
+
FFFFFFFFFFFFF:FFFFFFFFFFFFFFFFFFFFFFFF,FFFFFFFFFFFFFF:FFFFFFFFFFFFFFFFFFFFFFF,FFFFFFFFFFFFFFFFFFFFFFFFFFFFFFFF:FFF:FF:FFF:FF:FFFFFF:FFF,FF:FFF:FFFFFF:FFFFFFFF,FFF,F:F,FF:,F,FFFFFFFFFFF,FFF:FFF,FFFFFFFFF::,FF,FFFFFFFFFF,F,FF::FFFFFFFF,FFF:FFFFF,FFFF:FF
@A00769:42:HV3CFDRXX:1:2101:8929:5181 2:N:0:CGAGGCCAAG+CCGGTAACAC
GGACTACCGGGGTATCTAATCCTGTTTGCTCCCCACGCTTTCGAGCCTCAGCGTCAGTTACAGACCAGAGAGTCGCCTTCGCCACTGGTGTTCCTCCATATATCTACGCATTTCACCGCTACACATGGAATTCCACTCTCCTCTTCTGCACTCAAGTCTCCCAGTTTCCAATGACCCTCCCCGGTTGAGCCGGGGGCTTTCACATCAGACTTAAGAAACCGCCTGCGCTCGCTTTACGCCCAATAAATCCG
+
FFFFFFFFFFFFFFFFFFFFFFFFFFFFFFFFFFFFFFFFFFFFFFFFFFFFFFFFFFFFFFFF:FFFFFFFFFFFFFFFFFFFFFFFFFFFFFFFFFFFFFFFFFFFFFFFFFFFFFFF,FFF,FFFFFFFFFFFFFFFFFFFFFFFF:FFFF:FFFFFFFFFFFFFFFFFF,FFFFFFFFFFFFFFF:FFFFFFFFFFFFFFFFFFFFFFFFFFFF:FFFFFFFFFFFFFFFF:FFFFFFF:FFFFFFF
@A00769:42:HV3CFDRXX:1:2101:21920:5196 2:N:0:CGAGGCCAAG+CCGGTAACAC
GGACTACTCGGGTTTCTAATCCTGTTTGCTCCCCACGCTTTCGAGCCTCAGCGTCAGTTACAGACCAGAGAGCCGCCTTCGCCACTGGTGTTCCTCCATATATCTACGCATTTCACCGCTACACATGGAATTCCACTCTCCTCTTCTGCACTCAAGTCTCCCAGTTTCCAATGACCCTCCCCGGTTGAGCCGGGGGCTTTCACATCAGACTTAAGAAACCGCCTGCGCTCGCTTTACGCCCAATAAATCCG
+
FFFFFFFFFFFFFFFFFFFFFFFFFFFFFFFFFFFFFFFFFFFFFFFFFFFFFFF:F,FFFFFFFFFFFFFFFFFFFFFFFFFFFFFFFFFFFFFFFFFFF,FFFFFFFFFFFFFFFFFF:F:F:F:FF:FFFFFFFFFFFFFFFFFFFFFFFFFFFFFF:FFFF,FFFFFFF:FFFFFFF:F,::F:FFFFFFFFFFFFFFFF:FFF:FFFFF,F:FFF::FFFF:FFF,F,FFFF,FFFF,:FF,FFF,
@A00769:42:HV3CFDRXX:1:2101:23701:5212 2:N:0:CGAGGCCCAG+CCGGTAACAC
GGACTACCGGGGTATCTAATACACATCTGACGCTGCCTTACCGCGGCTGCTGACACCTGTCTCTTAACACATCTGACGCTGCCGACGACCGGTAACACGTGTAGATCTCGGTGGTCGCCGTATCATTAAAAAAGGGGGGGGGGGGGGGGGGGGGGGGGGGGGGGGGGGGGGGGGGGGGGGGGGGGGGGGGGGGGGGGGGGGGGGGGGGGGGGGGGGGGGGGGGGGGGGGGGGGGGGGGGGGGGGGGGGGGG
+
FFFFFFFFFFFFFFFFFFFFFFFFFFFFFFFFFFFFFFF:FFFFFFFFFFFFFF:FF:FFFFFFFFFFFFFFFFFFFFFFFFFFFFFFFFFFFF,FFFFFFFFFFFFFFFFFFF::FF:FFFF,FFFF:,F,,FF:FFFFFFFFFFFFFFFFFFFFFF:FFFFFFFFFFFFFFFFFFFFFFFFFFFFFFFFFFFFFFFFFFFFFFFFFFFFFFFFFFFFFFFFFFFFFFFFFFFFFFFFFFFFFFFFFFFF
@A00769:42:HV3CFDRXX:1:2101:20645:5306 2:N:0:CGAGGCCAAG+CCGGTAACAC
GGACTACTGGGGTATCTAATCCTGTTTGCTCCCCACGCTTTCGAGCCTCAGCGTCAGTTACAGACCAGAGAGCCGCCTTCGCCACTGGTGTTCCTCCATATATCTACGCATTTCACCGCTACACATGGAATTCCACTCTCCTCTTCTGCACTCAAGTCTCCCAGTTTCCAATGACCCTCCCCGGTTGAGCCGGGGGCTTTCACATCAGACTTAAGAAACCGCCTGCGCTCGCTTTACGCCCAATAAATCCG
+
FFFFFFFFFFFFFFFFFFFFFFFFFFFFFFFFFFFFFFFFFFFFFFFFF:FFFFFFFFFFFFF:FFFFFFFFFFFFFFFFFFFFFFFFFFFFFFFFFFFFFFFFFFFFFFFFFFFFFFFFFFFF:FFFFFFFFFFFFFFFFFFFFFFFFFFFFFFFFFFFFFFFFFFFFFFFFFFFFFFFFFFFFFFFFFFFFFFF:FFFFFFF:FFFFFFF:FFFFFFFFFF:FFFFFFFFF:FFFFFFFFF:FFFFFF,
@A00769:42:HV3CFDRXX:1:2101:1434:5321 2:N:0:CGAGGCCAAG+CCGGTAACAC
GGACTACAAGGGTTTCTAATCCTGTTCGCTCCCAACGCTTTCGAGCCTCAGCGTCAGTTACAGACCAGAGAGCCGCATTCGCAACTGGTGTTCATCCATATATCTACGCATTTCACCGCTACACATGGAATTCCACTCTCCTCTTCTGCACTCAAGTCTACCAGTTTCCAATGACCCTCCACGGTTGAGCCGGGGGCTTTCACATCAGACTTAAGAAACCGCCTGCGCTCGCATTACCCCCAAGAAAACAG
+
:FFFFFFFFFFFFFFFFFF:FF,FFFF::F:,F,FFFFF,F,FFFF,FF:FF:,,,FFFF:F:F,F,,FF:F:FF,,FF,,,,F,F::F,F,,,,,FFF,::,::FF,,:,FF,:FFF,F,:,:FF,:::F::,FFF,FF,F,:FFF:F,,::F,F,,F,,F:,,FFF:F,F,::F,F,,,F,FFF,:,FFF,FF,FF:F:FFF:FFF,FF,F:,FFF,F,F,:F,,,:,FF,,,F,,,:,,F,F,:FF:,
@A00769:42:HV3CFDRXX:1:2101:19135:5353 2:N:0:CGAGGCCAAG+CCGGTAACAC
GGACTACCGGGGTATCTAATCCTGTTTGCTCCCCACGCTTTCGAGCCTCAGCGTCAGTTACAGACCAGAGAGCCGCCTTCGCCACTGGTGTTCCTCCATATATCTACGCATTTCACCGCTACACCTGGAATTCCACTCTCCTCTTCTGCACTCAAGTCTCCCAGTTTCCAATGACCCTCCCCGGTTGAGCCGGGGGCTTTCACATCAGACTTAAGAAACCGCCTGCGCTCGCTTTACGCCCAATAAATCCG
+
FFFFFFFFFFFFFFFFFFFFFFFFFFFFFFFFFFFFFFFFFFFFFFFFFFFFFFFFFFFFFFF,FFFFFFFFFFFFFFFFFFFF,,FFFFFFFFF,FFFFF,FFFF,FFFFFFFFFFFFFFFFF,FFFFFFFFFFF,:FFFFFFFFFFFFFFFFFFFFFFFFFFF,F:FFFFFF:FFFFFFFFFFF:FFFF,FFFFFFFFFFFFFF:,FFFFFF,:FFFFFFFF,FFFFF,FF:FFFFFFFFFFFFF:FFF
@A00769:42:HV3CFDRXX:1:2101:30002:5353 2:N:0:CGAGGCCAAG+CCGGTAACAC
GGACTACACGGGTATCTAATCCTGTTTGCTCCCCACGCTTTCGAGCCTCAGCGTCAGTTACAGACTAGACAGCCGCCTTCGCCACTGGTGTTCTTCCATATATCTACGCATTCCACCGCTACACATGGAGTTCCACTGTCCTCTTCTGCACTCAAGTCTCCCAGTTTCCGATGCACTTCTCCGGTTAAGCCGAAGGCTTTCACATCAGACTTAAAAAACCGCCTGCGCTCGCTTTACGCCCAATAAATCCG
+
FFFFFFFFFFFFFFFFFFFFFFFFFFFFFFFFFFFFFFFFFFFFFFFFFFFFFFFFFFFFFFFFFFFFFFFFFFFFFFFFFFFFFFFFFF:FFFFFFFFFFFFFFFFFFFFFFFFFFFFFFFFF:FFFFF:FFFFF:FFF:F:FFFFFFFFFFFFF,FFFFFFF,FFFFFF:FFFFFFFFFFFFFFFFFFFFFFFFFF,FFFFFFFFFFFFF:FFFFFFFFFF,FFFFFFFF,F::F,FFFFFFFFFFFFF
@A00769:42:HV3CFDRXX:1:2101:16269:5400 2:N:0:CGAGGCCAAG+CCGGTAACAC
GGACTACAAGGGTATCTAATTCCCGCGGCGGCTGACAC
+
FFFFFFFFFFFFFFFFFFFFF,FFFFFFFFFFFFFFFF
@A00769:42:HV3CFDRXX:1:2101:29306:5400 2:N:0:CGAGGCCAAG+CCGGTAACAC
GGACTACTCGGGTTTCTAATCCTGTTTGCTCCCCACGCTTTCGAGCCTCAGCGTCAGTTACAGACCAGAGAGCCGCCTTCGCCACTGGTGTTCCTCCATATATCTACGCATTTCACCGCTACACATGGAATTCCACTCTCCTCTTCTGCACTCAAGTCTCCCAGTTTCCAATGACCCTCCCCGGTTGAGCCGGGGGCTTTCACATCAGACTTAAGAAACCGCCTGCGCTCGCTTTACGCCCAATAAATCCG
+
FFFFFFFFFFFFFFFFFFFFFFF:FFFFFFFFFFFFFFFFFFFFFFFFFFFFFFFFFFFFFFFFFFFFFFFFFFFFFFFFFFFFFFFFFF:FFFFFFFFFF:FFFFFFFFFFFFFFFFFFFFFFFFFF:FFFFFFFFFFFFFFFFFFFFFFFFF:FFFFFFFFFFFFFFFFFFFFFFFFFFFFFFFFFFFFFFFFFFFFFFFFFFF,FFFFFFFFFFFFFFFFFFFFFFFFFFFFFFFFFFFFFF::FFFF
@A00769:42:HV3CFDRXX:1:2101:19045:5415 2:N:0:CGAGGCCAAG+CCGGTAACAC
GGACTACCGGGGTATCTAATCCTGTTTGCTCCCCACGCTTTCGAGCCTCAGCGTCAGTTACAGACCAGAGAGCCGCCTTCGCCACTGGTGTTCCTCCATATATCTACGCATTTCACCGCTACACATGGAATTCCACTCTCCTCTTCTGCACTCAAGTCTCCCAGTTTCCAATGACCCTCCCCGGTTGAGCCGGGGGCTTTCACATCAGACTTAAGAAACCGCCTGCGCTCGCTTTACGCCCAATAAATCCG
+
FFFFFFFFFFFFFFFFFFFFFFFFFFFFFFFFFFFFFFFFFFFFFFFFFFFFFFFFFFFFFFFFFFFFFFFFFFFFFFFFFFFFFFFFFFFFFFFFFFFFFFFFFFFFFFFFFFFFFFFFFFFFFFF:FFFFFFFFFFFFFFFFFFFFFFFFFFFFFFFFFF,FFFFFFFFFFFFFFFFFFFF:FFFFFFFFFFFFFF:FFFFF:FFFFF:F:FFFF:FFFFFFFFFFFFFF:FFFF:FFFFFFFFFFFF:
@A00769:42:HV3CFDRXX:1:2101:18186:5431 2:N:0:CGAGGCCAAG+CCGGTAACAC
GGACTACCGGGGTTTCTAATCCTGTTCGCTCCCCACGCTTTCGAGCCTCAGCGTCAGTTACAGACCAGAGAGCCGCCTTCGCCACTGGTGTTCCTCCATATATCTACGCATTTCACCGCTACACATGGAATTCCACTCTCCTCTTCTGCACTCAAGTCTCCCAGTTTCCAATGACCCTCCCCGGTTGAGCCGGGGGCTTTCACATCAGACTTAAGAAACCGCCTGCGCTCGCTTTACGCCCAATAAATCCG
+
FFFFFFFFFFFFF:FFFFFFFFFFFFFFFFFFFFFFFFFFFFFFFFFFFFFFFFFFFFFFFF:FF:FFFFFFFFFFFFFFFFFFFFFFFFFFFFFFF:FFFFFF:FFFF:FFF:FFFFF:FFFF,F:FFFFFFFFFFFFFFFF:FFFFFFFFFFFFF:FF:FFFFFF:FFFFFFFFFFFFFFFFFFFFFFFF:FFFFFFFFFFFFFFFFFFFFFFFFFFF:FF:FFFFFF:FF:FFF:FFFFFFFFFFF::
@A00769:42:HV3CFDRXX:1:2101:26133:5447 2:N:0:CGAGGCCAAG+CCGGTAACAC
GGACTACGGGGGCTTCTAATGGCACGGACATGTGTCAAATATAACTGGACAACAACTGTATCTACATACAACCGCTACAAACACAAGAGAAATATACACGGCTGAAGATGCAGACGACCGGGGACGCGGGTAGAGGTGGGGGGTGGGGGGGGGGGGGGGGGGGGGGGGGGGGGGGGGGGGGGGGGGGGGGGGGGGGGGGGGGGGGGGGGGGGGGGGGGGGGGGGGGGGGGGGGGGGGGGGGGGGGGGGGGG
+
FF:FF:F,,FFF,FFFFFFF,,F,F,FF,FF,FF:,,,,,F,F,,,,,,,:FF:F,,F,,:FF,,:,FF,,F,F:,,:,:,,F,F,F,,,,,,:,,,,F,,F,,F,F,F,F,,F::,,,FF,,:,,,F,F:,F,,,,,FF,FF,:F,,F,,:F,:,,,,,,,FFFFFFFFFFFFFFFFFFFFFFFFFFFFFFFFFFFFFFFFFFFFFFFFFFFFFFFFFFFFFFFFFFFFFFFFFFFFFFFFFFFFFFFFF
@A00769:42:HV3CFDRXX:1:2101:14181:5541 2:N:0:CGAGGCCAAG+CCGGTAACAC
GGACTACCCGGGTATCTAATCCTGTTTGCTCCCCACGCTTTCGAGCCTCAGCGTCAGTTACAGACCAGAGAGCCGCCTTCGCCACTGGTGTTCCTCCATATATCTACGCATTTCACCGCTACACATGGAATTCCACTCTCCTCTTCTGCACTCAAGTCTCCCAGTTTCCAGTGACCCTCCCCGGTTGAGCCGGGGGCTTTCACATCAGACTTAAGAAACCGCCTGCGCTCGCTGTACGCCCAATAAATCCG
+
FFFFF,FFFFFFFFFFFFFFFFFFFFF:FFFFF:FFFFFFFFFFFFFFFFFFFFFFFFFFFFFFFFFFF,FFFFFFF:FFFFF,FFF:,:FFFFF:F:F,FF:,FFF:FFF:FFFFFFF:FFFF:,F:F,FFFFFF:FFFF:F,FFFF:FFFFFFFFFFF:FFFF,FFFFF,FFFFFFFFFFFFFFFF,FFFFFFFFFFFF,F:FFFFFFF:F:,,FFFFFFFF::FF,FFFF,FFFFFF:F,:FFFF:F,
@A00769:42:HV3CFDRXX:1:2101:4264:5556 2:N:0:CGAGGCCAAG+CCGGTAACAC
GGACTACTGGGGTATCTAATCCTGTTTGCTCCCCACGCTTTCGAGCCTCAGCGTCAGTTACAGACCAGAGAGCCGCCTTCGCCACTGGTGTTCCTCCATATATCTACGCATTTCACCGCTACACATGGAATTCCACTCTCCTCCTCTGCACTCAAGTCTCCCAGTTTCCAATGACCCTCCCCGGTTGAGCCGGGGGCTTTCACATCAGACTTAAGAAACCGCCTGCGCTCGCTTTACGCCCAATAAATCCG
+
FFFFFFFFFFFFFFFFFFFFFFFFFFFFFFFFFFFFFFFFFFFFFFFFFFFFFFFFFFFFFFFFFFFFFFFFFFFFFFFFFFFFFFFFFFFFFFFFFFFFFFFFFFFFFFFFFFFFFFFFFFFFFFFFF,FF:FFFFFFFFFFFFFFFFFFFFFFFFFFFFFFFFFFFF:FFFFFFFFFFFFFFFFFFFFFFFFFFFFFFFFFFFFFFFFFFFFFFF:FF:FFF:FFFFFFFFFFFFFFFFFFFFFFFFF,
@A00769:42:HV3CFDRXX:1:2101:2365:5588 2:N:0:CGAGGCCAAG+CCGGTAACAC
GGACTACTCGGGTTTCTAATCCTGTTTGCTCCCCACGCTTTCGAGCCTCAGCGTCAGTTACAGTCCAGAAAGCCGCCTTCGCCACTGGTGTTCTTCCATATATCTACGCATTTCACCGCTACACATGGAGTTCCACTTTCCTCTACTGCACTCAAGTCATCCAGTTTCCAAAGCAATTCCTCAGTTGAGCTGAGGGCTTTCACTTCAGACTTAAATAACCGTCTGCGCTCGCTTTACGCCCAAGAAATCCG
+
FFFFFFFFFFFFFFFFFFFFFFFFFFFFFFFFFFFFFFFFFFFFFFFFFFFFFFFFFFFFFFFFFFFFFFFFFFFFFFFFFFFFF,FFFFFF:FFFFFFFFFFFF:FFFFF:FFFFFFFFFFFFFFFFFFFFFFFFFFFFFFFFFFFFFFFFFFFFFFFFFFF:FFFFFFFFFFF,FFFFFFF:F,,FFFFFFFFFFFF:FFFFFFFFF:F,FFFFFFFF,,FF,,::FFFFFFFFF,FFFFF,F:FF,F,
@A00769:42:HV3CFDRXX:1:2101:18313:5588 2:N:0:CGAGGCCAAG+CCGGTAACAC
GGACTACCGGGGTTTCTAATCCTGTTCGCTCCCCACGCTTTCGAGCCTCAGCGTCAGTTACAGACCAGAGAGCCGCCTTCGCCACTGGTGTTCCTCCATATATCTACGCATTTCACCGCTACACATGGAATTCCACTCTCCTCTTCTGCACTCAAGTCTCCCAGTTTCCAATGACCCTCCCCGGTTGAGCCGGGGGCTTTCACATCAGACTTAAGAAACCGCCTGCGCTCGCTTTACGCCCAATAAATCCG
+
FFFFFFFFFFFFFFFFFFFFFFFFFFFFFFF:FFFFFFFFFFFFFFFFFFFFFFFFFFFFFFFFFFFFFFFFFFFFFFFFFFFFFFFFFFFFFFFFFFFF:FF:FFFFFFFFFFFFFFFFFFFFFFFFFF:FF:FFFFFFFFFFFFFFFF:F,FFFF:FF:FFFFFFFFFFF,FFFF:FFFF::FFFFFFFFF:::FFFFFFFFFFFFF,FF:FFFFF,,:FFFFF,F:F,FFFFF:FFFFFFFFFF:FF,
@A00769:42:HV3CFDRXX:1:2101:14931:5619 2:N:0:CGAGGCCAAG+CCGGTAACAC
GGACTACGAGGGTATCTAATCCTGTTTGCTCCCCACGCTTTCGAGCCTCAGCGTCAGTTACAGACCAGAGAGTCGCCTTCGCCACTGGTGTTCCTCCATATATCTACGCATTTCACCGCTACACATGGAATTCCACTCTCCTCTTCTGCACTCAAGTCCCCCAGTTTCCAATGACCCTCCCCGGTTGAGCCGGGGGCTTTCACATCAGACTTAAGAAACCGCCTGCGCTCGCTTTACGCCCAATAAATCCG
+
FFFFFFFFFFFF:FFFFF:FFF,FFFFFFFFFFFFFFFFFFFFFFFFFFFFFFFFFFFF:FFFFFFFFFFFFFFFFFFFFFFFFF:FFFFFFFFFFFFFFFFFFF:FFFFFFFFFFFFF:FFFFFFFFFFFFFFFFFFFFFFFFFFFFFFFFFF:FFFFFFFFFFFFFF:FFFFFFFFFFFFF,FFFFFFFFFFFFFFFFFF:FFFFFFFFFFFFFF,FFFFF:FFFFFFFFF,FFF,FFFFFFFFFFFFF
@A00769:42:HV3CFDRXX:1:2101:5701:5666 2:N:0:CGAGGCCAAG+CCGGTCACAC
GGACTACTGGGGTATCTAATCCTGTTTGCTACCCACACTTTCGAGCCTCAACGTCAGTTACAGTCCAGAAAGCCGCCTTCGCCACTGGTGTTCTTCCATATATCTACGCATTTCACCGCTACACATGGAGTTCCACTTTCCTCTACTGCACTCAAGTCATCCAGTTTCCAAAGCAATTCCTCAGTAGAGCTGAGGGCTTTCACTTCAGACTTAAATAAACGACTGCGCTCGCTTTACGCCCAATAAATCCG
+
FF,FFFFFFFFFFFF:FFFFFFFF::FFFFF,,FFF:FF:FFF:FFFFFFFFF:FFF:FFFFF,FFFFFF,FFFFFFFFF:FFFFFFFFFF,FFFF,:FFFFFFF:F:FFFFFFFFF:FF,FFFFFFFFF:FFFFFFFFFFFFFFFFFFFFFFFF:FFFFFFF:FFF:,,FF:F,,:F,FFFF,F,FFFFFFFFF,:FF,:F:F,FFFFFF,FFFFFF,F:,FF,F,FFFF:F:FFF,,FFF::F:FFF:,
@A00769:42:HV3CFDRXX:1:2101:8802:5682 2:N:0:CGAGGCCAAG+CCGGTAACAC
GGACTACTCGGGTATCTAATCCTGTTTGCTCCCCACGCTTTCGAGCCTCGGCGTCAGTTACAGACCAGAGAGCCGCCTTCGCCACTGGTGTTCCTCCATATATCTACGCATTCACCGCTACACATGGACTTCCACTCTCCTCTTCTGCACTCAAGTCTCCCAGTTTCCAATGTCCCTCCCCGGTTGAGCCGGGGGCTTTCACAGCAGACTTAAGAAACCGCCTGAGCTCGCTTTACGCCCAATAAATCCGG
+
FFFFFFFFFFFFFFFFFFFFFF:F:FFFFFFF:FFFFFFFFFFFF:FFF,FF:F:FFFFFFFFF,:FFFFFFFFF,F,FFFFFFFFFFFFFF,FF:::FF:FFFFFFFFFFFFF:::F,:FF:FFFFF,FFFFFFFFF:FFFFFFFFFFFFF:F:,,FFFF::FF,FFF,F:,FFFFFFFFFFFFFFFF,FFFFFF,,FF,F:,FF:FFF,FFFFFFFFFF,::,F,,F,FF,,FF,FFFFFF,:FFF,F,
@A00769:42:HV3CFDRXX:1:2101:32705:5682 2:N:0:CGAGGCCAAG+CCGGTAACAC
GGACTACTAGGGTTTCTAATCCTGTTTGCTACCCACACTTTCGAGCCTCAACGTCAGTTACAGTCCAGAAAGCCGCCTTCGCCACTGGTGTTCTTCCATATATCTACGCATTTCACCGCTACACATGGAGTTCCACTTTCCTCTACTGCACTCAAGTCATCCAGTTTCCAAAGCAATTCCTCAGTTGAGCTGAGGGCTTTCACTTCAGACTTAAATAACCGTCTGCGCTCGCTTTACGCCCAATAAATCCG
+
FFFFFFFFFFFFFFFFFFFFFFFFFFFFF:FFFFFFFFFFFFFFFFFFFFFFFFFFFFFFFFFFFFFFFFFFFFFFFFFFFFFFFFFFFFFFFFFFFFFFFFFFFFFFFFFFFFFF:FFFFFFFFFFFFF:FFFFFFFFFFFFFFFFFFFFFFFFFFFF:FFFFFFFFFFFFFFFFFFFFFFFFF:FFFFFFFFFFFFFFFFFFFFFFFFFF:FFFFFFF,:FFFFFFFFFFF,:FFFFFFFFFF:,::F,
@A00769:42:HV3CFDRXX:1:2101:1579:5697 2:N:0:CGAGGCCAAG+CCGGTAACAC
GGACTACTCGGGTATCTAATCCTGTTTGCTCCCCACGCTTTCGAGCCTCAGCGTCAGTTACAGACCAGAGAGCCGCCTTCGCCACTGGTGTTCCTCCATATATCTACGCATTTCACCGCTACACATGGAATTCCACTCTCCTCTTCTGCACTCAAGTCTCCCAGTTTCCAATGACCCTCCCCGGTTGAGCCGGGGGCTTTCACATCAGACTTAAGAAACCGCCTGCGCTCGCTTTACGCCCAATAAATCCG
+
FFFFFFFFFFFFFFFFFFFFFFFFFFFFFFFFFFFFFFFFFFFFFFFFFF:FFFFFFFFFFFF:FFFFFFFFFFFFFFFFFFFFFFF:FF:FFFFFFFFFFFFFFFFFF:FFFFFFFFFFFFFFFFFFF,FFFFF,F,FFFFFFFFFF,FFFFFFFFFFF:FF:FFF:FFFFF:FFFFF:F:FFFFF:FFFFFFFFFFFFFF:FFFFFFFF:FFFFF:,FF,FFFFFFFF:FF:F:FFF,F,,:,,FFF,F
@A00769:42:HV3CFDRXX:1:2101:24198:5760 2:N:0:CGAGGCCAAG+CCGGTAACAC
GGACTACCAGGGTTTCTAATCCTGTTTGCTCCCCACGCTTTCGAGCCTCAGCGTCAGTTACAGACCAGAGAGTCGCCTTCGCCACTGGTGTTCCTCCATATATCTACGCATTTCACCGCTACACATGGAATTCCACTCTCCTCTTCTGCACTCAAGTCTCCCAGTTCCCAATGACCCTCCCCGGTTGAGCCGGGGGCTTTCACATCAGACTTAAGAAACCGCCTGCGCTCGCTTTACGCCCAATAAATCCG
+
FFFFFFFFFFFFFFFFF:FFFFFFFFFFFFFFFFFFFFFFFFFFFFFFFFFFFFFFFFFFFFFFFFFFFFFFFFFFFFFFFFFF:FFFFFFFFFFFFFF,FFFFFFFFFFFFFFFFFFFF,FFFFFFFFFFFFFFFFFFF:FFFFFFFFFFF,FFFFFFFFFFFFFFFFFFF,:FFFFFFFFFFFF,:,FFFFFFFFFFFFFFFFF,FFFFFF:FFFFFFFFFF,FFFFFFFF:FFFFFFFF:FFF:FFFF
@A00769:42:HV3CFDRXX:1:2101:14009:5807 2:N:0:CGAGGCCAAG+CCGGTAACAC
GGACTACGCGGGTATCTAATCCTGTTCGCTCCCCACGCTTTCGAGCCTCAGCGTCAGTTACAGACCAGAGAGCCGCCTTCGCCACTGGTGTTCCTCCATATATCTAAGCATTTCACCGCTACACATGGAATTCCACTCTCCTCTTCTGCACTCAAGTCTCCCAGTTTCCAATGACCCTCCCCGGTTGAGCCGGGGGCTTTCACATCAGACTTAAGAAACCGCCTGCGCTCGCTTTACGCCCAATAAATCCG
+
,,FFF,:F::,:FF,F,FF,F,,FF,FFF,F:FF,FF,,F:F:::FFFFFFFFFFFF:FFFFFFFFFFFFF,FF,FFF,,:FFFFFFFFF,FF:F,FFFF,:FF,F,,F:FF:FFFF,FFFFFF,F,FFFFF::FFFF:FF,:,:FFFFFFFFFFFFFFFFFFFFF:FFF:F:,F:FFFFFFFFFFFFFFF:FFFFFFFFF,FFFFFFFFFF,FFFFFFFFFFF:,FFFFFFFFFF,FFFFFF,FFFFFFF
@A00769:42:HV3CFDRXX:1:2101:13277:5822 2:N:0:CGAGGCCAAG+CCGGTAACAC
GGACTACGAGGGTATCTAATCCTGTTTGCTCCCCACGCTTTCGAGCCTCAGCGTCAGTTACAGACCAGAGAGCCGCCTTCGCCACTGGTGTTCCTCCATATATCTACGCATTTCACCGCTACACATGGAATTCCACTCTCCTCTTCTGCACTCAAGTCTCCCAGTTTCCAATGACCCTCCCCGGTTGAGCCGGGGTCTTTCACATCAGACTTAAGAAACCGCCTGCGCTCGCTTTACGCCCAATAAATCCG
+
FFFFFFFFFFFFFFFFFFFFFFFFFFFFFFFFFFFFFFFFFFFFFFFFFFFFFFFFFFFFFFFFFFFFF:FFFFFFFFFFFFFFFFFFFFFFFFFFFFFFFFFFFFFFFFFFFFFFFFFFFFFFFFFFFFFFFFFFFFFFFFFFFFF:FFFFFFFFFFFFFFFFFFFFFFFFFFFFFFFFFFF:FFFFFF,FFFFFFFFFFFFFFFFFFFFFFFFFFFFFFFFF:,FFFFF,FFFF:,F:FFFFFFFFF,F
@A00769:42:HV3CFDRXX:1:2101:27561:5822 2:N:0:CGAGGCCAAG+CCGGTAACAC
GGACTACGAGGGTTTCTAATCCTGTTTGCTACCCACACTTTCGGGCCTCAACGTCAGTTACAGTCCAGAAAGCCGCCTTCGCCACTGGTGTTCCTACATATATCTACGCATTTCACCGCTACACATGGAATTCCACTCTCATCTTCTGCACTCAAGTCTACCAGTTTCCAATGACCCTCCCCGGTTGAGCCGGGGGCTTTCACATCAGACTTAAGAAACCGACTCAGCTCGCTTTACGCCCAATAAATCCG
+
,FFFFFF,FFFFFFFFFFFFFFFFFFFFFFFFFFFFFFFFFFF,FFFFFFFFFFFFFFFF,FF:F,F:FFFF:,FFFFFFFFF::FFFF:FFFFF,FFFFFF:,,FF,FFFF,,F:F,FFFFFFFFF,,:FFFFFFF:FF,FF,F,:F,FFFFFFFFFF,F,F,:F:,FFFF,FFFFFFFF:F:FFFFF,FFFFFFF,F:FFFFFFF,FFFFFF,FFFF,,,FF,,,FFF,FF:FF::FFFF:,FFFFF,,
@A00769:42:HV3CFDRXX:1:2101:6958:5838 2:N:0:CGAGGCCAAT+CCGGTAACAC
GGACTACTCGGGTTTCTAATCCTGTTTGCTACCCACACTTTCGAGCCTCAACGTCAGTTACAGTCCAGTAAGCCGCCTTCGCCACTGGTGTTCTTCCATATATCTACGCATTTCACCGCTACACAAGGAGTTCCACTATCCTCTACTGCACTCAAGTCATCCAGTTTCCCATGACCCTCCCCGGTTGAGCCGGGGGCTTTCACATCAGACTTAAGAAACCGCCTGCGCTCGCTTTACGCCCACTATATCCG
+
FFFFFFF,FFFFF:FFFFFFFFFFFFFFFFFFFFFFFFFFFFFF,FFFFFFFFFFFFFFFFFFFFFFF,FFFFFFFFFFFFFF,FFFF:FFFFFFFF:,FFFFFF:FFFFF:FFFFFFF,FFFF:,FFFFFFFFFFF,,FFFFF:,,FFFFFFFFF,:F,:F,FFFF,F:F:FF:FFFFFFFFFF:F::FF:,FFFF:F:FFF:FF:,FFFFF:F,::FF:F,,,FFF:FFFFFFFF,FFFFFFF,FFF:,
@A00769:42:HV3CFDRXX:1:2101:25988:5854 2:N:0:CGAGGCCAAG+CCGGTAACAC
GGACTACTGGGGTATCTAATCCTGTTTGCTCCCCACGCTTTCGAGCCTCAGCGTCAGTTACAGACCAGAGAGCCGCCTTCGCCACTGGTGTTCCTCCATATATCTACGCATTTCACCGCTACACATGGAATTCCACTCTCCTCTTCTGCACTCAAGTCTCCCAGTTTCCAATGACCCTCCCCGGTTGAGCCGGGGGCTTTCACATCAGACTTAAGAAACCGCCTGCGCTCGCTTTACGCCCAATAAATCCG
+
FFFFFFFFFFFFFFFFFFFFFFFFFFFFFFFFFFFFFFFFFFFFFFFFFFFFFFFFFFFFFFF,FFFFFFFFFFFFFFFFFFFFFFFFFFFFFFFFFFFFFFFFFFFFFFFFFFFFFFFFFFFFFFFFFFFFF:FFFFFFFFFFFFFFFFFFFFFFFFFFFFFFFFFFFFFFFF,FFFFFFFFFFFF:FFFFF:FFFFFFFFFFFFFFFFFFFFF:FFFFFF:F,FFFFF,FFFFFF,FFFFFFFFFFFF,
@A00769:42:HV3CFDRXX:1:2101:4426:5869 2:N:0:CGAGGCCAAG+CCGGTACCAC
GGACTACTGGGGTATCTAATCCTGTTTGCTCCCCACGCTTTCGAGCCTCAGCGTCAGTTACAGACCAGAGAGCCGCCTTCGCCACTGGTGTTCCTCCATATATCTACGCATTTCACCGCTACACATGGAATTCCACTCTCCTCCTCTGCACTCAAGTCTCCCAGTTTCCAATGACCCTCCCCGGTTGAGCCGGGGGCTTTCACATCAGACTTAAGAAACCGCCTGCGCTCGCTTTACGCCCAATAAATCCG
+
FFFFFFFFFFFFFFFFFFFFFFFFFFFFFFFFFFFFFFFFFFFFFFFFFFFFFFFFF:FFFFFFFFFFFF:FFFFFFFFFFFFFFFFFFFFFFFFFFFFFF:FFFFFFFFFFFFFFFFFFFFFFFFFFFF:FFFFF:FFFFFF:FFF:FFFFFFFFFFFFFFFFFFFFFFFFFFFFFFFFFFFFFF:FFFFF:FFFFF,FFFFFFFF,FFFFFF:F,FFFFFFF,FFFFFFFFF:FFFFFFFFFFFFFFFF
@A00769:42:HV3CFDRXX:1:2101:1750:5995 2:N:0:CGAGGCCAAG+CCGGTAACAC
GGACTACCCGGGTTTCTAATACACATCTGACGCTGCCTTACCGCGGCTGCTGGCACCTGTCTCTTACACATCTGACGCTGCCGACGACCGGTAACACGTGTAGATCTCGGTGGTCGCCGTATCATTAAAAAAGGGGGGGGGGGGGGGGGGGGGGGGGGGGGGGGGGGGGGGGGGGGGGGGGGGGGGGGGGGGGGGGGGGGGGGGGGGGGGGGGGGGGGGGGGGGGGGGGGGGGGGGGGGGGGGGGGGGGGG
+
FFFFFFFFFFFFFFFFFFFFFFFFFFFFFFFFFFFFFFFFFFFFFFFFFFFFFFFFFFFFFFFFFFFFFFFFFFFFFFFFFFFFFFFFFFFFFFFFFFFFFFFFF:FFFFFFFFFF::FF:F:FFFFF::F,,,:,F,F:,F,FFFFFFFFFFFFFFFFFFFFFFFFFFFFFFFFFFFFFFFFFFFFFFFFFFFFFFFFFFFFFFFFFFFFFFFFFFFFFFFFFFFFFFFFFFFFFFFFFFFFFFFFFFFF
@A00769:42:HV3CFDRXX:1:2101:20591:6089 2:N:0:CGAGGCCAAG+CCGGTAACAC
GGACTACTGGGGTTTCTAATCCTGTTTGCTCCCCACGCTTTCGAGCCTCAGCGTCAGTTACAGACCAGAGAGCCGCCTTCGCCACTGGTGTTCCTCCATATATCTACGCATTTCACCGCTACACATGGAATTCCACTCTCCTCTTCTGCACTCAAGTCTCCCAGTTTCCAATGACCCTCCCCGGTTGAGCCGGGGGCTTTCACATCAGACTTAAGAAACCGCCTGCGCTCGCTTTACGCCCAATAAATCCG
+
FFFFFFFFFFFFFFFFFFFFFFFFFFFFFFFFFFFFFFFFFFFFFFFFFFFFFFFFFFFFFFFFFFFFFFFFFFFF:FFFFFFFFFFFFFFFFFFFFFFFFFFFFF:FFFFFFFFFFFFFFFFFFFFFF:FFFFFFFFFF:FFFFFFFFFFFFFFFFFFFFFFFFF:FFFFFFFFFFFFFFFFFFFFFFFF:FFFFFFFFFFFFFFFFFFFFFFFFFF,FF:FFFFFFFFFFF:F,F:F:FF:FFF,FFF:
@A00769:42:HV3CFDRXX:1:2101:9498:6104 2:N:0:CGAGGCCAAG+CCGGTAACAC
GGACTACCGGGGTATCTAATACACATCTGACGCTGCCTTACCGCGGCTGCTGGCAC
+
FFFFFFFFFFFFFFFFFFFF:FFFFFFF:FFFFFFFFFFFFFFFFFFFFFFFFFFF
@A00769:42:HV3CFDRXX:1:2101:9064:6167 2:N:0:CGAGGCCAAG+CCGGTAACAC
GGACTACTAGGGTTTCTAATCCTGTTTGCTCCCCACGCTTTCGAGCCTCAGCGTCAGTTACAGACCAGAGAGTCGCCTTCGCCACTGGTGTTCCTCCATATATCTACGCATTTCACCGCTACACATGGAATTCCACTCTCCTCTTCTGCACTCAAGTCTCCCAGTTTCCAATGACCCTCCCCGGTTGAGCCGGGGGCTTTCACATCAGACTTAAGAAACCGCCTGCGCTCGCTTTACGCCCAATAAATCCG
+
FFFFFFFFFFFFFFFFFFFFFFFFFFFFFFFFFFFFFFFFFFFFFFFFFFFFFFFFFFFFF:FFFFFFFFFFFFFFF:FFFFFFF,FFFFFF,FFFFFFFFFFFFF:FF:FFFFFF:FF:FFFFFFFFFFFF:FFFFFFFFF:,FFFFF,FFFFFFF:FFFFFFFFFFF:FFFFFFFFFFFFFFFFFFFFFFFFFFFFFFFFF,FF,FFFF:FFFFFF:FFFFFFFFFFFF:F,F:FFFFF,FF,,FFFFF
@A00769:42:HV3CFDRXX:1:2101:10330:6167 2:N:0:CGAGGCCAAG+CCGGTAACAC
TGACTACCAGGGTATCTAATTACCGCGGCGGCTGACAC
+
,F:,:F,,F,FF:FF,F:F,FF:FFF:::,F,FFF,FF
@A00769:42:HV3CFDRXX:1:2101:4227:6183 2:N:0:CGAGGCCAAG+CCGGTAACAC
GGACTACTGGGGTATCTAATCCTGTTTGCTGCCCACACTTTCGAGCCTCAACGTCAGTTACAGTCCAGAAAGCCGCCTTCGCCACTGGTGTTCTTCCATATATCTACGCATTTCACCGCTACACATGGAGTTCCACTTTCCTCTACTGCACTCAAGTCATCCAGTTTCCAAAGCAATTCATCAGTTGAGCTGAGGGCTTTCACTTCAGACTTAAATAACCGTCTGCGCTCGCTTTACGCCCAATAAATCCG
+
:FFFF:FFFF::FFFF:FFFFFF::FFF,FF:FFFFFFF:FFFFFFFFFFFF:FFF:F:F,,,:FFF:FFFFFFFFFFFFF:FFFFFFFFFF,:F:FFFFFFFFFFFF,:FFF::FFFFFFFFFF,:FFF:FFFFFFF,FFF,,FFF:FFFFFFFFFFFFFFFFFF,FFFFF,:FF,FF,F:F,,,FF:,F,FFFFFF,:FFFF,,F,FFFFFFFF,FFFFFFF,:FF,F,FFFFFF:,,FFFFFFF,,F,
@A00769:42:HV3CFDRXX:1:2101:29261:6198 2:N:0:CGAGGCCAAG+CCGGTAACAC
GGACTACTGGGGTTTCTAATTACCGCGGCGGCTGGCAC
+
:FFFFFFFFF:FFFFFFFFF:,FFFFFFFFFFFFFFFF
@A00769:42:HV3CFDRXX:1:2101:10737:6245 2:N:0:CGAGGCCAAG+CCGGTAACAC
GGACTACCGGGGTATCTAATACACATCTGACGCTGCCTTACCGCGGCTGCTGGCAC
+
FFFFFFFFFFFFFFFFFFFFFFFFFFFFFFFFFFFFFFFFFFFFFFFFFFFFFFFF
@A00769:42:HV3CFDRXX:1:2101:19407:6261 2:N:0:CGAGGCCAAG+CCGGTAACAC
GGACTACGGGGGTTTCTAATCCTGTTTGCTCCCCACGCTTTCGAGCCTCAGCGTCAGTTACAGACCAGAGAGCCGCCTTCGCCACTGGTGTTCCTCCATATATCTACGCATTTCACGGCTACACAGGGAATTCCACTCTCCTCTTCTGCACTCAAGTCTCCCAGTTTCCAATGTCCCTCCCCGGTTGAGCCGGGGGCTTTCACATCAGACTTAAGAAACCGCCTCCGCTCGCTTTACGCCCAATAAATCCG
+
FFFF::FFFFF:FF,:FFF,FF,F:FFFF::F:FF,FFFF:FFFF:FF:FFF:,FFF,FF,::F:FFFF:FFFFFF,F::FF,FFFFFFF,:F::FFF,::,:::FF:FFF:FFFF,,:FF:FF::,F,F::,F,FFFFFFFFF::,FFFFFF:F:FF:F:FFFF:F,F:,FF,:F:FF,F,,F:F,F:F,:FFFFFF,F,FFF:FFFFF:FF,FF,FFFF,F::,FF:::F,F,,FFF::,,:,FFFF::
@A00769:42:HV3CFDRXX:1:2101:18114:6308 2:N:0:CGAGGCCAAG+CCGGTAACAC
GGACTACGAGGGTATCTAATCCTGTTTGCTCCCCACGCTTTCGAGCCTCAGTGTCAGTTACAGACCAGAGAGTCGCCTTCGCCACTGGTGTTCCTCCATATATCTACGCATTTCACCGCTACACATGGAATTCCACTCTCCTCTTCTGCACTCAAGTCTCCCAGTTTCCAATGACCCTCCCCGGTTGAGCCGGGGGCTTTCACATCAGACTTAAGAAACCGCCTGCGCTCGCTTTACGCCCAATAAATCCG
+
FFFFFFFFFFF,FFFFFFFFFFFFFFFFFFFFFFFFFFFFFFFFFFFFFFFFFFFFFFFFFFFFFFFFFFFFFFFFFFFFFFFFFFFFFFFFFFFFFFFFFFFFFFFFFFFFFFFFFFF:FF:FFFFFFFFFFFFFFFFFFFFFFFFFFFFFFFFF,FFFFFFFFFFFF:FFFFFFFFFFFFFFFFFFFFFFFFFFFFFFFFFFFFFFFFFFF:FFFFFF,FFFF:FFFFFFFFFFF,FFFF:FFFFFF,,
@A00769:42:HV3CFDRXX:1:2101:1199:6386 2:N:0:CGAGGCCAAG+CCGGTAACAC
GGACTACAAGGGTATCTAATCCTGTTTGCTCCCCACGCTTTCGAGCATCAGCGTCAGTTACAGACCAGAGAGTCGCATTCGCAACTGGTGTTCCTCCATATATCTACGCATTTCACCGCTACACATGGAATTCCACTCTCCTCTTCTGCACTCAAGTCTCCCAGTTTCCAATGACCCTCCCAGGTTGAGCCGGGGGCTTTCACATCAGACTTAAGAAACCGCCTGCGCTCGATTTACGCCCAATAAATCCG
+
FFFFFFFFFFFFFFFFFFFF,,:F,,FFFF:F,FFF:FFFF:::F,,F,F::F,,F,:FFFF,FFF:,FFF:FF::,FFF,:,,,:F:FFF:,FF:FF:,,FFFFFF,,FFFF::,,F,,,:::F,FF:,:F:,:,,,FF,F:,F,,F,,,F:,,:,,:F::,FF,F,:::FFF,FF:,::,FFF,F,::,FFFFF:,,:,,,::::F:,F,F,F,,F,,F,,,:::,F,:,,,:,:F,:F,,,,,,,,,F
@A00769:42:HV3CFDRXX:1:2101:12707:6402 2:N:0:CGAGGCCAAG+CCGGTAACAC
GGACTACGGGGGTATCTAATCCTGTTTGCTACCCACACTTTCGAGCCTCAACGTCAGTTACAGTCCAGAAAGCCGCCTTCGCCACTGGTGTTCTTCCATATATCTACGCATTTCACCGCTACACATGGAGTTCCACTTTCCTCTACTGCACTCAAGTCATCCAGTTTCCAAAGCAATTCCTCAGTTGAGCTGAGGGCTTTCACTTCAGACTTAAATAACCGTCTGCGCTCGCTTTACGCCCAATAAATCCG
+
FFFFFFFFFFFFFFFFFFFFFFFFFFFFFFFFFFFFFFFFFFFFFFFFFFFFFFFFFFF:FFFFFFFFFFFFFFFFFFFFFFFFFFFFFFFFFFFFFFFFFFFFFFFFFFFFFFFFFFFFFFFFFFFFFFFFFFFFFFFFFFFFFFFFFFFFFF:FFFFFFFF:FFFFFFFFFFF:F:FFFFFFFFFFFFFFFF:FFFFFFFFFFFFFFFFFFFFFF,FFF,FFFF:FFFFFFFFFF,FFFFFF:FFFFF,
@A00769:42:HV3CFDRXX:1:2101:13955:6402 2:N:0:CGAGGCCAAG+CCGGTAACAC
GGACTACCGGGGTTTCTAATCCTGTTTGCTCCCCACGCTTTCGAGCCTCAGCGTCAGTTACAGACCAGAGAGCCGCCTTCGCCACTGGTGTTCCTCCATATATCTACGCATTTCACCGCTACACATGGAATTCCACTCTCCTCTTCTGCACTCAAGTCTCCCAGTTTCCAATGACCCTCCCCGGTTGAGCCGGGGGCTTTCACATCAGACTTAAGAAACCGCCTGCGCTCGCTTTACGCCCAGTAAATCCG
+
FFFFFFFFFFFFFFFFFFFFFFFFFFFFFF,FFFFFFFFFF,FFFFFFFFFFFFFFFFFFFFFFFFFFFFFFF:FFFFFFFF:FFFFFFFFFF:FFFF:FFFFFFF,FFFFFFF:FFFFFFFFFFFFFFFFFF:FFF:FFFFFFFF:FFFFFFFFFFFFFFFFFFFFFFFFFFFFFFFF:FFFFFFFFFFFFFFF:FFF,,::FFFFFF,FFFFFF,F:FFF,,FFFFFF:,FFFF:,:F:F,,,::F,,,
@A00769:42:HV3CFDRXX:1:2101:28113:6464 2:N:0:CGAGGCCAAG+CCGGTAACAC
GGACTACCAGGGTTTCTAATACACATCTGACGCTGCCTTACCGCGGCTGCTGGCAC
+
FFFFFFFFFFFFFFFFFFFFFFFFFFFFFFFFFFFFFFFFFFFFFFFFFFFFFFFF
@A00769:42:HV3CFDRXX:1:2101:16839:6480 2:N:0:CGAGGCCAAG+CCGGTAACAC
GGACTACGCGGGTATCTAATCCTGTTTGCTCCCCACGCTTTCGAGCCTCAGCGTCAGTTACAGACCAGAGAGCCGCCTTCGCCACTGGTGTTCCTCCATATATCTACGCATTTCACCGCTACACATGGACTTCCACTCTCCTCTTCTGCACTCAAGTCTCCCAGTTTCCAATGACCCTCCCCGGTTGAGCCGGGGGCTTTCACATCAGACTTAAGAAACCGCCTGCGCTCGCTTTACGCCCAATAAATCCG
+
F:FFF:FFFFFFFFFFFFFFFFFFF,FFFFFFFFFFF,FFFFFFFFFFFFFFFFF:FFFFFFFFF,FFFFFFFFFFFFFFFFF,FFF:FFFFFFF,FFF::FFFFFFFFFFFFFFFFFF:FF,FFFFFF,FFFFFFF:FFFFFFFFFFFFFFFF,FFFFFF:F:F:FFFFFFF:FFFFFFFF:F:FFFFFFFFFFFFFFFFFFFFFF:FFFFFFFFF,:FFF:FFFFF:F:FFFFF,,FFFFFFFF,FFF,
@A00769:42:HV3CFDRXX:1:2101:2013:6574 2:N:0:CGAGGCCAAG+CCGGTAACAC
GGACTACTCGGGTTTCTAATCCTGTTTGCTCCCCACGCTTTCGAGCCTCAGCGTCAGTTACAGACCAGAGAGTCGCCTTCGCCACTGGTGTTCCTCCATATATCTACGCATTTCACCGCTGCACCTGGAATTCCACTCTCCTCTTCTGCACTCAAGTCTCCCAGTTTCCAATGACCCTCCCCGGTTGAGCCGGGGGCTTTCACATCAGACTTAAGAAACCGCCTGCGCTCGCTTTACGCCCAATAAATCCG
+
FFFFFFFFFFFFFFFFFFFFFFFFFFFFFFFFFFFFFFFFFFFF:FF:FFFFFFFFFFFFFFFFFFFFFFFFFFFFFFFFF,F,FFFFFF:FF,FFFF:FFFFFF::FFFFFFFFFF,FFFFF:,FFFFFFFFFFFF,FFFFFFFFFFF,FFFFFFF,FF:FFF,FFFFFFFFFF,F:FFFFFFFFFFF:FFFFFFFFFFFFFFFFF,FFFFFFF,FF,FFFF,FFFFFFFFF:FF::FFFFFFFFF:F,,
@A00769:42:HV3CFDRXX:1:2101:7916:6621 2:N:0:CGAGGCCAAG+CCGGTAACAC
GGACTACCGGGGTTTCTAATCCTGTTTGCTACCCATACTTTCGAGCCTCAGCGTCAGTTACAGTCCAGAAAGCCGCCTTCGCCACTGGTGTTCTTCCATATATCTACGCATTTCACCGCTACACATGGAGTTCCACTTTCCTCTACTGCACTCAAGTCATCCAGTTTCCAAAGCAATTCCTCAGTTGAGCTGAGGGCTTTCACTTCAGACTTAAATAACCGTCTGCGCTCGCTTTACGCCCAATAAATCCG
+
FFFFFFFFFFFFFFFFFFFFFFFF:FFFFFFFFF:FFFFFFFFFFFFFFFFFFFFFFFFFFFFFFFFFFFFFFFFFFFFFFFFFFFFFFFFFFFFFFFFFFFFFFFFFFFFFFFFFFFFFFFFFFFFFFFFFFFFFFFFFFFFFFFFFFFFFFFFFFFFFFFFFFFFFFFFF:FFFFFFFFFFFFFFFFFFFFFFFFFFFFFFFFFF:FFF,FFFFFFFF,:FFFFFFFFFFFFFFF::FFFFFFFFFFFF
@A00769:42:HV3CFDRXX:1:2101:4987:6715 2:N:0:CGAGGCCAAG+CCGGTAACAC
GGGGGGGGGGGGGGGGTGGGATGGAAAAAAAAAAGAGAAAACAAGACACGGAAAACAAGACAAAAATAAAAAAAAAAAAAAAAAAAAAAAAACCAAAAAAAGAAAAAAAAAATGGGGGGGGGGAGGGGGAATGAGGGAGGGGGGGGGGGGGGGGGGGGGGGGGGGGGGGGGGGGGGGGGGGGGGGGGGGGGGGGGGGGGGGGGGGGGGGGGGGGGGGGGGGGGGGGGGGGGGGGGGGGGGGGGGGGGGGGG
+
FFFFF::FF:,::,::,:,,,,,,,,,,,:,:,:,,,,,,,,,:,,,,,,,,,,,,,,,,,,,,,,,:,,,FFF:F:F,F:F,,:,,,,,,,,,:,,:,,,,:,,,,,,:,,,,,,,,,,:,:,,,,,,,,,,:,,,,,,,,,,:F:,FFFFFFFFFFFFFFFFFFFFFFFFFFFFFFFFFFFFF:FFFFFFFFFFF:F:FFFFFFFFFFFFFFFFFFFFFFFFFF:FFFFFFFFFF:FFFFFFFFFFFFF
@A00769:42:HV3CFDRXX:1:2101:11098:6778 2:N:0:CGAGGCCAAG+CCGGTAACAC
GGACTACAGGGGTTTCTAATCCTGTTTGCTACCCACACTTTCGAGCCTCAACGTCAGTTACAGTCCAGAAAGCCGCCTTCGCCACTGGTGTTCTTCCATATATCTACGCATTTCACCGCTACACATGGAGTTCCACTTTCCTCTACTGCACTCAAGTCATCCAGTTTCCAAAGCAATTCCTCAGTTGAGCTGAGGGCTTTCACTTCAGACTTAAATAACCGTCTGCGCTCGCTTTACGCCCAAGAAATCCG
+
FFFFFFFFFFFFFFFFFFFFFFFFFFFFFFF:FFFFFFFFFFFFFFFFFFFFFFFFFFFFFFFFFFFFFFFFFFFFFFFFFFFFFFFFFFFFFFFFFFFFFFFFFFFFFFFFFFFFFFFFFFFFFFFFFFFFFFFFFFFFFFFFFFFFFFFFFFFFFFFFFFFFFFFFFFFFFFFFFFFFFFFFFFFFFFFF,FFFFFFFFFFFFF:FFFFFFFFFFFFF,FFFFFFFFFFFFFF,FFFFFFF,FFFFF,:
@A00769:42:HV3CFDRXX:1:2101:32280:6793 2:N:0:CGAGGCCAAG+CCGGTAACAC
GGACTACGGGGGTATCTAATACACATCTGACGCTGCCTACACATCTGACGCTGCCTTACCGCGGCGGCTGACAC
+
FFFFFFFFFFFFFFFFFFFFFFFFFFFFFFFFFFFFFF:FFFFFFFFFFFFFFFFFFFFFFFFFFFFFFFFFFF
@A00769:42:HV3CFDRXX:1:2101:7048:6840 2:N:0:CGAGGCCAAG+CCGGTAACAC
GGACTACGGGGGTTTCTAATCCTGTTTGCTCCCCACGCTTACGAGCCTCAGCGTCAGTTACAGACCAGAGAGCCGCCTTCGCCACTGGTGTTCCTCCATATATCTACGCATCTCACCGCTACACATGGAATTCCACTCTCCTCTTCTGCACTCAAGTCTCCCAGTTTCCAATGACCCTCCCCGGTTGAGCCGGGGGCTTTCACATCAGACTTAAGAAACCGCCTGCGCTCGCTTTACGCCCAATAAATCCG
+
,FFF,FF,F:FFFFFFFFFFFFFFFFFFFFF:F,FFF,FF,FFFF:FFFFFFFFFFFFFFFFFFFFFF:FFFFFFFFFFF:FF:F,FFFFFFFFFFFF:FFFF::FFFF,,FFFFFF,F,FFFFFFFFF:FF:FFFFFF:FFFFFFF,FF:,FFFFF:F:FFF,,FF,:FFF,FFFFFFFFFFFFF:FFFF,:,F:FFF:,::FFFFFFF:,FFFFFFFFF:F,,,,FFFF,,F::FF:FFFF:FFFF,F,
@A00769:42:HV3CFDRXX:1:2101:29903:6872 2:N:0:CGAGGCCAAG+CCGGTAACAC
GGACTACCCGGGTATCTAATCCTGTTCGCTCCCCACGCTTTCGAGCCTCAGCGTCAGTTACAGACCAGAGAGCCGCCTTCGCCACTGGTGTTCCTCCATATATCTACGCATTTCACCGCTACACATGGAATTCCACTCTCCTCTTCTGCACTCAAGTCTCCCAGTTTCCAATGACCCTCCCCGGTTGAGCCGGGGGCTTTCACATCAGACTTAAGAAACCGCCTGCGCTCGCTTTACGCCCAATAAATCCG
+
FFFFFFFFFFFFFF:FFFFFFFFFFFFFFFFFFFFFFFFF:FFFFFFFFFFFFFF:FFFFFFFFFFFFFFFFFFFFFFFFFFFFFFFFFFFFFFFFF:FFFFFFFFFFFFFFFFFFFFFFFFFF,FFFFFFFFFFFFFFF:FFFFFFFFFFFFFFFFFFFFFFFFFFFF,FFFFFFFFFFFFFFFF:FFFFFFFFFFF:FFFFFFFFFFFFFFFFFFFFFFFFFFFF::FFFFFFFFFFFFFFFF:FFFFF
@A00769:42:HV3CFDRXX:1:2101:10710:6887 2:N:0:CGAGGCCAAG+CCGGTAACAC
GGACTACGGGGGTTTCTAATCCTGTTTGCTCCCCACGCTTTCGAGCCTCAGCGTCAGTTACAGACCAGAGAGTCGCCTTAGCCACTGGTGTTCCTCCATATATCTACGCATTTCACCGCTACACATGGAATTCCACTCTCCTCTTCTGCACTCAAGTCTCCCAGTTTCCAATGACCCTCCCCGGTTGAGCCGGGGGCTTTCACATCAGACTTAAGAAACCGCCTGCGCTCGCTATACGCCCAATAAATCCG
+
,FFFFFFFFF:F,FFFFFFFFFFFFFFFFFFFFFFFFFFF:FF,FFFF:FFFF::FF,F,FFFF:,F,FFF:F:,F,F,,FF,FFF:F,FF:F,F:::FF,F,,FFF,FFFF,FFFFFFFFFFF:FF:FF:FFFFF,,:FFFFFF,FFFFFF,FF,FF:,FFF,:FFF:FFFF,F:,FFFFFF,:F,F,FFFFF:FFF,FFFFFFFFFFFF:::,FFFF,FFFFFF,FFF:FF,FF:FFFFFFFFFFFF,,
@A00769:42:HV3CFDRXX:1:2101:11740:6887 2:N:0:CGAGGCCAAG+CCGGTCACAC
GGACTACACGGGTATCTAATCCGGTTTGCTCCCCACACTTTCGAGCCTCAGCGTCAGTTACAGACCAGAGAGTCGCCTTCGCCACTGGTGTTCCTCCATATATCTACGCATTTCACCGCTACACATGGAATTCCACTCTCCTCTTCTGCACTCAAGTCTCCCAGTTTCCAATGACCCTCCCCGGTTGAGCCGGGGGCTTTCACATCAGACTTAAGAAACCGCCTGCGCCCGCTTTACGCCCAATAAATCAG
+
F:F,,:FFFFFF:F,FF,FF::,FFFF:FFFFFFFFFFFFFFF:F:F,:,FFFFFFF:F:FFFFF,FFFF:FFFFFFFF:FFFFF:FFFFFF:FFFFFFFFFFFFFF:FFFF,FF:FFFF:FFFFFFFF,FFF:F,,,FFF::,:FF:,FFFF,,:FFFF,FFFFF:FFFF:F:FF:F,FFF:,FFFFF:,,::FFFF:FFFFF:FFF:FF:,F:FFF:FF:FFFFFFFF:FFFF:FFFFFF:FFFFFFF,
@A00769:42:HV3CFDRXX:1:2101:16812:6903 2:N:0:CGAGGCCAAG+CCGGTAACAC
GGACTACAAGGGTATCTAATCCTGTTTGCTCCCCACGCTTTCGAGCCTCAGCGTCAGTTACAGACCAGAGAGCCGCCTTCGCCACTGGTGTTCCTCCATATATCTACGCATTTCACCGCTACACATGGAATTCCACTCTCCTCTTCTGCACTCAAGTCTCCCAGTTTCCAATGACCCTCCCCGGTTGAGCCGGGGGCTTTCACATCAGACTTAAGAAACCGCCTGCGCTCGCTTTACGCCCAATAAATCAG
+
FFFFFFFFFFFFFF:FFFF,::FF::FFFFFFFFFFFFFFFFFF:FFFFF,FFFFFFFFFFFFFF:FFFFFFF:,:FFFFFFFFF:FFFFF:FFF,FFFFFFFFFFFFFFFFFFFFFF:::FFFFFFFFF::,FFFFFFFFFF:FFF:FFFFFFF,FFFFFFFFF,,F:FF,:,F::FFFFF,FF:FFFFF,FFFF,F:FFFFFFF,,:FF,FFFFFFFFFFF:FFFFFF,FF:FF,FFFFFFFFF:FFF,
@A00769:42:HV3CFDRXX:1:2101:3794:6934 2:N:0:CGAGGCCAAG+CCGGTAACAC
GGACTACGGGGGTTTCTAATCCTGTTTGCTCCCCACGCTTTCGAGCCTCAGCGTCAGTTACAGACCAGAGAGCCGCCTTCGCCACTGGTGTTCCTCCATATATCTACGCATTTCACCGCTACACATGGAATTCCACTCTCCTCTTCTGCACTCAAGTCTCCCAGTTTCCAATGACCCTCCCCGGTTGAGCCGGGGGCTTTCACATCAGACTTAAGAAACCGCCTGCGCTCGCTTTACGCCCAATAAATCCG
+
FFFFF:FFFFFFFFFFFFFFFFFFFFFFFFFFFFFFFFFFFFFFFFFFFFFFFFFFFFFFFFFFFF:FFFFFFFFFFFFFFFFFFFFFFFFFFFFFFFFFFFFFFFFFFFFFFFFFFFFFFFFFFF:FFFFFFFF:FFFFFFF:FF:FF:FFF:FFF:FFFFF:FFFFF:,FFFFFFFFFFFFFFFFFFFFFFFFFFFFF:FFFFF:FFFFF,FFFFFFF:F:FFFFFFFFFF:FFFFFFFFFFFF:FFFF
@A00769:42:HV3CFDRXX:1:2101:15537:6981 2:N:0:CGAGGCCAAG+CCGGTAACAC
GGACTACTAGGGTTTCTAATACACATCTCCGATTACCGCGGCTGCTGACAC
+
FFFFFFFFFFFFFFFFFFFFFFFFFFFFFFFFFFFFFFFFFFFFFFFFFFF
@A00769:42:HV3CFDRXX:1:2101:22535:6981 2:N:0:CGAGGCCAAG+CCGGTAACAC
GGACTACCGGGGTATCTAATCCTGTTTGCTCCCCACGCTTTCGAGCCTCAGCGTCAGTTACAGACCAGAGAGCCGCCTTCGCCACTGGTGTTCCTCCATATATCTACGCATTTCACCGCTACACATGGAATTCCACTCTCCTCTTCTGCACTCAAGTCTCCCAGTTTCCAATGACCCTCCCCGGTTGAGCCGGGGGCTTTCACATCAGACTTAAGAGACCGCCTGCGCTCGCTTTACGCCCAATAAATCCG
+
FFFFFFFFFFFFFFFFFFFFFFFFFFFFFFFFFFFFFFFFFFFFFFFFFFFFFFFFFFFFFFFFFF:FFFFFFFFFFFFFFFFFFFFFFFF:FFFFFFFFFFFFFFFFFFFFFFFFFFFFFFFFFFFF:FFFFFFFFFFFFFFFFFFFFFFFFFFFFF:FFFFFFFFFF:FFFFFFFFFFFF:FFFFFFFFFFFFFFFFFFFFF:FFFFFFFFF,FFFFFFFFFFFFFFFFFFFFFFFFF:FFFFFFFF,,
@A00769:42:HV3CFDRXX:1:2101:16170:7012 2:N:0:CGAGGCCAAG+CCGGTAACAC
GGACTACTAGGGTTTCTAATACACTTACCGCGGCGGCTGGCAC
+
FFFFFFFFFFFFFFFFFFFFFFFFFFFFFFFFFFFFFFFFFFF
@A00769:42:HV3CFDRXX:1:2101:29622:7012 2:N:0:CGAGGCCAAG+CCGGTAACAC
GGACTACTCGGGTTTCTAATCCTGTTTGCTCCCCACGCTTTCGAGCCTCAGCGTCAGTTACAGACCAGAGAGCCGCCTTCGCCACTGGTGTTCCTCCATATATCTACGCATTTCACCGCTACACATGGAATTCCACTCTCCTCTTCTGCACTCAAGTCTCCCAGTTTCCAATGACCCTCCCCGGTTGAGCCGGGGGCTTTCACATCAGACTTAAGAAACCGCCTGCGCTCGCTTTACGCCCAATAAATCCG
+
FFFFFFFFFFFFFFFFFFFFFFFFFFFFFFFFFFFFFFFFFFFFFFFFFFFFFFFFFFFFFFFFFFFFFFFFFFFFFFFFFFFFFFFFFFFFFFFFFFFF:FFFFFFFFFFFFFFFFFFF:F:FFFFFFFFFFFFFFFFFFFF:FF:FFFFFFFFF,FFFFFFFFFFFFFF:FFFFFFFFFFF,FFFFFFFFFFFFFFFFFFFF:FFFFFFFFFFFFFFFFFFF,F,FFFFFFFFFFFFFFF:FFFFFFF:
@A00769:42:HV3CFDRXX:1:2101:1515:7059 2:N:0:CGAGGCCAAG+CCGGTAACAC
GGACCGGGTATCTAATCCTGTTTGCTCCCCACGCTTTCGAGCCTCAGCGTCAGTTACAGACCAGAGAGTCGCCTTCGCCACTGGTGTTCCTCCATATATCTACGCATTTCACCGCTACACATGGAATTCCACTCTCCTCTTCTGCACTCAAGTATCCCAGTTTCCAATGACACTCCACGGTTGAGCAGGGGGCTTTCACATGAGACTTAAGAAACCGCCTGCGCTCGCTTTAGGGCCAAAAAAGCCGGATG
+
,FFF:FFFFFFFFFFFFFFFFFF:FFFFF:F:FFFFFFFF,FFFFFFF:FFFFFFF,FFF::F:F:FFF:F,,,:::F,FF::F:FFFFFFF:F,FFF:FFFF,FF,FFFFF::FFF:FF:,F:F,FFF:F:F:,F,FFF:,,F::,:,FF,:,,F:,F,FF,FF:F:,FF,F,:F,:F:F:FFFF,F:FF,,FFFFFFF,,F,,:,F,:,FF::,::,F,,FFFF,FF,FF,F,,F:,,,,,,:,,,FF,
@A00769:42:HV3CFDRXX:1:2101:22553:7075 2:N:0:CGAGGCCAAG+CCGGTAACAC
GGACTACGGGGGTATCTAATCATCAAACCAGCAGACACCTTACCGCGGCGGCTGACAC
+
FFFFFFFFFFFFFFFFFFFFFFFFFFFFFFFFFFFFFFFFFFFFFFFFFFFFFFFFFF
@A00769:42:HV3CFDRXX:1:2101:18964:7091 2:N:0:CGAGGCCAAG+CCGGTAACAC
GGACTACAGGGGTTTCTAATCCTGTTCGCTCCCCACGCTTTCGAGCCTCAGCGTCAGTTACAGACCAGAGAGCCGCCTTCGCCACTGGTGTTCCTCCATATATCTACGCATTTCACCGCTACACATGGAATTCCACTCCCCTCTTCTGCACTCAAGTCTCCCAGTTTCCAATGACCCTCCCCGGTTGAGCCGGGGGCTTTCACATCAGACTTAAGAAACCGCCTGCGCTCGCTTTACGCCCAATAAATCCG
+
:FFFFFFFFFFFFFFFFFFFFFFFFFFFFFFFFFFFFFFFFFFFFFFFF:FFFFFFFFFFFFFFFF:FFFFFFFFFFFFFFFFFFFFFFFFFFFFFFFFFFFFFFF,FFFF:FFFFFFFFFFFFF:FFF:FFFFFFFF:FF:FFFFFFFFFFFFFFF:FF,FFFF:FFFFFFFFFFFFFFFFFFFF:FFFFFFFFF:FFFFF:FFFFF:FFFFFFFFFFFFFF,,FFFFFFFFFFFFFFFFFFFFFFFF:,
@A00769:42:HV3CFDRXX:1:2101:26323:7091 2:N:0:CGAGGCCAAG+CCGGTAACAC
GGACTACTGGGGTATCTAATCCTGTTTGCTCCCCACGCTTTCGAGCCTCAGCGTCAGTTACAGACCAGAGAGCCGCCTTCGCCACTGGTGTTCCTCCATATATCTACGCATTTCACCGCTACACATGGAATTCCACTCTCCTCTTCTGCACTCAAGTCTCCCAGTTTCCAATGACCCTCCCCGGTTGAGCCGGGGGCTTTCACATCTGACTTAAGAAACCGCCTGCGCTCGCTTTACGCCCAATAAATCCG
+
FFFFFFFFFFFFFFFFFFFFFFFFFFFFFFFFFF,FFFFFFFF:FFF:F:FFFFF,FFFFFFFFFFFFFFFFFFFFFFFFFFFFFFFFFFFFFF:FFF,FFFFFFFFFFF:FFF:F:FFFFFFFFFFF,FFFFFFFF:FFFF,F,FFF:FFFFFFFFFFFFF:F,FFFFF,:FFFFFFFFFFFFFFFFFF:FFFFF:FFFFFFF:F,FFF:FF,FFFFFFFFF:FFFFFFFFFFF:F:FFFFFFFFF:FFF
@A00769:42:HV3CFDRXX:1:2101:22878:7106 2:N:0:CGAGGCCAAG+CCGGTACCAC
GGACTACTGGGGTTTCTAATCCTGTTTGCTCCCCACGCTTTCGAGCCTCAGCGTCAGTTACAGACCAGAGAGTCGCCTTCGCCACAGGTGTTCCTCCATATATCTACGCATTTCACCGCTACACATGGAGTTCCACTTTCCTCTACTGCACTCAAGTCATCCAGTTTCCAAAGCAATTCCTCAGTTGAGCTGAGGGCTTTCACATCAGACTTAAGAAACCGCCTGCGCTCGCTTTACGCCCAATAAATCCG
+
FFFFFFFFFFFFFFFFFFFFFFFFFFFFFFFFFFFFFFFFFFFFFFFFFFFFFFF:F:FFFFFFFFFF:FFFFFFFFFFFFFFFF:FFFFFFFFFFFFFFFFFFFFFFFFFFFFFFFFFF:FFFFFFFFFFFFFFFFFFFFFFFFFFFFFFFFFFFFFFFFFFFFF:FFFFFFFFFFFFFFFF,FFFFFFFFFFFFFFFFFFFF:FFFFFFFFFFF:FFFFFFFFFFFFFFFF,FFF:FFFFF:FF:FFF:
@A00769:42:HV3CFDRXX:1:2101:27896:7153 2:N:0:CGAGGCCAAG+CCGGTAACAC
GGACTACTCGGGTTTCTAATCCTGTTCGCTCCCCACGCTTTCGAGCCTCAGCGTCAGTTACAGACCAGAGAGCCGCCTTCGCCACTGGTGTTCCTCCATATATCTACGCATTTCACCGCTACACATGGAATTCCACTCTCCTCTTCTGCACTCAAGTCTCCCAGTTTCCAATGACCCTCCCCGGTTGAGCCGGGGGCTTTCACATCAGACTTAAGAAACCGCCTGCGCTCGCTTTACGCCCAATAAATCCG
+
:FFFFFFFFFFFFFFFFFF:FF:FFFFFFFFFFFFF::FFFFFFFFFF:FFFFFFFF::FFFF:F:FFFFFF,FFFFFFFF:FFFFFFFFFFF,,F:F,FFFF:FFF:FFF:FFFFFFFFFFFFFFFFFF:FF:FFF:FF:FFF,:FFF:FFF:FFF:FFFF:FFFFFFFFFF:F,FF:F::FF:FFFFF:::FFF:FFFF,FFFFF::FFF:FFFFF,F:F:,FF,FF:,,FFF,FF,FFFFFF::F:,:
@A00769:42:HV3CFDRXX:1:2101:10619:7200 2:N:0:CGAGGCCAAG+CCGGTAACAC
GGACTACGGGGGTTTCTAATCCTATTTGCTCCCCACGCTTTCGTGCCTGAGCGTCTGTTTCAGTCCAGGCGGCCGCCTTCGCCACTGGTGTTCTTCCATATCTCTACGCATTTTACCGCTACACATGGAGTTCCGCCGCCCTCTCCTGTACTCAAGTTCTCCAGTCTCATCAGCCAACAGAAGTTAAGCTTCTGCCTTTCACTCATGACTTGAAGAACCGCCTGATCACCCTTTACGCCCAATCATTCCGG
+
FFFFFFFFFFFFFFFFFFFFFFFFFFFFFFFFFFFFFFFFFFFFFFFFFFFFFFFFFFFFFFFFFFFFFFFFFFFFFFFFFFFFFFFFFFFFFFFFFFFFFFFFFFFFFFFFFFFFFFFFFFFFF:FFFFFFFF:FFFFFFFFFFFFFFFFFFFFFFFFFFFFFFFFFFFFFFFFF:FFFFF:FF:FF:F:FFFFFFFFF,FFF:FFFFFFFFF:FFFFFFFFF,FF:FFF:FF:FFFFFFF:F,FFFF::
@A00769:42:HV3CFDRXX:1:2101:14172:7216 2:N:0:CGAGGCCAAG+CCGGTAACAC
GGACTACCGGGGTTTCTAATACACATCTGACGCTGCCCGCTGCCTTACCGCGGCGGCTGACAC
+
FFFFFFFFFFFFFFFFFFFFFFFFFFFFFFFFFFFFFFFFFFFFFFFFFFFFFFFFFFFFFFF
@A00769:42:HV3CFDRXX:1:2101:16405:7326 2:N:0:CGAGGCCAAG+CCGGTACCAC
GGACTACCGGGGTATCTAATCCTGTTTGCTCCCCACGCTTTCGAGCCTCAGCGTCAGTTACAGACCAGAGAGCCGCCTTCGCCACTGGTGTTCCTCCATATATCTACGCATTTCACCGCTACACATGGAATTCCACTCTCCTCTTCTGCACTCAAGTCTCCCAGTTTCCAATGACCCTCCCCGGTTGAGCCGGGGGCTTTCACATCAGACTTAAGAAACCGCCTGCGCTCGCTTTACGCCCAATAAATCCG
+
,,FFFFFF,:,,FFFFFFFFFF,:FF:FFF:FFFFFF::FFFFFF:F:FFFF,F::F:FFFFFFFF:FFFF:F,:FFFFFFFFFFFFFF,FF:F:FF:FF:FFFFFFFFF:F,FFFFFFFFFFFFFF,FFFFFFFF,FFFF,F,,FF:FFFFFFF,FFFFFFF,F,FF,FF,:FFFFFF,:FFFF:FFF,F:,F:F:FFFFFFFFFF:FFF:FF,F,F:FF,FFFF,,FFFFFFFF:FFFFFFFFFFFF,,
@A00769:42:HV3CFDRXX:1:2101:20989:7341 2:N:0:CGAGGCCAAG+CCGGTAACAC
GGACTACTCGGGTTTCTAATCCTGTTTGCTCCCCACGCTTTCGAGCCTCAGCGTCAGTTACGGACCAGAGAGCCGCCTTCGCCACTGGTGTTCCTCCATATATCTACGCATTTCACCGCTACACATGGAATTCCACTCTCCTCTTCTGCACTCAAGTCTCCCAGTTTCCAATGACCCTCCCCGGTTGAGCCGGGGGCTTTCACATCAGACTTAAGAAACCGCCTGCGCTCGCTTTACGCCCAATAAATCCG
+
FFFFFFFFFFFFFFFFFFFFFFFFFFFFFFFFFFFFFFFFFFF:FFFFFFFFFFFFFFFFFFFFFFFFFFFFFFFFFFFFFFFFFFFFFFF:FFFFFFFFFFFFF:FFFFFFFFFFFFF:FFFFFFFFF,FFFFFFFFFFFFFFFFFFFFFFFFFFFFFFFFFFFFFFFFFFFFFFFFFFFFFFFFF:FFFFFFFFFF:FFFFFFFFFFFF,F:FFF,FFFFFFFFFFFF:FFFFFF,FFFFFFF:FFF:,
@A00769:42:HV3CFDRXX:1:2101:17906:7357 2:N:0:CGAGGCCAAG+CCGGTAACAC
GGACTACAGGGGTATCTAATCCTGTTCGCTCCCCACGCTTTCGAGCCTCAGCGTCAGTTACAGACCAGAGAGCCGCCTTCGCCACTGGTGTTCCTCCATATATCTACGCATTTCACCGCTACACATGGAATTCCACTCTCCTCTTCTGCACTCAAGTCTCCCAGTTTCCAATGACCCTCCCCGGTTGAGCCGGGGGCTTTCACATCAGACTTAAGAAACCGCCTGCGCTCGCTTTACGCCCAATAAATCCG
+
FFFFF:FFFFFFFFFFFFFFFFFFFFFFFFFFFFFFFFFFFFFF:FFFFFFFFFFFFFFFFFFFFFFFFFFFFFFFFFFFFFFFFFFFFFFFFFFFF,FFFFFFFFFFFFFFFFFFFFFFFFFFFFFFFFFFFFFFFFFFFFF,FFFFFFFFFFFFFFFFFFFFFFFF:,FFF:FFFFFFFFFFFFFFFFFFFFF:FFFFF:FFFF,FFFFFFFFFF,:FFFFFFFFFFFFFFF:FFFFFFFF,FF:FFFF
@A00769:42:HV3CFDRXX:1:2101:5846:7420 2:N:0:CGAGGCCAAG+CCGGTAACAC
GGACTACAGGGGTTTCTAATCCTGTTTGCTACCCACACTTTCGAGCCTCAACGTCAGTTACAGTCCAGAAAGCCGCCTTCGCCACTGGTGTTCTTCCATATATCTACGCATTTCACCGCTACACATGGAGTTCCACTTTCCTCTACTGCACTCAAGTCATCCAGTTTCCAAAGCAATTCCTCAGTTGAGCTGAGGGCTTTCACTTCAGACTTAAATAACCGTCTGCGCTCGCTTTACGCCCAATAAATCCG
+
FFFFFFFFFFFFFFFFFFFFFFFFFFFFFFFFFFFFFFFFFFFFFFFFFFFFFFFFFFFFFFFFFFFFFFFFFFFFFFFFFFFFFFFF:FFFFF:FFFFFFFFFFFFFFFFFFFFFFFFFFFFFFFFFFFFFFFFFFFFFFFFFFFFFFFFFFFF,FFFFFFFFFFFFFFFFFFF:FFFFFFF,FFFF:FFF:F::FFFFFFFFFF:FFFFFFFFFF:FFF,:FFFFF:F:FFFFFF,FFFFFF,,:FF,:
@A00769:42:HV3CFDRXX:1:2101:6894:7420 2:N:0:CGAGGCCAAG+CCGGTAACAC
GGACTACTAGGGTTTCTAATCCTGTTCGCTCCCCACGCTTTCGAGCCTCAGCGTCAGTTACAGACCAGAGAGCCGCCTTCGCCACTGGTGTTCCTCCATATATCTACGCATTTCACCGCTACACATGGAATTCCACTCTCCTCTTCTGCACTCAAGTCTCCCAGTTTCCAATGACCCTCCCCGGTTGAGCCGGGGGCTTTCACATCAGACTTAAGAAACCGCCTGCGCTCGCTTTACGCCCAATAAATCAG
+
FFFFFFFFFFFFFFFFFFFFFFFFFFFFFFFFFFF:FFFFFFFF:FFFF,FFFFFFF,FFF:FFFFFFFF:FF:FFFFFFFFF:FFFFFFF:FF:FFFFFF:FFF:FFFFF:FF,FF::FFFFF:F:FF:FFF,FFFFFFF,FFFF:FF:FFFF::FF:FFFF::FFFF::FF,FFFFFFFFFFFFFFFF,F:F:F:FFFFFF,FFF:FFFF,:,FFFFFFFFFFFFFFFFFFFFFFFFFF:F::FF:F,,
@A00769:42:HV3CFDRXX:1:2101:8413:7482 2:N:0:CGAGGCCAAG+CCGGTAACAC
GGACTACGGGGGTTTCTAATACACATCTGACGCTGCCTTACCGCGGCTGCTGGCA
+
FFFFFFFFFFFFFFFFFFFFFFFFFFFFFFFFFFFFFFFFFFFFFFFFFFFFFFF
@A00769:42:HV3CFDRXX:1:2101:7157:7498 2:N:0:CGAGGCCAAG+CCGGTAACAC
GGACTACGGGGGTTTCTAATACACATCTGACGCTGCCTTACCGCGGCTGCTGGCA
+
FFFFFFFFFFFFFFFFFFFFFFFFFFFFFFFFFFFFFFFFFFFFFFFFFFFFFF:
@A00769:42:HV3CFDRXX:1:2101:5077:7529 2:N:0:CGAGGCCAAG+CCGGTAACAC
GGACTACCGGGGTATCTAATTCTGTTTGCTCCCCACGCTTTCGAGCCTCAGCGTCAGTTACAGTCCAGAGAATCGCCTTCGCCACTGGTGTTCTTCCTAATCTCTACGCATTTCACCGCTACACTAGGAATTCCATTCTCCTCTCCTGCACTCTAGACTTCCAGTTTGAAATGCAGCACTCAAGTTGAGCCCGAGTATTTCACATCTCACTTAAAAATCCGCCTACGCTCCCTTTACGCCCAGTAAATCAG
+
FFFFF:FFFFFFFFFFFFFFFFFFFFFFFFFFFFFFFFFFFFFFFFFFFFFFFFFFFFFFFFFFFFFFFFFFFFFFFFF:FFFFFF:FFFFFFFF,FF,FFFFFFFFFF,FFFF:FFFFFFF:F:FFFFFFFF:F::FFFF:FFFFFFFFFFFFFFF,FFFFFFFFFFFFF,:FFFFFFFF,F:FF:FFFFF:FFFF::FF:FFFF:FFF:FF:F:FFFF:F:FFF:,FFFFFFFF::FF:,FF:,FFF:,
@A00769:42:HV3CFDRXX:1:2101:24704:7576 2:N:0:CGAGGCCAAG+CTGGTAACAC
GGACTACGAGGGTTTCTAATCCTGTTTGCTCCCCACGCTTTCGAGCCTCAGCGTCAGTTACAGACCAGAGAGCCGCCTTCGCCACTGGTGTTCCTCCAAATAACTACGCATTTCACCGCTCCACATGGAATTCCACTCTCCTCTTCTGCACTCAAGTCTCCCAGTTTCCAATGACCCTCCCCGGTTGAGCCGGGGGCTTTCACAACAGACTTAAGAAACCGCCTGCGCTCGCTTTACGCCCAATAAATCCG
+
F,:FFFFF,:FF:,F,::F,FFFFFF:FF:FFFFF:,FFF,F:F,FFFFF,FF,FF,FFFFFF,FFFFFFFFF:FFFFFF,:F:FFF:FFF,FFF:FF::::,FFF,FFFF,,F:F:F:F,:FFF,FFFFFFF:FFF:FFFFFF:::FFFFFF:F,FF,FFFF,,F:F,FF,FFFFFF:FFFF,FF:FFFFF,FFFFFF,FFFF,:F:FF,:FFFF:FFFFFFF,F:FFFFFFFFFFFFFFFFFFFFFFF:
@A00769:42:HV3CFDRXX:1:2101:2672:7592 2:N:0:CGAGGCCAAG+ACGGTAACAC
GGACTACGGGGGTTTCTAATCCTGTTTGCTCCCCACGCTTTCGAGCCTCAGCGTCAGTTGCAGTCCAGTGAGCTGCCTTCGCAATCGGAGTTCTTCGTGATATCTAAGCATTTCACCGCTACACCACGAATTCCGCCCACCTCTACTGTACTCAAGGCTGCCAGTTTCCACTGCAATTTTACGGTTGAGCCGCAAACTTTCACAACTGACTTAACAATCCACCTACGCTCCCTTTAAACCCAATAAATCCG
+
FFFFFFFFFFFFF:FFFFFFFFFFFFFFFFFFFFFFFFFFFFF:F:F:FFFFFFFFF,:,FFF,FF:F:F,FFFFFFFFFFFFF:FFFFFFFFFFFFFFFF,FFFFFFFFFFFFFFFFFFFFFFFFFFFF:FFF,FFF,FF:FFFF,FF,FFFFFFFFF:FF:FF:F:,FF,:F,::,,FFFFFFF,::FF,FF:FFFFFFFFFFF,:FFFFFFFFFFFFF:FFFFFFFFFFF:F::FFFF:FFFFFFF,F
@A00769:42:HV3CFDRXX:1:2101:27407:7654 2:N:0:CGAGGCCAAG+CCGGTAACAC
GGACTACGGGGGTTTCTAATCCTGTTTGCTCCCCACGCTTTCGAGCCTCAGCGTCAGTTACAGACCAGAGAGTCGCCTTCGCCACTGGTGTTCCTCCATATATCTACGCATTTCACCGCTACACATGGAATTCCACTCTCCTCTTCTGCACTCAAGTCTCCCAGTTTCCAATGACCCTCCCCGGTTGAGCCGGGGGCTTTCACATCAGAATTAAGAAACCGCCTGCGCTCGCTTTACGCCCAATAAATCCG
+
F,FFFFFFFF:FF:FFFFFFF,,F:FFFFFF,F,FF::FFF:,FF:F,FFFFF::F:FFF:FFFFFF:FFFFFFFFF,FFF:FFFF:FFFFF,FFF,FFFFF,F,FFF:FFF:,:FFF,FFFFFFFFFFFFF,,FFFFFFFFF:FFF:F:FFFFFF:FFFFFFFFFFFFFF,F:F:FFFFFF::,,:::,FF:F:FF,F:FFFF,FFFF,,:FFFFFFFF::FFFF,FFF,FFFFF:FFFFFFFF:,F,::
@A00769:42:HV3CFDRXX:1:2101:23502:7686 2:N:0:CGAGGCCAAG+CCGGTAACAC
GGACTACGAGGGTATCTAATCCTGTTTGCTCCCCACGCTTTCGAGCCTCAGCGTCAGTTACAGACCAGAGAGCCGCCTTCGCCACTGGTGTTCCTCCATATATCTACGCATTTCACCGCTACACATGGAATTCCACTCTCCTCTTCTGCACTCAAGTCTCCCAGTTTCCAATGACCCTCCCCGGTTGAGCCGGGGGCTTTCACATCAGACTTAAGAAACCGCCTGCGCTCGCTTTACGCCCAATAAATCCG
+
FFFFFFFFFFFFFFFFFFFFFFFF::F:FFFFFFFFFF,FFFFF:FFFFFFFFFFFFFFFFFFFFF:FFFFFFFFFFFFFF:FFFFFFFFFF:FFFFFFFFF:FFFFFFFFFFFF,FFF,:FFFF:FF:FFFFFFFFFFFFFFF:FFF:FFFFFF,:FFFFF:FFF,FFFF:FFFFFFF,FFFFFF:FFF,,FF:F,,FFF,FF,FF,FF:FFF,FFFF,:FF:,:FFFFFFF,,F,FF:FF:FFFFFFF,
@A00769:42:HV3CFDRXX:1:2101:12915:7701 2:N:0:CGAGGCCAAG+CCGGTAACAC
GGACTACTCGGGTTTCTAATACACATCTGACGCTGCCTTACCGCGGCTGCTGGCACCTGTCTCTTATAACATCTGACGCTGCCGACGACCGGTAACACGTGTATATCTAGGTGGTCGCCGGATCATTAAAAAAGGGGGGGGGGGGGGGGGGGGGGGGGGGGGGGGGGGGGGGGGGGGGGGGGGGGGGGGGGGGGGGGGGGGGGGGGGGGGGGGGGGGGTGGGGGGGGGGGGGGGGGGGGGGGGGGGGGGGG
+
,FFF,F:,FFF:FF,FFFFFF,F,FF,,:F:FFFFFFFF::,:::FF,FFFF,FFF:F::,FFFFFFFF,:F,F,F:,FFFF:FFF:FF:F,:FFFF:F,,FF,FFFF,FFF,::,FF:,,::FFF:F,::,,,F,:FF,F:,::F:FFFF,FFFFFF:FFFFFFFFFFF,FFF,:F:FF:FF:FF,F,F,F,,F,FFFFFF,F,F,FFF:FFFFF,F,F,FFF:FFF:FFF:F:F::FF,F,FFFFFFFF
@A00769:42:HV3CFDRXX:1:2101:17119:7780 2:N:0:CGAGGCCAAG+CCGGTAACAC
GGACTACTGGGGTTTCTAATCCTGTTCGCTCCCCACGCTTTCGAGCCTCAGCGTCAGTTACAGACCAGAGAGCCGCCTTCGCCACTGGTGTTCCTCCATATATCTACGCATTTCACCGCTACACATGGAATTCCACTCTCCTCTTCTGCACTCAAGTCTCCCAGTTTCCAATGACCCTCCCCGGTTGAGCCGGGGGCTTTCACATCAGACTTAAGAAACCGCCTGCGCTCGCTTTACGCCCAATAAATCCG
+
FFFFFFFFFFFFFFFFFFFFFFF:FF:FFFFFFFFFF:FFFFFFFFFFFFFFFFFFFFF:FF:FFFFFFFFFFFFFFFFFFFFFFFFFFFFFFFFFFFFFFFFFFFFFFFFFFFFFF:FFFFFFF:FFFFFFFFFFFFFFFFFF,FFFFFFFFFF:FFFF:F,FFFF,FFFFFFFFFFFFFF:FFFFFFFFFFFFFFFFFFFFFFF:FFFFFFF:FFFFFFFFF,FFFFFFFFFFFF:FFFFFFFFFFF,:
@A00769:42:HV3CFDRXX:1:2101:21712:7780 2:N:0:CGAGGCCAAG+CCGGTAACAC
GGACTACGCGGGTATCTAATCCTGTTTGCTCCCCACGCTTTCGAGCCTCAGCGTCAGTTACAGACCAGAGAGTCGCCTTCGCCACTGGTGTTCCTCCATATATCTACGCATTTCACCGCTACACATGGAATTCCACTCTCCTCTTCTGCACTCAAGTCTCCCAGTTTCCAATGACCCTCCCCGGTTGAGCCGGGGGCTTTCACATCAGACTTAAGAAACCGCCTGCGCTCGCTTTACGCCCAATAAATCCG
+
FFFFFFFFFFFFFFFFFFFFFFFFFFFFFFFFFFFFFFFFFFFFFFFFFFFFFFFFFFFFFFFFFFFFFFFFFFFFFFFFFFFFFFFFFFFFFFFFFFFFFFFFFFFFFFFFFFFFFFFFFFFFFFFFFFFFFFFFFFFFFFFFFFFFFFFFFFFFFFFFFFFFFFF:FFFFFFFFFFFFFFFFFFFFFFFFFFFFFFFFFFFFFFFFFFFFFFFF:FFF,FFFFFFFFF:FFFFFFFFFFFF:FFFFF:F
@A00769:42:HV3CFDRXX:1:2101:20229:7811 2:N:0:CGAGGCCAAG+CCGGTAACAC
GGACTACCAGGGTTTCTAATCCTGTTTGCTCCCCACGCTTTCGAGCCTCAGCGTCAGTTACAGACCAGAGAGTCGCCTTCGCCACTGGTGTTCCTCCATATATCTACGCATTTCGCCGCTACACATGGAATTCCACTCTCCTCTTCTGCACTCAAGTCTCCCAGTTTCCAATGACCCTCCCCGGTTGAGCCGGGGGCTTTCACATCAGACTTAAGAAACCGCCTGCGCTCGCTTTACGCCCAATAAATCCG
+
:FFFFFFFFFFFFFFFFFFFFFFFFFFFFFFFFFFFFFFFFFFFFFFFFFFFFFFFFFFFFFFFFFFFFFF:FFFFFFFFFFFFFFFFFFF:FFFFFFFFFFFFFFFFFFFFFFFFFFF:FFFF,FFFF,FFFFFFFFF:FFFFFFFFFFFFFFFFFFFFFFFFFFFFF:FFFFFFFFFFFFF:FFFFFFFFFFFFFFFFFFFFFFFF:FFFFF,:FFFF:FFFF,:FFF:FFFFFFFFFFFFFFFFF:FF
@A00769:42:HV3CFDRXX:1:2101:19217:7874 2:N:0:CGAGGCCAAG+CCGGTAACAC
GGACTACTCGGGTTTCTAATCCTGTTTGCTCCCCACGCTTTCGAGCCTCAGCGTCAGTTACAGACCAGAGAGCCGCCTTCGCCACTGGTGTTCCTCCATATATCTACGCATTTCACCGCTACACATGGAATTCCACTCTCCTCTTCTGCACTCAAGTCTCCCAGTTTCCAATGACCCTCCCCGGTTGAGCCGGGGGCTTTCACATCAGACTTAAGAAACCGCCTGCGCTCGCTTTACGCCCAATAAATCCG
+
FFFFFFFFFFFFFFFFFFFFFFFFFFFFFFFFFFFFFFFFFFFFFFFFFFFFFFFFFFFFFFFFFFFFFFFFFFFFFFFFFFFFFFFFFFFFFFFFFFFFFFFFFFFFFFFFFFFFFFFFFFFFFFFFFFFFFFFFFFFFFFFFFFFFFFFFFFFFFFFFFFFFFFFFFFFFF:FFFFFFFFFFFFFFFFFFFFFFFFFFFFFFFFFFFFFFFFFFFFFFFF:FFFFFFF,FFFFFFFFFFF:FFFFFFFF
@A00769:42:HV3CFDRXX:1:2101:20030:7874 2:N:0:CGAGGCCAAG+CCGGTAACAC
GGACTACCAGGGTTTCTAATCCTGTTTGCTCCCCACGCTTTCGAGCCTCAGCGTCAGTTACAGACCAGAGAGTCGCCTTCGCCACTGGTGTTCCTCCATATATCTACGCATTTCGCCGCTACACATGGAATTCCACTCTCCTCTTCTGCACTCAAGTCTCCCAGTTTCCAATGACCCTCCCCGGTTGAGCCGGGGGCTTTCACATCAGACTTAAGAAACCGCCTGCGCTCGCTTTACGCCCAATAAATCCG
+
FFFFFFFFFFFFFFFFFFFFFFFFFFFFFFFFFFFFFFFFFFFFFFFFFFFFFFFFFFFFFFFFFFFFFFFFFFFFFFFFFFFFF:FFFF:FFFFFFFF:FFFFFFFFF:F:FFFFFFFFFFFF,FFFFFFFFFFFFFFFFFFFFFFFFFFFFFFFFFF:F:FFFFF,FFFFFFFFFFFFFFFFFFFFFFFFFFFFFFFFFFFFFFFFFFF:FF,F:FFFFFFF:FFFFFFFFFFFFFFFFFFFF,FFFF:
@A00769:42:HV3CFDRXX:1:2101:2112:7905 2:N:0:CGAGGCCAAG+CCGGTAACAC
GGACTACCAGGGTATCTAATCCTGTTCGCTCCCCACGCTTTCGAGCCTCAGCGTCAGTTACAGACCAGAGAGCCGCCTTCGCCACTGGTGTTCCTCCATATATCTACGCATTTCACCGCTACACATGGAATTCCACTCTCCTCTTCTGCACTCAAGTCTCCCAGTTTCCAATGACCCTCCCCGGTTGAGCCGGGGGCTTTCACATCAGACTTAATAAACCGCCTGCGCTCGCTTTACGCCCAATAAATCAG
+
FFFFFFFFFFFFFFFFFFFFFFFFFF:FFFFFFFFFFFFFF:FFFFFFFFFFF,:FFFFFFFFFFFFFFFFFF:FFFF:FFFFFFFFFFFFFFFFFFFFFFFFFFFFF,FFFFFFFF:FFFFFFF:FFFFFFFFFFFFFF,FFF:FFFFFFFFFF:F,F,FFFFFFFFFFFFFFFF,FFFFF,FFFFFFFFF:FFF,FFFFFFF,:F,,FFFFF,FFFF:,:FF,FFF:F,FF:FFFFFFFFF,,FFFFF,
@A00769:42:HV3CFDRXX:1:2101:17155:7968 2:N:0:CGAGGCCAAG+CCGGTAACAC
GGTCAAAAAGAGTTTATAAAAATATAAACAAACCACCAGAAAAAACCACAGAGACAGAAAAAGAAAAAAAAAACACCAAAGCACCTAGAATTAAAAAAAAAATAAAAACAATTAAAAACCACACAAAAAAATAAACACACAACAAAAAAAAACAAAAAAACCACAATCCAAAAAAAAAACCCCCAAAAAACATGAACTTTCACAAAACACAAAAAAAAACACCATAACAACCACAAACACCAAAAAAACA
+
F,,,,,,,FF,,,F:,,FF,:F,:,,::,,,,:,FFF:,:FF,F,,:F,F,,,FF:,,,::F,:,,F,FFFF:,,:F,:F:,,F,,:,F,,,F:,,F:F:FF,F,FF::F,,,:::F:F,F,:,FFFFF,,,FFF,,:FFFF,F::F,,,,:,FF,FF:F,FF,F:,FF:FF:,F::F,,,FFFF,,:,F,,:,F,,:,,FF,F,:F,F,:::,FFFFF,FF,F,,FFF:,,FF,FF:FF:FFF:,,,,,
@A00769:42:HV3CFDRXX:1:2101:4906:7983 2:N:0:CGAGGCCCAG+CCGGTAACAC
GGACTACACGGGTTTCTAATCCTGTTTGCTCCCCACGCTTTCGAGCCTCAGCGTCAGTTACAGACCAGAGAGTCGCCTTCGCCACTGGTGTTCCTCCATATATCTACGCATTTCACCGCTACACATGGAATTCCACTCTCCTCCTCTGCACTCAAGTCTCCCAGTTTCCAGTGACCCTCCCCGGTTGAGCCGGGGGCTTTCACATCAGACTTAAGAAACCGCCTGCGCTCGCTTTACGCCCAATAAATCCG
+
:::FFFFFFFFFFFFFFFFFF:FFFFFFFF:FFFFFFFFFFFFFFFFFFF,FFFFFFF:F:FFF,FFFFFFFFFFFFFFF:FFFFFFFFF:FFFFFFFFFFFFFFFFFFFFFFFFFF:FFFFFFFFFFFF:F:FFF:FFFFF,FFFFFFFFFFFF,FFFFFFF:FF:,FFFF:FFFFFFFF:F,FF,F,FFF:FFF,FFFFFFFFFF,,:,FFF::,F:FFF:F:F,FFF,FFFF:F,FFFF::FFFFF,F
@A00769:42:HV3CFDRXX:1:2101:25437:7999 2:N:0:CGAGGCCAAG+CCGGTAACAC
GGACTACGGGGGTTTCTAATCCTGTTTGCTACCCACACTTTCGAGCCTCAACGTCAGTTACAGTCCAGAAAGCCGCCTTCGCCACTGGTGTTCTTCCATATATCTACGCATTTCACCGCTACACATGGAGTTCCACTTTCCTCTACTGCACTCAAGTCATCCAGTTTCCAAAGCAATTCCTCAGTTGAGCTGAGGGCTTTCACTACAGACTTAAATAACCGTCTGCGCTCGCTTTACGCCCAATAAATCCG
+
FFFFFFFFFFFFFFFFFFFFFFFFFFFFFFFFFFFFFFFFFFFFFFFFFFFFFFFFFFFFFFFFFFFFFFFFFFFFFFFFFFFFFFFFFFFFFFFFFFFFFFFFFFFFFFFFFFFFFFFFFFFFFFFFFFFFFFFF:FFF:FFFFFFFFFFFFFFFFFFFFFFFFFFFFFFFFFF,FFFFFF:FFFFFFFFFFFF:FFFFFFFF,FFFFFFFFFFFFFFF::FF:FFFFFFFFFFFFFFFFFFFFFFFFFF
@A00769:42:HV3CFDRXX:1:2101:5394:8046 2:N:0:CGAGGCCAAG+CCGGTAACAC
GGACTACGGGGGTTTCTAATCCTGTTCGCTCCCCACGCTTTCGAGCCTCAGCGTCAGTTACAGACCAGAGAGCCGCCTTCGCCACTGGTGTTCCTCCATATATCTACGCATTTCACCGCTACACATGGAATTCCACTCTCCTCTTCTGCACTCAAGTCTCCCAGTTTCCAATGACCCTCCCCGGTTGAGCCGGGGGCTTTCACATCAGACTTAAGAAACCGCCTGCGCTCGCTTTACGCCCAATAAATCCG
+
FFFFFFFFFFFFFFFFFFFFFFFFFFFFFFFFFFFFFFFFFFFFFFFFFFFFFFFFFFFFFFFFFFFFFFFFFFFFFFFFFFFFFFFFFFFFFFFFFFFFFFFFFFFFFFFFFFFFFFFFFFFFFFFFFFF:FFF::FFFFFFFFFF:FFFFFFF:FFFFFFF:FFFFFFFFFFFFFFFFFFFFFFFFFFFFF:FFFFFFFFF:FF,FFFFFFF,,FFFFFFFFFFFFFFFF:FFFF,FFFFFFFFFFFF,
@A00769:42:HV3CFDRXX:1:2101:26838:8046 2:N:0:CGAGGCCAAG+CCGGTAACAC
GGACTACTGGGGTTTCTAATCCTGTTTGCTCCCCACGCTTTCGAGCCTCAGCGTCAGTTACAGACCAGAGAGCCGCCTTCGCCACTGGTGTTCCTCCATATATCTACGCATTTCACCGCTACACATGGAATTCCACTCTCCTCTTCTGCACTCAAGTCTCCCAGTTTCCAAAGACCCTCCCCGGTTGAGCCGGGGGCTGTCACATCAGACTTAAGAAACCGCCCGCGCTCGCTTTACGCCCAATAAATCCG
+
FFFFFFF:FFFFF:FFFFFFFFFFFFFF:FFFFFFFFFFFFFFFFF:FF,FFFFFFF:FFFFFF,FFF:FFFFFFFFFFFFFFF:FFFFFFFFFFFFFFF,F,FFFFFF:FFFFF,FFFF:FFF,FFFF,FFFFFFF:FF:F,F:FF:FF:FFFFFFFF,FFFF::FFFFF,FFFFFFF:FF,,FFFF:FF::FFFFF,FFFFF,:FFF,:FFFFFFFFF:,F,F:FF:F,FFFFFF,FFFF,FFFFFFF:
@A00769:42:HV3CFDRXX:1:2101:4354:8093 2:N:0:CGAGGCCAAG+CCGGTAACAC
GGACTACCGGGGTTTCTAATCCTGTTTGCTCCCCACGCTTTCGAGCCTCAGCGTCAGTTACAGACCAGAGAGTCGCCTTCGCCACTGGTGTTCCTCCATATATCTACGCATTTCACCGCTACACATGGAGTTCCACTTTCCTCTACTGCACTCAAGTCATCCAGTTTCCAAAGCAATTCCTCAGTTGAGCTGAGGGCTTTCACTTCAGACTTAAATAACCGTCTGCGCTCGCTTTACGCCCAATAAATCCG
+
FFFFFFFFFFFFFFFFFFFFFFFFFFFFFFFFFFFFFFFFFFFFFFFFFFFFFFFFFFFFFFFFFFFFFFFFFFFFFFFFFFFFFFFFFFFFFFFFFFFFFFFFFFFFFFFFFFFFFFFFFFFFFFFFFFFFFF:FFFFFFFFFFFFFFFFFFFFFFFFFFFFFFFFFFFFFFFFFFFFFFFFFFFFFFFFFFFFFFFFFFFFF:FFFFFFFFFFFFFFF:,FFFFFFFFFFFFFFF:FFFFFFFFFFFF:
@A00769:42:HV3CFDRXX:1:2101:30789:8124 2:N:0:CGAGGCCAAG+CCGGTAACAC
GGACTACAAGGGTTTCTAATACACATCTCCGAGCTTACCGCGGCGGCTGACAC
+
FFFFFFFFFFFFFFFFFFFFFFFFFFFFFFFFFFFF:FFFFFFFFFFFFFFFF
@A00769:42:HV3CFDRXX:1:2101:17761:8140 2:N:0:CGAGGCCAAG+CCGGTAACAC
GGACTACTCGGGTTTCTAATCCTGTTTGCTACCCACACTTTCGAGCCTCAACGTCAGTTACAGTCCAGAAAGCCGCCTTCGCCACTGGTGTTCTTCCATATATCTACGCATTTCACCGCTACACATGGAGATCCACTTTCCTCTACTGCACTCAATTCATCCAGTTTCCAAAGCAATTCCTCAGTTGAGCTGAGGGCTTTCACTTCAGACTTAAATAACCGACTGCGCTCACTTTACGCCCAATAAATCCG
+
F:FFFFFFFFFFFFFFFFFFFFFFFFFFFFFFFFFFFFFFFFF:FFFFFFF:FFFFFFFFF,F:FFFFFFFFFFFFFFFF,FFFF,F:FF,FFF:F:FFFFFFFFFFFFFFFFFF,FFFFF:FFFFF,FF,FF:FFF::F,FFF::::FFFFFFF,,,::F::,,F,FF:FF,,F:::F,:FFF,,:F,:F,:F,F,FF:F:F,::F::FFFF:F:F:::,,F:,:F:FF:FF:FF:,FF:F:F,F:FF,:
@A00769:42:HV3CFDRXX:1:2101:16550:8171 2:N:0:CGAGGCCCAG+CCGGTCACAC
GGACTACAGGGTGTCTAATCCTGTTTGCTCCCCACACTTTCGAGCCTCAGCGGCAGTTAGAGCCCAGCAAGCCGCCTTCGCCACTGGTGGTCCTCCGAAGTTCTACGCAGTTCACTGCTACCCTCGGACTTCCGCTAGCCTCTACTCCACTCAAGAACTACAGGTTTGGATGCAGCTCCGCAGTTAAGCGGCGGCATTTCACAACCAACTTGCAGTCCCGTCTGAGCTCCCTTTACACCCCGTATCTACGG
+
F:FFF,FFFFF,,F,F,FF,::F::FFF,FFFF,F,FF,,:FFFFF:FFFFF:FFF:FF:FFFF::FFFFFFF:FF,F:FF:FFFFF,FF:FF:F::,F,,F,,:F,FF,F:FFFFF,FFF:F:FFFF,FFFF:FF,:,FF:,FFFF,FFFFFF,FFFFFFFF,FFF,FFFF:,:FFF,FFFFFF,FF:,FFFFFF,:FFF:F,FFF:FFFFF,FFFFFFFFF,,F,FFFFF::FFFFFF,:FF,FF,FF,
@A00769:42:HV3CFDRXX:1:2101:5394:8234 2:N:0:CGAGGCCAAG+CCGGTAACAC
GGACTACTCGGGTTTCTAATACACAACTGACGCTGCTTACCGCGGCGGCTGACAC
+
FFFFFFFFFFFFFFFFFFFFFFFFFFFFFFFFFFFFFF:FFFFFFFFFFFFFFFF
@A00769:42:HV3CFDRXX:1:2101:24288:8234 2:N:0:CGAGGCCAAG+CCGGTAACAC
GGACTACGGGGGTTTCTAATCCTGTTTGCTACCCACACTTTCGAGCCTCAACGTCAGTTACAGTCCAGAAAGCCGCCTTCGCCACTGGTGTTCTTCCATATATCTACGCATTTCACCGCTACACATGGAGTTCCACTTTCCTCTACTGCACTCAAGTCATCCAGTTTCCAAAGCAATTCCTCAGTTGAGCTGAGGGCTTTCACTTCAGACTTAAATAACCGTCTGCGCTCGCTTTACGCCCAATAAATCCG
+
FFFFFFFFFFFFFFFFFFFFFFFFFFFFFFFFFFFF,FFFFFFFFFFFFFFFFFFFFFFFFFFFFFFFFFFFFFFFFFFFFFFFFFFFFF:FFFFFFFFFFFFFFFFFFFFFFFFFFFFFFFFFFFFFFFF:FFFFFFFFFFFF:FFFFFF:FFFFFFFFFF:FFFFFFFF:FFFFFFFFFFFFFFFFFFFFFFFFFFF,FFF:FF:FFFFF:FFFFFFFFFF,FFFFFFFFF:FFF:FFFFF,:FFFFFF
@A00769:42:HV3CFDRXX:1:2101:15248:8296 2:N:0:CGAGGCCAAG+CCGGTAACAC
GGACTACTGGGGTATCTAATACACATCTCCGATTACCGCGGCTGCTGACAC
+
FFFFFFFFFFFFFFFFFFFFFFFFFFFFFFFFFFFFFFFFFFFFFFFFFFF
@A00769:42:HV3CFDRXX:1:2101:7401:8328 2:N:0:CGAGGCCCAG+CCTGTAACAC
GGACTACGAGGGTTTCTAATCCTGTTTGCTACCCACGCTTTCGAGCCTCGGCGTCAGATAAAGAAAAGAAAGCAGCCTTCGCCAAAGGTGTTCATACATATATCTAAGCATTTCACCGCTACACCTTGAATTCCACAATCCTCTACTAAACTCTAGTCACACAGTATACAATGAACATACCCGGTTGAGCCGCGAGCTTTCACATCAGACTTAACAAACCGCCTCCGCTCGCTTTACACCCAATAAATCCG
+
FFFFFFFF,FFFF,FFFFFFFFFFFFFFFF,FFFFFFFFFFFFFFFFFF,,FFFFFF,FF,FF,:,,F,,FFF:FFFFFFFF,FF:FFFFF,F::F:::FF,FFFF,FFFFFFFFFFFFFFFFF,,:,:FFFFF,F,F,FF,F,,FF,,:FFF,FFFF:F,FFFF,FF,:FFF:,::FFF,FFFFFFFFFF,,F,,,FFFFFFFFF:,FFFFF,,FFFF:FFFF,FFFFF,FFFFF,:FFFF:FFFFF:F:
@A00769:42:HV3CFDRXX:1:2101:25192:8359 2:N:0:CGAGGCCAAG+CCGGTCACAC
GGACTACTAGGGTTTCTAATCCTGTTTGCTCCCCACGCTTTCGAGCCTCAGCGTCAGTTACAGACCAGAGAGTCGCCTTCGCCACTGGTGTTCCTCCATATATCTACGCATTTCACCGCTACACCTGGAATTCCACTATCCTCTTCTGCACTCAAGGCTCCCAGTTTCCAATGACCCTCCCCGGTTGAGCCGGGGGCTTTCACATCAGACTTAAGAAACCGCCTGCGCTCGCTTTACGCCCAATAAATCCG
+
FFFFFFF,FFFFFFFFFFFFFFFFFFFFFFFFFFFFFFFFFFFFFFFFFFFFFFFFFFFFFFFFFFFFFFF,F,FFFFFFFFFF,FFFFF:FFFFFFFFFFFFFFFFFFF:,FFFFFFFF,FFF,FFFFFFFFFF:,:FFFFFFFF,FFFFFFFFF,FFFFFFFFFFFFFF,FFFF::FFFFFFF:FFFFFFFFFFFFFFF:FFFFFFFFFFFFFF:FFF:FFFFFFFFFFFFFFFF:FFFFF:,F,FFFF
@A00769:42:HV3CFDRXX:1:2101:28438:8406 2:N:0:CGAGGCCAAG+CCGGTAACAC
GGACTACGCGGGTTTCTAATCCTGTTTGCTCCCCACGCTTTCGAGCCTCAGCGTCAGTTACAGACCAGAGAGTCGCCTTCGCCACTGGTGTTCCTCCATATATCTACGCATTTCACCGCTACACATGGAATTCCACTCTCCTCTTCTGCACTCAAGTCTCCCAGTTTCCAATGACCCTCCCCGGTTGAGCCGGGGGCTTTCACATCAGACTTAAGAAACCGCCTGCGCTCGCTTTACGCCCAATAAATCCG
+
FFFFFFFFFFFFFFFFFFFFFFFFFFFFFFFFFFFFFFFFFFFFFFFFFFFFFFFFFFFFFFFFFFFFFFFFFFFFFFFFFFFFFFFFFFFFFFFFFFFFFFFFFFFFFFFFFFFFFFFFFFFF,FFFFFFFFFFFFFFFFFFFFFFFFFFFFFFFFFFFFFFFFFFFFFFFFFFFFFFFFFF:FFFFFFFFFFFFFFFFFFFFFFFFFFFFFFFFF:FFFFF:FFFFFFFFFFFFF:FFFF:FFFFFFFF
@A00769:42:HV3CFDRXX:1:2101:18602:8531 2:N:0:CGAGGCCAAG+CCGGTAACAC
GGACTACTCGGGTATCTAATCCTGTTCGCTCCCCACGCTTTCGAGCCTCAGCGTCAGTTACAGACCAGAGAGCCGCCTTCGCCACTGGTGTTCCTCCATATATCTACGCATTTCACCGCTACACATGGAATTCCACTCTCCTCTTCTGCACTCAAGTCTCCCAGTTTCCAATGACCCTCCCCGGTTGAGCCGGGGGCTTTCACATCTGACTTAAGAAACCGCCTGCGCTCGCTGTACGCCCAATAAATCCG
+
FFFFFFFFFFFFF:FFFFFFFFFFFFFFFFFFFFFFFFFFFFFFFFFFFFFFFFFFFFFFFFFFFFFFFFFFFFFFFFFFFF:FFFFFFFFFFFFFFFFFFFFFFFFFFFFFFF:FFFFFFF:FFFFFFFFFFFF:F:FF:,FFFFFFFFFFFF:FFFFFFF,FFFFFFFFFFFFFFFFFFFFFF:FFFFFFFFFFF:F,:FF:FF,,F:FFF:FFFF:FFFF,:FFFFFFFF,:F:FFFFF,F,FFF:FF
@A00769:42:HV3CFDRXX:1:2101:10185:8578 2:N:0:CGAGGCCAAG+CCGGTAACAC
GGACTACAGGGGTTTCTAATGGATTACCGCGGCTGCTGACAC
+
:FFFFFFFFFFFFFFFFFFFFFFFFFFFFFFFFF:FFFFFFF
@A00769:42:HV3CFDRXX:1:2101:23873:8578 2:N:0:CGAGGCCAAG+CCGGTAACAC
GGACTACGAGGGTTTCTAATCCTGTTTGCTCCCCACGCTTTCGAGCCTCAGCGTCAGTTACAGACCAGAGAGCCGCCTTCGCCACTGGTGTTCCTCCATATATCTACGCATTTCACCGCTACACATGGAATTCCACTCTCCTCTTCTGCACTCAAGTCTCCCAGTTTCCAATGACCCTCCCCGGTTGAGCCGGGGGCTTTCACATCAGACTTAAGAAACCGCCTGCGCTCGCTTTACGCCCAATAAATCCG
+
FFFFFFFFFFFFFFFFFF:FFFFFFFFFFFF:FFFFFFFFFFF:FFFFFFFFFFFFFFFFFFFFFFFFFFFFFFFFFFFFFFFFFFFFFFFFFFFFFFFFFFFFFFFFFFFFFFFFFFFFFFFFFFFFFFFFFFFFFFFFFFF:FFFFFFFFFFFFFFFFFFFFFFFFFFFFFFFFFFFFFFFFFFFFFFFFFF::FFFFFFFFFFFFFFFFFFFFFFFFFFFFF,FFFFFFF:FFFFFFFFFFFFFF:F:
@A00769:42:HV3CFDRXX:1:2101:5801:8594 2:N:0:CGAGGCCAAG+CCGGTAACAC
GGACTACCCGGGTTTCTAATACACATCTGACGCTGCCTTACCGCGGCTGCTGACAC
+
FFFFF:FFFFFFFFFFFFFFFFFFFFFFFFFFFFFFFFF:FFFFFFFFFFFFFFFF
@A00769:42:HV3CFDRXX:1:2101:1199:8672 2:N:0:CGAGGCCAAG+CCGGTAACAC
GGACTACCAGGGTTTCTAATCCTGTTTGCTCCCCACGCTTTCGAGCCTCAGCGTCAGTTACAGACCAGAGAGCCGCCTTCGCCACTGGTGTTCCTCCATATATCTACGCATTTCACCGCTACACATGGAATTCCACTCTCCTCTTCTGCACTCAAGTCTCCCAGTTTCCAATGACCCTCCCCGGTTGAGCCGGGGGCTTTCACATCAGACTTTAGAAACCGCCTGCGCTCGCTTTACGCCCAATAAATCCG
+
FFFFFFFFFFFFFFFFFFFFFFFFFFFFFFFFFFFFFFFFFF:F:FFFFF:FFFFFFFFFFFFFFFFF:FFFFFFFFFFFF:FFFFFFFFFFFFFFFFFFFFFFFFF:FFFFFFFFFFFFFFFFFFFFFFFF,F::FFFFFFFFFFFFFFFFF:FFFFFFFF:FFFF,FF:FF:FFFFFFFFFFFFFFFF:F,FFFFFFFFFFFFF::F:F,,FFFFFF,F:,:,:FFFFFFFFFFF,F,FF,FF,FF,FF
@A00769:42:HV3CFDRXX:1:2101:19072:8688 2:N:0:CGAGGCCAAG+CCGGTAACAC
GGACTACTCGGGTATCTAATACACATCTCCAGCTGCCTTACCGCGGCGGCTGACAC
+
FFFFFFFFFFFFFFFFFFFFFFFFFFFFFFFFFFFFFFF,FFFFFFFFFFFFFFFF
@A00769:42:HV3CFDRXX:1:2101:20365:8735 2:N:0:CGAGGCCAAG+CCGGTAACAC
GGACTACGGGGGTTTCTAATACACATCTGACGCTGCCTTACCGCGGCGGCTGGCAC
+
FFFFFFFFFFFFFFFFFFFFFFFFFFFFFFFFFFFFFFFFFFFFFFFFFFFFFFFF
@A00769:42:HV3CFDRXX:1:2101:2320:8766 2:N:0:CGAGGCCAAG+CCGGTAACAC
GGACTACTAGGGTATCTAATCCTGTTTGCTCCCCACGCTTTCGAGCCTCAGCGTCAGTTACAGACCAGAGAGCCGCCTTCGCCACTGGTGTTCCTCCATATATCTACGCATTTCACCGCTACACATGGAATTCCACTCTCCTCTTCTGCACTCAAGTCTCCCAGTTTCCAATGACCCTCCCCGGTTGAGCCGGGGGCTTTCACATCAGACTTAAGAAACCGCCTGCGCTCGCTTTACGCCCAATAAATCCG
+
FFFFFFFFFFFFFFFFFFFFFFFFFFFFFFFFFFFFFFFFFFFFFFFFFFFFFFFFFFFFFFFFFFFFFFFFFFFFFFFFFFFFFFFFFFFFFFFFFFFFFFFFFFFFFFFFFFFFFFFFFFFFFFFFFFFFFFFFFFFFFFFFFFFFFFFFFFFFFFFFFFFFFF:FFFFFFFFFFFFFFFFFFFFFFFFFFFFFFFFFFFFFFFFFFFFFF,F:FFFFF::FFFFFFF,:F:FFFFFFFFFFFF:F,F:
@A00769:42:HV3CFDRXX:1:2101:2591:8797 2:N:0:CGAGGCCAAG+CCGGTACCAC
GGACTACCCGGGTATCTAATCCTGTTTGCTCCCCACGCTTTCGAGCCTCAGCGTCAGTTACAGACCAGAGAGCCGCCTTCGCCGCTGGTGTTCCTCCATATATCTACGCATTTCACCGCTACACATGGAATTCCACTCTCCTCTTCTGCACTCAAGTCTCCCAGTTTCCAATGACCCTCCCCGGTTGAGCCGGGGGCTTTCACATCAGACTTAAGAAACCGCCTGCGCTCGCTTTACGCCCAATAAATCCG
+
FFFFFFFFFFFFFFFFFFFFFFFFFFFFFFFFFFFFFFFFFFFFFFFFFFFFFFFFFFFFFFFFF:FFFF:FFFFFFFFFFFF:FFFFFFFFFFFFFFFFFFFFFFFFFFFFFF:FFFFFF:FF:FF:FFFFFFFFFFFF:FFFFFFFFFFFFFFFFFFFFFFFFFFFFFFFF,FFFFFFFFFFFFFF:FFFFFFFFFFFFFFFFFF,FFF:FFFF::FF:FFFFFFFFF,FFFFFF,FFFFFFF,F:F:,
@A00769:42:HV3CFDRXX:1:2101:18484:8829 2:N:0:CGAGGCCAAG+CCGGTAACAC
GGACTACTCGGGTATCTAATCCTGTTTGCTACCCACACTTTCGAACCTCAACGTCAGTTACAGTCCAGAAAGCCGCCTTCGCCACTGGTGTTCCTCCATATATCTACGCATGTCACCGCTACACATGGAATTCCACTCTCCTCTTCTGCACTCAAGTCTCCCAGTTTCCAATGACCCTCCCCGGTTGAGCCGGGGGCTTTCACATCAGACTTACGAAACCGCCTGCGCTCGCTTTACGCCCAATACATCCG
+
FFFFFFFFFFFFFFFFFFFFFFFF,,FFFFFFFFFFFFFFFFFFFFFFFF::FFFFFF:FFF:FFFFFFFFFFFF:F,FFF:F:FFFFFFFFFFFFFFF,FF,FFFFFF,F:FF,FF:F,:F,F:FFFFFFFFFFFF:FF:FF:FFFFFFFFFFFFF:FFFFFFF,FFF,F::,FFFFFFFFFFFF::FFFFFFFFFF:FFFFFFFF:FFF:,,FFF:FFFFFFFFFFFFFF:,:FFFFFF,,,F::FFFF
@A00769:42:HV3CFDRXX:1:2101:29731:8860 2:N:0:CGAGGCCCAG+CCGGTAACAC
GGACTACGAGGGTTTCTAATCCTATTTGCTCCCCACGCTTTCGTGCCTGAGCGTCAGTTTCAGTCCAGGCGGCCGCCTTCGCCACTGGTGCTCTTCCATATCTCTACGCATTTTACCGCTACACATGGAGTTCCACTCTCCTCTTCTGCACTCAAGTCTCCCAGTTTCCAAGGACCCTCCCCGGTTGAGCCGGGGGCTTTCACAACAGACTTAAGAAACCGCCTGCGCTCGCTTTACGCCCAGTAAGTCCG
+
FFFFFFF:FFFF:FFFFF,:FF,FFFFFFFFFFFFFFFFF,FF,,FFFFFFFFFF,FFFFF:FFFFFFFF:FFFFFFFFFFFFFFFFFFF:FF,FFF,,F,F:FFFFFFFFF::FFFFF:,F:FF,FFF,FFFFFF:FFFF,F:,F,:F:FFFF,:FF,F:FFFF:,:F:F,FFF::FFFFFFFFFFFF:FFFFFF::,FF,FF,F:F:FFFFFF,,FFFFFFFFFFFFFFF,FF,,::F:F,FFF,FFFF
@A00769:42:HV3CFDRXX:1:2101:20528:8891 2:N:0:CGAGGCCAAG+CTGGTAACAC
GGACTACGAGGGTTTCTAATCCTGTTCGCTCCCCACGCTTTCGAGCCTCAGCGTCAGTTACAGACCAGAGAGCCGCCTTCGCCACTGGTGTTCCTCCATATATCTACGCACTTCACCGCTACACATGGAATTCCACTCTCCTCTTCTGCACTCAAGTCTCCCAGTTTCCAATGACCCTCCCCGGTTGAGCCGGGGGCTTTCACATCAGACTTAAGAAACCGCCTGCGCTCGCTTTACGCCCAATAAATCCG
+
FFFFFFFFFFFFFFFFFFFFFFFFFFFFFFFFFFFFFFFFFFFFFFFFFFFFFFFFFFFFFFFFFFFFFFFFFFFFFFFFFFFFFFFFFFFFFFFFFFFFFFFFFFFFFFFFFFFFFFFFFFFFF:FF:FFFFFFFFFFFFF:FFFFFFFFFFFFFFF:FFFFFFFFFFFFFF:FFFFFFFFFFFFFFFFFFFFFFFFFFFFFFFFFFF:FFFFFFFFFFFFFFFFFFFF:FFFFFFFFFFFF,FFFFFF:
@A00769:42:HV3CFDRXX:1:2101:30219:8891 2:N:0:CGAGGCCAAG+CCGGTAACAC
GGACTACACGGGTTTCTAATTACCGCGGCGGCTGACAC
+
FFFFFFFFFFFFFFFFF:F:F:FFFFFFFFFFFFFFFF
@A00769:42:HV3CFDRXX:1:2101:5222:8938 2:N:0:CGAGGCCAAG+CCGGTAACAC
GGACTACCGGGGTATCTAATGCGCCATGGGGTTACCGCGGCGGCTGACAC
+
FFFFFFFFFFFFFFFFFFFFFFFFFFFFFFFF:FFF:FFFFFFFFFFFFF
@A00769:42:HV3CFDRXX:1:2101:4246:9001 2:N:0:CGAGGCCAAG+CCGGTAACAC
GGACTACTGGGGTTTCTAATCCTGTTTGCTCCCCACGCTTTCGAGCCTCAGCGTCAATTACAGACCAGAGAGCCGCCTTCGCCACTGGTGTTCCTCCATATATCTACGCATTTCACCGCTACACATGGAATTCCACTCTCCTCTTCTGCACTCAAGTCTCCCAGTTTCCAATGACCCTCCCCGGTTGAGCCGGGGGCTTTCACATCAGACTTAAGAAACCGCCTGCGCTCGCTTTACGCCCAATAAATCCG
+
FFFFFFFFFFFFFFFFFFFFFFFFFFFFFFFFFFFFFFFFFFFFFFFFFFFFFFFFFFFFFFFFFFFFFFFFFFFFFFFFFFFFFFFFFFFFFFFFFFFFFFFFFFFFFFFFFFFFFFFFFFFFFFFFF:FFFFFFFFFFFFFFFFFFFFFFFFF:FFFFFFFFFFFFFFFFFFFFFFFFFFFFF:FFFFFF:FFFFFFFF:FFFFFFFFF:FFFFFFFFFFFFFFFFFFFFFFFFF,FFFF:FFF:FFF:
@A00769:42:HV3CFDRXX:1:2101:12816:9001 2:N:0:CGAGGCCAAG+CCGGTAACAC
GGACTACCCGGGTATCTAATCCTGTTCGCTCCCCACGCTTTCGAGCCTCAGCGTCAGTTACAGACCAGAGAGCCGCCTTCGCCACTGGTGTTCCTCCATATATCTACGCATTTCACCGCTACACATGGAATTCCACTCTCCTCTTCTGCACTCAAGTCTCCCAGTTTCCAATGACCCTCCCCGGTTGAGCCGGGGGCTTTCACATCAGACTTAAGAAACCGCCTGCGCTCGCTTTACGCCCAATAAATCCG
+
::,FFFFFFFFFFFFFFFFFFFFFFFFFFFFFFFFFF:F,FFFF:FFFFFFFFFFFFFFFFFFFFFFFFFFFFFFFFFFFFFFFFFFFFFFFFFFFF,:FFFFFFFF:FFFFFF,FFFFFFF:FFF:FFFFFFFFFFFFFFFFFFFFFFF:FFFFFFFFFFFFFF:FFFFFFFFFFFFFFFFF:FFF:FFFF,FFF:FFFFFFFFFF:FFFFF,:FFFFFFFFFFFFF:FFFF:FFFFFFFFFFFF:FFFF
@A00769:42:HV3CFDRXX:1:2101:24985:9157 2:N:0:CGAGGCCAAG+CCGGTAACAC
GGACTACGAGGGTATCTAATCCTGTTTGCTCCCCACGCTTTCGTGCATGAGCGTCAGTGTTATCCCAGGGGGCTGCCTTCGCCATCGGTATTCCTCCACATCTCTACGCATTTCACTGCTACACGTGGAATTCTACCCCCCTCTGACACACTCTAGCCGTGCAGTCACCAATGCAATTCCCAGGTTAAGCCCGGGGATTTCACATCGGTCTTGCACAACCGCCTGCGCACGCTTTACGCCCAGTAATTCCG
+
FFFFFFFFFFFFFFFFFFFFFFFFFFFFFFFFFFFFFFFFFFFFFFFFFFFFFFFFFFFFFFFFFFFFFFFFFFFFFFFFFFFFFFFFFFFFFFFFFFFFFFFFFFFFFFFFFFFFFFFFFFFFFFFFFFFFFFFFFFFFFFFFFFFFF,FFFFFFFFFFFFFFFFFFFFFFFFFFFFFFFFFFFFFFFFFFFFFFFFFFF:FFFFF:FFFFFFFFFFFFFFFFFFFFFFF:FFFFF,FFFFF::FFFFF,
@A00769:42:HV3CFDRXX:1:2101:30635:9236 2:N:0:CGAGGCCAAG+CCGGTAACAC
GGGGGGGGGGGGGGGGGGGGGGGGGGGGGGGGGGGGGGGGGGGGGGGGGGGGGGGGGGGGGGGGGGGGGGGGGGGGGGGGGGGGGGGGGGGGGGGGGGGGGGGGGGGGGGGGGGGGGGGGGGGGGGGGGGGGGGGGGGGGGGGGGGGGGGGGGGGGGGGGGGGGGGGGGGGGGGGGGGGGGGGGGGGGGGGGGGGGGGGGGGGGGGGGGGGGGGGGGGGGGGGGGGGGGGGGGGGGGGGGGGGGGGGGGGG
+
,:FFFFFFFFFFFFFFFFFFFFFFFFFFFFFFF:FFFFFFFFF:FFFFFFFFFFFFFFFFFFFFFFFFFFFFFFFFFFFFFFFFFFFFFFFFFFFFF:FFFFFFFF:FFFFFFFFFFFFFFFFFFFFFFFFFFFFFFFFFFFFFFFFFF::F:FF:FFFFFFFFFFFFFFFFFFFFFFFFFFFFFFFFFFFFFFFFFFFFFFFFFFFFFFFFFFFFFFFFFFFF,F:FFFF:FFF:FFFFFF,FFFFFF,F
@A00769:42:HV3CFDRXX:1:2101:4390:9314 2:N:0:CGAGGCCAAG+CCGGTAACAC
GGACTACGAGGGTTTCTAATCCTGTTTGCTCCCCACGCTTTCGAGCCTCAGCGTCAGTTACAGACCAGAGAGTCGCCTCCGCCACTGGTGTTCCTCCATATATCTACGCATTTCACCGCTACACATGGAATTCCACTCTCCTCCTCTGCACTCAAGTCTCCCAGTTTCCAATGACCCTCCCCGGTTGAGCCGGGGGCTTTCACATCAGACTTAAGACACCGCCTGCGCTCGCTTTACGCCCAATAAATCCG
+
F:FFFFFFFFFFFFFFFFFFFFF:FF,FFFFFFF:FFFFFFF,::FFF:,FFFFFFFFFFFFFFFFFFFFFFFF:FF,FFF,FFFFFFFFF:FF,:F::,FFFF:FFFFFFFFF,FFF:F,F,F,FFF,FF:FFF,FF:F:F::,FFFFFF:F:FFFF,FFF:FF,FF:FF,,FFFFFFFF,F:FFF,FF,FFFFF:F::::FFFF,FF:,F,,:,,F:FFF:FFF,FFFFFF:FF:,F:FF,,FFFFFF:
@A00769:42:HV3CFDRXX:1:2101:8287:9424 2:N:0:CGAGGCCAAG+CCGGTAACAC
GGACTACGAGGGTATCTAATCCTGTTCGCTCCCCACGCTTTCGAGCCTCAGCGTCAGTTACAGACCAGAGAGCCGCCTTCGCCACTGGTGTTCCTCCATATATCTACGCATTTCACCGCTACACATGGAATTCCACTCTCCTCTTCTGCACTCAAGTCTCCCAGTTTCCAATGACCCTCCCCGGTTGAGCCGGGGGCTTTCACATCAGACTTAAGAAACCGCCTGCGCTCGCTTTACGCCCAATACATCCG
+
FFFFFFFFFFFFFFFFF:FFFFFFF:FFFFFFF:FFFFFFFF:FF:F:FFF:FFFFFFFFFFFFFFFFFFFFFFFFFFFFFFFFFFFFFFFFF:F:FFF,FFFF:FFF:FF:FF,FFF,:FF,FF:FFF:FFF:FFF:F:FFFFFFFFFFFFFF:FFFFFF:F:::FFF:,FFFFFFFFFFFFFFF:FFFFFFFFF:F:FFFFFFFF:FFF:FFFFFFFF::F,F::FFFFF:FFFFFFFFFF,F:FFFFF
@A00769:42:HV3CFDRXX:1:2101:17201:9455 2:N:0:CGAGGCCAAG+CCGGTAACAC
GGACTACACGGGTATCTAATCCTGTTTGCTCCCCACGCTTTCGAGCCTCAGCGTCAGTTACAGACCAGAGAGCCGCCTTCGCCACTGGTGTTCCTCCATATATCTACGCATTTCACCGCTACACATGGAATTCCACTCTCCTCTTCTGCACTCAAGTCTCCCAGTTTCCAATGACCCTCCCCGGTTGAGCCGGGGGCTTTCACATCAGACTTAAGAAACCGCCTGCGCTCGCTTTACGCCCAATAAATCCG
+
FFFFFFFFFFFFFFFFFFFFFFFFFFFFFFFFFFFFFFFFFFFFFFFFFFFFFFFFFFFFFFFFFFFF,FFFFFFFFFFFFFFFFFFFFFFFFFFFFFFFFFFFFFFFFFFFFFFFFFFFFFFF:FFFFFFFFFFFFFFFFFFFFFFFFFFFFFFFFFFFFFFFFFF,FFFF:FFFFFFFFFFFFFFFFFFFFFFFFFFFFFFFFFFFFFFFFFFFF:FFFFFFFFFFFFFFFFFFF,FFFFF:FFFFF,F
@A00769:42:HV3CFDRXX:1:2101:10565:9486 2:N:0:CGAGGCCAAG+CCGGTAACAC
GGACTACTCGGGTTTCTAATCCTGTTTGATCCCCACGCTTTCGCACATCAGCGTCAGTTACAGACCAGAAAGTCGCCTTCGCCACTGGTGTTCCTCCATATCTCTGCGCATTTCACCGCTACACATGGAATTCCACTTTCCTCTTCTGCACTCAAGTTTTCCAGTTTCCAATGACCCTCCACGGTTGAGCCGGGGGCTTTCACATCAGACTTAAGAAACCGCCTGCGCTCGCGTTACGCCCAATAAATCCG
+
FFFFFFFFFFFFFFFFFFFFFFFFFFFFFFFFFFFFFFFFFFFFFFFFFFFFFFF:FFFFFFFFFFFFFFFFFFFFFFFFFFFFFFFFFFFFFFFFFFFFFFFFFFFFFFFFFFFFFFFFFFFFFFFFFFFFFFFFFFFF:FFFFFFF:FFFF,FFFFFFFF:FFF,FFFFFFFFFF::FFFFFFFFFFF:FFFFFFFFFF:FFF:FF:FFFFFFFFFFFFF,FF:FFF,F:,FF,FFFFFF:,F,,F,FF
@A00769:42:HV3CFDRXX:1:2101:14416:9486 2:N:0:CGAGGCCAAG+CCGGTAACAC
GGACTACTGGGGTATCTAATACACATCTCCGATTACCGCGGCTGCTGACAC
+
,FF::FFFFFFFFF:F:FF:FFFFFF,FFF:FFFFFF,FFFFFFFFFFFFF
@A00769:42:HV3CFDRXX:1:2101:4038:9518 2:N:0:CGAGGCCAAG+CCGGTAACAC
GGACTACAAGGGTTTCTAATCCTGTTTGCTCCCCACGCTTTCGAGCCTCAGCGTCAGTTACAGACCAGAGAGCCGCCTTCGCCACAGGTGTTCCTCCATATATCTACGCATTTCACCGCTACACATGGAGTTCCACTATCCTCTACTGCACTCAAGACATCCAGTTACCAAAGCAAATCCTCAGTTGAGCAGAGGGCTTTCACTTCAGACTAAAATAACCGTCTCCGCTCGCTTTACGCCCAATAAATCCG
+
,FFFFFF,FFFFFFFFFFFFFFFF:FFFFFFFFFFFFFFFFFF,FFFFFFFFFFFFFF,FFFFFFFFFFFF,FFFFFFFFFFFFFFFFF,FFFFFFFFFFFFFFFFFFFFFF,FFFFFFFFFFFFFFFF,FFFFFF,,FFFFFFFFFFFFFFF:FF,FFFF:F:F:,FFFFFFFF:,,F:FFF,FF:FFF,,FF,FFFFFFFFF,F:FFFFFF,,,FFFFF,FF,FFF:F:FFFFFF:FFFF,FFF,FFFF
@A00769:42:HV3CFDRXX:1:2101:6460:9518 2:N:0:CGAGGCCAAG+CCGGTAACAC
GGACTACCGGGGTATCTAATCCTGTTTGCTCCCCACGCTTTCGAGCCTCAGCGTCAGTTACAGACCAGAGAGCCGCCTTCGCCACTGGTGTTCCTCCATATATCTACGCATTTCACCGCTACACATGGAATTCCACTCTCCTCTTCTGCACTCAAGTCTCCCAGTTTCCAATGACCCTCCCCGGTTGAGCCGGGGGCTTTCACATCAGACTTAAGAAACCGCCTGCGCTCGCTTTACGCCCAATAAATCCG
+
FFFFFFFFFFFFFFFFFFFFFFFFFFFFFFFFFFFFFFFFFFFFFFFFFFFFFFFFFFFFFFFFFFFFFFFFFFFFFFFFFFFFFFFFFFFFFFFFFFFFFFFFFFFFFFF:FFFFFFFFFFFFFFFFF,FFFFFFFFFFFFFFFFFFFFFFFFFFFFFFFFFFFFFFFFFFF:FFFFFFFFF,F::FFFFF:FFFFFFFFFFFFFFFFFFFFFFFFF:FFFF:FFFFFFFFF:FFF,FFFFFFFFFFFF,
@A00769:42:HV3CFDRXX:1:2101:8477:9533 2:N:0:CGAGGCCAAG+CCGGTAACAC
GGACTACTGGGGTATCTAATCCTGTTCGCTCCCCACGCTTTCGAGCCTCAGCGTCAGTTACAGACCAGAGAGCCGCCTTCGCCACTGGTGTTCCTCCATATATCTACGCATTTCACCGCTACACATGGAATTCCACTCTCCTCTTCTGCACTCAAGTCTCCCAGTTTCCAATGACCCTCCCCGGTTGAGCCGGGGGCTTTCACATCAGACTTAAGAAACCGCCTGCGCTCGCTTTACGCCCAATAAATCCG
+
,FFFFFFFFFFFFFFFFFFFFFFFFFFFFFFFFFFFFFFFFFFF:FFFFFFFFFFF:FFFFFFFFFFFFFFFFFFFFFFFFFFFFFFF:FF:FFFF:FFFFFFFFFFFFFFFFFFFFFFFFFFFFFFFF,:FFFFFFFFFFFFFFFFFFFFFFFFFFF,FFFF:,FFFFFFFFFFFFFFFFFFFF,:FFFFF::FFFF:FFFFFFFFFFFF:FFFFFF:F:FF,:FFFFF,FF,F,F,FFFFFFF:FF,F:
@A00769:42:HV3CFDRXX:1:2101:2338:9580 2:N:0:CGAGGCCAAG+CCGGTAACAC
GGACTACGAGGGTTTCTAATCCTGTTTGCTCCCCACGCTTTCGAGCCTCAGCGTCAGTTACAGACCAGAGAGCCGCCTTCGCCACTGGTGTTCCTCCATATATCTACGCATTTCACCGCTACACATGGAATTCCACTCTCCTCTTCTGCACTCAAGTCTCCCAGTTTCCAATGACCCTCCCCGGTTAAGCCGGGGGCTTTCACATCAGACTTAAGAAACCGCCTGCGCTCGCTTTACGCCCAATAAATCCG
+
FFFFFFFFFFFFFFFFFFFFFFFFFFFFFFFFFFFFFFFFFFFFFFFFFFFFFFFFFFFFFFFFFFFFFFFFFFFFFFFFFFFFFFFFFF:FFFFFFFFFFF:FFFFFF:FFFFFFFFFFFFFFFFFFFFFF:,FFFFFFFFFFFFFFFFFFFFFFFFFFFFFFFFFFFFFFF:FFFFFFFFF::FFFFF,F:FFFFFFF:FFFFFFFFFFFFFFFF,,FFFFFFFFFFFFFFFFFF:FFFFF:FFFFF,F
@A00769:42:HV3CFDRXX:1:2101:2293:9659 2:N:0:CGAGGCCAAG+CCGGTAACAC
GGACTACGAGGGTTTCTAATCCTGTTTGCTCCCCACGCTTTCGAGCCTCAGCGTCAGTTACAGACCAGAGAGCCGCCTTCGCCACTGGTGTTCCTCCATATATCTACGCATTTCACCGCTACACATGGAATTCCACTCTCCTCTTCTGCACTCAAGTCTCCCAGTTTCCAATGACCCTCCCCGGTTAAGCCGGGGGCTTTCACATCAGACTTAAGAAACCGCCTGCGCTCGCTTTACGCCCAATAAATCCG
+
FFFFF:FFF,FFFFFFFFF:FFFFFFFF:,FFFFFFFFFFFFFFFFFFFFFFFFFFFFFFFFFF:FFFFFFFFFF:FFF:F:FFFFFFFFFFF::F:F:FFFF:FFFFFFFF:F:FFFFF,FFFFFF:FFFFF,FFF,FF,FFFFFFFFF:FF:,:F:::FF:F:FFFFF::FFFFFFF:FFF,FFF:FFFFFFF:FFFFF,F:::FFF:,FFFF,,FFF::FF::FFFFF,:,::F:FFFFF,FFFFF,,
@A00769:42:HV3CFDRXX:1:2101:8142:9674 2:N:0:CGAGGCCAAG+CCGGTAACAC
GGACTACTGGGGTTTCTAATCCTGTTTGCTACCCACACTTTCGAGCCTCAACGTCAGTTACAGTCCAGAAAGCCGCCTTCGCCACTGGTGTTCTTCCATATATCTACGCATTTCACCGCTACACATGGAGTTCCACTTTCCTCTACTGCACTCAAGTCATCCAGTTTCCAAAGCAATTCCTCAGTTGAGCTGAGGGCTTTCACATCAGACTTAAGAAACCGCCTGCGCTCGCTTTACGCCCAATAAATCCG
+
FFFFFFFFFFFFFFFFFFFFFFFFFFFFFFFFFFFFFFFFFFFFFFFFFFFFFFFFFFFFFFFFFFFFFFFFFFFFFFFFFFFFFFFFFFFFFFFFFFFFFFFFFFFFFFFFFFFFFFFFFFFFFFFFFFFFFFFFFFFFF::FFFFFFFFFFFFFFFFFFFFFFFFFFFFFFFFFF:FF:FFF:FFFFFFFFFFFFFF:FFFFFFF,FFFFFFFF,FFFFFFFFFFFFFFFFFFFF::FFFFFF:F:FFF
@A00769:42:HV3CFDRXX:1:2101:4264:9690 2:N:0:CGAGGCCAAG+CCGGTAACAC
GGACTACGCGGGTATCTAATCCTGTTTGCTCCCCACGCTTTCGAGCCCCAGCGTCAGTTACAGACCAGAGAGTCGCCTTCGCCACTGGTGTTCCTCCATATATCTACGCATTTCACCGCTACACATGGAATTCCACTCTCCTCTTCTGCACTCAAGTCTCCCAGTTTCCAATGACCCTCCCCGGTTGAGCCGGGGGCTTTCACATCAGACTTAAGAAACCGCCTGCGCTCGCTTTACGCCCAATAAATCCG
+
FFFFFFFFFFFF:FFFFFFFFFFFFFFFFFFFFFFFFFFFFFFFFFFFFFFFFFFFFFFFFFFFFFFFFFFFFF:FFFFFFFFFFFFFFFFFFFFFFFFFFFFFFFFFFFFFFFFFFFFFFFFFFF:FFFFFFFFFFFFFFFFFFFFFFFFFFFFFFFFFFFFFFFFFFFFFFFFFFFFFFFF,FF:FFFFFFFFFFFFFFFFFFFFFFFFFFFFFF,:F:FFF,F,FFFFFFFFFF,FFFFFFFFFFFFF
@A00769:42:HV3CFDRXX:1:2101:25834:9690 2:N:0:CGAGGCCAAG+CCGGTAACAC
GGACTACACGGGTTTCTAATCCTGTTTGCTACCCACACTTTCGAGCCTCAACGTCAGTTACAGTCCAGAAAGCCGCCTTCGCCACTGGTGTTCTTCCATATATCTACGCATTTCACCGCTACACATGGAGTTCCACTTTCCTCTACTGCACTCAAGTCATCCAGTTTCCAAAGCAATTCCTCAGTTGAGCTGAGGGCTTTCACTTCAGACTTAAATAACCGTCTGCGCTCGCTTTACGCCCAATAAATCCG
+
FFFFFFFFFFFFFFFFFFFFFFFFFFFFFFFFFFFFFFFFFFFFFFFFFFFFFFFFFFFFFFFFFFFFFFFFFFFFFFFFFFFFFFFFFFFFFFFFFFFFFFFFFFFFFFFFFFFFFFFFFFFFFFFFFFFFFFFFFFFFFFFFFFFFFFFFFFFFFFFFFFFFFFFFFFFF,FFFFFFFFF:FFFFFFFF:FF:FFFFFFFFFFFF:FFFFFFFFFFFF,:FFF:FFFF,FFFFFFFFFFFFFFFFFFFF
@A00769:42:HV3CFDRXX:1:2101:15537:9706 2:N:0:CGAGGCCAAG+CCGGTAACAC
GGACTACTCGGGTATCTAATACACATCTGACGCTGCCTTACCGCGGCTGCTGACAC
+
FFFFFFFFFFFFFFFFFFFFFFFFFFFFF:FFFFFFFFFFFFFFFFFFFFFFFFFF
@A00769:42:HV3CFDRXX:1:2101:10926:9737 2:N:0:CGAGGCCAAG+CCGGTAACAC
GGACTACCAGGGTATCTAATCCTGTTTGCTCCCCACGCTTTCGAGCCTCAGCGTCAGTTACAGACCAGAGAGTCGCCTTCGCCACTGGTGTTCCTCCATATATCTACGCATTTCACCGCTACACATGGAATTCCACTCTCCTCTTCTGCACTCAAGTCTCCCAGTTTCCAATGACCCTCCCCGGTTGAGCCGGGGGCTTTCACATCAGACTTAAGAAACCGCCTGCGCTCGCTTTACGCCCAATAAATCCG
+
FFFFFFFFFFFFFFFFFFFFFFFFFF:FFFFFFFFFFFFFFFFFFFFFFFFFFFFFF:FFFFFFFFFFFFFFFFFFFFFFFFFFFFFFFFFFFF:FFFFFFFFFFFFFFFFFFF:FFFFF:FFF,:FFFFFFFFFFF:FFF:FFFFFFFFFF:FFFFFFFFFFFFFFFFFFFFFF,FFF,FF:FFFFF:FFFFFFFFF:FFFFFFFF,FFFFFFFF,FFFFFFFFFFFFFFFFFFFF,FFFFF:FF,,F,:
@A00769:42:HV3CFDRXX:1:2101:16477:9768 2:N:0:CGAGGCCAAG+CCGGTAACAC
GGACTACACGGGTATCTAATCCTGTTTGCTCCCCACGCTTTCGAGCCTCAGCGTCAGTTACAGACCAGAGAGCCGCCTTCGCCACTGGTGTTCCTCCATATATCGACGCATTTCACCGCTACACATGGAATTCCACTCTCCTCGTCTGCACTCAAGTCTCCCAGTTTCCACTGACCCTCCCCGGTTGCGCCGGGGGCTTTCACATCAGACTTAAGAAACCGCCTGCGCTCGCTTTACGCCCAAGAAATCCG
+
FF:FFFFFFFFF:,FF:FFFFF:FFF:FF,FFFFFF:F,FF:FFFFFFF:FFF:FF::FF:FFFFFFFFFFFFF:F,:FFF:F,FFFF,F:F,FFFFFF,:FFF,FFF,,:::,,:FFFF,,:F:F:F,,:FFF:FF,,F,,:,FFFFFFFF::FFF,,:FF,FF,F,F:,FF,F,FFF:F:FFF,F,:F:FF,F:,,:,F,FF,FFFF::F,,FF,,FFFF,,:FFFFFFF:,F,FF:FF,,,,::F,,,
@A00769:42:HV3CFDRXX:1:2101:5258:9784 2:N:0:CGAGGCCAAG+CCGGTAACAC
GGACTACCCGGGTTTCTAATCCTGTTCGCTCCCCACGCTTTCGAGCCTCAGCGTCAGTTACAGACCAGAGAGTCGCCTTCGCCACTGGTGTTCCTCCATATATCTACGCATTTCACCGCTACACATGGAATTCCACTCTCCTCTTCTGCACTCAAGTCTCCCAGTTTCCAATGACCCTCCCCGGTTGAGCCGGGGGCTTTCACATCAGACTTAAGAAACCGCCTGCGCTCGCTTTACGCCCAATAAATCCG
+
FFFFFFFFFFFFFFFFFFFFFFFFFFFFFFFFFFFFFFFFFFFFFFFFFFFFFFFFFFFFFFFFFFFFFFFFFFFFFFFFFFFFFFFFFFFFFFFFFFFFFFFFFFFFFFFFFFFFFFFFFFFF,FFFFFFFFFFFFFFFFFFFFFFFFFFFFFFFFFFFFFFFFFFFFFFFFFFFFFFFFFFFFFFFFFFFFFFFFFFFFFFFFFFFFFFFFFFFFFFF:FFF:FFFFFFFFFFFFFFFFFFFFFFFFFF
@A00769:42:HV3CFDRXX:1:2101:29812:9815 2:N:0:CGAGGCCAAG+CCGGTAACAC
GGACTACGCGGGTTTCTAATCCTGTTTGCTCCCCACGCTTTCGAGCCTCAGCGTCAGTTACAGACCAGAGAGTCGCCTTCGCCACTGGTGTTCCTCCATATATCTACGCATTTCACCGCTACACATGGAATTCCACTCTCCTCTTCTGCACTCAAGTCTCCCAGTTTCCAATGACCCTCCCCGGTTGAGCCGGGGGCTTTCACATCAGACTTAAGAAACCGCCTGCGCTCGCTTTACGCCCAATAAATCCG
+
:FFFFF:FFFFFFF::FFFF::FFFFF:F,FF:FFFFFFFFFFFFFF:FF::,FFFFFFFFFFFFF::FFFFFF,FFFFFFFFFFF:FFF,F:F,FFF:FFFFFFFFFFFFFFFFF::FFFFFFFFF:FF::F:FFFFFFFFFFF:F:FFFFFFF,FFFFF:FFFFFF:FFFF:FFFFFFFFF,FF,FFFFF,FF:FFFFFFFFFF:FFFF,FF::FFFFF:F:FF:FFFFFFFF::FFFFFFFFFFFFF,
@A00769:42:HV3CFDRXX:1:2101:1090:9862 2:N:0:CGAGGCCAAG+CCGGTAACAC
GGACTACAGGGGTATCTAATCCTGTTTGCTCCCCACGCTTTCGAGCCTCAGCGTCAGTTACAGACCAGAGAGCCGCCTTCGCCACTGGTGTTCCTCCATATATCTACGCATTTCACCGCTACACATGGAATTCCACTATCCTCTTCTGCACTCAAGTCTCCCAGTTTCCAATGACCCTCCCCGGTTGAGCCGGGGGCTTTAACATCAGACTTAAGAAACCGCCTGCGCTCGCTTTACGCCCAATAAATCCG
+
:FFFFFFFFFFFFFFFFFFFFFFFF:FFFFFFFFFFFFFFFFFFFFFFFFFFFFFFFFFFFFFF:FFFFFFFF:FFFFFFFFFFFFFFFFFFFFF:FFFFFFF,FFFFFFF:FFFF:FFF:,F:FF,FFFFF,FF,F,FF:F:FFFFFF,FFF:FFFFFF:FF:FF,F,,,FF,F:FFFFFFF:FF:F:F,FFFFF:FF,,:FFFF:FF:FFFFF,FF,,FF:FF:F,F:F,F,F,:F:FF,F,:::F,::
@A00769:42:HV3CFDRXX:1:2101:4417:9893 2:N:0:CGAGGCCAAG+CCGGTAACAC
GGACTACTGGGGTATCTAATTACCGCGGCGGCTGACAC
+
FFFFFFFFFFFFFFFFFFFFFFFFFFFFFFFFFFFFFF
@A00769:42:HV3CFDRXX:1:2101:31557:9925 2:N:0:CGAGGCCAAG+CCGGTACCAC
GGACTACCGGGGTATCTAATCCTGTTTGCTCCCCACGCTTTCGAGCCTCAGCGTCAGTTACAGACCAGAGAGTCGCCTTCGCCACTGGTGTTCCTCCATATATCTACGCATTTCACCGCTACACAAGGAATTCCACTCTCCTCTTCTGCACTCAAGTCTCCCAGTATCCAATGACCCTCCCCGGTTGAGCCGGGGGCTTTCACATCAGACTTAAGAAACCGCCTGCGCTCGCTTTACGCCCAATAAATCCG
+
FFFFF:FFFFFFFFFFFFFFFFFFFFFFFFFFFFFFFFFFFFFFFF:FFFFFFFFFFF,:FFF,FFFFFF,,F,FFFFFFFFFF:,FFFFFFFFFFFF,FFFFFFFFFFF:FFFFF,FFFFFFF:,FFFFFFFF:,,F,FFFFFFF:F,FFFFFFF,FF,:FFFF,FF,:FFFFFF:FFFFFFFFFFFFFFFFFFFFFFFFFFF,FFFFFFFFFFFFFFFFFFF,FFFFFFFFFFFF:FFFFFFFFFFFF:
@A00769:42:HV3CFDRXX:1:2101:13250:9940 2:N:0:CGAGGCCAAG+CCGGTACCAC
GGACTACGCGGGTATCTAATCCTGTTTGCTCCCCACGCTTTCGAGCCTCAGCGTCAGTTACAGACCAGAGAGCCGCCTTCGCCACTGGTGTTCCTCCATATATCTACGCATTTCACCGCTACACATGGAAGTCCACTCTCCTCTTCTGCACTCAAGTCTCCCAGTTTCCAATGACCCTCCCCGGTTGAGCCGGGGGCTTTCACATCAGACTTAAGAAACCGCCTGCGCTCGCTTTACGCCCACTAAATCCG
+
FFF:FFFFF:FFFFFFFFFFFFF:FFF:F:FFFF:FFFFFFFF:FFFFFFFFFFFFFFFFFF:FFFFFFFF:FFFF:FF:FFFFFF:FFFFF:FFFFFFF:FFF:FFFF,FFFFFFFFF::FFF:F:F:F,FFF,,FFFFFFF:FFFFFFFFFFFF::FF:FFF,FFFFFFFFFFFF:FFFFFF,F:F,FFFFFFFFFFFFF:,,FFFF,F::FFFFFFFFF,FF:FF,FFF,:,FF:FFF:::FF,FFFF
@A00769:42:HV3CFDRXX:1:2101:9769:9987 2:N:0:CGAGGCCAAG+CCGGTAACAC
GGACTACAGGGGTTTCTAATCCTGTTTGCTCCCCACGCTTTCGAGCCTCAGCGTCAGTTACAGACCAGAGAGCCGCCTTCGCCACTGGTGTTCCTCCATATATCTACGCATTTCACCGCTACACATGGAATTCCACTCTCCTCTTCTGCACTCAAGTCTCCCAGTTTCCAATGACCCTCCCCGGTTGAGCCGGGGGCTTTCACATCAGTCTTAAGAAACCGCCTGCGCTCGCTTTACGCCCAATAAATCCG
+
FFFFFFFFFFFFFFFFF:FFFFFFFFFFFFFFFF:FFFFFFFFFFFF:FFFFFFFFFFFFFFFFFFFFFFFFFFFFFFFFFFFFFFFFFFFFFFFFFFFF,FFFFFFFFFFFFFFFFFFF:FFF:FFFFFFFFFF:FFFFFFFFFFFFFFFFFFFFFFFFFFFFFFFFFFFFF,FFFFFFFFF:FFFFFFF:FFFFFF:FFFFFFF:FFFF:FFF,:FFFFFFFFFFFFFFFF,F,F:FFFFF:FFF:FFF
@A00769:42:HV3CFDRXX:1:2101:6840:10019 2:N:0:CGAGGCCAAG+ACGGTAACAC
GGACTACCAGGGTTTCTAATCCTGTTTGCTCCCCACGCTTTCGAGCCTCAGCGTCAGTTACAGACCAGAGAGTCGCCTTCGCCACTGGTGTTCCTCCATATATCTACGCATTTCACCGCTACACATGGAATTCCACTCTCCTCTTCTGCACTCAAGACTCCCAGTTTCCAATGACCCTCACAGGTTGAGCCGGGGGCTTTCACATCAGACTTAAGAAACCGCATGCGCTCGCTTTACGCCCAATAAATCCG
+
F:FFFFF,FFF,FFFFFFFFFFFFF:FFFF:FFFFFFFFFFFFFFFFFFFF:FFFFFFFF,:F,FFFFF,FF,:FF:,FF:F:FFFF:FFFF:,FFF:,FFF:F:FFFFFFFFFFF,FFFFFFFFFFFFFFFFFFFF,FF,FF:FFF,FFFFF,F,,,,F:FFFFFFF,FFFFFF::F,::,:,FF,FFF:,::,:FFFFFFFFFFFFFFFFFF:FFF,F,F,:F:,:,F,FFFFFF,FFFFF,FF:F:FF
@A00769:42:HV3CFDRXX:1:2101:22978:10034 2:N:0:CGAGGCCCAG+CCGGTAACAC
GGACTACGGGGGTATCTAATCCTGTTTGCTCCCCACGCTTTCGACCCTCAGCGTCAGTTACAGACAAGAAAGAAGCCTTCGCCAATGGTGTTCCTACATATATCTACGCATTTCACCGCTACACATGGAATTCAACTGTCATCTTATGCACTCAAGTCTCCCAGTTTCCAATGACCCTCCCAGGTTGAGCCGGGGGCATTCACATCTGACTTAAGAAACCGCCTGCGGACGCTTTACGCCCAATAAATCCG
+
FFFFFFFFFFFFFFFFFFFFFFFFFF,FFFFFFFFFFFFF:FF,,F,FFFFFFFFF:F,,,,FF:,FF:,FF,,FFFFFFFF:F,FFFF:FFFF:,:FFFF:FFFF,FFFFFFFFFFFFF:FFFFF::,FFFF,:,F,:F:FF,F,,,FF,FFFFFF:FF,FFFF::F,,,FFFFF,FFFF,,FFFFFFF,,,FFFF,:FFFFFFF,FFFFFF,FFFFFFFF:F,F:,,F,FFFFFF,FFFFFF,:FF,:F
@A00769:42:HV3CFDRXX:1:2101:23140:10034 2:N:0:CGAGGCCAAG+CCGGTAACAC
GGACTACAGGGGTATCTAATACACATCTACGCTGCCTTACCGCGGCGGCTGACAC
+
FFFFFFFFFFFFFFFFFFFFFFFFFFFFFFFFFFFFFFFFFFFFFFFFFFFFF:F
@A00769:42:HV3CFDRXX:1:2101:23502:10097 2:N:0:CGAGGCCAAG+CCGGTAACAC
GGACTACTCGGGTTTCTAATCCTGTTTGCTACCCACACTTTCGAGCCTCAGCGTCAGTTACAGACCAGAGAGTCGCCTTCGCCACTGGTGTTCCTCCATATATCTACGCATTTCACCGCTACACATGGAATTCCACTCTCCTCTTCTGCACTCAAGTCTCCCAGTTTCCAATGACCCTCCCCGGTTGAGCCGGGGGCTTTCACATCAGACTTAAGAAACCGCCTGCGCTCGCTTTACGCCCAATAAATCCG
+
FFFFFFFFFFFFFFFFF:F:FFFFFFFFFFFFFFFFFFFFFFFFFFFFFFFFF:FFFFFFF:FFFFFFFFFFFFFFFFFF:FFFFFFFFFFFFFFFFFFFFFFFFFFFFFFFFFFFFFFFFFFFFFFFFFFFFFFFFFFFFFFFFFFFFFFFFFFFFF:FFFFFFFFFFFFFFFFFFFFFFFF:FFFFFFFFFFFFFFFFFFFFFFFFFFFFFFFFFFFFFFFFFFFFFF:FF:FFFFFFFFFF:FFF::F
@A00769:42:HV3CFDRXX:1:2101:19208:10113 2:N:0:CGAGGCCAAG+CCGGTACCAC
GGACTACGCGGGTATCTAATCCTGTTTGCTCCCCACGCTTTCGAGCCTCAGCGTCAGTTACAGACCAGAGAGTCGCCTTCGCCACTGGTGTTCCTCCATATATCTACGCATTTCACCGCTACACATGGAATTCCACTCTCCTCTTCTGCACTCAAGTCTCCCAGTTTCCAATGACCCTCCCCGGTTGAGCCGGGGGCTTTCACATCAGACTTAAGAAACCGCCTGCGCTCGCTTTACGCCCAATAAATCCG
+
FFFFFFFFFFFFFFFFFFFFFFFFFFFFFFFFFFFFFFFFFFFFFFFFFFFFFFFFFFFFFFFFFFFFFFFFFFFFFF:FFFFFFFFFFFFFFFFFFFFFFFFFFFFFFF:FFFFFFFFFFFFFFFFFFFFFFFFFFFFFFFFFFFFFFFFFFFFFFFFFFFFFFFFFFFFFFFFFFFFFFFFFFF:FFFFFF:FFFF:FFFFFFFFFFFFF:FFF,FFF:FFFFFFFFFFFFFFFF:FFF:,FFFFFFFF
@A00769:42:HV3CFDRXX:1:2101:18502:10175 2:N:0:CGAGGCCAAG+CCGGTAACAC
GGACTACGGGGGTATCTAATCCTGTTCGCTCCCCACGCTTTCGAGCCTCAGCGTCAGTTACAGACCAGAGAGCCGCCTTCGCCACTGGTGTTCCTCCATATATCTACGCATTTCACCGCTACACATGGAATTCCACTCTCCTCTTCTGCTCTCAAGTCTCCCAGTTTCCAATGACCCTCCCCGGTTGAGCCGGGGGCTTTCACATCAGACTTAAGAAACCGCCTGCGCTCGCTTTACGCCCAATAAATCCG
+
FFFFFFFFFFFFFFFFFFFFFFFFFFFFFFFFFFFFFFFFFFFFFFFFFFFFFFFFFFFFFFFFFFFFFFFFFFFFFFFFFFFFFFFFFFFFFFFFFFFFFFFFFFFFFFFFFFFFFFFF:F,FFFFFFFFFFFFFFFFFFFFFFFFFFFFFFFFFFFFFFFFFFFFFFFFFFFFFFFFFFFFFFFFFFFFFF:FFFFFFFFF:FFFFFFFFFF,FFFFFFFFFFF:FFFFFFFFFFFFFFFFFFFFFFF:
@A00769:42:HV3CFDRXX:1:2101:14208:10191 2:N:0:CGAGGCCAAG+CCGGTAACAC
GGACTACTAGGGTATCTAATCCTGTTTGCTCCCCACGCTTTCGAGCCTCAGCGTCAGTTACAGACCAGAGAGCCGCCTTCGCCACTGGTGTTCCTCCATATATCTACGCATTTCACCGCTACACATGGAATTCCACTCTCCTCTTCTGCACTCAAGTCTCCCAGTTTCCAATGACCCTCCCCGGTTGAGCCGGGGGCTTTCACATCAGACTTAAGAAACCGCCTGCGCTCGCTTTACGCCCAATAAATCCG
+
F:FFFFFFFFFFFFFFFFFFFFFFFFFFFFFFFFFFFFFFFFFFFFFFFFFF:FFFFFFFFFFFFFFFFFFFFFFFFFFFFFFFFFFFFF,FFFFFFFFFFFFFFFFFFFF,FFFFFFFFFFFF,F::FFFFFFFFFFFFFFFFFFFFFFFFF:FFFFFFFF:FFFFF:FFF:FFFFFFFFFFFF:FFFFFFFFFFFFFFFFFFFFFFF:FFFFF,F:FFFFFFFFFFFFFFF,,FF,FFFFFFFFFFF,:
@A00769:42:HV3CFDRXX:1:2101:7021:10269 2:N:0:CGAGGCCAAG+CCGGTAACAC
GGACTACTGGGGTTTCTAATCCTGTTTGCTCCCCACGCTTTCGAGCCTCAGCGTCAGTTACAGACCAGAGAGCCGCCTTCGCCACTGGTGTTCCTCCATATATCTACGCATTTCACCGCTACACATGGAATTCCACTCTCCTCTTCTGCACTCAAGTCTCCCAGTTTCCAATGATCCTCCCCGGTTGAGCCGGGGGCTTTCACATCAGACTTAAGAAACCGCCTGCGCTCGCTTTACGCCCAATAAATCCG
+
FF:FFFFFFFFFFFFFFFFFFFFFFFFFFFFFFFFFFFFFFFFFFFFFFFFFFFFFFFFFFFFFFFFFFFFFFFFFFFFFFFFFFFFFFFFFFFFFFFFFFFFFFFFFFFFFFFFFFFFF,FFFF:FFFFFFFFFFFFFFFFFFFFF:F:,FFFFFFF:FFFFFFFFFFFFFF:FFFFFFFFFFFFFFFFFFFFFFFFFFFFFFFF:FFFFFFFFFF:FF:FFF,FFFFFFFFFFFF,FFFFFFFFFFF:F
@A00769:42:HV3CFDRXX:1:2101:7003:10300 2:N:0:CGAGGCCAAG+CCGGTAACAC
GGACTACCAGGGTTTCTAATCCTGTTTGCTCCCCACGCTTTCGAGCCTCAGCGTCAGTTACAGACCAGAGAGTCGCCTTCGCCACTGGTGTTCCTCCATATATCTACGCATTTCACCGCTACACATGGAATTCCACTCTCCTCTTCGGCACTCAAGTCTCCCAGTTTCCAATGACCCTCCCCGGTTGAGCCGGGGGCTTTCACATCAGACTTAAGACACCGCCTGCGCTCGCTTTACGCCCAATAAATCCG
+
FFFFFFFFFFFFFFFFF:F:FFFFF:FFFF:FFFFFFF:FFFFFFFFFFFFFFFFFF:FFF:FFFFFF,FF:FFFFFFFFFFFFFF:FFFFFFFFFFFFFF:FFFFFFFFFFFF:FFFFF,FFFFFFFFF:FFF:FFFFFFFF,FF,FF,FFFFF::FFFFFFF:F,FFFFFFFFFFFFFFF::FF:F:F::,F:FFF:::FF:FFF,FFFFFF:,,,FF:FFF,:FFFFFF:,F,FF:F::FFFFFFFF:
@A00769:42:HV3CFDRXX:1:2101:14217:10300 2:N:0:CGAGGCCAAG+CCGGTAACAC
GGACTACTAGGGTATCTAATCCTGTTTGCTCCCCACGCTTTCGAGCCTCAGCGTCAGTTACAGACCAGAGAGCCGCCTTCGCCACTGGTGTTCCTCCATATATCTACGCATTTCACCGCTACACATGGAATTCCACTCTCCTCTTCTGCACTCAAGTCTCCCAGTTTCCAATGACCCTCCCCGGTTGAGCCGGGGGCTTTCACATCAGACTTAAGAAACCGCCTGCGCTCGCTTTACGCCCAATAAATCCG
+
FFFFFFFFFFFFFFFFFFFFFFFFFFFFFFFFFFFFFFFFFFFFFFFFFFFFFFFFFFFFFFFFFFFFFFFFFFFFFFFFFFFFFFFFFFFFFFFFFFFFFFFFFFFFFF:FFFFFFFFFFFFFFFFFFFFFFFFFFFFFFFFFFFFFFFFFFFFFFFFFFFFFFFFFFFFFFFFFFFFFFFFFFFFFFFFFFFFFFF:FFFFFFFF::FFFFFFFFFFFFFFF:F:FFFFFFFFFFFFFFFFFFFFF:FF
@A00769:42:HV3CFDRXX:1:2101:24740:10300 2:N:0:CGAGGCCAAG+CCGGTAACAC
GGACTACACGGGTTTCTAATACACATCTGACGCAGCCTTACCGCGGCGGCTGACAC
+
FFFFFFFFFFFFFFFFFFFFFFFFFFFFFFFFFFFFFF::FFFFFFFFFFFFFFFF
@A00769:42:HV3CFDRXX:1:2101:29478:10300 2:N:0:CGAGGCCAAG+CCGGTAACAC
GGACTACCGGGGTTTCTAATCCTGTTTGCTCCCCACGCTTTCGTGCCTCAGTGTCAGTGTTGGTCCAGGTAGCTGCCTTCGCCATGGATGTTCCTCCTGATCTCTACGCATTTCACTGCTACACCAGGAATTCCGCTACCCTCTACCACACTCTAGTCGTCCAGTATCCACTGCAGTTCCCAGGTTGAGCCCAGGGCTTTCACAACGGACTTAAACTACCACCTACGCACGCTTTACGCCCAGTAATTCCG
+
FFFFFFFFFFFFFFFFFFFFFFFFFF:FFFFFFFF:FFFFFFFFFFFFFFFFFFFFFFFFF:FFFFFFFFFFFFFFF,FFFFFF:FFFFFFFFFFFF,:FFFFFFFFFFFFFFFFF,FFFFFFFFFFFF:FFFFFFF::FFFFFFF,FFFFFF:FFFF:FFFFFFF:FFFFFFFFFFFFFFFFFFF,FFFFFFFFFFFF:FFFFF:,FF:FFFFFF,FFFFF:FFFFF:FFFF,FFFFFFFFF:FF:FFFF
@A00769:42:HV3CFDRXX:1:2101:8061:10316 2:N:0:CGAGGCCAAG+CCGGTAACAC
GGACTACTGGGGTTTCTAATCCTGTTTGCTCCCCACGCTTTCGAGCCTCAGCGTCAGTTACAGACCAGAGAGCCGCCTTCGCCACTGGTGTTCCTCCATATATCTACGCATTTCACCGCTACACATGGAATTCCACTCTCCTCTTCTGCACTCAAGTCTCCCAGTTTCCAATGACCCTCCCCGGTTGAGCCGGGGGCTTTCACATCAGACTTAAGAAACCGCCTGCGCTCGCTTTACGCCCAATAAATCCG
+
FFFFFFFFFFFFFFFFFFFFFFFFFFFFFFFFFFFFFFFFFFFFFFFFFFFFFFFFFFFFFFF:FFFFFFFFFFFFFFFFF:FFFFFFFFFFFFFFFFFFFFFFFFFFFFFFFFFFFFF:FFFF:FFFFFFFFFFFFFFFFFFFFFF,FFFFFFFFFFFFFFFFFFFFFFFFFFFFFFFFFFFFFF,FFFFF:FFFFF,FFFF::FF,FFFFFFF:,FFFFF:,FFFFFF,F,FFFFFF:FFF:FFFFFF:
@A00769:42:HV3CFDRXX:1:2101:9182:10316 2:N:0:CGAGGCCAAG+CCGGTAACAC
GGACTACTGGGGTATCTAATCCTGTTCGCTCCCCACGCTTTCGAGCCTCAGCGTCAGTTACAGACCAGAGAGCCGCCTTCGCCACTGGTGTTCCTCCATATATCTACGCATTTCACCGCTACACCTGGAATTCCACTCTCCTCTACTGCACTCAAGACACCCAGTTTCCAAGGACCCTCCCCGGTTGAGCCGGGGGCTTTCACAACCGACTAAAGAAACCGCCTCCGCTCGCTTTACGCCCAATAAATCCG
+
::FFFFFFFFFFF:FFFFFFFFFFFFFFFFFFFFFFFFFFFFF:FFFFFFFFFFFFFF,FFFFFFFFFFFFFF:FFFFFFFFFFFFFFFFFFFFFFFFFFFF:FFFF,FFFF,FFFFFFFFF:F,,FFFFFFFFFFFFFFF:FF,F,FFFFFFFFF,F,FFF,FF,:FFFF,F:FF,FFFFF,,FF,FFFF,,FF:FFFFFFF:,F,,FF:,F::F:FFF:FFFFF,,,FFFFFFFFFFFFFFF:::FFF,
@A00769:42:HV3CFDRXX:1:2101:19180:10347 2:N:0:CGAGGCCAAG+CCGGTAACAC
GGGGGGCTCGGGTTTCTAAATAAAACCACAGAAAAAAACACTAAAAAATAAAAAAAAAAAACAACCCACAAACCAAAACACAAGAAAATAAAAGTTATAGCCCAAAAAAAAAAAAAAAAAAATTTTTATATAGAGATAGAGGGAGAGAGGGGGGGGGGGGGGGGGGGGGGGGGGGGGGGGGGGGGAGGAGGGGGGGGGGAGGGGGGGGGGAGGGTGGGGGGGGGGGGGGGGGGGGGGGGGGGGGGGGGGTG
+
FF:,,,,,,,:F,:F,,,FF,,F,,,,,,F,,,,::F,:F,,F,,,,F,FFF,,FF::FF:FF,,,:::,,,::,,FF,F,:F,,F:F,:::F,,,,:,,:,,,F,,F,,F:FFFFFFFF:,,:,::,,,,,,,,,,F,,,:,,,,,,,,,,,,,,F,:,F,F,,,F,FFFFF::F:F,,,,,,:,,,,,,,,,F:F,,,,:,:,:F,,F,,:,,,,,,,:::,FF,,F,,,,,,:,F:,,,,FF,:,:F,
@A00769:42:HV3CFDRXX:1:2101:25970:10363 2:N:0:CGAGGCCAAG+CCGGTAACAC
GGACTACACGGGTATCTAATACACATCTGACGCTGCCTTACCGCGGCGGCTGACAC
+
FFFFFFFFFFFFFFFFFFFFFFFFFFFFFFFFFFFFFFFFFFFFFFFFFFFFFFFF
@A00769:42:HV3CFDRXX:1:2101:1497:10441 2:N:0:CGAGGCCAAG+CCGGTAACAC
GGACTACTAGGGTATCTAATACACATCTGACGCTGATTACCGCGGCGGCTGACAC
+
FFFFFFFFFFFFFFF:FFFFFFFFFFFFF:FFFFFF:F,F:FFFFFFFFFF:F:F
@A00769:42:HV3CFDRXX:1:2101:20292:10457 2:N:0:CGAGGCCAAG+CCGGTAACAC
GGACTACGAGGGATCTAATCCTGTTCGCTCCCCACGCTTTCGAGCCTCAGCGTCAGTTACAGACCAGAGAGCCGCCTTCGCCACTGGTGTTCCTCCATATATCTACGCATTTCACCGCTACACATGGAATTCCACTCTCCTCTTCTGCACTCAAGTCTCCCAGTTTCCAATGACCCTCCCCGGTTGAGCCGGGGGCTTTCACATCAGACTTAAGAAACCGCCTGCGCTCGCTTTACGCCCAATAAATCCGG
+
FFFFFFFFFFFFFFFFFFFFFFFFFFFFFFFFF:FFFFFFFFFFFFFFFFFFFFFFFFFFFFFFFFFFFFFFFFFFFFFFFFFFFFFFFFFFFFFFFFFFFFFFFFFFFFFFFFFFFFF,FFF,FFFF,FFFFFFFFFFFFFFFFFFFFFFFFFFFFFFFFFFFFFFFFFFF:FFFFFFFFF:FFF:FFFFFFFFFFFFFFFFFFFFFFFFFFFFFFFFFF,F:FFFFFFFFFFFFFFFFFFFFFFFFFF,
@A00769:42:HV3CFDRXX:1:2101:21766:10504 2:N:0:CGAGGCCAAG+CCGGTAACAC
GGACTACGGGGGTTTCTAATACACATCTGACGCTGCTTACCGCGGCTGCTGACAC
+
FFFFFFFFFFFFFFFFFFFFFFFFFFFFFFFFFFFFFF:FFFFFFFFFFFFFF,F
@A00769:42:HV3CFDRXX:1:2101:18801:10535 2:N:0:CGAGGCCAAG+CCGGTAACAC
GGGGGGGGCGGGGTTGTTATTTAAGCGGCAGCAGGAACAAGGCTCATAAGAAAAAAAAAAGCGGCCCACGAACCGGAACACACGTATAGAAAAGAGGTGGGCGGAGAAATAAAAGACGGTGGGGGGGGGGGGGGGGGGGGGGGGGGGGGGGGGGGGGGGGGGGGGGGGGGGGGGGGGGGGGGGGGGGGGGGGGGGGGGGGGGGGGGGGGGGGGGGGGGGGGGGGGGGGGGGGGGGGGGGGGGGGGGGGGGG
+
FFFFF:,:,F:F:,,,:,,,F,:,,F,,,,:,,::,,,,,:,,,,,,,,,:F:FF,F,,,,,,,,F,:F,,,F:,,,,FFF:,,:,,:,,,:,,,:,,,,,,,,,,,F,,,:FF,,,,,,FFF:FF:FFFFFFFFFFFFFFFFFFFFFFFFFFFFFFFFFFFFF:FFFFF:FFFFFFFF:FFFFFFFFFFFFF:FFFFFF:FFFFFFFFFFF:FFF::F::FFFFFFFFFFFFF:FFF:FFFFFFFFFFF:
@A00769:42:HV3CFDRXX:1:2101:1416:10551 2:N:0:CGAGGCCAAG+CCGGTAACAC
GGACTACTAGGGTTTCTAATCCTGTTCGCTCCCCACGCTTTCGAGCCTCAGCGTCAGTTACAGACCAGAGAGCCGCCTTCGCCACTGGTGTTCCTCCATATATCTACGCATTTCACCGCTACACATGGAATTCCACTCTCCTCTTCTGCACTCAAGTCTCCCAGTTTCCAATGACCCTCCCCGGTTGAGCCGGGGGCTTTCACATCAGACTTAAGAAACCGCCTGCGCTCGCTGTACGCCCAATAAATCCG
+
FFFF,FFFFFFFFFFFFFFFFFFFFFFFFFFFFFFFFFFFFFFFFFFFFFFFFFFF:,FF:FFFFFFFFFF:FFFFFFFFFFF:FFFFFFFFFF::,FF:FFFFFFFFFFFFF:,FFFFFFFF,FF,F::FFF,:FFFFF,FFFFFFF:FF::FFFF:FFFFFFF,FFFFFFFFFFFFF,FF::FFFFFFFFFFFFFFFFFFFFFFFFFF,FFF,FFF,:,FFFF,::FFFFF,FFFFFFFFFFFFFFF::
@A00769:42:HV3CFDRXX:1:2101:20934:10567 2:N:0:CGAGGCCAAG+CCGGTAACAC
GGGGGGGGGGGGGGGGGGGGTTGGGGGGGGGGGGGGGGAGCGAGGGGGTGAAAAAGAAGAGAAACGGAAAGACCACGAAAAACGAAAAAAAAAAAGGGGGGGGGGGGGGGGAAGGAGAAGGGGGGGGGGGGGGGGGGGGGGGGGGGGGGGGGGGGGGGGGGGGGGGGGGGGGGGGGGGGGGGGGGGGGGGGGGGGGGGGGGGGGGGGGGGGGGGGGGGGGGGGGGGGGGGGGGGGGGGGGGGGGGGGGGGG
+
FFFFFFF::::F:FF:::,,,,,,,,,,,::,,,F:,,,,,,,,:,,,,,:,F,F,:,,,,,,:,,,:,,,,,,,,,,,,F:,,,,,,,,,,,,,,,,:,:F,:,,,,,,,,,,,,,,,,,:F,FF::,FFFFFFFFFFFFFFFFFFFFFFFFFFFFFFFFFFFFFFFFFFFFFFFFFFFFFFFFFFFFFFFFFFFFFFFFFFFFFFFFFFFFFFFFFFFFFFFFFFFFFFFFFFFFFFFFFFFFFFFFF:
@A00769:42:HV3CFDRXX:1:2101:4887:10582 2:N:0:CGAGGCCAAG+CCGGTACCAC
GGACTACGAGGGTTTCTAATCCTGTTCGATACCCACGCTTTCGTGCTTCAGCGTCAGTTGGGGCGCCGGTATGCTGCCTTCGCAATCGGAGTTCTGCGTGATATCTATGCATTTCACCGCTACACCACGCATTCCGCATACTTCTCGCCCACTCAAGACCGTCAGTTTCAACGGCGGGCGGAGGTTGAGCCCCCGTATTTTACCGCTGACTTGACAGTCCGCCTACGCACCCTTTAAACCCAATAAATCCG
+
FFFFFFFFFFFFFFFFFFFFFFFFFFFFFFFFFFFFFFFFFFFFFFFFFFFFFFFFFFFFFFFFFFFFFFFFFFFFFFFFFFFFFFF:FFFFFFFFFFFF:FFFFFFFFFFFFFF:FFFF:FFFFFFFFFFFFFFFFFFFFFFFFF:FFFFFFFFFFFFFFFFFFF,FFFFFFFFF,FF::FFFFFFFFFFFFF:FFFFFFFFFFFFFFFFFF,:F,FFFFF:FFFFFFFFFFFFFFFFFFFFFFFFFF::
@A00769:42:HV3CFDRXX:1:2101:23448:10598 2:N:0:CGAGGCCAAG+CCGGTAACAC
GGACTACACGGGTATCTAATCCTGTTTGCTCCCCACGCTTTCGAGCCTCAGCGTCAGTTACAGACCAGAGAGCCGCCTTCGCCACTGGTGTTCCTCCATATATCTACGCATTTCACCGCTACACATGGAATTCCACTCTCCTCTTCTGCACTCAAGTCTCCCAGTTTCCAATGACCCTCCCCGGTTGAGCCGGGGGCTTTCACATCAGACTTAAGAAACCGCCTGCGCTCGCTTTACGCCCAATAAATCCG
+
FFFFFFFFFFFFFF:FFFFFFFFFFFFFFFFFFFFFFFFFFFFFFFFFFFFFFFFFFFFFFFFFFFFFFFFFFFFFFFFFFFFFFFFFFF:FFFFFFFFFFFFFFFFFFFFFFFFFFFFFFFFFFFFFFF:FFFFFFFFFFFFFFFFFFFFFFFFFFFFFFFFFFFFFFFFFFFFFF:FFFFFFFFFFFFFFFFFFFFFFFFFFFFFFFFFFFFFF:FFFFFFF:FFFFF:FFFF:FFFFFF:FFFFFFFF
@A00769:42:HV3CFDRXX:1:2101:16278:10614 2:N:0:CGAGGCCAAG+CCGGTAACAC
GGACTACAGGGGTTTCTAATCCTGTTTGCTCCCCACGCTTTCGAGCCTCAGCGTCAGTTACAGACCAGAGAGCCGCCTTCGCCACTGGTGTTCCTCCATATATCTACGCATTTCACCGCTACACATGGAATTCCACTCTCCTCTTCTGCACTCAAGTCTCCCAGTTTCCAATGACCATCCCCGGTTGAGCCGGGGGCTTTCACATCATACTTACGAAACCGCCTGCGCTCGCTTTACGCCCAATAAATCCG
+
:FFFFFFF,FFFFFFFFFFFFFFFFFFFFF,FFFFFFFFFFFF,FFFF:FFFFFFFFF:F,F:FFFFFF:,FFFFFF,FFFFFF,:FFFFFFFFFFFF,,FF:FFFFFFFFFFFFF,FF:FFFFF,FF::FFFFFFF:,FFFFF,:F,FFFFF:FF,F,FF,FFFF::F:FFF:,:,FFF:,,FFF,FFF,F,FFF,FF:FF:FFFF,:FFF,,::,FFFFFF,FFFF:FFFF:FFFFF:,F,,FFFFFF:
@A00769:42:HV3CFDRXX:1:2101:28158:10645 2:N:0:CGAGGCCAAT+CCGTTAACAC
GGACTACCGGGGTATCTAATCCTGTTTGCTCCCCACACTTTCGAGCCTCAGCGTCAGTTACAGACCAGAGAGCCGCCTTCGCCACTGGTGTTCCTCCATATATCTACGAATTTCACCTCTACACACGGAATTCCACTCTCCTCTGAAGCACTCAAGACACCCAGTTTACAAGGAACATCCCGGGTTGAGCCCCGGGATTTCACCACAAACTTAATACACCGCCTCCGCGCGCTTTACGCCCAGTAATTCCG
+
FFFF,FF,FFFFFFFFF:FFFFFF:FFFFFFFFFFF:FFFFFFF,FFFFFFFFFFFFF,::,,FFFFF,FFFFFFFFFFFFFFFFFFFFFFFFFFFF,,FFFFFFFFF:FFFFFFFF,FFFFFF,,FFFFFFFFFFFF,FFFFF,FFF:FFFFFFF,:F,:,FFFFFFF,F,F,,,,FFF,,FFFFFFFFF,,FFF,F:FFFF,,F,,FFF:F,,FF,FFFFFF:FFF,FFFFFFFF,FFFF,FFF,FFF:
@A00769:42:HV3CFDRXX:1:2101:12943:10661 2:N:0:CGAGGCCAAG+CCGGTAACAC
GGACTACCAGGGTATCTAATCCTGTTTGCTACCCACACTTTCGAGCCTCAACGTCAGTTACAGTCCAGAAAGCCGCCTTCGCCACTGGTGTTCTTCCATATATCTACGCATTTCACCGCTACACATGGAGTTCCACTTTCCTCTACTGCACTCAAGTCATCCAGTTTCCAAAGCAATTCCTCAGTTGAGCTGAGGGCTTTCACTTCAGACTTAAATAACCGTCTGCGCTCGCTTTACGCCCAATAAATCCG
+
FFFFFFFFFFFFFFFFFFFFFFFFFFFFFFFFFFFFFFFFFFFFFFFFFFFFFFFFFFFFFFFFFFFFFFFFFFFFFFFFFFFFFFFFFFFFFFFFFFFFFFFFFFFFFFFFFFFFFFFFFFFFFFF:F,FFFFFFFFFFFFFFFFFFF:FFFFFFFFFFFFFFFFFFFFFF:FFFFFFFFF,FFFFFFFFF:FFFFFFFFFFFFF,FFFFF:FFFF:FFF:FFFFFFFF:FFFFFFFFFFFFFFFFFF,F
@A00769:42:HV3CFDRXX:1:2101:4553:10692 2:N:0:CGAGGCCAAG+CCGGTAACAC
GGACTACGGGGGTTTCTAATACACATCTGACGCTGCCTTACCGCGGCGGCTGGCAC
+
FFFFFFFFFFFFFFFFFFFFFFFFFFFFF:FFFFFFFF::FFFFFFFFFFFFFFFF
@A00769:42:HV3CFDRXX:1:2101:31150:10692 2:N:0:CGAGGCCAAG+CCGGTAACAC
GGACTACGGGGGTTTCTAATCCTGTTCGCTCCCCACGCTTTCGAGCCTCAGCGTCAGTTACAGACCAGAGAGCCGCCTCCGCCACTGGTGTTCCTCCATATATCTACGCATTTCACCGCTACACCTGGAATTCCACTCTCCTCTTCTGCACTCAAGTCTCCCAGTTTCCAATGACCCTCCCCGGTTGAGCCGGGGGCTTTCACATCAGACTTAAGAAACCGCCTGCGCTCGCTTTACGCCCAATAAATCCG
+
FFFF:FFFFFFFFFFFFFFFFFFFFFFFFFFFFFFFFFFFFFFF:FF,FFFFFFF:FFFFFFFFFFFF,FFFFFFFFFFFFFFFFFFFFFFFFF:FF,FF:,FFFFFFFF,FFFFFFFFFFFFF,F:FFFFFFFFFFFFFF:FF:FFFFFF:FFFF,FFFFFFFF,FFF:,FFFFFFFFFFFFFFFFFFFFFFFFFFF:FFFFFFFFFFFFFF,FF::FFFFFF:FFFFFFFF:FFF,FFFF,FF,F,FFF
@A00769:42:HV3CFDRXX:1:2101:16043:10739 2:N:0:CGAGGCCAAG+CCGGTAACAC
GGACTACCGGGGTATCTAATCCTGTTTGCTCCCCACGCTTTCGAGCCTCAGCGTCAGTTACAGACCAGAGAGCCGCCTTCGCCACTGGTGTTCCTCCATATATCTACGCATTTCACCGCTACACATGGAATTCCACTCTCCTCTTCTGCACTCAAGTCTCCCAGTTTCCAATGACCCTCCCCGGTTGAGCCGGGGGCTTTCACATCAGACTTAAGAAACCGCCTGCGCTCGCTTTACGCCCAATAAATCCG
+
FFFFFFFFFFFFFFFFFFFFFFFFFFFFFFFFFFFFFFFFFFFFFFFFFFFFFFFFFFFFFFFFFFFFFFFFFFFFFFFFFFFFFFFFFF:FFFFFFFFFFFFFFFFFFFFFFFFFFFFFFFFFFFFFFFFFFFF:FFFFFFFFFFFFFFFFFFFFFFFFFFFFFFFFFFFFF:FFFFFFFFFFF:FFFF,FFFFFFFFFFFFFFFFFFFFFF::FFFFF:FFFFF,F:F:FFF:FF,FFFFFFFFFFFFF
@A00769:42:HV3CFDRXX:1:2101:32750:10739 2:N:0:CGAGGCCAAG+CCGGTAACAC
GGACTACGAGGGTTTCTAATCCTGTTCGCTCCCCACGCTTTCGAGCCTCAGCGTCAGTTACAGACCAGAGAGCCGCCTTCGCCACTGGTGTTCCTCCATATATCTACGCATTTCACCGCTACACATGGAATTCCACTCTCCTCTTCTGCACTCAAGTCTCCCAGTTTCCAATGACCCTCCCCGGTTGAGCCGGGGGCTTTCACATCAGACTTAAGAAACCGCCTGCGCTCGCTTTACGCCCAATAAATCCG
+
FFFFFFFFFFFFFFFFFFFFFFFFFFFFFFFFFFFFFFFFFFFFFFFFFFFFFFFFFFFFFFFFFFFFFFFFFFFFFFFFFFFFFFFFFFFFFFFFFFFFFFFFFFFFFFFFFFFFFFFFFFFF,FFFFFFFFFFFFFFFFFFFFFFFFFFFFFFFFFFFFFFFFFFFFFFFFFFFFFFFFFF,FF:FFFFFFFFFFFFFFFFFFFFFFFFFFF:F,FFF,FF:FFFFFFFFFFFFFFFFFFF:FFFFF,:
@A00769:42:HV3CFDRXX:1:2101:24641:10755 2:N:0:CGAGGCCAAG+CCGGGAACAC
GGACTACGCGGGTATCTAATACTGTTTGCTACCCACACTTTCGAGCCTCAACGTCAGTTACAGTCCAGAAAGCCGCCTTCGCCACTGGTGTTCTACCAAATATCAACGCATTTCACCGCTACACATGGAGTTCCACTAACCTCTACTGCACTCAAGTCATCCAGATTCCAAAGCAATACCACAGTAGAGCCCAGGCCTAACACTACAGACTTACATAACCGACTGCGCTCGCTTTACGCCCAATACATCCG
+
FFF:FF::FFFF:FFFFFF:FFFF::FFFFFFFFFFFF:FFFFF:FF,FFFFF,FFF,FFFF,,FFFFF,F,FF:FF,,F:FF,F,,F::F:FF,FFF,,FF,F,FF:FF,,,FFFFFF,FF,FF,,FF,,,FF:F:,,FF,F,FF,,FFF:FFF:,FF:FF,F,,,FF,F::FF:,,FF,FF,,,,:FFF:F,,FF,,,F,F,,F,:FFF,F,FF::FFFFFF,F:FFFFF:,,FF:FFF:F,,,,,FF,
@A00769:42:HV3CFDRXX:1:2101:5412:10770 2:N:0:CGAGGCCAAG+TCGGTAACAC
GGACTACTAGGGTTTCTAATCCTATTTGCTCCCCACGCTTTCGTGCCTGAGCGTCAGTTTCAGTCCAGGCGGCCGCCTTCGCCACTGGTGTTCTTCCATATCTCTACGCATTTTACCGCTACACATGGAGTTCCGCCGCCCTCTCCTGTACTCAAGTTCTCCAGTCTCATCAGCCAACAGAAGTTAAGCTTCTGCCTTTCACTCATGACTTGAAGAACCGCCTGCTCACCCTTTACGCCCAATCATTCCGG
+
FFFFFFFFFFFFFFFFFFFFFFFFFFFFFFFFFFFFFFFFFFFFFFFFFFFFFFFFFF:FFFFFFFFFFFFFFFFFFFFFFFFFFFFFFFFFFFFFFFF:FFFFFFFFFFFFFFFFFFFFFFFFFFFFFFFFFFFFFFFFFFF,FFFFF,FFFF:FFFFFFFFFFFFFFFFFFFF:FFFFFFFFFFFF:FFFFFFFFFFFFFFFFFFFFFFFFFFFFFFFF:F:FFFFFFFFF,FFFF,FFFFF,F:FFF,
@A00769:42:HV3CFDRXX:1:2101:21594:10802 2:N:0:CGAGGCCAAG+CCGGTAACAC
GGACTACGAGGGTTTCTAATCCTGTTCGCTCCCCACGCTTTCGAGCCTCAGCGTCAGTTACAGACCAGAGAGCCGCCTTCGCCACTGGTGTTCCTCCATATATCTACGCATTTCACCGCTACACATGGAATTCCACTCTCCTCTTCTGCACTCAAGTCTCCCAGTTTCCAATGACCCTCCCCGGTTGAGCCGGGGGCTTTCACATCAGACTTAAGACACCGCCTGCGCTCGCTTTACGCCCAATAAATCCG
+
FFFFFFFF,FFFF:FF:,FFFFFFFFFFFFFFFFFFFFFFFF:FFFFF::FFF,FFF:FFF:FF:FFF:FFFFF:FFF:FFF:FFFFFFFFFF:FFFFFFFFFF:F:FFF,FFFF::F:FFF,FF:FF::FF:FFFFFFFF:FFFFF:FFFFFFFF:F:FFF,FFFFFFFFFF,FFFFFFFFFFFFFFFFFFF:FFF,,F:FFF,FFFF:FFFFFFFFFFFF,F,FFFFF:FF,FFFFFFFFFFFFF:FFF
@A00769:42:HV3CFDRXX:1:2101:7934:10817 2:N:0:CGAGGCCAAG+CCGGTAACAC
GGACTACCAGGGTTTCTAATCCTGTTTGCTCCCCACGCTTTCGAGCCTCAGCGTCAGTTACAGACCAGAGAGTCGCCTTCGCCACTGGTGTTCCTCCATATATCTACGCATTTCACCGCTACACATGGAATTCCCCTCTCCTCTTCTGCACTCAAGTCTCCCAGTTTCCAATGACCCTCCCCGGTTGAGCCGGGGGCTGTCACAGCAGACTTAAGTAACCGCCTGCGCTCGCTTTACGCCCAATAAATCCG
+
FF:FF:FFFFFFFFFFFFF:FFFFFFFFF:FFFF,FFFFFFFF:FFFFF:FFFFFFFFFFFFF:FFFFFFFFF:FF:FFFFFF,:FFFFFFFF:FF:FFF:F:FFFFFF:FFF::FFFFFFFFFFFFF,:F,F:,:FF:FFFFFFFFFF:FF:F,FFFF,F:,F,FFFFFFFF,:F,FF:F:FFFF:FF,:FF:FFFF,FFFF,,F,FFF:::,:,,FFFFFF,FF:FFFFF:,:F,FF:F,F,F:FFF,F
@A00769:42:HV3CFDRXX:1:2101:11632:10989 2:N:0:CGAGGCCAAG+CCGGTAACAC
GGACTACAGGGGTTTCTAATCCTGTTTGCTCCCCACGCTTTCGAGCCTCAGCGCCAGTTACAGACCAGAGAGCCGCCTTCGCCACTGGTGTTCCTCCATATATCTACGCATTTCACCGCTACACATGGAATTCCACTCTCCTCTTCTGCACTCAAGTCTCCCAGTTTCCAATGACCCTCCCCGGTTGAGCCGGGGGCTTTCACATCAGACTTAAGAAACCGCCTGCGCTCGCTTTACGCCCAATAAATCCG
+
:FFFFFFFFFFFFFFFFFFFFFFF:FFFFFFFFFFFFFFFFFFFFFFF,FFFFFFFF:F,FFFFFFFFFFFFFFFFFFFFFF,:FFFFFFFFFFFF::FFFFFFFFFFFFFFFFFFFFF:,FFFFFFFFFFFFFF:FFFFFFF:FFFFF:FFFFF:FFFFFF::FFFFFFFFFFFFFFFFFF:FFFFFFFFFF:FFFFFFF:FFFFFFFFFF,,FFFFFFFF::FFFFFFFFFFFFF:F,FFFFF,FFFFF
@A00769:42:HV3CFDRXX:1:2101:15076:11005 2:N:0:CGAGGCCAAT+CCGGTAACAC
GGACTACCGGGGTTTCTAATCCTGTTTGCTCCCCACGCTTTCGAGCCTCAGCGTCAGTTACAGACCAGAGAGTCGCCTTCGCCACTGGTGTTCCTCCATATATCTACGCATTTCACCGCTACACAAGGAATTACAATCTCCTCTTCTGCACTCAAGTCTCCCAGTTTCCAATGACCCTCCCCGGTTGAGCCGGGGGCTTTCACATCAGACTTAAGAAACCGCCTGCGCTCGCTTTACGCCCAATAAATCCG
+
FFFF:F,FFF,FFFFFFFFFFFFFFFFF,FF:FFFF:F:FFF:FFFF::FFFFF,FFFFFFFFF,FF:F:FF:FF:FF:::,FF::,F::FFFF:F:FFFF:FFFFFFFFFFFFFF,FFFFFF::,:FFF,F,FF,F,,FFFFFFFF:FF:FFFFFFF:FFFF,FF,F:FF,:FFFFFFFFF:,F,FF:FFFFF,FFF,F,F,F:FFFF,FFFF:FFFF,F,FF,F,:,F,:F,,FF,FFFF:,FFFF,F,
@A00769:42:HV3CFDRXX:1:2101:13494:11021 2:N:0:CGAGGCCAAG+CCGGTAACAC
GGACTACAGGGGTATCTAATCCTATTTGCTCCCCACGCTTTCGCGCATCAGCGTCAGTTATGTTCTAGCAGGTCGCCTTCGCAATGAGTATTCCTCTTGATCTCTACGGATTTTACCCCTACACCAAGAATTCCACCTACCTCTCCCATACTCTAGAATAACAGTTTCAAATGCAGTCCTATGGTTAAGCCATAGGATTTCACATCTGACTTGCTATCCCGCCTACGCGCTCTTTACGCCCAGTGATTCCG
+
FFFFFFFFFFFFF:FFFFFFFFFFFFFFFFFFFFFFFFFFFFFFFFFF:FFFF,FFFFFFFFFF:F:FF:FFFFFFFFFFFFFFFFFF:FFFFFFFFFFFFFFFFFFFFFFFFFFFFFFFFFFFFFFFFFFFFFFFFFFFFFFFFFFFFFFFFFF:FF:FFFFFFFFFFFFFFFFFFFFFFFFFFFFF,FF:FFFFFFFFF:FFFFFFFFFFFFFFFFFF:FFFFF:FFFFFF:FF:FFFFF,F,:FFF,F
@A00769:42:HV3CFDRXX:1:2101:21847:11021 2:N:0:CGAGGCCAAG+CCGGTAACAC
GGACTACGGGGGTTTCTAATCCTGTTCGCTCCCCACGCTTTCGAGCCTCAGCGTCAGTTACAGACCAGAGAGCCGCCTTCGCCACTGGTGTTCCTCCATATATCTACGCATTTCACCGCTACACATGGAATTCCACTCTCCTCTTCTGCACTCAAGTCTCCCAGTTTCCAATGACCCTCCCCGGTTGAGCCGGGGGCTTTCACATCAGACTTAAGAAACCGCCTGCGCTCGCTTTACGCCCAATAAATCCG
+
FFFFFFFFFFFFFFFFFFFFFFFFFFFFFFFFFFFFFFFFFFFFFFFFFFFFFFFFFFFFFFFFFFFFFFFFFFFFFFFFFFFFFFFFFFFFFFFFFFFFFFFFFFFFFFFFFFFFFFFFFFFFFFFFFFFFFFFFFFFFFFFFFFFFFFFFFFFFFFFFFFFFFFFFFFFFFFFFFFFFFFFFFF:FFF:F:FFFFFFFFFF:FFFFFFFFFFFFFFFFFFFFFFFFFFFFF:FFFFFFF,:,FFFFF:,
@A00769:42:HV3CFDRXX:1:2101:10050:11036 2:N:0:CGAGGCCAAG+CCGGTAACAC
GGACTACTGGGGTTTCTAATCCTGTTTGCTCCCCACGCTTTCGAGCCTCAGCGTCAGTTACAGACCAGAGAGCCGCCTTCGCCACTGGTGTTCCTCCATATATCTACGCATTTCACCGCTACACATGGAATTCCACTCTCCTCTTCTGCACTCAAGTCTCCCAGTTTCCAATGACCCTCCCCGGTTGAGCCGGGGGCTTTCACATCAGACTTAAGAAACCGCCTGCGCTCGCTTTACGCCCAATAAATCCG
+
FFFFFFFFFFFFFFFFFFFFFFFFFFFFFFFFFFFFFFFFFFFFFFFFFFFFFFFFFFFFFFFFFFFFF:FFFFFFFFFFFFFFFFFFFFFFFFFFF:FFFFFFFFFFFFFFFFFFFFFFFFFFFFFFFFFFFFFFFFFFFFFFFFFFFFFFFFFFFFFFFFFFFFFFFFFFFFFFFFFFFFFFFFFFFFFFFFFFFFFFFFFF,FFFFFFFFFF,:FFFFFFFFFFFFFFFFFFFFFFFFF,FFFFFFFF
@A00769:42:HV3CFDRXX:1:2101:22987:11052 2:N:0:CGAGGCCAAG+CCGGTAACAC
GGACTACAGGGGTTTCTAATCCTGTTTGCTCCCCACGCTTTCGAGCCTCAGCGTCAGTTACAGACCAGAGAGCCGCCTTCGCCACTGGTGTTCCTCCATATATCTACGCATTTCACCGCTACACATGGAATTCCACTCTCCTCTTCTGCACTCAAGTCTCCCAGTTTCCAATGACCCTCCCCGGTTGAGCCGGGGGCTTTAACAACAGACTTAAGAAACCGTCTGCGCTCGCTTTACGCCCAATAAATCCG
+
FFFFFF:FFFFFFFFFFFFFFFFFF:FFFFFFFFFFFFFFFF:F:FFFFFFF:FFFFFFFFFFFFFFFFFFFFFFFFFFF:FFFF:FFFFFFFFFF:FFFFFFFFFFFFFF,F:FFFF:F:FFFFFFFFF,FFFF:F::FFFF,FFFFFFF,:FFFFFFFFF::F:FFF:FFFFFFF,FFFFFF:,:FF,FFFF:FFFF,,::F:FF:FFF,FFFFF:,FFFFF,,:FFFFFF:F:F,,FF,:FF,,::FF
@A00769:42:HV3CFDRXX:1:2101:3938:11068 2:N:0:CGAGGCCAAG+CCGGTAACAC
GGACTACCGGGGTATCTAATCCTGTTTGCTACCCACACTTTCGAGCCTCAGCGTCAGTTACAGACCAGAGAGTCGCCTTCGCCACTGGTGTTCCTCCATATATCTACGCATTTCACCGCTACACATGGAATTCCACTCTCCTCTTCTGCACTCAAGTCTCCCAGTTTCCAATGACCCTCCCCGGTTGAGCCGGGGGCTTTCACATCAGACTTAAGAAACCGCCTGCGCTCGCTTTACGCCCAATAAATCCG
+
FFFFFFFFFFFFFFFFFFFFFFFFF:FFFFFFFFFFFFFFFFFFFFFFFFFFFFFFFFFFFFFFFFFF:FFFFFF:FFFFFFFFFFFFFFFFFFFFFF:FFFFFFFFFFFFFFFFFFFF,FFFF:F:FFFFFFFF,FFFFFFFFFFFFFFFFFFFF:FFFFFF,FFF:FFF:FFFFFFFFFF:FFFFF:FFF:FF:FF:FFFFF:FF:FFFFFF,,FFFFFFFFFFFFFFFFFFFFFFFF:F:FF:,FFFF
@A00769:42:HV3CFDRXX:1:2101:14959:11115 2:N:0:CGAGGCCAAG+CCGGTAACAC
GGACTACCAGGGTTTCTAATCCTGTTCGCTCCCCACGCTTTCGAGCCTCAGCGTCAGTTACAGACCAGAGAGCCGCCTTCGCCACTGGTGTTCCTCCATATATCTACGCATTTCACCGCTACACATGGAATTCCACTCTCCTCTTCTGCACTCAAGTCTCCCAGTTTCCAATGACCCTCCCCGGTTGAGCCGGGGGCTTTCACATCAGACTTAAGACACCGCCTGCGCTCGCTTTACGCCCAATAAATCCG
+
FFFFFFFFFFFFFFFFFFFFFFFFFFFFFFFFFFFFFFFFFFFFFFFFFFFFFFFFF:FFFFFFFFFF:FFFFFFFFFFFFFFFFFFFFFFFFFFFFFFFFFFFFFFFFF:FFFFFFFFF:FFFFFFF,FFFFFFFFFFFFFFFFFFFFFFFFFFF:FFFFFFFFFFFFFFFF,:FFFFFFFFF:FFFFFFF,FFFF:FFFFFF:FFF:FFFFFF:,FFFFFFFFFFF:FFFFF,FF,FFFF:FFF:FFFF
@A00769:42:HV3CFDRXX:1:2101:14479:11130 2:N:0:CGAGGCCAAG+CCGGTAACAC
GGACTACAAGGGTATCTAATCCTGTTTGCTACCCACACTTTCGAGCCACAACGTCAGTTACAGTCCAGAAAGCCGCCTTCGCCACTGGTGTTCTTCCATATATCTACGCATTTCACCGCTACACATGGAGTTCCACTTTCCTCTACTGCACTCAAGTCATCCAGTTTCCAAAGCAATTCCTCAGTTGAGCTGAGGGCTTTCACTTCAGACTTAAATAACCGTCTGCGCTCGCTTTACGCCCAATAAATCCG
+
FFFFFFFFFFFFFF,:FFFFFFFFFFFFFFF::FFFFFFFFFFFFFF,FFFFF,FFFFFFFFFFFFFF:FFFFFFFFFFFFFFFFFF,:FFFFF,FFFFF,FFFFFFF:FFFFFFFFFFFFFFFFFFFF::FFFFFFFFFFFFFFFFFFFFFFFFFFFFFFFFF:FFFFFF::FFFFFFFFFF:,F:FFFFFFFFFFFFFFFFFFFFFFFFFFFFFFFFFF,FFFFF:FF,FFF,FFFFFFFFFF:FFFFF
@A00769:42:HV3CFDRXX:1:2101:22299:11146 2:N:0:CGAGGCCAAG+CCGGTAACAC
GGACTACAGGGGTTTCTAATCCTGTTTGCTCCCCACGCTTTCGAGCCTCAGCGTCAGTTACAGACCAGAGAGCCGCCTTCGCCACTGGTGTTCCTCCATATATCTACGCATTTCACCGCTACACATGGAATTCCACTCTCCTCTTCTGCACTCAAGTCTCCCAGTTTCCAATGACCCTCCCCGGTTGAGCCGGGGGCTTTCACATCAGACTTAAGAAACCGTCTGCGCTCGCTTTACGCCCAATAAATCCG
+
FFFFFFFFFFFFFFFFFFFFFFFFFFFFFFFFFFFFFFFFFFFFFFFFFFFFFFFFFFFFFFFFFFFFFFFFFFFFFFFFFFFFFFFFFFFFFFFFFFFFF:FFFFFFFFFFFFFFFFFFFFFFFFFFFFFFFFF:FFFFFFFFFFFFFFFFFFFFFFFFFFFFFFFF:F:,FFFFF:FFFFFFFFFFFFFFFFFFFF,FFFFFFFFFFFFFFFFFFFFFF:FFFFFFFF:FFF:FF:FFFFFFFFFFFFF
@A00769:42:HV3CFDRXX:1:2101:4562:11177 2:N:0:CGAGGCCAAG+CCGGTAACAC
GGACTACTGGGGTATCTAATCCTGTTTGCTCCCCACGCTTTCGCGCCTCAGTGTCAGTTGCAGACCAGGAAGCCGCCTTCGCCACTGGTGTTCCTCCATATCTCTACGCATTTCACCGCTACACATGGAATTCCACTTCCCTCTTCTGCACTCAGGTCAACCAGTTTCCAATGACCCTCCACGGTTAAGCCGTGGGCTTTCACATCAGACTTAAGAAACCGCCTGCGCTCGCTTTACGCCCAAGAAATCCG
+
FFFFFFFFFFFFFFFFFFFFFFFFFFFFFFFFFFFFFFFFFFF:FFFFFFFFFFFFFFFFFFFFF,FFFFFFFFFFFFFFFFFFFFFFFFFFF:FFFFFFFFFFFFFFFFFFFFFFFFFFFFFF,FF:::FFFFFFFFFFFFFFFFFFFFFFFFFF::FFFFFFFFFFFFFF:FFFFFFFFFFF,FFFFFF:FFFFFFFFF:FFFFFFFFF,FFFFF,:F,FF,FFFFFFFFF:FFFFFFFF:,FF:,F::
@A00769:42:HV3CFDRXX:1:2101:11740:11209 2:N:0:CGAGGCCAAG+CCGGTAACAC
GGACTACCGGGGTTTCTAATCCTGTTCGCTCCCCACGCTTTCGAGCCTCAGCGTCAGTTACAGACCAGAGAGCCGCCTTCGCCACTGGTGTTCCTCCATATATCTACGCATTTCACCGCTACACATGGAATTCCACTCTCCTCTTCTGCACTCAAGTCTCCCAGTTTCCAATGACCCTCCCCGGTTGAGCCGGGGGCTTTCACTTCAGACTTAAATAACCGTCTGAGCTCGCTTTACGCCCAATAAATCCG
+
:FFFFFFF:FFFFFFFFFFFFFFFFFFFFFFFFFFFFFFFFFF:FFFFFFFFFFF:FFFFFFFFFF,FFFFFFFFFFFF:F,:FFFFFFFFFFFFFFFFFFF:FFFFFF:F:FFFFFFF,FFFFFF:FFFFFFFFFF:FFFFFFFFFFFFFFF:FFF,FF:FFFFFFFFFFF:FFFFFFFFFF,FFFFFFFFFF,FF:FFFFFFFFFFFFF,FFFFFFF:::FFF,:FFF:FF:FFF,,F:FFFF:FF,F,
@A00769:42:HV3CFDRXX:1:2101:21468:11209 2:N:0:CGAGACCAAG+CCGGTAACAC
GGACTACAAGGGTATCTAATCCTGTTCGCTCCCCACGCTTTCGAGCCTCAGCGTCAGTTACAGACCAGAGAGCCGCCTTCGCCACTGGTGTTCCTCCATATATCTACGCATTTCACCGCTACACATGGACTTCCACTCTCCTCTTCTGCACGCAAGTCTCCCAGTGTCCAATGTCCCTCCCCGGTTGAGCCGGGGGCTTTCACATCAGACTGAAGAAACCGCCTGCGCTCGCTGTACGCCCAGTACATCCG
+
FFFFF::FFFFFF,FFFFF:FFFFF:FFFFFFFFFFFFFFFFFFFFFFFFFFFFFFF:FFFFFFFFFFFFFFFFFFFFFFFFF:FFFFFFF:FFFFFF:,:,FF,F,F:FF,:F,F:F:,:F::FFFF:,F,FF::F::,:,,FFFFFF,F,F,,F::FFF,,FF:,FFF,,F,,FFF,FFFFFFFFF:F,F:,FFFFF,,,::FF::F:F,,FFF::F::F,,:FFFF:F,,FF:FFF,FF,,,F,:F,F
@A00769:42:HV3CFDRXX:1:2101:20600:11240 2:N:0:CGAGGCCAAG+CCGGTAACAC
GGACTACCCGGGTATCTAATCCTGTTTGCTACCCACACTTTCGAGCCTCAACGTCAGTTACAGTCCAGAAAGCCGCCTTCGCCACTGGTGTTCTTCCATATATCTACGCATTTCACCGCTACACATGGAGTTCCACTTTCCTCTACCGCACTCAAGTCATCCAGTTTCCAAAGCAATTCCTCAGTTGAGCTGAGGGCTTTCACTTCAGACTTAAATAACCGTCTGCGCTCGCTTTACGCCCAATAAATCCG
+
FFFFFFFFFFFFFFFFFFFFFFFFFFFFFFFFFFFFFFFFFFFFFFFFFFFFFFFFFFFFFFFFFFFFFFFFFFFFFFFFFFFFFFFFFFFFFFFFFFFFFFFFFFFFFFFFFFFFFFFFFFFFFFFFFFFFFFFFFFFFFFFFFFFFFFFFFFF:FFFFFF:FFFFFFFFFFFFFFFFFFFFFFFFFFFFFFF:,FFFFFFFFFFFFFFF:FFFFFFFF:FFFFFFFFFFFF:FFF:FFFFF:FF,FFFF
@A00769:42:HV3CFDRXX:1:2101:21368:11256 2:N:0:CGAGACCAAG+CCGGTAACAC
GGACTACAAGGGTATCTAATCCTGTTCGCTCCCCACGCTTTCGAGCCTCAGCGTCAGTTACAGACCAGAGAGCCGCCTTCGCCACTGGTGTTCCTCCATATATCTACGCATTTCACCGCTACACATGGAATTCCACTCTCCTCTTCTGCACTCAAGTCTCCCAGTTTCCAATGACCCTCCCCGGTTGAGCCGGGGGCTTTCACATCAGACTTAAGAAACCGCCTGCGCTCGCTTTACGCCCAATAAATCCG
+
FFFFFFFFFFFFFFFFFFFFFFFFFFFFFFFFFFFFFFFFFFFFFFFFFFFFFFFFFFFFFFFFFFFFFFFFFFFFFFFFFFF:FFFFFFFFFFFFFFFFFFFFFFFFFFF:FFFFFFF:FFFFFFFFF:FFFFFFF:FFFFFFFFFFFFF:F:FFFFFFFFFFFFFFFFFFFFFFFFFFFFFFFFFFFFFFFFFFFFF:FFFFFFFFFFF,FF,F:FFFFFFFFFFFFFFFF:FFFFFFFFF,F,FFFF,
@A00769:42:HV3CFDRXX:1:2101:23348:11303 2:N:0:CGAGGCCCAG+CCGGTAACAC
GGACTACGGGGGTTTCTAATCCTGTTTGCTCCCCACGCTTTCGAGCCTCAGCGTCAGTTACAGACCAGAGAGTCGCCTTCGCCACTGGTGTTCCTCCATATATCTACGCATTTCACCGCTACACATGGAATTCCACTCTCCTCTTCTGCACTCAAGTCTCCCAGTTTCCAATAACCCTCCCCGGTTGAGCCGGGGGCTTTCACATCAGACTTAAGAAACCGCCTGCGCTCGCTTTACGCCCAATAAATCCG
+
FFFFFFFFFFFFFFFFFFFFFFFFFFFFFFFFFFFFFFFFFFFFFFFFFFFFFFFF:FFFFFFFFFF:FFFFFFFFFFFFF:FF,FFFFF:FFFFFFFFFFFFF:FFFF:FFFFFFFFFF,FFFFFFFFFFFFFFFFFFFFFFFF:FFFF::FFF:FFFFFFF:FF,FFFFFFFFFFFFFFF:F:FFF:FFFFFFFFF,FFF:,FFFFFFF:FFFF:FFFFFFFF:,FFFFFFF:FF:FFF:FFFFFFFFF
@A00769:42:HV3CFDRXX:1:2101:11559:11397 2:N:0:CGAGGCCAAG+CCGGTAACAC
GGACTACGAGGGTTTCTAATGGATTACCGCGGCGGCTGGCAC
+
FFFFFFFFFFFFFFFFFFFFFFFFF:FFFFFFFFFFFFFFFF
@A00769:42:HV3CFDRXX:1:2101:24415:11397 2:N:0:CGAGGCCAAG+CCGGTAACAC
GGACTACGCGGGTATCTAATCCTGTTTGCTCCCCACGCTTTCGAGCCTCAGCGTCAGTTACAGACCAGAGAGCCGCCTTCGCCACTGGTGTTCCTCCATATATCTACGCATTTCACCGCTACACATGGAGTTCCACTTTCCTCTACTGCACTCAGGTCATCCAGTTTCCAAAGCAATTCCTCAGTTGAGCTGAGGGCTTTCACTTCAGAATTAAATAACCGTCTGCGCTCGCTTTACGCCCAATAAATCCG
+
FFFFFFF:FFFFFFFFFFFFFFFFFFFF,FFFFF:FFFFFFFFFFFFFFFFFFFFFFFFF:FFFFF:FF:FFF,FFFFFFFFFF,,FF:FFFF,FFFFFFFFFFFF,FFFFFFFFFFFFFFFFFF,,FFFFFFFFFFF:F,FFFFFF:FFFFFFFF,:F:FFFFFFFF,FFFFFFF:FF,FFF,FFFFFFF:FF,,,FFF,FFF:,FFF,FFFFF,FF,:F,FF:::FFF,,FFFF:,FF,F::FFFF:,,
@A00769:42:HV3CFDRXX:1:2101:19804:11459 2:N:0:CGAGGCCAAG+CCGGTAACAC
GGACTACGGGGGTTTCTAATCCTGTTTGCTCCCCACGCTTTCGAGCCTCAGCGTCAGTTACAGACCAGAGAGTCGCCTTCGCCACTGGTGTTCCTCCATATATCTACGCATTTCACCGCTACACATGGAATTCCACTCTCCTCTTCTGCACTCAAGTCTCCCAGTTTCCAATGACCCTCCCCGGTTGAGCCGGGGGCTTTCACATCAGACTTAAGAAACCGCCTGCGCTCGCTTTACGCCCAATAAATCCG
+
FFFFFFFFFFFFFFFFFFFFFFFFF:FFFFFFFFFFFFFFFFFFFFFFFFFFFFFFFFFFFFFFFFFFFFFFFFFFFFFFFFFFF:FFFFFFFFFFFFFFFFFFFFFFFFF:FFFFFFFFFFFFFFFFFFFFFFFF:FFFFFFFFFFFFFFFFFFFFFFFFFFFFFFFF:FFFFFFFFFFFF:FFFFF:FFFF,FFF:FFFFFFFFFFFFFF::FFFFFFFFFF:FFFFFFF,FFFF,FFFFFFFF:FFFF
@A00769:42:HV3CFDRXX:1:2101:18674:11475 2:N:0:CGAGGCCAAG+CCGGTAACAC
GGACTACTAGGGTTTCTAATCCTGTTTGCTACCCACACTTTCGAGCCTCAACGTCAGTTACAGTCCAGAAAGCCGCCTTCGCCACTGGTGTTCTTCCATATATCTACGCATTTCACCGCTACACATGGAGTTCCACTTTCCTCTACTGCACTCAAGTCATCCAGTTTCCAAAGCAATTCCTCAGTTGAGCTGAGGGCTTTCACTTCAGACTTAAATAACCGCCTGCGCTCGCTTTACGCCCAATAAATCCG
+
FFFFFFFFFFFFFFFFFFFFFFFFFFFFFFFFFFFFFFFFFFFFFFFFFFFFFFFFFFFFFFFFFFFFFFFFFFFFFFFFFFF,FFFFFFF:FFFFFFFFFFFF:FFFFFF:FFFFFFFFFF:FFFFFFFFFFFFFF:FF:FFFFFF:FFFFFFFFFFFFFFFFFFFFFFFFFFFFFFFFFFF:FFFFFFFFFFFF:FFFFFFFFFFFF:F,FFFFFFFFFF:,FF,FFFF,FFFFF,,FF:F,F:FFFF,
@A00769:42:HV3CFDRXX:1:2101:18810:11522 2:N:0:CGAGGCCAAG+CCGGTAACAC
GGACTACGCGGGTATCTAATCCTGTTCGCTCCCCACGCTTTCGAGCCTCAGCGTCAGTTACAGACCAGAGAGCCGCCTTCGCCACTGGTGTTCCTCCATATATCTACGCATTTCACCGCTACACATGGAATTCCACTCTCCTCTTCTGCACTCAAGTCTCCCAGTTTCCAATGACCCTCCCCGGTTGAGCCGGGGGCTTTCACATCAGACTTAAGAAACCGCCTGCGCTCGCTTTACGCCCAATAAATCCG
+
FFFFFFF:FFFFFF:FFFFFFFFFFFFFFFFFFFFFFFFFFFFF,FFFFFFFF:F:FFFFFFFFFFFFFFFFFFFFFFFFFFFFFFFFFFFFFFFFF:FFFFFFFFFFFFFFFFFFFF:F,FFFF,FFFFFFFFFFFFFFFFFFFFFFFFFFF,FF,FFFFF:FFFFFFFFFF,FFFFFFFFFF:F:FFFFFFFFFFF:FFFFFFFFF:F:FFFFFFFFFFFFFFFFFFF:FFFFFFFFFFFFFFFF:F,F
@A00769:42:HV3CFDRXX:1:2101:20292:11647 2:N:0:CGAGGCCAAG+CCGGTAACAC
GGACTACCCGGGTATCTAATCCTGTTTGCTACCCACACTTTCGAGCCTCAACGTCAGTTACAGTCCAGAAAGCCGCCTTCGCCACTGGTGTTCTTCCATATATCTACGCATTTCACCGCTACACATGGAGTTCCACTTTCCTCTACCGCACTCAAGTCATCCAGTTTCCAAAGCAATTCCTCAGTTGAGCTGAGGGCTTTCACTTCAGACTTAAATAACCGTCTGCGCTCGCTTTACGCCCAATAAATCCG
+
FFFFFFFFFFFFFFFFFFFFFFFFFFFF:FFFFFFFFFFFFFFFFFFFFF:FFFFFFFFFFFFFFFFF:FFFFFFFFFFFFFFFF:FFFFFFFFFFFFFFFFFFFFFFFFFFFFFFFFFFFFFFFFFFFFFFFFFFFFFFFFFFFFFFFFFFFFFFFFFFFFFFFFFFFFFFFFFFFFFFFFFFFF:FFFFFFFFFFFFFFFFFFFFFF:FFFFFFFF:FF:FF:,FFFFFFFFFFF:FFFFFFFFFFFFF
@A00769:42:HV3CFDRXX:1:2101:22869:11694 2:N:0:CGAGGCCAAG+CCGGTAACAC
GGACTACCTGGGTTGCTGATCCTGTTTGCGGCCCACGGTTGGGAGCCTCAGCGTCAGGTAGGGTCCGGGGAGGCGGCTTCGGGGGGGGTGGTGCTCGGGGGGTGGGCGCGGTTGGGGGGTGGAGGGGGGGGTGGGGGGGGGTGTGGGGGGCTGGGGGGGGGGGGGTGGGGGTGGGGGGGGCGGGGGGGGGGGGGGGGGGTGGGGGGGGGGGGGGGGGGGGGGGGTGGGGGGGGGGGGGGGGGGGGGAGCGG
+
FF,:,F,,,FFF:,:F,,,:,FFF,:,F,,,,F,,,F:,:,,F:F::,,,:,FF:,F,,:,FF,:,,F:F,F,:F,,:,,,,,,::FF:FF,,,,,F,,,:,,:,F,F,:,,,,,:,:::,,,,,:FF:,F,::,::,,,:,F,F,FF:,,,,,,:FF,,F,::,,,F,:F,F,::F:FF,FFFF::,F,FFFFFF:F:,,,::F,,::,,F,,F,,F,,F,F,,,F,F,FF,FF,F:,::F,,,F,,,,:
@A00769:42:HV3CFDRXX:1:2101:3920:11725 2:N:0:CGAGGCCAAG+CCGGTAACAC
GGACTACACGGGTATCTAATCCTGTTCGCTCCCCACGCTTTCGAGCCTCAGCGTCAGTTACAGACCAGAGAGTCGCCTTCGCCACTGGTGTTCCTCCATATATCTACGCATTTCACCGCTACACATGGAATTCCACTCTCCTCTTCTGCACTCAAGTCTCCCAGTTTCCAATGACCCTCCCCGGTTGAGCCGGGGGCTTTCACATCAGACTTAAGAAACCGCCTGCGCTCGCTTTACGCCCAATAAATCCG
+
,FFFFFFFFFFFFF:FF:FFFFFFFFFFFFFFFFFFFFFFFFF:FFFFFFFFF:FFF,FFFFFFFFFFFFFFFFFFFFFFFFFFFFFFFFF:FFFFFFFFFFFFFFFFFFF:FFFFFFFF,FFF,FF,FFFFFFFFFFFFFFFFFFFFF,FFF:F:FFFFFFFFFFFFFFFF::FFFFFFFF:F,FFFFFFFF:::F,::FFFF,FFFFFFF,:::FFFFFFF:FFFFFFFFFFFFFFFFFFFF,FFFF:F
@A00769:42:HV3CFDRXX:1:2101:11948:11725 2:N:0:CGAGGCCAAG+CCGGTAACAC
GGACTACAGGGGTTTCTAATGGCTCGGAGATGTGTATAAGAGACAGGGATTACCGCGGCGGCTGGCAC
+
FFFFFFFFFFFFFFFFFFFFFFFFFFFFF,FFFF:FFFFF:FFFFFFF:FFFFFFFFFFFFFFFFFFF
@A00769:42:HV3CFDRXX:1:2101:26982:11772 2:N:0:CGAGGCCAAG+CCGGTACCAC
GGACTACGCGGGTTTCTAATCCTGTTTGCTCCCCACGCTTTCGAGCCTCAGCGTCAGTTACAGACCAGAGAGTCGCCTTCGCCACTGGTGTTCCTCCATATATCTACGCATTTCACCGCTACACATGGAATTCCACTCTCCTCTTCTGCACTCAAGTCTCCCAGTTTCCAATGACCCTCCCCGGTTGAGCCGGGGGCTTTCACATCAGACTTAAGAAACCGCCTGCGCTCGCTTTACGCCCAATAAATCCG
+
FFFFFFFFFFFFFFFFF:FFFFFFFFFFFFFFFFFFFFFFFFFFFFFFFFFFFFFFFF:FFFFFFFFFFFFFFFFFFFFF:FFFFFFFFFFFFFFFFFFFFFFFFFFF,FFFFFFFFFFFFF,F::FFFFFFFFFFFF,FFFFF:FFFFFFFFFFFFF,FFFFFFFFFFFFFFFFFFFFFFF:,FFFF:FFF:F:FFFFFFFFFFFF:FFFFFFFFFFFFFFFFF:FF,F:F::FFFFFFFFFFFFFFF:F
@A00769:42:HV3CFDRXX:1:2101:28917:11804 2:N:0:CGAGGCCAAG+CCGGTAACAC
GGACTACTAGGGTTTCTAATCCTGTTCGCTCCCCACGCTTTCGAGCCTCAGCGTCAGTTACAGACCAGAGAGCCGCCTTCGCCACTGGTGTTCCTCCATATATCTACGCATTTCACCGCTACACATGGAATTCCACTCTCCTCTTCTGCACTCAAGTCTCCCAGTTTCCAATGACCCTCCCCGGTTGAGCCGGGGGCTTTCACATCAGACTTAAGAAACCGCCTGCGCTCGCTTTACGCCCAATAAATCCG
+
FFFFFFFFFFFFFFFFFFFFFFFFFFFFFFFFFFFFFFFFFFFFFFFFFFFFFFFFFFFFFFFFFFFFFFFFFFFFFFFFFFFFF:FFFF:FFFFFFFFFFFFFFFFFFFFFFFFFFFFFFFFF:FFFFFFFFFFFFFFFFFFFFFFFFFFFF:FFFFFFFFFFFFFFFFFFFFFFFFFFFFFFFF:FFFFFFFFFFFFFFFFF:FFFFFFFFFFF,FFF:FFFFFFFFFFFFFFFF,FFFFFFFFFFFF:
@A00769:42:HV3CFDRXX:1:2101:14118:11819 2:N:0:CGAGGCCAAG+CCGGTAACAC
GGACTACGAGGGTTTCTAATACACATTCCGACCTTACCGCGGCTGCTGACAC
+
FFFFFFFFFFFFFFFFFFFFFFFFFFFFFFFFFFFFFFFFFFFFFFFFFFFF
@A00769:42:HV3CFDRXX:1:2101:32651:11882 2:N:0:CGAGGCCCAG+CCGGTCACAC
GGACTACGAGGGTATCTAATCCTGTTTGCTCCCCACGCTTTCGAGCCTCAGCGTCAGTTACAGACCAGAGAGCCGCCTTCGCCACTGGTGTTCCTCCATATATCTACGCATTTCACCGCTACACATGGAATTCCACTCTCCTCCTCTGCACTCAAGTCTCCCAGTTTCCAATGACCCTCCCCGGTTGAGCCGGGGGCTTTCACATCAGACTTAAGAAACCGCCTGCACTCGCTTTACGCCCAATAAATCCG
+
FFFFFFFFFFFFFFFFFFFFFFFFFFFFFFFFFFFFFFFFFFFFFFFFFFFFF,FFF,FFF:FFFFFFF:FFFFFFFFFFFFFFFFFFFFFFFFFFFF:F:,FFFFFFF:FFFFFFFFFFFFFFFFFF:FFFFFFFFF:FF,F:FFFFFFFFFFFFFF,FFF:FFFFFFF,FFFF:FFFFFFFFFFFFFFFFFFFFFF:FFFFFFF:FFFFFFFFFF:FFFFF,:FFF:FFFF,F,FFFFFFF,:,F:FFF
@A00769:42:HV3CFDRXX:1:2101:15429:11960 2:N:0:CGAGGCCAAG+CCGGTAACAC
GGACTACAAGGGTTTCTAATCCTGTTTGCTCCCCACGCTTTCGAGCCTCAGCGTCAGTTACAGACCAGAGAGTCGCCTTCGCCACTGGTGTTCCTCCATATATCTACGCATTTCACCGCTACACATGGAATTCCACTCTCCTCTTCTGCACTCAAGTCTCCCAGTTTCCAAAGCAATTCCTCAGTTGAGCTGAGGGCTTTCACTTCAGACTTAAATAACCGTCTGCGCTCGCTTTACGCCCAATAAATCCG
+
FFFFFFFFFF:FF:FFFFFFFFFFFFFFFFFFFFFFFFFF:FF:FFFFFFFFFFFFFFFFFFFFFFFFFFFFFFFFFFFFFFFFFF:FF:FFFFFFFFFFFFFFFFF,FF:FFFFFFFFFF:FFF,FFFF:FFFFFFFFFFFFFFF,:FFFF:FFFFFFFFFFFFFFFFFF:FFFFFFFFFF,,FF:FFF::FF:FFF:FF:FF,FFFF:,FFFF:FFFF,FFF,F,:FFFFFFFFFFFF,FFFFFFFF,,
@A00769:42:HV3CFDRXX:1:2101:12219:11976 2:N:0:CGAGGCCAAG+CCGGTAACAC
GGACTACGGGGGTATCTAATCCTGTTTGCTCCCCACGCTTTCGAGCCTCAGCGTCAGTTACAGACCAGAGAGTCGCCTTCGCCACTGGTGTTCCTCCATATATCTACGCATTTCACCGCTACACATGGAATTCCACTCTCCTCTTCTGCACTCAAGTCTCCCAGTTTCCAATGACCCTCCCCGGTTGAGCCGGGGGCTTTCACATCAGGCTTAAGAAACCGCCTGCGCTCGCTTTACGCCCAATAAATCCG
+
FFFFFFFFFFFFFFFFFFFFFFFFFFFFFFFFFFFFFFFFFFFFFFFFFFFFFFFFFFFFFFFFFFFF:FFFFFFFFFFFFFFFFFFFFFFFFFFFFFFFFFFFFFFFFFFFFFFFFFF,FFFFFFFFFFFFFFFFFFFFFFFFFFFF:FFFFFFFFFFF:FFFFFFFFFFFF,FFFFFFFFFFF,:FFFFFFFFFF,FF:FFFFFFFFFFFFFFFFFFFFFF,FF,FFFFFF,FFF,FFF,FFFFFFFFF
@A00769:42:HV3CFDRXX:1:2101:1362:11992 2:N:0:CGAGGCCAAG+CCGGTAACAC
GGACTACGGGGGTATCTAATCCTGTTTGCTCCCCACGCTTTCGAGCCTCAGCGTCAGTTACAGACCAGAGAGTCGCCTTCGCCACTGGTGTTCCTCCATATATCTACGCATTTCACCGCTACACATGGAATTCCACTCTCCTCTTCTGCACTCAAGTCTCCCAGTTTCCAATGACCCTCCCCGGTTGAGCCGGGGGATTTCACATCAGACTTAAGAAACCGCCTGCGCTCGCTTTACTCCCAATAAATCCG
+
FFFFFFFFFFFFFFFFFFFFFFFFFFFFFFFFFF::FFFFFFFFFF:FFFFF,FFFFFFFFFF,FFFF:F:FFFFFFFFF::FFFFFFFFFF:FFFFFFFFFFFFFFFFFFFFFFF:FFFFFFFFFFFFFFF,FFFFFFFFFFFFFF:FFFFFFFFFFFFF:FFFFFF,FFFF:FFFFFFFFF,FFFF:FFF,FFF,FFF,F::FFF:F,FFFFF,FFFFFF,F:F,FFF,,FF:FFFFFFFFF::FF,F:
@A00769:42:HV3CFDRXX:1:2101:21811:12023 2:N:0:CGAGGCCAAG+CCGGTAACAC
GGACTACAGGGGTTTCTAATACACATCTGACGCTGCTTACCGCGGCGGCTGACAC
+
FFFFFFFFFFFFFFFFF:FFFF:FFFFFFFFFF:FFF:,FFFFFFFFFFFFFF:F
@A00769:42:HV3CFDRXX:1:2101:27633:12117 2:N:0:CGAGGCCAAG+CCGGTAACAC
GGACTACCGGGGTATCTAATCCTGTTTGCTCCCCACGCTTTCGAGCCTCAGCGTCAGTTACAGACCAGAGAGCCGCCTTCGCCACTGGTGTTCCTCCATATATCTACGCATTTCACCGCTACACATGGAATTCCACTCTCCTCTTCTGCACTCAAGTCTCCCAGTTTCCAATGACCCTCCCCGGTTGAGCCGGGGGCTTTCACATCAGACTTAAGAAACCGCCTGCGCTCGCTTTACGCCCAATAAATCCG
+
FFFFFFFFFFFFFFFFFFFFFFFF:FFFFF:FFFFFFFFFFFFFF,F:FFFFFFFFFFFFFFFFFFFFF,FFFFFFFFFFF,FFFFFFFFFFFFFFFFFFFFFF:FFFFFFFFFFFF,F,FFFF:F,F:FFF::FFFFFFFFFFFFFFFFFFFFFF:FFFFFF:FFFFF:FFFFFF,:FFFFFF:F:FF:FFFFFFFFFFFFFF,FFFFFFFFF,,,FFF,FF:,FFFFFFFFFFFF,:FFFFFF,FFF:F
@A00769:42:HV3CFDRXX:1:2101:7817:12148 2:N:0:CGAGGCCAAG+CCGGTAACAC
GGACTACAAGGGTTTCTAATCCTGTTTGCTCCCCACGCTTTCGAGCCTCAGCGTCAGTTACAGACCAGAGAGCCGCCTTCGCCACGGGTGTTCCTCCATATATCTACGCATTTCACCGCTACACATGGAATTCCACTCTCCTCTTCCGCACTCAAGTCTCCCAGTTTCCAATGACCCTCCCCGGTTGAGCCGGGGGCTTTCGCATCAGACTTAAGAAACCGCCTGCGCTCGCTTTACGCCCAATAAATCCG
+
FFFFFFFFFFFFFFFFFFFFFFFFFFFFFFFFFFFFFFFFFFFFFFFFFFFFFF:FFFFFFFFFFFFFFFFFFFFFFFFFFFFFFFFFFFFFFFFFF:FFFFFFFFFFFFFFFFFFFFFFFFFF,FFFFFFFFFFFFFFFFFFFFFFFFFFFFFFFFFFFFFFFFFFFFFFFFFFFFFFFFFFFFF:FFFFFFFFFFFFFFFFFFFFFFFFFFFFFF,FFFFFFFF:FFFFFF:FFFFFFFFFFF,,FFFF
@A00769:42:HV3CFDRXX:1:2101:15356:12148 2:N:0:CGAGGCCAAG+CCGGTACCAC
GGACTACAAGGGTTTCTAATCCTGTTTGCTCCCCACGCTTTCGAGCCTCAGCGTCAGTTACAGACCAGAGAGTCGCCTTCGCCACTGGTGTTCCTCCATATATCTACGCATTTCACCGCTACACATGGAATTCCACTCTCCTCTTCTGCACTCAAGTCTCCCAGTTTCCAAAGCAATTCCTCAGTTGAGCTGAGGGCTTTCACTTCAGACTTAAATAACCGTCTGCGCTCGCTTTACGCCCAATAAATCCG
+
FFFFFFFF:FFFFFFFFFFFFFFFFFFFFFFFFFFFFFFFFFFFFFFFFFFFFFFFFFFFFFFFFFFFFFFFFFFFFFFFFFFFFFFFFFFFFFFFFFFFFFFFFFFFFFFFFFFFFFFF:FFFFFFFFFFFFFFFFFFFFFFFFFFFFFFFFFFFFFFFFFFFFFFFFFFFFFF:FFFFFFF:FF:FFFFFFFF:FF,FFFFFFFFFFFFFFFFFF::FFF:F:F:FFF,F:FFFF,FFFFFFFFFFFF:
@A00769:42:HV3CFDRXX:1:2101:32633:12195 2:N:0:CGAGGCCAAG+CCGGTCACAC
GGACTACGGGGGTATCTAATCCTGTTTGCTCCCCACGCTTTCGAGCCTCAGCGTCAGTTACAGACCAGAGAGTCGCCTTCGCCACTGGTGTACCTCCATATAACTACGCATTTCACCGCTACACATGGAATACCACTCTCCTCTTCTGCACTCAAGTCTCCCAGTTTCCAAAGACCCTCCCCGGTTGAGCCGGGGGCTTTCACATCAGACATAAGAAACCACCAGCGCTCGCTAAACGCCCAAAAAATCCG
+
FFFFFFF,FFFFF,:FF:F:FFF,FFF,F,FFFFFFFF:FF:FFFFFFF:,FFFFFF,FFFFFFFF::FF::FFFFF:FF,FFFF::FF,,,:FFFFFFF,F:F,FF,F:,,:FFFF,F,FFFF,::,F,:,FFFF:F,FFFF,,FFFF:F,FF::FFFF::,FFFFFF,F,,FFFFFFF:F:,,F,::FFF,,FFF:,FFFFF,F:,FF::::,F,F:F,FF:,F,FFF,,,:,::,,F:FF,FFF,FF,
@A00769:42:HV3CFDRXX:1:2101:16866:12320 2:N:0:CGAGGCCAAG+CCGGTAACAC
GGACTACGCGGGTTTCTAATACACATCTCCGAGCTTACCGCGGCGGCTGGCAC
+
FFFFFFFFFFFFFFFFFFFFFFFFFFFFFFFFFFFF:FFFFFFFFFFFFFFFF
@A00769:42:HV3CFDRXX:1:2101:6298:12399 2:N:0:CGAGGCCAAG+CCGGTAACAC
GACTACGCGGGTTTCTAATCCTGTTCGCTCCACACGCTTTCGAGCCTCAGCGTCAGTTACAGACCAGAGATCCGCCTTCGCCACAGGTGTTCCTCCATATATCTACGCATTTCACCGCTACACATGGAATTCCACTCACCTCTTCTGCACACAAGTCTCACAGTTACCCAAGAACCTCCCCGGTTTAGACGGGGGCTTTCACAAAAGACTTAAGAAAACGCAAGAGCTCGCTTTACGCCCCATAAATCCGG
+
,:F,FFFF,FFF,FFFF,FF,F:F:F:FFFF,F:FFFFFFF:FFFF:FFFF:FFF,FFFFF,F,::F,FF,FFFFFF:F,FF:F,:,FFFFFFF:FFF:FFF,F:FFFF,F,FFFFFFF,FFFFFF:F,,F,F,F,,,FF,FFFF,FFF,,FFFFFFF:,FF,FF,FF::,:F,FFFFF,FFFFF,:,:F,FF,:FF,,F,,F:,:,,::FFFF:FF,FFF:,F,FFFF:FFFFFFFF,FF:,:FFFF,,,
@A00769:42:HV3CFDRXX:1:2101:6677:12461 2:N:0:CGAGGCCAAG+CCGGTAACAC
GGACTACCGGGGTATCTAATCCTGTTTGCTCCCCACGCTTTCGAGCCTCAGCGTCAGTTACAGACCAGAGAGCCGCCTTCGCCACTGGTGTTCCTCCATATATCTACGCATTTCACCGCTACACATGGAATTCCACTCTCCTCTTCTGCACTCAAGTCTCCCAGTTTCCAATGACCCTCCCCGGTTGAGCCGGGGGCTTTCACATCAGACTTAAGAAACCGCCTGCGCTCGCTTTACGCCCAATAAATCCG
+
FFFFFFFFFFFFF:FFFFFFFFFFFFFFFFFFFFFFFFFFFFFFFFFFFFFFFFFFFFFFFFF,FFF:FFFFFFFFFFFFFFFFFFFFFFFF:FFFFFFFFFFFFFF:FF:FFFFFFFFFFFFF:FFFFF:FFFFFFFFFFFFFFFFFFFFFFFFFFFFFFFFF:FFFFF:FF:FFFFFFFFFFFF::FFF:FF:FFFFFFFFFFFFFF:FFFFFFFFFFFFFF,F:FFF,FF:FFF:FFFFF,FFFFFFF
@A00769:42:HV3CFDRXX:1:2101:20039:12493 2:N:0:CGAGGCCAAG+CCGGTAACAC
GGACTACTAGGGTTTCTAATCCTGTTTGCTACCCACACTTTCGAGCCTCAACGTCAGTTACAGTCCAGAAAGCCGCCTTCGCCACTGGTGTTCTTCCATATATCTACGCATTTCACCGCTACACATGGAGTTCCACTTTCCTCTACTGCACTCAAGTCATCCAGTTTCCAAAGCAATTCCTCAGTTGAGCTGAGGGCTTTCACTTCAGACTTAAATAACCGCCTGCGCTCGCTTTACGCCCAATAAATCCG
+
FFFFFFFFF:FFFFFFFFFFFFFFFFFFFFFFFF::FFFFFFFFFFFFFFFFFFFFFFFFFFFFFFFFFFFFFFFFFFFFFFFFFFFFFFFFFFFFFFFFFFFFFFFFFFFFFFFFF:FFFFFFFFF:FFFFFFFFFFFFFFFFFFFFFFFFFFFFFFFFFFFFFFFFFFFFFFFFFFFFFF::FFFFFF:FFFFFFFFFFFFFFFFFFFFF,F:F,FFF:FFFFF,FFF:FFFFFFF:FFFF,:FFFFFF
@A00769:42:HV3CFDRXX:1:2101:14335:12540 2:N:0:CGAGGCCAAG+CCGGTAACAC
GGACTACTCGGGTTTCTAATCCTGTTTGCTACCCACACTTTCGAGCCTCAACGTCAGTTACAGTCCAGAAAGCCGCCTTCGCCACTGGTGTTCTTCCATATATCTACGCATTTCACCGCTACACATGGAGTTCCACTTTCCTCTACTGCACTCAAGACATCCAGTTTCCAAAGCAATTCCTCAGTTGAGCTGAGGGCTTTCACTTCAGACTTAAATAACCGTCTGCGCTCGCTTTACGCCCAATAAATCCG
+
FFFFFFFFFFFFFFFFFFFFFFFF:FFFFFFFFFFFFF:FFFFFFFFFFFFFFFFFFFFFFF::FFFFFFFF:FFF:FFFFFFFFFFFFFFFFFFFFFFFFFFFFFFFFF:FF,FF,FFFFFFFF,:FFFFFFFF,F,FFFFFFFFFF,FFFFFF:,:FF:FFFFFF:,FFFFFF,FFFF:FFFFF:FFFFFFFFF:FFFFFFFFF,FFFFFFFFFFF,F::FFFF:FFFFFFFFFF:FFFFF:F,FF,F,
@A00769:42:HV3CFDRXX:1:2101:7545:12555 2:N:0:CGAGGCCAAG+CCGGTAACAC
GGACTACTAGGGTTTCTAATACACATCTGACGCTGCCTTACCGCGGCTGCTGACAC
+
:FFFFFFFFF:FFFFFFFFFFFFFFFFFF:F:FFFFF:FFF:FFFFFFFFFF,FF:
@A00769:42:HV3CFDRXX:1:2101:19497:12587 2:N:0:CGAGGCCAAG+CCGGTAACAC
GGACTACGAGGGTTTCTAATCCTGTTCGCTCCCCACGCTTTCGAGCCTCAGCGTCAGTTACAGACCAGAGAGCCGCCTTCGCCACTGGTGTTCCTCCATATATCTACGCATTTCACCGATACACATGGAATTCCACTCTCCTCTTCTGCACTCAAGTCTCCCAGTTTCCAATGACCCTCCCCGGTTGAGCCGGGGGCTTTCACATCAGACTTAAGAAACCGCCTGCGCTCGCTTTACGCCCAATAAATCCG
+
FFFFFFFFFFF:FFFFFFFFFFF:FFFFFFFFFFFFFFFFFFFFFFFFFFFFFFFFFFFFFFFFFFFFFFFFF,FFFFFFFFFFFFFFFF:FFFFFFFFFFFFFFFFFF:FFF:FFFF,FFFF:FFFFFFFFF:FFFFFFFFF:FF::FFFFF:FF,FFFF:FF:F,FFFF,:FFFFFFFFFF,,FFFF,FFF::F,F:FF:FFFFFFFFFFFF::FFF,:FFFFFFFFF:FFFFFFFFFF:,FFFFFF,,
@A00769:42:HV3CFDRXX:1:2101:20166:12587 2:N:0:CGAGGCCAAG+CCGGTAACAC
GGACTACGGGGGTATCTAATCCTGTTTGCTCCCCACGCTTTCGAGCCTCAGCGTCAGTTACAGTCCAGAAAGCCGCCTTCGCCACTGGTGTTCTTCCATATATCTACGCATTTCACCGCTACACATGGAGTTCCACTTTCCTCTACTGCACTCAAGTCATCCAGTTTCCAAAGCAATTCCTCAGTTGAGCTGAGGGCTTTCACTTCAGACTTAAATAACCGTATGCGCTCGCTTTACGCCCAATAAATCCG
+
FF:FFFFFFFFFFFFFFFFFFFFFFF:FFFFFFFFFFFFFFF::FFFFFFFFFFFFFFFFFFFFFFFFFFFFFFFFFFFFFFFFFFFFFFFFFFFFFFFFFFFFFFFF:FFFFFFFFFFFFFFFFFF,FFFF:FFFFFFFFFFFFFFFFFFFFFF:FFFFFFFFFFFFFFF:FFF:FF:FFFFFFFFFF:FFFF:FFFFFFFFFFFF,FFFFFFFFFF,F,,:F,F,:FF:FFFFFF,FFFFFFFFFF:F:
@A00769:42:HV3CFDRXX:1:2101:18855:12665 2:N:0:CGAGGCCAAG+CCGGTAACAC
GGACTACAAGGGTATCTAATCCTGTTCGCTCCCCACGCTTTCGAGCCTCAACGTCAGTTACAGTCCAGAAAGCCGCCTTCGCCACTGGTGTTCTTCCATATATCTACGCATTTCACCGCTACACATGGAGTTCCACTTTCCTCTACTGCACTCAAGTCATCCAGTTTCCAAAGCAATTCCTCAGTTGAGCTGAGGGCTTTCACTTCAGACTTAAATAACCGTCTGCGCTCGCTTTACGCCCAATAAATCCG
+
FFFFFFFFFFFFFFFFFFFFFFFFFFFFFFFFFFFFFFFFFFFFFFFFFFFFFFFFFFFFFFFFFFFFFFFFFFFFFFFFFFFFFFFFFFFFFFFFFFFFFFFFFFFFFFFFFFFFFFFFFFFFFFFFFFFFFFFFFFFFFFFFFFFFFFFFFFFFFFFFFFFFFFFFFFFFFFFFFFFFFFFFFF:FFFFFFFFFFFFFFFFFFFFFFFFFFFFFFFFF,,FFFFFFFFFFFFFFFFFFFFFFFFFFFF,
@A00769:42:HV3CFDRXX:1:2101:15212:12712 2:N:0:CGAGGCCAAG+CCGGTCACAC
GGACTACCAGGGTTTCTAATCCTGTTTGCTCCCCACGCTTTCGAGCCTCAGCGTCAGTTACAGACCAGAGAGCCGCCTTCGCCACTGGTGTTCCTCCATATATCTACGCATTTCACCGCTGCACCTGGACTTCCACTCTCCTCTTCTGCACTCAAGTCTCCCAGTTTCCAATGACCCTCCCCGGTTGAGCCGGGGGCTTTCACCTCAGACTTAAGAAACCGCCTGCGCTCGCGTTACGCCCAATAAATCCG
+
FFFFFFFFFFFFFFFFFFFFFFFFFFFFFFFFFFFFF,FFFFFFF:FFFFFF:,FFFFFFFFFF:FFFFF:FFFFFF:F:FFF,F:FFF:FFF:FFFF:F:F,FFFFFF:F:FFFFFF,F:FF,,FFFF,:::FF:,F,FFFFFFFF:FFF::F::F::F,F,FFFFF:F,FFFFFFFF:FFFFFFFFFFFFFFFFFFF,F,F,F:F:FF,:,FFF,F:FFFF,,FFFFFFF,,,FF:F:FFF,FFFFF,:
@A00769:42:HV3CFDRXX:1:2101:21341:12712 2:N:0:CGAGGCCAAG+CCGGTAACAC
GGACTACAAGGGTATCTAATCCTGTTCGCTCCCCACGCTTTCGAGCCTCAGCGTCAGTTACAGACCAGAGAGCCGCCTTCGCCACTGGTGTTCCTCCATATATCTACGCATTTCACCGCTACACATGGAATTCCACTCTCCTCTTCTGCACTCAAGTCTCCCAGTTTCCAATGACCCTCCCCGGTTGAGCCGGGGGCTTTCACATCAGACTTAAGAAACCGCCTGCGCTCGCTTTACGCCCAATAAATCCG
+
FFFFFFFFFFFFFFFFFFFFFFFFFFFFFFFFFFFFFFFFFFFFFFFFFFFFFFFFFFFFFFFFFFFFFFFFFFFFFFFFFFFFFFFFFFFFFFFFFFFFFFFFFFFFFFF,FFFFFFFF,F:FFFFFFFFFFFFFFFFFFFFFFFFFFFFFFFFFFFFFFFFFFFFFF,FFF:FFFFFFFFFFFFFFFFFFFFFFFF:FFFFFFFF:FFFFFFFFFFFFFF,FFFFFFFFFFF:FF:FFFF,FF,FFFFF
@A00769:42:HV3CFDRXX:1:2101:3170:12743 2:N:0:CGAGGCCAAG+CCGGTAACAC
GGACTACGAGGGTTTCTAATCCTGTTTGCTCCCCACGCTTTCGAGCCTCAGCGTCAGTTACAGACCAGAGAGCCGCCTTCGCCACTGGTGTTCCTCCATATATCTACGCATTTCACCGCTACACATGGAATTCCACTCTCCTCTTCTGCACTCAAGTCTCCCAGTTTCCAATGACCCTCCCCGGTTGAGCCGGGGGCTTTCACATCAGACTTAAGAAACCGCCTGCGCTCGCTTTACGCCCAATAAATCCG
+
FFFFFFFFFFFFFFFFFFFFFFFFFFFFFFFFFFFFFFFFFFFFFFFFFFFFFFFFF:FFFFFFFFFF:FFFFFFFFFFFFF:F:FFFFF,FFFFFFFFFF:FFFFFFFFFF:FFFFFFFFFFFFFFFFFFFFFF:FFFFFFFFFF:FFFFFFFFFFFFFFF,FFF:FFFFFFFFFFFFFFFFFFF:FFFFFF:FFFFFFFFFF:FFFFFFFFFF:FFFF:F:FFFFFFFFF:FFFFFFFFFFFFFFFFFF
@A00769:42:HV3CFDRXX:1:2101:12066:12774 2:N:0:CGAGGCCAAG+CCGGTAACAC
GGACTACAGGGGTTTCTAATCCTGTTCGCTCCCCACGCTTTCGAGCCTCAGCGTCAGTTACAGACCAGAGAGCCGCCTTCGCCACTGGTGTTCCTCCATATATCTACGCATTTCACCGCTACACATGGAATTCCACTCTCCTCTTCTGCACTCAAGTCTCCCAGTTTCCAAGGACCCTCCCCGGTTGAGCCGGGGGCTTTCACATCAGACTTAAGAAACCGCCTGCGCGCGCTTGACGCCCAATGAATCCG
+
FFFFFFF::FFFFFFFFFFFFFFFFFFFFFFFFFFFFFFFFFFF:FFFFFFFFFFFF,FFFFFFFFFFFF:FFFFFF,FFFFFFFFFFFFFFFFFF:FF:FFFFFFFFFFFFFFFFFFF::F:FFFFF,,F,,FF,F::FFF::FFFFF:FFFFFFFFFF:F,FF,FFF::,F,FFF,:FF:FFFF:FFFFFFF:FFF:FF,:,:F:FF,F,,:F,,FFF,F,F,F,:,:F,,:,,:FFFF:,:,,:,F,:
@A00769:42:HV3CFDRXX:1:2101:14841:12821 2:N:0:CGAGGCCAAG+CCGGTAACAC
GGACTACGAGGGTTTCTAATCCTGTTTGCTCCCCACGCTTTCGAGCCTCAGCGTCAGTTACAGACCAGAGAGCCGCCTTCGCCACTGGTGTTCCTCCATATATCTACGCATTTCACCGCTACACATGGAATTCCACTCTCCTCTTCTGCACTCAAGTCTCCCAGTTTCCAATGACCCTCCCCGGTTGAGCCGGGGGCTTTCACATCAGACTTAAGAAACCGCCTGCGCTCGCTTTACGCCCAATAAATCCG
+
:F:FFFFFFFFFFFFFFFFFFFFFFFFFFFFFFF,FFFFFFFFFFFFFFFFFFFFFFFF,FFF,FFFFFFFFFFFFF:FFFFF:FFFFF:F:FFFFFFFFFFFFFFF:FF:FFFFFFFFFFF,F,FFFF,FFFFFFFF:FFFFF,FFFFFFFFFFFFFFFFFFF,FFFFF,FFFFFFFFFFF::FFFFFFFFFFFFFF:FFFFF:FFFFFFF:FFFFFFFFFFFFFFFFFFFF:FFFFFFFFFF:FFFFFF
@A00769:42:HV3CFDRXX:1:2101:7762:12837 2:N:0:CGAGGCCAAG+CCGGTAACAC
GGGGGGGGGGGGGTGGGGGTGGTATTAATGGAAACACCAAAAGAGCGCAGAAACAGAAGGAAAAACAAAAAACCACCAAAAACCCCAAGGAGGGGGGAGAAAAAAAAAAAAAAAAAAAAAAAAAAAAAAAATAAAAAATAAAAAAAAACAAAACAAAAAAAAAAAAAAAAAAAAAAAAAAAAAAAAAGAAATAAAGGTGTAGATGAAGAAAAAAAAAAAAAAAACTAAAAAAAAGGGACACACATAAAAAG
+
FFFF:F::,,,:,,,,,,,,,,,,,,,,,,,,,,,,,,,,,,,,,,,,,,,,,,,,,,,,,,,,,,,:,,,,,,,,,,,,,,,,,,,,,:,,,,,,,,,,,,F:F,,,:::,,:,:,:::,,:FF:,:,,,,:,,,,,,,:,,F,:,,,,,:F,,F,F:,FF:FF:,F,F,F,F:FF,FF,FFF:F,,,F,,,,,,,,,,,,,,,,,,,::,,:F:,FFF,:,F,,,,,,::,F,,,,,:,,,:,:F:FFF
@A00769:42:HV3CFDRXX:1:2101:21169:12853 2:N:0:CGAGGCCAAG+CCGGTAACAC
GGACTACGAGGGTTTCTAATCCTGTTCGCTCCCCACGCTTTCGAGCCTCAGCGTCAGTTACAGACCAGAGAGCCGCCTTCGCCACTGGTGTTCCTCCATATATCTACGCATTTCACCGCTACACATGGAATTCCACTCTCCTCTTCTGCACTCAAGTCTCCCAGTTTCCCATGACCCTCCCCGGTTGAGCCGGGGGCTTTCACATCAGACTTAAGAAACCGCCTGCGCTCGCTTTACGCCCAATAAATCCG
+
FFFFFFFFFFFFFFFF:F:FFFFFFFFFFFFFFF:FFFF,FFF,FFFFFFFFFFFFFFFFFFFFFF:FFFFFFFFFFFFFFFF:FFFFFFFFFFFFFFFFFF,FFFFFF:F,FF:FF:F:FF,F,FFF::FFFFFFFFFFFFFFFFFFFFFFFF,FFF:FFF::F,FFF,FF:FFFFFFFFFFFFFFFFFFFFFFFF:FFFFF:FFFFFFF,FFFFFFFFFF,FFFFFFFFFF,FFFFFFFFFFF,FFFFF
@A00769:42:HV3CFDRXX:1:2101:32669:12853 2:N:0:CGAGGCCAAG+CCGGTAACAC
GGACTACTCGGGTTTCTAATCCTGTTTGCTCCCCACGCTTTCGTGCATGAGCGTCAGTGTTATCCCAGGAGGCTGCCTTCGCCATCGGTGTTCCTCCGCATATCTACGCATTTCACTGCTACACGCGGAATTCCACCTCCCTCTGACACACTCTAGCTCGGTAGTTAAAAATGCAGTTCCAAAGTTAAGCTCTGAGATTTCACATCTATCTTTCCGAACCGCCTGCGCACGCTTTACGCCCAGTAATTCCG
+
FFFFFFFFFFFFFFFFF:FFFFFFFFFFFFFFFFFFFFFFFFFFFFFFFFFFFFFFFFFFFFFFFFFFFFFFFFFFFF:FFFFFFFFFFFFFFFFFFFFFFFFFFFFFFFFFFFFFFFFFFFFFFFFFFFFFFFFFFFFFFFFFFFFFFFFFFFFFFFFFFFFFFF,FFFFFFF:FF:FFFFFF,FF,F:FFFFFFFF:FFFFFFFF,FFFFFF::FFFFFFF:FFFFFFFF::F,FFFFFFFF:F:FF,:
@A00769:42:HV3CFDRXX:1:2101:21061:12884 2:N:0:CGAGGCCAAG+CCGGTAACAC
GGACTACAGGGGTTTCTAATACACATCTGACGCTGCTTACCGCGGCGGCTGACAC
+
FFFFFFFFFFFF:FF:FFFFFFFF:FFFFFFFFF:FFFFFFFFFFFFFFFFFFFF
@A00769:42:HV3CFDRXX:1:2101:26178:12884 2:N:0:CGAGGCCAAG+CCGGTAACAC
GGACTACCAGGGTTTCTAATCCTGTTTGCTACCCACACTTTCGAGCCTCAACGTCAGTTACAGTCCAGAAAGCCGCCTTCGCCACTGGTGTTCTTCCATATATCTACGCATTTCACCGCTACACATGGAGTTCCACTTTCCTCTACTGCACTCAAGTCATCCAGTTTCCAAAGCAATTCCTCAGTTGAGCTGAGGGCTTTCACTTCAGACTTAAATAACCGTCTGCGCTCGCTTTACGCCCAATAAATCCG
+
FFFFFFFFFFFFFFFFFFFFFFFFFFFFFFFFFFFFFFFFFFFFFFFFFFFFFFFFFFFFFFFFFFFFFFFFFFFFFFFFFFFFFFFFFFFFFFFFFFFFFFFFFFFFFFFFFFFFFFFFFFFFFFFFFFFFFFFFFFFFFFFFFFFFFFFFFFFFFFFFFFFFFFFFFFFF:FFFFFFFFFFFFFFFFFFFFF:FFFFFFFFFFFFFFFFFFFFFFFFFFFFFFFFFFFFFFFFFFFFFFFF,F:FFFFF
@A00769:42:HV3CFDRXX:1:2101:24478:12947 2:N:0:CGAGGCCAAG+CCGGTAACAC
GGACTACCGGGGTATCTAATCCTGTTTGCTCCCCACGCTTTCGAGCCTCAGCGTCAGTTACAGACCAGAGAGCCGCCTTCACCACTGGTGTTCCTCCATATATCTACGCATTTCACCGCTACACATGGAATTCCACTCTCCTCTTCTGCACTCAAGTCTCCCAGTTTCCAATGACCCTCCCCGGTTGAGCCGGGGGCTTTCACATCAGACTTAAGAAACCGCCTGCGCTCGCTTTACGCCCAATAAATCCG
+
FFFFFFFFFFFFFFFFFFFFFFFFFFFFFFFFFFFFFFFFFFFFFFFFFFFFFFFFFFFFFFFFFFFFFFFFFFFFFFFFFFFFFFFFFFFFFFFFFFFFFFFFFFFFFFFFFFFFFFFFFFFF,FFFFFFFFFFFFFFFFFFFFFFFFFFFFFFFFF:FFFFFFFFFF:FFFFFFFFFFFFFFFFFFFFFF:FFFFFFFFFF:FFFFFFFFFF:FF::F:FFFFFFFFFFFFFFFFFFFFFFFFFFFFFF
@A00769:42:HV3CFDRXX:1:2101:29505:13103 2:N:0:CGAGGCCAAG+CCGGTAACAC
GGACTACTCGGGTTTCTAATCCTGTTCGCTACCCACGCTTTCGAGCCTCAGCGTCAGTTACAGACCAGAGAGCCGCCTTCGCCACTGGTGTTCCTCCATATATCTACGCATTTCACCGCTACACATGGAATTCCACTCTCCTCTTCTGCACTCAAGTCTCCCAGTTTCCAATGACCCTCCCCGGTTGAGCCGGGGGCTTTCACATCAGACTTAAGAAACCGCCTGCGCTCGCTTTACGCCCAATAAATCCG
+
FFFFFFFFFFFFFFFFFFFFFFFFFFFFFFFFFFFFFFFFFFFFFFFFFFFFFFFFFFFFFFFFFFFFFFFFFFFFFFFFFFFFFFFFFFFFFFFFFFFFFFFFFFFFFFFFFFFFFFFF:FFF:FFFF:FFFFFFFFFFFFFFFFFFFFFFFFFFFFFFFFFFFFFFFFFFFFFFFFFFFFFFFFFFFFFFFFFFFFFFFFFFFFFFFFFFFFFFFFFFFFFFFFFFFFFFFFFFFFFFFFFFFF:FFFF
@A00769:42:HV3CFDRXX:1:2101:4679:13166 2:N:0:CGAGGCCAAG+CCGGTACCAC
GGACTACTCGGGTTTCTAATTTCCATTTTACCGCGGCGGCTGACACCTGTCTCTTATAACATCTGACGCTGCCGACGACCGGTAACACGTGTAGATCTCGGTGGTCGCCGTATCATTAAAAAGGGGGGGGGGGGGGGGGGGGGGGGGGGGGGGGGGGGGGGGGGGGGGGGGGGGGGGGGGGGGGGGGGGGGGGGGGGGGGGGGGGGGGGGGGGGGGGGGGGGGGGGGGGGGGGGGGGGGGGGGGGGGGGGG
+
FFFFFFFFFFFFFFFFFFFFFFFFFFFFFFFFFF:FFFFFFFFFFFFFFFFFFFFFFFFFFFFFFFFFFFFFFFFFFFFFFFF:FFFFFFFFFFFFFFFFFFFFFFF:FF:FFFFFFFFFF,::FFFFFFFFFFFFFFFFFFFFFFFFFFFFFFFFFFFFFFFFFFFFFFFFFFFFFFFFFFFFFFFFFFFFFFFFFFFFFFFFFFFFFFFFFF:FFFFFFFFFFFFFFFFFFFFFFFFFFFFFFFFFFFF
@A00769:42:HV3CFDRXX:1:2101:9896:13213 2:N:0:CGAGGCCAAG+CCGGTAACAC
GGACTACTGGGGTTTCCTAATCCTGTTTGCTCCCCACGCTTTCGAGCCTCAGCGTCAGTTACAGACCAGAGAGCCGCCTTCGCCACTGGTGTTCCTCCATATATCTACGCATTTCACCGCTACACATGGAATTCCACTCTCCTCTTCTGCACTCAAGTCTCCCAGTTTCCAATGACCCTCCCCGGTTGAGCCGGGGGCTTTCACATCAGACTTAAGAAACCGCCTGCGCTCGCTTTACGCCCAATAAGTC
+
FFFFFFFFFFFFFFFFFFFFFFFFFFFFFFFFFFFFFFFFFFFFFFFFFFFFFFFFFFFFFFFFFFF,FFFFFFFFFFFFFF:FFFFFFFFFFFFFFFFFFFFFFFFFFFFFFFFFFFFFFFFFFFFFFFFFFFFFFFFFFFFFFFFFFFFFFFFFFFFFFFFFFFFFFFFFFFFFFFFFFFFFFFFFFFFFFFFFFFFFFF,FFFFFFFFFFFFF,,:FFFFFFFFFFF::FFFFFF,FFFFFF,FF,F
@A00769:42:HV3CFDRXX:1:2101:13512:13213 2:N:0:CGAGGCCAAG+CCGGTAACAC
GGACTACTGGGGTTTCTAATCCTGTTTGCTCCCCACGCTTTCGAGCCTCAGCGTCAGTTACAGACCAGAGAGTCGCCTTCGCCACTGGTGTTCCTCCATATATCTACGCATTTCACCGCTACACATGGAATTCCACTCTCCTCTTCTGCACTCAAGTCTCCCAGTTTCCAATGACCCTCCCCGGTTGAGCCGGGGGCTTTCACATCAGACTTAAGAAACCGCCTGCGCTCGCTTTACGCCCAATAAATCCG
+
FFFFFFFFFFFFFFFFFFFFFFFFFFFFFF:FFF:F:FFFFFFFFFFFFFFFF:F::FFFF,,:FFFFFFFFFFFFFFFFFFFFFFFFFFFFFFFFFFFFFFFFFFFFFFFFFFFFFFFF,FFF,FFFFFFFFFFFFFFFFFFFFFFFF:FFFFFFFFFFFFF:FF,FF:FFFFFFFFFFFFFFFF:FFFFF:FFFFFFFFFFF::FF:FFF::::F:FF,FFF,FF:FFFFFFF:F:FFF::::F:,F::
@A00769:42:HV3CFDRXX:1:2101:29622:13213 2:N:0:CGAGGCCAAG+CCGGTAACAC
GGACTACTCGGGTTTCTAATCCTGTTTGCTACCCACACTTTCGAGCCTCAACGTCAGTTACAGTCCAGAAAGCCGCCTTCGCCACTGGTGTTCTTCCATATATCTACGCATTTCACCGCTATACATGGAGTTCCACTTTCCTCTACTGCACTCAAGTCATCCAGTTTCCAAAGCAATTCCTCAGTTGAGCTGAGGGCTTTCACTTCAGACTTAAATAACCGTCTGCGCTCGCTTTACGCCCAATAAATCCG
+
FFFFFFFFFFFFFFFFFF:FFFFFF:FFFFFFFFFFFFFFFFFFFFF:FFFFFFFFF,FFFF:FFFFFF,FFFFFFFFFFFFFFFFFFFFFFFFFFFFFFFFFFFF:FFFFFFFFFFFFFFF,:FFFFFFFFFFFFFFFFFFFFFFFFFFFFFF,FFFFFFFFFFFFFFFFFFFFFFFFFFF,F,FFFFF:F:F,FFFFFFFFFFFFFFFFFFFFFFFFFF:FF:FFFFFFFFFFFFFFFFF:FFFFFFFF
@A00769:42:HV3CFDRXX:1:2101:28239:13291 2:N:0:CGAGGCCAAG+CCGGTAACAC
GGACTACGAGGGTATCTAATGGCTCGGAGATGAGTAAAAGAGACCGGGACAACCCGGGTAGCTAAACCAGTTAGCACAACACACATGCGAGCCTCAAAGACAGATACACTCCAGAACGCAGCCATAGCAACTGGAGTTGTGACATCTATAGACGCATAACACCGATACCAATGCAGTTCCTCAGTAGACTAGTGCACTCTCTAGAACCAGTTTCAAAAGCGTCTCCGCTGTGGTGAGGAGGGAGTTAT
+
,FFFFFF,,FFFFFFFFFFF,F,FF,,FFFF:,F,F,,F:,:F:,:::,F,:F,::F,FF,:::F,::,,,:,,F,:,,:,F,,:F,,,F:,FF,:F,,:,F,:FFF,,,,,F:FF,FF,:F,,:,F,,,,F,,,:,F,,,:F,,,FF,,,::F,,:,,,,FFF,FFF,,,,F,F,:FFF,F,,,,,,:F,,,F,,FF,,F,:,:,F:F,F,:F,,,F,F,,,F,F,F,,F,,,F,,FF:F,,,,:,,
@A00769:42:HV3CFDRXX:1:2101:1090:13307 2:N:0:CGAGGCCAAG+CCGGTAACAC
GGACTACGGGGGTATCTAATCCTGTTTGCTCCCCACGCTTTCGAGCCTCAGCGTCAGTTACAGACCAGAGAGTCGCCTTCGCCACTGGTGTTCCTCCATATATCTACGCATTTCACCGCTACACATGGAATTCCACTCTCCTCTTCTGCACTCAAGTCTCCCAGTTTCCAATGACCCTCCCCGGTTGAGACGGGGGCTTTCACATCAGACTGAAGAAACAGCCGGCGCTCGCTTTACGCCCAATAAATCCG
+
FFFFFFFFFFFFFF:FFFFFFFFF:FFFFFFFFFFFFFFFFFFFFFFFFF,FFFFFFFFFFFFFFFFF:FF:FF::,FFF::FF,F:FFFFFFFFF:FFFFF,:FF,:F:FF,FFF,FF,F:FFFF,FF,FFFFF,FFFFFF,:FFFFFF:FF,:FFFFFFFFF::FFFFFFF,FFFFF::F::F,,FF,FFF,FFF,F::,FFFFFF:FF,,:FF:FFF:F,,::FFFF:F:,FF,F,FF,F,F,,,,,F
@A00769:42:HV3CFDRXX:1:2101:6795:13354 2:N:0:CGAGGCCAAG+CCGGTAACAC
GGACTACCCGGGTTTCTAATCCTGTTTGCTCCCCACGCTTTCGAGCCTCAGCGTCAGTTACAGACCAGAGAGCCGCCTTCGCCACTGGTGTTCCTCCATATATCTACGCATTTCACCGCTACACATGGAATTCCACTCTCCTCTTCTGCACTCAAGTCTCCCAGTTTCCAATGACCCTCCCCGGTTGAGCCGGGGGCTTTCACATCAGACTTAAGAAACCGCCTGCGCTCGCTTTACGCCCAATAAATCCG
+
FFFFFFFFFFFFFFFFFFFFFFFFFFFFFFFFFFFFFFFFFFFFFFFFFFFFFFFFFFFFFF:FFFFFF:FFFFFFFFFFFFFFFFFFFF:FFFFFFFFFFFFFFFFFFFFFFFFFFFFFFFFFFFFFFFFFFF,FFFFFFFFFFFFFFFFFFFFFFFFFFFF:FFF:FFFFF,FF:FFFFF:F:FFF,FFFFFFFFFFFFFF:FFF:FFFFF:FFFFFFFFFF,F:FFFFFFF:FF:FFFF:FFFFFFF:
@A00769:42:HV3CFDRXX:1:2101:31213:13369 2:N:0:CGAGGCCAAG+CCGGTAACAC
GGACTACTAGGGTTTCTAATCCTGTTTGCTCCCCACGCTTTCGAGCCTCAGCGTCAGTTACAGACCAGAGAGTCGCCTTCGCCACTGGTGTTCCTCCATATATCTACGCATTTCACCGCTACACATGGAATTCCACTCTCCTCTTCTGCACTCAAGTCTCCCAGTTTCCAATGACCCTCCCCGGTTGAGCCGGGGGCTTTCACATCAGACTTAAGAAACCGCCTGCGCTCGCTTTACGCCCAATAAATCCG
+
FFFFFFFFFFFFFFFFFFFFFFFFFFFFFFFFFFFFFFFFFFFFFFFFFFFFFFFFFFF:FFFFFFFFFFFFFFFFFFFFFFF:FFFFFFFFFFFFFFFFFFFFFFFFFFFFFFFFFFFF:FFF,FFFFFFFFFFFFF:FFFFFFFFFFFFFFFFFFFFFFFFFFFFFF:FFFFFFFFFFFFF,F:FFFFFFFFFFFFFFFFFFFFFF:FFFFF:FF,FFFFFF:FFFFFFFF,FFFFFFFFF,:FFFFF:
@A00769:42:HV3CFDRXX:1:2101:12933:13401 2:N:0:CGAGGCCAAG+CCGGTAACAC
GGACTACGGGGGTTTCTAATCCTGTTCGCTCCCCACGCTTTCGAGCCTCAGCGTCAGTTACAGACCAGAGAGCCGCCTTCGCCACTGGTGTTCCTCCATATATCTACGCATTTCACCGCTACACATGGAATTCCACTCTCCTCTTCTGCACTCAAGTCTCCCAGTTTCCAATGACCCTCCCCGGTTGAGCCGGGGGCTTTCACATCAGACTTAAGAAACCGCCTGCGCTCGCTTTACGCCCAATAAATCCG
+
FFFFFFFFFFFFFFFFFFFFFFFFFFFFFFFFFFFFFFFFFFFFFFFFFFFFFFFFF:FFFFFFFFFFFFFFFFFFFFFFFFFFFFFFFFFFFFFFFFFFFFFFFFFFFFFFFFFFFFFFFFFFFFFFFFFFFFFFFFFFFFFFFFFFFFFFFFFFFFFFFFFFFFFFFFFFFFFFFFFFFF:FFFFFFFFF,FFFFFFFFFFFFFFFFFFFFFFFFFFFFFFF:FFFFFFFFFFFFFFFFFFFFFFFF:F
@A00769:42:HV3CFDRXX:1:2101:26675:13401 2:N:0:CGAGGCCAAG+CCGGTAACAC
AGACTACTGGGGTATCTAATCCTGTTCGCTCCCCACGCTTTCGAGCCTCAGCGTCAGTTACAGACCAGAGAGCCGCCTTCGCCACTGGTGTTCCTCCATATATCTACGCATTTCACCGCTACACATGGAATTCCACTCTCCTCTTCTGCACTCAAGTCTCCCAGTTTCCAATGACCCTCCCCGGTTGAGCCGGGGGCTTTCACATCAGACTTAAGAAACCGCCTGCGCTCGCTTTACGCCCAAGAAATCCG
+
FFFFFFFFFFFFFFFFFFFFFFFFFFFFFFFFFFFFFFFFFFFF:FFFFFFFFFFFFFFFFFFFFFF:F:FFFFFFF:FFFFFFFFFFFFFFFFFFFFFFFFFFFFFFFFFFF,FFFFFF:FFFFFFFFFFFFF:FFFFFFFFFFFF:FFFFFFFFFFFFFFFF:FFFFF,FFFF:FFFFFF::FF:FF:FFFFFFFFFFFFFFFFFFFFFFFF:FFF::,:,,,FFF:FFFF,FFFFFFFF,,FFFFFFF
@A00769:42:HV3CFDRXX:1:2101:26784:13432 2:N:0:CGAGGCCAAG+CCGGTAACAC
GGACTACAGGGGTATCTAATACACATCTGACGCTGCCTTACCGCGGCGGCTGGCAC
+
FFFFFFFFFFFFFFFFFFFFFFFFFFFFFFFFFFFFFFFFFF:FFFFFFFFFFFFF
@A00769:42:HV3CFDRXX:1:2101:32127:13448 2:N:0:CGAGGCCAAG+CCGGTAACAC
GGACTACTGGGGTTTCTAATCCTGTTCGCTACCCACGCTTTCGTTCCTCAGCGTCAGTTACTGCCCAGAGACCTGCCTTCGCCACCGGTGTTCCTCCTGATATCTGCGCATTTCACCGCTACACCAGGAATTCCAGTCTCCCCTGCAGTACTCAAGTCTGCCCGTATCGCCTGCAAGCCAGCAGTTGAGCTGCTGGTTTTCACAAACGACGCGACAAACCGCCTACGAACTCTTTACGCCCAGTAATTCCG
+
FF:FFFFFFFFF:FFFFFFFFFFFFFFFFFFFFFFFFFFFFFFFFFFFFFFFFFFFFFFFFFFFFFFFFFFFFFFFFFFFFFFFFFFFFFFFFFFFFFFFFFFFFFFFF,FFFFFFFFFFFFFFFFFFFFFFFF:FFFFFFFFFFFFFFFFFFFFFFFFFFFFFFFFF:FFFFFFFFFF:FF:F:FFFFFFFFFFFFFFFFFFF::F:FFFFFF:F:FFFFFFF:F:FFFFFFFFFFFFFFF:::FFFFF:
@A00769:42:HV3CFDRXX:1:2101:14769:13479 2:N:0:CGAGGCCAAG+CCGGTAACAC
GGACTACTCGGGTATCTAATCCTGTTTGCTCCCCACGCTTTCGCGCCTCAGTGTCAGGTGCAGACCAGGAAGCCGCCTTCGCCACTGGTGTTCCTCCATAGCTCTACGCATTTCACCGCTGCACATGGAATTCCACTTCCCTCTTCTGCACTCAAGTCAACCAGTTTCCAATGACCCTCCACGGTTAAGCCTTGGGCTTTAACATCAGACTTAAGTAACCAACTGAGCGATAGTTCAGCCCAATAAGTACG
+
:F,FFFFFFFF,FF:F::,,::FFF,:FFFFFFFFF:::F,FFFFFFFFFFF::F,F,FF:FFF,FF:FFFF:F:FFF:F:F,:FFFFFFF,,FFFF,FF,FF:FF::,:F:FF:F:F,F:FFFFFFFFF,::F,F:F:F,::,FF,,FF:FF,F,FF,FF:FFF:,FFFFF:FF,F:F::FFF:F:FF:FF:F,:FF,F:FF,F,FF,,F:,,F,,F,,FF:F:,F,F,,,,F:F,,,,:,,F,F:,F,,
@A00769:42:HV3CFDRXX:1:2101:19054:13542 2:N:0:CGAGGCCAAG+CCGGTCACAC
GGACTACTAGGGTATCTAATACACATCTGACGCTGCCTTACCGCGGCGGCTGACAC
+
FFFFFFFFFFFFFFFFFFFFFFFFFFFFFFFFFFFFFF:FFFFFFFFFFFFFFFFF
@A00769:42:HV3CFDRXX:1:2101:23800:13557 2:N:0:CGAGGCCAAG+CCGGTAACAC
GGACTACTCGGGTTTCTAATCCTGTTTGCTCCCCACGCTTTCGAGCCTCAGCGTCAGTTACAGACCAGAGAGTCGCCTCCGCCACTGGTGTTCCTCCATATATCTACGCATTTCACCGCTACACATGGAATTCCACTCTCCTCTTCTGCACTCAAGTCTCCCAGTTTCCAATGACCCTCCCCGGTTGAGCCGGGGGCTTTCACATCAGACTTAAGAAACCGCCTGCGCTCGCTTTACGCCCAATAAATCCG
+
FFFFFFFFFFFFFFFFFFF:FFFFFFFFFFFFFFFFFFFFFFFFFFFFFFFFFFFFFFFFFFFFFFFFFFFFFF:FFFFFFFFFFFFFFFFFFFFFFFFFFFFFFFFFFFFFFFFFFFFFFFFFFFF:FFFFFFFFFFFFFFFFFFF:FFFFFFFFF:FFFFFFFFFFFFFFFFFFFFFFFFF:FFFFFFFFFFFFFFFFFFFFFFFFFFFFFFFF:FFFFFFFFFFFFF:FFFFFFFFFFFFFFFFFFFF
@A00769:42:HV3CFDRXX:1:2101:22553:13589 2:N:0:CGAGGCCAAG+CCGGTAACAC
GGACTACTCGGGTTTCTAATCCTGTTCGCTCCCCACGCTTTCGAGCCTCAGCGTCAGTTACAGACCAGAGAGCCGCCTTCGCCACTGGTGTTCCTCCATATATCTACGCATTTCACCGCTCCACATGGAATTCCACTCTCCTCTTCTGCACTCAAGTCTCCCAGTCTCCAATGACCCTCCCCGGTTGAGCCGGGGGCTTTCACATCAGACTTAAGAAACCGCCTGCGCTCGCTTTACGCCCAATAAATCCG
+
::FFFFFFFFFFFFFFFFFFFFFFFFFFFFFFFFFFFFFFFFFFFFFFFFFFFFFFFFFFFFFFFFFFFFFFFFFFFFFFFFFFFF:FFF:,FFFFFFFFF,FFFFFFFFFFFFFFFFFF,F:F,FFFFF:,FFF:FFF:FFFFFF::FFFFFFFFFFFFFFF:FFFFFF,FFF:FFFFF:FF:FFF,FF:FF:FFFFFFFFF:FFFFFF,FFF,FFFFFFFFF:FFFFFFFFFFFFFFFFFF,FFFFFF:
@A00769:42:HV3CFDRXX:1:2101:24650:13620 2:N:0:CGAGGCCAAG+CCGGTCACAC
GGACTACTGGGGTATCTAATCCTGTTTGCTACCCACACTTTCGAGCCTCAACGTCAGTTACAGTCCAGAAAGCCGCCTTCGCCACTGGTGTTCTTCCATATATCTACGCATTTCACCGCTACACATGGAGTTCCACTTTCCTCTACTGCACTCAAGTCATCCAGTTTCCAAAGCAATTCCTCAGTTGAGCTGAGGGCTTTCACTTCAGACTTAAATAACCGTCTGCGCTCGCTTTACGCCCAATAAATCCG
+
F:FFFFFFFFFFFFFFFFFFFFFFFFFFFFFFFFFFFFFFFFFFFFFFFFFFFFFFFFFFFFFFFFFFFFFFFFFFFFFFFFFFFFFF:FFFFFFFFFFFFFFFFFFFFFFFFFFFFFFFFFFFFFFFFFFFFFFFFFFFFFFFFFFFFFFFFFFFFFFFFFFFFFFFFFFFFFFFFFF,FFF:FF:F:FFFFF:FF:FFF:FFF,F,FFFFFFFFFFFF,,FF:FFFFFFFFFFFFFFFFFF,FFF::,F
@A00769:42:HV3CFDRXX:1:2101:3667:13636 2:N:0:CGAGGCCAAG+CCGGTAACAC
GGACTACTAGGGTTTCTAATCCTGTTTGCTACCCACACTTTCGAGCCTCAACGTCAGTTACAGTCCAGAAAGCCGCCTTCGCCACTGGTGTTCTTCCATATATCTACGCATTTCACCGCTACACATAGAATTCCACTCTCCTCTTCTGCACTCAAGTCTCCCAGTTTCCAATGACCCTCCCCGGTTGAGCCGGGGGCTTTCACATCAGACTTAAGAAACCGCCTGCGCTCGCTTTACGCCCAATAAATCCG
+
:FFFFFFFFFFF:FF:FFFFFFF:,FFFFFFFF:FFF:FFFF:FFFFFFFFF:,FFFFFFFFFFFFFFFF:FFFFFFFFF:FFFFFF,FFFFFFFF,F::FF,,FFFFF:FFFFFF:F:FFFFFFFFFFF:FFFFFFFFFFFF:FFFFFFFFFFFFFFFFFFFFFFFF:FFFFF:FFFFFFFF,F,,FFFFFFFFFFFFFF:FFFFFFF:FFFFFF::,FFFFFFF:FFF:FFFF:FFFFFFF,FF,FFFF
@A00769:42:HV3CFDRXX:1:2101:23339:13636 2:N:0:CGAGGCCCAG+CCGGTAACAC
GGACTACGGGGGTATCTAATCCTGTTTGCTACCCACACTTTCGAGCCTCAACGTCAGTTAAAGTCCAGAAAGCCGCCTTCGCCACTGGTGTTCTTCCATATATCTACGCATTTCACCGCTACACATGGAGTTCCACTTTCCTCTACTGCACTCAAGTCATCCAGTTTCCAAAGCAAGTCCTCAGTTGAGCTGAGGGCTTTCACTACAGACTTAAGAAACCGCCTGCGCACGCTTTACGCCCAATAAAACCG
+
FFFFFFFFFFFFF,FFFF:FFFFFFFFFFF:FFF:F:FFFFFFFFFFFFFFFFFFFF,:F,FF:,,,FFFFFF,FF:FFFF:F:,,FFFF:FFFF,F,FFF,FFFF,FFFFFFFFFF:FFFFFFFF,F,FFFFF,F,FFFFFFF:,,:FFFFFFFF::F,FFFFFFFFFFFFFFFF,,FFFFF:FFFF,F:FF:,,:F,::FF::,F,:,F,FF:,FFF:,FF,,F,:,F,,FF,F,,FFFFF,FF,FFF,
@A00769:42:HV3CFDRXX:1:2101:16938:13667 2:N:0:CGAGGCCAAG+CCGGTAACAC
GGACTACGAGGGTATCTAATCCTGTTTGCTCCCCACGCTTTCGAGCCTCAGCGTCAGTTACAGACCAGAGAGCCGCCTTCGCCACTGGTGTTCCTCCATATATCTACGCATTTCACCGCTACACATGGAATTCCACTCTCCTCTTCTGCACTCAAGTCTCCCAGTTTCCAATGACCCTCCCCGGTTGAGCCGGGGGCTTTCACATCAGGCTTAAGAAACCGCCTGCGCTCGCTTTACGCCCAATAAATCCG
+
FFFFFFFFFFFFFFFFFFFFFFFFFFFFFFFFFFFFFFFFFFF:FFFFFFFFFFFFFFFFFFFFFFFFFFFFFFFFFFFFFFFFFFFFFFFFFFFFFF:FFFFFFFFFFFFFFFFFFFFFFFFF:FFFF:FFFFFFFFFFF:FFFFFFFFFF:F,FFFFFFFFFFFFFFFFF:FFFFFFFFFF:FFFFFFFFF:FF:F:FF:FFFFFFFFF:FFFFFFFFFFFFFFF:FFFF,FFFF:FFFFFF::FFFFF
@A00769:42:HV3CFDRXX:1:2101:11198:13683 2:N:0:CGAGGCCAAG+CCGGTAACAC
GGACTACAAGGGTTTCTAATCCTGTTTGCTCCCCACGCTTTCGAGCCTCAGCGTCAGTTACAGACCAGAGAGCCGCCTTCGCCACTGGTGTTCCTCCATATATCTACGCATTTCACCGCTACACATGGAATTCCACTCTCCTCTTCTGCACTCAAGTCTCCCAGTTTCCAATGACCCTCCCCGGTTGAGCCGGGGGCTTTCACATCAGACTTAAGAAACCGCCTGCGCTCGCTTTACGCCCAATAAATCCG
+
FFFFFFFFFFFFFFFFFFFFFFFFFFFFFFFFFFFFFFFFFFFFFFFFFFFFFFFFFFFFFFFFFFFFF:FFFFFFFFFFFFFFFFFFFFFFFFFFFF:FFFFFFFFFFFFFFFFFFFFFFFFF:FFFFFFFFFFFFFFFFFFFFFFFFFFFFFFF,FF:FFFFFFFFFFFFFFFFFFFFFFFFFF:F,FFFFFFFFFFFFFFF:FFFFFFFFF,FFF,F:FFFFFFFFFFFF:FFF:FFFFFFFF,FF,,
@A00769:42:HV3CFDRXX:1:2101:9760:13730 2:N:0:CGAGGCCAAG+CCGGTAACAC
GGACTACTCGGGTATCTAATCCTGTTTGCACCCCACGCTTTCGAGCCTCAGCGTCAGTTACAGACCAGAGAGTCGCCTTCGCCACTGGTGTTCCTCCATATATCTACGCATTTCACCGCTACACATGGAATTCCACTCTCCTCTTCTGCACTCAAGTCTCCCAGTTTCCAATGACCCTCCCCGGTTGAGCCGGGGGCTTTCACATCAGACTTAAGAAACCGCCTGCGCTCGCTTTACGCCCAATAAATCCG
+
FFFFFFFFFFFFFFFFFFFFFFFFFFFFF,FFFF:FFFFFFFFFFFFFFFFFFFFFFFFFFFFFFFFFFFFFFFFFFFFFFFFFFFFFFFFFFFFFFFFFF:FFFFFFFFFFFFFFFFFFFFFFFFFFFFFFFFFFFFFFFFFFFFFFFFFFFFFFFFFFFFFFFFFFFFFFFFFFFFFFFFFFFFFFFFFFFFFFFFFFFFFFFFFFFFFFFFFFFFFFFFFFFFFFFFFFFFFFFFFFFFFFFFFFFFF
@A00769:42:HV3CFDRXX:1:2101:27498:13792 2:N:0:CGAGGCCAAT+CCGGTAACAC
GGACTACCGGGGTTTCTAATCCTGTTCGCTCCCCACGCTTTCGAGCCTCAGCGTCAGTTACAGACCAGAGAGCCGCCTTCGCCACTGGTGTTCCTCCATATATCTACGCATTTCACCGCTACACATGGAATTCCACTCTCCTCTTCTGCACTCAAGTCTCCCAGTTTCCAATGACCCTCCCCGGTTGAGCCGGGGGCTTTCACATCAGACTTAAGAAACCGCCTGCGCTCGCTTTACGCCCAATAAATCCG
+
FFFFFFFFFFFFFFFFFFFFFFFFFFFFFFFFFFFFFFFFFFFFFFFFFFFFFFFFFF:FFFFFFFFFFFFFFFFFFFFFFFFF,::FF:FFFFFF:FFFFFFFFFFF,FFFF:FFFFF:FFFF:F,FFFFFF:FF:FFFFFFFFFFFFFFFFFFFF,FF,FFFFFF:FFFFFFFF:FFFFFFFFF::FF,,FFFFFF:FFFFF:F:F:FFFFFFF,FFF:FF,FFFFFF:FFFFFFFFFFF:F,FFFFF:
@A00769:42:HV3CFDRXX:1:2101:25455:13823 2:N:0:CGAGGCCAAG+CCGGTAACAC
GGACTACAAGGGTATCTAATCCTGTTTGCTCCCCACGCTTTCGAGCCTCAGCGTCAGTTACAGACCAGAGAGCCGCCTTCGCCACTGGTGTTCCTCCATATATCTACGCATTTCACCGCTACACATGGAATTCCACTCTCCTCTTCTGCACTCAAGTCTCCCAGTTTCCAACGACCCTCCCCGGTTGAGCCGGGGGCTTTCACATCAGACTTAAGAAACCGCCTGCGCTCGCTTTACGCCCAATAAATCCG
+
FFFF::FFFFFFFF,FFFFFFFFF:FFFFFFFFFFFFFFF,FF:FFFFFFFFFFFFFFFFFF,FFFFFFFFFFFFFFFFFFFFFFFFFFF:FFFFFFFFFFFFFFFFFFFFFFFFFFFFFFFFF:FF:FF:FF:FFFFFFFF:F:FF:FFFFFFFFFFFFFFFFFFFFFF,FFFFFFFFFFFFF:FF:FFFF:F::FF,FFFFFFF:FFFFFF:F::FFFFFFF:FFFFFFF:F:FF:FFFF,F:FFFF:F
@A00769:42:HV3CFDRXX:1:2101:26304:13855 2:N:0:CGAGGCCAAG+CCGGTAACAC
GGACTACTGGGGTATCTAATCCTGTTTGCTCCCCACGCTTTCGAGCCTCAGCGTCAGTTACAGACCAGAGAGCCGCCTTCGCCACTGGTGTTCCTCCATATATCTACGCATTTCACCGCTACACATGGAATTCCACTCTCCTCTTCTGCACTCAAGTCTCCCAGTTTCCAATGACCCTCCCCGGTTGAGCCGGGGGCTTTCACATCAGACTTAAGAAACCGCCTGCGCTCGCTTTACGCCCAATAAATCCG
+
FFFFFFFFFFFFFFFFFFFFFFFFFFFFFFFFFFFFFFFFFFFFFFFFFFFFFFFFFFFFFFFFFFFFFF:FFFFFFF:FFFFFFFFFFFFFFFFFFFFFFFFFFFFFFFFFFFFFFFFFFFFF:FFF:FFFFFFFFFFFFFFFFFFFFFFFFFFFFFFF:FFFFFFFFFFFFFFFFFFFFFFFFFFFFFFFFFFFFFFFFFFFFFFFFFFFFF,F,FFF:FFF:FFFFF,FFFFFFFFFFFFF:FFFFF:
@A00769:42:HV3CFDRXX:1:2101:26440:13933 2:N:0:CGAGGCCAAG+CCGGTAACAC
GGACTACGGGGGTTTCTAATCCTGTTTGCTCCCCACGCTTTCGAGCCTCAGCGTCAGTTACAGACCAGAGAGTCGCCTTCGCCACTGGTGTTCCTCCATATATCTACGCATTTCACCGCTACACATGGAATTCCACTCTCCTCTTCTGCACTCAAGTCTCCCAGTTTCCAATGACCCTCCCCGGTTGAGCCGGGGGCTTTCACATCAGACTTAAGAAACTCCCTGCGCTCGCTTTACGCCCAATAAATCCG
+
:FFFFFFFFFF::FFFFFFFFFFFFFFFFFFFFFFFFFFFFFF::FFFFFFFFFFFFFFFFFFFFFFFFFFFFFFFFFFFFFFFFFFFFFFFFFFFF,FFFFFFFFF:FFFFFFFFFFFFFFFF:,FFFFFFFFFFFFFFFFFFFFFFFFFFFFFF:FFFFFFFFFFFFFF:F:,FFFFFFF,,FF,FFF:FFFFFFFFFFFFF,FFFFFFF:::FFFFF,:FF:F,FFFFFFFFFF,:FFFF,FFFF:F,
@A00769:42:HV3CFDRXX:1:2101:20627:13980 2:N:0:CGAGGCCAAG+CCGGTAACAC
GGACTACGGGGGTTTCTAATACACATCTGACGCTGCCTTACCGCGGCTGCTGACAC
+
FFFFFFFFFFFFFFFFFFFFFFFFFFFFFFFFFFFFFFFFFFFFFFFFFFFFFFFF
@A00769:42:HV3CFDRXX:1:2101:10619:14058 2:N:0:CGAGGCCAAG+CCGGTAACAC
GGACTACGAGGGTTTCTAATCCTGTTTGCTACCCACACTTTCGAGCCTCAACGTCAGTTACAGACCAGAGAGCCGCCTTCGCCACTGGTGTTCCTCCATATATCTACGCATTTCACCGCTACACATGGAATTCCACTCTCCTCTTCTGCACTCAAGTCTCCCAGTTTCCAATGACCCTCCCCGGTTGAGCCGGGGGCTTTCACATCAGACTTAAGAAACCGCCTGCGCTCGCTTTACGCCCAATAAATCCG
+
FFFFFFFFFFFFFFFFFFFFFFFFFFFFFFFFFFFFFFFFFFFFFFFFFFFFFFFFFFFFFFFFFFFFFFFFFFFFFFFFFFFFFFFFFFFFFFFFFFFFFFFFFFFFFFFFFFFFFFFFFFFFFFFFFFFFFFFFFFFFFFFFFFFFFFFFFFFFFFFFFFFFFFFFFF,FFFFFFFFFFFFFFFFFFFFFFF:FFFFFFFFFFFF:F,FFFFF:,FFFFFFF:F:FFF:FF,FFF:FFFFF,FFFFF::
@A00769:42:HV3CFDRXX:1:2101:30083:14231 2:N:0:CGAGGCCCAG+CCGGTAACAC
GGACTACTAGGGTATCTAATACACATCTGACGCTGCCTTACCGCGGCGGCTGACAC
+
FFFFFFFF:FFFFFFFFFFFFFFFFF:FFFFFF:FFF,FF:FFFFFF,:F:FFFFF
@A00769:42:HV3CFDRXX:1:2101:31349:14231 2:N:0:CGAGGCCAAG+CCGGTAACAC
GGACTACACGGGTTTCTAATCCTGTTCGCTCCCCACGCTTTCGAGCCTCAGCGTCAGTTACAGACCAGAGAGCCGCCTTCGCCACTGGTGTTCCTCCATATATCTACGCATTTCACCGCTACACATGGAATTCCACTCTCCTCTTCTGCACTCAAGTCTCCCAGTTTCCAATGACCCTCCCCGGTTGAGCCGGGGGCTTTCACATCAGACTAAAGAAACCGCCTGCGCTCGCTTTACGCCCAATAAATCCG
+
FF:FFFFFFFFF:FFF:FFFFFFFFFFFFFFFFFFFFF:FFFFFFFFFFFFFF:F:FFFFF:FFFFFFFF:FFFFFFFFFFFFFF:FFFF:FFFFFFFFF:FFFFFFFFFFF:FFFFFFFFF:FFFFFF,FFFFFFFFFFFFF:FFFFFFFFFFFFFFFFFFFFFFFFFFFFF:FFFFFFFFF,F,F:FFFFFFFFFFFFF,F::FF,FFF,FFFFFFFFFFF,FFFFFFFF:,FFFFFFF:F,F,FFFFF
@A00769:42:HV3CFDRXX:1:2101:2302:14372 2:N:0:CGAGGCCAAG+CCGGTAACAC
GGACTACGGGGGTTTCTAATCCTGTTAGCTCCCCACGCTTTCGAGCCTCAGCGTCAGTTACAGACCAGAGAGCCGCCTTCGCCACTGGTGTTCCTCCATATATCTACGCATTTCACCGCTACACATGGAATTCCACTCTCCTCTTCTGCACTCAAGTCTCCCAGTTTCCAATGACCCTCACCGGTTGAGCCGGGGGCTTTCACATCAGACTTAAGAAACCGCCTGCGCTCGCTTTACGCCCAATAAATCCG
+
FFFFFFFFFFFFFFFFFFFFFFFFFF,FFFFFFFFFFFFFFFFFFFFFFFFFFFFFFF:FFF:FFFFFFFFFFFFFFFFFFFFFFFFFFFF,FFF,FF:FFFFFFFFFFFFFFFFFFFFFFFFFFFFFFFFFFFF,FFF:FFFF,FFFFFFFFFFF:FFFFFFFFFF,,FFFFF,FF:F,F:,FFFFFFFFF:FF::FFF,FFFFF:,F:FFFF:FFFFFFF,F,FFFFF:FFF:FF:FFFF,FFFF:FFF
@A00769:42:HV3CFDRXX:1:2101:20365:14372 2:N:0:CGAGGCCAAG+CCGGTAACAC
GGACTACTGGGGTATCTAATCCTGTTCGCTCCCCACGCTTTCGAGCCTCAGCGTCAGTTACAGGCCAGAGAGCCGCCTTCGCCACTGGTGTTCCTCCATATATCTACGCATTTCACCGCTACACATGGAATTCCACTCTCCTCTTCTGCACTCAAGTCTCCCAGTTTCCAATGACCCTCCCCGGTTGAGCCGGGGGCTTTCACATCAGACTTAAGAAACCGCCTGCGCTCGCTTTACGCCCAATAAATCCG
+
FFFF,FFFFFF:FFFF,FFFFFFF:FFFFFFFFFFFFFF,F:FFF:F,:FFFFFFFF:FFFF:F:,F,FFFFF:FFFFFF:F:FFFFFFFFFFF:,F:FF:FF:FFFF::FFFFFFFFFF:FFFFF,:FF,F,FFFFFFF:FFFF:F,FFF:FFF,FFFFFFF:,FFFFFFF,:FFFFF,FFF::::F,FFF:,:FFFFFFFFFF:FFFFF,FFFFFFFFFFF:FFFFFF,FFF,FF,FFFF,FFF,FFF,
@A00769:42:HV3CFDRXX:1:2101:20509:14372 2:N:0:CGAGGCCAAG+CCGGTCACAC
GGACTACACGGGTTTCTAATCCTGTTCGCTCCCCACGCTTTCGAGCCTCAGCGTCAGTTACAGACCAGAGAGCCGCCTTCGCCACTGGTGTTCCTCCATATATCTACGCATTTCACCGCTACACATGGAATTCCACTCTCCTCTTCTGCACTCAAGTCTCCCAGTTTCCAATGACCCTCCCCGGTTGAGCCGGGGGCTTTCACATCAGACTTAAGAAACCGCCTGCGCTCGCTTTACGCCCAATAAATCCG
+
FFFFFFFFFFFFFFFFFFFFFFFFFFFFFFFFFF:FFFFFFFFFFFFFFFFFF,FFFFFFFFFFFFFFFFFFFFFFFFFFFFFF:FFFFFFFFF,FFFFFFFFFFFFFFFFFFFFFFFFF:FFFFFFFFFFFFFFFFFFFFFF:FFFFFFFFFFF:FF:FFFFFFFFFFFFFFFFFFFFFFFFFFFFFFFFFFFFFFFFFFFFFFFFFFFFFFFF,:FFFFFFFFFFFFFFFF,FFFFFFFFF:FFFFFFF
@A00769:42:HV3CFDRXX:1:2101:20356:14387 2:N:0:CGAGGCCAAG+CCGGTAACAC
GGACTACTAGGGTTTCTAATCCTGTTCGCTCCCCACGCTTTCGAGCCTCAGCGTCAGTTACAGACCAGAGAGCCGCCTTCGCCACTGGTGTTCCTCCATATATCTACGCATTTCACCGCTACACATGGAATTCCACTCTCCTCTTCTGCACTCAAGTCTCCCAGTTTCCAATGACCCTCCCCGGTTGAGCCGGGGGCTTTCACATCAGACTTAAGAAACCGCCTGCGCTCGCTTTACGCCCAATAAATCCG
+
:FFFFFFFFFFFFFFFFFFFFFFFFFFFFFFFFFFFFFFFFFFFFFFFFFFFFFFFFFFFFFFFFFFFFFFFFFFFFFFFFFFFFFFFFFFFFFFFFFFFFFFFFFFFFFFFFFFFFFFF:FFF,FFFFFFFFFFFFFFFFFFFFFFFFFFFFFF::FFFFFFFFFF:FFFFFFFFFFFFFFF:FFF:FFFFFFFFFF,FFFFFFFFFFFFFFF::FFFFFFFFFFFFFFFFFF:FF,FFFF:FFF,FF:F
@A00769:42:HV3CFDRXX:1:2101:25744:14450 2:N:0:CGAGGCCAAG+CCGGTAACAC
GGACTACGGGGGTTTCTAATCCTGTTTGCTCCCCACGCTTTCGAGCCTCAGCGTCAGTTACAGACCAGAGAGCCGCCTTCGCCACTGGTGTTCCTCCATATATCTACGCATTTCACCGCTACACCTGGAATTCCACTCTCCTCTTCTGCACTCAAGTCTCCCAGTTTCCAATGACCCTCCCCGGTTGAGCGGGGGGCTTTCACATCAGACTTAAGAAACCGCCTGCGCTCGCTTTACGCCCAATAAATCCG
+
FFFFFFFFFFFFFFFFFFFFFFFFFFFFFFFFFFFFFFFF:FFFFFFFFFFFFFFFFFFFFFFFFFFFFFFFFFFFFFFFFFFFFFFFFF:FFFFFFFFFF:FFFFFFF:FFFFFFFFFF:FFF,,FFFFFFFFFF:F:FF:FFFF:FFFFFF:FFFFFFFFFFF:FFF,FFFFFFFFFFFFFFFFFFFFFFFFFFFF,FFFFF:FFFFFFFFF:FFFFFFFFFFFFFFFFF:F,,F:FFFF,F,,FFFFF
@A00769:42:HV3CFDRXX:1:2101:23674:14497 2:N:0:CGAGGCCAAG+CCGGTAACAC
GGACTACGAGGGTATCTAATACACATCTGACGCTGCCTTACCGCGGCTGCTGACACCTGTCTCTTATAACATCTGACGCTGCCGACGACCGGTAACACGTGTAGATCTCGGTGGTCGCCGTATCATTAAAAAGGGGGGGGGGGGGGGGGGGGGGGGGGGGGGGGGGGGGGGGGGGGGGGGGGGGGGGGGGGGGGGGGGGGGGGGGGGGGGGGGGGGGGGGGGGGGGGGGGGGGGGGGGGGGGGGGGGGGGG
+
FFFFFFFFFFFFFFFFFFFFFFFFFFFFFFFFFFFFFFFFFFFFFFFFFFFFFFFFFFFFFFFFFFFFFFFFFFFFFFFFFFFFFFFFFFFFFF,FFFFFFFFFFFFFFFF:FF:FFF:FFF,:FFFF,,F:,FFFFFFFFFFFFFFFFFFFFFFFFFFFFFFFFFFFFFFFFFFFFFFFFFFFFFFFFFFFFFFFFFFFFFFFFFFFFFFFFFFFFFFFFFFFFFFFFFFFFFFFFFFFFFFFFFFFFFF
@A00769:42:HV3CFDRXX:1:2101:26811:14512 2:N:0:CGAGGCCAAG+CCGGTACCAC
GGACTACGGGGGTTTCTAATCCTGTTTGCTCCCCACGCTTTCGAGCCTCAGCGTCAGTTACAGACCAGAGAGCCGCCTTCGCCACTGGTGTTCCTCCATATATCTACGCATTTCACCGCTACACATGGAATTCCACTCTCCTCTTCTGCACTCAAGTCTCCCAGTTTCCAATGACCCTCCCCGGTTGAGCCGGGGGCTTTCACATCAGACTTAAGAAACCGCCTGCGCTCGCTTTACGCCCAATAAATCCG
+
FFFFFFFFFFFFFFFFFFFFFFFFFFFFFFFFFFFFFFFFFFFFFFFFFFFFFFFFFFFFF,FFFFFFFFFFFFFFFFFFFFFFFFFFFFFFFFFFFFFFFFFFFFFFFFFFFFFFFFFFFFFF:FFFFFFFFFFFFFFFFFFFFFFFFFFFFFFFFFFFFFF:FFFFFFFFFFFFFFFFFFF:FFFFFFFFFFFFFFFFFFFFFFF:FFF:FFFFFFFFFFFFFF:FFFFFF,FFF:FFFFFFFFFFF:F
@A00769:42:HV3CFDRXX:1:2101:5981:14575 2:N:0:CGAGGCCAAG+CCGGTAACAC
GGACTACACGGGTATCTAATACACATCTGACGCTGCCTTACCGCGGCGGCTGACAC
+
:FFFFFFFFFFFFFFFFFFFFFFFFFFFFFFFFFFFFFFFFFFFFFFFFFFFFFFF
@A00769:42:HV3CFDRXX:1:2101:20012:14575 2:N:0:CGAGGCCAAG+CCGGTAACAC
GGACTACAGGGGTATCTAATCCTGTTTGCTCCCCACGCTTTCGAGCCTCAGCGTCAGTTACAGACCAGAGAGCCGCCTTCGCCACTGGTGTTCCTCCATATATCTACGCATTTCACCGCTACACATGGAATTCCACTCTCCTCTTCTGCACTCAAGTCTCCCAGTTTCCAATGACCCTCCCCGGTTGAGCCGGGGGCTTTCACATCAGACTTAAGAAACCACCTGCGCTCGCTGTACGCCCAATAAATCCG
+
:FFFFFFFFFFFFFFFFFFFFFFFFFFFFFFFFFFFFFFFFFFFFFFFFFFFFFFFFFFFFFFFFFFFFFFFFFFFFFFFFFFFFFFFFF:FFFFFFFFFFF:FFFF:FFFFFFFFFFFFFFFFFF:FFFFFFFFF:FFFFFFFFFFFFFFF:FFFFFFFFFF,FFFFFFFF:FFFFFFFFFF:FF:FFFFFF,F:F::,FFFFFFF:FFF:FFFFF,:F,FFF,FFFFFFFF,,FF,FF:FFF:F:FF,,
@A00769:42:HV3CFDRXX:1:2101:27552:14638 2:N:0:CGAGGCCAAG+CCGGTACCAC
GGACTACGCGGGTTTCTAATACACATCTGACGCTGCCTTACCGCGGCTGCTGACAC
+
FFFFFFFFFFFFFFFFFFFFFFFFFFFFFFFFFFFFFFFFFFFFFFFFFFFFFFFF
@A00769:42:HV3CFDRXX:1:2101:27570:14794 2:N:0:CGAGGCCAAG+CCGGTACCAC
GGACTACTAGGTATCTAAACCTGTTTGCTCCCAACGCTTTCGAGCCTCAGAGTCAGTTAAAGACCAGAGAGTCGCCTTCGCCAATGGTTTTCCTCCATATATCTACGCATTTAACTGCTACACATGGAATACCACTCTCCTCTACTGCACACAAGACTCCCAGTTTCCAAAGACACTCCCCGGTTGAGCCGGGGGCTTTCACATCAGACTTAAGAAACCGCATGAGCTCTCTCTACGCCCACAAAATCCGG
+
:,:FFF,,FFFF:FFFF:,FFFFF,FFFF,FF,:F,FFF,FFFFFFF,:F,F,FFFFFF,FF:F,::FFFFFF,,FF,F,FFF,F,FF,FF:,:FF:FFFFFFF,F:FFFFF,,F,F,:,:FFF,::F,,,,F:F,F:F,:FF,,FF:F:,FFF:,,,,FFFF:F:F,F:,:F,,FFFFFF,,F,FF,F,FFFFFFF,FFFFFFFF,FFF:,F,F:FFF:F:F,F:,,F,FFFFF,F:,FF,,FF,,F,:,
@A00769:42:HV3CFDRXX:1:2101:4734:14826 2:N:0:CGAGGCCAAG+CCGGTAACAC
GGGGGGGCGGGGGGTGGGATAACAACAGAAGTTTCCGAGGCGGCGGGCACCAGGGTAAGAAAAAAAAAAGAAACAAACCAACACCCGGAACAAAAGAAAAAAAACGAGGTGGGCGGAAGGGTGAAAAAGGGGGGGGGGGGGGGGGGGGGGGGGGGGGGGGGGGGGGGGGGGGGGGGGGGGGGGGGGGGGGGGGGGGGGGGGGGGGGGGGGGGGGGGGGGGGGGGGGGGGGGGGGGGGGGGGGGGGGGGGGG
+
FFF,::,,,FFFF:,,:,,,,:FF,,,,,,,,,,,,,,,,,:,,,,:,,F,,,,,,,,,,,F,F,:,,F,,,,,:,,F,:,,F::,,,,F,,,,,:,F,,,,,,,F,,F,,F,,,,,,,,,,,,,,:,,:,:::FFFFFFFFF:FFFFFFFFFF:FFFFFFFFFF:FFFFFFFF:FFFFFFFFFFFFFFFFFFFFFFFFFFFFFFFFFFFFF::FFFFFFFFFFFFFFFFFFF:FFFFFFFFFFFF:FFF:
@A00769:42:HV3CFDRXX:1:2101:31385:14826 2:N:0:CGAGGCCAAG+CCGGTAACAC
GGGGGGGCGGGGTGTGGTATTTATTTACGCGACAGCAGAAAACAGAGTAATAAAAAAAAAAGAAGCTACCCAAGACCCGGAACAACAGGATAAAAACAGGGGCAGCGGCGAAAATAAAACAAGGGGGGGGGGGGGGGGGGGGGGGGGGGGGGGGGGGGGGGGGGGGGGGGGGGGGGGGGGGGGGGGGGGGGGGGGGGGGGGGGGGGGGGGGGGGGGGGGGGGGGGGGGGGGGGGGGGGGGGGGGGGGGGGG
+
F::,:,,,,,:F,:F,,,,,:,,:F,F::,,,:,F,,,,,,,FF,,,,,,,:F:FF,:,:,,FF,,,:,:,,,,,,F:F,F,:,,:,,,F,F,:FF,,,:,,,,,,,,,,,:,:,FFF:,,,:,,,FF:F:F:F,,FFF,F:F,FFF:FFFFFFFFFFFFFFFF:F:FFFFF:FFFFFFFFFFFFFFFFFFF:FFFFFFFFFFFFFFFFFFFFFFFFFFF:FFFFFFFFFFFFFFFF:FFFFFFFFFFFFF
@A00769:42:HV3CFDRXX:1:2101:6795:14888 2:N:0:CGAGGCCAAG+CCGGTAACAC
GGACTACGGGGGTATCTAATCCTGTTTGCTCCCCACGCTTTCGAGCCTCAGCGTCAGTTACAGACCAGAGAGTCGCCTTCGCCACTGGTGTTCCTCCATATATCTACGCATTTCACCGCTACACATGGAATTCCACTCTCCTCTTCTGCACTCAAGTCTCCCAGTTTCCAATGACCCTCCCCGGTTGAGCCGGGGGCTTTCACATCAGACTTAAGAAACCGCCTGCGCTCGCTTTACGCCCAATAAATCCG
+
FFFFFFFFFFFFFFFFFFFFFFFFFFFFFFFFFFFFFFFFFFFFFFFFFFFFFFFFFFFFFFFFFFFFFFFFFFFFFFFFFFFFFFFFFFFFFFFFFFFFFFFFFFFFFFFFFFFFFFFF,FFFFFFFFFFFFFFFFFFFFFFFFFFFFFFFFFFFFFFFFFFFFFFFFFFFF:FFFFFFFFFFFFFFFFFFFFFFFF:FF:FFFFFFFFFFFFFFFFFFFFFFFFFFFFFFFF:FFFFFFFFFFFFFF::
@A00769:42:HV3CFDRXX:1:2101:1805:14951 2:N:0:CGAGGCCAAG+CCGGTAACAC
GGACTACGGGGGTATCTAATCCTGTTTGCTACCCACGCTTTCGAGCCTCAACGTCAGTTACAGTCCAGAAAGCCGCCTTCGCCACTGGTGTTCTTCCATATATCTACGCATTTCACCGCTACACATGGAGTTCCACTTTCCTCTACTGCACTCAAGTCATCCAGTTTCCAAAGCAATTCCTCAGTTGAGCTGAGGGCTTTCACTTCAGACTTAAATAACCGTCTGCGCTCGCTTTACGCCCAATAAATCCG
+
FFFFFFFFFFFFFFFFFFFFFFFFFFFFFFFFFFFFFFFFFFFFFFFFFFFFFFFFFFFFFFFFFFFFFFFFFFFFFFFFFFFFFFFFFFFFFFFFFFF:FFFFFFFFF,:FFFFFFFFFFFFFFFFFFFFFFFFFFFFFFFFFFFFFFF:FFFFFFFFFFFF,FFFFFFFFFFFFFFFFFF:FFF:F,FFFFFFFF:FFF,FFFFFFFFFFFF,FF,FF,,FF,FF:FF,FFFFF::FFFFF:FFFFF,F
@A00769:42:HV3CFDRXX:1:2101:25201:14951 2:N:0:CGAGGCCAAG+CCGGTAACAC
GGACTACCGGGGTATCTAATCCTGTTCGCTCCCCACGCTTTCGAGCCTCAGCGTCAGTTACAGACCAGAGAGCCGCCTTCGCCACTGGTGTTCCTCCATATATCTACGCATTTCACCGCTACACATGGAATTCCACTCTCCTCTTCTGCACTCAAGTCTCCCAGTTTCCAATGACCCTCCCCGGTTGAGCCGGGGGCTTTCACATCAGACTTAAGAAACCGCCTGCGCTCGCTTTACGCCCAATAAATCCG
+
FFFFFFFFFFFFFFFFFFFFFFFFFFFFFFFFFFFFFFF:FFFFFFFFFFFFFFFFFFFFFFFFFFFFFFFFFFFFFFFFFFF,FFFFFFFFFFFFFFFFF,FFFFFFFFFFFFFFFFF,FFFFFFFFFFFFFFFFFFFFFFFFFFFFFFFFFFFFFFFFFFFFFFFFFFFFFFFFFFFFFFF:FFFFFFFFFFFFFFFFFFFFFFFFFFFFFFFF:FFF:FFFFFFFFF:FFFFFF,FFFF:F::FF:F,
@A00769:42:HV3CFDRXX:1:2101:1823:14982 2:N:0:CGAGGCCAAG+CCGGTAACAC
GGACTACGGGGGTATCTAATCCTGTTTGCTACCCACGCTTTCGAGCCTCAACGTCAGTTACAGTCCAGAAAGCCGCCTTCGCCACTGGTGTTCTTCCATATATCTACGCATTTCACCGCTACACATGGAGTTCCACTTTCCTCTACTGCACTCAAGTCATCCAGTTTCCAAAGCAATTCCTCAGTTGAGCTGAGGGCTTTCACTTCAGACTTAAATAACCGTCTGCGCTCGCTTTACGCCCAATAAATCCG
+
FFFFFFFFFFFFFFFFFFFFFFFFFFFFFFFFFFFFFFFFFFFFFFFFFFFFFFFFFFFFFFFFFFFFFFFFFFFFFFFFFFFFFFFFFFFFFFFFFFFFFFFFFFFFFFFFFFFFFFFFFFFFFFFFFFFFFFFFFFFFFFFFFFFFFFFFFF:FFFFFFFFFFFF,FFFFFFFFFFFFFFFFFFFFFFFFFFFFFF,FFFFFFFF::FFFFFFFFFFFF,FFFFFFFFFFFFFFF,FFFFFFFFFFFF,
@A00769:42:HV3CFDRXX:1:2101:27245:14982 2:N:0:CGAGGCCAAG+CCGGTAACAC
GGACTACCAGGGTTTCTAATCCTGTTTGCTCCCCACGCTTTCGAGCCTCAGCGTCAGTTACAGACCAGAGAGCCGCCTTCGCCACTGGTGTTCCTCCATATATCTACGCATTTCACCGCTACACATGGAATTCCACTCTCCTCTTCTGCACTCAAGTCTCCCAGTTTCCAATGACCCTCCCCGGTTGAGCCGGGGGCTTTCACATCAGACTTAAGAAACCGCCTGCGCTCACTTTACGCCCAATAAATCCG
+
FFFFFFFFFFFFFFFFFFFFFFFFFFFFFFFFFFFFFFFFFFFFFFF,FFFFFFFFF,F:FFFFFFFFFFFFFFFFF:FFFFFFFFFFFFFFFFFFFFF:FFFFFFFFFFFFFFFFFFFFFF,FFFF:FFFFFFFFFFFF:FFFFFFFFFFFFF,FFF::FFFFFFFFFFFF,FFFFFFFFFFFFFFFFFF:FFFFFFFFF:FFFFFFFFFFFFFFFFFFFFFF,FFFF::FFFFFFFFFF:FFF:FFF,,
@A00769:42:HV3CFDRXX:1:2101:6786:14998 2:N:0:CGAGGCCAAG+CCGGTAACAC
GGACTACGGGGGTATCTAATCCTGTTTGCTCCCCACGCTTTCGAGCCTCAGCGTCAGTTACAGACCAGAGAGCCGCCTTCGCCACTGGTGTTCCTCCATATATCTACGCATTTCACCGCTACACATGGAATTCCACTCTCCTCTTCTGCACTCAAGTCTCCCAGTTTCCAATGACCCTCCCCGGTTGAGCCGGGGGCTTTCACATCAGACTTAAGAAACCGCCTGCGCTCGCTTTACGCCCAATAAATCCG
+
:FFFFFFFFFFFFFFFFFFFFFFFFFFFFFFFFFFFFFFFFFFFFFFFFFFFFFFFF,FFFFFFFFFFFFFFFFFFFFFFFFFFFFFFFFFFFFFFFFFFFF:FFFFFFFFFFFFFFFFF:FFF,FFFFFFFFF:FFFFFFFFFFFFFFFFF:FFFFFFFFFFFFFFFFFFFFFFFFFFFFFFFFF:FFFFFFFFFFFFFFFFFFFFFFFFFF:F:FFFFFFFFFFFFFFFFFFF:FFFFFFFFFFFFFF:
@A00769:42:HV3CFDRXX:1:2101:2573:15154 2:N:0:CGAGGCCAAG+CCGGTACCAC
GGACTACAAGGGTATCTAATCCTGTTTGCTCCCCACGCTTTCGAGCCTCAGCGTCAGTTACAGACCAGAGAGCCGCCTTCGCCACTGGTGTTCCTCCATATATCTACGCATTTCACCGCTACACATGGAATTCCACTCTCCTCTTCTGCACACAAGTCTCCCAGTTTCCAATGACCCTCCCCGGTTGAGCCGGGGGCTTTCACATCAGACTTAAGAAACCGCCTGCGCTCGCGTTACGCCCAATAAATCCG
+
,FF:F,FFF:FF:FFF:::,FFFFFFF,F:FF,FFFFFFF:FFFF::FFFFF,::F:,FFFFF,FFF,,FF,FFFFF,:FFFFFFFF:FFFFFFFFFFFF,F,FFF:FFFF,FFFFFFFF:,FFF:FFFF:F:FF,FFF,FFF:FF:,FF:FF,FFFF::FF:FFFFFFFFFFFF,F,FF::::FF:F:FFFFFFFFF,FFF:F,FF,F,,F,FFFFFFFF:,F,,F,FF,F,::FF,FFFF:FFFFF:F,
@A00769:42:HV3CFDRXX:1:2101:25699:15154 2:N:0:CGAGGCCAAG+CCGGTAACAC
GGACTACGCGGGTTTCTAATACACATCTGACGCTGCCTTACCGCGGCTGCTGACAC
+
FFFFFFFFFFFFFFFFFFFFFFFFFFFFF:FFFFFFFFFFFFFFFFFFFFFF:FFF
@A00769:42:HV3CFDRXX:1:2101:3504:15170 2:N:0:CGAGGCCAAG+CCGGTAACAC
GGACTACAAGGGTATCTAATCCTGTTCGCTCCCCACGCTTTCGAGCCTCAGCGTCAGTTACAGACCAGAGAGCCGCCTTCGCCACTGGTGTTCCTCCATATATCTACGCATTTCACCGCTACACATGGAATTCCACTCTCCTCTTCTGCACTCAAGGCTCCCAGTTTCCAATGACCCTCCCCGGTTGAGCCGGGGGCTTTCACATCAGACTTAAGAAACCGCCTGCGCTCGCTTTACGCCCAAGAAATCCG
+
FFFFFFFFFFFFFFFFFFFFFFFFFFFFFFFFFFFFFFFFFFF,F:FFFFFFFF:FF:FFFFFFFFFFFF:FFFFFF,FF:FFFFFFFFFFFF,FFFFFF:F,F:FFFF:FF:FFF:FF,:FFF,,FF:FFFFF,FFFFFF,FFFFF:FFFFFFFF,FFFFF,FFFF:FFFF:FFFFFFFFFF,FFFFFFFFFFFF::FFFFFFFF,FFF,:FFFFFFFFFFFFFF,FFFFFF,F,,,FFFFF,FFFFFF,
@A00769:42:HV3CFDRXX:1:2101:31096:15201 2:N:0:CGAGGCCAAG+CCGGTAACAC
GGACTACTAGGGTTTCTAATCCTGTTTGCTACCCACACTTTCGAGCCTCAACGTCAGTTACAGTCCAGAAAGCCGCCTTCGCCACTGGTGTTCCTCCTAATATCTACGCATTTCACCACTACACTAGGAATTCCACTTTCCTCTCCGACACTCAAGGAGAATAGTTTTGGTTGCAGTTCCTCAGTTGAGCCGAGGGATTTCACAACCAACTTGTTCTTCCGTCCACGCACCCTTTACACCCAATAATTCCG
+
FFFFFFFFFFFFFFFFFFFFFFFFFFFFFFFFFFFFFFFFFFFFFFFFFFFFFFF:FFFFFFFFFFFFFFFFFFFFFFFFFFFFFFFFFFFFFFFFFF,FFFFFFFFFFFFFFFFFFFFFFFFFFFFFFFFFFFFFFFFFFFFFFFFFFFFFFFFFFF:FFFFFFFF:FFFF:FFFFFFFFFFFFFFFFFF:FFFF:FFFFFF,FFFFFFFFFFFF,FFF:,F:,FFFFFFFFFFFFFFFFFFFFFFFFFF
@A00769:42:HV3CFDRXX:1:2101:13566:15311 2:N:0:CGAGGCCAAG+CCGGTAACAC
GGACTACTGGGGTTTCTAATACACATCTGACGCTGCCTTACCGCGGCTGCTGGCAC
+
FFFFFFFFFFFFFFFFFFFFFFFFFFFFFFFFFFFFFFF:FFFFFFFFFFFFFFFF
@A00769:42:HV3CFDRXX:1:2101:31376:15311 2:N:0:CGAGGCCAAG+CCGGTAACAC
GGACTACTGGGGTATCTAATGGCTCGGAGATGAGTCTAAGAGACAGGGACTAAACGCATGTCAAAATTCATACCACCGCTACAGCCACAAGTAAAATATACACAACTGAAGATGCCGACGACCGGTAACACGTGTAGATCTCGGGGGTCGGCGGGTCAGTAGAGAGGGGGGGGGGGGGGGGGGGGGGGGGGGGGGGGGGGGGGGGGGGGGGGGGGGGGGGGGGGGGGGGGGGGGGGGGGGGGGGGGGGGGG
+
FF:FFFF,FFFFFFFFFFFFF,FF,:,,FFFF,FF,FFF,F,F,F,,,,,FF,,,,,,:,F,,,:F,,,,:FF,,F,F,,,:,,,:F,,:F,,F,,,,F,F,F:,F,:F,,,F,:,,F,,::,FF,::,,,F,F,FF:F,::FF,FF,:F,,F,,,,:,,:,,,:,,,,::F:F:::F:F:F:F:FFF::F,,F,,FF:FFF:FF:FFFFFFFFFF:F::FFFFFFFFFFFFF:,,,F,:,,FFFFFFF::
@A00769:42:HV3CFDRXX:1:2101:6397:15327 2:N:0:CGAGGCCAAG+CCGGTAACAC
GGACTACACGGGTTTCTAATCCTGTTTGCTACCCACACTTTCGAGCCTCAACGTCAGTTACAGTCCAGAAAGCCGCCTTCGCCACTGGTGTTCTTCCATATATCTACGCATTTCACCGCTACACATGGAGTTCCACTTTCCTCTACTGCACTCAAGTCATCCAGTTTCCAAAGCAATTCATCAGTTGAGCTGAGGGCTTTCACTTCAGACTTAAATAACCGTCTGCGCTCGCTTTACGCCCAATAAATCCG
+
FFFFFFFFF:FFFFFFFFFF:FFFFFFFFFFF,FF:FFFFFF::FF,FFFF:FFFFFFFFFFFFF:FFFFF:FF:FFFFFFFFFFFFFFFFFFFFFFFFFFFFFFFFF:FFFFFFFFFFFF:FFFF:,FFFFFFFFF:F,:F:FF:FFFFFFFFFFFFFFFFF:FFF:FFFF:FFFFFF,:FFF,FFFFFFF,FFF:FFF:FFF:FFFFFFFFFFFFFFF,FFF:,F,FF,:FFFF:FF:FFF,F,FF:,:
@A00769:42:HV3CFDRXX:1:2101:19289:15327 2:N:0:CGAGGCCAAG+CCGGTAACAC
GGACTACAAGGGTTTCTAATACACATCTGACGCTGCCTTACCGCGGCGGCTGACACCTGTCTTTATACACATCTGACGCTGCCGACGACCGGTAACACGTGTAGATCTCGGTGGTCGCCGTATCATTAAAAAAAAGTTGGTGGAGGCGGGCTGGGGGGGGGGGGGGGGGGGGGGGGGGGGGGGGGGGGGGGGGGGGGGTTGGGGGTGGGGGGGGGGGGGGGGGGGGGGTGGGGGGGGGGGGCGGGGGGGGG
+
FFFFFFFFF,FFFFFFFFFFFFFFFFF::FFFFFF:F:FFFFFFF:FFFFFFFF:FF::FF,,FFFFFFFFFFFFFF,FF:FFFFFFFFFFFFF,FFF:,FFFFF:FFFFF:,FFFF:FFFFF:FFFFFFF:F:,,,,,,,,,,:,,,,,,,,F:,,,,,F,F,,,:,FF:,:,:FF:,,:,FFF,:FF:,,,,,::,,,:,F,:,,,:F:,:,F,::,:F,F:F,,,,,F,:,FF,:F,F,F:,,FF,,F
@A00769:42:HV3CFDRXX:1:2101:18837:15389 2:N:0:CGAGGCCAAG+CCGGTAACAC
GGACTACGAGGGTTTCTAATCCTGTTTGCTCCCCACGCTTTCGAGCCTCAGCATCAGTTACAGACCAGAGAGCCGCCTTCGCCACTGGTGTTCCTCCATATATCTACGCATTTCACCGCTACACGTGGAATTCCACTCTCCTCTTCTGCACTCAAGTCTCCCAGTTTCCAATGACCCTCCCCGGTTGAGCCGGGGGCTTTCACATCAGACTTAAGAAACCGCCTGCGCTCGCTTTACGCCCAATAAATCCG
+
FFFFFFFFFFFFFFFFFFFFFFFFFFFFFFFFFFFFFFFFFFFFFFFFFFFFFFFFFFFFFFFFFFFFFF:FFFFFFFFFFFFFFFFFFFFF:F:FFFFFFF:FFF:FFFFFFFFFFFFFFFFFFFFF:,FFFFFFFF:FFFFF,FFFFFFFFFFFFFF:FFFFFFFFF,F:FFF:,,:FFFF:F::F:F:FFFF,:F:,:FFFFFFFF:F:FF,FF:FFFFFF,F:FFFF,FFFF::FFFFFFFFFF:FF
@A00769:42:HV3CFDRXX:1:2101:9706:15483 2:N:0:CGAGGCCAAG+CCGGTAACAC
GGACTACGGGGGTATCTAATACACATCTGACGCTGCTTACCGCGGCGGCTGACAC
+
FFFFFFFFFFFFFFFFFFFFFFFFFFFFFFFFFFFF:F,FFFFFFFFFFFFFF:F
@A00769:42:HV3CFDRXX:1:2101:8802:15671 2:N:0:CGAGGCCAAG+CCGGTAACAC
GGACTACTGGGGTATCTAATACCATCCGTTACTGTTTGGTTACCGCGGCGGCTGACACCTGTCTCTATAACATCTGACGCTGCCGACGACCGGTAACACGTGTAGATCTCGGTGGTCGCCGTATCATTAAAAAAAATTTTTTTTTTTTTTAAAGCGGAAGACGGGAGAAGGGCAGATGGCGGGGGTGGAGGGGGGGGGGTTTATTTTAAAATGTGAGAGGGGGGGTGGGGGGATGGTGGTTGGGGTGGGGG
+
FFFFFFFFFFFFFFFFFFFFFFFFFFFFFFFFFFFFFFFFFFFFFFFFFFFFFFFFFFFFFFFFFFFFFFFFFFFFFFFFFFFFFFFFFFFFFFFFFFFFFFFFFFFFFFFFFFFFFFFFFF:FFFFFFFFFFFF,,FFFFFF,,:::,F,FF,,,::F,F,:,,F,:,,,:,,,,,F:,,,,,F,,:,,:::F,,,:F,,,,:,:,,,:,,,,,,,,,,F,:,::,,:::,,,,,,,,:,,,:,,,,,,,
@A00769:42:HV3CFDRXX:1:2101:7545:15687 2:N:0:CGAGGCCAAG+CCGGTAACAC
GGACTACGGGGGTTTCTAATCCTGTTTGCTCCCCACGCTTTCGCGCCTCACCGTCAGTTATCGTCAGTCATCCGCCTTCGCCACTGGTGTTCTTCCTTATATCTAAGCATTTCACCGCTACACAAGGAATTCCGATGACCTCTCCGACACTCAAGGGTAACAGTTTCAAATGCAGTTCACGGGTTTAGCCCGTGGATTTAAAATCTGACTTTTCTCTACGGCTGAACGCCCTTTACACCCAGTAAATCCGG
+
FFFFFFF,,FFFFFFFFFFFFF,FFF:FFFFFFF,,FFFFFFF,:FFFFFF,FFFFFFFFFFFFFFFFFFF,FFFF:FFFFFFF::FFFFF,,F:F:F,FFF,,,,FF,FFF,FF::F:FFFFF:FFFFFF:FFFF,,:FFF::F:F:F:,FFF,FF,F:,:FFFF,F,F,F:FF,F,F,F:,FF,FFFFF,F:F::FF:F,:FFFFFFFF,FF:,F,F,,:F,,:F:,F::FFF:F::FF:,:F,FF,:,
@A00769:42:HV3CFDRXX:1:2101:16170:15687 2:N:0:CGAGGCCAAG+CCGGTAACAC
GGACTACGAGGGTTTCTAATACTGTTTGCTCCCCACGCTTTCGAGCCTCAGCGTCAGTTACAGACCAGAGAGTCGCCTTCGCCACTGGTGTTCCTCCATATATCTACGCATTTCACCGCTACACATGGAATTCCACTCTCCTCTTCTGCACTCAAGTCTCCCAGTTTCCAATGACCCTCCCCGGTTGAGCCGGGGGCTTTCACATCAGACTTAAGAAACCGCCTGCACTCGCTTTACGCCCAATAAATCCG
+
FFFFFFFFFFFFFFFFFFFFFFFFFFFFFFFFFFFFFFFFFFFFFFFFFFFFFFFFFFFFFFFFFFFFFFFFFFFFFFFFFFFFFFFFFFFFFFFFFFFFFFFFFFFFFFFFFFFFFFFFFFFFF:FFFFFFFFFFFFFFFFFFFFFFFFFFFFFFFFFFFFFFFFFFFFFFF:FFFFFFFFFFFFFFFFFFFFFFFFFFFFFFFFFFFFFFFFFFFFFFFFFFFFFFFFFFF:FFF:FFFFF,FFFFFF:
@A00769:42:HV3CFDRXX:1:2101:30120:15702 2:N:0:CGAGGCCAAG+CCGGTAACAC
GGACTACAGGGGTTTCTAATCCTGTTCGCTCCCCACGCTTTCGAGCCTCAGCGTCAGTTACAGACCAGAGAGCCGCCTTCGCCACTGGTGTTCCTCCAAATATCTACGCATTTCACCGCTACACATGGAATTCCACTCTCCTCTTCAGCACTCAAGTCGCCCAGTTTCCAATGACCCTCCCCGGTTGAGCCGGGGGCTTTCACCACAGACTTAAGAAACCGCCTGCGCTCGCTTTACGCCCAATAAATCCG
+
FFFFFFFFFFFFFFFFFFFFFFFFFF:FFFFFFFFF,FFFFFFFFFFFFFFFFFFFFFFFFFFFFFFFFFFFFFFFF:FFFFF:FFFFFFFFFFFFFF,FF:FFFFFF:F:FFF:FFFF:FF:FF:FFF,FFFFFFFF:FFF:F,,,F,FF:FFFF,F,F,FFFF,FFF:F,::FFFFFFFFFFF:FFFF,,FFF:FFFF:FF,,F:,F,FFF::,,FF:,F::,FFFFF,FF,F::FFF:FFFFF,:F:F
@A00769:42:HV3CFDRXX:1:2101:2899:15718 2:N:0:CGAGGCCAAG+CCGGTAACAC
GGACTACCGGGGTTTCTAATCCTGTTTGCTCCCCACGCTTTCGTGCATGAGCGTCAGTGTTATCCCAGGGGGCTGCCTTCGCCATCGGTATTCCTCCACATCTCTACGCATTTCACTGCTACACGTGGAATTCTACCCCCCTCTGACACACTCTAGCCGTGCAGTCACCAATGCACTTCCAAGGTTAAGCCCGGGGATTTCACATCGGTCTTGCACAACCGCCTGCGCACGCTTTACGCCCAGTAATTCCG
+
FFFFFF:FFFFFFFF:F:F:F,FF,FFFFF,FFFFF,FFFFFFFFFFFFFFFF:FFFF,,FFFFF,FF:FFFFF:,F,F::FF:FF,FFFF:FFFFFFFFFFFFFFF:FFFF,FF,FFFFFFFFF,,FF,FFFFFFFFFF:,FFFFFFFFFFFF,:FF,FFFF,FF:FF:FFFFF,FFFF,FF,FFFF:FF,F:F,F,FFFFFFFF:FFFFFFFFFFFFFFF:FFF:F,FFFFFFFF,F:FF:FF:FF,F,
@A00769:42:HV3CFDRXX:1:2101:6976:15734 2:N:0:CGAGGCCAAG+CCGGTAACAC
GGACTACGAGGGTTTCTAATCCTGTTTGCTCCCCACGCTTTCGAGCCTCAGCGTCAGTTACAGACCAGAGAGCCGCCTTCGCCACTGGTGTTCCTCCATATATCTACGCATTTCACTGCTACACATGGAATTCCACTCTCCTCTTCTGCACTCAAGTCTCCCAGTTTCCAATGACCCTCCCCGGTTGAGCCGGGGGCTTTCACATCAGACTTAAGAAACCGCCTGCGCTCGCTTTATGCCCAATAAATCCG
+
FFFFFFFFFFFFFFFFFFFFFFFFFFFFFFFFFFFFFFFFFFF::FFFFFFFFFFFFFFFFF::FFFFFFFFFFFFFFFFFFFFFFFFFF,FFFFFFFFFFFFFFFFFFFFFFF:FFFFF::FFFFFFFF,FFFF:FFFFFFFF:FFFFFFFFFFFFFFFFFFFFFFFFFFFF:FFFFFFFFFFFFFF:FFFFFF:FFFFFFFFFFFFFFFFFFFF,FFF:FFF:F,FFFFF:FFF:FFFFFFFFFFFFFF
@A00769:42:HV3CFDRXX:1:2101:13530:15749 2:N:0:CGAGGCCAAG+CCGGTAACAC
GGACTACTCGGGTATCTAATCCTGTTTGCTACCCACACTTTCGAGCCTCAACGTCAGTTACAGTCCAGAAAGCCGCCTTCGCCACTGGTGTTCTTCCATATATCTACGCATTTCACCGCTACACATGGAGTTCCACTATCCTCTACTGCACTCAAGTCATCCAGTTTCCAAAGCAATTCCTCAGTTGAGCTGAGGGCTTTCACTTCAGACTTAAATAACCGACTGCGCTCGCTTTACGCCCAATAAATCCG
+
FFFFFFF,FFFFFFFFFFFFFFFFFFFFFFFFFFFFFFFFFFF:,FFFFFFFFFFFFFFFFF:FFFFFFFF:FFFFFFFFFFFFFFFFFFFFF,FFFFFFFFFFFFFF:F:FFFFFF:FFFFFFFFFFFFFFFFFFF,FF:FFFF,FFFFFFFFFFFFFFF:FFFFF,FFF:FFF,FFFFFFF:FFFFFFFFFFFFFFFFFFFFFFFFFFFF:FF:FF:FF,FF,,FFFFFFFFFFF:FFFF:FFF:FF:F
@A00769:42:HV3CFDRXX:1:2101:6397:15765 2:N:0:CGAGGCCAAG+CCGGTAACAC
GGACTACGGGGGTTTCTAATCCTGTTTGCTCCCCTAGCTTTCGCGCCTCAGCGTCAGTTATGGCCCAGAGATCTGCCTTCGCCATCGGTGTTCTTCCCGATATCTGCGCATTCCACCGCTACACCGGGAATTCCGATCTCCCCTACCACACTCGAGTCATGTAGTTCGGAACCCGGCTTGAGGTTGAGCCCCAAGATTAGAGGTCCCGCTTACATGACCGCATACGCGCGCTTTACGCCCAATGAATCCGG
+
FFFFFFFFFFFFFFFFFFFFFFFFFFFFFFFFFFFFFFFFFFFFFFFFFFFFFFFFFFFFFFFFFFF:FFFFFFFFFFFFFFFFFFFFFFFFFFFFFFFFFFFFFFFFFFFFFFFFFFFFFFFFFFFFFFFFFFFFFFFFFFFF,FFFFFFFFFFFFFFFFFFFFFFFFFFFFFFFFFFFFFFFFFFFFFFFFFFFFF:FFFFFFFFFFF,FFFFFFFFFF,F,FFFFFFFF,FFFFFFFFF::,,FF:F,
@A00769:42:HV3CFDRXX:1:2101:10764:15781 2:N:0:CGAGGCCAAG+CCGGTAACAC
GGACTACGGGGGTATCTAATCCTGTTCGCTCCCCACGCTTTCGAGCCTCAGCGTCAGTTACAGACCAGAGAGCCGCCTTCGCCACTGGTGTTCCTCCATATATCTACGCATTTCACCGCTACACATGGAATTCCACTCTCCTCTTCTGCACTCAAGTCTCCCAGTTTCCAATGACCCTCCCCGGTTGAGCCGGGGGCTTTCACATCAGACTTAAGAAACCGCCTGCGCTCGCTTTACGCCCAATAAATCCG
+
FFFFFFFFFFFFFFFFFFFFFFFFFFFFFFFFFFFFFFFFFFFFFFFFFFFFFFFFFFFFFFF:FFFF:FFFFFFFFFFFFFF:FFFFFFFFFFFFFFF:FFFFFFFFFFFFFFFFFFFFFFF:FFFFFFFFFFFFFFFFFFF:FFF:FFFFFF:FFFFFFFFFFFFFFFFFFFFFFFFFFFFFFFFFFFFF:FFFFFFFFFFFFFFFFFFFF:FFFFFFFF,,FFFFFFFF:,FFFFFF:FFFF,FFFFF
@A00769:42:HV3CFDRXX:1:2101:23565:15812 2:N:0:CGAGGCCAAG+CCGGTAACAC
GGACTACTCGGGTATCTAATCCTGTTTGCTACCCACACTTTCGAGCCTCAACGTCAGTTACAGTCCAGAAAGCCGCCTTCGCCACTGGTGTTCTTCCATATATCTACGCATTTCACCGCTACACATGGAGTTCCACTTTCCTCTACTGCACTCAAGTCATCCAGTTTCCAAAGCAATTCCTCAGTTGAGCTGAGGGCTTTCACTTCAGACTGAAATAACCGTCTGCGCTCGCTTTACGCCCAATAAATCCG
+
,FFFFFF,FFF:FFFFFFFFF,FF,FFFF,FFFF:FFFFFFFFF:FFFFFFFFFFFFFFFFFFFFFFFFFFFFFF,FFFFFFFF,FFFF:FFFFFFFFFF:FF,FFF:FFF,FFFFFFFFFF:FFFFFFFFFFFFFF,FF,FFFFFFFFFFFFFF:FFFFFF,FFF,FFFFF:FFFFFF::F:,FF:FF,,FFFF,F:FF,F::F:FF:FF,F,,FF:,F::FFF:FFFFFFFFFFFFFFF,F,F:FFF,F
@A00769:42:HV3CFDRXX:1:2101:13367:15843 2:N:0:CGAGGCCAAG+CCGGTAACAC
GGACTACTCGGGTATCTAATCCTGTTTGCTACCCACACTTTCGAGCCTCAACGTCAGTTACAGTCCAGAAAGCCGCCTTCGCCACTGGTGTTCTTCCATATATCTACGCATTTCACCGCTACACATGGAGTTCCACTTTCCTCTACTGCACTCAAGTCATCCAGTTTCCAAAGCAATTCCTCAGTTGAGCTGAGGGCTTTCACTTCAGACTTAAATAACCGTCTGCGCTCGCTTTACGCCCAATAAATCCG
+
FFFFF:FFFFFFF,FFFFFFF:FFFFFFFFFFFF:FFFFFFF:FFFFFFFFFFFFFFFFFFFFFFFFFFF:FFFFFFFFFFFFFFFFFFFFFFFFF,FFFFFFFFFF:FF:,FFFFFFF:FFFFFFFF:FFFF:FF::FFFFFFFFFFFFFFFFFFFFFFFFFF:FFF,FFFF:FFFFFF:FFF:F:FF,FFFF,:FFFFFFFF:FFFF,FFFF:FFFF,,,FF,,,FFF:F:F:F:::FFF:F:FFFF:F
@A00769:42:HV3CFDRXX:1:2101:4887:15875 2:N:0:CGAGGCCCAG+CCGGTAACAC
GGACTACGAGGGTATCTAATCCTGTTTGCTACCCACACTTTCGAGCCTCAACGTCAGTTACAGTCCAGAAAGCCGCCTTCGCCACTGGTGTTCTTCCATATATCTACGCATTTCACCGCTACACATGGAGTTCCACTTTCCTCTACTGCACTCAAGTCATCCAGTTTCCAAAGCAATTCCTCAGTTGAGCTGAGGGCTTTCACTTCAGACTTATCCAACCGCCTGCGCTCGCTTTACGCCCAATAAATCCG
+
:FFF:FFFFFFFFFFFFFFFFF:FFFFFFFFFFFFFFFF:FFFFFFFFFFFFFFFFFFFFF,FFFFFFFFFFFF,FFFFFFFFFFFF,FF:FF::FFFF:FF:FFF,FFFF:FFFFFFFFFFFFFFFF:FFFFFFFF,FFFFFFFFFFFFFFFFFFFFFFF,F:,FFF:FFFFFF,FFFFFFF,F:F:FFFFFFFFFFFFFFFFFFFFFFFFFFF:FFFF:FFFFFFFFFFFFFFFF,FFFFFFF:FFFF,
@A00769:42:HV3CFDRXX:1:2101:15808:15969 2:N:0:CGAGGCCAAG+CCGGTAACAC
GGACTACGCGGGTATCTAATAGTAATGCACTTTTAAGCTTAAGACTGTTACCGCGGCTGCTGACAC
+
F:FFFFF:FF::FFFFFFFFFFFFFFFFFFFFFFFFFFFFFF,FFFFFFFFFFFFFFFFFFFFFFF
@A00769:42:HV3CFDRXX:1:2101:12472:16016 2:N:0:CGAGGCCAAG+CCGGTACCAC
GGACTACTCGGGTTTCTAATCCTGTTTGCTCCCCACGCTTTCGAGCCTCAGCGTCAGTTACAGACCAGAGAGTCGCCTTCGCCACTGGTGTTCCTCCATATATCTACGCATTTCACCGCTACACATGGAATTCCACTCTCCTCTTCTGCACTCAAGTCTCCCAGTTTCCAATGACCCTCCCCGGTTGAGCCGGGGGCTTTCACATCAGACTTAAGAAACCGCCTGCGCTCGCTTTACGCCCAATAAATCCG
+
FFFFFFFFFFFFFFFFFFFFFFFFFFFFFFFFFFFFFFF,:FFFFFFFFFFFFFFFFFFFFFFFFFFFFFFFFFFFFFFFFFF,FFFFFFFFFFFFFFFFFFFFFFFFF,F,FFFFFFFFFF:F,FFFFFFFFFFFFFFFFFFFFFFFFFFFFFFFFFFFFFFFFFFFFFFFFFFFFFFFFFFFFFFFFFFFFFFFFFFFFFFFFFFFFFFFFFFFFFFF,FFFFFFFFFFFFFFFF:FFFF,F:FFFFF:
@A00769:42:HV3CFDRXX:1:2101:15998:16110 2:N:0:CGAGGCCAAG+CCGGTAACAC
GGACTACGCGGGTATCTAATAGTAATGCACTTTTAAGCTTAAGACTGTTACCGCGGCTGCTGACAC
+
FFFFFFFFFFFFFFFFFFFFFFFFFFFFFFFFFFFFFFFF:FFFFFFFFFFFFFFFFFFFFFFFFF
@A00769:42:HV3CFDRXX:1:2101:2609:16157 2:N:0:CGAGGCCAAG+CCGGTAACAC
GGACTACTAGGGTTTCTAATCCTGTTTGCTCCCCACGCTTTCGAGCCTCAGCGTCAGTTACAGACCAGAGAGTCGCCTTCGCCACTGGTGTTCTTCCATATATCTACGCATTTCACCGCTACACATGGAGTTCCACTTTCCTCTACTGCACTCAAGTCATCCAGTTTCCAAAGCAATTCCTCAGTTGAGCTGAGGGCTTTCACTTCAGACTTAAATAACCGTCTGCGCTCGCTTTACGCCCAATAAATCCG
+
FFFFFFFFFFFFFFFFFFFFFFFFFFFFFFFFFFFFFFFFFFFFFFFFFFFFFFFFFFFFFFFFFFFFFFFFFFFFFFFFFFFFFFFFFFFFFFFFFFFFFFFF:FFFFFFFFFFFFFFFFFFFFFFFFFFFFFFFFFFFFFFFFFFFFFFFFFF:FF:FFFFFFFFFFFF:FFFFFF:FFFFFFF,FFFFFFFFFFFFFFFFFFFFFFFF,FFFFF:,F,:FF:FFFFFFFFFFFFFFFFF:FF,:FFFF
@A00769:42:HV3CFDRXX:1:2101:6949:16157 2:N:0:CGAGGCCAAG+CCGGTACCAC
GGACTACTGGGGTTTCTAATCCTGTTCGCTCCCCACGCTTTCGAGCCTCAGCGTCAGTTACAGACCAGAGAGCCGCCTTCGCCACTGGTGTTCCTCCATATATCTACGCATTTCACCGCTACACATGGAATTCCACTCTCCTCTTCTGCACTCAAGTCTCCCAGTTTCCAATGACCCTCCCCGGTTGAGCCGGGGGCTTTCACATCAGACTTAAGAAACCGCCTGCGCTCGCTTTACGCCCAATAAATCCG
+
FFFFFFFFFFFFFFFF:FFFFFFFFFFFF:FFFFFFFFFF:FFFFFFFFFFFFFFFFFFFFFFFFFFFFFFFFFFFFFFFFFFFFFFFF:FFFFFFFFFFFFFFFFFFFFFFFF,FFFFFFFFF,FFFFFF:FFFFFFFFFFFFFFFFFFFFFFFFFFFFFF:FFFFFFF:FFFFFFFFFFFFFFFFFFFFFFFF::FFFFFF,FFF:FFFF:FFF,F:F:FF:,FFFFFFFFFFFF:FFFFF,FFFFFFF
@A00769:42:HV3CFDRXX:1:2101:20835:16157 2:N:0:CGAGGCCAAG+CCGGTAACAC
GGACTACGCGGGTTTCTAATCCTGTTTGCTCCCCACGCTTTCGAGCCTCAGCGTCAGTTTCAGTCCAGGCGGCCGCCTTCGCCACTGGTGTTCTTCCATATCTCTACGCATTTTACCGCTACACATGGAGTTCCGCCGCCCTCTCCTGTACTCAAGTTCTCCAGTCTCATCAGCCAACAGAAGTTAAGCTTCTGCCTTTCACTCATGACTTGAAGAACCGCCTGATCACACTTTACGCCCAACCATTCGGG
+
FFFFFFFFFFFFFFFFFFFFFFFFFFFFFFFFFFFFF:FFFFFFFFFFFFFFFFFFFF:FFFFFFFFFFFFFFFFFF:FF:F:FFFFFF:FFFFFFFFFF:FFFF,FFFFFFFFFFFFFFFFFFFFFFFFFFFFFFFFFFFFF:FFFFFFFFFFFF:FFFFFFFFFFFFFF:FFFFFF:FFFFFFFFFFF,F:::FFF,F,FFFFFFFFFFFFFFFFF:,:,F:,FF:F:F:,FFFFF:FFFFFF,,F,,,
@A00769:42:HV3CFDRXX:1:2101:29451:16235 2:N:0:CGAGGCCAAG+CCGGTAACAC
GGACTACGCGGGTTTCTAATCCTGTTTGCTACCCACACTTTCGAGCCTCAACGTCAGTTACAGTCCAGAAAGCCGCCTTCGCCACTGGTGTTCTTCCATATATCTACGCATTTCACCGCTACACATGGAGTTCCACTTTCCTCTACTGCACTCAAGTCATCCAGTTTCCAAAGCAATTCCTCAGTTGAGCTGAGGGCTTTCACTTCAGACTTAAATAACCGTCTGCGCTCGCTTTACGCCCAATAAATCCG
+
FFFFF:FFFFFFFFFF:FFFFFFF:FFFFFFFFF::FFFFFFFFFFFFFFFFFFFFFFF:FFFFFF:FFFFFFFFFFFFFFFF:FFFFFFFFFFFFFFFFFFFFFFFFFFFFFFFFFFFFFFFFFFFFFF,FFFFFF,FFFFFFFFFFFFFFFFFFFFFFFFFFFF,FFF:FFFFFFFFFFFFF:FFFFFFFFFFFFFFFFFFFFFFFFFF,FFFFFFFF::FFFFFFFFFFFFFFFFFFFFFFFFFFFFF
@A00769:42:HV3CFDRXX:1:2101:5303:16250 2:N:0:CGAGGCCAAG+CCGGTCACAC
GGACTACCAGGGTTTCTAATCCTGTTCGCTCCCCACGCTTTCGAGCCTCAGCGTCAGTTACAGACCAGAGAGCCGCCTTCGCCACTGGTGTTCCTCCATATATCTACGCATTTCACCGCTACACATGGAATTCCACTCTCCTCTTCTGCACTCAAGTCTCCCAGTTTCCAATGACCCTCCCCGGTTGAGCCGGGGGCTTTCACATCAGACTTAAGAAACCGCCTGCGCTCGCTTTACGCCCAATAAATCCG
+
FFFFFFFFFFFFFFFFFFFFFFFFFFFFFFFFFFFFFFFFFFFF:FFFFFFFFFFFFFFFFFFFFFFFFFFFFFFFF:FFFFFFFFFFFFFFFFFFFFFFFFFFFFFFFFFFFFFFFFFFFFFFFFFFF:FFFF:FFFFFFFFFFFFFFFFFFFFFFFFFFFFFF:FFFFFFFFFFFFFFFFFFFFFFFFFFFFFFFFFFFFFFFFFFFFFFFFFFFF:FFFFFFFFFFFFFF:FFFFFFFFFFFFFFFF:
@A00769:42:HV3CFDRXX:1:2101:32832:16297 2:N:0:CGAGGCCAAG+NCGGTAACAC
GGACTACTGGGGTTTCTAATGTGTTACCGCGGCTGCTGGCAC
+
FFFFFFFFFFFFFFFFFFFFFFFFFFFFFFFFFFFFFFFFFF
@A00769:42:HV3CFDRXX:1:2101:31747:16360 2:N:0:CGAGGCCAAG+CCGGTCACAC
GGACTACACGGGTATCTAATCCTGTTTGCTCCCCACGCTTTCGAGCCTCAGCGTCAGTTACAGACCAGAGAGCCGCCTTCGCCACTGGTGTTCCTCCATATATCTACGCATTTCACCGCTACACATGGAATTCCGCTCTCCTCTTCTGCACTCAAGTCTCCCAGTTTCCAATGACCCTCCCCGGTTGAGCCGGGGGCTTTCACATCAGACTTAAGAAACCGCCTGCGCTCGCTTTACGCCCAATAAATCCG
+
:FFFFFFFFFFF::FFFFFFFFFFFF:FFFFFFFFFFFFFFFFFFFFFFFFFF:FFFFFFFFFFFFFFFFFFFFFFFFFFFFFFFFFFFFFFFFFFFFFFFFFFFFFFFF,FFFFFFFFFFFFF:FFF,:FFFFFFFFFFFFFFFFFFFFFFFFFFFFFFFF:FFFFFFFFFFFFF:FFFFFFF:FFF:FFFFFFFFFFFF,FFFFFFFFF,FFFF,:FF,FFF,F:FFFFF:,:FFFFFFFF,:FFFFFF
@A00769:42:HV3CFDRXX:1:2101:1759:16376 2:N:0:CGAGGCCAAG+CCGGTAACAC
GGACTACTCGGGTATCTAATGACTTACCGCGGCTGCTGACACCTGTCTTTATACACATCTGACGCTGCCGACGACCGGTACCACGTGTAGATCTCGGTGGTCGCCGTATCATTAAAATGGGGGGGGGGGGGGGGGGGGGGGGGGGGGGGGGGGGGGGGGGGGGGGGGGGGGGGGGGGGGGGGGGGGGGGGGGGGGGGGGGGGGGGGGGGGGGGGGGGGGGGGGGGGGGGGGGGGGGGGGGGGGGGGGGGGG
+
FFFFFFFFFFFFFFFFFFFFFFFFFFFFFFFFFFFFFFFFF,FFFFFFFFFFFFFFFFFFFFFFFFFFFFFFFFFFFFFF,FFFFFFFFFFFFFFFF,FFF,F,FF,:F:FF,F,FF,,FFFFFFFFFFFFFFFFFFFFFFFFFFFFFFFFFFFFFFFFFFFFFFFFFFFFFFFFFFFFFFFFFFFFFFFFFFFFFFFFFFFFFFFFFFFFFFFFFFFFFFFFFFFFFFFFFFFFFFFFFFFFFFFFFFFF
@A00769:42:HV3CFDRXX:1:2101:5358:16501 2:N:0:CGAGGCCAAG+CCGGTAACAC
GGACTACCAGGGTTTCTAATCCTGTTTGCTCCCCACGCTTTCGAGCCTCAGCGTCAGTTACAGACCAGAGAGCCGCCTTCGCCACTGGTGTTCCTCCATATATCTACGCATTTCACCGCTACACATGGAATTCCACTCTCCTCTTCTGCACTCAAGTCTCCCAGTTTCCAATGACCCTCCCCGGTTGAGCCGGGGGCTTTCACATCAGACTTAAGAAACCGCCTGCGCTCGCTTTACGCCCAATAAATCCG
+
FFFFFFFFFFFFFFFFFFFFFFFFFFFFFFFFFFFFFFFFFFFFFFFFFFFFFFFFFFFFFFFFFFFFFFFFFFFF:FFFFFFFFFFFFFFFFFFFFFFFFFFFFFFFFFFFFFFFFFFFFFFF:FFFFFFFFF:F:FFFFFFFFFFFFFFFFFF:FFFFFFFFFFFFFFFFF,FFFFFFFFFFFFFFFFFFFFFFFF,FFFFFFFFF:FFF:FFFFFFFFFFFFFFFFFFFFFFFF:FFFFFFFF,FFFF
@A00769:42:HV3CFDRXX:1:2101:21522:16501 2:N:0:CGAGGCCAAG+CCGGTAACAC
GGACTACGGGGGTTTCTAATGCATACAATGGTTGAGCACTGCCTTTTACACCAGACTTAATAAACCACCTGCGCTCGCTTTACGCCCAATAAATCCGGACAACGCTCGGGACCTACGTATTACCGCGGCGGCTGGCAC
+
FFFFFFFFFFFFFFFFFFFFFFFFFFFFFFFFFFFFFFFFFFFFFFFFFFFFFFFFFFFFFFFFFFFFFFFFFFFFFFFFFFFFFFFFFFFFFFFFFFFFFFFFFFFFFFFFFFFFFFFFFF,F:FFFFFFFFFFFFF
@A00769:42:HV3CFDRXX:1:2101:27932:16517 2:N:0:CGAGGCCAAG+CCGGTAACAC
GGACTACTCGGGTTTCTAATCCTGTTTGCTCCCCACGCTTTCGAGCCTCAGCGTCAGTTACAGACCAGAGAGTCGCCTTCGCCACTGGTGTTCCTCCATATATCTACGCATTTCACCGCTACACATGGAATTCCACTCTCCTCTTCTGCACTCAAGTCTCCCAGTTTCCAATGACCCTCCCCGGTTGAGCCGGGGGCTTTCACATCAGACTTAAGAAACCGCCTGCGCTCGCTTTACGCCCAATAAATCCG
+
FFFFFFFFFFFFFFFFFFFFFFFFFFFFFFFFFFFFFFFFFFFFFFFFFFFFFFFFFFFF,FFFFFFFFFFFFFFFFFFFFFFFFFFFFFFFFFFFFFFFFFFFFFFFFFFFFFFFFFFFFFFFFFFFFFFFFFFFFFFFFFFF:FFFFFFFFFFFFFFFFFFFFFF:FFFFFFF:FFFFFFFFFFFFFFFFFFFFFFFFFFF,FFFF:FFFFFF,FFFFF:FFFF,FFF,FFFFFF,F:FFFFFFFFF,F
@A00769:42:HV3CFDRXX:1:2101:14525:16532 2:N:0:CGAGGCCAAG+CCGGTAACAC
GGACTACGGGGGTTTCTAATCCTGTTCGCTCCCCACGCTTTCGAGCCTCAGCGTCAGTTACAGACCAGAGAGCCGCCTTCGCCACTGGTGTTCCTCCATATATCTACGCATTTCACCGCTACACATGGAATTCCACTCTCCTCTTCTGCACTCAAGTCTCCCAGTTTCCAATGACCCTCCCCGGTTGAGCCGGGGGCTTTCACATCAGACTTAAGAAACCGCCTGCGCTCGCTTTACGCCCAATAAATCCG
+
FFFFFFFFFFFFFFFFFFFFFFFFFFFFFFFFFFFFFFFFFFFFFFFFFFFFFFFFFFFFFFFFFFFFFFFFFFFFFFFFFFFFFFFFFFFFFFFFFFFFFFFFFFFFFFFFFFFFFFFFFFFFFFFFFFFFFFFFFFFFFFFFFFFFF:FFFFFFFFFFFFFFFFFFFFFF:FFFFFFFFFFFFFFFFFFFFFFFFFFFFFFFFFFFFFFFFFFFFFFFFFFFFF,FFFFFF:FFFFFFFFF:FFFFFFF
@A00769:42:HV3CFDRXX:1:2101:24153:16548 2:N:0:CGAGGCCAAG+CCGGTAACAC
GGACTACTCGGGTATCTAATCCTGTTTGCTACCCACGCTTTCGAGCCTCAGCGTCAGTTACAGACCAGAGAGCCGCCTTCGCCACTGGTGTTCCCCCAGATCTCTACGCATTTCACCGCTACACATGGAATTCCACTCTCCTCTTCTGCACTCAAGGCGCCCAGTTTCCAAGGACCCTCCCGGGTTGAGCCGGGGGCTTTCACATCCGACTTCAGAAACCGCCTGCGCTCGCTGTGCGCCCATTCAATCCG
+
F:FFFFFFFFFFFFFFF:FF:FFFFFF:FFFFFFF,FFF,FFFF,FFFFFFFFFFFF:FFFFFFFF:FFFFFFFFF,:FFFFFF:FFF::F,FF::FF,FF,:F,::FF:F:,F:FFFF,,:,FFFF::,,:F::,,,F:F,:F,FFF:F,,FF,F,:,,,::F,,FFF::,F,F::,,,F,F:::F,F,,F::FF:,,:,,:F:F:::F,,:,:F:,F:FF,:,,F,,F::,F,,F:::F,,,,,,::,:
@A00769:42:HV3CFDRXX:1:2101:25337:16564 2:N:0:CGAGGCCAAG+CCGGTAACAC
GGACTACGGGGGTTTCTAATCCTGTTTGCTCCCCACGCTTTCGAGCCTCAGCGTCAGTTACAGACCAGAGAGCCGCCTTCGCCACTGGTGTTCCTCCATATATCTACGCATTTCACCGCTACACATGGAATTCCACTCTCCTCTTCTGCACTCAAGTCTCCCAGTTTCCAATGACCCTCCCCGGTTGAGCCGGGGGCTTTCACAGCAGACTTAAGAAACCGCCTGCGCTCGCTTTACGCCCAAGAAATCCG
+
FFFFFFFFFFFFFFFFFFFFFFFFFFFFF:FFFFFFFFFFFFFFFFFFFFFFFFFFFFFFFFFFFFFFFFFFFFFFFFFFFFFFFFFFFFFFFFFFFFFFFFFFFFFFFFFFFFFFFFFFFFFFFFFFFFFFFFFFFFFFFFFF:FFFFFFFFFF:FFFFFFFFFFF,FFFFFFFFFFFFFFFFFFFFFFFFFFFFFF,FFFFF,FFFFFF:FFFF:FFFFFF:FFFF,F:FF,FFF:FFFFF,F,FFF,,
@A00769:42:HV3CFDRXX:1:2101:14525:16595 2:N:0:CGAGGCCAAG+CCGGTCACAC
GGACTACTCGGGTTTCTAATACACATCTGACGCTGCCTTACCGCGGCTGCTGACAC
+
FFFFFFFFFFFFFFFFFFFFFFFFFFFFFFFFFFFFFFFFFFFFFFFFFFFFFFFF
@A00769:42:HV3CFDRXX:1:2101:10520:16642 2:N:0:CGAGGCCAAG+CCGGTAACAC
GGACTACGCGGGTTTCTAATCCTGTTCGCTCCCCACGCTTTCGAGCCTCAGCGTCAGTTACAGACCAGAGAGCCGCCTTCGCCACTGGTGTTCCTCCATATATCTACGCATTTCACCGCTACACATGGAATTCCACTCTCCTCTTCTGCACTCAAGTCTCCCAGTTTCCAATGACCCTCCCCGGTTGAGCCGGGGGCTTTCACATCAGACTTAAGAAACCGCCTGCGCTCGCTTTACGCCCAATAAATCCG
+
FFFFFFFFFFFFFFFFFFFFFFFFFFFFFFFFFFFFFFFFFFFFFFFFFFFFFFFFFFFFFF:FFFFFFFFFFFFFFFFFFFFFFFFFFFFFFFFFFF:FFFFFFFFF:FFFFFFFFFFFFFFF,FFFFFFFFFFFFFFFFFFFFFFFFFFFFFFF:FFFFFFFFFFFFFFFFFFFFFFFFFFFFFFFFFF::FFFFFFFFFFFFFFFFFFFFF::FFFFFFFF,FFFFFFFFFFFFFFFFFFFFFFFFFF
@A00769:42:HV3CFDRXX:1:2101:14913:16673 2:N:0:CGAGGCCAAG+CCGGTAACAC
GGACTACCGGGGTTTCTAATCCTGTTCGATCCCCACGCTTTCGTGCCTCAGCGTCAGTTGGGCGCCGGTATGCTGCCTTCGCAATCGGCGTTCTGCGTGATATCTATGCATTTCACCGCTACACCACGCATTCCGCATACTTCTCGCCCACTCAAGACTGCCAGTTCCGACGGCTCGACAGGGTTGAGCCCTGAATTTTTACCGCCGGCTTAACAGCCCGCCTGAGCACCCTTTAAACCCAATAAATCCGG
+
FFFFFFFFFFFFFFFFFFFFFFFFFFFFFFFFFFFFFFFFFFFFFFFFFFFFF:FFFFFFFFFFFFFFFFFFFFFFFFFFFFFFFFFFFFFFFFFFFFFFFFFFFFFFFFFFFFFFFFFFFFFFFFFFFFFFFFFFFF,FFFFFFF:FFFFFFFFFFFFFFF:FFFFF,FF,FFFFFFFF:FFFFFFFFFFFFF,:FFF:FFF:FFFFFFFFFFFFFFF,F,F,,FFFFFFF:,FFFFFFFF,,FF,F:F,
@A00769:42:HV3CFDRXX:1:2101:27688:16720 2:N:0:CGAGGCCAAG+CCGGTAACAC
GGACTACGGGGGTATCTAATCCTGTTTGCTCCCCACGCTTTCGAGCCTCAGCGTCAGTTACAGACCAGAGAGTCGCCTTCGCCACTGGTGTTCCTCCATATATCTACGCATTTCACCGCTACACATGGAATTCCACTCTCCTCTTCTGCACTCAAGTCTCCCAGTTTCCAATGACCCTCCCCGGTTGAGCCGGGGGCTTTCACATCAGACTTAAGAAACCGCCTGCGCTCGCTTTACGCCCAATAAATCCG
+
:FFFFFFFFFFFFFFFFFFFFFFFFFFFFFFFFFFFFFFFFFFFFFFFFFFFFFFFFFFFFFFFFFFFFFFFFFFFF:FFFFFFFFFFFFFFFFFFFFFFFFFFFFFFFFFFFFFFFFFFFFFFFFFFFFFFFFFFF:FFFFFF:FFFFFFFFFFFFFFFFFFFFFFFFFF:FFFFFFFFFFFFFFFFFFFFFFFFFFFFFFFF,FFFFFFFFFFFF:F:FFFFFF,FFFFFFFF,FFFFFFFFFFFFFF,
@A00769:42:HV3CFDRXX:1:2101:10637:16752 2:N:0:CGAGGCCAAG+CCGGTAACAC
GGACTACTGGGGTATCTAATCCTGTTTGCTCCCCACGCTTTCGAGCCTCAGCGTCAGTTACAGACCAGAGAGCCGCCTTCGCCACTGGTGTTCCTCCATATATCTACGCATTTCACCGCTACACATGGAATTCCACTCTCCTCTTCTGCACTCAAGTCTCCCAGTTTCCAATGACCCTCCCCGGTTGAGCCGGGGGCTGTCACATCAGACTTAAGAAACCGCCTGCGCTCGCTTTACGCCCAATAAATCCG
+
FFFFFFFFFFFF:FFFFF:FFFF:F:FFFFFFFFFF:FFFFFFFFFFFFFFFFFFFF:FFFFF:FFFFFFFFFFFFFFFFFFF:F:FFFFF:FFFFFFFFFFFFFFFFFFFFFFFFFFFF,FFF:FFFF,FFFFFF,:FFFFFFFFFFFFFFF:FFFFF:FFFFFFFFFFFFFFFFFFFFFFFFFFFFFFFFFFFFFF,FFFFFFFF:F:FFFFFFF,,F:FFFF:FFFF:,,FF,FFFFFFFFFF,FFFF
@A00769:42:HV3CFDRXX:1:2101:12328:16767 2:N:0:CGAGGCCAAG+CCGGTAACAC
GGACTACAGGGGTTTCTAATCCTGTTTGCTCCCCACGCTTTCGGGCCTCAGCGTCAGTTACAGACCAGAGAGCCGCCTTCGCCACTGGTGTTCCTCCATATATATACGCATTTCACCGCTACACATGGAATTCCACTCTCCTCTGCTGCACTCAAGTCTCCCAGGTTCCAATGACCCTCCCCGGTTGAGCCGGGGCTTTCACATCAGACTGAAGAAACCGCCAGAGCTCGCTTTACGCCCAATAAATCCGG
+
,FFF:FF,FFFFFFFFFFFFFFFFFFFFFFFFFFFF,FFFFFFFFFF:FFFFFFFF:FFFFFFFFFF:FFFFFF:,F:FFFFFFF,FFF,F:FF:FFFFFFF:,FFFF:FFFF:FFFF,:FFFF:F:F,FFF:FFF:FF,FFF,,:,FFFFFFFFFFF:FFFF:,FFF,::FFFFF,,FFFFFFFFFF:FFF,FF:F:F,::FFF,FFFF,FFFFF:,F:F,,F,:FF:FFF,FFFFFFFFF,,FF:F,,,
@A00769:42:HV3CFDRXX:1:2101:13892:16814 2:N:0:CGAGGCCAAG+CCGGTAACAC
GGACTACGGGGGTATCTAATCCTGTTCGCTCCCCACGCTTTCGAGCCTCAGCGTCAGTTACAGACCAGAGAGCCGCCTTCGCCACTGGTGTTCCTCCATATATCTACGCATTTCACCGCTACACATGGAATTCCACTCTCCTCTTCTGCACTCAAGTCTCCCAGTTTCCAATGACCCTCCCCGGTTGAGCCGGGGGCTTTCACATCAGACTTAAGAAACCGCCTGCGCTCGCTTTACGCCCAATAACTCCG
+
FFFF:FFFFFFFFFFFF:FFFFFFFFFFF:FFFFF:FFFFFFF:FFFFFFFFFFF:F:FFFFFFFFFFFFFFFFFFF:FFF:FFFFFFFF,FFFFFFFF:F:FFFFFFFFFFFFFFFFFFFFFFFFFFFFFFFFFFFFFFFFFFFFFFFFFFFFF:FFFFFFFFFFFFFFFFFF::FFF:F:F,FFFFFFFF:FFFFFFFFFF:FFFFFFFFF:F:F:FF,FFFFFFFFF,FFFFFFFFF:F:F::,FF:F
@A00769:42:HV3CFDRXX:1:2101:22227:16845 2:N:0:CGAGGCCAAT+CCGGTAACAC
GGACTACCGGGGTATCTAATCCTGTTTGCTCCCCACGCTTTCGTGCCTCAGCGTCAGTTACTGACCAGAGAGTCGCCTTCGCCACTGGTGTTCCTCCATATATCTACGCATTTCACCGCTACACCTGGAATTCCACTCTCCTCTACTGCACTCAAGTCTCCCAGTTTCCAATGACCCTCCCCGGTTGAGCCGGGGGCTTTCACATCAGACTTAAGAAACCGCCTGCGCTCGCTTTACGCCCAATAAATCCG
+
F:FFFFFFFFFFFFFFFFFFFFFF:F,FFFFFFF:FFF:FFFF,,FFFFFFFFFFFFFF:FF,FFFFFFFFF,:FFF:FFFFF,FFFFFFFFF,FFFFFFFFFFFFF,FFFF,FFFFF,,F:FF,FFFFFFFFFFFFFFFF,FF,F,F,FFFFFFF,F:F,FFFFF,FF,:,FFFF::F::F,FFF,FFFFF,F,,FFFFFFFFFFF:FFF,FFFFFFFF:FFF,F,,:FFFF:FF:FFF:FF::FFFF:F
@A00769:42:HV3CFDRXX:1:2101:26964:16877 2:N:0:CGAGGCCAAG+CCGGTAACAC
GGACTACCGGGGTTTCTAATCCTGTTTGCTCCCCACGCTTTCGAGCCTCAGCGTCAGCTACAGACCAGAGAGCCGCCTTCGCCACTGGTGTTCCTCCATATATCTACGCATTTCACCGCTACACCTGGAATTCCACTCTCCTCTTCTGCACTCAAGTCTCCCAGTTTCCAATGACCCTCCCCGGTTGAGCCGGGGGCTTTCACATCAGACTTAAGAAACCGCCTGCGCTCGCATTACGCCCAATAAATCCG
+
FFFFFFFFFFFFFFFFFFFFFFFFFFFFFFFFFFFFFFFFFFFFFFFFFFFFFFFFFFFFFFFFFFFFFFFFFFFFFFFFFFFFFFFFFFF:FFFFFFFFFFFFFFFFFFFFFFFFFFFFFFFF,FFFFFFFFFFFFFFFFFFFFFF:FFFFFFFFFFFFFFFFFFFFFFFFFFFFFFFFFF:FFFFFFFFFFFFFFFFFFFF,FFF:FFF,FFFFF:FFFFFFFFFFFF,FFF:FFFFFFF:FFFFFFF:
@A00769:42:HV3CFDRXX:1:2101:32226:16908 2:N:0:CGAGGCCAAG+CCGGTAACAC
GGACTACTAGGGTATCTAATACACATCTCTTACCGCGGCGGCTGGCAC
+
FFFFFFFFFFFFF:FFFFFFFFFFFFFFFFF,FF:FFFFFFFFFFF,F
@A00769:42:HV3CFDRXX:1:2101:32416:16955 2:N:0:CGAGGCCCAG+CCGGTAACAC
GACTACCGGGGTATCTAATACACATCTGACGCTGCCTTACCGCGGCTGCTGACAC
+
FFFFFFFFFFFFFFFF,FFFFFFFFFFFFFFFFFFF:F:FFFFFFFFFFFFFF,F
@A00769:42:HV3CFDRXX:1:2101:6867:17018 2:N:0:CGAGGCCAAG+CCGGTACCAC
GGACTACCGGGGTATCTAATCCTGTTTGCTCCCCACGCTTTCGAGCCTCAGCGTCAGTTACAGACCAGAGAGCCGCCTTCGCCACTGGTGTTCCTCCATATATCTACGCATTTCACCGCTACACATGGAATTCCACTCTCCTCTTCTGCACTCAAGTCTCCCAGTTTCCAATGACCCTCCCCGGTTGAGCCGGGGGCTTTCACATCAGACTTAAGAAACCGCCTGCGCTCGCTTTACGCCCAATAAATCCG
+
FFFFFFFFFFFFFFFFFFFFFFFFFFFFFFFFF:FFF:FFFFFFFFFFFFFFFFFFF:FFFFFFFFFFFFFFFFFFFF:FFFFFFFFFFFFFFFFF:FFFFFFFFFFFFF,FFFFFFFFFFFFF,FFFFFFFFFFFFFFFFFFFFFFFFFFFFFFFFFFFFFFFFFFFFFFFFFFFFFFFFFFFFFFFFFFFFFFFFFFFFFFFFFF:FFFF:FFF:FFFFFFFFF:FFFFF,FFFFFFFFFF,FFFFFFF
@A00769:42:HV3CFDRXX:1:2101:31295:17018 2:N:0:CGAGGCCAAG+CCGGTAACAC
GGACTACGCGGGTATCTAATCCTGTTCGCGCCCCACGCTTTCGCTCCTCAGCGTCAGTAACGGCCCAGAGACCTGCCTTCGCCATTGGTGTTCCTCCCGATATCTACACATTCCACCGTTACACCGGGAATTCCAGTCTCCCCTACCGCACTCAAGCCCGCCCGTACCCGGCGCGGATCCACCGTTAAGCGATGGACTTTCACACCGGACGCGACGAACCGCCTACGAGCCCTTTACGCCCAATAACTCCG
+
FFF:FFFFFFFFFFFFFF:FFFFFFFFFF,FFFFFFFFFFFFFF:FFFFFFFF:FFFFF:FFFFFFFFFFFFFFFFF,,FFFFFFFF:FFF:FF:FFFFFF:FFFFFFFFFFFF,FFFFFFFFFFFFFFFFFFFFFFFFFFFFF:FF:FFF:FFFFFFFFFFFFF:FFFFFFFFFFFFFF:FFFFFFFFFFFFFF::F:FF:F,F:FFFFFFFFFF,FFFFFFF,FFFFFFFFFFFFFFFFF:FFF,FFF:
@A00769:42:HV3CFDRXX:1:2101:23213:17049 2:N:0:CGAGGCCAAG+CCGGTAACAC
GGACTACGGGGGTATCTAATACATCTGACCTGCTTACCGCGGCGGCTGACAC
+
FFFFFFFFF:FFFFFFFFFFFFFFFFFFFFFFFFFFFFFFFFFFFFFF:FFF
@A00769:42:HV3CFDRXX:1:2101:32687:17080 2:N:0:CGAGGCCAAG+CCGGTCACAC
GGGGGGGGGGGGGGTGGGGTGGGTTGACGCGGCGGGGGAAACCGGGGTCGGATAAACAACGGAAGCGGCCGACCACCCGGAACACCAGGAGAAAAAGGGGGGGGCCGGGGCAGTGAAAAAAGGGGGGGGGGGGGGGGGGGGGGGGGGGGGGGGGGGGGGGGGGGGGGGGGGGGGGGGGGGGGGGGGGGGGGGGGGGGGGGGGGGGGGGGGGGGGGGGGGGGGGGGGGGGGGGGGGGGGGGGGGGGGGGGGG
+
FF:,,,:,,:FFF:,:,,,,:,,,:,,,:,:F,:F,,,,,:,:,:,:,,,,,,:,,,,,,,,,,,,,,,:,,,,,,:,,,,:,,,,,,,,,:,,,,::,F:,,:,,F,,,,,,,,,,FF,,,,,,,,,::,,::::,F:F::,F:FFFFFF:FFFFFFFFFFFFFFFFFFFFFFFFF:FFFFFFFFFFFFFFFFFFFF:FFFFFFF:FFFFFFFFFFFFFFFFF:FFFFF:FFFFFF:FFFFFFFFFFFFF
@A00769:42:HV3CFDRXX:1:2101:31403:17174 2:N:0:CGAGGCCAAG+CCGGTAACAG
GGACTACCAGGGTTTCTAATCCTGTTTGCTCCCCACGCTTTCGAGCCTCAGCGTCAGTTACAGACCAGAGAGCCGCCTTCGCCACTGGTGTTCCTCCATATATCTACGCATTTCACCGCTACACATGGAATTCCACTCTCCTCTTCTGCACTCAAGTCTCCCAGTTTCCAATGACCCTCCCCGGTTGAGCCGGGGGCTTTCACATCAGACTTAAGAAACCGCCTGCGCTCGCTTTACGCCCAATAAATCCG
+
FF:FFFFFFFFFFFFFFFFFFFFFFFFFF:FFFFFFFFFFFFFFFFFFFFFFFFFFFFFFFFFFFFFFFFFFFFFFFFFFFFFFFFFFFFFFFFFFFFFFFFFFFFFFFF:FFFFFFFFFFFFF:FFFFF,FFFFFFFFFFFFFFFFFFFFFFFFFFFFFFF:,FFFFFFFFFFFFFFFFFFF:FFFF:FFFFFFFFFFFFFFFFFF:FFF:,FFF,FFFFFF,FFFFFFFFFF:FF,FFFFF,FFFFFFF
@A00769:42:HV3CFDRXX:1:2101:8757:17253 2:N:0:CGAGGCCAAG+CCGGTAACAT
GGACTACAAGGGTATCTAATCCTGTTTGCTCCCCACGCTTTCGAGCCTCAGCGTCAGTTACAGACCAGAGAGTCGCCTTCGCCACTGGTGTTCCTCCATATATCTACGCATTTCACCGCTACACATGGAATTCCACTCTCCTCTTCTGCACTCAAGTCTCCCAGTTTCCAATGACCCTCCCCGGTTGAGCCGGGGGCTTTCACATCAGACTTAAGAAACCGCCTGCGCTCGCTTTACGCCCAATAAATCCG
+
FFFFFFFFFFFFFFFFFFFFFFFFFFFFFFFFFFFFFFFFFFFFFFFFFFFFFFFFFFFFFFFFFF:FFFFFFFFFFF:FFFFFFFFFFFFFFFFFFFFFFFFFF:FFFFFFFFFFFFF,FF,,FFFFF,F,FFF:F,FF:FFFFFFFF:F:FF:FF,FFFF:F,FFFF,FF:FFFFFF:FFFFFFFFFFFFFF,FFFFF:FFFFF:FF:,,:::FFFFF:F:,F,FFFFFFF,F,FFF:F,,,F,F::,F
@A00769:42:HV3CFDRXX:1:2101:24659:17300 2:N:0:CGAGGCCAAG+CCGGTAACAC
GGACTACGGGGGTTTCTAATCCTGTTTGCTACCCACACTTTCGAGCCTCAACGTCAGATACAGTCCAGAAAGCCGCCTTCGCCACTGGTGTTCATCCATATATCTACGCATTTCACCGCTACACAAGGAGTTCCACTAACCTCTCCAGCACTCAAGTCAACCAGTTTCCAAAGCAATTCCGCAGTTGAGCGCCGGGCTTTCACAGCCGACTTAAGACACCGCCTTCGCGCGCTTTACGCCCAGTAATTCCG
+
FFFFF:::,FFFFFFFFFFFFFFFFFF:FF:FFFFFFFFFFFF,FFFFFFFFFFFFF,,:F,,:FFFFFFFFFFFFFF,FFFFFFFFFFFFFF:FFF,,FFFFFFFFF:F:FFFFFF,FFFFFFF:FF,::FFFFF,,,FFFFF:,,:FFFFFFFF,F,,F:FFFF,,,,:FFFFFFFFF,FFF:FFFFF,,,FFF,F,FFFF:,F,,FFF::,,FFFFFFFFF,FFF,FFF,::FFFFFFF,FFF:FFF:
@A00769:42:HV3CFDRXX:1:2101:10547:17347 2:N:0:CGAGGCCAAG+CCGGTAACAC
GGACTACCAGGGTTTCTAATCCTGTTTGCTCCCCACGCTTTCGAGCCTCAGCGTCAGTTACAGACCAGAGAGTCGCCTTCGCCACTGGTGTTCCTCCATATATCTACGCATTTCACCGCTACACATGGAATTCCACTCTCCTCTTCTGCACTCAAGTCTCCCAGTTTCCAATGACCCTCCCCGGTTGAGCCGGGGGCTTTCACATCAGACTTAAGAAACCGCCTGCGCTCGCTTTACGCCCAACAAATCCG
+
FFFFFFFFFFFF:FFFFFFFFFFFFFFFFFFFFFFFFFFFFFFFFFFFFFFFFFFFFFFFFFFFFFFFFFFFFFFFFFFFFFFFFFFFFFFFFFFFF:FFFFFFFFFFF:FFFFFFFFFFFFFFFFFFFFFFFFFFFFFFFFFFFFFFFFFFFFFFFFFFFFFFFFFFFFFFFFFFFFFFFFFFFFFFFFFFFFFFFFFFFFFFFF,:FFFFFFFFFFFFFFF:FFFFFFFFFFFFFFFFFFF:FF,FFFF
@A00769:42:HV3CFDRXX:1:2101:24596:17347 2:N:0:CGAGGCCAAG+CCGGTAACAC
GGACTACGGGGGTTTCTAATCCTGTTTGCTACCCACACTTTCGAGCCTCAACGTCAGTTACAGTCCAGAAAGCCGCCTTCGCCACTGGTGTTCTTCCATATATCTACGCATTTCACCGCTACACATGGAGTTCCACTTTCCTCTACTGCACTCAAGTCATCCAGTTTACAAAGCAATTCATCAGTTGAGCTGAGGGCTTTCACATCAGACTTAAGAAACCGCCTGCGCTCGCTATACGCCCAATAAATCCG
+
FFFFFFFFFFFF:FFFFFFFFF:FFFFFFFF,:FF:FFF,FFFFFFFFFFFFFFFF:FFFFFFFF:F,FFFFFFFFFFF::,,FFFF,F:FFFFFFFFFFFFFFFFFFFFFFFFF,FFFFFFFFFFFFFFF:,FFFFFFFFFF:FFF,:F:F::F,FFFFFFF,FFF,,F,:FFFF,,F,F:F,FF,FFF,,,,,:FF,FFFFFFFF,F,F,F:,F:FF,FF,,:,FFF:F,F,FFF,FFFFF:FFFF:,,
@A00769:42:HV3CFDRXX:1:2101:26558:17394 2:N:0:CGAGGCCAAG+CCGGTAACAC
GGACTACCCGGGTTTCTAATCCTGTTTGCTCCCCACGCTTTCGAGCCTCAGCGTCAGTTACAGACCAGAGAGCCGCCTTCGCCACTGGTGTTCCTCCATATATCTACGCATTTCACCGCTACACATGGAATTCCACTCTCCTCTTCTGCACTCAAGTCTCCCAGTTTCCAATGACCCTCCCCGGTTGAGCCGGGGGCTTTCACATCAGACTTAAGAAACCGCCTGCGCTCGCTTTACGCCCAATAAATCCG
+
FFFFFFFFFFFFFFFFFFFFFFFFFFFFFFFFFFFFFFFFFFFFFFFFFFFFFFFFFFFFFFFFFFFFFFFFFFFFFFFFFFFFFFFFFFFFFFFFFFFFFFFFFFFFFFFFFFFFFFFFFFFFF:FFFFFFFFFFFFFFFFFFFFFFFFFFFFFFFFFFFFFFFFFFFFFFFFF:FFFFFFFFFFFFFFF::,FFFFFFFFFFFFFFFFFFFFFF:FFFFFFF,F:FFFFFFFFFF:FFFFFFFFFFF:F
@A00769:42:HV3CFDRXX:1:2101:2917:17409 2:N:0:CGAGGCCAAG+CCGGTAACAC
GGACTACGCGGGTTTCTAATACACATCTCCAGCTTACCGCGGCTGCTGGCAC
+
FFFFFFFFFFFFFFFFFFFFFFFFFFFFFFFFFFFFFFFFFFFFFFFFFFFF
@A00769:42:HV3CFDRXX:1:2101:17309:17409 2:N:0:CGAGGCCAAG+CCGGTAACAC
GGACTACTGGGGTATCTAATCCTATTTGCTCCCCACGCTTTCGTGCCTCAACGTCAGAAGTAGCTTGGTAAGCTGCCTTCGCAATCGGTGTTCTGTATGATCTCTAAGCATTTCACCGCTACACCATACATTCCGCCTACCGCAACTACTCTCTAGCCGAACAGTATCAGAGGCAATTCCGAAGTTGAGCCTCGGGATTTCACCTCTAACTTATCCGACCGCCTACGCACCCTTTAAACCCAATACATCCG
+
FFFFFFFFFFFFFFFFFFFFFFFFFFFFFFFFFFFFFFFFFFFFFFFFFFFFFFFFFFF:FFFFFFFFFFFFFFFFFFFFFFFFFFFFFFFFFFFFFFFFFFFFF,FFF::FF,FFFFFFFFFFFF:FFFFFFF:FFFFF:FFFFFFFFFFFFFFFF:FF:FFFFFFF:FFFFFFFFF:,FFFFFF,FF,FFF:FFF:FFFFFFF:FF,FFFFF,FF:FF:F,,F,FFFF:FFFF,FFFFFFF,,:FFF:F
@A00769:42:HV3CFDRXX:1:2101:2754:17472 2:N:0:CGAGGCCAAG+CCGGTAACAC
GGACTACCGGGGTATCTAATACACATCTGACGCTGCCTTACCGCGGCTGCTGGCAC
+
FFFFFFFFFFFFFFFFFFFFFFFFFFFFFFFFFFFFFFFFFFFFFFFFFFFFFFFF
@A00769:42:HV3CFDRXX:1:2101:13340:17581 2:N:0:CGAGGCCAAG+CCGGTAACAC
GGACTACGCGGGTATCTAATCCTGTTTGCTCCCCACGCTTTCGAGCCTCAGCGTCAGTTACAGACCAGAGAGTCGCCTTCGCCACTGGTGTTCCTCCATATATCTACGCATTTCACCGCTACACATGGAATTCCACTCTCCTCTTCTGCACTCAAGTCTCCCAGTTTCCAATGACCCTCCCCGGTTGAGCCGGGGGCTTTCACATCAGACTTAAGAAACCGCCTGCGCTCGCTTTACGCCCAATAAATCCG
+
FFFFFFFFFFFFFFFFFFFFFFFFFFFFFFFFFFFFFFFFFFFFFFFFFFFFFFFFFFFFFFFFFFFFFFFFFFFFFFFFFFF,FFFFFFFFFFFFFFFFFFFFFFFFF:FFFFFFFFFFFFFFFFFFF,FFFFFFFFFFFFFFFFFFFFFFFFFFFFFFFFFFFFFFFFFFFFFFFFFFFFF:FFFFFFFFFFFFFFFFFFFFFFFFFFFFFFFFFFFFFFFFFFFFFFFFFFFFFFFFFF,FFFFFFFF
@A00769:42:HV3CFDRXX:1:2101:1615:17628 2:N:0:CGAGGCCAAG+CCGGTAACAC
GGACTACAGGGGTATCTAATCCTGTTCGCTCCCCACGCTTTCGAGCCTCAGCGTCAGTTACAGACCAGAGAGCCGCCTTCGCCACTGGTGTTCCTCCATATATCTACGCATTTCACCGCTACACATGGAATTCCACTCTCCTCTTCTGCACTCAAGTCTCCCAGTTTCCAATGACCCTCCCCGGTTGAGCCGGGGGCTTTCACATCAGACTTAAGAAACCGCCTGCGCTCGCTTTACGCCCAATAAATCCG
+
FFFFFFFFFFFFFFFFFFFFFFFFFFFFFFFFFFFFFFFFFFFFFFFFFFFFFFFFFFFFFFFFFFFFFF:FFFFFFFFFFFFFFFFFFFFFFFFFFFFFFFFFFFFFFFFFFFFFFF:FFFFFFFFFFFFF:FFFFFFFFFFFFFFFFFFFFFFF:FFFFFFFFFFFFFFFFFFF:FFFFFFFFFFFFFFFFFFFFFFFFFFFFF:FFFFFFFF,FFFFFFFFFFFFFFFF:FF,FFFFFFF,:F:FF,:
@A00769:42:HV3CFDRXX:1:2101:10239:17691 2:N:0:CGAGGCCCAG+CCGGTAACAC
GGACTACGCGGGTTTCTAATACACATCTGACGCTGCCTTACCGCGGCTGCTGGCAC
+
F:FFFFFFFF::F:FF:FF:FFFFFFFF:FFFFFFFFFFFF::FF:FFFFFF:FFF
@A00769:42:HV3CFDRXX:1:2101:7771:17707 2:N:0:CGAGGCCAAG+CCGGTAACAC
GGACTACTCGGGTTTCTAATACACATCTGACGCTGCCTTACCGCGGCGGCTGACACCTGTCTCTTTACACATCTGACGCTGCCGACGACCGGTCACACGTGTAGATCTCGGTGGTCGCCGTATCATTAAAAAGGGGGGGGGGGGGGGGGGGGGGGGGGGGGGGGGGGGGGGGGGGGGGGGGGGGGGGGGGGGGGGGGGGGGGGGGGGGGGGGGGGGGGGGGGGGGGGGGGGGGGGGGGGGGGGGGGGGGGG
+
FFFFFFFFFFFFFFFFFFFFFFFFFFFFFFFFFFFFFFF:FFFFFFFFFFFFFFFFFFFFFFFFFFFFFFFFFFFFFFFFFFFFFFFFFFFFF,,F:FFFFFFFFFFFFFFFFF,FF,,F:F:,F:FF,FF:,:FFFFFFFFFFFFFFFFFFFFFFFFFFFFFFF:FFFFFFFFFFFFFFFFFFFFFFFFFFFFFFFFFFFFFFFFFFFFFFFFFFFFFFFFFFFFFFFFFFFFFFF:FFFFFFFFFFFFF
@A00769:42:HV3CFDRXX:1:2101:27742:17722 2:N:0:CGAGGCCAAG+CCGGTAACAC
GGACTACACGGGTATCTAATCCTGTTTGCTCCCCACGCTTTCGAGCCTCAGCGTCAGTTACAGACCAGAGAGCCGCCTTCGCCACTGGTGTTCCTCCATATATCTACGCATTTCACCGCTACACATGGAATTCCACTCTCCTCTTCTGCACTCAAGTCTCCCAGTTTCCAATGACCCTCCCCGGTTGAGCCGGGGGCTTTCACATCAGACTTAAGAAACCGCCTGCGCTCGCTTTACGCCCAATAAATCCG
+
FFFFFFFFFFFFFFFFF:FFFFFFFFFFFFFFFFFFFFFFFFFFFFFFFFFFFFFFFFFFFF:FFFFFFFFFFFFFFFFFF:FFFFFFFFFFFF:FFFFFF:FFFFFFFFFFFFFFFFFFFFFFFFF:FFFFFFFFFFFFFFFFFFFFFFFFFFFFFFFFFFFFFFFFFFFFFFFFFFFFFFF:FFFFFFFFFFFFFF:FFFFFFFFFFFFFFFFFFFFFFF:FFFFFFFFFFFFFFFF:FFFFFFFFF,F
@A00769:42:HV3CFDRXX:1:2101:12138:17816 2:N:0:CGAGGCCAAG+CCGGTAACAC
GGACTACCAGGGTTTCTAATCCTGTTTGCTCCCCACGCTTTCGAGCCTCAGCGTCAGTTACAGACCAGAGAGCCGCCTTCGCCACTGGTGTTCCCCCATATATCTACGCATTTCACCGCTACACATGGAGTTCCACTTTCCTCTACTGCACTCAAGTCATCCAGTTTCCAAAGCAATTCCTCAGTTGAGCTGAGGGCTTTCACTTCAGACTTAAATAACCGTCTGCGCTCGCTTTACGCCCAATAAATCCG
+
FFFFFFFF:FFFFFFFFFFFFFFFFF:FFFFFFFFFFFFFFFFFFFFFF:FFFFFFFFFFFFFFFFFFFFFFFFFFFFFFFFFFFFFF:FFFFFFFFFFFFFFFFFFFFFFFFFFFFFFFFFFFFFFFFFFFFFFFFFFFFFFFFFFFF:FFFFFFFFFFFFFFFFFFFFFFFFFFFFFFFFFFFFFFFFF:,FFFFFFFFFFFFFFFFFFFFFFFFFFF,,FFFFFFFFFFFFFFFFFFFFFFFFFFFFF
@A00769:42:HV3CFDRXX:1:2101:20085:17832 2:N:0:CGAGGCCAAG+CCGGTAACAC
GGACTACCGGGGTTTCTAATCCTGTTTGCTCCCCACGCTTTCGCACATGAGCGTCAGTACATTCCCAAGGGGCTGCCTTCGCCTTCGGTATTCCTCCACATCTCTACGCATTTCACCGCTACACGTGGAATTCTACCCCTCCCTAAAGTACTCTAGTTGTCCAGTCTGAAATGCAATTCCCAGGTTGAGCCCAGGGCTTTCACACCTCACTTAAACAACCGCCTGCGTGCCCTTTACGCCCAGTTATTCCG
+
FFFFFFFFFFFFFFFFFFFFFFFFFFFFFFFFFFFFFFFFFFFFFFFFFFFFFFFFFFFFFFFFFFFFFFFFFFFFFFFFFFFFFFFFFFFFFFFFFFFFFFFFFFFFFFFFFFFFFFFFFFFFFFFFF:FFFFF:FFFFFFFFFFFFFFFFFFFFFFFFFFFFFFFFFFFFFFFFFFFFFFFFFFFFFFFFFFFFFFFFFFFFFFFF,FFFFFFFFFFFFFFF:F:F:FFFFFFFFF:FFFFFFFFFFF,
@A00769:42:HV3CFDRXX:1:2101:5213:17848 2:N:0:CGAGGCCAAG+CCGGTAACAC
GGACTACTAGGGTTTCTAATCCTGTTTGCTCCCCACGCTTTCGAGCCTCAGCGTCAGTTACAGACCAGAGAGCCGCCTTCGCCACTGGTGTTCCTCCATATATCTACGCATTTCACCGCTACACATGGAATTCCACTCTCCTCTTCTGCATTCAAGTCTCCCAGTTTCCAATGACCCTCCCCGGTTGAGCCGGGGGCTTTCACATCAGACTTAAGAAACCGCCTGCGCTCGCTTTACGCCCAATAAATCCG
+
FFFFFFFFFFFFFFFFFFFFFFFFFFFFFFFFFFFFFFFFFFFFFFFFFFFFFFFFFFFFFFFFFFFFFFFFFF:FFFFFFFFFFFFFFFFFF:FFFFFFFFFFFFFFFFFFFFFFFFFFFF:FFFFFFFFFFFFFFFFF,FFFFFFFFFFFFFFFFFFFFFFFFFFFF:FFFFFFFFFFFFFFFFFFFFFFFFFFFFFFFFFFFF:FFFFFFFFFFFFF:FFFFFFFFF:FF,FFFFFFFFF:FFFFFF:
@A00769:42:HV3CFDRXX:1:2101:11180:17879 2:N:0:CGAGGCCAAG+CCGGTAACAC
GGACTACAGGGGTTTCTAATCCTGTTTGCTCCCCACGCTTTCGAGCCTCAGCGTCAGTTACAGACCAGAGAGTCGCCTTCGCCACTGGTGTTCCTCCATATGTCTACGCATTTCACCGCTACACATGGAATTCCACTCTCCTCTTCTGCACTCAAGTCTCCCAGTTTCCAATGACCCTCCCCGGTTGAGCCGGGGGCTTTCACATCAGACTTAAGAAACCGCCTGCGCTCGCTTTACGCCCAATAAATCCG
+
FFFFFFFFFFFFFFFFFFFFFFFFFFFFFFFFFFFFFFFFFFFFFFFFFFFFFFFFFFFFFFF:FFFFFFFFFFFFFFFFFFFFFFFFF:FFFFFFFFFFFFFFFFFFFFFFFFFFFFFFFFFF,F:FFFFFFFFFFFFFFFFFFFF,FFFFFF:FFFFFFFFFFFFFFFFFFFFFFFFFFF,FFFFF:FFFFFFFFFFFFFFFFFF,FFFFFFFFFFFF:FFF,FFFFF,FFFFFFFFFFFFFFFFFF:,
@A00769:42:HV3CFDRXX:1:2101:10086:17895 2:N:0:CGAGGCCAAG+CCGGTAACAC
GGACTACGAGGGTATCTAATCCTGTTCGCTCCCCACGCTTTCGAGCCTCAGCGTCAGTTACAGACCAGAGAGCCGCCTTCGCCACTGGTGTTCCTCCATATATCTACGCATTTCACCGCTACACATGGAATTCCACTCTCCTCTTCTGCACTCAAGTCTCCCAGTTTCCAATGACCCTCCCCGGTTGAGCCGGGGGCTTTCACATCAGACTTAAGAAACCGCCTGCGCTCGCTTTACGCCCAATAAATCCG
+
FFFFFFFFFFFFFFFFFFFFFFFFFFFFFFFFFFFFFFFFFFFFFFFFFFFFFFFFFFFFFFFFFFFFFFFFFFFFFFFFFFFFFFFFFFFFF:FFFFFFFFFFFFFFFFFFFFFFFFFFFFFFFFFFFFFFFFFFFFFFFFFFFFFFFF:FFFFFFFFFFF:FFFFFFFFFFFFFFFFFFFFFFFFFFFFFFFFFFFFFFFFFFFFFFFFFFFFFFFFFFFF,FFFFFFFFFFF:FFFFFF,FF,FFF::
@A00769:42:HV3CFDRXX:1:2101:26106:17926 2:N:0:CGAGGCCAAG+CCGGTAACAC
GGACTACTGGGGTATCTAATACACATCTCCTTACCGCGGCGGCTGACAC
+
FFFFFFFFFFFFFFFFFFFFFFFFFFFFFFFFFFFFFFFFFFFFFFFFF
@A00769:42:HV3CFDRXX:1:2101:31304:17942 2:N:0:CGAGGCCAAG+CCGGTAACAC
GGACTACGCGGGTATCTAATCCTGTTCGCTCCCCACGCTTTCGCTCCTCAGCGTCAGTAACGGCCCAGAGACCTGCCTTCGCCATTGGTGTTCCTCCCGATATCTACACATTCCACCGTTACACCGGGAATTCCAGTCTCCCCTACCGCACTCAAGCCCGCCCGTACCCGGCGCGGATCCACCGTTAAGCGATGGACTTTCACACCGGACGCGACGAACCGCCTACGAGCCCTTTACGCCCAATAAATCCG
+
FF:FFFFFFFFFFF:F:FFFFFFFFFFFFFFFFFFFFFFF,F:FFFFFFFFFFFF:FFF,FFFFFFFFFFFFFFFFFF:FFFFF:FFFFFFFFFFFFFFF,,FFFFFFFFF:FFFFFFFF,FFFFFFF:F,FFFFFFFFFFFFFFFFFFFFFFFF:FFFFFFFFFFFFFFFFFFFFF:FF,FFFFFF,:FFFFFF,F,FFFFFFFFFFFFFFF:F:F,FFFFFFFFFFFFFFF:FFFFFFF:FFF:FFF:F
@A00769:42:HV3CFDRXX:1:2101:10384:17973 2:N:0:CGAGGCCAAG+CCGGTAACAC
GGACTACGGGGGTTTCTAATACACATCTGACGCTGCCTTACCGCGGCTGCTGGCAC
+
FFFFFFFFFFFFFFFFFFFFFFFFFFFFFFFFFFFFFFFFFFFFFFFFFFFFFFFF
@A00769:42:HV3CFDRXX:1:2101:19524:17989 2:N:0:CGAGGCCAAG+CCGGTAACAC
GGACTACTGGGGTATCTAATCCTGTTTGCTCCCCACGCTTTCGAGCCTCAGCGTCAGTTACAGACCAGAGAGCCGCCTTCGCCACTGGTGTTCCTCCATATATCTACGCATTTCACCGCTACACATGGAATTCCACTCTCCTCTTCTGCACTCAAGTCTCCCAGTTTCCAATGACCCTCCCCGGTTGAGCCGGGGGCTTTCACATCAGACTTAAGAAACCGCCTGCGCTCGCTTTACGCCCAATAAATCCG
+
FFFFFFFFFFFFFFFFFFFFFFFFFFFFFFFFFFFFFFFFFFFFFFFFFFFFFFFFFFFFFFFFFFFFFFFFFFFFFFFFFFFFFFFFFFFFFFFFFFFFFFFFFFFFFFFF:FFFFFF:FFFF,FFFFFFFFFFFFFFFFFFFFFFFFFFFFFFFFFFFFFFFFFFFFFFFFFFFFFFFFF,F:FFF,FFFFFFFFFFFFFFFFFFFFFFFFF,FFFFF,FFF:F:FFFFFFFFFFF,FFF:FFFFFFFF
@A00769:42:HV3CFDRXX:1:2101:13657:18035 2:N:0:CGAGGCCAAG+CCGGTAACAC
GGACTACTGGGGTATCTAATCCTGTTTGCTCCCCACGCTTTCGTGCCTCAATGTCAGTATCGACCCAGCAAGCCGCCTTCGCCACTGGTGTTCTTACATATATTTACGCATTTTACCGCTACACATGTAGTTCCACTTGCCTCTGTCATACTCTAGCTTTGCAGTATCTTTTGCCCTACTGGGTTGAGCCCAGCATTTTTACAAAAGACTTACTATGCCATCTCCGCACCCATTACGCCCAATATTTCCGG
+
FFFFFFFFFFFFFFFFFFFFFFFFFFFFFFFFFFFFFFFFFFFFFF:F:FFFFFFFFF:FFFFFFFFFFFFFFFFF:FFFFFFFFFFFFFF,FFF,FFF,FFF,FFFFFFFFF:,FFFFFF:,:FFFFFFFFFFFFFFFFFFFFFFFFFFFFFFFFFFF:FFFFFFFFF,FF:FFFFFFFFFF:FFFFFFFFFFFF:FFFFFF,FFF:FFF:FFFF,F:FFFF,,:FFFF,,:FFF,F,F:F:F,:FF,:,
@A00769:42:HV3CFDRXX:1:2101:6017:18051 2:N:0:CGAGGCCAAG+CCGGTAACAC
GGACTACCAGGGTTTCTAATGGCTCTTACATGAGTATAATAGACAGGTACTACTCGGGTAACTAAAACAGTTTGGACAACACGAATTCTAGGCAAACCTAGAGATACAGAAAAGAGAGAAGCCATAGCCAATGGAGTTACAACATCTAGCGACGAATATCACCGATACCCATGGACATCCACGCTACTCAAGTGCACTAAACACTCACAGTTTACAATCAGCCTCCCCGCTAGTGCCGCCCGATTACTCAT
+
FF:FFFF::FFFFFFFFFFF:F,F:,,F,F,,,,,FF,F,,,:FF:,,,,F,,,F,F:F,,,:FF,,,,F,,F,,,F,:FFF,:,F,,,,,,F,,F,,,,,F,,FFF,,F,,,,F,,F,,FF,,:,F,,F,F,,,:F,,F,,:,F,F:,,,:F:,,:,FF:F,F,FFF,,FFF,F,:,FF:F,,F:::::,,FF,,FF:,F,,,FF:FF,FF,,,FF,,,,,F,:F,:,,FF:,,:FF,,,,,:F,F,:FF
@A00769:42:HV3CFDRXX:1:2101:23222:18192 2:N:0:CGAGGCCAAG+CCGGTAACAC
GGACGAAGCGGCTTACAAATTAACCAAGAGCAAGAACAAACTAACATAAACAAAAAAAAAACAACCGACGAACAAAAACAAAACAAAAAAAAGCTAGAATCCGTAAAAATAAAATAAAAAGATCGATAGAGCTTCGAGTAGAGAGAGAGTGAATGAGGCGGTGAGGATGGCGGTGGGGGCGGGATCGGGAAAGAGGGGGAGTGTGGGGGGGGGGGGGGGGGGGGGGGGTGAGGAGGGGGGGGGGGGGGGGG
+
,,,,,,,,,,,,,,::FF:,FF,,F,:,,,,::,FF,,,,F,,F:F,F:F:F,F:,,:,,::F,:F:FFFF,,FF,:,FF,FF,FF:FFFF:,:,F,F,:FF,,FFF,,:FFFF,F:F:F,FF,,,,:,,FF,,,F,:FF:,,F,,,FF,,,:,,,:,,:,:F,,FFF,,,,FF:F,:F,:FFF,,,,,F,,,,,F,:,,,,,,,,:,:,,:F:,,,,F,,,F,,,,F,:FFF,::F,FF,,:FF:,FF::
@A00769:42:HV3CFDRXX:1:2101:3369:18349 2:N:0:CGAGGCCAAG+CCGGTAACAC
GGACTACGGGGGTATCTAATCCTGTTTGCTCCCCACGCTTTCGAGCCTCAGCGTCAGTTACAGACCAGAGAGTCGCCTTCGCCACTGGTGTTCCTCCATATACCTACGCACTTCACCGCTACACATGGAATTCCACTCTCCTCTTCTGCACTCAAGTCTCCCAGTTTCCAATGACCCTCCCCGGTTGAGCCGGGGGCTTTCACATCAGACTTAAGAAACCGCCTGCGCTCGCTTTACGCCCAATAAATCCG
+
FFFFFFFFFFFFFFFFFFFFFFFFFFFFFFFFFFFFFFFFFFFF:FFFFFFFFFFFFFFFFFFFFFFFFFFFFFFFFFFFFFFFFFFFFFFFFFFFF:FFFFFFFFFFFFFFFFFFFFFFFFFFFFFFF,FFFFFFFF,FFFFFF,FFFFFFFFFFFF,FFFFFFFFFFFFFFFFFFFFFFFFFFFFFFFF,:FFFFFFFFFFFFFFFFFFFFFFFFFFFFFFFFFFFFFFFFFF:F:FFFFFFF::F:F:
@A00769:42:HV3CFDRXX:1:2101:16984:18349 2:N:0:CGAGGCCAAT+CCGGTAACAC
GGACTACAGGGGGATCTAATACACATCTGACGCTGCCTTACCGCGGCTGCTGGCACCTGTCTCTAATACACATCAGACCCTGCCAACAACCTGGAACACGTGTAGATCACGGATGACGACGTATCATTAAAAAAAGGGGGGGGGGGGGGGGGGGGGGGGGGGGGGGGGGGGGGGGGGGGGGGGGGGGGGGGGGGGGGGGGGGGGGGGGGGGGGGGGGGGGGGGGGGGGGGGGGGGGGGGGGGGGGGGGGGG
+
F,:F,F:F,,:,,F,:FFF:FFF,:FFF:FFFFFFFFFF,FF,F,F:F,,,,FFF,FFFFFFF,,:,F:FF:,F,FF:,,,:,F,F,,FFF,F,,:FF:F:FFF,,F,,FFF,,F,,,,FF,F,,F,,,:FF,,,,,FFF,,F,F,F,F:::FFFFFFFF,FFFFFFFFFFFFF:,FFFFF:F,FFFF:F:FFFFFFFFFFFFFFFFFFFFFFFF:FFFFFFFFFFFFF:FFFFFF:FFFFFFFFFF:FFF
@A00769:42:HV3CFDRXX:1:2101:20663:18364 2:N:0:CGAGGCCAAG+CCGGTAACAC
GGACTACCGGGGTTTCTAATCCTGTTTGCTCCCCACGCTTTCGAGCCTCAGCGTCAGTTTCAGTCCAGGCGGCCGCCTTCGCCACTGGTGTTCTTCCATATCTCTACGCATTTTACCGCTACACATGGAGTCCCGCCGCCCTCTCCTGTACTCAAGTTCTCCAGTCTCATCAGCCAACAGGAGTTAAGCTTCTGCCTTTCACTCATGACTTGAAGAACCGCCTGCTCACCCGTTACGCCCAATCATTCCGG
+
FFFFFFFFFFFFFFFFFFFFFFFFFFFFFFFFFFFFFFFFFFFFFFFFFFFFFFFFFFFFFFFFFFFFFFFFFFFFF:FFFFFFFFFFFFFFFFFFFFFFFFFFFFFFFFFFFFFFFFFFFFFFFFFFFFF:FFFFFFFFFFFFFFFFFFFFFFFFFFFFFFFFFFFFFFFFFFFFFFFF,:FFFFF,FFFFFFFFFFFFFFFFFFFFFFFFFF:FFFFFF,FFFFFFFFF,FFFF:FFFFFFF,FFF,:,
@A00769:42:HV3CFDRXX:1:2101:1805:18396 2:N:0:CGAGGCCAAG+CCGGTAACAC
GGACTACGGGGGTATCTAATCCTGTTCGCTCCCCACGCTTTCGAGCCTCAGCGTCAGTTACAGACCAGAGAGCCGCCTTCGCCACTGGTGTTCCTCCATATATCTACGCATTTCACCGCTACACATGGAATTCCACACTCCTCTTCTGCACTAAAGTCTCCCAGTTTCCAATGACCCTCCCCGGTTGAGCCGGGGGCTTTCACATCAGACTTAAGAAACCGCCTGCGCTCGCTTTACCCCCAATAAATCCG
+
::FFFFFFFFFF:FFF:FFFFFFFFFF:F:FFFFF:FFFFFF:FF,,FFFFFFF:F,FF,FF::FFF,FFF,FFFFFFFFFFFFFF::FF,FFFF,:FFF,F,,F:FFF,FFFFFFF,F,:FFF,FFF:F:F::F,,:,,FFFFFFF:FFFF,FFFF:FFFFFF::FFFFFFFFFFFFFFFFF:FFFF,FFF:,F::,FF,FFFFFF,F:,,FF,:,F:F,,:F:FFF:F,F,:FFF:FFFFFF:FFFF,,
@A00769:42:HV3CFDRXX:1:2101:27914:18396 2:N:0:CGAGGCCAAG+CCGGTAACAC
GGACTACGGGGGTATCTAATCCTGTTTGCTCCCCACGCTTTCGAGCCTCAGCGTCAGTTACAGACCAGAGAGTCGCCTTCGCCACTGGTGTTCCTCCATATATCTACGCATTTCACCGCTACACATGGAATTCCACTCTCCTCTTCTGCACTCAAGTCTCCCAGTTTCCAATGACCCTCCCCGGTTGAGCCGGGGGCTTTCACATCAGACTTAAGAAACCGCCTGCGCTCGCTTTACGCCCAATAAATCCG
+
FFFFFFFFFFFFFFFFFFFFFFFFFFFFFFFFFFFFFFFFFFFFFFFFFFFFFFFFFFFFFFF:FFFFFFFFFFFFFFFFFFFFFFFFFFFFFFFFFFFFFFFFFFFFFFFFFFFFFFFFFFFFFFFFFFFFFFFFFFFFFFFFFFFFFFFFFFFFFFFFFFFFFFFFFFFFF,FFFFFFFFFFFFFFFFFFFFFFFFFFFFFFFFFFF:FFFFFFFFFFFFFFF:FFFF,FFFFFFFFFFFFFFFFFF,:
@A00769:42:HV3CFDRXX:1:2101:4209:18427 2:N:0:CGAGGCCAAG+CCGGTAACAC
GGACTACGGGGTTTCTAATCCTGTTTGCTCCCCACGCTTTCGAGCCTCAACGTCAGTTACAGTCCAGTAAGCCGCCTTCGCCACTGGTGTTCCTCCTGATATCTACGCATTTCACCGCTACACCAGGAATTCCGCTTACCTTTCCTGCACTCCAGTTACACAGTTTCAAAAGCAGTCCCGGAGTTGAGCCCCGGGCTTTCACTTCTGACTTGCATCACCGTCTCCGCTCCCTTTACACCCAGTCAATCCGG
+
FFFFFFFFFFFFFFFFFFFFFFFFFFFFFFFFFFFFFFFFFFFFFFFF:FFFFFFFFFFFFFFFFFFFFFFFFFFFFFFFFFFFFFFFFFFFFFFFFFFF:FFFFFFFFFFFFFFFFFF:FFFFFFFFFFFFFFFFFF:FFFFFFFFF,FFFFFF:FFFFFFFFFFF:FFFFFFFFFFFFFFFF:FFFFFFFFFFFFF:F:FFFFFF::FFFF::FFFFF::F,F:FFFFFF:FFFFFFFF:F,,:FF,F:
@A00769:42:HV3CFDRXX:1:2101:20790:18427 2:N:0:CGAGGCCAAG+CCGGTAACAC
GGACTACTGGGGTATCTAATCCTGTTTGCTCCCCACGCTTTCGAGCCTCAGCGTCAGTTACAAACCAGAGAGCCGCCTTCGCCACTGGTGTTCCTCCATATATCTACGCATTTCCCCGCTACCCATGGCATTCCACTCTCCTCTTCTGCACTCAAGGCTCCCAGTTTCCAAGGACCCTCCCCGGTTGGGCCGGGGGCTTTCACCTCAGACTTAGGAGACCGCCTGCGCTCGCGGTCCGCCCCAGTATTCCG
+
FFFFFFFFFFFFFF,FF,FFFFFFFFFFFFFFFFFFFFFFFFFFFFFFFFFFF:FFF,FFF,FF:FFFFFF::F:FF:FFFF,FFFFFF,F:F,:FFF::FFFFFFFF:F,FFF,F:FFF:F,F:,FF,FF:::F,FF:FF:FFFF:FFFFFFF,F,F,F:F:FF,FFFF,F:,:,FFFFF:FFFFF,:F,FFFFF,F,F:::,,:,FFF,F,,FF,F:,F,:,,,:F,,:F:,:,,:F,FF,,,F,,:,F
@A00769:42:HV3CFDRXX:1:2101:12301:18443 2:N:0:CGAGGCCAAG+CCGGTAACAC
GGACTACGGGGGTTTCTAATCCTGTTTGCTACCCACACTTTCGAGCCTCAACGTCAGTTACAGTCCAGAAAGCCGCCTTCGCCACTGGTGTTCTTCCATATATCTACGCATTTCACCACTACACATGGAGTTCCACTTTCCTCTAATGCACTCAAGTCATCCAGTTTACAAAGCAATTCCTCAGTTGAGCTGAGGGCTTTCACTTCAGACTTAATTAACCGTCTGCGCTCGCTGTACGCCCAATAAATCCG
+
FFFFFFF,FFFF:FF,FF,:FF:,,:FF,:FF::FFFFF,F:FFFFFFFFFF,:FF:,:FFF,,:::,:F:,FF,FFFFF:FFFFF,,,F,F,F,FFFFFFF,:FFF:,F:F,FFF,,::FFFF:,::F,FFFFFFF,FFF,,,F,FF,:FFFFFF:FF:,FF:F:F,FFFFFFF,FFFFFF:F:F,FFFFF::::F:F,FFFFFFF,FFF:FF:,FFFF,FFF,:FFFFFFF,F:FF:FF:FFFFFFFF:
@A00769:42:HV3CFDRXX:1:2101:18665:18443 2:N:0:CGAGGCCAAG+CCGGTAACAC
GGACTACCCGGGTATCTAATCCTGTTTGCTCCCCACGCTTTCGAGCCTCAGCGTCAGTTACAGACCAGAGAGCCGCCTTCGCCACTGGTGTTCCTCCATATATCTACGCATTTCACCGCTACACATGGAATTCCACTCTCCTCTTCTGCACTCAAGTCTCCCAGTTTCCAATGACCCTCCCCGGTTGAGCCGGGGGCTTTCACATCAGACTTAAGAAACCGCCTGCGCTCACTTTACGCCCAAGAAATCCG
+
FFFFF:FFFFFFFFFFFFFFFFFFFFFFFFFFFFFFFFFFFFFFFFFFFFFFF:FFFFFFFFFFFFFFFFFFFFFFFFFFFFFFFFFFFFFFFFFFFFFFFFFFFFFFFFFFFFFFFFFFFFFFFFFFF:FFFFFFFF,F:FF:FFFFFFFFFFFFFFFFFFFFFFFFFFFFFFFFF,FFFFFFFFFFFFFFFF:FFFFFFFFF:FFFFFFFFFFFFFFFFFFF,FFFFFFFFFFFFFFFFFF,,FFFF:F
@A00769:42:HV3CFDRXX:1:2101:25798:18458 2:N:0:CGAGGCCAAG+CCGGTAACAC
GGACTACGGGGGTTTCTAATCCTGTTTGCTACCCACACTTTCGAGCCTCAACGTCAGTTACAGTCCAGAAAGCCTCCTTCGCCACTGGTGTTCTTCCATATATCTACGCATTTCACCGCTACACATGGAGTTCCACATTCAACTACTGCACTCAAGTCATCCAGTTTCCAAAGCAATTCCTCAGTTGAGCTGAGGGCTTTCACTTCAGACTTAAATAACCGTCTGCGCTCGCTTTACGCCCAATAAATCCG
+
,,FF:F:F,,:F:FFFFFFF,,,,FF,:F,FF:FF,:F,,,:,F:FF:FFFF,,FFFF,FF::,,FF,::F,F:,FFF,:,F,FFFF:F,:FF,,::F,F,F:,,F:FFF:,:,F:FFFFF,FFFFFFFFF,:FFF,FFFF,F:FFF:FFF:FFFF,FFF:,F:FFFF,FFFF:F,FF::FFFF:FFFFFFFFFF:FFFFFFFFFFFFFFFFFFFFFF,F,FFFFFFFFFF::,F:FFFFFFF,FFF,FFF
@A00769:42:HV3CFDRXX:1:2101:20130:18474 2:N:0:CGAGGCCAAG+CCGGTAACAC
GGACTACGAGGGTTTCTAATCCTGTTCGCTCCCCACGCTTTCGAGCCTCAGCGTCAGTTACAGACCAGAGAGCCGCCTTCGCCACTGGTGTTCCTCCATATATCTACGCATTTCACCGCTACACATGGAATTCCACTCTCCTCTTCTGCACTCAAGTCTCCCAGTTTCCAATGACCCTCCCCGGTTGAGCCGGGGGCTTTCACATCAGACTTAAGACACCGCCTGCGCTCGCGTGGCGCCCAAGAAATCCG
+
FFFFFF,:FFFFFFF:FFFFF:,:FFFFF:::::FFFFFF:FFFFF::,FF:FFFFFFFFF:FFF,FFF,FFFF:,FF,F,,FF:FFFF:F,F:,::FFF:,,:FF,:FF,,:F::F:,F:FFFFF,FFF:F,F,FFFFF::FFFF:,FF:FF,FFF:FFFFFFFFFFFF,F::F:F,F,FF,FF,FFFFF:FFFFFF,F,FF:F:FFF:,F,FFF,F,FF,:F:,:::F:,F:,,F:F,::F,F::,,::
@A00769:42:HV3CFDRXX:1:2101:9561:18521 2:N:0:CGAGGCCAAG+CCGGTAACAC
GGACTACAAGGGTTTCTAATCCTGTTCGCTCCCCACGCTTTCGAGCCTCAGCGTCAGTTACAGACCAGAGAGCCGCCTTCGCCACTGGTGTTCCTCCATATATCTACGCATTTCACCGCTACACATGGAATTCCACTCTCCTCTTCTGCACTCAAGTCCCCCAGTTTCCAATGACCCTCCCCGGTTGAGCCGGGGGCTTTCACATCAGACTTAAGAAACCGCCTGCGCTCGCTTTACGCCCAATAAATCCG
+
FFFFFFFFF,F:FFFFFF:FF::F:FFFF:FFFF,::FFF:F,,,F:FFF:FFFFF:F:FFFFFFF:FFF::F:FFFFFFFFFFFFFFFFFFFFF:FF:FFFFF:FFFFFFF,FFFFF,F:FFFF,FF:F::FFFFFF:FF:F:FFF:FFFFFFF:FFFFFFFFFFFFFFF,,::FFFFFFF:::FFFFFF,:FF,FFFFFFFFFFF,FFFF,,:FF:FF:,FF,FFFFFFFFFFFFFF:FF::F:FF:,F
@A00769:42:HV3CFDRXX:1:2101:1380:18599 2:N:0:CGAGGCCAAG+CCGGTAACAC
GGACTACGCGGGTTTCTAATCCTGTTTGCTCCCCACGCTTTCGAGCCTCAGCGTCAGTTACAGACCAGAGAGCCGCCTTCGCCACTGGTGTTCCTCCATATATCTACGCATTTCACCGCTACACATGGAATTCCACTCTCCTCTTCTGCACTCAAGTTTCCCAGTTTCCAATGACCCTCCCCGGTTGAGCCGGGGGCTTTCACATCAGACTTAAGAAACCGCCTGCGCTCGCTTTACGCCCAATAAATCCG
+
FFFFFFFFFFFFFFFFF:FFFFFFFFFFFFFFFFFFFFFFFFFFFFFFFFFFFFFFFFFFFFFFFFF::FFFFFF:FFF,FFFFFF,:F:FF,FFFFFFFFFF,FFF:FFFFF,F:FFFFF:F,FFFFFFFF,F:FFFFFFFFFFFFF,FFFF:FFFFFFFFFFFFFFFFFF:FFFFFFF,FF:FFF:FFFFFFFFFFFF:FFFFFF,:FFFFF,FFF,,FFFFF:FFFF,:FFFF,FFFFFFFFFFFFF:
@A00769:42:HV3CFDRXX:1:2101:31846:18599 2:N:0:CGAGGCCAAG+CCGGTAACAC
GGACTACAAGGGTTTCTAATCCTGTTTGCTTCCCACGCTTTCGAGCCTCAGCGTCAGTTACAGACCAGAGAGCCGCCTTCGCCACTGGTGTTCCTCCATATATCTACGCATTTCACCGCTACACATGGAATTCCACTCTCCTCTTCTGCACTCAAGTCTCCCAGTTTCCAATGACCCTCCCCGGTTGAGCCGGGGGCTTTCACATCAGACTTAAGAAACCGCCTGCGCTCGCTTTACGCCCAATAAATCCG
+
FFFFFFFFFFFFFFFFFFFFFFFFFFFFFFFFFFFFFFFFFFFFFFFFFFFFFFFFFFFFFFFFFFFFFFFFFFFFFFFFFFFFFFFFFFFFFFFFFFFFFFFFFFFFFFFFFFFFFFFFFF:F,FFFFFFFFFFFFFFFFFFFFFFFFFFFFFFFFF:FFFFFFFFFF:FFFFFFFFFFFFFFFFFFFFFFFFFFFFFFFFF:FFFFFFFFF:FF:FFFFFF:FFFFFFFFFFFFFFFFFFF:FF:FFFF
@A00769:42:HV3CFDRXX:1:2101:30355:18615 2:N:0:CGAGGCCAAG+CCGGTAACAC
GGACTACTCGGGTTTCTAATCCTGTTCGCTCCCCACGCTTTCGAGCCTCAGCGTCAGTTACAGACCAGAGAGCCGCCTTCGCCACTGGTGTTCCTCCATATATCTACGCATTTCACCGCTACACATGGAATTCCACTCTCCTCTTCTGCACTCAAGTCTCCCAGTTTCCAATGACCCTCCCCGGTTGAGCCGGGGGCTTTCACATCAGACTTAAGAAACCGCCTGCGCTCGCTTTACGCCCAATAAATCCG
+
FFFFFFFFFFFFFF:FFF:FFFFFFFFFFFFFFFFFFFFFFFFFFFFFFFFFFFFFFFF:FFFFFFFFFFFFFFFFFFFFFFFFFFFFFFFFFFFFF:F,,FFFFFFFFFF:FFFFFFFF,FFF,FFFFFFFFFFFFFFFF:FF,FFFFFFFFF,FFFFFFFFFFFFFFF:FFFFFF:FFFFF:FFFFFFF,FFFFFF,FFFF:FF:FFF,:FFFFFFFFFFFF:FFFFFFF,FFFFFFFFF:FFFFFFF:
@A00769:42:HV3CFDRXX:1:2101:29704:18709 2:N:0:CGAGGCCAAG+CCGGTAACAC
GGACTACGAGGGTATCTAATCCTGTTTGCTCCCCACGCTTTCGAGCCTCAGCGTCAGTTACAGACCAGAGAGTCGCCTTCGCCACTGGTGTTCCTCCATATATCTACGCATTTCACCGCTACACATGGAATTCCACTCTCCTCGTCTGCACTCAAGTCTCCCAGTTCCCAATGACCCTCCCCGGTTGAGCCGGGGGCTTTCACATCAGACTTAAGAAACCGCCTGCGCTCGCTTTACGCCCAATAAATCCG
+
FFFFFFFFFFFFFFFFFFFFFFFFFFFFFF:FFFFFFFFFFFF:FFFFFFFFFFFFFFFFFFFF:FFFFFFFFFFFFFFFFFFFFFFFFF,FFFF,FFF,FFFFF:FFF,:FFFFFFFFF::FFFFFFF:FFFFFFFFFFFF:,FFFFFFFF:F,FF::F:FFFF:F,FFFFFFFFFFFFFFFFFFFFFFFF:FFFFFFFF:FFFFFF,,FFF:FFFFF:FFFFFF,FFFFF:,FFFFFFF,,,FF,FF:F
@A00769:42:HV3CFDRXX:1:2101:19262:18724 2:N:0:CGAGGCCAAG+CCGGTACCAC
GGACTACAGGGGTATCTAATACACATCTGACGCTGCCTTACCGCGGCTGCTGACAC
+
FFFF:FFFFFFFFF::FFFFFFFFFFFFF:F:FFFFFF:FFF,F:FFFFFFFFF:F
@A00769:42:HV3CFDRXX:1:2101:27778:18787 2:N:0:CGAGGCCAAG+CCGGTAACAC
GGACTACGCGGGTTTCTAATCCTGTTCGCTCCCCACGCTTTCGAGCCTCAGCGTCAGTTACAGACCAGAGAGCCGCCTTCGCCACTGGTGTTCCTCCATATATCTACGCATTTCACCGCTACACATGGAATTCCACTCTCCTCTTCTGCACTCAAGTCTCCCAGTTTCCAATGACCCTCCCCGGTTGAGCCGGGGGCTTTCACATCAGACTTAAGAAACCGCCTGCGCTCGCTTTACGCCCAATAAATCCG
+
FFFFFFFFFFFFFFFFFFFFFFFFFFFFFFFFFFFFFFFFFFFFFFFFFFFFFFFFFFFFFFFFFFFFFFFFFFFFFFFFFFFFFFFFFFFFFFFFFFF:FFFFFFFFFFFFFF:FFFFFFFFFFFFFFFFF::F:FFFFFFFFFFFFFFFFFFF:FFFFFFFFFFFFFFFFFFFFFFFFFFFFFF:::FFFFFF:FFFFF,FFFFFFFFFFF,FFFF,FFFFFFFFFFF,FFFFFFFFFFFFFF:FFF,:
@A00769:42:HV3CFDRXX:1:2101:1253:18850 2:N:0:CGAGGCCAAG+CCGGTAACAC
GGACTACGAGGGTTTCTAATACACATCTGACGCTGCCTTACCGCGGCGGCTGACAC
+
FFFFFFFFFFFFFFFFFFFFFFFFFFFFFFFFFFFFFFFFFFFFFFFFFFFFFFFF
@A00769:42:HV3CFDRXX:1:2101:32154:18850 2:N:0:CGAGGCCAAG+CCGGTAACAC
GGACTACTGGGGTATCTAATACTGTTTGCTCCCCACGCTTTCGAGCCTCAGCGTCAGTTACAGACCAGAGAGCCGCCTTCGCCACTGGTGTTCCTCCATATATCTACGCATTTCACCGCTACACATGGAATTCCACTCTCCTCTTCTGCACTCAAGTCTCCCAGTTTCCAATGACCCTCCCCGGTTGAGCCGGGGGCTTTCACATCAGACTTAAGAAACCGCCTGCGCTCGCTTTACGCCCAATAAATCCG
+
FFF:FFFFFFFFFFFFFFFFFFFFFFF:FFFFFF:FFFF:FFFFFFFFFFFFFFFFFFFFFF:FFFFFFFF:FFFFFFFFFFFFFFFFFFFFFFFFF:FFFFFFF:FFFFFFFFFFFFFF:F:F,FFFFF:FFFFFFFFFFFFFFFFFFFFFFFFFFFFFFFFFFFFFF:FFFFFFFFFFFF:FFFFFFFFFFFFFFFFFF:F:FFF:FFFFF:FF,:FF,FFF,FFFFFFFFFFFF:FF:F:FFFFFF:F
@A00769:42:HV3CFDRXX:1:2101:21251:18881 2:N:0:CGAGGCCAAG+CCGGTAACAC
GGACTACAAGGGTATCTAATACACATCTGACGCTGCCTTACCGCGGCGGCTGGCAC
+
FFFFFFFFFFFFFFFFFFF:FFFFFFFFFFFFFFFFFFFFFFFFFFFFFFFFFFFF
@A00769:42:HV3CFDRXX:1:2101:18918:19006 2:N:0:CGAGGCCAAG+CCGGTAACAC
GGACTACCGGGGTTTCTAATTACCGCGGCTGCTGGCAC
+
FFFFFFFFFFFFFFFFFFFFFFFFFFFFFFFFFFFFFF
@A00769:42:HV3CFDRXX:1:2101:12834:19022 2:N:0:CGAGGCCCAG+CCGGTAACAC
GGACTACGGGGGTATCTAATCCTGTTCGCTCCCCACGCTTTCGAGCCTCAGCGTCAGTTACAGACCAGAGAGCCGCCTTCGCCACTGGTGTTCCTCCATATATCTACGCATTTCACCGCTACACATGGAATTCCACTCTCCTCTTCTGCACTCAAGTCTCCCAGTTTCCAATGACCCTCCCCGGTTGAGCCGGGGGCTTTCACATCAGACTTAAGAAACCGCCTGCGCTCGCTTTACGCCCAATAAATCCG
+
FFFFFFFFFFFFFFFFFFFFFFFFFFFFFFFFFFFFFFFFFFFFFFFFFFFFFFF:FFFFFFFFFFFFFFFFFFFFFFFFFFFFFFFFFFFFFFFFFFFFF:FFFFFFFFFFFFFFFFFFFFFFFFFFFFFFFFF:FFFFFFFFFFFFFFFFFFFFFF:FFFFFFF:FFFFFFFFFFFFFFFFF:FFFFFFFFF:FFFFFFFF:FF,FF:FFF,FFFFFFFFFFFFFFFFFFFFF,F,FFFFFFFF,FF:F
@A00769:42:HV3CFDRXX:1:2101:9986:19038 2:N:0:CGAGGCCAAG+CCGGTAACAC
GGACTACACGGGTATCTAATCCTGTTTGCTACCCACACTTTCGAGCCTCAACGTCAGTTACAGTCCAGAAAGCCGCCTTCGCCACTGGTGTTCTTCCATATATCTACGCATTTCACCGCTACACATGGAGTTCCACTTTCCTCTACTGCACTCAAGTCATCCAGTTTCCAAAGCAATTCCTCAGTTGAGCTGAGGGCTTTCACTTCAGACTTAAATAACCGTCTGCGCTCGCTTTACGCCCAATAAATCCG
+
FFFFFFFFFFFFFFFFFFFFFFFFFFFFFFFFFFFFFFFFFF:FFFFFFFFFFFFFFFFFFFFFFFFFFFFFFFFFFFFF:FFFFFFFFFFFFFFFF:FFFF:FFFFFFFFFFFFFFFFFFFF:FFFFFFFFFFFFF:FFFFFFFFFFFFFFFFFFFFFFFFFFFFFFFFFFFFFFFFFFFFFFFFFFFFF::F:FFFFFFFFFFFFFFFFFF:,FFFFF:,FFFFFFFF:FF:FFF,FFFFFFFFFFFF,
@A00769:42:HV3CFDRXX:1:2101:12762:19053 2:N:0:CGAGGCCAAG+TCGGTAACAC
GGACTACCCGGGTATCTAATCCTGTTTGCTCCCCACGCTTTCGTGCATGAGCGTCAGTGTTATCCCAGGGGGCTGCCTTCGCCATCGGTATTCCTCCACATCTCTACGCATTTCACTGCTACACGTGGAATTCTACCCCCCTCTGACACACTCTAGCCGTGCAGTCACCAATGCAATTCCCAGGTTAAGCCCGGGGATTTCACATCGGTCTTGCACAACCGCCTGCGCACGCTTTACGCCCAGTAATTCCG
+
FFFFF,FFFFFFFFFFFFFF:FFFF:FFFFFFFFFFFFFFFFFFFFFFFF:FFFFFFFF,FFFFFFFFFFFFFFFFFFFFFFFFFFFFFFFFFFFFFFFFFFFFF,FFFFFFFFFFFFFF,FFFFFFFFFFFFFFFFFFFFFF:FFF,FFFFFFFFFFFFFFFFFFFF:FFFFF:,FFFFFFFFF:FFFFFFFFFFFFFFFFFFFF::FFFF:F:FF,FFFFFFFF,FFFFFF,FFFFFFFFFFF:FFFF,
@A00769:42:HV3CFDRXX:1:2101:27208:19085 2:N:0:CGAGGCCAAG+CCGGTAACAC
GGACTACGAGGGTTTCTAATCCTGTTTGCTCCCCACGCTTTCGAGCCTCAGCGTCAGTTACAGACCAGAGAGTCGCCTTCGCCACTGGTGTTCCTCCATATATCTACGCATTTCACCGCTACACATGGAATTCCACTCTCCTCTTCTGCACTCAAGTCTCCCAGTTTCCAATGACCCTCCCCGGTTGAGCCGGGGGCTTTCACATCAGACTTAAGAAACCGCCTGCGCTCGCTTTACGCCCAATAAATCCG
+
FFFFFFFFFFFFFFFFFFFFFFFFFFFFFFFFFFFFFFFFFFFFFFFFFFFFFFFFFFFFFFFFFFFFFFFFFFFFF:FFF:::FFFFF:FFFFFFFFFFFFFFF:FFFFFFFFFF:FF,,F,FFFFFF:F,:FFFFFFFFFF:FFFF:F:FFFFFF:FF::FFFFFFF,FFFF,FFFFFFFFFFFFF:,FFF:FF:FFFFFFFFFFFFF::F,F:F,F,FF:FFF,FF:F,F:FFF:FFFF,,F,FFFF:
@A00769:42:HV3CFDRXX:1:2101:31937:19100 2:N:0:CGAGGCCAAG+CCGGTACCAC
GGACTACAGGGGTTTCTAATCCTGTTTGCTACCCACACTTTCGAGCCTCAACGTCAGTTACAGTCCAGAAAGCCGCCTTCGCCACTGGTGTTCTTCCATATATCTACGCATTTCACCGCTACACATGGAGTTCCACTTTCCTCTACTGCACTCAAGTCATCCAGTTTCCAAAGCAATTCCTCAGTTGAGCTGAGGGCTTTCACTTCAGACTTAAATAACCGTCTGCGCTCGCTTTACGCCCAATAAATCCG
+
FFFFFFFFFFFFFFFFFFFFFFFFFFFFFFFFFF,F:FFFFFFFFFFFFFFFFFFFFFFFFFFFFFFFFFFFFFFFF:FFFFFFFFFFFFFFFFFFFFFFFFFFFFFFFF:FFFFFFFFFFFFF:FFFFFFFFFFFFF:FFFFFFFFFFFFFFFFFFFF:FFFFFFFFFFFF:FF:FFFFFF,FFFFF:FFFFFFFFFFFFFFFFFFFFFFFFFFFFFFF:FFFFFFF:FFF:FFFFFFFFFF,FFFFFFF
@A00769:42:HV3CFDRXX:1:2101:21260:19116 2:N:0:CGAGGCCAAG+CCGGTAACAC
GGACTACAGGGGTATCTAATCCTGTCTGCTCCCCACGCTTTCGAGCCTCAGCGTCAGTAAAAGCCCAGCAAGCCGCCTTCGCCACTGGTGTTCTTCCATATATCTACGCATTTCACCGCTACACATGGAGTTCCACTTTCCTCTACTGCACTCAAGTCATCCAGTTTCCAAAGCAATCCCTCAGTTGAGCTGAGGGCTTTCACTTCAGACTTAAATAACCGACTGCGCTCGCTTTACGCCCAATAAATCCG
+
FFFFFFFFFFFFFFFFFFFFFFFFFFFFFFFFFFFFFFF:FFFFFFFFFFFFFFFFFFFFFFFFFFFFFFFFFFFFFF,FFFFFFFFF:FFFFFFFFFFFFFFFFFFFFFFFFF:FFFFFFFFFFFFFFFFFFFFFFFFF:FFFFFFFFFFFFFFFFFF:FFFFFF:FFFFFFFFFFFFFFFFFF,FFFFFFFFFFFF:FFFFFFFFFFFFFF:FFFFFF,,FFFFFFFF:FF:FFF,FFFFFFFFFFF:,
@A00769:42:HV3CFDRXX:1:2101:31982:19241 2:N:0:CGAGGCCAAG+CCGGTAACAC
GGACTACTAGGGTTTCTAATCCTGTTTGCTACCCACACTTTCGAGCCTCAACGTCAGTTACAGTCCAGAAAGCCGCCTTCGCCACTGGTGTTCTTCCATATATCTACGCATTTCACCGCTACACATGGAGTTCCACTTTCCTCTACTGCACTCAAGTCATCCAGTTTCCAAAGCAATTCCTCAGTTGAGCTGAGGGCTTTCACTTCAGACTTAAATAACCGTCTGCGCTCGCTTTACGCCCAATAAATCCG
+
FFFFFFFFF:FFFFFFFFFFFFFFFFFFFFFFFFFFFFFFFFFFFFFFF:FFFFFFFFFFF:FFFFFFFFFFFFFFFF:FFFFFFFFFFFFFFFFFFFFFFFFFFFFFFFFFFFFFFFFFFFFFFFFFFFFFFFFFFFFFFFFF,FFFFFFFFFFFFFFFFFFF:FFFFFFFFFFFFFFFFFFFFFFFFFFFFFFFFFFFFFFFFFFFFFFFFFFFFFFF:FF:FFFFFF,FFFFFF,FFFF:FFFFFFFF
@A00769:42:HV3CFDRXX:1:2101:13376:19272 2:N:0:CGAGGCCAAG+CCGGTAACAC
GGACTACCAGGGTTTCTAATCCTGTTTGCTCCCCACGCTTTCGAGCCTCAGCGTCAGTTACAGACCAGAGAGCCGCCTTCGCCACTGGTGTTCCTCCATATATCTACGCATTTCACCGCTACACATGGAATTCCACTCTCCTCTTCTGCACTCAAGTCTCCCAGTTTCCAATGACCCTCCCCGGTTGAGCCGGGGGCTTTCACATCAGACTTAAGAAACCGCCTGCGCTCGCTTTACGCCCAAGAAATCCG
+
FFFFFFFFFFFFFFFFFFFFFFFFFFFFFFFFFFFFFFFFFFFFFFFFFFFFFFFFFFFFFFFFFFFF:FF:FFFFF:FFFFFFFFFFFFFFFFFFFFFFF:FFFFFFFF,FFFFFFFFFFFFF:FFFFFFFFFFFFF:FF:FFFFFFFFFFFFFFFF,:FFFFFFFFFF,F:FFFFFFFFFFFF:FF::FF:F:FFFF:FFFFFFF:FFFFF::F:FFF,FFF,FFF:FFFFFF,FFFFFFF,FF:FFFF
@A00769:42:HV3CFDRXX:1:2101:4164:19319 2:N:0:CGAGGCCAAG+CCGGTAACAC
GGACTACCAGGGTATCTAATCCTGTTTGCTACCCACACTTTCGAGCCTCAACGTCAGTTACAGTCCAGAAAGCCGCCTTCGCCACTGGTGTTCTTCCATATCTCTACGCATTTTACCGCTACACATGGAGTTCCGCCGCCCTCTCCTGTACTCAAGTTCTCCAGTCTCATCAGCCAACAGAAGTTAAGCTTCTGCCTTTCACTCATGACTTGAAGAACCGCATGCTCACCCTTTACGCCCAATCTTTCCGG
+
FFFFFFFFFFFFFFFFFFFFFFFFFFFFFFFFFFFFFFFFFFFFFFFFFFFFFFFFFFFFFFFFFFFFFFFFFFFFFFFFFFFFFFFF:FFFFFFFFFFFFFFFFFFFF::FFFFFFFFFFFFFFFFFFFFFFFFFFFFFFFFFFFFFFFFFFFFFFFFFFFFFFFFFF:F:FFFFFFFFFFFF:FFFFF::FFFFFFFFFFFFFFFFFF:FFFFFFFFFF,FFF:F:FFFFFFFFFF:FF:FF,FFF,F,
@A00769:42:HV3CFDRXX:1:2101:21386:19335 2:N:0:CGAGGCCAAG+CCGGTACCAC
GGACTACCCGGGTATCTAATCCTGTTTGCTCCCCACGCTTTCGAGCCTCAGCGTCAGTTACAGACCAGAGAGTCGCCTTCGCCACAGGTGTTCCTCCATATATCTACGCATTTCACCGCTACACATGGAATTCCACTCTCCTCTTCTGCACTCAAGGCTCCCAGTTTCCAATGACCCTCTCCGGTTGAGCCGGGGGCTTTCACATCAGACTTAAGAAACCGCCTGCGCTCGCTTTACGCCCAATAAATCCG
+
FFFFFFFFFFFFFFFFFFFFFFFFFF,FFFFFFFFFFFFFFFFF,FFFFFFFFFFFFF:F,FFFFFFFFFF:,,FFFFFFFFFF,,FFFFFFFFFFFF:FFFFFFFFFFFFF,FFFFFFFFFFF,:FFFFFFFFFFFFFFF:FFFF:,FFFFF:FF,,FFF::FF,FFFFFFFFFFFFF,FFFFFFFFFFFF,FF:FFFFFF:F,FFFFFFFFF,FF,FF,FFF,F,FFF,FF,,FF:FFFFF::FFFF:F
@A00769:42:HV3CFDRXX:1:2101:31476:19366 2:N:0:CGAGGCCAAG+CCGGTAACAC
GGACTACTGGGGTTTCTAATCCTGTTTGCTCCCCACGCTTTCGAGCCTCAGCGTCAGTTACAGACCAGAGAGTCGCCTTCGCCACTGGTGTTCCTCCATATATCTACGCATTTCACCGCTACACATGGAATTCCACTCTCCTCTTCTGCACTCAAGTCTCCCAGTTTCCAATGACCCTCCCCGGTTGAGCCGGGGGCTTTCACATCAGACTTAAGAAACCGCCTGCGCTCGCTTTACGCCCAATAAATCCG
+
FFFFFFFFFFFFFFFFFFFFFFFFFFFFFFFFFFFFFFFFFFFFFFF:FFFFFFF:::FFFFFFFFFFFFFF:FFFF,:FFFFFFFFFFF::FFFFFFFF:FFFFFFFFFFFFF,FFFFFFFFF,,FFFF,FFF:FFFFFFFFFFFFFFFFFFFFF:FFFFFFFFFFFFFFFFFFFFFFFFF::FFF:FFFFFFFFFFFFFFFF:FFFFF,FFFFF:FFF,FFFFF:FFFFF,FFFFFFFF:F:FFFFFFF
@A00769:42:HV3CFDRXX:1:2101:8305:19382 2:N:0:CGAGGCCAAG+CCGGTAACAC
GGACTACAAGGGTTTCTAATCCTGTTTGCTCCCCACGCTTTCGAGCCTCAGCGTCAGTTACAGACCAGAGAGCCGCCTTCGCCACTGGTGTTCCTCCATATATCTACGCATTTCACCGCTACACATGGAATTCCACTCTCCTCTTCTGCACTCAAGTCTCCCAGTTTCCAATGACCCTCCCCGGTTGAGCCGGGGGCTTTCACATCAGACTTAAGAAACCGCCTGCGCTCGCTTTACGCCCAATAAATCCG
+
FFFFFFFFFFFFFFFFFFFFFFFFFFFFFFFFFFFFFFFFFFF:FFFFFFFFFFFFFFFFFFFFFFFFFFFFFFFFFFFFFFFFFFFFF:FFFFFFFFFFFFFFFFFFFFFFFFFFFFFFFFFFF:F:FF:FFFFFFFFFFFFFFFFFFFFFFFFFFFFFFFFFFFFFFFFFFFFFFFFFFFFFFFFFFFFFFFFFFFFFFFFFFFFFFFFFFFFFF:FFFFFFFFFFFFFFFFFFF:FFFFFFFFFFF:F
@A00769:42:HV3CFDRXX:1:2101:22227:19382 2:N:0:CGAGGCCAAG+CCGGTAACAC
GGACTACGCGGGTTTCTAATACACATCTGACGCTGCCTTACCGCGGCGGCTGACAC
+
FFFFFFFFFFFFFFFFFFFFFFFFFFFFFFFFFFFFFFFFFFFFFFFFFFFFFFFF
@A00769:42:HV3CFDRXX:1:2101:31268:19382 2:N:0:CGAGGCCAAG+CCGGTAACAC
GACTACCGGGGTATCTAATACACATCTGACGCTGCCTTACCGCGGCTGCTGACAC
+
FFFFFFFFFFFFFFFFFFFFFFFFFFFFFFFFFFFFFFFFFFFFFFFFFFFFFFF
@A00769:42:HV3CFDRXX:1:2101:19000:19398 2:N:0:CGAGGCCAAG+CCGGTAACAC
GGACTACCCGGGTATCTAATCCTGTTTGCTACCCACACTTTCGAGCCTCAACGTCAGTTACAGTCCAGAAAGCCGCCTTCGCCACGGGTGTTCTTCCATATATCTACGCATGTCACCGCTACACATGGAGTTCCACTTTCCTCTACTGCACTCAAGTCAGCCAGTTTCCAAAGCAATTCCTCAGTTGAGCTGAGGGCTTTCACTTCAGACTTAAATAACCGTCTCCGCTCGCTTTACGCCCAATAAATCCG
+
FF:FF,FFFFFFFFFFFF,F::FFFFFF:FFFFFFFFF:,FFFFFFFFFFF,FF,FFFFFFFFFFFF:FF,FFFFFFFFF:FFFF:FFFFFFFFFFFFFFFFFFF,FF:,F,,FFFFFF,,FF:FFFFFFF:F,FFF,FFFFFFFFF:FFFFFFFF,FF,FFFFFF:FFFFFFFFF:FFFFFFFFF,FFFFFF,FFFF,FF,:FFFF:FF:FFFF:FFFFF:FF,FF:FF,FFF,FF:FFFFFFF,FFFF,
@A00769:42:HV3CFDRXX:1:2101:24912:19398 2:N:0:CGAGGCCAAG+CCGGTAACAC
GGACTACGGGGGTTTCTAATCCTGTTCGCTCCCCACGCCTTCGAGCCTCAGCGTCAGTTACAGACCAGAGAGCCGCCTTCGCCACTGGTGTTCCTCCATATATCTACGCATTTCACCGCTACACATGGAATTCCACTCCCCTCTTCTGCACTCAAGTCTCCCAGTTTCCAATGACCCTCCCCGGTTGAGCCGGGGGCTTTCACATCAGACTTAAGAAACCGCCTGCGCTCGCTTTACGCCCAATAAATCCG
+
FFFFFFFFFFFFFFFFFFFFFFFFFFFFFFFFFFFFFFFFFFFFFFFFFFFFFFFFFFFFFFFFFFFFFFFFFFFFFFFFFFFFFFFFFFFFFFFFFF:FFFFFFFFF:FFFFFFFFFFFFFFFFFFFFFFFFFFFFFFFFFFF,FFFFFFFFFFFFFFFFFFFFFFFFFFFFFFFFFFFFFF:FFFFFFFFFFF,FFFFFFFFFFFFFFFFFFFFFFFFFFFFFFFFFFFFFFFFFFFFFFF,:FFF,FF
@A00769:42:HV3CFDRXX:1:2101:1108:19445 2:N:0:CGAGGCCAAG+CCGGTAACAC
GGACTACGAGGGTTTCTAATCCTGTTTGCTCCCCACGCTTTCGAGCCTCAGCGTCAGTTACAGACCAGAGAGCCGCCTTCGCCACTGGTGTTCCTCCATATATCTACGCATTTCACCGCTACACATGGAATTCCACTCTCCTCTTCTGCACTCAAGTCTCCCAGTTTCCAATGACCCTCCCCGGTTGAGCCGGGGGCTTTCACATCAGACTTAAGAAACCGCCTGCGCTCGCTTTACGCCCAATAAATCCG
+
FFFFFFFFFFFFFFFFFFFFFFFFFFFFFFFFFFFFFFFFFFFFFFFFFFFFFFFFFFFFFFFFFFFFFFFFFFFFFFFFF:FFFFFFFFFFFFFFFFFFFFFFFFFFFFFFFF:FFFFFFFFFFFFFFFFFF:FFF:FF:F:FFFFFFFFFFFFFF,FFFFFFFFFFFFFFFFFFF:FFFF:FFFFF:FFFFFFFFFFFFFFFF:FFFFFF::FFFF:FFFFFF,F,FF:FFFFF:FF::FF:,FFF:,:
@A00769:42:HV3CFDRXX:1:2101:11089:19476 2:N:0:CGAGGCCAAG+CCGGTAACAC
GGACTACGGGGGTTTCTAATCCTGTTCGCTCCCCACGCTTTCGAGCCTCAGCGTCAGTTACAGACCAGAGAGCCGCCTTCGCCACTGGTGTTCCTCCATATATCTACGCATTTCACCGCTACACATGGAATTCCACTCTCCTCTTCTGCACTCAAGTCTCCCAGTTTCCAATGACCCTCCCCGGTTGAGCCGGGGGCTTTCACATCAGACTTAAGAAACCGCCTGCGCTCGCTTTACGCCCAATAAATCCG
+
FFFFFFFFFFFFFFFFFFFFFFFFFFFFFFFFFFFFFFFFFFFFFFFFFFFFFFFFFFFFFFFFFFFFFFFFFFFFFFFFFFFFFFFFFFFFFFFFFFFFFFFFFFFFFFFFFFFFFFFFFFFF:FFFFFFFFFFFFFFFFFFFFFFFFFFFFFFFFFFFFFFFFFFFFFFFFFFFFFFFFFFFFFFFFFFFFFFFFFFFFFFFFF:FFFFFFFFFF:FFFF::FFFFFFFFFFFFFFFFFFF:FFFFFFF
@A00769:42:HV3CFDRXX:1:2101:27552:19523 2:N:0:CGAGGCCAAG+CCGGTAACAC
GGACTACGGGGGTATCTAATCCTGTTTGCTCCCCACGCTTTCGAGCCTCAGCGTCAGTTACAGACCAGAGAGCCGCCTTCGCCACTGGTGTTCCTCCATATATCTACGCATTTCACCGCTACACATGGAATTCCACTCTCCTCTTCTGCACTCAAGTCTCCCAGTTTCCAATGACCCTCCCCGGTTGAGCCGGGGGCTTCAACATCAGACTTAAGAAACCGCCTGCGCTCGCTTTACGCCCAATAAATCCG
+
FFFFFFFFFFFFFFFFFFFFFFFFFFFFFFFFFFFFFFFFFF,FFFFF:FFFFF::FFFFFFFFFFFFFF,FFFFFFFFFF:FFFFFF:FFFFFFF:FFFFFFFFF,FF:FFFFFFFFFFFFFF:FFFFFFFFFFFFFFFFFFFFFFFFF,FFFFF:FFFFFFFFF:FFFFFF,FFFFFFFFF,FFFFFF,FF,FFFFFF,:FF:F:F:FFFF:F,FFFFFFFFFFFFFFF:FF::FFFFFFF,FF:F:FF
@A00769:42:HV3CFDRXX:1:2101:27525:19539 2:N:0:CGAGGCCAAG+CCGGTAACAC
GGACTACGGGGGTATCTAATCCTGTTTGCTCCCCACGCTTTCGAGCCTCAGCGTCAGTTACAGACCAGAGAGCCGCCTTCGCCACTGGTGTTCCTCCATATATCTACGCATTTCACCGCTACACATGGAATTCCACTCTCCTCTTCTGCACTCAAGTCTCCCAGTTTCCAATGACCCTCCCCGGTTGAGCCGGGGGCTTCCACATCAGACTTAAGAAACCGCCTGCGCTCGCTTTACGCCCAATAAATCCG
+
FFFFFFFFFFFFFFFFFFFFFFFFFFFFFFFFFFFFFFFFFFFFFFFFFFFFFFFFFFFFFFFFFFFFFFFFFFFFFFFFFFFFFFFFFFFFFFFFFFFFFFFFFFFFFFFFFFFFFFFFFFFFFFFFFFFFFFFFFFFFFFFFFFFFFFFFFFFFFFFFFFFFFFFFFFFFFFFFFFFFFFFFFFFFFFFFFFFFFFFFFFFFFFFFFFF:FFFFFFFF:FFFFFFFFFFFFFFFFFFFFFF:FFFFFF:
@A00769:42:HV3CFDRXX:1:2101:31250:19539 2:N:0:CGAGGCCAAG+CCGGTAACAC
GGACTACACGGGTATCTAATCCTGTTTGCTCCCCACGCTTTCGAGCCTCAGCGTCAGTTACAGACCAGAGAGCCGCCTTCGCCACTGGTGTTCCTCCATATATCTACGCATTTCACCGCTACACATGGAATTCCACTCTCCTCTCCTGCACTCAAGTCTCCCAGTTTCCAATGACCCTCCCCGGTTGAGCCGGGGGCTTTCACATCAGACTTAAGAAACCGCCTGCGCTCGCTTTACGCCCAATAAATCCG
+
FFFFFFFFFFFFFFFFFFFFFFFFFFFFFFFFFFFFFFFFFFFFFFFFFFFFFFFFFFFFFFFFFFFFFFFFFFFFFFFFFFFFFFFFFFFFFFFFFFF::FFFF:FFFFFFFFFFFFFFFFFFFFFFFFFFFFFFFFFFFFFFFFFFFFFFFFFFFF:FFFFFFFFFF:FFFFFFFFFFFFFFFFFFFFFFFFFFFFFFFFFFFFFF:FFFF:FFFFFFFFFFFFFFFF:FFFFFF:FFFF,:FFFFFFF
@A00769:42:HV3CFDRXX:1:2101:5348:19586 2:N:0:CGAGGCCAAG+CCGGTAACAC
GGACTACACGGGTATCTAATCCTGTTTGCTCCCCACGCTTTCGAGCCTCAGCGTCAGTTACAGACCAGAGAGCCGCCTTCGCCACTGGTGTTCCTCCATATATCTACGCATTTCGCCGCTACACATGGAATTCCACTCTCCTCTTCTGCACTCAAGTCTCCCAGTTTCCAATGACCCTCCCCGGTTGAGCCGGGGGCTTTCACATCAGACTTAAGAAACCGCCTGCGCTCGCTTTACGCCCAATAAATCCG
+
FFFFFFFFFFFFFFFFFFFFFFFFFFFFFFFFFFFFFFFFFFFFFFFFFFFFFFFFFFFFFFFFFFFFFFFFFFFFFFFFFFFFFFFFFFFFFFFFFFFFFFFFFFFFFFFFFFFFFFFFFFFF:FFFFFFFFFF:FFFFFFFFFFFFFFFFFFFFFFFFFFFFFFFFFFFFF:FFFFFFFF:FFFFFFFF:FFFFFF:FFFFFFFFFFFFFF::FFFFFFFFFFFFFFFFFFFFFFFFFFFFFF:,FF::
@A00769:42:HV3CFDRXX:1:2101:11306:19601 2:N:0:CGAGGCCAAG+CCGGTAACAC
GGACTACCGGGGTATCTAATCCTGTTTGCTCCCCACGCTTTCGAGCCTCAGCGTCAGTTACAGACCAGAGAGCCGCCTTCGCCACTGGTGTTCCTCCATATATCTACGCATTTCACCGCTACACATGGAATTCCACTCTCCTCTTCTGCACTCAAGTCTCCCAGTTTCCAATGACCCTCCCCGGTTGAGCCGGGGGCTTTCACATCAGACTTAAGAAACCGCCTGCGCTCGCTTTACGCCCAATAAATCCG
+
FFFFFFFFFFFFFFFFFFFFFFFFF:FFFFFFFFFFFFFFFFFFFFFFFFFFFFFFFFFFFFFFFFFFFFFFFFFFFFFFFF::FFFFFFFFFFFFFFFF:FFFFFFFFFF:FFFFFFF:F:FFFFFFFFFFFFFFFFFFFFFFFFFFFFFFFFFFFFFFFF,FFFFFFFFF:,FFFFFFFF:FF:FF:FFFFFFFFF:F:FFFFFFFFFFFFFFFFF:F,F,:F:FFFF::FFFFF,FFFFFFFFFF:F,
@A00769:42:HV3CFDRXX:1:2101:17074:19633 2:N:0:CGAGGCCAAG+CCGGTAACAC
GGACTACAGGGGTTTCTAATCCTGTTCGCTCCCCACGCTTTCGAGCCTCAGCGTCAGTTACAGACCAGAGAGCCGCCTTCGCCACTGGTGTTCCTCCATATATCTACGCATTTCACCGCTACACATGGAGTTCCACTTTCCTCTACTGCACTCAAGTCATCCAGTTTCCAAAGCAATTCCTCAGTTGAGCTGAGGGCTTTCACTTCAGACTTAAATAACCGTCTGCGCTCGCTTTACGCCCAAAAAATCCG
+
FFFFFFFFFFFFFFFFFFFFFFFFFFFFFFFFFFFFFFFFFFFFFFFFFFFFFFFFFFFFFFFFFFFFFFFFFFFFFFFFFFFFFFFFFFFFFFFFFFFFFFFFFF:FFFFFFFFFFFFFFF:FFFFFFFFFFFFFFFFFFFFFFFF:FFFFFFF:,F:FFF::FFFF,FFFF:FFF,FF::F,F:,FFF::FF,,F,FFFFFF:F::FFFFFFF,:F,F,,FFF:,:FF,FF:FFF,FFFFF,,FFFF:,
@A00769:42:HV3CFDRXX:1:2101:23764:19633 2:N:0:CGAGGCAAAG+CCGGTACCAC
GGACTACGGGGGTATCTAATCCTGTTCGCTCCCCACGCTTTCGAGCCTCAGCGTCAGTTACAGACCAGAGAGCCGCCTTCGCCACTGGTGTTCCTCCATATATCTACGCATTTCACCGCTACACATGGAATTCCACACTCCTCTTCTGCACTCAAGGCACCCAGTTTCCAATGACCCTCCCCGGTTGAGCCGGGGGCTTTCACAACAGACTTAAGTAACCGCCTGCGCTCGCTTTACGCCCAATAAATCCG
+
FFFFFFFF:FFFFFFFFFFFFFFFFF,FFFFFFFFFFFFFFFFFFFFFF,FFFFFFFF:FFFFFFFFFF,FFFFFFFFFFFFFFFFFFFF,FFFFFFFFFFFFFFFFFFFFFF:FFFFFFFFFFFFFFFFF,FFFF,F,FFFFF,FFFFFFFFFFF,F:FFFFFFFFFFF:F:FFFFFFFFFFFFF,FFFFF,,F,FFF,FFF:,:F::FFFFF,,FFFF,F,,,F,FFF:FFF:FFFFFFFF,FFF:FFF
@A00769:42:HV3CFDRXX:1:2101:23900:19680 2:N:0:CGAGGCCAAG+CCGGTAACAC
GGACTACGGGGGTTTCTAATCCTGTTTGATACCCACGCTTTCGTGCCTCAACGTCAGTTACAGTCCAGAAAGCCGCCTTCGCCACTGGTGTTCTTCCATATATCTACGCATTTCACCGCTACACATGGAGTTCCACTTTCCTCTACTGCACTCAAGTCATCCAGTTTCCAAAGCAATTCCTCAGTTGAGCTGAGGGCTTTCACTTCAGACTTAAATAACCGTCTGCGCTCGCTTTACGCCCAATAAATCCG
+
FFFFFFFFFFFFFFFFFFFFFFFFFFFFFFFFFFFFFFFFFFFF:FFFFFFFFFFFFFFFFFFFFFFFFFFFFFFFFFFFFFFFFFFFFFFFF:FFF:FFFFFFFFFFFFFFFFFFFFFFFFFFFFFFFFFFFFFFFFFFFFFFFFFFFFFFFFFFFFFFFFFFFFFFFFFFFFFFFFFFFFFFFFFFFFFFFFFFFFFFFFFFFFFFFFFFFFFFFFFF:,FFFFFF:F:F,FFFF,FFFF,F:FFFF:,
@A00769:42:HV3CFDRXX:1:2101:3332:19852 2:N:0:CGAGGCCAAG+CCGGTAACAC
GGACTACCGGGGTTTCTAATAATCTCCGACTTACCGCGGCTGCTGGCAC
+
FFFFFFFFFFFFFFFFFFFFFFFFFFFFFFFFFFFFFFFFFFFFFFFFF
@A00769:42:HV3CFDRXX:1:2101:2148:19867 2:N:0:CGAGGCCAAG+CCGGTAACAC
GGACTACCGGGGTTTCTAATCCTGTTTGCTCCCCACGCTTTCGAGCCTCAACGTCAGTCATCGTCCAGCAGGCCGCCTTCGCCACTGGTGTTCCTCCTAATATCTACGCATTTCACCGCTACACCGCGCATTCCACATACTTCTCTCCAACTCGAGACTGCCAGTTTCAACGGCGGGCCGGGGTTGAGCCCCGGGCTTTGACCGCTGACTTAACAGACCGCCTGAGCACCCTTTAAACCCAATAAATCCGG
+
FFFFFFFFFFFFFFFFFFFFFFFFFFFFFFFFFFFFFFFFFFFF:FFFFFFFFFFFFFFFFFFFFFFFFFFFFFFFFFFFFFFFFFFFFFFFFFFFFFFFFFFFFFF:FFFFFFFFF:FFFFFF:FFFFFFFFFFFFFFFFFFFFFFFFFFFFFFFFFFFFFFFFFFFFFFFFFFFFFFFFFFFFF:FFFFFFFFFFFFFFFFFFF::FF,FFFFFFFFFF:FF,FFFFFFFFFFFFFFFFFFFFFFFFF,
@A00769:42:HV3CFDRXX:1:2101:13729:19946 2:N:0:CGAGGCCAAA+CCGGTAACAC
GGACTACTCGGGTTTCTAATACACATCTGACGCTGCCTTACCGCGGCTGCTGACAC
+
FFFFFFFFFFFFFFFFFFFFFFFFFFFFFFFFFFFFFFFFFFFFFFFFFFFFFFFF
@A00769:42:HV3CFDRXX:1:2101:4399:20071 2:N:0:CGAGGCCAAG+CCGGTAACAC
GGACTACACGGGTTTCTAATCCTGTTCGCTCCCCACGCTTTCGAGCCTCAGCGTCAGTTACAGACCAGAGAGCCGCCTTCGCCACTGGTGTTCCTCCATATATCTACGCATTTCACCGCTACACATGGAATTCCACTCTCCTCTTCTGCACTCAAGTCTCCCAGTTTCCAATGACCCTCCCCGGTTGAGCCGGGGGCTTTCACATCAGACTTAAGAAACCGCCTGCGCTCGCTTTACGCCCAATAAATCCG
+
FFFFFFFFFFFFFFFFFFFFFFFFFFFFFFFFFFFFFFFFFFFFFFFFFFFFFFFFFFFFF:FFFFFFFFFFFFFFFFFFFFFFFFFFFFFFFFFFFFFFFFFFFFFFFFFFFFFFFFFFFFFFFFFFFFFFFFF:FFFFFFFFFFFFFFFFFFFFFFFFFFFFFFFFFFFFFFFFFFFFFFFFFFFFFFFFFFFFFFFFFFFFFFFFFFFFFFFFFFFFFFFFFFFFFF:FFFFFFFFFFFFFFFFFFF,
@A00769:42:HV3CFDRXX:1:2101:9218:20087 2:N:0:CGAGGCCAAG+CCGGTAACAG
GGACTACTAGGGTATCTAATCCTGTTTGCTCCCCACGCTTTTGAGCCTCAGCGTCAGTTACAGACCAGAGAGCCGCCTTCGCCACTGGTGTTCCTCCATATATCTACGCATTTCACCGCTACACATGGAATTCCACTCTCCTCTTCTGCACTCAAGTCTCCCAGTTTCCAATGACCCTCCCCGGTTGAGCCGGGGGCTTTCACGTCAGACTTAAGAAACCGCCTGCGCTCGCTTTACGCCCAATAAATCCG
+
FFFFFFFFFFFFFFFFFFFFFFFFFFFFFFFFFFFFFFFFFFFFFFFFFFFFFFFFFFFFFFFFFFFFFFFFFFFFFFFFFFFFFFFFFFFFFFFFFFFFFFFFFFFFFFFFFFFFFFFFFFFFFFFFFFFFFFFFFFFFFFFFFFFFFFFFFF:FFFFFFFFFFFFFFFFFFFFFFFFFFFF:FFFFFFFFFFFFFFFFFFFFFFF::FFFFFFFF,FFFFFFFFFFFFFFFFFF:::FFFFFFFFFFF,
@A00769:42:HV3CFDRXX:1:2101:13132:20102 2:N:0:CGAGGCCAAG+CCGGTAACAC
GGACTACGCGGGTTTCTAATCCTGTTTGCTACCCACACTTTCGAGCCTCAACGTCAGTTACAGTCCAGAAAGCCGCCTTCGCCACTGGTGTTCTTCCATATAGCTACGCATTTCACCGCTACACATGGAGTTCCACTTTCCTCTACTGCACTCAAGTCATCCAGTTTCCAAAGCAATTCCTCAGTTGAGCTGAGGGCTTTCACTTCAGACTTAAATAACCGTCTGCGCTCGCTTTACGCCCAATAAATCCG
+
FFFFFFFFFFFFFFFFFFFFFFFFFFFFFFFFFFFFFFFFFFFFFFFFFF,FFFFFFFFFFFFFFFFFF:FFFFFFFFFFFFFFFFFFFFFFFFFFFFFFFFFFFFFFFFF,FFFFFFFFFFFFFFFFFFFFFFFFFFFFFFFFFFFFFFFFFFFFFFFFFFFFFFFFFFFFFFFFFFFFFFFFFFFFFF::FFFFFF:FFFFFFFFFFFF:FFFFFF:FF,FFFFFFFFFFFFF:F,FFFFFFFFFFFFF
@A00769:42:HV3CFDRXX:1:2101:31268:20102 2:N:0:CGAGGCCAAG+CCGGTAACAC
GGACTACTAGGGTATCTAATCCTGTTTGCTCCCCACGCTTTCGAGCCTCAGCGTCAGTTACAGACCAGAGAGTCGCCTTCGCCACTGGTGTTCCTCCATATATCTACGCATTTCACCGCTACACATGGAATTCCACTCTCCTCTTCTGCACTCAAGGCTCCCAGATTCCAATGACCCTCCCCGGTTGAGCCGGGGGCTTTCACATCAGACTTAAGAAACCGCCTGCGCTCGCTTTACGCCCAATAAATCCG
+
FFFFFFFFFFFFFFFFFFFFFFFFFF,FFFFFFFFFFFFFFFF,,FFFF:FFFFFF:FFFFFFFFFFFFFF:FFFF:F,F,FFFFFFF,FF,:F,FF,F::F,:FFF,FFF,,FFFFFF,FF,FFFF:FFF,FFFF,,,FF,FFFFFF,FF,FFF,,F:FFFF:,:FFFFFF,FFF:,F:FFF:FF,F:F,FFFFFFFFFFFF,FFFF:F,FFFFF:FFF,FFFFF,FFFFFF,,FF:FFFFF,FFF,F:F
@A00769:42:HV3CFDRXX:1:2101:5132:20118 2:N:0:CGAGGCCAAG+CCGGTAACAC
GGACTACGAGGGTATCTAATACACATCTGACGCTGCCTTACCGCGGCTGCTGACAC
+
F,FF,FFFFFFFFF:FFFFFFFFFFFFFFFFFFFFFFF,FF,FF:FFFFF:F,FFF
@A00769:42:HV3CFDRXX:1:2101:25762:20212 2:N:0:CGAGGCCAAG+CCGGTAACAC
GGACTACCGGGGTTTCTAATCCTGTTTGCTACCCACACTTTCGAGCCTCAACGTCAGTTACAGTCCAGAAAGCCGCCTTCGCCACTGGTGTTCTTCCATATATCTACGCATTTCACCGCTACACATGGAGTTCCACTTTCCTCTACTGCACTCAAGTCGTCCAGTTTCCAAAGCAATTCCTCAGTTGAGCTGAGGGCTTTCACTTCAGACTTAAATAACCGTCTGCGCTCGCTTTACGCCCAATAAATCCG
+
FFFFFFFFFFFFFFFFFFFFFFFFFFFFFFFFFFFFFFFFFFFFFFFFFFFFFFFFFFFFFFFFFFFFFFFFFFFFFFFFFFFFFFFFFFFFFFFFFFFFFFFFFFFFFFFFFFFFFFFFFFFFFFFFFFFFFFFFFFFFFFFFFFFFFFFFFFFFFFFFFFFFFFFFFFFFFFFFFFFFFFFFFFFFFFFF:F:FFFFFFFFF:FFFFFFFFFFFFFFF,,FFF:FFFF:FFFFFFFFFFFFFFFFF:F:
@A00769:42:HV3CFDRXX:1:2101:12509:20306 2:N:0:CGAGGCCAAG+CCGGTAACAC
GGACTACACGGGTTTCTAATCCTGTTTGCTACCCATACTTTCGAGCCTCAGCGTCAGTTACAGACCAGACAGCCGCCTTCGCCACTGGTGTTCTTCCATATATCTACGCATTTCACCGCTACACATGGAGTTCCACTGTCCTCTTCTGCACTCAAGTTTCCCAGTTTCCGATGCACTTCTTCGGTTGAGCCGAAGGCTTTCACATCAGACTTAAAAAACCGCCTGCGCTCGCTTTACGCCCAATAAATCCG
+
FFFFFFFFFFFFFFFFFFFFFFFFFFFFFFFFFFFFFFFFFFFFFFFFFFFFFFFFFFFFFFF:FFFFFFFFFFFFFFFFFFFFFFFFFFFFFFFFFFF:FFFFFFFFFFFFFFFFFFFFFFFFFFF:FFFFFFFFFFFFFFFFFFFFFFFFFFFFFFFFFFFFFFFFFFFF:F:FFFFFFFFFFFFFFFFFF::FFFFFFFFFFFFFFFFFFFFFFF:FFFFF:FFFFF:FFFFFFFFFFF:FFFFF:FF
@A00769:42:HV3CFDRXX:1:2101:15311:20400 2:N:0:CGAGGCCAAG+CCGGTAACAC
GGACTACGAGGGTTTCTAATCCTGTTTGCTCCCCACGCTTTCGAGCCTCAGCGTCAGTTACAGACCAGAGAGTCGCCTTCGCCACTGGTGTTCCTCCATATATCTACGCATTTCACCGCTACACATGGAATTCCACTCTCCTCTTCTGCACTCAAGTCTCCCAGTTTCCAATGACCCTCCCCGGTTGAGCCGGGGGCTTTCACATCAGACTTAAGAAACCGCCTGCGCTCGCATTACGCCCAAGAAATCCG
+
FFFFFF:FFFFFFFFFFFFFFF:FF,FF:FFFFFFFFFFFFFFFF:FFFFFF:FFFFFFFFF,FF:F:F:FFFFFFFFFFFFFFFF:FF,FFF,,F:FFF,FFFFF,,FF,,FFFFF,FFFFFF,F::FFFFFF:F,,F,F,:F:FFFFFFF,FFFF:FF:FF,,,FFFFFF,FF:F,FFFF:FFFFFFFFF,FFFFF,FFFFFFFF,FF:FFF,F:FFF::FFFF,FFF,FFF,FF,FF:FF,FFF,,F,
@A00769:42:HV3CFDRXX:1:2101:28474:20400 2:N:0:CGAGGCCAAG+CCGGTAACAC
GGACTACAGGGGTATCTAATCCTGTTTGCTCCCCACGCTTTCGAGCCTCAGCGTCAGTTACAGACCAGAGAGCCGCCTTCGCCACTGGTGTTCCTCCATATATCTACGCATTTCACCGCTACACATGGAATTCCACTCTCCTCTTCTGCACTCAAGTCTCCCAGTTTCCAATGACCCTCCCCGGTTGAGCCGGGGGCTTTCACATCAGACTTAAGAAACCGCCTGCGCTCGCTTTACGCCCAATAAATCCG
+
FFFFFFFFFFFFFFFFFFFFFFFFFFFFFFFFFFFFFFFFFFFFFFFFF:FFFFFFFFFFFFFFFFFFFFFFFFFFFFFFFFFFFFFFFFFFFFFFFFFFFFFFFFFFFFFFFFFFF:FFFFFF,FF:F:FFFFFFFFFFFFFFFFFFFFFFFFFFFFFFFFF:FFFFFFFFFFFFFFFFFFFF:FFFFFFF:FFFFFFFFFFF,:::FFFFF,:FF:FFFFF,:,:FFFFFF:FFFFFFFFF:FFFFFF:
@A00769:42:HV3CFDRXX:1:2101:30707:20415 2:N:0:CGAGGCCAAG+CCGGTAACAC
GGACTACAGGGGTATCTAATCCTGTTCGCTCCCCACGCTTTCGAGCCTCAGCGTCAGTTACAGACCAGAGAGCCGCCTTCGCCACTGGTGTTCCTCCATATATCTACGCATTTCACCGCTACACATGGAATTCCACTCTCCTCTTCTGCACTCAAGTCTCCCAGTTTCCAATGACCCTCCCCGGTTGAGCCGGGGGCTTTCACATCAGACTTAAGAAACCGCCTGCGCTCGCTTTACGCCCAATAAATCCG
+
FFFFFFFFFFFFFFFFFFFFFFFFFFFFFFFFFFFFFFFFFFFFFFFFFFFFFFFFFFFFFFFFFFFFFFFFFFFFFFFFFFFFFFFFFFFFFFFFFFFFFFFFFFFFFFFFFFFFFFFFFFFFFFFFFFFFFFFFFFFFFFFFFFFFFFFFFFFFFFFFFFFFFFFFFF:FFFFFFFFFFFFFFFFFFFFF:FFFFFFFFFFFFFFFFFFFFFFFFFFFFFFF:FFFFFFFFFFFFFFFF:F,FFFFFFF
@A00769:42:HV3CFDRXX:1:2101:29179:20431 2:N:0:CGAGGCCAAG+CCGGTAACAC
GGACTACAGGGGTATCTAATGGCTCGCAGATGAGTATAAGAGACACGGACTACTGGGGTAACTAAACCTGATCCCACAACACGCATTCGAGACACAGAGACAGGTACAGAAAAGACAGCAGCCAAGGGAAATGGAGTGACAACATCTAGAAACGCATATCCCCGATACACATGTCAGTCCACGCTACAGAGCGGCGCTGAAGACTCACAGTTTACAATCCGCCTGCCCGCTAGAGCCGCCCCATTACTCCG
+
FF:FFFF,FFFFFFFFF,FF,:,,,,,F,F:::::,F,F,,F,:,,,F:,,:,,::F,FF,,:F,,,,,F,,:,,,F,,FFFF:,F,,:,,,F,:,,,:,,F,,FFF,,F,,,,F,FFF,,F,,,,F,,F,F,,,:F,,F,,FFFFF,,,,,F,,,:,FF,F,F,FFF,FF,F,,,,:FF,F,:F:,,,,,,,F:,FF,F,,,,FF,FF,,FF,FF:,,,,:F:,::F,,F:::,,F:,,,F,F:,,:F,F
@A00769:42:HV3CFDRXX:1:2101:15257:20462 2:N:0:CGAGGCCAAG+CCGGTAACAC
GGACTACAGGGGTATCTAATCCTGTTCGCTCCCCACGCTTTCGAGCCTCAGCGTCAGTTACAGACCAGAGAGCCGCCTTCGCCACTGGTGTTCCTCCATATATCTACGCATTTCACCGCTCCACATGGAATTCCACGCTCCTCTTCTGCACTCAAGTCTCCCAGTTTCCAATGACCCTCCCCGGTTGAGCCGGGGGCTTTCACATCAGACTTAAGAAACCGCCTGCGCTCGCTTTACGCCCAATAAATCCG
+
FFFFFFFFFFFFFFFFFFFFFFFFFFFFFFFFFFFFFFF::FFFFFFFFFFFFFFFFFFFFFFFFFFFFFFFFFFFFFF:FFFFFFFFFFFFFFFF:FFFFFFFFFFFF:FFFFFFFFF,,FFFFFFFF,F:FFF:,FFFFFFFFF:FFFFFFFFFF:F::FFFF:FF::FFFFFFFFFFFFFFFFFFFFFFFF:FFFFFFFFFFFFFF:FFFFFFFFFFF,FF,:FFFFFFFFFFF,F:FFF,FFFFFFF
@A00769:42:HV3CFDRXX:1:2101:26530:20478 2:N:0:CGAGGCCAAG+CCGGTAACAC
GGACTACCCGGGTTTCTAATCCTGTTCGCTCCCCACGCTTTCGAGCCTCAGCGTCAGTTACAGTCCAGAAAGCCGCCTTCGCCACTGGTGTTCTTCCATATATCTACGCATTTCACCGCTACACATGGAGCTCCACTTTCCTCTACTGCACTCAAGTCATCCAGTTTCCAAAGCAATTCCTCAGTTGAGCTGAGGGCTTTCACTTCAGACTTAAATAACCGTCTGCGCTCGCTTTACGCCCAATAAATCCG
+
FFFFFFFFFFFFFFFFFFFFFFFFFFFFFFFFFFFFFFFFFFFFFFFFFFFFFFFFFFFFFFFFFFFFFFFFFFFFFFFFFFFFFFFFFFFF:FFF:FFFFFFFFFFFFFFFFFFFFFFFFFFFFFFFFFFFFFFFFFFF:FFFFFFFFFFFFFFFFFFFFFFFFFFFFFFFFFF:FF:FFFFFF:FFFFFFFF,FF:FFFFFF:FFFFFFFFFFFFF:F,FFFFFFFFFFFFFFFF,FFFFFFFFFFFF:
@A00769:42:HV3CFDRXX:1:2101:2365:20494 2:N:0:CGAGGCCAAG+CCGGTAACAC
GGACTACTCGGGTATCTAATCCTGTTTGCTACCCACACTTTCGAGCCTCAACGTCAGTTACAGTCCAGAAAGCCGCCTTCGCCACTGGTGTTCTTCCATATATCTACGCATTTCACCGCTACACATGGAGTTCCACTTTCCTCTACTGCACTCAAGTCATCCAGTTTCCAAAGCAATTCCTCAGTTGAGCTGAGGGCTTTCACTTCAGACTTAAATAACCGTCTGCGCTCGCTTTACGCCCAATAAATCCG
+
FFFFFFFFFFFFFFFFFFFFFFFFFFFFFFFFFFFFFFFFFFFFFFFFFFFFFFFFFFFFFFFFFFFFFFFFFFFFFFFFFFFFFFFFFFFFFFFFFFFFFFFFFFFFFFFFFFFFFFFFFFFFFFFFFFFFFFFFFFFFFFFFFFFFF:FFFFFFFFFFFFFFFFFFFFFFFFFFFFFFFFFFFFFFFFFFFFFFFFFFFFFFFFFF:FFF::FFFFFFFFFFFFFFFF,FFFFFF,FFFFFFFFFFFFF
@A00769:42:HV3CFDRXX:1:2101:7826:20494 2:N:0:CGAGGCCAAG+CCGGTAACAC
GGACTACGCGGGTTTCTAATCCTGTTTGCTCCCCACGCTCTCGAGCCTCAGCGTCAGTTACAGACCAGAGAGCCGCCTTCGCCACTGGTGTTCCTCCATATATCTACGCATTTCACCGCTACACATGGAATTCCACTCTCCTCTTCTGCACTCAAGTCTCCCAGTTTCCAATGACCCTCCCCGGTTGAGCCGGGGGCTTTCACATCAGACTTAAGAAACCGCCTGCGCTCGCTTTACGCCCAATAAATCCG
+
FFFFFFF:FFFFFFFFFFFFFFFFFFFFFFFFFFFFFFFFFFFFFFFFFFFFFFFFFFFFFFFFFFFFFFFFFFFFFFFFFFFFFFFFFFFFFFFFFFFFFFFFFFFFFFFFFFFFFFFFFFFFFFFFFFFFFFFFFFFFFFFFFFFFFFFFFFFFFFFFFFFFFFFFFFFFFFFFFFFFFFFFFFFFFFFFFFFFFF:FFFFF:FF:FFFFFFFFFFFFFF:F:FFFFFFFFFFFF:FFFFFFFFFFFFF
@A00769:42:HV3CFDRXX:1:2101:5873:20556 2:N:0:CGAGGCCAAG+CCGGTAACAC
GGACTACAGGGGTATCTAATCCTGTTCGCTCCCCACGCTTTCGAGCCTCAGCGTCAGTTACAGACCAGAGAGCCGCCTTCGCCACTGGTGTTCCTCCATATATCTACGCATTTCACCGCTACACATGGAATTCCACTCTCCTCTTCTGCACTCAAGTCTCCCAGTTTCCAATGACCCTCCCCGGTTGAGCCGGGGGCTTTCACATCAGACTTAAGAAACCGCCTGCGCTCGCTTTACGCCCAATAAATCCG
+
FFFFFFFFFFF:FFFFFFFFFFFFFFFFFFFFFFF:FFFFFFFFFFFFFFFFFFFFFFFFFFFFFFFFFFFFFFFFF,FFFFFFFFFFFFF:FFFFFFFFFFFFFFFFFFFF:FFFFFFFFF,FFFFFFFFFFFFFFFFFFF:FFFFFFFF:FFFFFFFFFFF:F:FFFFFFFF:FFFFFFFF:FFFFFFFFF:FFFFFFF,FFFFFFFFF:FFFF:FFF:FFFFFFFFFFFF:FFFFFFFFF:,FF:FFF
@A00769:42:HV3CFDRXX:1:2101:6072:20588 2:N:0:CGAGGCCAAG+CCGGTAACAC
GGACTACGAGGGTATCTAATCCTGTTCGCTACCCATGCTCTCGTGCATCAGCGTCAGACTCAGTCTGGTAAGCTGCCTTCGCTATCGGTGTTCTAAGTTATATCTATGCATTTCACCGCTACTCAACTTATTCCGCCTACCTCGTCTGTTCTCTAGCTCTACAGTATTAATGGCGTAGTGAGGTGAAGCCCCAATATTTTACCACTAACTTATAATGCCGCCTACGCACCCTTTAAACCCAATAAATCCGG
+
FFFFFFFFFFFFF:FFFFFFFFFFFFFFFFFFFFFFFFFFFFFFFFFFFFFFFFFFFFFFFFFFFFFFFFFFFFFFFFFFFFFFFFFFFFFFFFFFFFFFFFFFFFFFFFFFFFFFFFFFFFFFFFFFFFFFFFFFFFFFFFFFFFFFFFFFFFFFFFFFFFFFFFF:FFFFFFF:FFFFFF,FFFF:FFF:FFFF::FFFFFFFFFFFFF:FFFFFF:FF:F,F,F:F:FF,FFF:FFFFF::F::FF,:
@A00769:42:HV3CFDRXX:1:2101:7220:20603 2:N:0:CGAGGCCAAG+CCGGTAACAC
GGACTACGCGGGTTTCTAATCCTGTTTGCTCCCCACGCTCTCGAGCCTCAGCGTCAGTTACAGACCAGAGAGCCGCCTTCGCCACTGGTGTTCCTCCATATATCTACGCATTTCACCGCTACACATGGAATTCCACTCTCCCCTTCTGCACTCAAGTCTCCCAGTTTCCAATGACCCTCCCCTGTTGAGCCGGGGGCTTTCACATCAGACTTAAGAAACCGCATTCGCTCGCTTTACGCCCAAGAAATCCG
+
,FF:FF:FFFFFFFFF:FF::FFF:FFFFFFFFFFFFF,FFFFFFFFFFFFFFFFFFFFFFFFFFFFFFFFFFFFFFFFF:FFFFFF,FFFFFF:FFF,FF,FFFFFFFFFF,FFFFFFF:FFF,:FFFFF,F:FF:F:FFFFFFFFFFFF:F,FF:FFFFFFFFFFFFFFFFFFF,FFFFF,,FFFFFFF:,FFFFFFFFFF,FFFFFF,F:F::FFFF,F,F,F:FFFFFF:F:FF,FFFF,FFFFFF,
@A00769:42:HV3CFDRXX:1:2101:26404:20603 2:N:0:CGAGGCCAAG+CCGGTAACAC
GGACTACAGGGGTTTCTAATCCTGTTTGCTACCCACACTTTCGAGCCTCAACGTCAGTTACAGTCCAGAAAGCCGCCTTCGCCACTGGTGTTCTTCCATATATCTACGCATTTCACCGCTACACATGGAGTTCCACTTTCCTCTACTGCACTCAAGTCATCCAGTTTCCAAAGCAATTCCTCAGTTGAGCTGAGGGCTTTCACTTCAGACTTAAATAACCGTCTGCGCTCGCTTTACGCCCAATAAATCCG
+
FFFFFFFFFFFFFFFFFFFFFFFFFFFFFFFFFFFFFFFFFFFFFFFFFFFFFFFFFFFFFFFFFFFFFFFFFFFFFFFFFFFFFFFFFFFFFFFFFFFFFFFFFFFFFFFFFFFFFFFFFFFFFFFFFFFFFFFFFFFFFFFFFFFFFFFFFFFFFFFFFFFFFFFFFFFFFFFFF:FFFFFFFFFFFFFFFF,FFFFFFFFFFFF:FFFFFFFFFFFFF,FF:,FFFF,FFFFFFFFFFFFFF:FFFFF
@A00769:42:HV3CFDRXX:1:2101:29559:20619 2:N:0:CGAGGCCAAG+CCGGTAACAC
GGACTACGAGGGTTTCTAATACACATCTGACGCTGCCTTACCGCGGCTGCTGACAC
+
FFFFFFFFFFFFFFFFFFFFFFFFFFFFFFFFFFFFFFFFFFFFFFFFFFFFFFFF
@A00769:42:HV3CFDRXX:1:2101:17201:20635 2:N:0:CGAGGCCAAG+CCGGTAACAC
GGACTACGGGGGTATCTAATCCTGTTCGCTCCCCACGCTTTCGAGCCTCAGCGTCAGTTACAGACCAGAGAGCCGCCTTCGCCACTGGTGTTCCTCCATATATCTACGCATTCCACCGCTACACATGGAATTCCACTCTCCTCTTCTGCACTCACGTCTCCCAGTTTCCAATGACCCTCCCCGGTTGAGCCGGGGGCTTTCACCTCAGACTTAAGAAACCGCCTGCGCTCGCTTTACGCCCAATATATCCG
+
:FFFFFFFFFFFFFFFF:FFFFFFFFFFFFFFFF:FFFFFFFFFF,,FF,FF,,FFFFFF:F:FFFFFFFFFFFFF::F,FFFFFFF:,:F:FF:F:FF:FFFFFFF:F:FFFF,FF::,:FFFF,FF,,:,F,FF,,FFF,::,:FFFFFFFF,FF:,:F:FF:,FFF:FFFFFFF,:FFF,:FFF,FFFFFFFF:FFFF,:,FFFFF,FF:F,,FF,FFFF,F,:FFFFFFFFF,FFF,FFFF,:F,:,
@A00769:42:HV3CFDRXX:1:2101:2202:20650 2:N:0:CGAGGCCAAG+CTGGTAACAC
GGACTACCGGGGTTTCTAATCCTGTTTGCTCCCCACGCTTTCGAGCCTCGGCGTCAGTTACAGACCAGAGAGCCGCCTTCGCCACTGGTGTTCCTCCATATATCTACGCATTTCACCGCTACACATGGAATTCCACTCTCCTCTTCTGCACTCAAGTCTCCCAGTTTCCAATGACCCTCCCCGGTTGAGCCGGGGGCTTTCACATCAGACTTAAGAAGCCGCCTGCGCTCGCTTTACGCCCAATAAATCCG
+
FFFFFFFFFFFFFFFFFFFFFFFFFFFFFFFFFFFFFFFFFFFF:FFFFFFFFFFFFFFFFFFFFFFFFFFFFFFFFFFFFFFFFFFF:FFFFFFFFFFFFFFFFFFFFFFFFFFFFFFF,FFFFFFFFFFFFFFFFFFFFFF,FFFFFFFFFFFFFFFFFFFFFFFFFFFFFFFFFFFFFF:FFFFFFF:FFFFFFFFFFFF,FFFFF,FFFF:,F,FFFFFFFFFFFFFFFFFF:FFFF,,FFFFFF,,
@A00769:42:HV3CFDRXX:1:2101:5159:20697 2:N:0:CGAGGCCAAG+ACGGTAACAC
GGACTACGGGGGTATCTAATACACATATCAGAGCTTACCGCGGCTGCTGGCACATGTATCTTATACACATCTGACGCTGCCGACGACCGGTACCACGTGTAGATATCGGTTGTCGCCGGTTCAGGCAGAAGGGGGGGGGGGGGTGGGGGGGGGGGGGGTGGGGGGGGGGGGGGGGGGGGGGTGGGTGGGGGGGGGGGGGTGGGGGGGGGGGTGGGGGGGGGGGGGGGGGGGGGGGGGGGGGGGGGGGGGGG
+
FFFFFFFFFFFFFFFFFFFFFFFFFF,,F,FFFFF:FF,F,:F::F:FF,F,:,,:,,FFFFF,FFFFF::F:FFFFFFFFFF:F::F,FFF,F:FF::::F,,,FFF:F,FFF:,,F,,,F,,,,,,,:,,,:,:,FF:F::,FF,F::F,F,,F,:,FF::F::,:,F:,FF,F:::F:,FFF,FFF:FFFFFFF,F,,,FF:::FFFF,FF,,FF,,FFFFFFFF,:F,,,::FF,FFFF::FF:,FF
@A00769:42:HV3CFDRXX:1:2101:6090:20713 2:N:0:CGAGGCCAAG+CCGGTAACAC
GGACTACAGGGGTATCTAATCCTGTTCGCTCCCCACGCTTTCGAGCCTCAGCGTCAGTTACAGACCAGAGAGCCGCCTTCGCCACTGGTGTTCCTCCATATATCTACGCATTTCACCGCTACACATGGAATTCCACTCTCCTCTTCTGCACTCAAGTCTCCCAGTTTCCAATGACCCTCCCCGGTTGAGCCGGGGGCTTTCACATCAGACTTAAGAAACCGCCTGCGCTCGCTTTACGCCCAATAAATCCG
+
FFFFFFFFFFFFFFFFFFFFFFFFF:FFFFFFFFFFFFFFFFFFFFFFFFFFFFFFFFFFFFF:FFFFFFFFFFFFFFFFFFF:FFFFFFFFFFFFFFFFFFFFFFFFFFFFFFFFFFFFFFFF,FFFFFFFFFFF:FFFFFFFFFFFFFFFFFFFFFFFFF:FFFFFFFFFFFFFFFFFFFFFFFFFFFFFFFFFFFFFFFFF,FFFFFFFF:F:,FFFFFFFFFFF:F,FFF:FFFFFFFF,FF:FFFF
@A00769:42:HV3CFDRXX:1:2101:7835:20729 2:N:0:CGAGGCCAAG+CCGGTAACAC
GGACTACGCGGGTTTCTAATCCTGTTTGCTCCCCACGCTCTCGAGCCTCAGCGTCAGTTACAGACCAGAGAGCCGCCTTCGCCACTGGTGTTCCTCCATATATCTACGCATTTCACCGCTACACATGGAATTCCACTCTCCTCTTCTGCACTCAAGTCTCCCAGTTTCCAATGACCCTCCCCGGTTGAGCCGGGGGCTTTCACATCAGACTTAAGAAACCGCCTGCGCTCGCTTTACGCCCAATAAATCCG
+
FFFFFFFFFFFFFFFFFFFFFFFFFFFFFFFFFFFFF:FFFFFFFFFFF,FFFFFFF,F,FFFF,FFFFFFF,:FFF:F:FFFFFFFFF:FF,FFFFFF:FFF,FFFFFFF:FFFFFFFF,FFF::FFFFFFFFFFFFFF,FFFFFFFF:FFFFFFFFFFFFFFFF,FFF,FFFFF:FFFFF:FFFFFFFFF:FFFFF,FFFFF:FF:FFFFFFFFFFFFFF:FFFFFFF:FF:F,F:FFFFFFFF:FFFF
@A00769:42:HV3CFDRXX:1:2101:18014:20729 2:N:0:CGAGGCCAAG+CCGGTAACAC
GGACTACTCGGGTATCTAATCCTGTTCGCTCCCCACGCTTTCGAGCCTCAGCGTCAGTTACAGACCAGAGAGCCGCCTTCGCCACTGGTGTTCCTCCATATATCTACGCATTTCACCGCTACACATGGAATTCCACTCTCCTCTTCTGCACTCAAGTCTCCCAGTTTCCAATGACCCTCCCCGGTTGAGCCGGGGGCTTTCACATCAGACTTAAGAAACCGCCTGCGCTCGCTTTACGCCCAATAAATCCG
+
FF:FFFFFFFFFFFFFFFFFFFFFFFFFFFFFFFFFFFFFFFFFFFFFFFFFFFFFFFFFFF:FFFFF:FFFFFFFFFFFFF:FFFFFFF:FFFFFFFFFFFFFFFFFFFFFFFFFFFFFFFFFFFFFFFFFFFFFFFFFFFFFFFF,FFFFFFFFFFFFFFFFFFFFFFFFFFFFFFFFFFFFFFFFFFF:FFFFFFFFFFFF,FFFFFFFFFF:FFFFFFFFFFFFFF,FFFFFFFFFFFFFFFFFF,F
@A00769:42:HV3CFDRXX:1:2101:14326:20760 2:N:0:CGAGGCCAAG+CCGGTAACAC
GGACTACCGGGGTTTCTAATCCTGTTCGCTCCCCACGCTTTCGAGCCTCAGCGCCAGTTACAGACCAGAGAACCGCCTTCGCCACTGGTGTTCCTCCATATATCTACGCATTTCACCGCTACACATGGAATTCCACTCTCCTCTTCTGCACTCAAGTCTCCCAGTTTCCAATGACCCTCCCCGGTTGAGCCGGGGGCTTTCACATCAGACTTAAGAAACCGCCTGCGCTCGCTTTACGCCCAAGAAATCCG
+
FFFFFFFFFFFFFFFFFFFFFFFFFFFFFFFFFFFFFFFFFFFFFFFFFFFFFFFFFFFFFFFFFFFFFF,FFFFFFF:FFFF::FFFFFFFFFFFFFFFFFFFFFFF:FFFFFF:FFF:FF::FFFF,FFFFFFFFFFF,:FF:FFFFFFF:FFFFFFFFF,F,FFFFF:FFFFFFFF,FFFFFFF:FFFFFFFF:FFFFFFFFFFFF:FFFFFFF:,FF:F,F:FFFFFF:,FFFF:F:,F,,,FFF::
@A00769:42:HV3CFDRXX:1:2101:19117:20791 2:N:0:CGAGGCCAAG+CCGGTAACAC
GGACTACAGGGGTTTCTAATCCTGTTCGCTCCCCACGCTTTCGAGCCTCAGCGTCAGTTACAGACCAGAGAGCCGCCTTCGCCACTGGTGTTCCTCCATATATCTACGCATTTCACCGCTACACATGGAATTCCACTCTCCTCTTCTGCACTCAAGTCTCCCAGTTTCCAATGACCCTCCCCGGTTGAGCCGGGGGCTTTCACATCAGACTTAAGAAACCGCCTGCGCTCGCTTTACGCCCAATAAATCCG
+
FFFFF:FFFFFFFFFFFFFFFFFF:FFFFFFFFFFFFFF,FFFFFFFFFFFFFFFFFFFFFF:FFF:FFFFFFFFFFFFFFFFFF:FFFF:FFFFFFFFFFFFFFFFFFFFFFFFFFFFFFFFFFFFFF:F:FFF:FFFFFFFFFFFFFFFFFFFFFFFF,F:F:FFFFFFFF,F:FFFFFFFFF,F:FFFF:FFFFFFFFFFFFFF,FFF:FFFFF:F:FF:,FF,FFFF:FFFFFFFFFFFFF,:,FFF
@A00769:42:HV3CFDRXX:1:2101:11324:20823 2:N:0:CGAGGCCAAG+CCGGTAACAC
AGACTACACGGGTTTCTAATCCTGTTTGCTCCCCACGCTTTCGAGCCTCAGCGTCAGTTACAGACCAGAGAGCCGCCTTCGCCACTGGTGTTCCTCCATATATCTACGCATTTCACCGCTACACATGGAATTCCACTCTCCTCTTCTGCACTCAAGTCTCCCAGTTTCCAATGACCCTCCCCGGTTGAGCCGGGGGCTTTCACATCAGACTTAAGAAACCGCCTGCGCTCGCTTTACGCCCAATAAATCCG
+
FFFFFFFFFFFFFFFFFFFFFFFFFFFFFFFFFFFFFFFFFFFFFFFFFFFFFFFFFFFFFFFFFFFFFFFFFFFFFFFFFFFFFFFFFFFFFFFFFFFFFFFFFFFFFFFFFFFFFFFFFFFF:FFFFFFFFFFFFFFFFFFFFFFFFFFFFFFFFFFFFFFFFFFFFFFFF:FFFFFFFFFFFFF:FFFFFFFFFFFFFFFFFFFFFFFFFFFFFFF::F:F::FFFFFFFFFFF,FFFFFFFFF::F,
@A00769:42:HV3CFDRXX:1:2101:22372:20823 2:N:0:CGAGGCCAAG+CCGGTAACAC
GGACTACAAGGGTTTCTAATCCTGTTTGCTCCCCACGCTTTCGAGCCTCAGCGTCAGTTACAGACCAGAGAGTCGCCTTCGCCACTGGTGTTCCTCCATATATCTACGCATTTCACCGCTACACATGGAATTCCACTCTCCTCTTCTGCACTCAAGTCTCCCAGTTTCCAAAGACCATCCCCGGTTGAGCCGGGGGCTTTCACATCAGAATTAAGAAACCCCCTGCGCTCGCTTTACGCCCAATAAATCCG
+
FFFFFFFFFFFFFFFFFFFFFFFF,FFFFFFFFFFFFFF::FFFFFFFFF:FFFFFF:FFFFFFFFFFFFFF:FFFFFFFFFFF,,FFFFFFFFFF:F:FFFFFFFF:FFF:F,FFF,F,F:FFFF,FFF:,,FFFFFFFF,,:F,:,:F:,FFFF:F,FFFF:F,,F::F,:FFF,,FFFF::FF,FFF,F:FFFFFF:,F,F,FFFF,,,FFFFFFF,,FF,,FF:FF,F,F,::F:F,,,:F:FFFF:
@A00769:42:HV3CFDRXX:1:2101:27905:20854 2:N:0:CGAGGCCAAG+CCGGTAACAC
GGACTACGGGGGTATCTAATCCTGTTTGCTCCCCACGCTTTCGAGCCTCAGCGTCAGTTACAGACCAGAGAGTCGCCTTCGCCACTGGTGTTCCTCCATATATCTACGCATTTCACCGCTACACATGGAATTCCACTCTCCTCTTCTGCACTCAAGTCTCCCAGTTTCCAATGACCCTCCCCGGTTGAGCCGGGGGCTTTCACATCAGACTTAAGAAACCGCCTGCGCTCGCTTTACGCCCAATAAATCCG
+
FFFFFFFFFFFFFFFFFFFFFFFFFFFFFFFFFFFFFFFFFFFFFFFFFFFFFFF:FFFFFFFF:FFFFFFFFFFF:FFFFF:FFFFFFFFFFFFFFFFFFFFFFFFFFFFFFFFFFFFFFFFFFFFFFFFFFFFFFFFFFFFFFF:FFFFFFFFFFFFFFFFFFFFFF:FF:FF,FFFFFFF:FFFFFFFF:FFFFFFFFFFFFFFF:FFFF:,F:FFFFFF:FFFFFFFFFFFFF:FFFFFFF:FFF,,
@A00769:42:HV3CFDRXX:1:2101:29478:20885 2:N:0:CGAGGCCAAG+CCGGTAACAC
GGACTACTGGGGTTTCTAATCCTGTTTGCTCCCCACGCTTTCGAGCCTCAGCGTCAGTTACAGACCAGAGAGCCGCCTTCGCCACTGGTGTTCCTCCATATATCTACGCATTTCACCGCTACACATGGAATTCCACTCTCCTCTTCTGCACTCAAGTCTCCCAGTTTCCAATGACCCTCCCCGGTTGAGCCGGGGGCTTTCACATCAGACTTAAGAAACCGCCTGCGCTCGCTTTACGCCCAATAAATCCG
+
FFFFFFFFFFFFFFFFFFFFFFFFFFFFFFFFFFFFFFFFFFFFFFFFFFFFFFFFFFFFFFFFFFFFFFFFFFFFFFFFFFFFFFFFFFFFFFFFFFFFFFFFFFFFFFFFFFFFFFFFFFFFFFFFFFFFFFFFFFFFFFFFFFFFFFFFFFFFFFFFFFFFFFFFFFFFFFFFFFFFFFFFFFFFFFFFFFFFFFFFFFFFFFFFFFFFFFFFFFFFFFFFFFFFFFFFFFFFF:FFFFFFFFFFF:F
@A00769:42:HV3CFDRXX:1:2101:15185:20901 2:N:0:CGAGGCCAAG+CCGGTAACAC
GGACTACTCGGGTATCTAATCCTGTTCGCTCCCCACGCTTTCGAGCCTCAGCGTCAGTTACAGACCAGAGAGCCGCCTTCGCCACTGGTGTTCCTCCATATATCTACGCATTTCACCGCTACACATGGAATTCCACTCTCCTCTTCTGCACTCAAGTCTCCCAGTTTCCAATGACCCTCCCCGGTTGAGCCGGGGGCTTTCACATCAGACTTAAGAAACCGCCTGCGCTCGCTTTACGCCCAATAAATCCG
+
FFFFFFFFFFFFFFFFFFFFFFFFFFFFFFFFFF,FFF:FFFFFFFFFFFFFFFFFFFFFFFF:FFFFFFFFFFFFFFFFFFFFFFFFFFFFFFFFFFFFFFFFFFFFFF:F,FFFFFFFFFFFFFFFFFFFFFFFFFFFFFFFFFFFFFFFFFFFFFFFFFFFFFFFFFFF,FFF:FFFFFFF:FF:FFFF:FFFFF,FFFFFFFFF:FFFFFFFFFFF,FFF,FFFFF:FFFFFFFFF:FF,FFFFFFF
@A00769:42:HV3CFDRXX:1:2101:6686:20932 2:N:0:CGAGGCCAAG+CCGGTAACAC
GGACTACTAGGGTATCTAATCCTGTTTGCTCCCCACGCTTTCGAGCCTCAGCGTCAGTTACAGACCAGAGAGTCGCCTTCGCCACTGGTGTTCCTCCATATATCTACGCATTTCACCGCTACACGTGGAATTCCACTCTCCTCTTCTGCACTCAAGTCTCCCAGTTTCCAATGACCCTCCCCGGTTGAGCCGGGGGCTTTCACATCAGACTTAAGAAACCGCCTGCGCTCGCTTTACGCCCAGTAAATCCG
+
FFFFFFFFFFFFFFFFFFFFFFFFFFFFFFFFFFFFFFFFFFFFFFFFFFFFFFFFFFFFFFFFFFFFFFFFFFFFFFFFFFFFFFFFFFFFFFFFFFFFFFFFFFF:FFFFFF:FFFFFFFFFFFFFFFFFFFFFFFFFFFFFFFFFFFFFFFFFFFFFFFFFFFFFFFF:F,FFF:FFFFF,FFFFFFFFFFFFFFFFFFFFFFFFFFFFF:F:FFFF,FFFFFFFFFFFFFFFFFFFFFFFF:FFFF,
@A00769:42:HV3CFDRXX:1:2101:13033:20932 2:N:0:CGAGGCCAAG+CCGGTAACAC
GGACTACGAGGGTTTCTAATCCTGTTTGCTCCCCACGCTTTCGAGCCTCAGCGTCAGTTACAGACCAGAGAGCCGCCTTCGCCACTGGTGTTCCTCCATATATCTACGCATTTCACCGCTACACATGGAATTCCACTCTCCTCTTCTGCACTCAAGTCTCACAGTTTCCAATGACCCTCCCCGGTTGAGCCGGGGGCTTTCACATCAGACTTAAGAAACCGCCTGCGCTCGCTTTACGCCCAATAAATCCG
+
FFFFFFFFFFFFFFFFFFFFFFFFFF,FFFFFFFFFFFFFFFFF:FFFFFFFFFFFFFFFFFFFFFFFFFF:F,FFFFFFFFFF,:FFFFFFFFFFFFFFFFFFFF:FFFFFFFFFFFFFFFFFFFFF,FFFFFFFF,FFFFFFFFFFFFFFF,FF:FFF,FFFFFFFFFFFFF:F,FFFF:FFFFF:FFFFFFF:,FF:FFFFFF:FF:F,::FFF,,FF,FFFFFFFF:FF:F::,FFF,FFFFFFF:F
@A00769:42:HV3CFDRXX:1:2101:30743:20948 2:N:0:CGAGGCCAAG+CCGGTAACAC
GGACTACGGGGGTTTCTAATCCTGTTTGCTCCCCACGCTTTCGAGCCTCAGCGTCAGTTACAGACCAGAGAGTCGCCTTCGCCACTGGTGTTCCTCCATATATCTACGCATTTCACCGCTACACATGGAATTCCACTCTCCTCTTCTGCACTCAAGTCTCCCAGTTTCCAATGACCCTCCCCGGTTGAGCCGGGGGCTTTCACATCAGACTTAAGAAACCGCCTGCGCACGCTTTACGCCCAATAAATCCG
+
FFFFFFF:FFFFFFFFFFFFFFFFFFFFFFFFFFFFFFFFFFFFFFFFFFFFFFFFFFFFFFFFFFFFFFFFFFFFF,FFFFFFFF:FFFFFFFFFFFFF:F:F::F:F:FFFFFF:FFF:,FF,,:FF:FFFFFFFFFFFF:F,FFFFFF:FFF,FFFFFF,:FF,FFF::F,:FFFFFFFF,F,FFFFFF:FFFF:FFF,,F:FFF::F,FF,FF,:F,F,F,FFF,,FF,FFFF:FFFF,FFFF::F:
@A00769:42:HV3CFDRXX:1:2101:10511:21010 2:N:0:CGAGGCCAAG+CCGGTAACAC
GGACTACTAGGGTATCTAATACACATCTGACGCTGCCATACCGCGGCGGCTGGCAC
+
FFFF:F:,F,:F,FFF::FFF,F:FF:F,:,,FF:,,,,F,:FF:F,,F:FF,,FF
@A00769:42:HV3CFDRXX:1:2101:29857:21042 2:N:0:CGAGGCCAAG+CCGGTAACAC
GGACTACCGGGGTTTCTAATACACATCTGACGCTGCCGCTGCCTTATCGCGGCTGCTGGCAC
+
FFFFFFFFFFFFFFFFFFFFFFFFFFFFFFFFFFFFFFFFFFF,FFFFFFFFFFFFFFFF:F
@A00769:42:HV3CFDRXX:1:2101:25979:21089 2:N:0:CGAGGCCAAG+CCGGTAACAC
GGACTACACGGGTTTCTAATCCTGTTCGCTCCCCACGCTTTCGAGCCTCAGCGTCAGTTACAGACCAGTGAGCCGCCTTCGCCACTGGTGTTCCTCCATATATCTACGCATTTCACCGCTACACATGGAATTCCACTCTCCTCTTCAGCACTCAAGTCTCCCAGTTTCCAATGACCATCCCCGGTTGAGCCGGGGGCTTTCACAACAGACATAAGAAACCGCCTGCGCTCGCTTTACGCCCAATAAATCCG
+
FFFFFFF,F,:FFFF:F,FFFFFFFFFFFFFF,:FFFFFFFF,F,FFFF:::FFFFF:F:FF,,FFFF,,FFF,:FFFF,:FFF,FFFFFFFFFFFFFFFFFF,FFF:FFF:FFFFFFFFF,FFFFF,FFFFFFFF:F:FFFFF,F,,:F:FFFF,F::F:,,FFFFFFFFF:FF:,,F::FF:F:,F,FFF,,FFFFFFFFFF,FFFF,,F:,,:,F,F:FFF,F,FFFF,:FFFF:,FFFF,:F:F:,,
@A00769:42:HV3CFDRXX:1:2101:30481:21120 2:N:0:CGAGGCCAAG+CCGGTAACAC
GGACTACTGGGGTTTCTAATCCTGTTCGCTCCCCACGCTTTCGAGCCTCAGCGTCAGTTACAGACCAGAGAGCCGCCTTCGCCACTGGTGTTCCTCCATATATCTACGCATTTCACCGCTACACATGGAATTCCACTCTCCTCTTCTGCACTCAAGTCTCCCAGTTTCCAATGACCCTCCCCGGTTGAGCCGGGGGCTTTCACATCAGACTTAAGAAACCGCCTGCGCTCGCTTTACGCCCAATAAATCCG
+
FFFFFFFFFFFFFFFFFFFFFFFFFFFFFFFFFFFFFFFFFFFFFFFFFFFFFFFFFFFFFFFFFFFFFFFFFFFFFFFFFFFFFFFFFFFFFFFF:FFFFFFFFFFFFFFF,,FFFFFFFFFF,FFFFFFF:FFFFFFFFFFFFFFFFFFFFFFFFFFFFFFFFFFFF:::FFFFFFFFFFFFFFFFFFF:FFFFFFFFFFFFFFFFFFFFFFFFF:FFFFFFFFFFFFFFF:FFFFFFFF::FFFFFFF
@A00769:42:HV3CFDRXX:1:2101:10312:21136 2:N:0:CGAGGCCAAG+CCGGTAACAC
GGACTACGGGGGTATCTAATCATGTTTGCTCCCCACACTTTCGTGCCTCAACGTCAGTTATCGTCCAGAAAGTCGCCTTCGCCACTGGTGTTCCTCCTAATATCTACGCATTTCACCGCTACACTAGGAATTCCACTTTCCTCTCCGACACTCAAGGAGAATAGTTTTGGTTGCAGTTCCTCAGTTGAGCCGAGGGATTTCACAACCAACTTGTTCTTCCGTCAACGCACCCTTTACACCCAATAATTCCG
+
FFFFFFFFFFFFFFFFFFFFFFFFFFFFFFFFFFFFFFFFFFF:FFFFFFFFFFFFFFF:FF:FFFFF:FFFFFFFFFFFFFFFFFFFFFFFFFFFFFF:FFFFFFFFFFFF:FFFF,FFFF:FF:F:FFFFFFFFF:FFFFFFFF::FFFFFFFF:FFF:FFFFFFFFF::FFFFFFFFFFFFFFFFFFFFFFF:FFFFFFFF,FFFFF:FFFFF:FFFF,F:FFFF:FFFFFFFF,FFFFFFFF:FF,:
@A00769:42:HV3CFDRXX:1:2101:27010:21183 2:N:0:CGAGGCCAAG+CCGGTAACAC
GGACTACCAGGGTTTCTAATCCTGTTTGCTCCCCACGCTTTCGAGCCTCAGCGTCAGTTACAGACCAGAGAGTCGCCTTCGCCACTGGTGTTCCTCCATATATCTACGCATTTCACCGCTACACATGGAATTCCACTCTCCTCTTCTGCACTCAAGTCTCCCAGTTTCCAATGACCCTCCCCGGTTGAGCCGGGGGCTTTCACATCAGACTTAAGAAACCGCCTGCGCTCGCTTTACGCCCAATAAATCCG
+
FFFFFFFFFFFFFFFFFFFFFFFFFFFFFFFFFFFFFFFFFFFFFFFFFFFFFFFFFFFFFFFFFFFFFFFFFFFFFFFFFFFFFFFFFFFFFFFFFFFFFFFFFFFFFFF:FFFFFFFFFFFFFFFFF,FFFFFFFFFFFFFFFFFFFFFFFF:FFFFF:FFFFFFFF,FFFFFFFFFFFF,FF:FFFFFFFFFFFFF,FFFFFFFFFFF:FFFF:FFFFFFFF:FF:FFFF:FFFFF:FFF,FFFFF:F
@A00769:42:HV3CFDRXX:1:2101:32117:21198 2:N:0:CGAGGCCAAG+CCGGTAACAC
GGACTACCAGGGTTTCTAATCCTGTTTGCTCCCCACGCTTTCGAGCCTCAGCGTCAGTTACAGACCAGAGAGTCGCCTTCGCCACTGGTGTTCCTCCATATATCTACGCATTTCACCGCTACACATGGAATTCCACTCTCCTCTTCTGCACTCAAGTCTCCCAGTTTCCAATGACCCTCCCCGGTTGAGCCGGGGGCTTTCACATCAGACTTAAGAAACCGCCTGCGCTCGCTTTACGCCCAATAAATCCG
+
FFFFFFFFFFFFFFFFFFFFFFFFFFFFFFFFFFFFFFFFFFFFFFFFFFFFFFFFFFFFFFFFFFFFFFFFFFFFFFFFFFF:F:FFFFFFFFFFFFFFFFFFFFFFFF:FFFFFFFF:FFFFF:FFF,FFFFFFFFFFFFFFFFFFFFFFFFFFFF:FFFFF,FFFFFFFF:FFFFFFFFFFFFFFFFFFFFFFFFFFFFFFFFFFFFFFFFFFFFFF,FFFFFFFFFFFF:FFFFFFF:F,FFFFFFF
@A00769:42:HV3CFDRXX:1:2101:25816:21214 2:N:0:CGAGGCCAAG+CCGGTACCAC
GGACTACGCGGGTTTCTAATCCTGTTCGCTCCCCACGCTTTCGAGCCTCAGCGTCAGTTACAGACCAGAGAGCCGCCTTCGCCACTGGTGTTCCTCCATATATCTACGCATTTCACCGCTACACATGGAATTCCACTCTCCTCTTCTGCACTCAAGTCTCCCAGTTTCCAATGACCCTCCCCGGTTGAGCCGGGGGCTTTCACTTCAGACTTAAATAACCGTCTGCGCTCGCTTTACGCCCAATAAATCAG
+
FFFFFFFFFFFFFFFF,FFFF,FF:FFFFFFFFFFFFFFF,FFFFFF,FFFF:FFFF,FFFFFFFFFFFFFFFF::FFFFFFFFFFFFFFFFFFFFFFFFF:FF:FFFFFFFFFFFFFFFFFFFFFFFFFFFFFFF:FFFFFFFFFFFFFFFFFFFFFFFFFF:FFFFFFFFF:F,FFFFFFFFFFFFF:FFFFFFFFFFFFFFF:F,FFFFFFFFF::FF,FFF,F,FF,FFFFFF,:FFFFFFFFFF:,
@A00769:42:HV3CFDRXX:1:2101:24804:21245 2:N:0:CGAGGCCAAG+CCGGTAACAC
GGACTACCAGGGTTTCTAATGATTACCGCGGCGGCTGACAC
+
FFFFFFFFFFFFFFFFFFFFFF:F,FFFFFFFFFFFFFFFF
@A00769:42:HV3CFDRXX:1:2101:24514:21277 2:N:0:CGAGGCCAAG+CCGGTAACAC
GGACTACTAGGGTTTCTAATCCTGTTCGCTCCCCACGCTTTCGAGCCTCAGCGTCAGTTACAGACCAGAGAGCCGCCTTCGCCACTGGTGTTCCTCCATATATCTACGCATTTCACCGCTACACATGGAATTCCACTCTCCTCTTCTGCACTCAAGTCTCCCAGTTTCCAATGACCCTCCCCGGTTGAGCCGGGGGCTTTCACATCAGACTTAAGAAACCGCCTGCGCTCGCTTTACGCCCAATAAATCCG
+
FFFFFFFFFFFFFFFFFFFFFFFFFFFFFFFFFFFFFFFFFFF:FFFFFFFFFFFFFFF:FFFF:FFFF:FFFFFFF:FFFFFFFFFFFFFFFFFFFFFFFFFFFFF:FFFFFFF:FFFFFFFF:FFFFFFFF:FFFFFF,FFF:FFFFFFFFFFFFFFFF:FFFFFFFFFF,FFFFFFF:F:,FF:FFFFFF:FFFF:FFFFF,FFFFFFFF:FFFF,:,FFFFF:FFF:FFFFFF,FFFFFFFFFFFF,
@A00769:42:HV3CFDRXX:1:2101:27498:21308 2:N:0:CGAGGCCAAG+CCGGTAACAC
GGACTACTCGGGTTTCTAATGCACATCTGACGCTGCCTTACCGCGGCTGCTGGCACCTGTCTCTTATAACATCTGACGCTGCCGACGACCGGTAACACGTGTAGATCTCGGTGGTCGCCGTATCATTAAAAAAGGGGGGGGGGGGGGGGGGGGGGGGGGGGGGGGGGGGGGGGGGGGGGGGGGGGGGGGGGGGGGGGGGGGGGGGGGGGGGGGGGGGGGGGGGGGGGGGGGGGGGGGGGGGGGGGGGGGGG
+
FFFFFFFFFFFFFFFFFFFFFFFFFFFFFFFFFFFFFFFFFFFFFFFFFFFFFFFFFFFFFFFFFFFFFFFFFFFFFFFFFFFFFFFFFFFFFF:FFFFFFFFFFFFFFFFFFFFFFF:FFFFFFFFF:FF:,::FFFFFFFFFFFFFFFFFFFFFFFFFFFFFFFFFFFFFFFFFFFFFFFFFFFFFFFFFFFFFFFFFFFFFFFFFFFFFFFFFFFFFFFFFFFFFFFFFFFFFFFFFFFFFFFFFFFF
@A00769:42:HV3CFDRXX:1:2101:14127:21386 2:N:0:CGAGGCCAAG+CCGGTAACAC
GGACTACCAGGGTTTCTAATCCTGTTTGCTCCCCACGCTTTCGAGCCTCAGCGTCAGTTACAGACCAGAGAGCCGCCTTCGCCACTGGTGTTCCTCCATATATCTACGCATTTCACCGCTACACATGGAATTCCACTCTCCTCTTCTGCACTCAAGTCTCCCAGTTTCCAATGACCCTCCCCGGTTGAGCCGGGGGCTTTCACATCAGACTTAAGAAACCGCCTGCGCTCGCTTTACGCCCAATAAATCCG
+
FFFFF:F:F:FFFFFFF,F:FFFFFFFFFFFFFFFFFFFFFFFFFFFFFFFFFF:FF:FFFFFFFFF:FFFFFFFFF,,FFFF,,FFFFFFFFFFFFFF:FF,F:F:FFFFFFFFFFFFFFFFFFFFFF:FFFFFFFFFF,FFFFFFFFFF:FF:FFFFFFFFFF:FFFF,FFFFFFFFFFFFFFFFF::FFFF:FFFFFFFFF:FFFFFFFFFFFFFFFFF,,:FFFFFFFFFFFFF:FF:::::FFFF:
@A00769:42:HV3CFDRXX:1:2101:24523:21418 2:N:0:CGAGGCCAAG+CCGGTAACAC
GGACTACTAGGGTTTCTAATCCTGTTTGCTCCCCACGCTTTCGAGCCTCAGCGTCAGTTACAGACCAGAGAGTCGCCTTCGCCACTGGTGTTCCTCCATATATCTACGCATTTCACCGCTACACATGGAATTCCACTCTCCTCTTCTGCACTCAAGTCTCCCAGTTTCCAATGACCCTCCCCGGTTGAGCCGGGGGCTTTCACATCAGACTTAAGAAACCGCCTGCGCTCGCTTTACGCCCAATAAATCCG
+
FFFFFFFFFFFFFFFFF:FFFFFFFFFFFFFFFFFFFFFFFFFFF:FFFFFFF:FFF,FFFFFFFFFFFFFFFFFFFFFFFFFF:,FFFFFFFFF:FFF:FFFFFFFFFF:F:F,FFF:FFFFFF:FFF:F,FFFF::FFFFF,FFFFFFFFF:,,:FFFFFFFF,:FFFFFF,F:FFFFFFFFFFFFFFFF:FFFFF:F:FFFF:,FFFFFF::FFFFFFFFFFFFFFF,FF,FFFFF:FFFF,:FFFFF
@A00769:42:HV3CFDRXX:1:2101:8368:21527 2:N:0:CGAGGCCAAG+CCGGTAACAC
GGACTACACGGGTATCTAATCCTGTTCGCTCCCCACGCTTTCGAGCCTCAGCGTCAGTTACAGACCAGAGAGCCGCCTTCGCCACTGGTGTTCCTCCATATATCTACGCATTTCACCGCTACACATGGAATTCCACTCTCCTCTTCTGCACTCAAGTCTCCCAGTTTCCAATGACCCTCCCCGGTTGAGCCGGGGGCTTTCACATCAGACTTAAGAAACCGCCTGCGCTCGCTTTACGCCCAATAAATCCG
+
FFFFFFFFFF:FFFFFFFFFFFFFFFFFFFFFFF,:FFFFFFFFF:FF:FFFFFF:FFF:F:FFFFFFFFFFFF:FFFFFF:FFFFFFFFFFFFFFFFFFFFFFFFFFFFFF:FFFFFFFFFFFFFFFFFFFFFFFFFFFFFFFFFFFF,F:FFF:FFFFFFFFFFFFFFFF:FFFFFFFFFF:FFFFFFFFFFFFFFFFF:FFFFFFFFFFFFFFFFFFFFFF:FFFFFFFFFF:FFFFFFF,FFFFFFF
@A00769:42:HV3CFDRXX:1:2101:10881:21527 2:N:0:CGAGGCCAAG+CCGGTAACAC
GGACTACCGGGGTATCTAATCCTGTTTGCTCCCCACGCTTTCGAGCCTCAGCGTCAGTTACAGACCAGAGAGCCGCCTTCGCCACTGGTGTTCCTCCATATATCTACGCATTTCACCTCTACACATGGAATTCCACTCTCCTCTTCAGCACTCAAGTCTCCCAGTTTACAATGACCCTCCCCGGTTGAGCCGGGGGCTTTCACATCAGACTTAAGAAACCGCCTGCGCTCGCTTTACGCCCAATAAATCCG
+
FFFFFFFF:FFFFFFFFFF:FFFFFFFFFFFFFFFF:FFF:FFFFFFFFFFFFFFFF:FFF:FFFFFFFFFFFFFFFF:FFFFFFFFFFFF:FFFFFF,FFFFFFFFF,FFFFFFFF,FFFFFFF,FFFFFFFFFFFFFFFFFFF,,FFFFFFFFFFF::FFFFFFF,FFFFFFFF:FFFFFF:FFFFFFF,,FFF:F:FF:F,FF,,:FFFFF,FF,F:FFFF,FFF,F,FFFFFFFFFFFFFFFF:FF:
@A00769:42:HV3CFDRXX:1:2101:15365:21652 2:N:0:CGAGGCCAAG+CCGGTAACAC
GGACTACGGGGGTATCTAATCCTGTTTGCTCCCCACGCTTTCGAGCCTCAGCGTCAGTTACAGACCAGAGAGCCGCCTCCGCCACTGGTGTTCCTCCATATATCTACGCATTTCACCGCTACACATGGAATTCCACTCTCCTCTTCTGCACTCAAGTCTCCCAGTTTCCAATGACCCTCCCCGGTTGAGCCGGGGGCTTTCACATCAGACTTAAGAAACCGCCTGCGCTCGCTTTACGCCCAATAAATCCG
+
FFFFFFFFFFFFFFFFFFFFFFFFFFFFFFFFFFFFFF:FFFFFFFFFFFFFFFFFFFFFFF:FFFFFFFFFFFFFFFFFFFFFFFFFFFFFFFFFF,FFFFFFFFFFF:F:FFFFFFF:FFFFFFFFF,FFFFFFFFFFFFFFFFFFFFFFFFFFFFFFFFFFFFFFFFFFFFFFFFFFFFFFFF:FFFFFFFFFFFFFFFFFFFFFFFFFFF:FFFFFFFFFFF,FFFFFF,FFF,FFFFFFF::FFFF
@A00769:42:HV3CFDRXX:1:2101:15383:21684 2:N:0:CGAGGCCAAG+CCGGTAACAC
GGACTACGGGGGTATCTAATCCTGTTTGCTCCCCACGCTTTCGAGCCTCAGCGTCAGTTACAGACCAGAGAGCCGCCTCCGCCACTGGTGTTCCTCCATATATCTACGCATTTCACCGCTACACATGGAATTCCACTCTCCTCTTCTGCACTCAAGTCTCCCAGTTTCCAATGACCCTCCCCGGTTGAGCCGGGGGCTTTCACATCAGACTTAAGAAACCGCCTGCGCTCGCTTTACGCCCAAGAAATCCG
+
:FFFFFFFFFFFF:FFFFFFFFFFFFFFFF::FFF,F:FFFFFFFFFFFFFFFFFFF:FFFFFFFFF:FFF,FFFFFFFF:,FFFF::FFFFFF:FFFFFFFFFFFFFFFFFFFF:FFFFFFFFFFF,F:F,:FF,FFFFFFFFFFFF:FFF,FF:FFFFF:F:F:FF:F,,:FFFFFF,FFF,,F,F,FF,,F,FFFFFFFFF:FFFF::F:F,FFFFF,FFFFF:FFF:FF,FFFFFFFFF,FFFFF::
@A00769:42:HV3CFDRXX:1:2101:5222:21746 2:N:0:CGAGGCCCAG+CCGGTAACAC
GGACTACCCGGGTATCTAATCCTGTTTGCTCCCCACGCTTTCGAGACTCAGCGTCAGTTACAGACCAGAGAGTCGCCTTCGCCACTGGTGGTCCTCCATATATCTACGCATTTCACCGCTACACATGGAATTCCACTCTCCTCTTCTGCACTCAAGGCTCCCAGTTTCCAATGACCCTCCCCGGTTGAGCCGGGGGCTTTCACATCAGACTTAAGTAACCGCCTGCGCTCGCTTTCCGCCCAATAAATCCG
+
FFFFFFFFFFFF:FFFFFFFFFF:FFFFFFFFFFFFFFFFFFFF:,F:FFFFF,FFF,FFFF:F:FFFFFFFFF:F:FFF:::FF,FFFF,FFF,,FF,:,FFFFFFF,,,FFF:F:,F:,FF,::F,F,,F:FFF::FF:,:FF:,,FFF:,FF,:,:,,,,,FF,F:FF,FFFFFFFFFFFFFF,,,FFFFFFF:FFFF,:F,F,:FF,F:FF:,FFF,FFFFFF:,FFFF:::FFFFFF:,,FFF:,,
@A00769:42:HV3CFDRXX:1:2101:2600:21778 2:N:0:CGAGGCCAAG+CCGGTAACAC
GGACTACTCTGGTTTCTAATCCTGTTTGCTTCCCATGCTTTCGAGCCTCAGCGTCAGTTACAGACCAGAGAGCCGCCTTCGCCACTGGTGTTCCTCCATATATCTACGCATTTCACCGCTACACATGGAATTCCACTCTCCTCTTCTGCACTCAAGTCTCCCAGTTTCCAATGACCCTCCCCGGTTGAGCCGGGGGCTTTCACATCAGACTTAAGAAGCCGCATGCGCTCGCTTTACGCCCAATAAATCCG
+
FF:FFFFFF,FFFFFFF,FFFFFFFFFFFFFFFFFFFFFFFFF,FFFFFFFFFFFFFFFFFF:FFFFFFFFFFFFFF:FFFFFFFFFFFFFFFFFF:FFFFFFFFFFFFFFFFFFFFFF:FFFFFFFF:,FFFFFFFFFFFFFFFFFFFFFFFFF:F:FFFFFF,FFFFF,,FFFFFFFFFFF:FF::FFF:FFFFFFFFFF::FFFFF:FFFFFFFFFFFF:,FFFF:FFFF,FFFFFFFF,,F,FFFF:
@A00769:42:HV3CFDRXX:1:2101:8413:21793 2:N:0:CGAGGCCAAG+CCGGTAACAC
GGACTACTAGGGTTTCTAATCCTGTTTGCTACCCACACTTTCGAGCCTCAACGTCAGTTACAGTCCAGAAAGCCGCCTTCGCCACTGGTGTTCTTCCATATATCTACGCATTTCACCGCTACACATGGAGTTCCACTTTCCTCTACTGCACTCAAGTCATCCAGTTTCCAAAGCAATTCCTCAGTTGAGCTGAGGGCTTTCACTTCAGACTTAAATAACCGTCTGCGCTCGCTTTACGCCCAATAAATCCG
+
FFFFFFFFFFFFFFFFFFFFFFFFFFFFFFFFFFFFFFFFFFFFFFFFFFFFFFFFFFFFFFFFFFFFFFFFFFFFFFFFFFFFFFFFFFFFFFFFFFFFFFFFFFFFFFFFFFFFFFFFFFFFFFFFFFFFFFFFFFFFFFFFFFFFFFFFFFFFFFFFFFFFFFFFFF:FFF:FFFFFFFFFFFFFFFFF:FF:FFFFFFFFFF,FFFFFFFFF,FFF:,FFFFFFFF,FFFFFF,FFFFF:FF,FF:F
@A00769:42:HV3CFDRXX:1:2101:20654:21793 2:N:0:CGAGGCCAAG+CCGGTAACAC
GGACTACAAGGGTTTCTAATACACATCTCCGAGCCTTACCGCGGCTGCTGGCAC
+
FFFFFFFFFFFFFFFFFFFFFFFFFFFFFFFFFFFFFFFFFFFFFFFFFFFF:F
@A00769:42:HV3CFDRXX:1:2101:19515:21856 2:N:0:CGAGGCCAAG+CCGGTAACAC
GGACTACTCGGGTATCTAATGGCACGGAGATGTGTCTAAGAGAAAGGGACAACAGGGGTATCTACAGACCGCCGGGGCAAGCACATGGGGAGTATACACGTCTGAGGCTGCCGACGACCGGGGCGGCGGGTGGGGGGGGGGGGGGGGGGGGGGGGGGGGGGGGGGGGGGGGGGGGGGGGGGGGGGGGGGGGGGGGGGGGGGGGGGGGGGGGGGGGGGGGGGGGGGGGGGGGGGGGGGGGGGGGGGGGGGGG
+
FF:FFFF:,FFFFFFFFFFFF:F,:,FF::F,FFF,,,::F:F,,:,,F,,FF,,,,F,:,FF,,:,FF,,F,F,,,:,,,,,,,,F,,,,:,,:,,,::,:,FF,:,,,,,FF,F,,,FF,,,,,,F,F,,F,,,::FF:FF,,F:FF,::F:,F,:F:FFFFFFFFFFFFFFFFFFFFFFFFFFFFFFFFFFFFFFFFFFFFFFFFFFFFFFFFFFFFFFFFFFFFFFFFFFFFFFF:FFFFFFFFFFF
@A00769:42:HV3CFDRXX:1:2101:19976:21934 2:N:0:CGAGGCCAAG+CCGGTAACAC
GGACTACGAGGGTATCTAATCCTGTTTGCTCCCCACGCTTTCGAGCCTCAACGTCAGTTACAGTCCAGAAAGCCGCCTTCACCACTGGTGTTCTTCCATATATCTACGCATTTCACCGCTACACATGGAGTTCCACTTTCCTCTACTGCACTCAAGTCATCCAGTTTCCAAAGCAATTCCTCAGTTGAGCTGAGGGCTTTCACATCAGACTTAAGAAACCGCCTGCGCTCGCTTTACGCCCAATAAATCCG
+
FFFFFFFFFFFFFFFFFFFFFFFFFFFFFFFFFFFF:FFFFFFFFFFFFFFFFFFFFFFFFFFFFFFFFFFFFFFFFFFFFFFFFFFFFFFFFFFFFFFFFFFFFFFFFFFFFFFFFFFFFFFF:F:F,FFFFFFFFFFFFFFFFFFFFFFFFFFFFFFFFFFFFFFFFF::FFF,FFF,FFFFFFFFF:FFFF,F:FFFFFFFFFFFF:FFFFF:FFFFFF,::FFFFF:FFFFFFFFFFFF:FFFF,F,
@A00769:42:HV3CFDRXX:1:2101:15718:22075 2:N:0:CGAGGCCAAG+CCGGTAACAC
GGACTACAAGGGTTTCTAATCCTGTTTGCTCCCCACGCTTTCGAGCCTCAGCGTCAGTTACAGACCAGAGAGCCGCCTTCGCCACTGGTGTTCCTCCATATATCTACGCATTTCACCGCTACACATGGAATTCCACTCTCCTCTTCTGCACTCGAGTCTCCCAGTTTCCAATGACCCTCCCCGGTTGAGCCGGGGGCTTTCACATCAGACTTAAGAAACCGCCTGCGCTCGCTTTACGCCCAATAAATCCG
+
FFFFFFFFFFFFFFFFFFFFFFFFFFFFFFFFFFFFFFFFFFFFFFFFFFFFFFFFFFFFFFFFFFFF,FFFFFFFFFFFFFFFFFFFFFFFFFFFFFFFFFFFFFFFFFFFFFFFFFFF:FFFFFFFFF,FFFFF:FFFFFFF,FFF:FFFFFFFFFFFFFFFFFFFF,FFFF,FFFFFFFFFFFFFFFFF:FFFFFFFFFFFFFFFFFFF,FF:FFFFFFFF,FFFFFFFFFFFF:FFFFF,FFF,FFF
@A00769:42:HV3CFDRXX:1:2101:20166:22075 2:N:0:CGAGGCCAAG+CCGGTAACAC
GGACTACAGGGGTTTCTAATCCTGTTTGCTCCCCACGCTTTCGAGCCTCAGCGTCAGTTACAGACCAGAGAGCCGCCTTCGCCACGGGTGTTCCTCCATGTATCTACGCTTTTCACCGCTACACATGGAATTCCACTCTCCTCTTCTGCACTCAAGTCTCCCAGTTTCCAATGACCCTCCCCGGTTGAGCCGGGGGCTTGCCCATCAGACTTAAGAAGCCGCCGGCGCTCGCTGGACGCCCAATACATCCG
+
FFFFF,FFFFFFFFFFFFFFFFFFFFFFFFFFFFFFFFFFFFFFFF:FFFF:F:F:FFFFFFFFFF,FFF,FFFFFF,FFFFF:,,FFF:F:F:F,F:F,FF,FFF:FF,F,F,FFFF:,F:F,FFF:F,FFF,FF:,,::F:FFFF,:F,FFF,:FF,FFF:F:,F::,FFFFFF,:FFFFFFF,F:F,:F,FFFF,F,:,FFFF,F,,:,FF::F,,F,:,:,FFF,FF:F,,,FF:FF,,F,,FFF,F
@A00769:42:HV3CFDRXX:1:2101:7084:22122 2:N:0:CGAGGCCAAA+CCGGTAACAC
GGACTACGAGGGTTTCTAATCCTGTTTGCTCCCCACGCTTTCGAGCCTCAGCGTCAGTTACAGACCAGAGAGTCGCCTTCGCCACTGGTGTTCCTCCATATATCTACGCATTTCACCGCTACACATGGAATTCCACTCTCCTCTTCTGCACTCAAGTCTCCCAGTTTCCAATGACCCTCCCCGGTTGAGCCGGGGGCTTTCACATCAGACTTAAGAAACCGCCTGCGCTCGCTTTACGCCCAATAAATCCG
+
FFFFFFFFFFFFFFFFFFFFFFFFFFFFFFFFFFFFFFFFFFFFFFFFFFFFFFFFFFFFFFF:FFFFFFFFFFFFFFFFFFFFFFFFFFFFFFFFFFF,FFFFFFFFFFFFFFFFFFFFFFFFFFFFF,FFFFFFFFFFFFFFFFFFFFFFFFFFFFFFFFFFFFFFFFFFFFFFFFFFFFFFFFF:FFFFFFFFFFFFFFFFFF:FFFFFFFFFF:FFFFFFFFFFFFFFFFFFFFFFFFFFFFFFFFF
@A00769:42:HV3CFDRXX:1:2101:7374:22122 2:N:0:CGAGGCCAAG+CCGGTAACAC
GGACTACTGGGGTATCTAATCCTGTTTGCTCCCCACGCTTTCGAGCCTCAGCGTCAGTTACAGACCAGAGAGCCGCCTTCGCCACTGGTGTTCCTCCATATATCTACGCATTTCACCGCTACACATGGAATTCCACTCTCCTCTTCTGCACTCAAGTCTCCCAGTTTCCAATGACCCTCCCCGGTTGAGCCGGGGGCTTTCACATCAGACTTAAGAAACCGCCTGCGCTCGCTTTACGCCCAATAAATCCG
+
FFFFFFFFFFFFFFFFFFFFFFFFF,FFFFFFFFFFFFF:FFFFFFFFFFFFFFFFFFFFFFFFFF:FFFFFFFFFFFFFFFFFFFFFFFFFFFFFFFFFFFFFFFFFFFFFFFFFFFF:FFFFFFFFFFFFFFFFFFFFFFFFFFFFFFFFFFFFFFFFFFFFF:FFF:FFFFFFFFFFFFFFFFFFFFFFFFFFFFFFFFFFFFFFFFFFFFFFF:FFFFFFFFFFFFFFFFFFFFFFFFF:FF:FFFF
@A00769:42:HV3CFDRXX:1:2101:23710:22138 2:N:0:CGAGGCCAAG+CCGGTAACAC
GGACTACTGGGGTATCTAATCCTGTTTGCTACCCACACTTTCGAGCCTCAACGTCAGTTACAGTCCAGAAAGCCGCCTTCGCCACTGGTGTTCTTCCATATATCTACGCATTTCACCGCTACACATGGAGTTCCACTTTCCTCTACTGCACTCAAGTCATCCAGTTTCCAAAGCAATTCCTCAGTTGAGCTGAGGGCTTTCACTTCAGACTTAAATAACCGTCTGCGCTCGCTTTACGCCCAATAAATCCG
+
FFFFFFFFFFFFFFFFFFFFFFFFFFFFFFFFFFFFFFFFFFFFFFFFFFFFFFFFFFFFFFFFFFFFFFFFFFFFFFFFFFFFFFFFFFFFFFFFFFFFFFFFFFFFFFFFFFFFFFFFFFFFFFFFFFFFFF:FFFFFFFFFFFFFFFFFFFFFFFFFFFFFFFFFFFFFF,FFFF:FFFFFFFFFFFFF:FFFFFFFFFFFFFFFFFFFFF:FFF,F,,FFF,:FFFFFFFFFF,F:FF:FFFFF:FF
@A00769:42:HV3CFDRXX:1:2101:15863:22169 2:N:0:CGAGGCCAAG+CCGGTAACAC
GGACTACGAGGGTATCTAATCCTGTTTGCTCCCCACGCTTTCGAGCCTCAACGTCAGTTACAGTCCAGAAAGCCGCCTTCGCCACTGGTGTTCTTCCATATATCTACGCATTTCACCGCTACACATGGAGTTCCACTTTCCTCTACTGCACTCAAGTCATCCAGTTTCCAAAGCAATTCCTCAGTTGAGCTGAGGGCTTTCACTTCAGACTTAAATAACCGTCTCCGCTCGCTTTACGCCCAATAAATCCG
+
FFFFFFFFFFFFFFFFFFFFFFFFFFFFFFFFFFFFFFFFFFFFFFFFFFFFFFFFFFFFFFFFFFFFFFFFFFFFF:FFFFFFFFFFFFFFFF:FFFFFFFFFFFFFFFFFFFFFFFFFFFFFFFF:,FFFFFFFFFFFFFFF,FFFFFFFFFFFFFFFFFFFFFFFFFFFFFF:FFFFFFFFFFFFFFFFFFFFFFFFFFFFFFF,FFFFFFFFFFFF:,FF,FFFFFFF,FFFFFFFFFF:FFFFFFF
@A00769:42:HV3CFDRXX:1:2101:8278:22185 2:N:0:CGAGGCCAAG+CCGGTAACAC
GGACTACGGGGGTATCTAATCCTGTTTGCTACCCACACTTTCGAGCCTCAACGTCAGTTACAGTCCAGAAAGCCGCCTTCGCCACTGGTGTTCTTCCATATATCTACGCATTTCACCGCTACACATGGAGTTCCACTTTCCTCTACTGCACTCAAGTCATCCAGTTTCCAAAGCAATTCCTCAGTTGAGCTGAGGGCTTTCACTTCAGACTTAAATAACCGTCTGCGCTCGCTTTACGCCCAATAAATCCG
+
FFFFFFFFFFFFFFFFFFFFFFFFFFFFFFFFFFFFFFFFFFFFFFFFFFFFFFFFFFFFFFFFFFFFFFFFFFFFFFFFFFFFFFFFFFFFFFFFFFFFFFFFFFFFFFFFFFFFFFFFFFFFFFFFFFFFFFFFFFFFFFFFFFFFFFFFFFFFFFFFFFFFFFFFFFFFFFFFFFFFFFFFFFFFFFFFFFFFFFFFFFFFFFFFFFFFFFFFFFFF:FFFFFFFFFFFFFFFFFFFFFFFFFFFF:F
@A00769:42:HV3CFDRXX:1:2101:26431:22185 2:N:0:CGAGGCCAAG+CCGGTAACAC
GGACTACGGGGGTTTCTAATACACATCTGACGCTGCCTTACCGCGGCTGCTGGCAC
+
FFFFFFFFFFFFFFFFFFFFFFFFFFFFFFFFFFFFFFFFFFFFFFFFFFFFFFFF
@A00769:42:HV3CFDRXX:1:2101:26223:22200 2:N:0:CGAGGCCAAG+CCGGTAACAC
GGACTACGAGGGTTTCTAATCCTGTTTGCTCCCCACGCTTTCGAGCCTCAGCGTCAGTTACAGACCAGAGAGCCGCCTTCGCCACTGGTGTTCCTCCATATATCTACGCATTTCACCGCTACACATGGAATTCCACTCTCCTCTTCTGCACTCAAGTCTCCCAGTTTCCAATGACCCTCCCCGGTTGAGCCGGGGGCTTTCACATCAGACTTAAGAAACCGCCTGCGCTCGCTTTACGCCCAATAAATCCG
+
FFFFFFFFFFFF:FFFFFFFFFFFFFFFFFFFFFFFFFFFFFFFFFFFFFFFFFFFFFF:FFFFFFFFFFFFFFFFFF,FFFFFFFFFFFFFFFFFFFFFFFFFFFFFFF:FFFFFFFFFFFFFFFFFFFFFFFFFFFFFFFFFFFFFFFFFFFF,:FFFFFFF:FFF,FFFFFFFFFFFFFF:F:FFFFFFF:FFFFFFFFFFFFFFFFFFF:F:FFFFFFFFFFFFFFFFF,:FF,FFFFFF:F:FFF,
@A00769:42:HV3CFDRXX:1:2101:26368:22326 2:N:0:CGAGGCCAAG+CCGGTAACAC
GGACTACGCGGGTTTCTAATCCTGTTTGCTCCCCACGCTTTCGAGCCTCAGCGTCAGTTACAGACCAGAGAGCCGCCTTCGCCACTGGTGTTCCTCCATATATCTACGCATTTCACCGCTACACATGGAATTCCACTCTCCTCTTCTGCACTCAAGTCTCCCAGTTTCCAATGACCCTCCCCGGTTGAGCCGGGGGCTTTCACATCAGACTTAAGAAACCGCCTGCGCTCGCTTTACGCCCAATAAATCCG
+
FFFFFFFFFFFFFFFFF:FFFFFFFFFFFFFFFFFFFFFFFFFFFFFFFFFFFFFFFFFFFFFFFFFF:FFFFFFFFF:FFFFFFFFFFFFF:FFFFFFFF:FFF:FFFF:FFFF:FFFFFFFF,FFF,FF,FF,FFF,F,:FFFFFFFFFFF:FFFFFFFF:FFFFFF:,:FFFFFFFFFFFFFFFF:F:FFF:FFF,FF,F:FFFF,:FFF:FF,F,FFFFF,FFF,FFF:F,,:,:FFF,F,FFFFFF
@A00769:42:HV3CFDRXX:1:2101:32163:22341 2:N:0:CGAGGCCAAG+CCGGTAACAC
GGACTACGCGGGTTTCTAATCCTGTTCGCTCCCCACGCTTTCGAGCCTCAGCGTCAGTTACAGACCAGAGAGCCGCCTTCGCCACTGGTGTTCCTCCATATATCTACGCATTTCACCGCTACACATGGAATTCCACTCTCCTCTTCTGCACTCAAGTCTCCCAGTTTCCAATGACCCTCCCCGGTTGAGCCGGGGGCTTTCACATCAGACTTAAGAAACCGCCTGCGCTCGCTTTACGCCCAATAAATCCG
+
FFFFFFFFFFFF:FFFFFFFFFFFFFFFF:FFFFFFFFFFFFFFFFFFFFFFFFFFFFFFFFFFFFFFFFFFFFFFFFFFFFFFFFFFFF:FFFFFFFFFFFFFFFFFF,FFFFFFFFFF,FFFFFFFFFFFFFFFFFFFFFFFFFFFFFFFFFFFFFFFFFFFFFFFFFFFFFFFFFFFFFF:FFFFFFFFFFFFFF:FF,FF,FFFFFFFFFF:FFFFFFFFFFFFFFFFFFF:FFFFFFFFFFFFFFF
@A00769:42:HV3CFDRXX:1:2101:9344:22373 2:N:0:CGAGGCCAAG+CCGGTAACAC
GGACTACTAGGGTTTCTAATCCTGTTTGCTCCCCACGCTTTCGAGCCTCAGCGTCAGTTACAGACCAGAGAGTCGCCTTCGCCACTGGTGTTCCTCCATATATCTACGCATTTCACCGCTACACATGGAGTTCCACTTTCCTCTACTGCACTCAAGTCATCCAGTTTCCAAAGCAATTCCTCAGTTGAGCTGAGGGCTTTCACTTCAGACTTAAATAACCGTCTGCGCTCGCTTTACGCCCAATAAATCCG
+
FFFFFFFFFFFFFFFFFFFFFFFFFFFFFFFFFFFFFFFFFFFFFFFFFFFFFFFFFFFFFFFFFFFFFFFFFFFFFFFFFFFFFFFFFFFFFFFFFFFFFFFFFFFFF:FFFFFFFFFFFFFFFFFFFFFFFF,FFFFFFFFFFFFFFFFFFFFFFFFFFFFFFFFFF:FFFFFFFFFFFFFFF::FFF:F:FFFFFFFFFFFFFFFFFFFFFFFF:FFF,::FFFF:FFFFFFFFFFFFF,FFFFFFFF
@A00769:42:HV3CFDRXX:1:2101:1145:22388 2:N:0:CGAGGCCAAG+CCGGTAACAC
GGACTACGAGGGTTTCTAATCCTGTTTGCTCCCCACGCTTTCGAGCCTCAGCGTCAGTTACAGACCAGAGAGTCGCCTTCGCCACTGGTGTTCCTCCATATATCTACGCATTTCACCGCTACACATGGAATTCCACTCTCCTCTTCTGCACTCAAGTCTCCCAGTTTCCAATGACCCTCCCCGGTTGAGCCGGGGGCTTTCCCATCAGACTTAAGAAACCGCCTGCGCTCGCTTTACGCCCAATAAATCCG
+
FFFFFFFF:FFFFFFFF:FFFFFFFFFFFFFFFF:FFFFFFFFFFFFFFFFFFFFFFFFFF:FFFFFFFFFFFFFF,FFFFF:FFFFFFFFFFFFFFFFFFFF:FFFFF,FFFFFFFFFF:FFFFFFFF:FFFFF:FFFFFFFFF:FFFF:FFFFFF:FF:F,FFFFFFF:FFFFFFFFFFF:FFFFFFF,FFFFF:F::,,::FFFFF:FFF:FFFFF:FF,:FF::FFF,F:F:,,,FF:F,:FFFFF:
@A00769:42:HV3CFDRXX:1:2101:14814:22388 2:N:0:CGAGGCCAAG+CCGGTAACAC
GGACTACGAGGGTTTCTAATCCTGTTCGCTCCCCACGCTTTCGAGCCTCAGCGTCAGTTACAGACCAGAGAGCCGCCTTCGCCACTGGTGTTCCTCCATATATCTACGCATTTCACCGCTACACATGGAATTCCACTCTCCTCTTCTGCACTCAAGTCTCCCAGTTTCCAATGACCCTCCCCGGTTGAGCCGGGGGCTTTCACAGCAGACTTAAGAAACCGCCTGCGCTCGCTTTACGCCCAATAAATCCG
+
FFFF:FFFFFFFFFFFFFFFFFFFFFFFF:FFFFFFFF:FFFFFFFFFFFFF:FFFFFFFFFFFFFFFFFFFFFFFFF:FFFFFFFFFFFFFFFFFFF:FFFFFF,FFFF,FFF:FF:F:FFFF,FFFFFFFFFFFFFFFF:F:FFFFFFF:FFFFFFFFFFFFFFFFFFFFFFFFFFFFFFFFFFFFFFF:FFFFFFF:FFF:,FFFFFFF,FFF,FFFFFF:,FFF:FFFFFFFFFFFFF:,:FFFFFF
@A00769:42:HV3CFDRXX:1:2101:26675:22388 2:N:0:CGAGGCCAAG+CCGGTAACAC
GACAAAAAGGGTTTAAAATTTAATAACACAGCAACTAGCACCAGACACATAAAAACAAAAAACACAGCCAACCACCCAAAACAAAAATAGAAATCAATGGTAGAACTAAAAAAAAAAAAAGAGGGGGGGGGGGGGGGGGGGGGGGGGGGGGGGGGGGGGGGGGGGGGGGGGGGGGGGGGGGGGGGGGGGGGGGGGGGGGGGGGGGGGGGGGGGGGGGGGGGGGGGGGGGGGGGGGGGGGGGGGGGGGGGGG
+
F:F,F,,,,,F:,:,,FF,,,F::F::,,,,FF,:,,,,::FF,,,,F::F,:,F,F:,F,F,,:::,F,FF,F,F:,,F:,F,,,,,F,F::,,,,,,:,,,,,,,:,,FF,FFFFFFF,,,,,F,:,::,F:FF,::,FF::::F::F,,:FF:F:F,FFFF:,,FFFFF::F:F:F:FFFFF:FFFFFFFF:FF:FFFFF:FFFF:FFFFFFFFFF,F,:,FF:FFF:FFFFFFFF:F::,F:FFF::
@A00769:42:HV3CFDRXX:1:2101:19488:22435 2:N:0:CGAGGCCAAG+CCGGTAACAC
GGACTACGCGGGTTTCTAATCCTGTTTGCTACCCACACTTTCGAGCCTCAACGTCAGTTACAGTCCAGAAAGCCGCCTTCGCCACTGGTGTTCTTCCATATATCTACGCATTTCACCGCTACACATGGAGTTCCACTTTCCTCTACTGCACTCAAGTCATCCAGTTTCCAAAGCAATTCCTCAGTTGAGCTGAGGGCTTTCACTTCAGACTTAAATAACCGTCTGCGCTCGCTGTACGCCCAATAAATCCG
+
FFFFFFFFFFFFFFFFFFFFFFFF:FFFFFFFFF:F:FFFFFFFFFFFFFFFFFFFFFFFFFFFFFFFFF:FFFFFFFFFFFF:F:FFFFFFFFFFFFFFFFFFF:F:FFFF:FFFFFFFFFFFFFFFFFFFFFFF:FFFFFFFFFFFFFFFFFFFFFFFFFFFFFFFFFFFFFFFFFF:FFFFF::FFFFFFFFFFFF:,FFFFFFFFFF,FFFFFFF,FFFFFFFFFFFFF:FFF:FFF,F,F:FFFFF
@A00769:42:HV3CFDRXX:1:2101:2130:22498 2:N:0:CGAGGCCAAG+CCGGTCACAC
GGACTACGGGGGTTTCTAATCCTGTTCGCTCCCCTCGCTTTCGAGCCTCAGCGTCAGTTACAGACCAGAGAGCCGCCTTCGCCACTGGTGTTCCTCCATATATCTACGCACTTCACCGCTACACATGGAATTCCACTCTCCTCTTCTGCACTCAAGTCTCCCAGTTTCCAATGACCCTCCCCGGTTGAGCCGGGGGCTTTCACATCAGACTTAAGAAACCGCCTGCGCTCGCTTTACGCCCAATAAATCCG
+
FFFFFFFFFFFFFFFFFFFFFFFFFFFFFFFFFFFFFFFFFFFFFFFFFFFFFFFFFFFFFFFFFFFF,FFFFFFFFFFFFFFFFFFFFFFFFFFFFFFFFFFFFFFFFF:FFFFFFFFFFFFFF:FFFFFFFFFFFFFF:FFFFFFFF:FFF,FFF:F,,FFFFFFFFFFFFFFF,FFFFFFFFFFF:FFFFFFFFFFFFFFFFFF,FFFFFF:FFFFFFFFFFF:FFFFFF,FFF:FFFFFFFF:FFF:
@A00769:42:HV3CFDRXX:1:2101:28691:22529 2:N:0:CGAGGCCAAG+CCGGTAACAC
GGACTACAGGGGTATCTAATCCTGTTTGCTCCCCACGCTTTCGAGCCTCAGCGTCAGTTACAGACCAGAGAGCCGCCTTCGCCACTGGTGTTCCTCCATATATCTACGCATTTCACCGCTACACATGGAATTCCACTCTCCTCTTCTGCACTCAAGTCTCCCAGTTTCCAATGACCCTCCCCGGTTGAGCCGGGGGCTTTCACATCAGACTTAAGAAACCGCCTGCGCTCGCTTTACGCCCAATAAATCCG
+
FFFFFFFFFFFFFFFFFFFFFFFFFFFFFFFFFFFFFFFFFFFFFFF:FFFFFFFFFFFFFFFFFFFFFFFFFFFFFF:FFFFFFFFFFFFFFFFFFFFFF:FFF:FFFFFFFFFFFFFFFFFF:FFFFFFFFFFF,FFFFFFFFFFFFFFFFFFFFFFFFFFFFFFFF:FFFFF:FFFFFFF:FFFFFFFFFFFFFF:FF:F,FFF:FFFFF:FF,FFF::FF,FFFFFFFFFF:FFFFFFFFFFFFF,F
@A00769:42:HV3CFDRXX:1:2101:27001:22545 2:N:0:CGAGGCCAAG+CCGGTAACAC
GGACTACGCGGGTTTCTAATCCTGTTTGCTACCCACACTTTCGAGCCTCAACGTCAGTTACAGTCCAGAAAGCCGCCTTCGCCACTGGTGTTCTTCCATATATCTACGCATTTCACCGCTACACATGGAGTTCCACTTTCCTCTACTGCACTCAAGTCATCCAGTTTCCAAAGCAATTCCTCAGTTGAGCTGAGGGCTTTCACTTCAGACTTAAATAACCGACTGCGCTCGCTTTACGCCCAATAAATCCG
+
:FFFF:FFFFFFFFFFFFFFFFFFFFFFFFFFFF:FFF:FFFF:,FFFFFFFF,FFFFFFFFFFFF,FFFFFFFFFFFFFFFFFFFFFFFFFFFFFFFFFFFFFFFFFFFF,FFFFF:FFFFFFF::FFFFFFFFFF,F:FFFFFFFFFFFFFFF:FF,F:FF:F:F,FFFF:FF,FFFFFFFFFFFFFFF:FFFFFF:FFFF,:FF:FFFFFF:FFFFF,,FFFFF:FF:FF,FFF:FFFF:FFFFF:F:
@A00769:42:HV3CFDRXX:1:2101:17951:22592 2:N:0:CGAGGCCAAG+GCGGTAACAC
GGACTACGGGGGTATCTAATCCTGTTTGCTACCCACACTTTCGAGCCTCAACGTCAGTTACAGACCAGAGAGCCGCCTTCGCCACTGGTGTTCCTCCATATATCTACGCATTTCACCGCTACACATGGAATTCCACTCTCCTCTTCTGCACTCAAGACTCCCAGTTTCCAATGACCCTCCCCGGTCGAGCCGGGGGCTTTCACAACAGACTTAAGAAACCGCCTGCGCTCGCTTTACGCCCAATAAAACCG
+
FFFFFFF:FFFFFFFFFFFFFFFFFFFFFFFFFFFFFFFFF:FFFF:FFFFFFFFFFFFFFFFFFFFFF:F:FFFFFFFFFFFFF,FFFFFFFFFFFF:FFFFFFFF:FFFF:F:FFFF:FFFFF,F:FFF:FFFFFFFFFFFFFFFFFFFFFF::,F:,FFF:F,,F,FFF:FF:FFFFFFFF:F:FFFFF:FF:FF::F,F:,FFFFFF,F,:FFFFFFF::,F,F:F:FF,FFF:FFFF,,F:,,FF:
@A00769:42:HV3CFDRXX:1:2101:28384:22592 2:N:0:CGAGGCCAAG+CCGGTAACAC
GGACTACAAGGGTTTCTAATCCTGTTCGCTCCCCACGCTTTCGAGCCTCAGCGTCAGTTACAGACCAGAGAGCCGCCTTCGCCACTGGTGTTCCTCCATATATCTACGCATTTCACCGCTACACATGGAATTCCACTCTCCTCTTCTGCACTCAAGTCTCCCAGTTTCCAATGACCCTCCCCGGTTGAGCCGGGGGCTTTCACATCAGACTTAAGAAACCGCCTGCGCTCGCTTTACGCCCAATAAATCCG
+
FFFFFFFFFFFFFFFFFFFFFFFFFFFFFFFFFFFFFFFFFFFFFFFFFFFFFFFFFFFFFFFFFFFFFFFFFFFFFFFFFFFFFFFFFFF:FF:FFFFFFFFFFFFFFFFFFFFFFFFFFFFFF,FFFFFFFFFFFFFFFFFFFFFFFFFFFFFFFFFFFFFFFFFFFFFFFFFFFFFFFFF:FFFFFFFFFFFFFF:FFFFF:FF:FFFFFFFF:FFFFFF:FFF:FFFFFFFFFFFFFFFFFFFFFFF
@A00769:42:HV3CFDRXX:1:2101:7202:22701 2:N:0:CGAGGCCAAG+CCGGTAACAC
GGACTACCAGGGTTTCTAATGGATTACCGCGGCTGCTGACACCTGTCTTTATACACATCTGACGCTGCCGACGACCGGTAACACGTGTAGATCTCGGTGGTCGCCGTATCATTAAAAAAGGGGGGGGGGGGGGGGGGGGGGGGGGGGGGGGGGGGGGGGGGGGGGGGGGGGGGGGGGGGGGGGGGGGGGGGGGGGGGGGGGGGGGGGGGGGGGGGGGGGGGGGGGGGGGGGGGGGGGGGGGGGGGGGGGGG
+
FFFFFFFFFFFFFFFFFFFFFFFFFFFFFFFFFFFFFFFFFFFFFFFFFFFFFFFFFFFFFFFFFFFFFFFFFFFFFFFF:FFFFFFFFFFFFFFFFFFFFFF,:::FF:F:F::F::,F:FFFFFFFFFFFFFFFFFFFFFFFFFFF,FFFFFFFFFFFFFFFFFFFFFFFFFFFFFFFFFFFFFFFFFFFFFFFFFFFFFFFFFFFFFFFFF:FFFFFFFFFFFFFFFFFFFFFF:FFFFFFFFFFFFF
@A00769:42:HV3CFDRXX:1:2101:10872:22701 2:N:0:CGAGGCCAAG+CCGGTAACAC
GGACTACACGGGTATCTAATCCTGTTCGATACCCACGCTTTCGTGCCTCAGCGTCAGTGTGGAGCCGGCATGCTGCCTTCGCAATCGGAGTTCTGCGCGATATCTATGCATTTCACCGCTACACCGCGCATTCCGCATACTTCTCTCCAACTCGAGACTGCCAGTTCCGACGGCTCGACAGGGTTGAGCCCTGAATTTTTACCGCCGGCTTAACAGCCCGCCTGCGCACCCTTTAAACCCAATCAATCCGG
+
FFFFFFFFFFFFFFFFFFFFFFFFFFFFFFFFFFFFFFFFFFFFFFFFFFFFFFFFFFFFFFFFFFFFFFFFFFFFFFFFFFFFFFFFFFFFFFFFFFFFFFFFFFFFFFFFFFFFFFFFFFFFFFFFFFFFFFFFFFFFFFFFFFFFFFFFFFFFFFFFFFFFFFFFFFFFFFFFFFFFFFFFFFFFFFFFFFFFFFFFFFFFFFFFFFFFFFFFFFFFF,FFFFF:FFFFFFFFFF:FFFF,,FFF:F,
@A00769:42:HV3CFDRXX:1:2101:28420:22748 2:N:0:CGAGGCCAAG+CCGGTAACAC
GGACTACACGGGTTTCTAATCCTGTTTGCTACCCACACTTTCGAGCCTCAGCGTCAGTTACAGACCAGAGAGCCGCCTTCGCCACTGGTGTTCCTCCATATATCTACGCATTTCACCGCTACACATGGAATTCCACTCTCCTCTTCTGCACTCAAGTCTCCCAGTTTCCAATGACCCTCCCCGGTTGAGCCGGGGGCTTTCACATCAGACTTAAGAAACCGCCTGCGCTCGCTTTACGCCCACTAAATCCG
+
FFFFFFFFFFFFFFFFFFFFFFFFF:FFFFFFFFFFF:FFFFFFFFFFFFFFFFF:FFFFFFFFFFFFFF,FFFFFFF::FFFF:FFFFFFFFFFFF:FF:FFFFFFFF,F:FFFFFFFF,FFFFFFFF:FFFFFF:FFFFFFFFFFFFFFFFFFFF:FFFFFFFFFFFFFF:FFFFFFFFFFFFFFFFF:FFFFFFFFFF,FFFFFFFFFF,:FFFFFFFF,FFFFF:FFFFFFFF,FFF,,:F,,FFF:
@A00769:42:HV3CFDRXX:1:2101:10610:22811 2:N:0:CGAGGCCAAG+CCGGTAACAC
GGACTACAAGGGTTTCTAATCCTATTTGCTCCCCACGCTTTCGTGCCTGAGCGTCAGTTTCAGTCCAGGCGGCCGCCTTCGCCACTGGTGTTCTTCCATATCTCTACGCATTTTACCGCTACACATGGAGTTCCGCCGCCCTCTCCTGTACTCAAGTTCTCCAGTCTCATCAGCCAACAGAAGTTAAGCTTCTGCCTTTCACTCATGACTTGAAGAACCGCCTGCTCACCCTATCCGCCCAATCATTCCGG
+
FFFF,FFFFFFFF:FFFFFFFFF:FFFFFFFFFFFFFFFFFFFFFFFFFFFFFFF:FFFFFFFFFFFFFFFFFFFFFFFFFFFFFFFFFFFFFFFFFFFFFFFFFFFFFFFFFFFFFFFFFFFFFFFFFF:FFFFFFFFFFFFFFFFFF:FFFFFFFFFFFFFF:F:FFFFF:FFFFFFFFF:FFF,FFF:FFFFFFF:FFFFFFFFFF,FFF:F,::F:FFFFFFF,FF,F,F,,F:FFF:FFFFFFFF,
@A00769:42:HV3CFDRXX:1:2101:30300:22842 2:N:0:CGAGGCCAAG+CCGGTAACAC
GGACTACTCGGGTTTCTAATCCTGTTTGCTACCCACACTTTCGAGCCTCAACGTCAGTTACAGTCCAGAAAGCCGCCTTCGCCACTGGTGTTCTTCCATATATCTACGCATTTCACCGCTACACATGGAGTTCCACTTTCCTCTACTGCACTCAAGTCATCCAGTTTCCAAAGCAATTCCTCAGTTGAGCTGAGGGCTTTCACTTCAGACTTAAATAACCGACTGCGCTCGCTTTACGCCCAATAAATCCG
+
FFFF:FFFFFF:F::FFFFFFFFFF:F:FF:FFFFFFFF:FFFF,FFFFFFFFFFFFFFFFF:FFFF:FFFFFFFFFF:FFFFFFFFFFF:FFFFFFFFFFFFFFFFFFFFFFFFFFFFFFFFF,FF::FFFFFFFFFFFF,FFFFFFFFFFFFFFFFFFFFFFFFFFFFFFF:F:FFFFFFFFFF,FFFFFFFFFFFFFFFFFFFFFFFFFFFFFFFFFF,FF,FF:FFFFF:FFFFFFFFFF:FF:F:F
@A00769:42:HV3CFDRXX:1:2101:7925:22858 2:N:0:CGAGGCCAAG+CCGGTAACAC
GGACTACCAGGGTTTCTAATCCTGTTTGCTCCCCACGCTTTCGCGCCTCAGTGTCAGTTGCAGACCAGGAAGCCGCCTTCGCCACTGGTGTTCCTCCATATCTCTACGCATTTCACCGCTACACATGGAATTCCACTCTCCTCTTCTGCACTCAAGTCTCCCAGTTTCCAATGACCCTCCCCGGTTGAGCCGGGGGCTTTCACATCAGACTTAAGAAACCGCCTGCGCTCGCTTTACGCCCAATAAATCCG
+
FF:F:FFFFFFFFFFFFFFFFF:FFFFFFF,FFFFFFFFFFFF:FF:FFFF:FFFFFFFFFF,F:,FFFFFFF,FFFFFFFFFFF,F:FF,FFF:FFF:FFFFFFFFFFFFFFF:FFFFFFFFF::F,FFFFF,F:FFFFFFFFFFF:FFFFFFFFFFFF,FFFF,FFF:FF,:FFFFFFF,,::F:FFF:,:FFFFF:FFF::FF,FFFF:FFFFFFFFFFFF,:FFFFFFFFF,F,FFFFF:FF,:F:F
@A00769:42:HV3CFDRXX:1:2101:31593:22889 2:N:0:CGAGGCCAAG+CCGGTAACAT
GGACTACCAGGGTATCTAATCCTGTTTGCTACCCACACTTTCGAGCCTCAACGTCAGATACAGTCCAGAAAGCCGCCTTCGCCACTGGTGTTCTTCCATATATCTACGCATTTCACCGCTACACATGGAGTTCCACTTTCCTCTACTGCACTCAAGTCATCCAGTTTCCAAAGCAATTCCTCAGTTGAGCTGAGGGCTTTCACTTCAGACTTAAATAACCGTCTGCGCTCGCTTTACGCCCAATAAATCCG
+
FFFFF:FFFFFFFFFFFFFFFFFFFFFFFFFFFFFFFFFFFFFFFFFFFFFFFFFFFFF,F:FFFF,FFFFFFFFFFFFFFFFFFFFFFFFFFFFFFFFFFFFFFFF:FFFFFFFFFFFF:FFFFFFFFFFFFFFFFFFFFFFFFFFFF:FFFFFFFFF:FFFFFFFFFFFFFFF:FFFFFFFFFFFFFFFFFFFFFF:FFFFFFFFFFFFFFFFFFFFF:,FFFFFFFF:FFFFFF,FFFF,FFF:FFFF
@A00769:42:HV3CFDRXX:1:2101:25111:22905 2:N:0:CGAGGCCAAG+CCGGTAACAC
GGACTACACGGGTTTCTAATCCTGTTTGCTCCCCACGCTTTCGAGCCTCAGCGTCAGTTACAGACCAGAGAGCCGCCTTCGCCACTGGTGTTCCTCCATATATCTACGCATTTCACCGCTACACATGGAATTCCACTCTCCTCTTCTGCACTCAAGTCTCCCAGTTTCCAATGACCCTCCCCGGTTGAGCCGGGGGCTTTCACATCAGACTTAAGAAACCGCCTGCGCTCGCTTTACGCCCAATAAATCCG
+
FFFFFFFFFFFFFFFFFFFFFFFFFFFFFFFFFFFFFFFFFFFFFFFFFFFFFFFFFFFFFFFFFFFFF:FFFFFFFFFFFFFFFFFFFFFFFFFFFFFFFFFFFFFFFFFFFFFFFFFFFFFFFFFFFFFFFFFFFFFFFFFFFFF:FFFFFFFFFFFFFFF:FFFFFFFFF:FFFFFFFFF,FF,F:FFFFFFFFFFFFFFFFFFFFFF,FF:FFFFFFFFFFFF:FFFFFFFFFFFFFFFFFFFFF,,
@A00769:42:HV3CFDRXX:1:2101:11288:22921 2:N:0:CGAGGCCAAG+CCGGTAACAC
GGACTACTGGGGTTTCTAATCCTGTTTGCTACCCACACTTTCGAGCCTCAACGTCAGTTACAGTCCAGAAAGCCGCCTTCGCCACTGGTGTTCTTCCATATATCTACGCATTTCACCGCTACACATGGAGTTCCACTTTCCTCTACTGCACTCAAGTCATCCAGTTTCCAAAGCAATTCCTCAGTTGAGCTGAGGGCTTTCACATCAGACTTAAGAAACCGCCTGCGCTCGCTTTACGCCCAATAAATCCG
+
FFFFFFFFFFFFFFFFFFFFFFFFFFFFFFFFFFFFFFFFFFFFFFFFFFFFFFFFFFFFFFFFFFFFFFFF:FFFFFFFFFFFFFFFFFFFFFFFFFFFFFFFFFFFFFFFFFFFFFFFFFFFFFFFFFFFFFFFFFFFFFFFFF:FFFFFFFFFFFFFFFFFFFFF,FFFFFFFFFFFFFFFFFFFFFFFFFFFFFFFFFFFFFFF:FFFFFFFF:FFFFFFFFFFFF:FFFF:FFFFFFFF:,FFFF:
@A00769:42:HV3CFDRXX:1:2101:16785:22952 2:N:0:GGAGGCCAAG+CCGGTAACAC
GGACTACTGGGGTATCTAATACACATCTGACGCTGCCATACCGCGGCTGCTGACAC
+
FFFFFFF:FFFFFFFFFFFFFFFFFFFFF:FFFFFFF,FF,FFFFFFF:FFFF,F:
@A00769:42:HV3CFDRXX:1:2101:26756:22968 2:N:0:CGAGGCCAAG+CCGGTAACAC
GGACTACACGGGTATCTAATCCTGTTTGCTCCCCACGCTTTCGAGCCTCAGCGTCAGTTACAGACCAGAGAGCCGCCTTCGCCACTGGTGTTCCTCCATATATCTACGCTTTTCACCGCTACACATGGAATTCCACTCTCCTCTTCTGCACTCAAGTCTCCCAGTTTCCAATGACCCTCCCCGGTTGAGCCGGGGGCTTTCACTTCAGACTTAAATAACCGACTGCGCTCGCTTTACGCCCAATAAATCCG
+
FFFFFFFFFFFFFFFFFFFFFFFFFFFFF:FFFFFFFFFFFFFFFFFFFFFFFFFFFFFFFFFFFFFFFFFFFFFFFFFFFFFFFFFFFFFFFF:FFFFFFFFFFFFFFFFFFFFFFFFFFFFF:FFFFFFFFF:FFFFFFFFFFFFFFFFFFFFFFFFFFFFFFFFFFFFFFFFFFFFFFFFF,FFF:FFFFFFFFFFFFFFFF,F,FF:FF:FF:FFF,,FF:FF:,F,FFFFFFF,FFFFFFFFFF:,
@A00769:42:HV3CFDRXX:1:2101:12102:22983 2:N:0:CGAGGCCAAG+CCGGTAACAC
GGACTACGAGGGTTTCTAATCCTGTTTGCTACCCACACTTTCGAGCCTCAACGTCAGTTACAGTCCAGAAAGCCGCCTTCGCCACTGGTGTTCTTCCATATATCTACGCATTTCACCGCTACACATGGAGTTCCACTTTCCTCTACTGCACTCAAGTCATCCAGTTTCCAAAGCAATTCCTCAGTTGAGCTGAGGGCTTTCACTTCAGACTTAAATAACCGTCTGCGCTCGCTTTACGCCCAAGAAATCCG
+
FFFFFFFFFFFFFFFFFFFFFFFFFFFFFFFFFFFFFFFFFFFFFFFFFFFFF:FFFFFFFFFFFFFFF:FFFFFFFFFFFF::FF:F,FF,FFFFFFFFFF:FFFFFFFFFFF:FFF:FFF,::FFFFFFFFFFFF:FFFFFFFFFFFFFFFF:FF:FFFF:FF,FFFFF,,FF,FFF:FFFFFFFFFFFFFFFFFF,FFFFFFFFF:FF:F,FFFFF,FFF,F:FFFF:FF:FF:FFFF,F,F,:,,,F
@A00769:42:HV3CFDRXX:1:2101:1118:22999 2:N:0:CGAGGCCAAG+CCGGTAACAC
GGACTACAGGGGTTTCTAATCCTGTTTGCTCCCCACGCTTTCGAGCCTCAGCGTCAGTTACAGACCAGAGAGCCGCCTTCGCCACTGGTGTTCCTCCATATATCTACGCATTTCACCGCTACACATGGAATTCCACTCTCCTCTTCTGCACTCAAGTCTCCCAGTTTCCAATGACCCTCCCAGGTTGAGCCGGGGGCTTTCACATCAGACTTAAGAAACCGCCTGCGCTCGCTTTACGCCCAATTAATCCG
+
FFFFFFFFF:::FF::FFFF:FFFFFFFFF,FFF:FFFFFFFF,F:FFFFFF:FFFFFFFFFF,:FF:FFFFFFFFFFFFF:FFFFFFFFFFFFFFFFFFFFFFFFFFFFFFFFFFFFFFFF:FFFFFF,:FFFFFFFFFFFFFFFF,FFFFFFFFFFFFF::FFFFFFFFFF:FFFFF,F,FFFFFFFFF,FFFFFFFF,FFFFFFFFFFFF:FFFFFF:FFFFFFFFF:FF,F,FFFFFFFF,FFF,::
@A00769:42:HV3CFDRXX:1:2101:22272:23030 2:N:0:CGAGGCCAAG+CCGGTAACAC
GGACTACCAGGGTTTCTAATCCTGTTCGCTCCCCATGCTTTCGAGCCTCAGCGTCAGTTACAGACCAGAGAGTCGCCTTCGCCACTGGTGTTCCTCCATATATCTACGCATTTCACCGCTACACATGGAATTCCACTCTCCTCTTCTGCACTCAAGTCTCCCAGTTTCCAATGACCCTCCCCGGTTGAGCCGGGGGCTTTCACATCAGACTTAAGAAACCGCCTGCGCTCGCTTTACGCCCAATAAATCCG
+
FFFFFFFFFFFFFFFFFFFFFFFFFFFF:FFFFFFFFFFFFFFFFFFFFFFFFFFFFFFFFFFFFFFFFFFFFFFFFFFFFFFFFFFFFFFFFFFFFFFF:FFFFF:FFFFFF,FFFFF:FFFFFF,FF:FF,FFFFFFFFFFFFFFFFFFFFFFF:FFFF:FF:FFF:FFFFFFFFFF:FFFF:F,FFFFFFFFFFFFFFFFFFFFFFFFFFF:FFF::FF:FFFFFFFFFF,FFF,FFFF,:,,FFF,F
@A00769:42:HV3CFDRXX:1:2101:2582:23062 2:N:0:CGAGGCCAAG+CCGGTAACAC
GGACTACAGGGGTTTCTAATCCTGTTCGCTCCCCACGCTTTCGAGCCTCAGCGTCAGTTACAGACCAGAGAGCCGCCTTCGCCACTGGTGTTCCTCCATATATCTACGCATTTCACCGCTACACATGGAATTCCACTCTCCTCTTCTGCACTCAAGTCTCCCAGTTTCCAATGACCCTCCCCGGTTGAGCCGGGGGCTTTCACATCAGACTTAAGAAACCGCCTGCGCTCGCTTTACGCCCAATAAATCCG
+
FFFFFFFFFFFFFFFFFFFFFFFFFFFFFFFFFFFFFFFFFFFFFFFFFFFFFFFFFFFFFFFFFFFF:FFFFFFFFFFF:FFFFFFFFFFFFFFF:FFFFF:FFFFFFFFFFFFFFFFFF:FFFFFFFFFFFFFFF:FFFFFF,FFFFFFFFFFFFFFFFFFFFFFF:FFFFFFFFFFFFFFFF,FFFFFF:F:FFFF:FFF:FFFFFFFFFFFFFFFFFFF:FFFF,F:FF,:FF:FFFFF:FF:FFF,
@A00769:42:HV3CFDRXX:1:2101:14452:23109 2:N:0:CGAGGCCAAG+CCGGTACCAC
GGACTACAGGGGTATCTAATCCTGTTTGCTCCCCACGCTTTCGAGCCTCAGCGTCAGTTACAGACCGGAGAGCCGCCTTCGCCACTGGTGTTCCTCCATATATCTACGCATTTCACCGCTACACATGGAATTCCACTCTCCTCTTCTGCACTCAAGTCTCCCAGTTTCCAATGACCCTCCCCGGTTGAGCCGGGGGCTTTCACATCAGACTTAAGAAACCGCCTGCGCTCGCTTTACGCCCAATAAATCCG
+
:F,FFFFFFFFFFFFFFF,FFFFFF,F:F:FFFFFFFFFFFFFFFFFFFFFFFFF:FFFFFFFFFFFFFFFFFFFFFFF:FFFFFFFFFF,FF:FFF:FF:FFFFFFFF,F,FFFFFFFFFFFFFFFFFFFFFFFFFFFFFFFFFF::F:FFF:FFFF:FFFF:FF,F::FFFFFFFFFFFFFFF,FF,F:F:FFFFFF:FFFF,FFFFFFFFFFFFFFFFFF,FFFFFFFFFFF,F,FFFFF,FFF:FF,
@A00769:42:HV3CFDRXX:1:2101:9733:23171 2:N:0:CGAGGCCAAG+CCGGTAACAC
GGACTACGGGGGTTTCTAATACACATCTGACGCTGCCTTACCGCGGCTGCTGACAC
+
FFFFFFFFFFFFFFFFFFFFFFFFFFFFFFFFFFFFFFFFFFFFFFFFFFFFFFFF
@A00769:42:HV3CFDRXX:1:2101:5547:23187 2:N:0:CGAGGCCAAG+CCGGTAACAC
GGACTACACGGGTATCTAATACACATCTGACGCTGCCTTACCGCGGCTGCTGACACCTGTATCTAATACACATCTGACGCTGCCGACGACCGGTAACACGTGTAGATCTCGGTGGTCGCCGTATCATTAAAAAGGGGGGGGGGGGGGGGGGGGGGGGGGGGGGGGGGGGGGGGGGGGGGGGGGGGGGGGGGGGGGGGGGGGGGGGGGGGGGGGGGGGGGGGGGGGGGGGGGGGGGGGGGGGGGGGGGGGGG
+
FFFFFFFFFFFFFFFFFFFFFFFFFFFFFFFFFFFFFFFFFFFFFFFFFFFFFFFFFFFFFFFFFFFFFFFFFFFFFFFFFFFFFFFFFFFFFF,:FFFFFFFFFFFFFFFFFFFF:F,:FF,,FFF::FFFF:FFFFFFFFFFFFFFFFFFFFFFFFFFFFFFFFFFFFFF:FFFFFFFFFFFFFFFFFFFFFF:FF:FFFFFFFFFFFFFFFFFFFFFFFFFFFF:FFFFFFFFFFFFFFFFFFFFFFF
@A00769:42:HV3CFDRXX:1:2101:14290:23202 2:N:0:CGAGGCCCAG+CCGGTAACAC
GGACTACGAGGGTTTCTAATCCTGTTTGCTCCCCACGCTTTCGAGCCTCAGCGTCAGTTACAGACCAGAGAGCCGCCTTCGCCACTGGTGTTCCTCCATATATCTACGCATTTCACCGCTACACATGGAATTCCACTCTCCTCTTCTGCACTCAAGTCTCCCAGTTTCCAATGACCCTCCCCGGTTGAGCCGGGGGCTTTCACATCAGACTTAAGAAACCGCCTGCGCTCGCTTTACGCCCAATAAATCCG
+
FFFFFFFFFFFFFFFFFFFFFFFFFFFFFFFFFFFFFFF:FFFFFFFFFFFFFFFFFFFFFFFFFFFF:FFFFFFFFFFFFFFFFFFFFFFFFFFFFF,FFFFFFFFFFFFFFFFFFFFFFFFFFFFFF,FF:FFFFFFFFFF,FFF:FF:FFFFFFFFFFFFFFFFFFFFFFFFFFFFFFFFFFFF:FFFFFFF:F:FFFFFF:FFFFFFFFFFFFF,FFFF,FFFFFFFFFFFFF:FFFFF:F,F,FF:
@A00769:42:HV3CFDRXX:1:2101:1841:23218 2:N:0:CGAGGCCAAG+CCGGTAACAC
GGACTACTCGGATTTCTAATCCTGTTTGCTCCCCACGCTTTCGAGCCTCAGCGTCAGTTACAGACCAGAGAGTCGCCTTCGCCACTGGTGTTCCTCCATATATCTACGCATTTCACCGCTACACATGGAATTCCACTCTCCTCTTCTGCACTCAAGTCTCCCAGTTTCCAATGACCCTCCCCGGTTGAGCCGGGGGCTTTCACATCAGACTTAAGAAACCGCCTGCGCTCGCTTTACGCCCAATAAATCCG
+
FF:FFFFFFFFFFFFFFFFFFFFFFFFFFFFF:FFFFFFFFFF:FFFFFFFFFFFFFFFFFFFFFFFFFFFFFFF:FFFFFF:FFFFFFFFFFFFFFFFFFFFFFFFFF:FFFFFFFFFFFFFFFFFF:FFFFFFFFFFF:FFFFFFFF:FFFFFFF,FF::FFFFFFFF:F:FFFFFFFFFFFFFFFF:FFFFF:FFFFFFFFFFFFFFFFF:,FFFFFFFFFF:F,FFFFFFFFFFFFF,F:FFFF:FF
@A00769:42:HV3CFDRXX:1:2101:4824:23249 2:N:0:CGAGGCCAAG+CCGGTAACAC
GGACTACTGGGGTTTCTAATCCTGTTTGCTCCCCACGCTTTCGAGCCTCAGCGTCAGTTACAGACCAGAGAGTCGCCTTCGCCACTGGTGTTCCTCCATATATCTACGCATTTCACCGCTACACATGGAATTCCACTCTCCTCTTCTGCACTCAAGTCTCCCAGTTTCCAATGACCCTCCCCGGTTGAGCCGGGGGCTTTCACATCAGACTTAAGAAACCGCCTGCGCTCGCTTTACGCCCAATAAATCCG
+
FFFFFFFFFFFFFFFFFFFFFFFFFFFFFFFFFFFFFFFFFFFFFFFFFFFFFFFFFFFFFFFFFFFFFFFFFFFFFFFFFFFFFFFFFFF:FF::FFFFFFFFFFFFFF:FFFFFFFFFFFFF,FFFF:FF:FF:FF,:FFFFFFF:FFFFFFFF,FFFFFFFFFFFFFFFFFFFFFFFFFFFFF::FFFFFFFFFFFFFFF:FFFFFF:FFFFFFFFFFFFF:FFFFFFF::F,FFFFFFFFFFFFFF,
@A00769:42:HV3CFDRXX:1:2101:25382:23281 2:N:0:CGAGGCCAAG+CCGGTAACAC
GGACTACACGGGTTTCTAATCCTGTTTGCTCCCCACGCTTTCGAGCCTCAGCGTCAGTTACAGACCAGAGAGTCGCCTTCGCCACTGGTGTTCCTCCATATATCAACGCATTTCACCGCTACACATGGAATTCCACTCTCCTCTTCTGCACTCAAGTCTCCCAGTTTCCAATGACCCTCCCCGGTTGAGCCGGGGGCTTTCACATCAGACTTAAGAAACCGCCTGCGCTCACTTTACGCCCAATAAATCCG
+
FFFFFFFFFFFFFFFFFFFFFFFFF:FFF:FFFFFFFFFFFFFFFFFFFFFFFFFFFFFFFFFFFF:FFFFFFFFFFFFFFFFFFFFFFFF,FFFFFF,:FFFFFFFFF::::FFFFFFFFFFF,FF:FFF:FFFFFF:FFFFFFFF,FFFFFFFFFFFFFFFF:FFFFFFF:FFFF:FFFFFFFF:FFFFFFFFFFFF:FFFF:FFFF:FF,FFF,FFF:FFFFF,FFF:F::::F,FFFFFFFFFFFFF
@A00769:42:HV3CFDRXX:1:2101:7166:23296 2:N:0:CGAGGCCAAG+CCGGTAACAC
GGACTACGAGGGTATCTAATCCTGTTAGCTCCCCACGCTTTCGAGCCTCAGCGTCAGTTACAGACCAGAGAGCCGCCTTCGCCACTGGTGTTCCTCCATATATCTACGCATTTCACCGCTACACATGGAATTCCACTCTCCTCTACTGCACTCAAGTCTCCCAGTTTCCAAAGACACTCCCCGGTTAAGCCGGGGGATTTCAAAACAGAATTAAGAAACCGCCAGCGCTCGCTTTACGCCCAAAAAATCCG
+
FFFFFFF:FFFFFFFFFFFFFFFFFF,FFFFFFFFFFFFFFFF:FFFFFFFFFFFFFF:FFFFFFFFFF:FFFFFFFFFFFFFFFFFFFFFFFFFFFFFFFFFFFFFFFFFFF:FFFFFFFFFFFFFFF,FFFFFF:FFFFFFF,FFFFFFFFFFF:F,FFFFFFFFFFF:,FFF,FFFFFFF,FF,F,FFF,FF:,FF:,,,F,:F:F,F,:F,FFFFF,F,,,F,F,FF,FFFFF,FFFF:F,FFFF:,
@A00769:42:HV3CFDRXX:1:2101:4001:23328 2:N:0:CGAGGCCAAG+CCGGTAACAC
GGACTACACGGGTTTCTAATCCTGTTTGCTCCCCACGCTTTCGAGCCTCAGCGTCAGTTACAGACCAGAGAGTCGCCTTCGCCACTGGTGTTCCTCCATATATCTACGCATTTCACCGCTACACATGGAATTCCACTCTCCTCTTCTGCACTCAAGTCTCCCAGTTTCCAATGACCCTCCCCGGTTGAGCCGGGGGCTTTCACATCAGACTTAAGAAACCGCCTGCGCTCGCTTTACGCCCAATAAATCCG
+
FFFFFFFFFFFFFFFFFFFFFFFFFFFFFFFFFFFFFFFFFFFFFFFFFFFFFFFFFFFFFFFFFFFFFFFFFFFFFFFFFFFFFFFFFFFFFFFFFFFFFFFFFF:FFFFFFFFFFFFF:FFFFF,FFFFFFFFFFFFFFFFFFFFFFFFFFFFFFFFFFFF:FFFFFFFFFFFFFFFFFFFFFFF:FFFFFFFFFFFFFFFFFFFFF:FFFF,FFFFFFFFF:FFFFFFFFFFFF,FFFFFFFF,FFF:
@A00769:42:HV3CFDRXX:1:2101:16369:23359 2:N:0:CGAGGCCAAG+CCGGTACCAC
GGACTACCGGGGTTTCTAATCCTGTTCGCTCCCCACGCTTTCGAGCCTCAGCGTCAGTTACAGACCAGAGAGCCGCCTTCGCCACTGGTGTTCCTCCATATATCTACGCATTTCACCGCTACACATGGAATTCCACTCTCCTCTTCTGCACTCAAGTCTCCCAGTTTCCAATGACCCTCCCCGGTTGAGCCGGGGGCTTTCACATCAGACTTAAGAAACCGCCTGCGCTCGCTTTACGCCCAATAAATCCG
+
FFFFFFFFFFFFFFFFFFF:FFFFFFFFFFFFFFFFFFFFFFFFFFFFFFFFFFFFFFFFFFFFFFFFFFFFFFFFFFFFFFFFFFFFFFFFFFFFFFFFFFFFFFFFFFFFFFFFFFFFFFFF,FFFFFFFFFFFFFFFFFFFFFFFFFFFFFF:FFFFFFFFFFFFF:FFFFFFFFFFFFF,FFFFFFF:FFFFFF:FFFFFFFF:FFFFFFFF:FFF:FF:FFFFFF,FFF:FF,FFFFFF:FFFF:F
@A00769:42:HV3CFDRXX:1:2101:20618:23359 2:N:0:CGAGGCCCAG+CCGGTAACAC
GGACTACGAGGGTTTCTAATCCTGTTCGCTCCCCACGCTATCGAGCCTCAGCGTCAGTAAGAGACAAGAGAGCCGCCTTCGCCACTGGTGTTCCTCCATATATCTACGCATTTCACCGATGCACATGGAAGTACAGTGGCCTATTCGGCACTCAAGGCTGACAGATTACAATGACCCTCCCCGGTTGAGCGGGGGGATTTCGCATCAGACTTAAGAAACCGCCTGCGCTCGCTTGGCGCCCCAGCATTCCG
+
FFF:FFF:FFFF,F::FFFFFFF:FFF:,,:,FFFF:,:,,FFF:F:,F:F:::,FF,,F,F::F,F:F:F:,:,:,FF,FF,:FFFFF:FF,,FF,,F,::F:F,F:,:FFF,:F,:,,,:F:F,,FF,,F,,:,,,,:,:,,F,,F:,F,:,F,FF,,,F:F,F,,FFF,F,,FF,,FF:FFF::,F:,FFFFF,:,::,:,,FFF,F:::FF:,F,,,,,,F,:,:,F:,F:,,,FF,:,,:F,:,,F
@A00769:42:HV3CFDRXX:1:2101:22733:23359 2:N:0:CGAGGCCAAG+CCGGTAACAC
GGACTACACGGGTATCTAATACACATCTGACGCTGCCTTACCGCGGCGGCTGACACCTGTCTCTATACACATCTGACGCTGCCGACGACCGGTAACACGTGTAGATCTCGGTGGTCGCCGTATCATTAAAAAGGGGGGGGGGGGGGGGGGGGGGGGGGGGGGGGGGGGGGGGGGGGGGGGGGGGGGGGGGGGGGGGGGGGGGGGGGGGGGGGGGGGGGGGGGGGGGGGGGGGGGGGGGGGGGGGGGGGGGG
+
FFFFFFFFFFFFFFFFFFFFFFFFFFFFFFFFFFFFFF:FFFFFFFFFFFFFFFFFFFFFFFFFFFFFFFFFFFFFFFFFFFFFFFFFFFFFFF:FFFFFFFFFFFFFFFFFFFFFFFFF,FFF::FF,F,:,FFFFFFFFFFFFFFFFFFFFFFFFFFFFFFFFFFFFFFFFFFFFFFFFFFFFFFFFFFFFFFFF:FFFFFFFFFFFFFFFFFFFFFFFFFFFFFFFFFFFFFFFFFFFFFFFFFFFFF
@A00769:42:HV3CFDRXX:1:2101:3495:23516 2:N:0:CGAGGCCAAG+CCGGTAACAC
GGACTACACGGGTTTCTAATCCTGTTTGCTACCCACACTTTCGAGCCTCAACGTCAGTTACAGTCCAGAAAGCCGCCTTCGCCACTGGTGTTCTTCCATATATCTACGCATTTCACCGCTACACATGGAATTCCACTCTCCTCTTCTGCACTCGAGTCTCCCAGTTTCCAATGACCCTCCCCGGTTGAGCCGGGGGCTTTCACATCAGACTTAAGAAACCGCCTGCGCTCGCTTTACGCCCAATAAATCCG
+
FFFFFFF:FFFFFFFFFFFFFFFFFFFFFFFFFFFFFFFFFFFFFFFFFFFFFFFFFFF:FFFFFFFFFF:FFFFFFFFFFFFFFFFFFFFFFFFFFFFFFFFFFFFF:FFFFFFFFFFFFFFFF:FFFFFFFFFFFFFFFFFF,FFFFFFFFF:FFFFFFFFFFFFFFFFFFFFFFFFFFFFFFFFFFFFF,FFFFFFFFFFFFFF:FFFFFFFF:,FFFFFF,FFF:F:FFFFFFFFFFFFFFFFFFFF
@A00769:42:HV3CFDRXX:1:2101:1705:23672 2:N:0:CGAGGCCAAG+CCGGTAACAC
GGACTACTCGGATTTCTAATCCTGTTTGCTCCCCACGCTTTCGAGCCTCAGCGTCAGTTACAGACCAGAGAGTCGCCTTCGCCACTGGTGTTCCTCCATATATCTACGCATTTCACCGCTACACATGGAATTCCACTCTCCTCTTCTGCACTCAAGTCTCCCAGTTTCCAATGACCCTCCCCGGTTGAGCCGGGGGCTTTCACATCAGACTTAAGAAACCGCCTGCGCTCGCTTTACGCCCAATAAATCCG
+
FFFFFFFFFFFFFFFFFFFFFFFFFFFFFFFFFFFFFFFFFFFFFFFFFFFFFFFFFFFFFFF:FFFFFFFFFFFFFFFFFFFFFFFFFFFFFFFFFFFFFFFFFFFFFFFFFFFFFFFF:FFFFFFFFFFFFFFFFFFFFFFFFFFFFFFFFFFFFFFFF:FFFF:FFFFFFFFFFFFFFFF:FFFFFFFF:FFFFFFFFFFFFFFFFFFFFFFFFFFF:FFFFFFFFFFFFFFFFFFFFFFFFFFFFF:
@A00769:42:HV3CFDRXX:1:2101:8739:23703 2:N:0:CGATGCCAAG+CCGGTAACAC
GGACTACGCGGGTTTCTAATCCTGTTTGCACCCCACGCTTACGAGCCTCAGCGACAGTTACAGACCAGAGAGCCGCCTTCGCCAATGGTGTACATCCATATATATACGCATTTCACCGCTACACATGGAATTCCACACGCCTCTTCTGCACTCAAGTCTCCCAGTTTCCAATGACCCTCCCCGGTTGAGCCGGGGGCTTGCACAACAGACTTAAGAAACCGCCAGCGCACGCTTTACCCCCAAGAAATCCG
+
FFFF,FF:FFF,FF:,,FF:F,F,FFF:,,FFF,:F,,FF,F:F,FF,::,FF,,F:FFF:FFFF,,,F,::FF,F,F,:,F,,,FF,F:F,F,,F:F,F,:,,F:F,F:FF,,FFF:,,FF,,FFF,F:F,F:F:,,,F,,:,FFF:,F:,FFFF,:F:,FF:FFFF,FFF,FF,,,FFFFFFF:,F,FF:FFF,FFF,:FF:FFF:FFFF,,,FF,FF,F,FFF,F,F,FF,,FF:FFFFF,F::,F:,
@A00769:42:HV3CFDRXX:1:2101:9769:23703 2:N:0:CGAGGCCCAG+CCGGTAACAC
GGACTACAAGGGTTTCTAATCCTGTTTGCTCCCCACGCTTTCGAGCCTCAGCGTCAGTTACAGACCAGAGAGTCGCCTTCGCCACTGGTGTTCCTCCATATATCTACGCATTTCACCGCTACACATGGAATTCCACTCTCCTCTTCTGCACTCAAGTCTCCCAGTTTCCAATGACCCTCCCCGGTTGAGCCGGGGGCTTTCACATCAGACTTAAGAAACCGCCTGCGCTCGCTTTACGCCCAATAAATCCG
+
FFFFFFFFFFFFFFFFFFFFFFFFF:FFFFFFFFFFFFFFFFFFFFFFFFFFFFFFFFF,FFFFFFFFFFFFFFFFFFFFFFFFF:FFFFFFFFFFFFFFFFFF:FFFFFFFFFFFFFFFFFFF:FFFFFFFFFFFFFFFFFFFFFFFFFFFFFFFFFFFFFFFFFFFFF:FFFFFFFFFFFF,FFFFFFFFFFFFFFFFFFFFFF:F:FFFF:F::FFFFFFFFFFFFFFFF:::F:FFFFFFFFFFFFF
@A00769:42:HV3CFDRXX:1:2101:14642:23782 2:N:0:CGAGGCCAAG+CCGGTAACAC
GGACTACCAGGGTTTCTAATCCTGTTTGCTCCCCACGCTTTCGAGCCTCAGCGTCAGTTACAGACCAGAGAGCCGCCTTCGCCACTGGTGTTCCTCCATATATCTACGCATTTCACCGCTACACATGGAATTCCACTCTCCTCTTCTGCACTCAAGTCTCCCAGTTTCCAATGACCCTCCCCGGTTGAGCCGGGGGCTTTCACATCAGACTTAAGAAACCGCCTACGCTCGCTTTACGCCCAATAAATCCG
+
FFFFFFFFFFFFFFFFFFFFFFFFFFFFFFFFFFFFFFFFFFFFFFFFFFFFFFFFFFFFFFFFFFFFFFFFFFFFFFFFFFFFFFFFFFFFFFFFFFFFFFFFFFFFFFFFFFFFFFFFFFFFFFFFFF:FFFFFFFFFFFFFFFFFFFFFFFFFFFFFFFFF:FFFFFFFFFFFFFFFFFFFF:FFFFFFFFFFFFFFFFFFFFFFFFF:FFFFFFF:,FF:FF,FFFFFFF:,F:FFFFFFFF:FFF:
@A00769:42:HV3CFDRXX:1:2101:13630:23876 2:N:0:CGAGGCCAAG+CCGGTAACAC
GGACTACTGGGGTATCTAATCCTGTTTGCTCCCCACGCTTTCGAGCCTCAGCGTCAGTTACAGACCAGAGAGTCGCCTTCGCCACTGGTGTTCCTCCATATATCTACGCATTTCACCGCTACACATGGAATTCCACCCTCCTCTTCTGCACTCAAGTCTCCCAGTTTCCCATGACCCTCCCCGGTTGAGCCGGGGGCTTTCACATCAGACTTAAGAAACCGCCGGCGCTCGCTTTACGCCCAATAAATCCG
+
FFFFFFFFFFFFF,FFFFFFFFFFFFFFFFFFFFFFFFFFFFFFFFFFFFFFFFFFFFFFFFFFFFFFFFFFFF,FF,F:FFFFFF:FFFFFFFFFF,F:FFFFF:FFF::F:F,FFFF:FFFFF:FF,FFFFF,F,:FFFF:,,FFFFFF,FF:FFFF:FF,FFFFFF,F:FFFFFFFFFFF:F,FFFFFFFFFFF,F,F:FFFF,F::F,F,F,:,F:,FF,:FFF,F:FF,FF,,FFFFF,F,FF::,
@A00769:42:HV3CFDRXX:1:2101:21287:23891 2:N:0:CGAGGCCAAG+CCGGTAACAC
GGACTACCGGGGTTTCTAATCCTGTTTGATCCCCACGCTTTCGCACATCAGCGTCAGTTACAGACCAGAAGGTCGCCTTCGCCACTGGTGTTCCTCCATATCTCTGCGCATTTCACCGCTACACATGGAATTCCACTTTCCTCTTCTGCACTCAAGTTTTCCAGTTTCCAATGACCCTCCACGGTTGAGCCGTGGGCTTTCACATCAGACTTAAAAAACCGCCAACGCGCGCTTTACGCCCAATAATTCCG
+
FF:FFFFFFFFFFFFFFFFFFFFFFFFFFFFFFFFFFFFFFFFFFFFFFFFFFFF,FFFFFFFFFFFFFFFFFFFFFFFFFFFFFFFFFFFFFFFFFFFFFFFFFFFFFFFFFFFFFFFFFFFFFF:FFFFFFFFFFFFFFFFF,FF:FFFFFFFFFF::FFFFFFFFFFFF:FFFFFF:FFF:::FF,FFF,FF:F:FFFFFFFFFF:FF,F:FFFFFF:FF,FF,FFFF:F,FFF,FFFFFFFF,,F,F
@A00769:42:HV3CFDRXX:1:2101:9525:23938 2:N:0:CGAGGCCAAG+CCGGTAACAC
GGACTACGGGGGTATCTAATCCTATTTGCTCCCCACGCTTTCGTGCCTCAGCGTCAGTAACAGGCCAGGCGGCCGCCTTCGCCACTGGTGTTCTTCCATATATCTACGCATTTTACCGCTACACATGGAGTTCCACCGCCCTCTCCTGCTCTCTAGCCCGCCAGTTTCCAGAGCCTGTACCGGTTGAGCCGGTACCTTTCACTCCAGACTTAGCAGGCCGCCTACGCACCCTTTACGCCCAATCATTCCGG
+
FFFFFFFFFFFFFFFFFFFFFFFFFFFFFFFFFFFFFFFFFFFFFFF:FFFFFFFFFF:FFF,FFFFFFFFFFFFFFFFFFFFFFFFFFFFFFFFFFFFFFFFFFFFFFFFFFFFFF:FFFFFF,FF:FFFFFFFFFFFFFFFFFFFFFFFFFFFFFFFFFF:FFFFFFFFFFFFFFFF:FFFFFFFFFFF:FFFFFFFFFF:FFFFFFFF:FFFFFFF,FFF,FFFFFFFF,FFFFFFF:FF:FFFFFF,
@A00769:42:HV3CFDRXX:1:2101:9977:23970 2:N:0:CGAGGCCAAG+CCGGTAACAC
GGACTACCAGGGTATCTAATCCTGTTTGCTCCCCACGCTTTCGAGCCTCAGCGTCAGTTACAGACCAGAGAGTCGCCTTCGCCACTGGTGTTCCTCCATATATCTACGCATTTCACCGCTACACATGGAATTCCACTCTCCTCTTCTGCACTCAAGTCTCCCAGTTTCCAATGACCCTCCACGGTTGAGCCGGGGGCTTTCACATCAGACTTAAGAAACCGCCTGCGCTCGCTATACGCCCAATAAATCCG
+
FFF:FF:FFF:FFFFFF:FFF:FFFFFFFFFFFFFFFFFF,FFFFFFFFFFFFFFFFFFFFFFFFFF:FFF:FFFFF,FFF,FFFF:F:FFF:FF:F:FFFFF:,FF,FFFF,:FFFFF:FF,FFF,:F:F,FFFF:F:FF:FF:FFF:F,FFF:FFFFF,FFFFFFFFFF,F:FFFFFF,F:FFFFFFFFF:FF:FFFFF:F,FFFFFFFFFFFF,:,F,FFFFF,F:FFFF,FF:,FFFFF:FFFFF,,
@A00769:42:HV3CFDRXX:1:2101:23845:24032 2:N:0:CGAGGCCAAG+CCGGTAACAC
GGACTACAAGGGTATCTAATCCTGTTTGCTCCCCACGCTTTCGAGCCTCAGCGTCAGTTACAGACCAGAGAGTCGCCTTCGCCACTGGTGTTCCTCCATATATCTACGCATTTCACCGCTACACATGGAATTCCACTCTCCTCTTCTGCACTCAAGTCTCCCAGTTTCCAATGACCCACCCCGGTTGAGCCGGGGGCTTTCACAACAGACTTAAGAAACCGCCTCAGCTCGCTTTACGCCCAATAAATCCG
+
FFFFFFF:FFFFFFFFFFFFFFFFFFFFFFFFFFFFFFFFFFFFFFFFFFFFF:FFFF:FFFFFFFFFFFFF:FFFFFFFFFFFFFFFFFF:F,FFFF,FFFFFFF:FF::FFFFFFFFFFFFF:::FFFFFFFFF:F,:FFFFFF,FFFF::FF:F,F:FFFF,:FF,FF::FFF,,FFF:,FFF,FFFF,,F:,,FF:,FFF:F:FFFF,F,,,FFFF,,F,,,,,FF,,,FFF,,:FF,,,:FFF:,,
@A00769:42:HV3CFDRXX:1:2101:24514:24032 2:N:0:CGAGGCCAAG+CCGGTAACAC
GGACTACTGGGGTTTCTAATCCTGTTTGCTCCCCACGCTTTCGAGCCTCAGCGTCAGTTACAGACCAGAGAGCCGCCTTCGCCACTGGTGTTCCTCCATATATCTACGCATTTCACCGCTACACATGGAATTCCACTCTCCTCTGCTGCACTCAAGTCTCCCAGTTTCCAATGACCCTCCCCGGTTGAGCCGGGGGCTTTCTCAACTGACTTAAGAAACCGCCTGCGCGCGCTTTGCGCCCAATAAATCCG
+
FF:FFFFF:FFFFFFFF:FFFFFFFFFFFFFFF,F:FFFFFFFFFFFFF:FFFFFFFFFFF:FFFFFFFF,::FFF:,:FFF::FFF,FFFF::,,::FF:FFF,FFFFF:F:FFF:FF:F:F:FFF,:,FFF,:,F::F,F:F,,FF,:F:,F:FF:,,:F:::FF,,F:F:,,F:F:F,F:F,::,F,,FFFF:,,F,,,:,,,,,,,F,F::F:,,F,,:,,:F:,:::F:,,,FFFF,,,,,,,,,F
@A00769:42:HV3CFDRXX:1:2101:15176:24079 2:N:0:CGAGGCCAAG+CCGGTAACAC
GGACTACCGGGGTTTCTAATCCTGTTTGCTACCCACACTTTCGAGCCTCAACGTCAGTTACAGTCCAGAAAGCCGCCTTCGCCACTGGTGTTCTTCCATATATCTACGCATTTCACCGCTACACATGGAGTTCCACTTTCCTCTACTGCACTCAAGTCATCCAGTTTCCAAAGCAATTCCTCAGTTGAGCTGAGGGCTTTCACTTCAGACTTAAATAACCGTCTGCGCTCGCTTTACGCCCAATAAATCAG
+
FFFFFF,FFFFFF:FFFFF::FF:FFFFFFF:FFFFF:FF,,FF:FFFFF:F:,FFFFFF:FF,FFFFFFF:FFFFFF::F,FFFFFFFFFFFF:FFFFFFF:FFFF:FFFFFFF,FF:,FF::FFFFFFFFFFF:FFFFFFFFFFFFFFFFFFFFFFF:FFFF,FFFFFFFF,FFFFFF:FFF,F,FF:FFF,F:FF:FFFFF:FF:FFFFFFFFFFFF,FFFF,FFFFFFFFFFF,FFFFF:FFFFF,,
@A00769:42:HV3CFDRXX:1:2101:13512:24267 2:N:0:CGAGGCCAAG+CCGGTAACAC
GGACTACGAGGGTTTCTAATCCTGTTTGCTACCCACACTTTCGAGCCTCAACGTCAGTTACAGTCCAGAAAGCCGCCTTCGCCACTGGTGTTCTTCCATATATCTACGCATTTCACCGCTACACATGGAGTTCCACTTTCCTCTACTGCACTCAAGTCAGCCAGTTTCCAAAGCAATTCCTCAGTTGAGCTGAGGGCTTTCACTTCAGACTTAAATAACCGTCTGCGCTCGAGTTACGCCCACTAAGTCCG
+
F:FFFFFFFFFFFFFFFFFFFFFFFFFFFFFFFFFFFFF:FFFFFFFFFFFFF:FFFFFFFFFFF:FFFFFFFFFFFFFFFFF,F:FFFFF:FFFFFFFFFFFFFFFFFFFFFF:FFFFFFFFFFFFFFF:F::,FF,F:FFFF:,FFF,:FF:,FFF:,FFFFF,F,F:,FF:F,FF:,F:FFFFF:F:FF:FF:,:F::,FF,:,:,,,,::,,,,,FF::,F,F,F:F,,F,,,,,,F::F,,,:,,:
@A00769:42:HV3CFDRXX:1:2101:10321:24283 2:N:0:CGAGGCCAAG+CCGGTAACAC
GGACTACTAGGGTATCTAATCCTGTTTGCTCCCCACGCTTTCGAGCCTCAGCGTCAGTTACAGACCAGAGAGCCGCCTTCGCCACTGGTGTTCTTCCATATATCTACGCATTTCACCGCTACACATGGAATTCCACTCTCCTCTTCTGCACTCAAGTCTCCCAGTTTCCAATGACCCTCCCCGGTTGAGCCGGGGGCTTTCACATCAGACTTAAGAAACCGCCTGCGCTCGCTTTACGCCCAATAACTCCG
+
FFFFFFFFFFFFFF:FFFFFFFFFFFFFFFFFFFFFFFFFFFFFFFFFFFFFFFFFFFFFFFFFFFFFFFFFFFFFFFFFFFFFFFFFFFFFFFFFFFFFFFFFFFFFFFFFFFFFFFFF:FFF,FFFFFFFFFFFFFFFFFFFFFFFFFFFF::F,FFFFFFFFF:FFFFFFFFFFFFFFFFFFFFFFFFFFFFFFFFFFFFFFFFFFFFFFFFFF:FFFFFFFFFFFFFFFFF,FFFFFF:FF,FFFFF
@A00769:42:HV3CFDRXX:1:2101:12111:24283 2:N:0:CGAGGCCAAG+CCGGTAACAC
GGACTACAGGGGTTTCTAATCCTGTTTGCTCCCCACGCTTTCGGGCCTCAGCGTCAGTTACAGACCAGAGAGCCGCCTTCGCCACTGGTGTTCCTCCATATATCTACGCATTTCACCGCTACACATGGAATTCCACTCTCCTCTTCTGCACTCAAGTCTCCCAGTTTCCAATGACCCTCCCCGGTTGAGCCGGGGGCTTTCACATCAGACTTAAGAAACCGCCTGCGCTCGCTTTACGCCCAATAAATCCG
+
FFFFFFFFFFFFFFFFFFFFFFFFFFFFFFFFFFFFFFFFFFFFFFFFFFFFF:FFFFFFFF:FFFFFFFFFFFFFFFFFFFFFFFFFFFFFFFFFFFFFFFFFFFFFFFF:FFFFFFFFFFFFF,FFFFFFFFFF,FFFF:FFFFFFFFFFFFFFFFFFFFFFFFF:FFFFFFFFFFFFFFFFFFFFFFF::FF:FFFFFFFFFFFFFFFFFFFFFFFFFFFF,FFFFFFFFFFFFFFFFFF,FFFFFFF
@A00769:42:HV3CFDRXX:1:2101:5294:24314 2:N:0:CGAGGCCAAG+CCGGTCACAC
GGACTACTAGGATTTCTAATCCTGTTCGCTCCCCACGCTTTCGAGCCTCAGCGTCAGTTACAGACCAGAGAGCCGCCTTCGCCACTGGTGTTCCTCCATATATCTACGCATTTCACCGCTACACATGGAATTCCACTCTCCTCTTCTGCACTCAAGTCTCCCAGTTTCCAATGACCCTCCCCGGTTGAGCCGGGGGCTTTCACATCAGACTTAAGAAACCGCCTGCGCTCGCTTTACGCCCAAGAAATCCG
+
FFFFFFFFFFFFFFFFFFFF:FFFFFFFFFFFFFFFFFFFFFFFFFFFF,:FFFFFFFFFFFFFFFFFF:FFF:FFFFFFFFFFFFFFFFF:FFFFFFFFF:FFFFFFFFFFFF,FFFFF:F:F:FFF,,FFFFFF:F,FF,FFFFFF:FFFFFFFFFFFFF,:FFFFFFFFFFFFF:FFFFFFF:FFFFF:F:FF,F,F:FFFFFFFFF:FFFF:FFFFFFF:FF,FFFFF,,F,FFFFFFF,FFF,,FF
@A00769:42:HV3CFDRXX:1:2101:28718:24361 2:N:0:CGAGGCCAAG+CCGGTAACAC
GGACTACTCGGGTTTCTAATCCTGTTCGCTCCCCACGCTTTCGAGCCTCAGCGTCAGTTACAGACCAGAGAGCCGCCTTCGCCACTGGTGTTCCTCCATATATCTACGCATTTCACCGCAACACATGGAATTCCACTCTCCTCTTCTGCACTCAAGTCTCCCAGTTTCCAATGACCCTCCCCGGTTGAGCCGGGGGCTTTCACATCAGACTTAAGAAACCGCCTGCGCTCGCTTTACGCCCAATAAATCCG
+
FFFFFFFFFFFFFFFFFFFFFFFFFFFFFFFFFFFFFFFFFFFFFFFFFFFFFFFFFFFFFFFFFFFFFFFFFFFFFFFFFFFFFFFFFFFFFFFFFFFFFFFFFFFFFFFFFFFFFFFF,FFF:FFFF,FFFFFFFFFFFFFFFFFFFFFFFFFFFFFFFFFFFFFFFFFFFFFFFFFFFFF::FFFFFFFFFFFFF:FFFFFFFFFFFFFFF:FFFFFFFFFFFFFFF:FFFFFFFFFFFFFFFFFFFF
@A00769:42:HV3CFDRXX:1:2101:14172:24439 2:N:0:CGAGGCCAAG+CCGGTAACAC
GGACTACACGGGTTTCTAATCCTGTTTGCTCCCCACGCTTCCGCACCTGAGCGTCAGTCTTCGTCCAGGGGGCCGCCTTCGCCACCGGTATTCCTCCAGATCTCTACGCATTTCACCGCTACACCTGGAATTCTACCCCCCTCTACGAGACTCTAGCTTGCCAGTTTCAAATGCAGTCCCCAGGTTGAGCCCGGGGATTTCACATCTGACTTAACAAACCGCCTGCGTGCGCTTTACGCCCAGTAATTCCG
+
FFFFFFFFFFFFFFFFFFFFFFFFFFFFFFFFFFFFFFFFFFFFFFFFFFFFFFFFFFFFFFFFFFFFFFFFFFFFFFFFFFFFFFFFF:FFFFFFFFFF,FFFFFFFFFFFFFFFFFFFFFFFFFFFFFFFFFFFFFFFFFFFFFFFFFFFFFFFFFFFFFF:FFFFFFFFFFF:FFFFFFFFFFFFFFFFFFFFFFFFFFFFFFFFFFFFF,FFFFFFFF:FFF::FFFFFFFFF:FFFFFFFFFFFF:
@A00769:42:HV3CFDRXX:1:2101:15655:24471 2:N:0:CGAGGCCAAG+CCGGTAACAC
GGACTACGGGGGTATCTAATCCTATTTGCTCCCCACGCTTTCGTGCCTGAGCGTCAGTTTCAGTCCAGGCGGCCGCCTTCGCCACTGGTGTTCTTCCATATCTCTACGCATTTTACCGCTACACATGGAGTTCCGCCGTCCTCTCCTGTACTCAAGTTCTCCAGTCTCATCAGCCAACAGAAGTTAAGCTTCTGCCTTTCACTCATGACTTGAAGAACCGCCTGCTCACCCTTTACGCCCAATCATTCCGG
+
FFFFFFFFFFFFF:FFFFFFFFFFFFFFFFFFFFFFFFFFFFFFFFFFFFFFF:FFFFFFFFFFFFFFFFFFFFFFFFFFFFFFFFFFFFFFFF:FFFF:FFFFFFFFFFFFFFFFFFFFFFFFFFFF:FFFFFFFFFFFFFFFFFFFFFFFFFFFFFFFFFFFFFFFFFFFFFFF:F:FFFFFFFFFFFFFF:FFFFFFFFFFFFFFFFFFFFFFFFF:F:F,FFF,FFFF:FFF,FFFFF:F,FFFFFF
@A00769:42:HV3CFDRXX:1:2101:8440:24502 2:N:0:CGAGGCCAAG+CCGGTAACAC
GGACTACAGGGGTATCTAATACACATCTCAGAGCCTTACCGCGGCTGCTGACAC
+
FFFFFFF,FF:F:FFFFFFF:FFFFFFFF,:FF:,F:FFF,FFFF:F:FFF::F
@A00769:42:HV3CFDRXX:1:2101:15257:24502 2:N:0:CGAGGCCAAG+CCGGTAACAC
GGACTACAAGGGTTTCTAATCCTGTTTGCTACCCACACTTTCGAGCCTCAACGTCAGTTACAGTCCAGAAAGCCGCCTTCGCCACTGGTGTTCTTCCATCTATCTATGCATTTCACCGCTACACATGGAATTCCACTCTCCTCTTCTGCACTCAAGTCTCCCAGTTTCCAATGACCCTCCCCGGTTGAGCCGGGGGCTTTCACATCAGACTTAAGAAACCGCCTGCGCTCGCTTTACGCCCAATAAATCCG
+
FFFFFFFFFFFFFFFFFFFFFFFFFFFFFFFFFFFFFFFFFFFFFFFFFFFFFFFFFFFFF:FFFFF:FFFFFFFFFFFFFFFFFFFFFFFFF,FFF,F,FFFFFFFFFFFFFFFFFFFFFFFFF:F:,FFFFFFFFFFFFFFFF:FFFFFFFFFFFF:FFFFFFFFFFFFFFFFFFFFFFFFFFFFFFFFFFFFFFFFFFFFF:F,FFFFFF,FFF:FFFFFF:FFFFFFFF:FFFFFFFFFFFF::FFF
@A00769:42:HV3CFDRXX:1:2101:7048:24627 2:N:0:CGAGGCCAAG+CCGGTAACAC
GGACTACGGGAGTTTCTAATCCTGTTTGCTCCCCACGCTTTCGAGCCTCAGCGTCAGTTACAGACCAGAGAGTCGCCTTCGCCACTGGTGTTCCTCCATATATCTACGCATTTCACCGCTACACATGGAATTCCACTCTCCTCTTCTGCACTCAAGTCTCCCAGTTTCCAATGACCCTCCCCGGTTGAGCCGGGGGCTTTCACATCAGACTTAAGAAACCGCCTGCGCTCGCTTTACGCCCAATAAATCCG
+
FFFFFFFFFFFFFFFFFFFFFFFFFFFFFFFFFFFFFFFFFFFFFFFFFFFFFFFFFFFFFFFFFFFFFFFFFFFFFFFFFF:FFFFFFF,FFFFFFFFFFFFFFFFFFFFFFFFFFFFF:FFFFFFFFFFFFF:FFFFFFFFFFFFFFF:FFFFFFFFFFFFFFFFFFFFFFFFFFFFFFFFFFFFFFFFFFFFFFF,FFFFF:FFFFFFF:FFFFFFF:FFFFFFFFFFFFF,FFFFFFFF:FFFF:FF
@A00769:42:HV3CFDRXX:1:2101:21423:24627 2:N:0:CGAGGCCAAG+CCGGTAACAC
GGACTACAGGGGTTTCTAATCCTGTTTGCTCCCCACGCTTTCGAGCCTCAGCGTCAGTTACAGACCAGAGAGTCGCCTTCGCCACTGGTGTTCCTCCATATATCTACGCATTTCACCGCTACACATGGAATTCCACTCTCCTCTTCTGCACTCAAGTCTCCCAGTTTCCAATGACCCTCCCCGGTTGAGCCGGGGGCTTTCACCTCAGACTTAAGAAACCGCCTGCGCTCGCTTTACGCCCACTAAATCCG
+
FFFFFFF:FFFFFFFFFFFFFFFFFFFFFFFFFFFFFFF,FFFF:FFFFFFFFFFFFF:FFF:FFFFFFFFF,FFFF,::FFFFFFFFFFF:FFF:FF,FFFFFFFFFFFFFF,,FFFFFFFFF::F:F,F:FF:FFF:FFFFF:F:F:FFFFFFF:F:FFF:F:,F,F:F,::F:FFFFFFFFFF:FFFFF,F:FF,F,FF,:FF::FFF:FF,FFFFF,F,:,:F:FFFFF:FFFFFFFF:::,FFFF:
@A00769:42:HV3CFDRXX:1:2101:31982:24627 2:N:0:CGAGGCCAAG+CCGGTAACAC
GGACTACCGGGGTATCTAATACACATCTGACGCTGCCTTACCGCGGCGGCTGACAC
+
FFFFFFFFFFFFFFFFFFFFFFFFF:FFFFFFFFFFFFF:FFFFFFFFFFFFFFFF
@A00769:42:HV3CFDRXX:1:2101:5466:24643 2:N:0:CGAGGCCAAG+CCGGTAACAC
GGACTACGAGGGTTTCTAATCCTGTTTGCTCCCCACGCTTTCGAGCCTCAGCGTCAGTTACAGACCAGAGAGCCGCCTTCGCCACTGGTGTTCCTCCATATATCTACGCATTTCACCGCTACACATGGAATTCCACTCTCCTCTTCTGCACTCAAGTCTCCCAGTTTCCAATGACCCTCCCCGGTTGAGCCGGGGGCTTTCACATCAGACTTAAGAAACCGCCTGCGCTCGCTTTACGCCCAATAAATCCG
+
FFFFFFFF:FFFFFFFFFFFFFFFFFFFFFFFFFFFFFFFFFFFFFFFFFFFFFFFFFFFFFFFFFFFFFFFFFFFFFFFFFF:FFFFFFFFFFFFFFF:FF:FFFFFFFFFFFFFFF:FFFFFFFFF:FF:FFFFFFFF,FF:FFFF:FFFF:,:F:FFF:FFFFFFFFFFFFFFFFFFFFFF:FFFFFFFFFFFFFFFFFFFFFFF:FFFFFFFF,FFFFFFFFFFFFFFF,:FFFFFFFFFFFFFFFF
@A00769:42:HV3CFDRXX:1:2101:20076:24643 2:N:0:CGAGGCCAAG+CCGGTCACAC
GGACTACAGGGGTTTCTAATCCTGTTTGCTCCCCACGCTTTCGAGCCTCAGCGTCAGCTACAGACCAGAGAGCCGCCTTCGCCACTGGTGTTCCTCCATATATCTACGCATTTCACCGCTACACATGGAATTCCACTCTCCTCTTCTGCACTCAAGTCTCCCAGTTTCCAATGACCCTCCCCGGTTGAGCCGGGGGCTTTCACATCAGACTTAAGAAACCGCCTGCGCTCGCTTTACGCCCAATAAATCCG
+
FFFFFFFFFFFFFFFFFFFFFFFFFFFFFFFFFFFFFFFFFFFFFFFFFFFFFFFFFFFFFFFFFFFFFFFFFFFFFFFFFFFFFFFFFFFFFFFFFFFFFFFFFFFFFFFFFFFFFFFFFFFFFFFFF:FF:FF:FFFFFFFFFFFFFFFFFFFFFFFFFFFFFFFFFFFFFFFFFFFFFFFFFFFFFFF::FFFFFFFFFFFFFFFFFFFFF::FFFFFFFFFFFFFFFFF:FFFFFFFFF,FFFFFFF
@A00769:42:HV3CFDRXX:1:2101:12400:24721 2:N:0:CGAGGCCAAG+CCGGTAACAC
GGACTACGCGGGTATCTAATCCTGTTTGCTCCCCACGCTTTCGAGCCTCAGCGTCAGTTACAGACCAGAGAGTCGCCTTCGCCACTGGTGTTCCTCCATATATCTACGCATTTCACCGCTACACATGGAATTCCACTCTCCTCTTCTGCACTCAAGTCTCCCAGTTTCCAATGACCCTCCCCGGTTGAGCCGGGGGCTTTCACATCAGACTTAAGAAACCGCCTGCGCTCGCTTTACGCCCATTAAATCCG
+
FFFFFFFFFFFFFFFFFFFFFFFFFFFFFFFFFFFFFFFFFFFFFFFFFFFFFFFFFFFFFFFFFFFFFFFFFFFFFFFFFFFFFFFFFFFFFFFFFFFFF:FFFFFFFFFFFFFFFFFFFF:F,:FF:FFFFFFFFFFFFF:FFFFFFFFFFFFFFFFFFFFFFFFFFFF,FFFFFFFFFFFFFFFFFFFFFFFFFFFFFFFFFF:FFFFF:FFF::FFFFF:FF:FFFFF:FFFFFFFFF,,,F:FF,F
@A00769:42:HV3CFDRXX:1:2101:15980:24721 2:N:0:CGAGGCCAAG+CCGGTAACAC
GGACTACACGGGTTTCTAATACACATCTGACGCTGCCTTACCGCGGCTGCTGACAC
+
FFFFFFFFFFFFFFFFFFFFFFFFFFFFFFFFFFFFFFFFFFFFFFFFFFFFFFFF
@A00769:42:HV3CFDRXX:1:2101:4517:24815 2:N:0:CGAGGCCAAG+CCGGTAACAC
GGACTACGGGGGTTTCTAATCCTGTTTGCTCCCCACGCTTTCGAGCCTCAGCGTCAGTTACAGACCAGAGAGTCGCCTTCGCCACTGGTGTTCCTCCATATATCTACGCATTTCACCGCTACACATGGAATTCCACTCTCCTCTTCTGCACTCAAGTCTCCCAGTTTCCAATGACCCTCCCCGGTTGAGCCGGGGGCTTTCACATCAGACTTAAGAAACCGCCTGCGCTCGCTGTACGCCCAATAAATCCG
+
FFFFFFFFFFFFF:FFFFFFFFFFFFFFFFFFFFFFFF:FFFFFF:FFF,FFF:FFFFFFFFFFFFFFFFFFFF:FF:FFFFFFFFFFFFFFFF,FFFFFFFFFFFFFFF:FFFFFFFF:FF,FFFF:FFFFFFFFFFFFFFFFFF:FFFFFFFFFF:FFFFFFFFFFFFFFFFFFFFFFFFFFFFFFF:FFF:FFFFFFF,FFFFF:FFFFFFFFFFFFFFFFFFFFFFFFF,FFFFFFFFF:FFFFFF,
@A00769:42:HV3CFDRXX:1:2101:7808:24815 2:N:0:CGAGGCCAAG+CCGGTAACAC
GGACTACTGGGGTATCTAATCCTGTTTGCTCCCCACGCTCTCGAGCCTCAGCGTCAGCTACAGACCAGAGAGCCGCCTTCGCCACTGGTGTTCCTCCATATATCTACGCATTTCACCGCTACACATGGAATTCCACTCTCCTCTTCTGCACTCAAGTCTCCCAGTTTCCAATGACCCTCCCCGGTTGAGCCGGGGGCTTTCACAGCAGACTTAAGAAACCGCCTGCGCTCGCTTTACGCCCAATAAATCCG
+
FFFFFFFFFFFFFFFFFFFFFFFFFFFFFFFFFFFFFFFFFFFFFFFFFFFFFFFFFFFFFFFFFFFFFFFFFFFFFFFFFFFFFFFFFFFFFFFFFFFFFFFFFFFFFFFFFFFFFFFF,FFFFFF:FFFFFFFFFFFFFFFFFFFFFFFFFFFFFFFFFFFFFFFFFFFFFFFFFFFFFFFFFFFFFFFFFFFFFFFFFFFF,F:FFFFFFFFFF:FFFFFFFFFF,FFFF,F:FFFFFFFFFF,F:FF
@A00769:42:HV3CFDRXX:1:2101:18041:24846 2:N:0:CGAGGCCAAG+CCGGTAACAC
GGGGGGGGGGGGTTTGTAATTGAAGGAGGGGGGGGCGCAAAACTCAGAAATAAAAAATAAGAAGCCGACGAACCGACAAACCAGAAGGTATAGGTGGGGGGCGGGGGAATAAAAAAAAATTGTGGTGGGGGGGGGGGGGGGGGGGGGGGGGGGGGGGGGGGGGGGGGGGGGGGGGGGGGGGGGGGGGGGGGGGGGGGGGGGGGGGGGGGGGGGGGGGGGGGGGGGGGGGGGGGGGGGGGGTGGGGGGGGGG
+
FFF,::,:,FFF,:::,,,:,,,:,,,,,,:,,::,,,,,,,,,,,,:,,,,,,,,,,,,,,,,,,,,,,,,,,,,,:,:,,::,,,,,,,,,,,::,,:,,:,,,,:,,,,,F,::,,,::F:,,FFF::,,F,F:FFFFFFF::FFF:,FF:FFFFF:FFFFF:FFFFFFFFFFF:FF:FFF:FF,FFF:FFFFFFFFFF:FFF,F,F,FFFF:FFFFFFFFF:FF:FF:FFF,,:,:,,F:,F:F,FF
@A00769:42:HV3CFDRXX:1:2101:13566:24862 2:N:0:CGAGGCCAAG+CCGGTAACAC
GGACTACTCGGGTTTCTAATCCTGTTTGCTACCCACACTTTCGAGCCTCAACGTCAGTTACAGTCCAGAAAGCCGCCTTCGCCACTGGTGTTCTTCCATATATCTACGCATTTCACCGCTACACATGGAGTTCCACTTTCCTCTACTGCACTCAAGTCATCCAGTTTCCAAAGCAATTCCTCAGTTGAGCTGAGGGCTTTCACTTCAGACTTAAATAACCGTCTGCGCTCGCTTTACGCCCAATAAATCCG
+
FFFF:FFFFFFFFFFFFFFFFFFFFFFFFFFFFFFFFFFFFFFFFFFFFFFFFFFFF,FFFFFFFFFFFFFFFFFFFFFFFFFFFFFFFFFFFFFFFFFFFFFFFFFFFFFFFFFFF,FFFFFFFFFFFFFFFFFFFFFFFFFFFFFFFFFFFFFFFFFFFFFFFFFFFFFFFFFFFFFFFFFFFFFF:FFFFFF:FFFFFFFFFFFFFFFFFFFF:FFF,,FF:FFFFF:F:FFFFFFFFFFFFFFFF:F
@A00769:42:HV3CFDRXX:1:2101:21088:24893 2:N:0:CGAGGCCAAG+CCGGTAACAC
GGACTACCCGGGTTTCTAATCCTGTTTGCTCCCCACGCTTTCGAGCCTCAGCGTCAGTTACAGACCAGAGAGCCGCCTTCGCCACTGGTGTTCCTCCATATATCTACGCATTTCACCGCTACACATGGAATTCCACTCTCCTCTTCTGCACTCAAGTCTCCCAGTTTCCAATGACCCTCCCCGGTTGAGCCGGGGGCTTTCACATCAGACTTAAGAAACCGCCTGCGCTCGCTTTACGCCCAATAAATCCG
+
FFFFFFFFFFFFFFFFFFFFFFFFFFFFFFFFFFFFFFFFFFFFFFFFFFFFFFFFFFFFFFFFFFFFFFFFFFFFFFFFFFFFFFFFFFFFFFFFFF:FF:FFFFFFFFFFFFFFFFFFFFFFFFFFFFFFFFFFFFFFFFFFFFF:FFFFFFFFFFFFFFFFFFFFFFFFFFFFFFFFFFFFFFF,FFFFFFFFFFFFFFF:,F,FFFF,FFFF::FFFFFF,FFFFFFFF,FFFFFFFFFF:FFFF:F
@A00769:42:HV3CFDRXX:1:2101:6488:25034 2:N:0:CGAGGCCAAG+CCGGTACCAC
GGACTACAAGGGTTTCTAATCCTGTTTGCTCCCCACGCTTTCGAGCCTCAGCGTCAGTTACAGACCAGAGAGTCGCCTTCGCCACTGGTGTTCCTCCATATATCTACGCATTTCACCGCTACACATGGACTTCCACTCTCCTCTTCTGCACTCAAGTCTCCCAGTTTCCCATGACCCTCCCCGGTTGAGCCGGGGGCTTTCACATCAGACTTAAGAAACCGCCTGCGCTCGCTTTACGCCCAATAAGTCCG
+
FF:FFFFFFFFFFFFFFF:FFFFF:FFFFFFFFFFFFFFFFFFFFFFFFFFFFFF,FFF,FFFFFFFFFFFFFFF:FFFFFFF:FFFFFFFFFFFF:FFFF:FFFFFFFFFF,FFFFFFFFF::FFF:F,FFFFFFF:FFFFFFFFF:FFFFF,:FFFFFFF::F::FF:FF:FFFFFFFFFFFFFFFF::F:F:F:F:FF:FFFF:F,:FFFF:FF:FFFF,,F,F:FFFFF,:,::FFF,FFFF,FFF:
@A00769:42:HV3CFDRXX:1:2101:5339:25050 2:N:0:CGAGGCCAAG+CCGGTAACAC
GGACTACCGGGGTTTCTAATCCTGTTCGCTCCCCACGCTTTCGAGCCTCAGCGTCAGTTACAGACCAGAGAGCCGCCTTCGCCACTGGTGTTCCTCCATATATCTACGCATTTCACCGCTACACATGGAATTCCACTCTCCTCTTCTGCACTCAAGTCTCCCAGTTTCCAATGACCCTCCCCGGTTGAGCCGGGGGCTTTCACATCAGACTTAAGAAACCGCCTGCGCTCGCTTTACGCCCAATAAATCCG
+
FFFFFFFFFFFFFFFFFFFFFFFFFFFFFFFFFFFFFFFFFFFFFFFFFFFFFFFFFFFFFFFFFFFFFFFFFFFFFFFFFFFFFFFFFFFFFFFFFFFFFFFFFFFFFFFFFFFFFFFFFFFF:FFFFFFFFFFFFFFFFFFFFFFFFFFFFFFFFFFFFFFFFFFFFFFFFFFFFFFFFFF:FFFFFFFFFFFFFFFFFFFFFFFFFFFFFFFFFF:F:FFFFFFFFFFFFFFFF:FFFFFFFFFFFFF
@A00769:42:HV3CFDRXX:1:2101:31322:25050 2:N:0:CGAGGCCAAG+CCGGTAACAC
GGACTACGGGGGTTTCTAATCCTGTTTGCTCCCCACGCTTTCGAGCCTCAGCGTCAGTTACAGACCAGAGAGCCGCCTTCGCCACTGGTGTTCCTCCATATATCTACGCATTTCACCGCTACACATGGAATTCCACTCTCCTCTTCTGCACTCAAGTCTCCCAGTTTCCAATGACCCTCCCCGGTTGAGCCGGGGGCTTTCACATCAGCCTTAAGAACCCGCCGGCGCTCGCTGTCCGCCCAATAAAGCCG
+
FF,FFFF:FFFF:FFF,,FF,FF:,:,FF,FFFFFFFF,FFFFFFFF:FFFF:,F:FFF,FFFFFFF:FFFFFFFFFF,FFFF,FFFF:F,,FFFFFFFF,F:,:FF:F,F,,F::FFF:,F:FF:,FF,F,:FFF:FFFF,:,FF:FF::,FF,,,:,FFFFFF,,FFFFFFFFFF,FF:FFFF,F,,F,FFFFFF:,,,,FFFF:F,,F,F:FFF,FF:FF,FFFFFF,,,:,:F:FF,,,FF,:,:FF
@A00769:42:HV3CFDRXX:1:2101:23773:25066 2:N:0:CGAGGCCAAG+CCGGTACCAC
GGACTACTGGGGTTTCTAATACACATCTGACGCACCTAACCGCGGCGGCTGGCAC
+
FFFFF:F,FFFFFFFFFFF:FFFFF:::FFFFF,FF,,FFFFF::FF,FFFFFFF
@A00769:42:HV3CFDRXX:1:2101:22535:25081 2:N:0:CGAGGCCAAG+CCGGTAACAC
GGACTACGGGGGTTTCTAATCCTGTTTGCTACCCACACTTTCGAGCCTCAACGTCAGTTACAGTCCAGAAAGCCGCCTTCGCCACTGGTGTTCTTCCATATATCTACGCATTTCACCGCTACACATGGAGTTCCACTTTCCTCTACTGCACTCTAGTCAGCCAGTTTCAAAAGCAATTCCTCAGTTGAGCTGAGGGCTTTCACTTAAGGCTTAAGTAACCGACTGCGCTCGAGTTGCGCCCAAGATCTCCG
+
,FF::F,FFFFFFFFF:FFF,F,:FF,F,,F:::F,FFF:FF,F:F:F:F,F,::F::FF:FFF,FF:FFFFFFF:F:::FF,F:FF:F::F,::,FFFF,:FFF:,:,,:,,,::,:,F,,F,FF:,F,FF,FFFFF,,:FFFF,,,F,FF:,::F:F,,,:F:,,F,,:::::F,::F,FF,F,:F:,::,,:F:,,F,:,,,,::,,:,F:,F:F,,:,,,,,:,:F,F::,,,F,,,,,,,,,:,,F
@A00769:42:HV3CFDRXX:1:2101:29731:25081 2:N:0:CGAGGCCAAG+CCGGTAACAC
GGACTACAAGGGTTTCTAATTACCGCGGCGGCTGGCAC
+
FFFFFFFFFFFFFFFFFFFFFFFFFFFFFFFFFFFFFF
@A00769:42:HV3CFDRXX:1:2101:5728:25097 2:N:0:CGAGGCCAAG+CCGGTAACAC
GGACTACTCGGGTATCTAATACACATCTCTGAGCCTTACCGCGGCGGCTGACAC
+
FFFFFFFFFFFFFFFFFFFFFFFFFFFFFFFFFFFFF:FFFFFFFFFFFFFFFF
@A00769:42:HV3CFDRXX:1:2101:22643:25144 2:N:0:CGAGGCCAAG+CCGGTAACAC
GGACTACGAGGGTTTCTAATCCTGTTTGCTCCCCACGCTTTCGTGCATGAGCGTCAGTATTGGCCCAGGGGGCTGCCTTCGCCATAGGTATTCCTCCACATCTATACGAATTTCACTGCTACACGTGGAATTCGACCCCCCTCTGCCATACTCTAGCCAGGCGGTGAGAAATGCGGGTCCGGGGTTGGGGGCGGGGATGTAAGATCTGTGTTGTCGGAGCGCGGGCGGGCGCTGGGGGGGGGGGTTGTGCG
+
:FFFFF:FFF::FFF:FFFFFFFFFFFFFF:::FF,FF:FF,F:F,FFFFFF:F,FFFFF::F:,,FFFFFF,:FF,FF:,FF::,F:F,:F,,F,,:,F:,:,,,,F,,,F::,,F,,:,,:,:FFF,,,F:,::,,,:,F,F,,,,F,,F:F::,,,,,,,F,,,,:,,:F,,,,F,,,,FF,:,,F,,,:FFF,,,,,,,,F:,F,,,,,,,,,,,,F,,,,,,,,,,,,,,,,F,,,,,,,,,,,,:
@A00769:42:HV3CFDRXX:1:2101:20808:25160 2:N:0:CGAGGCCAAG+CCGGTAACAC
GGACTACGAGGGTTTCTAATCCTGTTTGCTCCCCACGCTTTCGGGCCTCAGCGTCAGTTACAGACCAGAGAGCCGCCTTCGCCACTGGTGTTCCTCCATATATCTACGCATTTCACCGCTACACATGGAATTCCACTCTCCTCTTCTGCACTCAAGTCTCCCAGTTTCCAATGACCCTCCCCGGTTGAGCCGGGGGCTTTCACATCAGACTTAAGAGACCGCCTGCGCTCGCTTTTCGCCCATTACATCCG
+
FFFFFFFFFFFFFFFFFFFFFFFFFFFFFFFFFFFFFFF:FFFFFFFFFFFFFFFFFFFFFFFFFFFFFF:FFFFFFFF,FF,FFFFFFFFFFFFFFFFFFFFFF:FF:FF:F:FFF:F,::F,FF:FF:FFFFFF,FFFF:FFFFFF::FFFF,,FFFF,FFFFFFFFFFFFFFF:FFFFFFF:FFFF:,FFFFF,F:FF:,:,:FFF:F:F:FF,F:FF,,,FFFFF:FF,F,,F,,FF,,F,F,F,,F
@A00769:42:HV3CFDRXX:1:2101:3658:25238 2:N:0:CGAGGCCAAG+CCGGTAACAC
GGACTACACGGGTTTCTAATCCTGTTTGCTACCCACACTTTCGAGCCTCAACGTCAGTTACAGTCCAGAAAGCCGCCTTCGCCACTGGTGTTCTTCCATATATCTACGCATTTCACCGCTACACATGGAATTCCACTCTCCTCTTCTGCACTCGAGTCTCCCAGTTTCCAATGACCCTCCCCGGTTGAGCCGGGGGCTTTCACATCAGACTTAAGAAACCGCCTGCGCTCGCTTTACGCCCAATAAATCCG
+
FFFFFFFFFFFFFFFFFFFFFFFFFFFFFFFFFFFFFFFFFFFFFFFFFFFFFFFFFFFFFFFFFFFFFFFFFFFFFFFFFFFFFFFFFFFFFFFFFFFFFFFFFFFFFF:FFFFFFFFFFFFFFFFFFFFFFFFFFFFFFFFFFFFFFFFFFFFFFFFFFFFFFFFFFFFFFFFFFFFFFFFFFFFFFFFFFFFFFFFFFFFFFFFFFFFFFFFFFFFFFFFFFFFFFFFFF,FFFFFFFFF,FFFFFFF
@A00769:42:HV3CFDRXX:1:2101:8422:25285 2:N:0:CGAGGCCAAG+CCGGTAACAC
GGAATACCAGGGTTCTAATCCTGTTCGCTCCCCACGCTTTCGCTCCACAGCGTCAGTAACGACCCAGTGACCAGCCTTCGCCAGTGGTGTTCATCCCGATATCTACACATTACACCGATACACAGGGAATTCCAGTCTCCCCTCACGCACTCAAGACCACCCGTAAACGACGCCGATCCACCGTTAAGCCAAGGAATTTCACACCCAACTCTAAGAACCGCCTCCGAGCCCTTTACGCCCACTAAATCCGA
+
FF,,,,,F,FF:FFFFFFFFF:FFF,FFFFFFFFF,FFFFF:FFFFFFFFFFFFFFFFFFF,FFFFF:FFFFFFFFFFFFFFF,FFFFFFFF,FFFF,F:FFFFFFF,::FFFFFF:,FFFFF,,FFFFFFFFF,FF:FF,FF:FFF,FFFFFFF,FF,FFFFF,:FFF,FFF,F,FFF,FFFFFFFFF,,F:FF,FFFFFFFFF,:FFF,,:FFF,F,:FFF,FFF::,FFFFF,FFFFFF,F:F:FF:F
@A00769:42:HV3CFDRXX:1:2101:7744:25332 2:N:0:CGAGGCCAAG+CCGGTAACAC
GGACTACGCGGGTTTCTAATCCTGTTCGCTCCCCACGCTTTCGGGCCTCAGCGTCAGTTACAGACCAGAGAGCCGCCTTCGCCACTGGTGTTCCTCCATATATCTGCGCATTTCACCGCTACACATGGAATTCCACTCTCCTCTTCTGCACTCAAGTCTCCCAGTTTCCAATGACCCTCCCCGGTTGAGCCGGGGGCTTTCACATCAGACTTAAGAAACCGCCTGCGCTCGCTTTACGCCCAATAAATCCG
+
FFFFFFFFFFFFFFFFFFFFFFFFFFFFFFFFFFFFFFFFFFFFFFFFFFFFFFFFFFFFFFFFFFFFFFFFFFFFFFFFFFFFFFFFFFFFFFFFFFFFFFFFFFFFFFF:FFFFFFF,FFFF,FFFF,FFFFFFFFFFFFFFFFFFFFFFFFFFFFFFFFFFFFFFF:FFFFFFFFFFFFF,FFFFFFFFFFFFFFF:FFFFFFFFFFFFFFFFFFFFFFFFFFFFFFFF:FF:FFFFFFFFF,FFFFF
@A00769:42:HV3CFDRXX:1:2101:18032:25426 2:N:0:CGAGGCCAAG+CCGGTAACAC
GGACTACTGGGGTATCTAATCCTGTTTGCTACCCACACTTTCGAGCCTCAACGTCAGTTACAGTCCAGAAAGCCGCCTTCGCCACTGGTGTTCTTCCATATATCTACGCATTTCACCGCTACACATGGAATTCCACTCTCCTCTTCTGCACTCAAGTCTCCCAGTTTCCAATGACCCTCCCCGGTTGAGCTGGGGGCTTTCACATCAGACTTAAGAAACCGCCTGCGCTCGCTTTACGCCCAATAAATCCG
+
FFFFFFFFFFFFFFFFFFFFFFFFFFFFFFFFFFFFFFF:FFFFFFFFFFFFFFF:FFFFFFFFFFF:FFFFFFFFFFFFFFF:F:FFF:FFFFFFFFFFFFF:FFFFF,FF,FFFFFFFFFFFFF:FFFFFFFFFFFFFFFFFFFFFFFFFFFFFFFFF:FFFFF,F:FFFFFFFFFFFFFFF:::FFFF:F:F,F::FFFFFFFFFFFF,FF:FF:FF:F,:FF,FFFFFF:FFFFFFFFF:F,FF,FF
@A00769:42:HV3CFDRXX:1:2101:6759:25441 2:N:0:CGAGGCCAAG+CCGGTAACAC
GGACTACAAGGGTATCTAATCCTGTTTGCTACCCACACTTTCGAGCCTCAGCGTCAGTTACAGACCAGAGAGCCGCCTTCGCCACTGGTGTTCCTCCATATATCTACGCATTTCACCGCTACACATGGAATTCCACTCTCCTCTTCTGCACTCAAGTCTCCCAGTTTCCAATGACCCTCCCCGGTTGAGCCGGGGGCTTTCACATCAGACTTAAGAAACCGCCTGCGCTCGCTTTACGCCCAATAAATCCG
+
FFFFFFFFFFFFFFFFFFFFFFFFFFFFFFFFFFFFFFFF:FFFFFFFFFFFFFFFFFFFFFFFFFFFFFFFFFFFFFFFFFFFFFFFFF:FFFFFFFFFFFFFFFFFFFFFFFFFFFFFFFFF:FFFFFFFFFFF:FFFFFFFFFFFFFFFF:FFFFFFFFFFFFFFFFFFFFFFFFFFFFF:FFFFFFFFFFFFFF:FFFFF,FFFFFFFFFF,FFFFFFFFFFFFFFFFFFFFFFFFFFFFFFFFFFF
@A00769:42:HV3CFDRXX:1:2101:8865:25520 2:N:0:CGAGGCCCAG+CCGGTAACAC
GGACTACGCGGGTTTCTAATACACATCTCCGAGCCTTACCGCGGCGGCTGGCAC
+
FFFFFFFFFFFFFFFFFFFFFFFFFFFFFFFFFFFFFFFFFFFFFFFFFFFFFF
@A00769:42:HV3CFDRXX:1:2101:2962:25567 2:N:0:CGAGGCCAAG+CCGGTAACAC
GGACTACCAGGGTTTCTAATACACATCTGACGCTGCTTACCGCGGCGGCTGGCAC
+
FFFFFFFFFFFFFFFFFFFFFFFFFFFFFFFFFFFFFFFFFFFFFFFFFFFFFFF
@A00769:42:HV3CFDRXX:1:2101:14425:25567 2:N:0:CGAGGCCAAG+CCGGTAACAC
GGACTACGGGGGTATCTAATCCTATTTGCTCCCCACGCTTTCGTGCCTGAGCGTCAGTTTCAGTCCAGGCGGCCGCCTTCGCCACTGGTGTTCTTCCATATCTCTACGCATTTTACCGCTACACATGGAGTTCCGCCGTCCTCTCCTGTACTCAAGTTCTCCAGTCTCATCAGCCAACAGAAGTTAAGCTTCTGCCTTTCACTCATGACTTGAAGAACCGCCTGCTCACCCTTTACGCCCAATCTTTCCGG
+
FFFFFFFFFFFFFFFFFFFFFFF:FFFFFFFFFFFFFFFFFFFFFFFFFFFFFFFFFFFFF:FFFFFFFFFFFFFFFFFFFFFFFFFFFF:FFFFFFFFFFFFFFFFFFFFFFF:FFFFFFFFFFFFFFFFFFFFFFFFFFFFFFF:FFFFFFFFFFFFFFFF:F:FFFFFFFFF,,FFFFFFFFFFFFFFFFFFFF:FFFFFFFFFFFFFFFFF:FFFFF,FFF:F::FFFFFFFFFFFF,FFFFFF:F:
@A00769:42:HV3CFDRXX:1:2101:28447:25582 2:N:0:CGAGGCCAAG+TCGGTAACAC
GGACTACACGGGTATCTAATCCTGTTTGCTCCCCACGCTTTCGAGCCTCAGCGTCAGTTACAGACCAGAGAGCCGCCTTCGCCACTGGTGTTCCTCCATATATCTACGCATTTCACCGCTACACATGGAATTCCACTCTCCCCTTCTGCACTCAAGTCTCCCAGTTTCCAATGACCCTCCCCGGTTGAGCCGGGGGCTTTCACATCAGACTTAAGAAACCGCCTGCGCTCGCTTTACGCCCAATAAATCCG
+
FFFFFFFFFFFFFFFFFFFFFFFFFFFFFFFFFFFFFFFFFFFFFFFFFFFFFFFFFFFFFFFFFFFFFFFFFFFFFFFFFFFFFFFFFFFFFFFFF:FFFF:FFFFFF:FFFFFFFFF:FFFFFFFFFFFFFFFFFFFFFFFFFFFFFFFFFFFFFFFFFFFFFFFFF,FFFFFFFFFFFFFFFFFFFFFFFFFFFF:FFFFFFFFFFFFFFFFF:FFF:FFFFF:FFFFFFFFFFFFFFFFFFFFFFF,
@A00769:42:HV3CFDRXX:1:2101:26530:25614 2:N:0:CGAGGCCAAG+CCGGTAACAC
GGACTACGAGGGTATCTAATCCTGTTTGCTCCCCACGCTTTCGAGCCTCAGCGGCAGTTACAGACCAGAGAGCCGCCTTCGCCACTGGTGTTCCTCCATATATCTACGCATTTCACCGCTACACATGGAATTCCACTCTCCTCTTCTGCACTCAAGTCTCCCAGTTTCCAATGACCCTCCCCGGTTGAGCCGGGGGCTTTCACATCAGACTTAAGAAACCGCCTGCGCTCGCTTTACGCCCAATAAATCCG
+
FFFFFFFFFFFFFFFFFFFFFFFFFFFFFFFFFFFFFFFFFFFFFFFFFFFFF,FFFFFFFFFFFFFFFFFFFFFFFFFFFFFFFFFFFF:FFFFFF,F:FFF:FFFFFFFFFFF:FFFFFFFFFFFFFFFFFFFFFFFFFF:FFFFFFFFFFFFF:FFFFFFFFFFFFFFFFFFFFFFFFFFFFFFFFFFFFFFFFFFFF:FFFFFFFFFFFFFFFFFFFFF,FFFFFFFFF,FFFFFFFF::FFFF:FF
@A00769:42:HV3CFDRXX:1:2101:8594:25645 2:N:0:CGAGGCCAAG+CCGGTAACAC
GGACTACAGGGGTATCTAATACACATCTCCGAATTACCGCGGCGGCTGACAC
+
FFFFFFFFFFFFFFFFFF:FFFFFFFFFFFFFFFFFFFFFFFFFFFFF:FFF
@A00769:42:HV3CFDRXX:1:2101:27651:25645 2:N:0:CGAGGCCAAG+CCGGTAACAC
GGACTACCGGGGTATCTAATCCTGTTTGCTCCCCACGCTTTCGAGCCTCAGCGTCAGTTACAGACCAGAGAGCCGCCTTCGCCACTGGTGTTCCTCCATATATCTACGCATTTCACCGCTACACATGGAATTCCACTCTCCTCTTCTGCACTCAAGTCTCCCAGTTTCCAATGACCCTCCCCGGTTGAGCTGAGGGCTTTCACTTCAGACTTAAATAACCGTCTGCGCTCGCTTTACGCCCAATAAATCCG
+
FFFFF,FFFFFFFFFFFFFFFFFFFFFFFFFFFFFFFFFFFFFFFFFFFFFFFFFFFFFFF:FFFFFFF:FFFFFFFFFFFFFFFFFFFFFFFFFFFFFFFFFFFFFFFFFFFFFFFFFFFFFFFFFFFF:FFFFFFFFFFFFFFFF:FFFFF:FFF:FFFFFFFFFFFFFFFFFFFFFFFFFFFFFFFFFFFFFFFFFFF:FFFFFFFFFFFFFFFFFF,:FFFF,FFFF:FFFFF:FFFFFFFFFFFF,
@A00769:42:HV3CFDRXX:1:2101:10411:25661 2:N:0:CGAGGCCAAG+CCGGTACCAC
GGGGGGGGGGGGGGGGGGGTAAAAAAAAAAAAAAGACAAACAAACGCCGCAGGGAGCAGGGAGATAGAAAAAAAATAAAAAAGGAAACACAACGAACAAAAGAAAAAAGAGGGGGGGGGGGGGGGAGGGAAAAGAAGGGGGGGGGGGGGGGGGGGGGGGGGGGGGGGGGGGGGGGGGGGGGGGGGGGGGGGGGGGGGGGGGGGGGGGGGGGGGGGGGGGGGGGGGGGGGGGGGGGGGGGGGGGGGGGGGGG
+
FFF::F,,,:FFF,,,,,,,,,:::,FF,::,,,,,,,,:,,,,,,,,,,,,,,,,F,,,F,,,,,:F,:,,FFF,FF:,,,,,,,,,,,,,,,,:,,,,,,,,,,,:,,,,:,:,,,,,F::,:,,,,,,,:,,,:,F,F,FF,FFFFFFFFFFFFFFFFFFFFFFFFFFFFFFFFFFFFFFFFFFFFFFFFFFFFFFFFFFFFFFFFFFFFFFFFFFFFFFFFF:FFFFFFFFFFFFFFFFFFFFFFFF
@A00769:42:HV3CFDRXX:1:2101:19217:25661 2:N:0:CGAGGCCAAG+CCGGTAACAC
GGACTACGGGGGTTTCTAATACACATCTGACGCTGCCTTACCGCGGCTGCTGGCACCTGTCTCTTATAACATCTGACGCTGCCGACGACCGGTAACACGTGTAGATCTCGGTGGTCGCCGTATCATTAAAAAAGGGGTGGTGGGGGGGGGGGGGGGGGGGGGGGGGGGGGGGGGGGGGGGGGGGGGGGGGGGGGGGGGGGGGGGGGGGGGGGGGGGGGGGGGGGGGGGGGGGGGGGGGGGGGGGGGGGGGG
+
FFFFFFFFFFFFFFFFFFFFFFFFFFFFFFFFFFFFFFFFFFFFFFFFFFFFFFFFFFFFFFFFFFFFFFFFFFFFFFFFFFFFFFFFFFFFFF:FFFFFFFFFFFFFFFFFFFFFFFFFFFFFFFFFFFFF,,:,:,F,,F,::,F::F,:F::FF:F::FF:FF:F,:FFFFFFFFFFFFFFFFFFFFFF:F,::FFF:,,FF,FFFFFFFFFFFFFFFFFFF:FFFFFFFFFFFF,F:FFFFFFFFFF
@A00769:42:HV3CFDRXX:1:2101:2085:25708 2:N:0:CGAGGCCAAG+CCGGTAACAC
GGACTACGGGGGTTTCTAATCCTGTTTGCTCCCCACGCTTTCGAGCCTCAGCGTCAGTTACAGACCAGAGAGTCGCCTTCGCCACTGGTGTTCCTCCATATATCTACGCATTTCACCGCTACACATGGAATTCCACTCTCCTCTTCTGCACTCAAGTCTCCCAGTTTCCAATGACCCTCCCCGGTTGAGCCGGGGGCTTTCACATCAGACTTAAGAAACCGCCTGCGCTCGCTTTACGCCCAATAAATCCG
+
FFFFFFFFFFFFFFFFFFFFFFFFFFFFFFFFFFFFFFFFFFFFFFFFFFFFFFFFFFFFFFFFFFFFFFFFFFFFFFFFFFFFFFFFFFFFFFFFF,FFFFFFFFFFFFFFFFFFFFFF,FFFFFFFF:FFFFFFFFFFFFFFFFFFF:FFFFFFFFFFFFFFFFFFFFFFFFFFFFFFFFFFFFFFFFFFFFFFFFFFF:FFFFFFFFFFFFFFFF:FFFFFFFFFFFF,FFFFFFFFFFFFFFFFFFF
@A00769:42:HV3CFDRXX:1:2101:7229:25723 2:N:0:CGAGGCCAAG+CCGGTAACAC
GGACTACAAGGGTATCTAATCCTGTTCGCTCCCCACGCTTTCGAGCCTCAGCGTCAGTTACAGACCAGAGAGCCGCCTTCGCCACTGGTGTTCCTCCATATATCTACGCATTTCACCGCTACACATGGAATTCCACTCTCCTCTTCTGCTCTCAAGTCTCCCAGTTTCCAATGACCCTCCCCGGTTGAGCCGGGGGCTTTCACATCAGACTTAAGAAACCGCCTGCGCTCGCTTTACGCCCAATAAATCCG
+
FFFFFFFFFFFFFFFFFFFFFFFFFFFFFFFFFFFFFFFFFFFFFFFFFFFFFFFFF:FFFFFFFFFFF:FFFFFFFFFFFFFFFFFFFFFFFFFFFFFFF,FFFFFFFFFFFFFFFF:FFFFF:FFFFFFFFFFFFFFFFFFFFFF:FFFFFFFFFFFFFFFFFFFFFFFFFFFFFFFFFFFFFF,F:FFFFFF:FF:FFFFFFFFFFFFFFFFFFFFFFFFFFFFF:FFFFFF::,FF:FFFFFFFFFF
@A00769:42:HV3CFDRXX:1:2101:20392:25723 2:N:0:CGAGGCCAAG+CCGGTAACAC
GGACTACGGGGGTATCTAATCCTGTTTGCTCCCCACGCTTTCGAGCCTCAGCGTCAGTTACAGACCAGAGAGTCGCCTTCGCCACTGGTGTTCCTCCATATATCTACGCATTTCACCGCTACACATGGAATTCCACTCTCCTCTTCTGCACTCAAGTCTCCCAGTTTCCAAGGTCCCTCCCCGGTTGAGCCGGGGGCTTTCACAGCAGACTTAAGAAACCGCCTGCGCTCGCGTGACGCGCTATATTCCGG
+
FFFFFFFFF:F:FF:FFFFFFFFFFFFFFFFFFFFFFFFF,FFFFFF,FFFF:FFFFFFFFFFFFFFFF:F:FF:FFFFFF:FFFFFFFF::FFFFFFFF:F:FFFFFFFFFFF:,F::F,,FF,::FFF,,:FFFF:,FF:FFFFFFFFFFFF,,:FFFFFFFFFF,FFF,F,FF::F,:FFF,:F:FFFF:,FFFF,FF,F:,FFFFF,F,:F,,FF,::F,FFFF:F:,:,::F,F,F,F:FF,:,:,
@A00769:42:HV3CFDRXX:1:2101:4707:25801 2:N:0:CGAGGCCAAG+CCGGTAACAC
GGACTACTGGGGTTTCTAATCCTGTTTGCTCCCCACGCTTTCGAGCCTCAGCGTCAGTTACAGACCAGAGAGCCGCCTTCGCCACTGGTGTTCCTCCATATATCTACGCATTTCACCGCTACACATGGAATTCCACTCTCCTCTTCTGCACTCAAGTCTCCCAGTTTCCAATGACCCTCCCCGGTTGAGCCGGGGGCTTTCACATCAGACTTAAGAAACCGCCTGCGCTCGCTTTACGCCCAATAAATCCG
+
FFFFFFFFFFFFFFFFFFFFFFFFFFFFFFFFFFFFFFFFFFFFFFFFFFFFFFFFFFFFFFF:FFFFFFFFFFFFFFFFFFFFFFFFFFFFFFFFFFFFFFFFFFFFFFFFFFFFFFFFFFFFFFFF:FFFFFFFFFFFFFFFFFFFFFFFFFFFF:FFFFF:FFFFFF:FFFFFFFFFFF:FFFFFFFFFFFFFF:FFF:FFFFFFFFFFFF,FFFFFFFFFFFFFFF,FF,FFFFFFFFF::FFFFFF
@A00769:42:HV3CFDRXX:1:2101:5032:25833 2:N:0:CGAGGCCAAG+CCGGTAACAC
GGACTACTAGGGTATCTAATCCTGTTCGCTCCCCACGCTTTCGAGCCTCAGCGTCAGTTACAGACCAGAGAGCCGCCTTCGCCACTGGTGTTCCTCCATATATCTACGCATTTCACCGCTACACATGGAATTCCACTCTCCTCTTCTGCACTCAAGTCTCCCAGTTTCCAATGACCCTCCCCGGTTGAGCAGGGGGCTTTCACATCAGACTTAAGAAACCGCCTGCGCTCGCTTTACTCCCAATAAATCCG
+
::FFFFFFFFF,FFFFFFFFFFFFFF:FFFFFFFFFFFFFFFFFFF:FFFFFFFFFFFFFFFFF:FFFFFFFFFFFFFFFFFFF,FFFFF:FFFFFFFFFFFFFFFFFFFFFFFFFF:F:FFF:FFFFFF:FFFFF,:FFFFFFFF,,FFFF:FFFFFFFF:F:FFFFFFFFFFFF::FFFFFFFFFFFF,FFFFF:FFFFFFFFFFFFFFFFFFFFFFF,FF,FFFFFF,FFFFFFFFFFF,:FFFF::F
@A00769:42:HV3CFDRXX:1:2101:30083:25848 2:N:0:CGAGGCCAAG+CCGGTAACAC
GGACTACTAGGGTTTCTAATCCTGTTTGCTCCCCACGCTTTCGAGCCTCAGCGTCAGTTACAGACCAGAGAGCCGCCTTCGCCACTGGTGTTCCTCCATATATCTACGCATTTCACCGCTACACATGGAATTCCACTCTCCTCTTCTGCACTCAAGTCTCCCAGTTTCCAATAACCCTCCCCGGTTGAGCCGGGGGCTTTCACATCAGACTTAAGAAACCGCCTGCGCTCGCTTTACGCCCAATAAATCCG
+
FFFFFFFFFFFFFFFFFFFFF:FFFFFFFFFFFFFFFFFFFFFFFFFFFFFFFFFFFFFFFFFFFFFFFFFFFFFFFFFFFFFFFFFFFFFFFFFFFFFFFFFFFFFFFFFFF:FFFFFFFFFFFFFFF:FF,:FFFFF:FFFFFFFFF:FFFFFFFFFFFFFF:FFFF:FFFFFF::FFFFFF:FFFFFFF:F:FFFFFFFFFFFF:FFFFFF:FFFFF,:FFFF:FFF:FFFFFF,FFFFF::F:FFF,
@A00769:42:HV3CFDRXX:1:2101:3920:25911 2:N:0:CGAGGCCAAG+CCGGTAACAC
GGACTACTCGGGTTTCTAATCCTGTTCGCTCCCCACGCTTTCGAGCCTCAGCGTCAGTTACAGACCAGAGAGCCGCCTTCGCCACTGGTGTTCTTCCTAATCTCTACGCATTTCACCGCTACACTAGGAATTCCATTCTCCTCTCCTGCACTCTAGACTTCCAGTTCGAAATGCAGCACTCAAGTTGAGCCCGAGTATTTCACATCTCACTTAAAAATCCGCCTACGCTCCCTTTACGCCCAGTAAATCCG
+
FFFFFFFFFFFFFFFFFFFFFFFFFFFFFFFFFFFFFFFFFFFFFFFFFFFFFFFFFFF:FFFFFFFFF:FFFFFFFFFFFFFFFFFFFFFFFFFFFFFFFFFFFFF:FFFFFFFFFFFFFFFFF:FFFFFFFFFFFFFFFFFFFFFFFFFFFFFFFFFFFFFFFFFF:FFFFF:FFFFFF:FFFFFFFFFFF,FFFFFFFFFFFFFF:F:FFF:F:FFF:FFFFF,FFFFFF,FFF,FFFFFFF:FFFF:
@A00769:42:HV3CFDRXX:1:2101:8133:25911 2:N:0:CGAGGCCAAG+CCGGTCACAC
GGACTACCAGGGTATCTAATCCTGTTTGCTACCCACACTTTCGAGCCTCAACGTCAGTTACAGTCCAGAACGCCGCCGTCGCCACTGGTGTTCTTCCATATAGCTACGCATTTCACCGCTACACATGGAATTCCACTCTCCTCTTCTGCACTCAAGTCTCCCAGTTTCCAATGACCCTCCCCGCTTGAGCCGGGGGCTTTCACATCAGACTTAAGAAACCGCCTGCGCTCGCTGTACGCCCAATAAATCCG
+
FFFFF,FFFFFF::FF,F:FFFFF,FFFFFFF:FFF:F:FFFFFFFFF:FFF:,FFFFFFFF,:FFFFFF:FF:FFF,FF,FFFFFFFFFFFF,FF::F,FF,:F,F:F:FF,::FF:FF,FFFFFFFF,F,:FFF,FFFFF:,FFFF,FF:FF:FFFFFFFFF,:FFFFFFFFFFFF:FFFF:FFF::FF,FFFF:,F,FFFFFFFFFFF,FFFFFFFF,FFF,FFFFF:FF,,FFFFFFFF,,FFFF:,
@A00769:42:HV3CFDRXX:1:2101:7238:25927 2:N:0:CGAGGCCAAG+CCGGTAACAC
GGACTACCGGGGTTTCTAATCCTGTTCGCTCCCCACGCTTTCGAGCCTCAGCGTCAGTTACAGACCAGAGAGCCGCCTTCGCCACTGGTGTTCCTCCATATATCTACGCATTTCACCGCTACACATGGAATTCCACTCTCCTCTTCTGCACTCAAGTCTCCCAGTTTCCAATGACCCTCCCCGGTTGAGCCGGGGGCTTTCACATCAGACTTAAGAAACCGCCTGCGCTCGCTTTACGCCCAATAAATCCG
+
FFFFFFFFFFFFFFFFFFFFFFFFFFFFFFFFFFFFFFFFFFFFFFFFFFFFFFFFFFFFFFFFFFFFFFFFFFFFFFFFFFFFFFFFFFFFFFFFFFFFFFFFFFF:FFFFFFFFFFFF:FFFFFFFFFFFFFFFFFFFFFFFFFFFFFFFFFFFFFFFFFFFFFFFFFFF:,FFFFFFFFFFFFF:FFFFFFFFFF:FFFFFFFFF:FFFFFFFFFFFFFFFFFFFFFFFFFFFFFFFFFFFFFFFFFF
@A00769:42:HV3CFDRXX:1:2101:1714:26005 2:N:0:CGAGGCCAAG+CCGGTAACAC
GGACTACTCGGGTTTCTAATCCTGTTTGCTCCCCACGCTTTCGAGCCTCAGCGTCAGTTACAGACCAGAGAGCCGCCTTCGCCACTGGTGTTCCTCCATATATCTACGCATTTCACCGCTACACATGGAATTCCACTCTCCTCTTCTGCACTCAAGTCTCCCAGTTTCCAATGACCCTCCCCGGTTGAGCCGGGGGCTTTCACATCAGACTTAAGAAACCGCCTGCGCTCGCTTTACGCCCAATAAATCCG
+
FFFFFFFFFFFFFFFFFFFFFFFFFFFFFFFFFFFFFFFFFFFFFFFFFFFFFFFFFFFFFFFFFFFF:FFFFFFFFFFFFFFFFFFFFFFFFFFFFFFFFFFFFFFFFFFFFFFFFFFFFFFFFFFFFFFFFFFFFFFFFFFFFFFF,FFFFFFF:FFFFFFFFFF,FFFFFF:FFFFFFFFFFFF:FFF:,FFFFFFFFFFFFFF,FFFFFF:FFFFFFFFF:FFFFFFFFFFFF,FFFF:FFFFFFF:
@A00769:42:HV3CFDRXX:1:2101:5059:26005 2:N:0:CGAGGCCAAG+CCGGTAACAC
GGACTACGAGGGTTTCTAATCCTGTTTGCTCCCCACGCTTTCGAGCCTCAGCGTCAGTTACAGACCAGAGAGCCGCCTTCGCCACTGGTGTTCCTCCATATATCTACGCATTTCACCGCTACACATGGAATTCCACTCTCCTCTTCTGCACTCAAGTCTCCCAGTTTCCAATGACCCTCCCCGGTAGAGCCGGGGGCTTTCACATCAGACTTAAGAAACCGCCTGCGCTCGCTTTACGCCCAATAAATCCG
+
FFFFFFFF:FFFFFFFFFFFFFFFFFFFFFFFFFFFFFFFFFFFFFFFFFFFFFFFFFFFFFFFFFFF:FFFFFFFFFFFFFFFFFFF:FFFFFFFFFFFFFFFFFFFFFFFFFFFFFFFFFFFFFFFF,FFFFFFFFFFFFFFFFFFFFFFFFFFFFFFFFFFFFFFFFFFFFFFFFFFFFF,F:FFFFFFFFFFFFFFFFFFFFFFFFF:FFFFFFFFFFFFFF:FFFFFFFFFFFFFFF,FF:FFFF,
@A00769:42:HV3CFDRXX:1:2101:11514:26036 2:N:0:CGAGGCCAAG+CCGGTAACAC
GGACTACTAGGGTTTCTAATCCTGTTCGCTCCCCACGCTTTCGAGCCTCAGCGTCAGTTACAGACCAGAGAGCCGCCTTCGCCACTGGTGTTCCTCCATATATCTACGCATTTCACCGCTACACATGGAATTCCACTCTCCTCTTCTGCACTCAAGTCTCCCAGTTTCCTATGACCCTCCCCGGTTGAGCCGGGGGCTTTCACATCAGACTTAAGAAACCGCCTGCGCTCGCTTTACGCCCAATAAATCCG
+
FFFFFFFFFFFFFFFFFFFFFFFFFFFFFFFFFFFFFFFFF:FFFFFFFFFFFFFFFFFFFFFFFFFFFFFFF:FFF:FFFFFFFFFFFFFFFFFFFFFFFFFFFFFFFFFFFF:FFF:FFF:FFFFFF:FFFFFFF:FFFFFFFFFFFFFFFFFFFFFFFFFFF,FFFF,FFFFFFFFFFFF,FFF:FFFF:FFFFFFFFFFFFFFFFFFF:FFFF:FFFFFFFFFFFFFFF,FFFFFFF,FFFFFFFFF
@A00769:42:HV3CFDRXX:1:2101:27127:26052 2:N:0:CGAGGCCAAG+CCGGTAACAC
GGACGACGCGGGTATCTAATCCTGTTTGCTCCCCACGCTTTCGAGCCTCTGCGTCAGTTACAGACCAGAGAGCCGCCGTCGCCACTGGTGTTCCTCCATATATCTAAGCATTTCACCGCTACACATGGAAGGCCGCTCTCCTCTTCTGCACTCAAGTGTCGCAGTTTCCAGTGACCCTCCCCGGTTGAGCCGGGGGCTTTCACAGCAGCGGTAAGACACCGCCTGGGCGCGCGTGACGCCCCATAAATCCG
+
FF:F,,FFFFFF,FFFFFFFF:FFFF,FF,,FF,,FF,F,FFFFFFF::,F,F:FFF:FFF:FFFF,,FFFFFFFF:,,,:,:FF,FFFF:,,F,:FFFF,::,,F,FFF,,F::F:F:F,F,,,FFF,,,F,,,,,,,:,:,,:::FF,F,,,:F,,F,,:FF,F,F:F,:F,:::F::,,,F:FF,F,,,FFFF:F,,:F:,FF,,,,,,,,F:,F:,:,F,F,,:,:,,,FF,,::F,FF,F,,,,,,
@A00769:42:HV3CFDRXX:1:2101:15754:26083 2:N:0:CGAGGCCAAG+CCGGTAACAC
GGACTACTAGGGTTTCTAATGCATACAATGGTTGAGCCACTGCCTTTTACACCAGACTTACTAGACCACCTGCGCTCGATTTACGCCCAATAAATCCGGACAACGCTCGGGACCTACGTATTACCGCGGCGGCTGGCAC
+
FFFFFFFFFFFFFFFFFFFFFFFFFF,FFFFFFFFFFFFFFFFFFFFFFFFFFFFFFFFFFFFFFFFFFFFFFFFFFFFFFFFFFFFFFFFFFFFFFFFFFFFFFFFFFFFFFFFFFFFFFF,FFFFFFFFFFFFFFFF
@A00769:42:HV3CFDRXX:1:2101:14470:26146 2:N:0:CGAGGCCAAG+CCGGTAACAC
GGACTACTAGGGTTTCTAATCCTGTTTGCTCCCCACGCTTTCGAGCCTCAGCGTCAGTTACAGACCAGAGAGCCGCCGTCGCCACTGGTGTTCCTCCATATATCTACGCATTTCACCGCTACACATGGACTTCCACTCTCCTCTTCTGCACTCAAGTCTCCCAGTTTCCAATGACCCTCCCCGGTTGAGCCGGGGGCTTTCACATCAGACTTAAGAAACCGCCTGCGCTCGCTTTACGCCCAATAAATCCG
+
FFFFFFFFFF:FFFFFFFFFFF,F:FFFF:FFFFFF:,:,FFFFFFFFFFF:FF::F:FF:F:F:F,FFF:FFFFFF,FFFFF,F,,:FFFFF:FFFFFFFF,FFFFF:,FFFFFFFFF:,FFFFFF:F,:FF,FF:FFFFFF,FFF:F,FFFFF:F:FFFFFF:,::FFFFF,FFFFFFFFF,:,FF:FFFF:F,:FFF:,FFFFFFFF:,FFFFF,:FFFFFFFFFFFFFF,FFF:FFFFFFF:FFF:,
@A00769:42:HV3CFDRXX:1:2101:20943:26209 2:N:0:CGAGGCCAAG+CCGGTAACAC
GGACTACCGGGGTTTCTAATTACCGCGGCTGCTGACACCTGTCTCTTATACCACATCTGACGCTGCCGACGACCGGTAACACGTGTAGATCTCGGTGGTCGCCGTATCATTAAAAAGGGGGGGGGGGGGGGGGGGGGGGGGGGGGGGGGGGGGGGGGGGGGGGGGGGGGGGGGGGGGGGGGGGGGGGGGGGGGGGGGGGGGGGGGGGGGGGGGGGGGGGGGGGGGGGGGGGGGGGGGGGGGGGGGGGGGGG
+
FFFFFFFFFFFFFFFFFFFFFFFFFFFFFFFFFFFFFFFFFFFFFFFFFFFFFFFFFFFFFFFFFFFFFFFFFFFFFF:FFFFFFFFFFFF:FFF:FF:FF,:F,,::FF:FFF,:,,:FFFFFFFFFFFFFFFFFFFFFFFFFFFFFFFFFFFFFFFFFFFFFFFFFFFFFFFFFFFFFFFFFFFFFFFFFFFFFFFFFFFFFFFFFFFFFFFFFFFFFFFFFFFFFFFFFFFFFFFFFFFFFFFFFFFF
@A00769:42:HV3CFDRXX:1:2101:3649:26256 2:N:0:CGAGGCCAAG+CCGGTAACAC
GGACTACAGGGGTATCTAATCGGAGATGTGTTAAGAGACAGGGATTACCGCGGCGGCTGGCAC
+
FFFFFFFFFFFFFFFFFFFFFFFFFFFFFFFFFFFFFFFFFFFFFFFFFFFFFFFFFFFFFFF
@A00769:42:HV3CFDRXX:1:2101:9372:26303 2:N:0:CGAGGCCAAG+CCGGTAACAC
GGACTACTAGGGTTTCTAATCCTGTTTGCTCCCCACGCTTTCGAGCCTCAGCGTCAGTTACAGACCAGAGAGCCGCCTTCGCCACTGGTGTTCCTCCATATATCTACGCATTTCACCGCTACACATGGAATTCCACTCTCCTCTTCTGCACTCAAGTCTCCCAGTTTCCAATGACCCTCCCCGGTTGAGCCGGGGGCTTTCACATCAGACTTAAGAAACCGCCTGCGCTCGCTTTACGCCCAATAAATCCG
+
FFFFFFFFFFFFFFFFFFFFFFFFFFFFFFFFFFFFFFFFFFFFFFFFFFFFFFFFFFFFFFFFFFFFFFFFFFFFFFFFFFFFFFFFFFFFFFFFFFFFFFFFFFFFFFFFFFFFFFFFFFFFFFFFF:FFFFFFFFFFFFFFFFFFFFFFFFFFFFFFFFFFFFFFFFFFFFFFFFFFFFFFFFFFFFFFFFFFF,FFFFFFFFF:FFF:FFFFFFFFFFFFFFFFFFFFF:FFFFFFFF::FFFFFFF
@A00769:42:HV3CFDRXX:1:2101:27272:26303 2:N:0:CGAGGCCAAG+CCGGTAACAC
GGACTACACGGGTTTCTAATCCTGTTCGCTCCCCACGCTTTCGAGCCTCAGCGTCAGTTACAGACCAGAGAGCCGCCTTCGCCACTGGTGTTCCTCCATATATCTACGCATTTCACCGCTACACATGGAATTCCACTCTCCTCTTCTGCACTCAAGTCTCCCAGTTTCCAATGACCCTCCCCGGTTGAGCCGGGGGCTTTCACATCAGACTTAAGAAACCGCCTGCGCTCGCTTTACGCCCAATAAATCCG
+
FFFFFFFFFFFFFFFFFFFFFFFFFFFFFFFFFFFFFFFFFFFFFFFFFFFFFFFFFFFFFFFFFFFFF:FFFFFFFFF:FFFFFFFFFFFFFFFFFFFFFFFFFFFFFFFFFFFFFFFFFFFFFFFFFFFFFFFFFFFFFFFFFFFFFFFFFFFFFFFFFFFFFF:FFFFFF,FFFFFFFFFFFFFFFFFFFFF:FFFFFFFFFFFFFFFFFFF:FFFFFF:F,FFFFFFFFFFFF,FFFFFF:FFFFF,
@A00769:42:HV3CFDRXX:1:2101:17671:26334 2:N:0:CGAGGCCAAG+CCGGTAACAC
GGACTACTCGGGTTTCTAATCCTGTTTGCTACCCATACTTTCGAGCCTCAGCGTCAGTTACAGACCAGACAGCCGCCTTCGCCACTGGTGTTCTTCCATATATCTACGCATTTCACCGCTACACATGGAGTTCCACTTTCCTCTACTGCACTCAAGTCATCCAGTTTCCAAAGCAATTCCTCAGCTGAGCTGAGGGCTTTCACTTCAGACTTAAATAACCGTCTGCGCTCGCTTTACGCCCAATAAATCCG
+
FFFFFFFFFFFFFFFFFFFFFFFFFFFFFFFFFFFFFFFFFFFFFFFFFFFFFFFFFFFFFFFFFFFFFFFFFFFFFFFFFFFFFFFFFFFFFFFFFFFFFFFFFFFFFFFFFFFFFFFFFFFFFFFFFFFFFFFFFFFFFFFFFFF:FFFFFFFFFFFFFFFFFFFFFFFF:FFFFFFFFFFFFFFFFFFFFF:FFFFFFFFFFFFFFFFFFFFFFFFFF:FFFFFFFF,FFFFFFFFFFFFFFFFFFFF
@A00769:42:HV3CFDRXX:1:2101:14299:26349 2:N:0:CGAGGCCAAG+CCGGTCACAC
GGACTACAGGGGTATCTAATCCTGTTTGCTACCCACACTTTCGAGCCTCAACGTCAGTTACAGTCCAGAAAGCCGCCTTCGCCACTGGTGTTCTTCCATATATCTACGCATTTCACCGCTACACATGGAGTTCCACTTTCCTCTACTGCACTCAAGTCATCCAGTTTCCAAAGCAATTCCTCAGTTGAGCTGAGGGCTTTCACTTCAGACTTAAATAACCGACTGCGCTCGCTTTACGCCCAATAAATCCG
+
FFFFFFFFFFFFFFFFFFFFFFFFFFFFFFFFFFFFFFFFFFFFFFFFFFF,FFFFFFFFFFF:FFFFFFFFFFFFF:FFFFFFFFFFFFFFFFFFFF,FFFFFFFFFFFFFFFFFFFFFFFFFFFFFFFFFFFFFF:FFFFFFFFFFFFFFFFFFF:FFFFFFFFFFFFFFFFF:FFFF,FFFFF:FFF,FFFFFFFFFFFF:FFFFFFFFF,FFFFFF,,FF:FFFFFFFF:FFFFFFFFF:F:FFFFF
@A00769:42:HV3CFDRXX:1:2101:19388:26365 2:N:0:CGAGGCCAAG+CCGGTAACAC
GGACTACTGGGGTTTCTAATACACATCTGACGCTGCCCTGCTGGCACTTACCGCGGCTGCTGACAC
+
FFFFFFFFFFFFFFFFFFFFFFFFFFFFFFFFFFFFFFFFFFFFFFFFF,FFFFFFFFFFFFFFFF
@A00769:42:HV3CFDRXX:1:2101:28709:26381 2:N:0:CGAGGCCAAG+CCGGTAACAC
GGACTACGGGGGTTTCTAATCCTGTTTGCTCCCCACGCTTTCGAGCCTCAGCGTCAGTTACAGACCAGAGAGCCGCCTTCGCCACAGGAGTTCCTCCATATATCTACGCATTTCACCGCTACACATGGAATTCCACACTCCTCCTCTGCACTCAAGTCTCCCAGTTTCCAATGACCCACCCCGGTTGAGCCGGGGGCTTTCACATCAGACTTAAGAAACCGCCTGCGCTCTCTTTACGCCCAACAAATCCG
+
,,F:FFFF,:::::FF:F:,,FFF,,FFFF:FF:F,FFFFFF::F:FFFFFF:F:F:FFFFFFF:F,FFFF::FF::FFF,F::F,FF,FF,:FF,FF:FFF:F:F,,FFF,F,FFF,:,F:FF:F:FFF,F,:F,:FF:F,:FFFF:FFFF:FF,FFFFFFF,,F,FFFFF,F:FF,FF:::F,FF:F::FF,,F:,F:F:F:F:F,:::,FF,FFFFF,:F,FF,FFF:F:,,F:,:FFFFF:F,:F:,
@A00769:42:HV3CFDRXX:1:2101:10013:26412 2:N:0:CGAGGCCAAG+CCGGTAACAC
GGACTACGGGGGTATCTAATCCTGTTTGCTCCCCACGCTTTCGAGCCTCAGCGTCAGTTACAGACCAGAGAGTCGCCTTCGCCACTGGTGTTCCTCCATATATCTACGCATTTCACCGCTACACATGGAATTCCACTCTCCTCTTCTGCACTCAAGTCTCCCAGTTTCCAATGACCCTCCCCGGTTGAGCCGGGGGCTTTCACATCAGACTTAAGAAACCGCCTGCGCTCGCTTTACGCCCAATAAATCCG
+
FFFFFFFFFFFFFFFFFFFFFFFFFFFFFFFFFFFFFFFFFFFFFFFFFFFFFFFFFFFFFFFFFFFFFFFFFFFFFFFFFFFFFFFFFFFFFFFFFFFFFFFFFFFFFFFFFFFFFFFFFFFFFFFFFFFFFFFFFFFFFFFFFFF:FFFFFFFFFFFFFFFFFFFFFFFFFFFFFFFFFFFFFFFFFFFFFFFFFFFFFFFFFFFFFFFFFFF:FFFFFFFFFFFFFFFFFFFFFFFFFFF:FFFF:FF
@A00769:42:HV3CFDRXX:1:2101:27950:26412 2:N:0:CGAGGCCAAG+CCGGTAACAC
GGACTACGGGGGTTTCTAATCCCGTTTGCTCCCCACGCTTTCGTGCCTCAATGTCAGTATCGACCCAGCAAGCCGCCTTCGCCACTGGTGTTCTTACATATATTTACGCATTTTACCGCTACACATGTAGTTCCACTTGCCTCTGTCATACTCTAGCTTTGCAGTATCTTTTGCCCTACTGGGTTGAGCCCAGCATTTTTACAAAAGACTTACTATGCCATCTACGCGCCCTTTACGCCCAATAATTCCGG
+
FFFFFFFFFFFFFFFFFFFFFFFFFFFFFFFFFFFFFFFFFFFFFFFFFFFFFFFFFFFFFFFFFFFFFFFFFFFFFFFFFFFFFFFFFFFFFFFFFFFFFFFFFFFFFFFFFFFFFFFFFFFFFFFFFFFFFF:FFFFFFFFFFFFFFFFFFFFFFFFFFFFFFFFFFFFFFFFFFFFFFFFFFFF:FFFFFFFFFFFFFFFFFF:FFFFF:FFFFFFFFFFFF,FFFFF:FFF,FFFFFFFFFFF:,F,
@A00769:42:HV3CFDRXX:1:2101:15700:26459 2:N:0:CGAGGCCAAG+CCGGTAACAC
GGACTACTGGGGTATCTAATCCTGTTTGCTACCCACACTTTCGAGCCTCAACGTCAGTTACAGTCCAGAAAGCCGCCTTCGCCACTGGTGTTCTTCCATATATCTACGCATTTCACCGCTACACATGGAGTTCCACTTTCCTCTACTGCACTCAAGTCATCCAGTTTCCAAAGCAATTCCTCAGTTGAGCTGAGGGCTTTCACTTCAGACTTAAATAACCGTCTGCGCTCGCTTTACGCCCAATAAATCCG
+
FFFFFFFFFFFFFFFFFF:FFFFFFFFFFFFFFFFFFFFFFFFFFFFFFFFFFFFFFFFFFFFFF,FF,FFFFFFFFFFFFF:FFFFFFFFFF,FFFFFFFFFFFFFFFFFFFFFFFFFFFFFFFFFFFFFFFFFFFFFFFFFFFFFFFFFFF,FFFFFFFFFFFFFFFFFFFFF,:F,FFF:::FFF:FFFF:FFFF:FFFFFFF,:FFFFF:,FFF:F:FFFFFFFF,F,,FF:FF::FF,:F,F:F,F
@A00769:42:HV3CFDRXX:1:2101:17942:26459 2:N:0:CGAGGCCAAG+CCGGTAACAC
GGACTACTGGGGTATCTAATCCTGTTTGCTCCCCACGCTTTCGAGCCTCAGCGTCAGTTACAGACCAGAGAGTCGCCTTCGCCACTGGTGTTCCTCCATATATCTACGCATTTCACCGCTACACATGGAATTCCACTCTCCTCTTCTGCACTCAAGTCTCCCAGTATCCAATGACCCTCCCCGGTTGAGCCGGGGGCTTTCACATCAGACTTAAGAAACCGCCTGCGCTCGCTTTAAGCCCAATAAATCCG
+
FFFFFFFFFFFFFFFFFFFFFFFFFFFFFFFFFFFFFFFFFFFF:FFFFFFFFFFFFFFFFFFFFFFFFFFFFFFFFFFFFFFFF,FFFFFFFFFFFFFFFFFFFFFFFFFFFFFFF:FFFF:FFFFFFFFFFFFFFFFF:FFF,FFF,FFFFF,FFFFF,FFFFFFFF:FF:FFFF,FFFFFFFF,FFFFFFFFFFFFFFFFF:FFFFFF,F:FFFFFF,FF::F:FFFFFF,F:,FFFFFF,FFF,FF,
@A00769:42:HV3CFDRXX:1:2101:11451:26490 2:N:0:CGAGGCCAAG+CCGGTAACAC
GGACTACGCGGGTATCTAATCCTGTTTGCTCCCCACGCTTTCGCACCTCAGCGTCAGTAATGGTCCAGTGAGCCGCCTTCGCCGCTGGTGTTCCTCCGAATATCTACGAATTTCACCTCTACACTCGGAATTCCACTCACCTCTACCATACTCAAGACTTCCAGTATCAAAGGCAGTTCCAGAGTTGAGCTCTGGGATTTCACCCCTGACTTAAAAGTCCGCCTACGTGCGCTTTACGCCCAGTAAATCCG
+
FFFFFFFFFFFFFFFFFFFFFFFFFFFFFFFFFFFFFFFFFFFFFFFFFFFFFFFFFFFFFFFFFFF,FFFFFFFFFFFFFFFFFFF,FFFFFFFFFFF:FFFFFFFFFFFFFFFFFFFFFF:FFFFFFFFFFFFFFFFFFFFFFFFFFFFFFFFFFFFFF:FFFFFFFFFF:FFFF:F,FFF::FFFFFFFFF:FFFFFFFFFF:FFFFFFFFF,FFFFFFFF:FF::FF:FFF,FFFFFF:F:FFFF,F
@A00769:42:HV3CFDRXX:1:2101:22218:26506 2:N:0:CGAGGCCAAG+CCGGTAACAC
GGACTACCGGGGTTTCTAATCCTGTTTGCTACCCACACTTTCGAGCCTCAACGTCAGTTACAGTCCAGAAAGCCGCCTTCGCCACTGGTGTTCTTACATATATCTACGCATTTCACCGCTACACATGGAATTCCACTCTCCTCTTCTGCACTAAAGTATCCCAGTTTCCAATGTCCCTCACCGGTTGAGCCGGGGGCTGTCACATCAGGCGTAAGAAACCGCCTGCGGGGGCGTTGCGCGCGATAAATCGG
+
F:FFFFFFFFFFFFFFF:FFFFFFF:,FF:FF:FF,FFFF:FFFFFF,FFFF,F,:F,FF,FFFFFF:FF:F:F:FF:::F,F:FFFFFFFFFF,,FFFF:,,:FF,FFF,FFF,,FF,F,::,FFFFF,F::,,,,,F,:F,,FF,::,,:,,F,,,:F,,FF:F,FFF,:F,,,F:,,,FFF,FFFF,FFFF:FFF,FF,:,F:FF,,FF,:F:,:,FF,,,F,,,,,,:F,,,,,,,:,,F,,,,:,:
@A00769:42:HV3CFDRXX:1:2101:21594:26553 2:N:0:CGAGGCCAAG+CCGGTAACAC
GGACTACGGGGGTTTCTAATTACCGCGGCTGCTGACAC
+
FFFFFFFFFFFFFFFFFFFFFFFFFFFFFFFFFFFF,F
@A00769:42:HV3CFDRXX:1:2101:14308:26616 2:N:0:CGAGGCCAAG+CCGGTAACAC
GGACTACGGGGGTATCTAATCCTGTTTGCTACCCACACTTTCGAGCCTCAACGTCAGTTACAGTCCAGAAAGCCGCCTTCGCCACTGGTGTTCTTCCATATATCTACGCATTTCACCGCTACACATGGAGTTCCACTTTCCTCTTCTGCACTCAAGTCTCCCAGTTTCCAATGACCCTCCCCGGTTGAGCCGGGGGCTTTCACATCAGACTTAAGAAACCGCCTGCGCTCGCTTTACGCCCAATAAATCCG
+
FFFFFFFFFFFFFFFFFFFFFFFFFFFFFF,FFFFFFFFFFFFFFFFFFFFFFFFFFFFFFFFFFFFFFFFFFFFFFFFFFFFFFFFFFFFFFFFFFFFFFFFFFFFFFFFFFFFFFFFFFF:FFFFFFFF,FFFFFFFFFFFFFFFFFFFFFFFFFFFFFF:FFFFFFFFFFFFF::FFFFF:FF:FFFFFF,FFFFFFFFF:FFFFFFFF:F,F,FFF,FF:FFFFFFFFFFFFFFFFFFF,F,FFFFF
@A00769:42:HV3CFDRXX:1:2101:1687:26710 2:N:0:CGAGGCCAAG+CCGGTAACAC
GGACTACCGGGGTTTCTAATCCTGTTCGCTCCCCACGCTTTCGAGCCTCAGCGTCAGTTACAGACCAGAGAGCCGCCTTCGCCACTGGTGTTCCTCCATATATCTACGCATTTCACTGCTACACTCGGAATTCCGCTTGCCTCTACTCCACTCAAGAACTACAGTTTTGGATGCAGCTCCTCAGTTAAGCTGAGGCATTTCAAATCAGACTTAAGAAACCGCCTGCGCTCGATTTACGCCCAATAAATCCG
+
FFFFFFFF,FFFFFFFFFFFFFF:FF,FFFFFFFFFFFFFFFF,FFFF,FFFFFFFFFFFFFF:FFFFF:FFFFFFFFFFFFFFFFFFFFFFF,FFFFFFFFFFFFFFFFFFF,FF,FFFFFFFF,FFFFFFFFFF,FFFFFFFFFFF:FFFFFFF:FFFFFFFF:F,,,FFFFF,,,,F,FF,F:FF,,F,:F,F:FFF,F,:F,F,F,FFFF:FFFFF,F,F,,::FF,,FF,F:,FF,FF::FF,FF,
@A00769:42:HV3CFDRXX:1:2101:29749:26741 2:N:0:CGAGGCCAAG+CCGGTAACAC
GGACTACTCGGGTTTCTAATCCTGTTTGCTCCCCACGCTTTCGAGCCTCAGCGTCAGTTACAGACCAGAGAGCCGCCTTCGCCACTGGTGTTCCTCCATATATCTACGCATTTCACCGCTACACATGGAATTCCACTCTCCTCTTCTGCACTCAAGTCTCCCAGTTTCCAATGACCCTCCCCGGTTGAGCCGGGGGCTTTCACATCAGACTTAAGAAACCGCCTGCGCTCGCTTTACGCCCGATAAATCCG
+
FFFFF:FFFFFFFFFFFFFFFFFFFFFFFFFFFFFFFFFFFFFFFFFFFFFFFFFFFFFFFFF:FFFFFFFFFFFFFFFFFFFFF::FFFFFFFFFFFFFFFFFFFFFF:FFFFFFFFFFFF:FFFFFFF,FFFFFFFFFFFFFFFFFFFF:FFFFFFFFFFFFFFFFFFFFFFFFF:FFFFFF,FFFFFFFFFFFFFF:FFFFFFF::FFFF:F:FFFFFFFF,FFFFFFFFFFFF:FFFF:,FFF:FFF
@A00769:42:HV3CFDRXX:1:2101:1696:26757 2:N:0:CGAGGCCAAG+CCGGTACCAC
GGACTACCGGGGTTTCTAATCCTGGTCGCTCCCCACGCTTTCGAGCCTCAGCGTCAGTTACAGACCAGAGAGCCGCCTTCGCCAAGGGTGTTCCTCCATATATCTACGCATTTCACTGCTACACTCGGAATTCCGCTTGCCTCTACTCCACTCAAGACCTACAGTTTTGGATGCAGCTCCGCAGTTAAGCTGCGGCATTTCACATCAGACTTAACAAACCGCCTGCGCTCGCTTTACGCCCAATAAATCCG
+
F,FFFFFFFFF:FFFFFFFFF:FF,FF:F:FF:FFFFFF:FFFFFFFFFFFFFFFFFFFFFFFFFF,,:FFFFFFFFFFF:FF:,,FFFF:F::F,FF:FFFFFFFFFF:FFFFFF::FFFFFF:FF,FFFFFFFF,::F:FFFF:FFFFF:FFF:FFFF,FF,F,:,::FFFFFFFFFFFF:,,:,F:FFFFFFFFFFFFFFFFFFFFFFFFF,F:,FFFFFF,FFFFF:FF,FFF,FFFF:F:F,F,:,
@A00769:42:HV3CFDRXX:1:2101:14045:26757 2:N:0:CGAGGCCAAG+CCGGTAACAC
GGGGGGGGGGGGGGGGTGTGTGGGTTAAGGGGGGGGGGAGAAAAGAGGAGGAAAAGAAAAAGAAACGGAAGAACACCAGGAACGCAAGTAGGGAAAGGTGGGGGGGGGGGGGAATAAAAAAATATGGGTGGGGGGGGGGGGGGGGGGGGGGGGGGGGGGGGGGGGGGGGGGGGGGGGGGGGGGGGGGGGGGGGGGGGGGGGGGGGGGGGGGGGGGGGGGGGGGGGGGGGGGGGGGGGGGGGGGGGGGGGGG
+
FFFFFFF:,:FF:,,:,,,,,,,,,,,,,,,,,,F:,:,,,,,,,,,,,,:,,,:,,F,,,,,,,,,,,,,,,,,,,,,,,:,,,,,,,,,,,,,,,,,,::,:,:::,,,,,,,,,:,,,,:,,,,,,,,,,,,:,::,:,:,FF:FFFFFFFF:FFFFFFFFFFFFFFFFFFFFFFFFFFFFF:FF::F:FFFFFFFFF::FFFFFFFFFFFF:F,F,FFFFF:FFFFFFF,FF:F:F,FFFF:FFF,F
@A00769:42:HV3CFDRXX:1:2101:18602:26757 2:N:0:CGAGGCCAAG+CCGGTAACAC
GGACTACCAGGGTATCTAATCCTGTTCGCTACCCATGCTTTCGAGCCTCAGCGTCAGTTACAGACTAGACAGCCGCCTTCGCCACTGGTGTTCTTCCATATATCTACGCATTTCACCGCTACACATGGAGTTCCACTTTCCTCTACTGCACTCAAGTCATCCAGTTTCCAAAGCAATTCCTCAGTAGAGCTGAGGGCTTTCACTTCAGACTTAAATAACCGTCTGCGCTCGCTTTACGCCCAATAAATCCG
+
FFFFF:FFFFFFFFFFFFFFFFFFFFFF:FFFF:FFFFFFFF:FFFFFFFFFFFFFFFF,FFFFFFFFF:FFFFFFF:F,FFF:F::FFFFFFFFFFFFFFF,FFFFFFFF:FFF:FFFFF:FFFF:FFFFFFF:FFFFFFFFFFFFFFFFFFF,FFFFFFFFFFFF:FFFF:FF,,,FF:FFF:,FFF::FF,:::FFFF:,FFFFFFFF,FFFF:,,FF,FFFF,FFFF:,FF:F:FFFFFF::FFFFF
@A00769:42:HV3CFDRXX:1:2101:10438:26772 2:N:0:CGAGGCCAAG+CCGGTAACAC
GGACTACCGGGGTATCTAATCCTGTTTGCTCCCCACGCTTTCGAGCCTCAGCGTCAGTTACAGACCAGAGAGCCGCCTTCGCCACTGGTGTTCCTCCATATATCTACGCATTTCACCGCTACACATGGAATTCCACTCTCCTCTTCTGCACTCAAGTCTCCCAGTTTCCAATGACCCTCCCCGGTTGAGCCGGGGGCTTTCACATCAGACTTAAGAAACCGCCTGCGCTCGCTGTACGCCCAATAAATCCG
+
FFFFFFFFFFFFFFFFFFFFFFFFFFFFFFFFFFFFFFFFFFFFFFFFFFFFFFFFFFFFFFFFFFFFFFFFFFFFFFFFFFFFFFFFFFFFFFFFFFFFFFFFFFFFFFFFFFFFFFFFFF:FFFFFF,FFFFFFFFFFFFFFFFFFFFFFFFFFFFFFFFFFFFFFFFFFFFFFFFFFFFF:FFFFFFFFFF::FFFFFFFFFFFFFFF:FFFFF,FFFFFF:FFFFF:FF,FFFFFFFFF:F:FFFF:
@A00769:42:HV3CFDRXX:1:2101:7211:26788 2:N:0:CGAGGCCAAG+CCGGTAACAC
GGGGGAAGGGGGTGTTTAAAAAAATATTAAAACAAAACAAAATAAAAACAAAATAAAATAAAAAAAAAAAAACCACCAAAACAACAAGATTTAAAAAAAAAAAAAAAAAAAAAAAAAACAAAAACAAAAAAAAAAAAATACAAAAAATCAAAAAAATAAAAACAATAAAAAAAAAAAACACCCACAAAAACAACGGCGGTAAAAAAAAAAAAAAAAAAACACCAACGCACACAAAAAAAACAAAAAAAAAA
+
FF,,,,,,,::,,,:,,,FFF::,,,F:,:,,:,,,,F::F,,F,:,:,:,F,,F,:,:,FFFFFFF:F,F:,:,F:F,F,,,F,F,,,:,F,:,FFFF:F:,FF,F:FFF:,F,:,F:,,F,,:F:FFFFFFF,,,F,F,F:FF:,:,F:FFFFF,,,,,F,:F:,F:FFFF,,,,F:FFFF,,,,F,FFF,,::,:,F:,:::,:,F:,,FFFF,F::,,FFF:,,,FFF,F,F,:F,,FFFF,F,:FF
@A00769:42:HV3CFDRXX:1:2101:12075:26788 2:N:0:CGAGGCCAAG+CCGGTAACAC
GGGGGGGGGGGGGGTGGTAAAAAAAGACGAGCAAGCGCACAACGACTAAAAAAAAAAAACAAGACAACACCCCGGAACAAAAAGAAAAAAAAATAGTGGGGGGGGAAGTAAAAAGAGGCGGGGGGGGGGGGGGGGGGGGGGGGGGGGGGGGGGGGGGGGGGGGGGGGGGGGGGGGGGGGGGGGGGGGGGGGGGGGGGGGGGGGGGGGGGGGGGGGGGGGGGGGGGGGGGGGGGGGGGGGGGGGGGGGGGGG
+
F,,,,F,:F:,:F,,,,,,:,,,,,,,,,,,,,::,,,,,,,,,,,,F,,F,,F,,FF,:,:,,F,,,,:,,,,,F::,F,F,,:,F:,,,:,,,,:,,:,,,,,,,,:,F:,:,F,,,,,:,FF:,F:FFFFFF:FFFFFF:FFFFFFF,FFFFF,F:F,F:FFFFFFFFFF:FFFFFFFFFFFFFFFFFFFFFFFFFFFFFFFFFFFFFFFFFFFFFFFFFFFFFFFFFFFFFFF:FFFFFFFFFFFFF
@A00769:42:HV3CFDRXX:1:2101:17861:26788 2:N:0:CGAGGCCAAG+CCGGTAACAC
GGACTACTGGGGTATCTAATCCTGTTTGATCCCCACGCTTTCGTGCTTCAGTGTCAGTTATGGCTTAGTAAGCTGCCTTCGCAATCGGAGTTCTGCGTGATATCTATGCATTTCACCGCTACACCACGCATTCCGCCTACCTCAAACACACTCAAGTCTTCCAGTTTCAACGGCAATTTTATGGTTGAGCCACAAACTTTCACCGCTGACTTAAAAAACACCCTACGCACCCTTTAAACCCAATAAATCCG
+
FFFFFFFFFFFFFFFFFFFFFFFFFFFFFFFFFFFFFFFFFFFFFFFFFFFFFFFFFFFFFFFFFFFFFFF,FFFFFFFFFFFFFFFFFFFFFFFFFFF,FFFFFFFFFFFFFFFFFFFFFFFF,FFFFFFFFFFFFF,FFFFFFFFFFFFFFFFFFFFFFFFFF::FFFFFFFFFFFFFF:FFFFFFFFFFFFFFFFFFFFFFFFFFFFFFF:F:FFF,,:FFFFFFFF:FF,FFFFFFFFF:FFFFFFF
@A00769:42:HV3CFDRXX:1:2101:21287:26804 2:N:0:CGAGGCCCAG+CCGGTAACAC
GGACTACAGGGGTTTCTAATCCTGGTTGCTCCCCACGCTTTCGAGCCTCAGCGTCAGTTACAGACCAGAGAGTCGCCTTCGCCACTGGTGTTCCTCCGTATATCTACGCATTTCACCGCTACACATGGAATTCCACTCTCCTCTTCTGCACTCAAGTCTCCCAGATTCCAATGACCCTCCCCGGTCGAGCCGGGAGCTTTCACATCAGACTTAAGAAACCGCCTGCGCTCGCTTTACGCCCAATAAATCCG
+
:FFFFFFFFFFFFFF,FFFFFFFF,FF:F:F:FFFFFFF,FF:FFFFFFFFFFFFFFFFFFFFFFFFFFFFFFFFFFFFFFFFFFFF,FF,,FFFFFF:FFFFF,FFFFFF,:FFF,FF:FFFF:F,FF,:,FFFFFF::FFFFFFFFFFFFFFFFFFFFFFFF,FFF,FFF,FFFFFFFFFF,FF:F:F:FF,FF,F:F::FFFFF::FFFF:,:,FFFFF:,FF,FFFFFFF:FF,FFFFFF::FF:F,
@A00769:42:HV3CFDRXX:1:2101:5692:26819 2:N:0:CGAGGCCAAG+CCGGTAACAC
GGACTACGCGGGTATCTAATCCTGTTTGCTACCCACACTTTCGAGCCTCAGCGTCAGTTACAGACCAGAGAGTCGCCTTCGCCACTGGTGTTCCTCCATATATCTACGCATTTCACCGCTACACATGGAATTCCACTCTCCTCTTCTGCACTCAAGTCTCCCAGTTTCCAATGACCCTCCCCGGTTGAGCCGGGGGCTGTCACATCAGACTTAAGAAACCGCCTGCGCTCGCTTTACGCCCAATAAATCCG
+
FFFFFFFFFFFFFFFFFFFFFFF:FFFFF,FFFFFFFFFFFFFFFFFFFFF:FFFFF,FFFFFFFF,FFFFFFFFFF:FFF:FFFFFFFFFFFFFFFFF:F:FFFFFFFF,FFFFFFFFFFFFFFFFF:FFF:F:F,:F,FFFF,FFF:FFFFFFFFFFFFFFFFFFFFFFFF:FFF:F,FFFFFF:FFF::FFFFFF:FFFFFFFFFFFFFFFFF,:FFFFFFFF:F:FFF,F,FF:FFFFF:FFF::FF
@A00769:42:HV3CFDRXX:1:2101:26585:26866 2:N:0:CGAGGCCAAG+CCGGTAACAC
GGACTACGAGGGTTTCTAATACACATCTGACGCTGCCTTACCGCGGCGGCTGGCAC
+
FFFFFFFFFFFFFFFFFFFFFFFFFFFFFFFFFFFFFFFFFFFFFFFFF:FFFFFF
@A00769:42:HV3CFDRXX:1:2101:30436:26866 2:N:0:CGAGGCCAAG+CCGGTAACAC
GGACTACTGGGGTTTCTAATCCTGTTTGCTACCCACACTTTCGAGCCTCAACGTCAGTTACAGTCCAGAAAGCCGCCTTCGCCACTGGTGTTCTTCCATATATCTACGCATTTCACCGCTACACATGGAGTTCCACTTTCCTCTACTGCACTCAAGTCATCCAGTTTCCAAAGCAATTCCTCAGTTGAGCTGAGGGCTTTCACTTCAGACTTAAATAACCGACTGCGCTCGCTTTACGCCCAATAAATCCG
+
FF:FFFFFFFFFFFFFFF:FFFFFF:FFFFFFFFFFFFFFFFFFFFFFFFFFFFFFFFFFFFFFFFFFF:FFFFFFFFFFFFFFFFFFFF:FFFFFFFFFFFFFFFFFFFF,FFFFFFFFFFFFFFFFFFFFFFFFF:FFFFFFFFFFFFFFFF:FFF:FFFF:FFFFFF,FFFFF,FFFFF:F:FFFFFFF,FFFFFFFFFFF,FFF::F,FFF:F:FFF,FF,FFFFFFFF::FF,FFFFFF:FFFFFF
@A00769:42:HV3CFDRXX:1:2101:21251:26897 2:N:0:CGAGGCCAAG+CCGGTAACAC
GGACTACAGGGGTATCTAATCCTGTTTGCTCCCCACGCTTTCGAGCCTCAGCGTCAGTTACAGACCAGAGAGTCGCCTTCGCCACTGGTGTTCCCCCATATATCTACGCATTTCACCGCTACACATGGAGTTCCACTTTCCTCTACTGCACTCAAGTCATCCAGTTTCCAAAGCAATTCCTCAGTTGAGCTGAGGGCTTTCACTTCAGACTTAAATAACCGTCTGCGCTCGCTTTACGCCCAATAAATCCG
+
:FFFFFFFFFFFFFFFF:FFFFFFFFFFFFFFFFFFFFFFFFFFFFF:FFFFFFFFF:FFFFFFFFFFFFFFFFFF:F:FFFFFFFF:FFFF:FFFFF:FFFFFFF,F:FFFFFFFFFFFFFFFFFF:FFFFF,FFFFFFFFFFFFFFFFFFFFF:FFFFFFFFFFFFFFF::FFFFFF:FFFFFFFF::::FFFFFFFFFFFFFFFFFFFFFF:FFFFFFFFF,:,FFFFFFFFFF,FFFFFFFF::FF:
@A00769:42:HV3CFDRXX:1:2101:24180:26897 2:N:0:CGAGGCCAAG+CCGGTAACAC
GGACTACCCGGGTTTCTAATCCTGTTCGCTCCCCACGCTTTCGAGCCTCAGCGTCAGTTACAGACCAGAGAGCCGCCTTCGCCACTGGTGTTCCTCCATATATCTACGCATTTCACCGCTACACATGGAATTCCACTCTCCTCTTCTGCACTCAAGTCTCCCAGTTTCCAATGACCCTCCCCGGTTGAGCCGGGGGCTTTCACATCAGACTTAAGAAACCGCCTGCGCTCGCTTTACGCCCAATAAATCCG
+
FFFFFFFFFFFFFFFFFFFFFFFFF:FFFFFFFFFFFFFFFFF:FFFFFFFFFFFFFFFFFFFFFF:FFFFFFFFFFFFFFF:FFFFFFFFFFFFFFFFFFFFFFFFFFFF:FFFFFFFFFFFF:FFFFFFFFFFFFFFF,FF,FFFFFFFFFFFFFFFFFFFFFFFFFF,FFFFFFFFFFFFFFFFFFFFFFFFFFFFFFFFFFFFFFFFFFF:,FFFFFF,FFFFFFFF::FF:,,FFFFF,:F,F::F
@A00769:42:HV3CFDRXX:1:2101:18168:26976 2:N:0:CGAGGCCAAG+CCGGTAACAC
GGACTACCAGGGTTTCTAATCCTGTTTGCTCCCCACGCTTTCGAGCCTCAGCGTCAGTTACAGACCAGAGAGCCGCCTTCGCCACTGGTGTTCCTCCATATATCTACGCATTTCACCGCTACACATGGAATTCCACTCTCCTCTTCTGCACTCAAGTCTCCCAGTTTCCAATGACCCTCCCCGGTTGAGCCGGGGGCTTTCACATCAGACTTAAGAAACCGCCTGCGCTCGCTTTACGCCCAATAAATCCG
+
FFFFFFFFFFFFFFFFFFFFFFFFFFFFFFFFFFFFFFFFFFFFFFFFFFFFFFFFFFFFFFFFFFFFFFFFFFFFFFFFFFFFFFFFFFFFFFFFFFFFFFFFFFFFFFFFFFFFFFFFFFFFFFFFFFFFF:FFFFFFFFFF:FFFFFFFFFFFFFFFFFFFFFFFFFFFFFFFFFFFFFFFFFFF:FFFFFFFFFFFFFF:FFFFFFFFFFF::FFFFFFFFFFFFF:FFFFFFFFFFFF:FFFFFFF
@A00769:42:HV3CFDRXX:1:2101:8540:26991 2:N:0:CGAGGCCAAG+CCGGTAACAC
GGACTACCAGGGTTTCTAATCCTGTTTGCTCCCCACGCTTTCGAGCCTCAGCGTCAGTTACAGACCAGAGAGTCGCCTTCGCCACTGGTGTTCCTCCATATATCTACGCATTTCACCGCTACACATGGAATTCCACTCTCCTCTTCTGCACTCAAGTCTCCCAGTTTCCAATGACCCTCCCCGGTTGAGCCGGGGGCTTTCACATCAGACTTAAGAAACCGCCTGCGCTCGCTTTACGCCCAATAAATCCG
+
FFFFFFFFFFFFFFFFFFFFFFFFFFFFFFFFFFFFFFFFFFFFFFFFFFFFF:FFF:FFFFFFFFFFFFFFFFFFFFFFFFFFFFFFFFF:FFFFF:F,FFFFFFFFFFFFFF,FFFFFFF,FFFFF:FFFFFFFFFFF::FFFFFFFFFFFF:F:F:FFFFFF:FFFFF,:FFFFFFFFFFFFFFF:FF:FFFF:FF:::FFFF:FFF:FFFFF,FFFFFF,FFFFFFFF:::FFFFFFF::FFF:FF:
@A00769:42:HV3CFDRXX:1:2101:9525:27038 2:N:0:CGAGGCCAAG+CCGGTAACAC
GGACTACTAGGGTATCTAATCCTGTTTGCTCCCCACGCTTTCGAGCCTCAGCGTCAGTTACAGACCAGAGAGTCGCCTTCGCCACTGGTGTTCCTCCATATATCTACGCATTTCACCGCTACACATGGAATTCCACTCTCCTCTTCTGCACTCAAGTCTCCCAGTTTCCAATGACCCTTCCCGGTTGAGCCGGGGGCTTTCACATCAGACTTAAGAAACCGCCGGCGCTCGCTTTACGCCCAATAAATCCG
+
:FFFFFFFFFFFFFFFFFFFFFFFFFFFFFFFFFFFFFFFFFFFFFFFFFFFFFFFFFFFFFFFFFFFFFFFFFFFFFFFFFFFFFFFFFFFFFFFFFFFFFFFFFFFFFFFFFFFFFFFFFFFFFFFFFFFFFFFFFFFFFFFFFFFFFFFFFFFFFFFFFFFFFFFFFF:FFFFF:FFFF:FFFFFFFFFFFFFFFFFFFFFF:F:FFFFFFFFFFFFFFFFFFFFFF:FFFFFF,F:FFF:FFFFFF,
@A00769:42:HV3CFDRXX:1:2101:20482:27038 2:N:0:CGAGGCCAAG+CCGGTAACAC
GGAATACTATGGTTTATAAAAAAGTTTTAACCCCAAACATTAGAGCCAAAACGTAAGTTAAAAACCAAAAAGCCACCATAAACACTGAATTTACTAAATAAAAATACACAATTCAACACAACAAATAGAAATAAACTCTCCACATATGCAAAAAAATATCCAAATTTCCAAAAAACCACACCACTTGAAACAGGGGCTTTCACATCAGACTTAAGAAACCGCCAGCGCTCGCATTACACCCAATAAATCAG
+
,:,,,F,,F,,,:FF,,FFF,,,,F,,,,:,:::F,,,,:,,,F,FF,,F,,,,:,,FF:,F,F,:F:F,F,,FF::F:,,,:F,F,,,,FFF:,,,::FFF,F,F,::F:,:,F,F:,:F,:,:F,,FF,,F,F,,,F,,,,:F,F,FF,F,FF::F,:F,,F,F:,,F:,FF,,::F,,:,,,:,F,FF,,,F,F,FF:FFF,,F,FFF,F:::F:F,,,F:F,,,FF,,,,F:,,F,F:F,FFF,F,:
@A00769:42:HV3CFDRXX:1:2101:19388:27054 2:N:0:CGAGGCCAAG+CCGGTAACAC
GGACTACGAGGGTATCTAATCCTGTTTGCTCCCCACGCTTTCGAGCCTCAGCGTCAGTTACAGACCAGAGAGTCGCCTTCGCCACTGGTGTTCCTCCATATATCTACGCATTTCACCGCTACACATGGAATTCCACTCTCCTCTTCTGCACTCAAGTCTCCCAGTTTCCAATGACCCTCCCCGGTTGAGCCGGGGGCTTTCACATCAGACTTAAGAAACCGCCTGCGCTCGCTTTACGCCCAATAAATCCG
+
FFFFFFFFFFFFFFFFFFFFFFFFFFFFFFFFFF:FFFFFFFFFFFFFFFFFFFFFFFFFFFFFFFFFFFFFFFFFF,FFFFFFFFFFFFF:FFFFF:FFFFFFFFFFFFFFFFFFFFFFFFFFFFFFF,FFFFFFFFFFFFFFFFFFFFFFFFFFFF:FFFFFFFFFFFFFFFFFFFFFFFFFFFFFFFFF:FFFFFF:FFFFFFFFFFFFFF:FFFFFFFFFFFFFFFFFF,FFF,FFFFF,FFFFFFF
@A00769:42:HV3CFDRXX:1:2101:20582:27054 2:N:0:CGAGGCCAAG+CCGGTAACAC
GGACTACGAGGGTTTCTAATCCAGTTTGCTCCCCACGCTTTCGAGCCTCAGCGTCAGTTACAGACCAGAGAGCCGCCATCGCCACTGGTGTTCCTCCATATATCTACGCATTTCACCGCTACACATGGAATTCCACTCTCCTCTTCTTCACTCAAATATCCCAGTTTACAAAGACCCTCCCCGCTTGAGCCGGGGGCTTTCACATCAGACTTAAGAAACCGCCTGCGCTCTCTTTACTCCCAATAAATCCG
+
:F:F,FF:FFFFFFF:FFFF,F,FFFF,,:F,FFF::F::FF,FF,F::FFFFF,F,FFFFF,F,FF:F,F:FF,FF,:::FFF:F::F::F,FF,:F,F:F,F:F::FF::F:FFF,,:F,F,F,::FFF:,:::FFF,,,F,FFF,FFF,,FF,F,F:FFF,::F,FFF,,F::F:F,FF,,FFFFF,F,FFFFFF,FFF:F,FF,FF,FF::FFFFFFFF,:F,:FF:F,FFFF:FFFF::FFFF:,F
@A00769:42:HV3CFDRXX:1:2101:2374:27179 2:N:0:CGAGGCCAAG+CCGGTAACAC
GGACTACGCGGGTTTCTAATCCTGTTTGCTACCCACACTTTCGAGCCTCAACGTCAGTTACAGTCCAGAAAGCCGCCTTCGCCACTGGTGTTCTTCCATATATCTACGCATTTCACCGCTACACATGGAGTTCCACTTTCCTCTACTGCACTCAAGTCATCCAGTTTCCAAAGCAATTCCTCAGTTGAGCTGAGGGCTTTCACTTCAGACTTAAATAACCGTCTGCGCTCGCTTTACGCCCAATAAATCCG
+
FFFFFFF:F:FFFFFFFFFFFFFFFFFFFFFFF:FFFFF,FF:F,:FFF:FFFFF:FFFFFFFFFFFFFFFFFFFFFFFFFFF,F:FFFFFF:FFFFFFFFFF:FFFFFFF,FFFF:FFFFFFFFFFFFFFFFF:FF:FFFFFFFFF:FF:FFFFFFFFFFFF,FFFFFFFFFFFF,FFFFFFFF,F:FFFFFFFF,F:F,,FFFF:FF,,FFFFFF:FF,FF,,:FFF:FFFFFFF,FFF,F,F:FF,F:
@A00769:42:HV3CFDRXX:1:2101:7600:27211 2:N:0:CGAGGCCAAG+CCGGTAACAC
GGACTACAGGGGTATCTAATCCTGTTCGCTACCCATGCTTTCGAGCCTCAGCGTCAGTTACAGACTAGACAGCCGCCTTCGCCACTGGTGTTCTTCCATATATCTACGCATTCCACCGCTACACATGGAGTTCCACTGTCCTCTTCTGCACTCAAGTCTCCCAGTTTCCGATGCACTTCTCCGGTTAAGCCGAAGGCTTTCACATCAGACTTAAAAAACCGCCTGCGCTCGCTTTACGCCCAATAAATCCG
+
FFFFFFFFFFFFFFFFFFFFFFFFFFFFFFFFFFFFFFFFFFFFFFFFFFFFFFFFFFFFFFFFFFF:FFFFFFFFFFFFFFFFFFFFFFFFFFFFFFFFFFFFFFFFFFFFFFFFFFFFFFFFFFFFFFFFFFFFFFFFFFFFFFFFFFFFFFFFFFFFFFFFFFFFFFFFFFFFFFFFFFFFFFFFFFFFFFFFFFFFFFFFFFFFFFFFFFFFF:FFFFFFFFFFFF,FFFFFFFFFFFFFFF,FFFF
@A00769:42:HV3CFDRXX:1:2101:14217:27273 2:N:0:CGAGGCCAAG+CCGGTAACAC
GGACTACGGGGGTATCTAATCCTGTTTGCTACCCACACTTTCGAGCCTCAACGTCAGTTACAGTCCAGAAAGCCGCCTTCGCCACTGGTGTTCTTCCATATATCTACGCATTTCACCGCTACACATGGAGTTCCACTTTCCTCTTCTGCACTCAAGTCTCCCAGTTTCCAATGACCCTCCCCGGTTGAGCCGGGGGCTTTCACATCAGACTTAAGAAACCGCCTGCGCTCGCTTTACGCCCAATAAATCCG
+
FFFFFFFFFFFFF:FFFFFFFFFFFFFFFFFFFFFFFFFFFFFFFFFFFFFFFFFFFFFFFFFFFFF:FFFFFFFFFFFFFFFFFFFFFF:FFFFFFFFFFFFFFFFFFF:FFFFFFFFFFFFFFFFFFFFFFFFFFFFFFFFFFFFFFFFFFFFFFFFFFFFFFFFFFFFFFFFFFFFFFFFFFFFFFFFFFFFFFFFFFFFFFFFFFFFFFFF:FFFFFFF:FFFFFF:FFFFFFFFFFFF:FFFFFFF
@A00769:42:HV3CFDRXX:1:2101:13937:27289 2:N:0:CGAGGCCAAG+CCGGTAACAC
GGACTACGGGGGTTTCTAATCCTGTTTGCTACCCACACTTTCGAGCCTCAACGTCAGTTACAGTCCAGAAAGCCGCCTTCGCCACTGGTGTTCTTCCATATATCTACGCATTTCACCGCTACACATGGAGTTCCACTTTCCTCTACTGCACTCAAGTCATCCAGTTTCCAAAGCAATTCCTCAGTTGAGCTGAGGGCTTTCACTTCAGACTTAAATAACCGACTGCGCTCGCTTTACGCCCAATAAATCCG
+
:FFFFFFF:FFFFFFFFFF:FFFFFFFFFF:FFFFFFFFF:FFFFFFFFFFFFFFFFFFFFF:FFFFFFFFFFFFFFF,FFFFFFFFFFFFFF:FFFFFFFFFFFFFF:FFFFFFFFFFFFFFFF:FFF:FFFFFFF:,FFFFFF:,FFFFFFFFFFFFFFFFFFFF,FFFFFFFFFFFFFFFF:FFFFF,:FFFFFFFFFFF,:FF,FFFFFFFF:FFFF,FF,:FFFF,FFFFFF:FFFFFFFFF:FF,
@A00769:42:HV3CFDRXX:1:2101:28791:27305 2:N:0:CGAGGCCAAG+CCGGTAACAC
GGACTACGCGGGTTTCTAATCCTGTTTGCTCCCCACGCTTTCGAGCCTCAGCGTCAGTTACAGACCAGAGAGTCGCCTTCGCCACTGGTGTTCCTCCATATATCTACGCCTTTCACCGCTACACATGGAATACCACTCTCCTCTTCTGCACTCAAGTCTCCCAGTTTCCAATGACCCTCCCCGGTTGAGCCGGGGGATTTAACATCAGACTTAAGAAACCGCCTGCGCTCGCTATACGCCCACTAAATACG
+
FFFFFFFFF:F::FFFFF:FFF:FFFFFFFFFFF:F,FF:FFFF,:FF:FFFF,FF:FFFF:FFFFF:FFF:FF,FFF,F:FFFFFFF:FFFF:,FFFFFFFFF,FFF:,F:FFFFFF:FFF,:,FFF,FF,F:,:,F::FF:F:FFFFFF,FFFFF,FFFFF,F:FF:,FF:FF,FFFF,F,,FFF:FFF,:,,F,FF,,:FFFFFFF,FFFF,FFFFF:F,,,F,,:F,:FFFFF,FFF:,FF,FF,F,
@A00769:42:HV3CFDRXX:1:2101:2989:27367 2:N:0:CGAGGCCAAT+CCGGTAACAC
GGACTACTAGGGTTTCTAATCCTGTTTGCTACCCACACTTTCGAGCCTCAACGTCAGTTACAGTCCAGAAAGCCGCCTTCGCCACTGGTGTTCTTCCATATATCTACGCATTTCACCGCTACACATGGAGTTCCACTTTCCTCTACTGCACTCAAGTCATCCAGTTTCCAAAGCAATTCCTCAGTTGAGCTGAGGGCTTTCACTTCAGACTTAAATAACCGTCTGCGCTCGCTTTACGCCCAATAAATCCG
+
FFFFFFFFFFFFFFFFFFFFFFFFFFFF:FFFFFFFFFFFFFFFFFFFFFFFFFFFFFFFFFFFFFFFF:FFFFFFFFF:FFFFFFFFFFFFFFFFFFFFFFFFFFFFFFFFFFFFFFFFFF:FFFFFFFFFFFFFFFFFFFFFF:FFFFFFFFFFFFFFFFFFFFFFFFFFFFFFFFFFFFFF:FFFFFFF:FFFFFFFFFFFFFFFFFFFFFFFFFFF,FFFFFFFFFFFFFFFF:FFF,F,FFF,FFF
@A00769:42:HV3CFDRXX:1:2101:13114:27430 2:N:0:CGAGGCCAGG+CCGGTAACAC
GGACTACACGGGTATCTAATACACATCTGACGCTGCCTTACCGCGGCTGCTGACAC
+
FFFFFFFF:FFFFFFFFFFFFFFFFF,FFFFFF:FFF:FF,FFFFFFF::F:F:,F
@A00769:42:HV3CFDRXX:1:2101:23059:27430 2:N:0:CGAGGCCAAG+CCGGTAACAC
GGACTACCGGGGTTTCTAATACACATCTGACGCTGCTTACCGCGGCTGCTGGCAC
+
FFFFFFFFFFFFFFFFFFFFFFFFFFFFFFFFFFFFFFFFFFFFFFFFFFFFFFF
@A00769:42:HV3CFDRXX:1:2101:14751:27477 2:N:0:CGAGGCCAAG+CCGGTAACAC
GGACTACCAGGGTATCTAATCCTGTTCGCTCCCCACGCTTTCGAGCCTCAGCGTCAGTTACAGACCAGAGAGCCGCCTTCGCCACTGGTGTTCCTCCATATATCTACGCATTTCACCGCTACACATGGAATTCCACTCTCCTCTTCTGCACTCAAGTCTCCCAGTTTCCAATGACCCTCCCCGGTTGAGCCGGGGGCTTTCACATCAGACTTAAGAAACCGCCTGCGCTCGCTTTACGCCCAATAAATCCG
+
FFFFFFFFFFFFFFFFFFFFFFFFFFFFFFFFFFFFFFF:FFFFFFFFFFFFFFFFFFFFFFFFFFFFFFFFFFFFFFFFFFFFFFFFFFFFFFFFFFFFFFFFFFFFFFFFFFFFFFFFFFFF:FFFF:FFFFFFFFFFFFFFFFFFFFFFFFFFFFFFFFFFFFFFFFFFFFFFFFFFFFF,FFFFFFFFF:FFFFFFFFFFFFFF:FFFFFFFFFFFFFFFFFFFFFFFFFFFF:FFFFFFF:FFFFF
@A00769:42:HV3CFDRXX:1:2101:31964:27539 2:N:0:CGAGGCCAAG+CCGGTACCAC
GGACTACGGGGGTTTCTAATACACATCTCCGACCTTACCGCGGCGGCTGACAC
+
FFFFFFFFFFFFFFFFFFFFFFFFFFFFFFFFFFF,,FFFFFFFFFFFFFFFF
@A00769:42:HV3CFDRXX:1:2101:17761:27555 2:N:0:CGAGGCCAAG+CCGGTAACAC
GGACTACTAGGGTATCTAATCCTGTTTGCTCCCCACGCTTTCGAGCCTCAGCGTCAGTTACAGACCAGAGAGTCGCCTTCGCCACTGGTGTTCCTCCATATATCTACGCATTTCACCGCTACACCTGGAATTCCACTCTCCTCTTCTGCACTCAAGTCTCCCAGTTTCCAATGACCCTCCCCGGTTGAGCCGGGGGCTTTCACATCAGACTTAAGAAACCGCCTGCGCTCGCTTTACGCCCAATAAATCCG
+
FFFFFFFFFFFFF:FFFFFFFFFFFFFFFFFFFFFFFFFFFFFFFFFFFFFFFFFFFFFFFFFFFFFFFFFFFFFFFFFFFFFFFFFFFFFFFFFFFFFFFFFFFFFFFFFFFFFFFFFFFFFF,FFF:FFF:FFFFFFFFFFFFFFFFFFFFFFFFFFFFFFFFFFFF:FFFFFFFFFFFFFFFFFFFFFFFFFFFFFFFFFFFFF:FFFF:F,F:FFF,FFFFFFFFFFFFFFFFFFFFF:,F:FFFFF
@A00769:42:HV3CFDRXX:1:2101:12753:27618 2:N:0:CGAGGCCAAG+CCGGTAACAC
GGACTACCGGGGTTTCTAATCCTGTTTGCTCCCCACGCTTTCGAGCCTCAGCGTCAGTTACAGACCAGAGAGTCGCCTTCGCCACTGGTGTTCCTCCATATATCTACGCATTTCACCGCGACACATGGGATTCCACTCTCCTCTTCTGCACTCAAGTCTCCCAGTTTCCAATGACCCTCCCCGGTTGAGCCGGGGGCTTTCACATCAGACTTAAGAAACCGCCTGCGCTCGCTTTACGCCCAATAAATCCG
+
FFFFFFFFFFFFFFFFFFFFFFFFFFFFFFFFFFFFFFFFFFFFFFFFFFFFFFFFFFFFFFFFFFFFFFFFFFFFF,FFFFFFFFFFFFFFFFFFFFFFFFFFFFFFFFFFFFFFFFF::F:FFFFFFFFFFFFFFFFFFFFFFFFFFFFFFFFFFFFFFFFFFFFFFFFFFFFFFFFFFF:FFFFFFFFFFFFFFFFFFFFFFFFFFFFFFFFF:FFFFFF::FFFFFFFF,FFFFFFFFF,FFFFFFF
@A00769:42:HV3CFDRXX:1:2101:21287:27649 2:N:0:CGAGGCCAAG+CCGGTAACAC
GGACTACAGGGGTATCTAATCCTGTTTGCTCCCCACGCTTCCGAGCCTCAGCGTCAGTTACAGACCAGAGAGTCGCCTTCGCCACTGGTGTTCCTCCATATATCTACGCATTTCACCGCTACACATGGAATTCCACTCTCCTCTTCTGCACTCAAGTCTCCCAGTTTCCCATGACCCTCCCCGGTTGAGCCGGGGGCTTTCACATCAGACTTAAGAAACCGCCTGCGCTCGCTTTACGCCCACTAAATCCG
+
FFFFFFF:FFFFFFFFFFFFFFFFFFFFFFFFFF:FFFFFFFFFFFFFFFFFFFF:FFFFFFFFFFFFFFFFF:FFFFFFFFFFFFFFFFFFFFFFF:FFFF,FFFFFFFFFFFFFFFF,FFFFF::FFF:FFFFFFFFFFFFFFFFFFFFFFFFFFFFFFFFFFFFFF,FFFFFFFFFFFFFFFFFFFFFF,FFFFFFFFFFFFFFFFFFFFFFFFFFF,FFF:FFFFFFFFFFFF,FFFF,FF:FFFFF
@A00769:42:HV3CFDRXX:1:2101:1913:27696 2:N:0:CGAGGCCAAG+CCGGTAACAC
GGACTACTAGGGTTTCTAATCCTGTTTGCTACCCACACTTTCGAGCCTCAACGTCAGTTACAGTCCAGAAAGACGCCTTCGCCACTGGTGTTCTTCCATATATCTACGCATTTCACCGCTACACATGGAGTTCCACTTTCCTCTACTGCACTCAAGTCATCCAGTTTCCAAAGCAATTCCTCAGTTGAGCTGTGGGCTTTCACTTCAGACTTAAATAACCGTCTGCGCTCGCTTTACGCCCAATAAATCCG
+
FFFFFFFFFFFFF:FFFFFFFFFFFFFFFFFFFFFF:FFFFFFF,FFFFFF,FFFFFFFFFFFFFFFFF::F,FFFFFFFFF:FFFFFFFFFFFFFFFFFFFFFFFFFFFFFFFFFFFFFFFFFFFFFFFFFFFFFFFFFFFFFFFFFF:FFF:FFFFFFFFFFFFFFFFFF:FFFFF,FFF,FFFFFFFF:,FF:FFFFFFFFFFFFFFFFFF:F:F,F,FF:FFFFFFFFF,F:FF,FFF,:FFFF:FF
@A00769:42:HV3CFDRXX:1:2101:2446:27743 2:N:0:CGAGGCCAAG+CCGGTAACAC
CCTAAACGGGTTTAAAATGGATTACCGCGGCAGCATGCACCTGTCTCATATACACAACTGACGCTGCCGACGACCGGTAACACGTGTAGATATCCGGGGTAGCCGTAACCTTAAAAAAGGGTGGGGGGGGGGGGGGGGGGGGGGGGGGGGGGGGGGGGGGGGGGGGGGGGGGGGGGGGGGGGGGGGGGGGGGGGGGGGGGGGGGGGGGGGGGGGGGGGGGGGGGGGGGGGGGGGGGGGGGGGGGGGGGGGG
+
:F,F,FF,FFFFFF,:FF:F::,FFF,FF,,,:F,,:::,F,::F:::FF:FFF,F,FF:FF,F,:FF,FF,F,FFF,FFFFF,:FF:F:F,F:,F,::,,::,,,:,,,,F,FFFF,,,F,:,,FFFFFFF::F:::F,FFFFFFF,F,:FF:FFFF,FFFF:FFF,FF,:FFFF,,F:FF:FFFFFFFFFFFFFFFF,,::FFFF:F::,FFF:FFFF:F,FFF,F:F:::,FFF:F:,,,:,:FF,FF
@A00769:42:HV3CFDRXX:1:2101:23384:27743 2:N:0:CGAGGCCAAG+CCGGTAACAC
GGACTACCCGGGTTTCTAATCCTGTTTGCTCCCCACGCTTTCGAGCCTCAGCGTCAGTTACAGACCAGAGAGTCGCCTTCACCACTGGTGTTCCTCCATATATCTACGCATTTCACCGCTACACATGGAATTCCACTCTCCTCTTCTGCACTCAATTCTCCCAGTTTCCAATGACCCTCCCCGGTTGAGCCGGGGGCTTTCACATCAGACTTAAGAAACCGCCTGCGCTCGCTTTACGCCCAATAAATCCG
+
:FFF:FFFFFFF:,F:FFF:,FFFFFF:FFFFFFFF:FFFFFFFFFFFFFFF:FFFFFFFFF,:FFF:FFFFFFF:FFFFFFFFFF:::FFFFF,FFFFFFFFFFFF:FFFFFFFFFFFFFFFFFFFFFFFFFFF:FFFFFF:FF:F,FFFFFFF,FFFFFFF:FFF:FFFF::FFFFFFF:F,FFFF,FFFFFFFFFF:FFFFF:FFFF:,FFFFFFFF,:F,::,FFF::,FFFF:FFFFFFFF::F:,
@A00769:42:HV3CFDRXX:1:2101:28980:27759 2:N:0:CGAGGCCAAG+CCGGTAACAC
GGACTACGGGGGTATCTAATCCTGTTTGCTCCCCACGCTTTCGAGCCTCAGCGTCAGTTACAGACCAGAGAGCCGCCTTCGCCACTGGTGTTCCTCCATATATCTACGCATTTCACCGCTACACATGGAATTCCACTCTCCTCTTCCGCACTCAAGTCTCCCAGTTTCCAATGACCCTCCCCGGTTGAGCCGGGGGCTTTCACATCAGACTTAAGAAACCGCCTGCGCTCGCTTTACGCCCACTAAATCCG
+
FFFFFFFFFFFFFFFFFFFFFFFFFFFFFFFFFFFFFFFFFFFFFFFFFFFFFFFFFFFFFFFFFF:FFFFFFFFFFFFFFFFFFFFFFFFFFFFFFFFFFFFFF:FFFFF:FFFFFFFF:FFF,FFFFF,FFFFFFFFFFFFF:FFFFFFFFFFFFF,FFFFF,:FFF:FFF:FFF:FFFFFFFFFFFFFFFFF:F:FFFFFF,FFFFFFFFFFFFFFFFFFFFF,:FFFF::FFF,FFFFFFFF:FFF:
@A00769:42:HV3CFDRXX:1:2101:10212:27821 2:N:0:CGAGGCCAAG+CCGGTAACAC
GGACTACAGGGGTTTCTAATCCTGTTCGCTCCCCACGCTTTCGAGCCTCAGCGTCAGTTACAGACCAGAGAGCCGCCTTCGCCACTGGTGTTCCTCCATATATCTACGCATTTCACCGCTACACATGGAATTCCACTCTCCTCTTCTGCACTCAAGTCTCCCAGTTTCCAATGACCCTCCCCGGTTGAGCCGGGGGCTTTCACATCAGACTTAAGAAACCGCCTGCGCTCGCTTTACGCCCAATAAATCCG
+
FFFFFFFFFFFFFFFFFFFFFFFFFFFFFFFFFFFFFFFFFFFFFFFFFFFFFFFFFFFFFFFFFFFF:FFFFFFFFFFFFFFFFFFFFFFFFFFFFFFFFFFFFFFFFF:FFFFFFFFF,FFFFFFFFFFFFFFFFFFFFFFFFFFFFFFFFFFFFFFFFFFFFFFFFFFFFFFFFFFFFF,FFFFFFFFFFFFFFFFFFFFFFFFFFFFFF,FFFF:FFFFFFFFFFFFFFFFFFFFFFFF:FFFFFFF
@A00769:42:HV3CFDRXX:1:2101:7789:27853 2:N:0:CGAGGCCAAG+CCGGTAACAC
GGACTACGAGGGTATCTAATCCTGTTTGCTCCCCACGCTTTCGAGCCTCAGCGTCAGTTACAGACCAGAGAGTCGCCTTCGCCACTGGTGTTCCTCCATATATCTACGCATTTCACCGCTACACATGGAATTCCACTCTCCTCTTCTGCACTCAAGTATCCCAGTTTCCAATGACCCTCCCCGGTTGAGCCGGGGGCTTTCACATCAGACTTAAGAAACCGCCTGCGCTCGCTTTAAGCCCAATAAATCCG
+
FFFFFFFFFFFFFFFFFFF:F:FFFFFFFFFFFFFF:FFFFFFFFFFF,FFFFFFFFFFFFFFFFFFFF,F:FF:FFF,F,FFFFFFFF:FFFFFFFF,FFFFF:FFFFFFFFFFFFFFF,,FFFF:::FFFFFFFFFF:FFFFFFFFFFFF:FFFF,FFFFF:FFFFFFFFF,F:FFFFF:FFFFFFFFFFFF,FF:FFFFFF:FFFFFFFFFFFFFFFF:FFFF:::F:FFFFFFFFFFFFFF:FFF,,
@A00769:42:HV3CFDRXX:1:2101:8413:27868 2:N:0:CGAGGCCAAG+CCGGTAACAC
GGACTACTGGGGTTTCTAATCCTGTTTGCTACCCACGCTTTCGCGCTTCAGCGTCAGTATCTGTCCAGTAAGCTGGCTTCCCCATCGGCATTCCTACAAATATCTACGAATTTCACCTCTACACTTGTAGTTCCGCTTACCTCTCCAGTACTCTAGTTATACAGTTTCCAACGCAATACAGAGTTGAGCCCTGCATTTTCACATCAGACTTATATAACCACATAGACGCGCTTTACGCCCAATAAATCCGG
+
FFFFFFFFFFFFFFFFFFFFFFFFFFFFFFF:FFFFFFFFFFFFFFFFFFFFFFFFFFFFFFFFFFFFFFFFFFFFFFF:FF:FFFFFFFFFFFF:FFFFFFFFFFFFFFFFFFFFFFFFFFFFFFFFFFFFFFFFFFFF:FFFFFFFFFFF:FFFFFFFFFFFFFFFFF:FFFFFFFFFFFFFFF:F:,,FFFF:FFFFFFFFFFFFFFFFFFFFFF:FFFF,F:FFF:FFF,FFFFFF,,F:::FF:F,
@A00769:42:HV3CFDRXX:1:2101:12906:27946 2:N:0:CGAGGCCAAG+CCGGTAACAC
GGACTACACGGGTATCTAATCCTGTTTGCTACCCACACTTTCGAGCCTCAACGTCAGTTACAGTCCAGAAAGCCGCCTTCGCCACTGGTGTTCTTCCATATATCTACGCATTTCACCGCTACACATGGAGTTCCACTTTCCTCTACTGCACTCAAGTCATCCAGTTTCCAAAGCAATTCCTCAGTTGAGCTGAGGGCTTTCACTTCAGACTTAAATAACCGTCTGCGCTCGCTTTACGCCCAATAAATCCG
+
FF:FFFFFFFFFFFFFFFFFFFFFFFFFFFFFFFFFFFFFFFFFFFFFFFFFFFFFFFFFFFFFFFFFFFFFFFFFFFFFFFFFFFFFFF:FFFFFFFFFFFFFFFFFFFFFFFFFFFFFFFFFFFFFFFFFFFFFFFFFFFFFFFFFFFFFFFFFFFFFFFFFFFFFFFFFFFF,FFFFFFFFFFFFFFFFFFFFFFFFFFFFFFFFFFFFFFFFFFFFF:F:,F:FFFFFFFFFF,FFFFFFFFFFFFF
@A00769:42:HV3CFDRXX:1:2101:13602:27962 2:N:0:CGAGGCCAAG+GCGGTAACAC
GGACTACGGGGGTATCTAATCCTGTTTGCTCCCCACGCTTTCGAGCCTCAGCGTCAGTTACAGACCAGAGAGCCGCCTTCGCCACTGGTGTTCCTCCATATATCTACGCATTTCACCGCTACACATGGAATTCCACTCTCCTCTTCTGCACTCAAGTCTCCCAGTTTCCAATGACCCTCCCCGGTTGAGCCGGGGGCTTTCACATCAGACTTAAGAAACCGCCTGCGCTCGCTTTACGCCCAATAAATCCG
+
F:FFFFF:F:FFFFFFFFFFFFFFFFFFFFFFFFFFFFFFFFFFFFFFF:FFFFFFFFFFFFFFFFFFFF::FFFFFFFFFFFFFFFFFFFFFFFFF,:FFFFF,FFF:FFFFFFFFFFFFFFFF,FFF:FFFFFFFFFFFFFF::FFFFFFFFFF,F:,:FFF,FFFF,FFFFFF,FFFFFF:F:FFFFFF,F:::FFFFFFF:FFFFF,FFF,FFF,F:FFFFF,FFFFFFFFFF:FFFF:FFFFFF,:
@A00769:42:HV3CFDRXX:1:2101:24542:27962 2:N:0:CGAGGCCAAG+CCGGTAACAC
GGACTACTCGGGTTTCTAAGTACCGCGGCGGCTGGCAC
+
FF,F,FFFFF,:F,:FFFF,F,FFFF:FFF,F,,FFF,
@A00769:42:HV3CFDRXX:1:2101:13575:28040 2:N:0:CGAGGCCAAG+CCGGTAACAC
GGACTACGAGGGTTTCTAATCCTGTTTGCTACCCACACTTTCGAGCCTCAACGTCAGTTACAGTCCAGAAAGCCGCCTTCGCCACTGGTGTTCTTCCATATATCTACGCATTTCACCGCTACACATGGAGTTCCACTTTCCTCTACTGCACTCAAGTCATCCAGTTTCCAAAGCAATTCCTCAGTTGAGCTGAGGGCTTTCACTTCAGACTTAAATAACCGTCTGCGCTCGCTTTACGCCCAATAAATCCG
+
FFFFFFFFFFFFFFFFFFFFFFFFFFFFFFFFFFFFFFFFFFFF:FFFFFFFFFFFFFFFFFFFFFFF:FFFFFFFFFFFFFFFFFFFFFFFFFFFFFFFFFFFFFFFFFFFFFFFFFFFFFFFFFFFFFFFFFFFFFFFFFFFFFFFFFFFFFFFFFFFFFF:FFFFFFFFFFF:FFFFFFFFFFFFFFFFFFFFFF:FFFFFFFFFF:FFFFFFFFFF,FFFFF:FFFF:FFFFFFFF:FFFFFFF:FF
@A00769:42:HV3CFDRXX:1:2101:7202:28056 2:N:0:CGAGGCCAAG+CCGGTAACAC
GGACTACTGGGGTATCTAATCCTGTTTGCTCCCCACGCTTTTGAGCCTCAGCGTCAGTTACAGACCAGAGAGCCGCCTTCGCCACTGGTGTTCCTCCATATATCTACGCATTCCACCGCTACACATGGAGTTCCACTCTCCTCTTCTGCACTCAAGTTCAACAGTTTCTGATGCAATTCTCCGGTTGAGCCGAAGGCTTTCTCATCAGACTTATTGAACCGCCTGCACTCGCTTTACGCCCAATAAATCCG
+
FFFFFFFFFFFF:FFFFFFFFFFFFFFFFFFF,FFFFFFFFFFFFFFFFFFFFFFFFFFFFFFFFFFFFFFFFFFFFFFFFFFFFFFFFFFF:FFFFFFFFFFFFFFFFFFF:FFFFFFFFFFFFFFFFF:FFFFFFFFFFFFFFFFFFFFFFFFFFFFFFFFFFFFFFF::FFFFFFFFFFF:FFFFFFFFF:FFFFFFFFFFFFFFFF:FFFFFFFFFFFFFFFFFFFFFFFFFFFFFFFF:FFFFFF:
@A00769:42:HV3CFDRXX:1:2101:28483:28056 2:N:0:CGAGGCCAAG+CCGGTAACAC
GGACTACGAGGGTATCTAATCCTGTTTGCTACCCACACTTTCGAGCCTCAACGTCAGTTACAGTCCAGAAAGCCGCCTTCGCCACTGGTGTTCTTCCATATATCTACGCATTTCACCGCTACACATGGAGTTCCACTTTCCTCTACTGCACTCAAGTCATCCAGTTTCCAAAGCAATTCCTCAGTTGAGCTCAGGGCTTTCACTTCAGACTTAAATAACCGTCTGCGCTCGCTTTACGCCCAATAAATCCG
+
FFFFFFFFFFFFFFFFFFFFFFFFFFFFFFFFFFFFFFFFFFFFFFFFFFFFFFFFFFFFFFFFFFFFFFFFFFFFFFFFFFFFFFFFFFFFFFFFFFFFFFFFFFFFFFFFFFFFFFFFFFFFFF:FFFFFFFFFFFFFFFFFFF:FFFFFFFF,FFFFFFF:FFF:FFFF:FFFFFFFFFFF:FFFF:F,FFFFFFFFFFF:FFF:FFFFFFFFF:FFF,FFFFFFFF,FFFFFF,FFFFFF:FFFFF,
@A00769:42:HV3CFDRXX:1:2101:28610:28056 2:N:0:CGAGGCCAAG+CCGGTAACAC
GGACTACTCGGGTATCTAATCCTGTTTGCTCCCCACGCTTTCGAGCCTCAGCGTCAGTTACAGACCAGAGAGCCGCCTTCGCCACTGGTGTTCCTCCATATATCTACGCATTTCACCGCTACACATGGAATTCCACTCTCCTCTTCTGCACTCAAGTCTCCCAGTTTCCAATGACCCTCCCCGGTTGAGCCGGGGGCTTTCACATCAGACTTAAGAAACCGCCTGCGCTCGCTTTACGCCCAATAAATCCG
+
FFFFFFFFFFFFFFFFFFFFFFFFFFFFFFFFFFFFFFFFFFFFFFFFFFFFFFFFFFFFFFFFFFFFFFFFFFFFFFFFFFFFFFFFFFFFFFFFFFFFFFFF:FFFFFFFFFFFFFFFFFFF:FFFFFFFFFFFFFFFFFFFFFFFFFFFFFFFFFFFFFFFFFFFF:FFFFFFFFFFFFFFFFFFFFFFFFFFFFFFFFFFFFFFFFFFFFFFFFFFFFFF:F:FFFFFFFFFF,FFFFFFFFFFFFF
@A00769:42:HV3CFDRXX:1:2101:27733:28103 2:N:0:CGAGGCCCAG+CCGGTAACAC
GGACTACTGGGGTTTCTAATACAATCTGACGCTGCCTTACCGCGGCTGCTGACAC
+
FFFFFFFFFFFF:FFFFFFFFF:F::,FF,FF,:,F::FFFFFFFF,:FFFFFFF
@A00769:42:HV3CFDRXX:1:2101:31774:28150 2:N:0:CGAGGCCAAG+CCGGTAACAC
GGACTACTGGGGTTTCTAATCCTGTTTGCTCCCCACGCTTTCGAGCCTCAGCGTCAGTTACAGACCAGAGAGTCGCCTTCGCCACTGGTGTTCTTCCATATATCTACGCATTTCACCGCTACACATGGAGTTCCACTGTCCTCTACTGCACTCAAGGCATCCAGTTTCCAACGCAAGTCCTCAGTTGAGCTGAGGGCTGTCGCTTCAGACTTCTAGAACCGACTGCGCTCGCTTTCCGCCCAATAAATCCG
+
FFFFFFFFFFFFFFF:FFFF:FFFFFFF,:FFFF::FF:F:FFFF:FFF,FFF,F:FFFFFFFFFF:FFF:F,FFFFF,FF:F,F:FF,F,:,F,:F::,F,,FFFFF,:F:,:FF:F,,:F:,F:FFFFF,F:F,:,F:,,,F,F:FF,FFFF,F,,F,:F,:F,:F,:,,FF,F,,:FFFFF:,FFF:,FFFFF,,,FF,FFFF,F,,,,,F:,::,,F,F:FFFFFF,F:,,:,F,:,,,,,,,,F,:
@A00769:42:HV3CFDRXX:1:2101:7346:28213 2:N:0:CGAGGCCAAG+CCGGTAACAC
GGACTACGAGGGTATCTAATCCTGTTTGCTCCCCACGCTTTCGAGCCTCAGCGTCAGTTACAGACCAGAGAGTCGCCTTCGCCACTGGTGTTCCTCCATATATCTACGCATTTCACCGCTACACATGGAATTCCACTCTCCTCTTCTGCACTCAAGTCTCCCAGTTTCCAATGACCCTCCCCGGTTGAGCCGGGGGCTTTCACATCAGACTTAAGAAACCGCCTGCGCTCGCTTTAAGCCCAATAAATCCG
+
FFF:FFFFFFFFFFF:FFFFFFFFFFFFF:FFFFFFFFFFFFFFFFFFFFFFFFFFFFFFFFFFFFFFFFFFFFFFF:FFFFFFFFFFFFFFFF,FFFFF:F,::FFFFFFF:FFFFFF::FFFFFFFFFF:FFFFFFFFFFF:FFFFF::,FFFFFFFFFFFFFFFFFFFFFFFFFFF:FFFFF:FFF:F,F:FFFFFFFFFFFFF,F:FFFFFFF:FFF,F:FF,FFFF:F,FFF,F,FF:FFFFFFF:
@A00769:42:HV3CFDRXX:1:2101:13322:28291 2:N:0:CGAGGCCAAG+CCGGTAACAC
GCACTACGCGGGTATCTAATCCTGGTTGCTCCCCACGCTTTCGAGCCTCAGCGTCAGTTACAGACCAGAGAGTCGCCTTCGGCACTGGTTTTCCTCCATCTATCTACGCATTTGCCCGCTACACCTGGAATTCCACTCGCCTCTTCTGCACGCAAGTCTCCCAGGGTCCAATGACCCACGCCGGTTGAGCCGGGGGCTTGACCAACAGAATTAAGAACCCGCAGGCGCACGCTGGACGCCAGAGCAAGCCG
+
F,:,FF,:FF:FF:,,:FFFF,FF,::F,FF,,FF:F:,FF,,FFF,:FF:F:,,F::F:FFFFF,,FFFFF:,F,,,FF:,F:,,FF,,:,::,:,F,,F:,F,F,::,:::,,F,F:F,F,F,,::,,:,FFF,,,,F:,,,:FFFF,,::F,FF,F:,F,,,,,FF:,,F:FF:,FF,FFFF:F,F,:FFF,::,:,,,,,,::F:,,,,:F:F,,F:F:F,,,:,,:,,,,,F,FF,,F,F,F:,,:
@A00769:42:HV3CFDRXX:1:2101:32127:28291 2:N:0:CGAGGCCAAG+CCGGTCACAC
GGACTACTCGGGTTTCTAATCCTGTTCGCTCCCCACGCTTTCGAGCCTCAGCGTCAGGTACAGACCAGAGTGCCGCCTTCGCCACTGGTGTTCCTCCTTATATCTACGCTTTTCACCGCTACACATGGAATTCCACTCTCCTGTTCGGCACTCAGGGCGCCCAGTGGCCAATGACGCTCCCCGGTTGGGGCGGGGGCTGTCTCCGGAGTCGTGAGGGTCGGCGTGGGCTCGCGGGGGGGCCCGTTTGGCGG
+
FF::FFF:FFFF:F:FF:,FFFFFFFFFFFFFFFFFFFFF,FFFFFFFFFFFFFF,F,F,F:FFF::FFF,FFFF::FFFFFF::F:F:F::,,,,,,F:,,FFF,FF,,FF:,,,:F:,,,:::,:F:F,,:,F,:,:,,,,,,:,FF,,F,,,,:,,F:,,FF,,:::F,F,,,,,F,F:FF,:F,F,,FF:FF,F,:,F,,,,,F,:,,,,F,,,,,::,,:,,,,,F,F,,,,F,,,,FF,,F,:,,
@A00769:42:HV3CFDRXX:1:2101:18349:28322 2:N:0:CGAGGCCAAG+CCGGTAACAC
GGGGGGGGGGGGGGGGGGGGGAGAATAAAAAAAAGAGAAGAGACGCGGGGGAAACGACGGGAGGAAGAAAAAAAAAAAAAAAAAAAAACAACCAAAAAAACGAAAAAAAGAAAGGGGGAGGGGGGGAGGAAGAAAGTGGGGGGGGGGGGGGGGGGGGGGGGGGGGGGGGGGGGGGGGGGGGGGGGGGGGGGGGGGGGGGGGGGGGGGGGGGGGGGGGGGGGGGGGGGGGGGGGGGGGGGGGGGGGGGGGGG
+
FFFF::FF:FFF:::,:,,:,,,,,,,,::,F:::,,,,,,,,,,,,,,,,,,,,,,,,,,,,,,,,:,,,::FF:F,,,::,,,:,,,,,,,,,,:,,,,,F,:,,,,,,,,,:,,:,,:,:,,,,,,,,,,,,,,,,,:,:,F:FFFF:FFFFFFFFFFFFF:FFFFFFFFFFFFFFFFFFFFFFFFFFFFFFFFFFFFFFFFFFFFFF:FFFFFFFFFFFFFFFFFFFFFFFFFFFFFFFFFFFFFFF
@A00769:42:HV3CFDRXX:1:2101:11550:28354 2:N:0:TGAGGCCAAG+CCGGTAACAC
GGACTACCAGGGTTTCTAATCCTGTTTGCTACCCACACTTTCGAGCCTCAACGTCAGTTACAGTCCAGAAAGCCGCCTTCGCCACTAGTGTTATTCCATATATCTACGCATTTCACCGCTACACATGGAGTTCCACTTTCCTCTACTGCACTCAAGTCATCCAGTTTCCAAAGCAATACCTAAGTTGAGCTGAGGGCTGTCACTTCAGACTTAAATAACCGTCTGCGCTCGATTTACGCCCAATAAATCCG
+
,:FFFFFF:FFFFF:FFFFF,,:F,:FFFFFFF:FFFFFFFFFFFF::,FFFF:::FFF:FFFFFFFFFFF::FFF:FFF::FF:,::FF:F,,FFFFFF::FFFF:FFF:FFFF,FFFF:FFFFFFFF::FFFFFFFFFFFFFFFFFFFFF,:FF,FF:FFFFFFFFFFFF:FFFF,F,F,FFFF:::F:,FF:F::,F:F:F,FFF:F,F,FFFFF::FFFF,:FFF:F:,FFFFFF,F,,FF,F:,,:
@A00769:42:HV3CFDRXX:1:2101:23728:28369 2:N:0:CGAGGCCAAG+CCGGTAACAC
GGACTACCGGGGTATCTAATCCTGTTTGCTACCCACACTTTCGAGCCTCAACGTCAGTTACAGTCCAGAAAGCCGCCTTCGCCACTGGTGTTCTTCCATATATCTACGCATTTCACCGCTACACATGGAGTTCCACTTTCCTCTACTGCACTCAAGTCATCCAGTTTCCAAAGCAATTCCTCAGTTGAGCTGAGGGCTTTCACTTCAGACTTAAATAACCGTCTGCGCTCGCTTTACGCCCAATAAATCCG
+
FFFFFFFFFFFFFFFFFFFFFFFFFFFFFFFFFF:FFFFFFFFFFFFFFFFFFFFFFFFFFFFFFFFFFFF:FFFFFFFFFF:F:FFF:FFFFFFFFFFFFFFFFFFFFFFFFFFFFFFFFFFFFFFFFFF:FFFFFFF:FFFFFFFF,F:FFFFFFFFFFFF:FFFFFFFFFFFFFFF,FFFF:::FFFFFFF,FFFFFFFFFFFFFFFFF,FFFFFFF:::F:FFFFFFF:FFFF,FFF:F,FFFFFF,
@A00769:42:HV3CFDRXX:1:2101:6931:28432 2:N:0:CGAGGCCCAG+CCGGTACCAC
GGACTACGCGGGTTTCTAATCCTGTTTGCTCCCCACGCTTTCGAGCCTCAGCGTCAGTTACAGACCAGAGAGTCGCCTTCGCCACTGGTGTTCCTCCATATATCTACGCATTTCACCGCTCCACATGGAATTCCACTCTCCTCTTCTGCACTCAAGTCTCCCAGTTTCCAATGACCCTCCCCGGTTGAGCCGGGGGCTTTCACATCAGACTTAAGAAACCGCCTGCGCTCGCTTTACGCCCAATAAATCCG
+
FFFFFFFFFFFFFFFFFFFFFFFFFFFFFFFFFFFFFFFFFFFFFFFFFFFFFFFFFFFFFFF,FFFF:FFF:FFFFFFFFFFFFFFFFFFFFFFFFFFF:FFFFFF:FFFFFFFFFFF:::FFFFF,:FFFFF,F:F,FFF::,FF,FFFF:FF:FFFFFFF,FF,FFFFF:FFFF,FFFFF::FFF,FFFFFFF:F,FFFFFFFFFFFFFFF,FF,FF:FF,:F,F,F,FFF,:FFFFFF:FFF,,:F:
@A00769:42:HV3CFDRXX:1:2101:7853:28432 2:N:0:CGAGGCCAAG+CCGGTAACAC
GGACTACGCGGGTTTCTAATCCTGTTTGCTACCCACACTTTCGAGCCTCAACGTCAGTTACAGTCCAGAAAGCCGCCTTCGCCACTGGTGTTCTTCCATATATCTACGCATTTCACCGCTACACATGGAGTTCCACTTTCCTCTACTGCACTCAAGTCATCCAGTTTCCAAAGCAATTCCTCAGTTGAGCTGAGGGCTTTCACTTCAGACTTAAATAACCGTCTGCGCTCGCTTTACGCCCAATAAATCCG
+
FFFFFFFFFFFFFFFFFFFFFFFFFFFFFFFFFF,FFFFFFFFFFFFFFFFFFFFFFFFFFFFFFFFFFFFFFFFFFFFFFF:FFFFFFFF:FFFFFFFFFFFFFFFFFFFFFFFFFFFFFFFFFFFFFFFFFFFFFFFFFFFFFFFFFFFFFFFFFFFFFFFFFFFFFFFFFFFFFFFFFFF:FFFFFFFFFFFFFFFFFFFFFFFF:FFFFF,FFFFF,FF:FFFFFFFFFFFFF,FFFFFFFFFFFF:
@A00769:42:HV3CFDRXX:1:2101:21938:28432 2:N:0:CGAGGCCAAG+CCGGTACCAC
GGACTACTCGGGTTTCTAATCCTGTTTGCTACCCACACTTTCGAGCCTCAACGTCAGTTACAGTCCAGAAAGCCGCCTTCGCCACTGGTGTTCTTCCATATATCTACGCATTTCACCGCTACACATGGAGTTCCACTTTCCTCTACTGCACTCAAGTCGTCCAGTTTCCAAAGCAATTCCTCAGTTGAGCTGAGGGCTTTCACTTCAGACTTAAATAACCGACTGCGCTCGCTTTACGCCCAATAAATCCG
+
[truncated: 82,114,729 more chars]
