# Supplementary material for: Microbiome analysis of Spodoptera frugiperda (Lepidoptera, Noctuidae) larvae exposed to Bacillus thuringiensis (Bt) endotoxins
Source: PeerJ. 2023 Sep 12;11:e15916. doi: 10.7717/peerj.15916 (PMC10503500; doi:10.7717/peerj.15916)
Supplement: Supplemental Information 19 — Larvae exposed to an artificial diet containing Bt and antibiotics (Bt + Ab) [file peerj-11-15916-s019.gz › peerj-11-15916-s019]

@A00769:42:HV3CFDRXX:1:2101:8630:1031 1:N:0:TTCACGAGAC+GTAACAATCT
GTGTCAGCCGCCGCGGTAATACGTAGGTGGCAAGCGTTGTCCGGAATTATTGGGCGTAAAGGGCTCGCAGGCGGTTTCTTAAGTCTGATGTGAAAGCCCCCGGCTCAACCGGGGAGGGTCATTGGAAACTGGGAAACTTGAGTGCAGAAGAGGAGAGCGGAATTCCACGTGTAGCGGTGAAATGCGTAGAGATGTGGAGGAACACCAGTGGCGAAGGCGACTCTCTGGTCTGTAACTGACGCTGAGGAGCG
+
FFFFFFFFFFFFFFFFFFFFFFFFFFFFFFFFFFFF:FFFFFFFFFFFFFFFFFFFF:FFFFFFFFFF:FFFFFFFF:FFFFFFFFFF,FFF:FFFFFFFFFFFFFF:F:FFFF:FFFFF,,FFF:F:,,FFFFF:FFFFFFFFF:FF,FFFFFFFFFFFF,FFF,FFFFFFFF:FFFFF,:F,FF:FFF:,FFFFF,FF::F,F,,F:FFFF,FFFFFF,FFFFFFF:FFFF,FFFFF:FFFF:FFFFFF
@A00769:42:HV3CFDRXX:1:2101:28528:1047 1:N:0:TTCACGAGAC+GTAACAATCT
GTGTCAGCAGCCGCGGTAATACGTAGGTGGCAAGCGTTGTCCGGATTTATTGGGCGTAAAGCGAGCGCAGGCGGTTTCTTAAGTCTGATGTGAAAGCCCCCGGCTCAACCGGGGGGGGTCATTGGAAACTGGGAGACTTGAGTGCAGAAGAGGAGAGTGGAATTCCATGTGTAGCGGTGAAATGCGTAGATATATGGAGGAACACCAGTGGCGAAGGCGGCTCTCTGGTCTGTAACTGACGCTGAGGCTCG
+
FF:FFFFFFFFFFFFFFFFFFFFFFFFFFFFFFFFFFFFFFFFFFFFFFFFFFFFFFFFFFFFFFFFFFFFFFFFFFFFFFFFFFFFFFFFFFFFFFFFFFFFFFFF,FFFFFFFFFF,FF:FFFFF:FFFFFFFFFFFF:FFFF,FF::FFF:FFFFFF,FFFFFFFFFFF,FFFFFFF:FF:FF:,FF,FFFFFFFFFFFFFFFFFFFFFFFFFFFF:FFF:FFFF:FF:F:FFFFFFFFFFFFFFFFF
@A00769:42:HV3CFDRXX:1:2101:26756:1078 1:N:0:TTCACGAGAC+GTAACAATCT
GTGTCAGCAGCCGCGGTAATACGTAGGTGGCAAGCGTTGTCCGGATTTATTGGGCGTAAAGCGAGCGCAGGCGGTTTCTTAAGTCTGATGTGAAAGCCCCCGGCTCAACCGGGGAGGGTCATTGGAAACTGAGAGACCTGAGTGCAGAAGAGGAGAGTGGAATTCCATGTGTAGCGGTGAAATGCGTAGATATATGGAGGAACACCAGTGGCGAAGGCGGCTCTCTGGTCTGTAACTGACGCTGAGGCTCG
+
FF,FFFFFFFFFFFFFFFFFFFFFFFFFFFFFFFFF:FFFFFFFFFFFFFFFFFFFFFFFFFFFFFFFFFFFFFFFFFFFFFFFFFFFFF:FFFFFFFFFFFFFFFFFFFFFFFFFFFFFFFFFFFFFFFFFFFFFFFFFF:FFFFFF,F:FFFFFFFFFFFFFFFFFFFFFFFFFFFFFFFFFFFFFFFFFFFFFFFFFFFFFFFFFFFFFFFFFFFFFFFFFFFFFFFFFFFFFF,FFFFF:FFFFFF,
@A00769:42:HV3CFDRXX:1:2101:7545:1125 1:N:0:TTCACGAGAC+GTAACAATCT
GTGCCAGCAGCCGCGGTAATTAGAAACCCCAGTAGTCCCTTCTCTTATACACATCTCCGAGCCCACGAGACTTCACGAGACATCTCGTATGCCGTCTTCTGCTTGAAAATGGGGGGGGGGGGGGGGGGGGGGGGGGGGGGGGGGGGGGGGGGGGGGGGGGGGGGGGGGGGGGGGGGGGGGGGGGGGGGGGGGGGGGGGGGGGGGGGGGGGGGGGGGGGGGGGGGGGGGGGGGGGGGGGGGGGGGGGGGGGG
+
FF:FFFFFFFFFFFFFFFFFFFFFFFFFFFFFFFFFFFF,FFFFFFFFFFFFF,FFFFFFFFFFFFFFFFFFFFFFFFFFF,FF,:FFFFFFFF:FF,FF::FFF,F,,,:,F:FFF:FFFFFFFFFFFFFFFFFFFFFFFFFFFFFFFFFFFFFFFFFFFFFFFFFFFFFFFFFFFFFF:F:FFF:FFF:F:FFFFFFFFFFFFFFFFFFFFFFFFFFFFFFFFFFFFFFFFFFFFFFFFFFFFFFFFFF
@A00769:42:HV3CFDRXX:1:2101:6831:1266 1:N:0:TTCACGAGAC+GTAACAATCT
GTGCCAGCAGCCGCGGTAATACGTATGTTCCAAGCGTTATCCGGATTTATTGGGCGTAAAGCGAGCGCAGACGGTTATTTAAGTCTGAAGTGAAAGCCCTCAGCTCAACTGAGGAATTGCTTTGGAAACTGGATGACTTGAGTGCAGTAGAGGAAAGTGGAACTCCATGTGTAGCGGTGAAATGCGTAGATATATGGAAGAACACCAGTGGCGAAGGCGGCTTTCTGGACTGTAACTGACGTTGAGGCTCG
+
FFFFFFFFFFFF:FFFF:F:FFFFFFFFFFFFFFFFFF,FF:FFF:FFFFFFFFFFFFFFFF:FF:FFFFFFFFFFFFFFF:FFFFF:FFFFFFFFFFFFF:FFFF:FFFFFFFFF,F,FFFFF,,FFFFFFFFFFFFFFF:FFFFFFFFFFFFFFFF:FF:FFFFFFF,:FFFFFFFFF:FFFFFFFFFF:::FF,FFFFF,FFFFF:FFFFFF:,FFFFF,FFFFFFFF:FFFFF:FFF::FFFFF:F,
@A00769:42:HV3CFDRXX:1:2101:25545:1329 1:N:0:TTCACGAGAC+GTAACAATCT
GTGTCAGCCGCCGCGGTAATACGTAGGTGGCAAGCGTTGTCCGGATTTATTGGGCGTAAAGCGAGCGCAGGCGGTTTCTTAAGTCTGATGTGAAAGCCCCCGGCTCAACCGGGGAGGGTCATTGGAAACTGGGAGACTTGAGTGCAGAAGAGGAGAGTGGAATTCCATGTGTAGCGGTGAAATGCGTAGATATATGGAGGAACACCAGTGGCGAAGGCGGCTCTCTGGTCTGTAACTGACGCTGAGGCTCG
+
FF,F:FFFFFFFFFFFFFFFFFFFFFFFFFFFFFFF:FF:FFFFFF:FFFFFFFFFFFFFFFFFFFFFFFFFFFFFFFFFFFFFFFFF:FFFFFFFFFFFFFFFFFF,FFFFFFFFFF:FF,FFFF:FFFFFFFFFFFFFFFFFF:FFFFFF:FFFFFFFFFFFFFFFF:FFFFFFFFFF,FFFFFFFFFFF,:F,FF:FFFFFFFFFFF:FFFFF:FFFFFFFFF,F:FF:FFFFFFFF::FFFF,FFF:
@A00769:42:HV3CFDRXX:1:2101:12481:1344 1:N:0:TTCACGAGAC+GTAACAATCT
GTGCCAGCAGCCGCGGTAATACGTAGGTGGCCAGCGTTGTCCGGATTTATTGGGCGTAAAGCGAGCGCAGGCGGATTCTTAAGTCTGATGTGAAAGCCCCCGGCTCAACCGGGGAGGGTCAGTGGAAACTGGGAGACTTGAGTGCAGAAGAGGAGTGTGGAGTTCCATGTGGAGCGGTGAAGTGCGAAGATCTATGTCGGAACACCAGTGGCGAAGGCGGCTCTCTGGTCTGTAACTGACGCTGTGGCTCG
+
::FFFFFFFF:FFF,FFFFFFFF,,:F,F:F,:,FF:F:FFFF,F,F:FF,F,F,FF,FFFF:FFF,FF:::FF,FFFFFFF,FF,F:,F:F:,F,F,,FFFFFFFFF,,,::F,,F,,F,,FF,,FF,,,:F:F,FFF:F:,:,,FF,FFF,F,,,F,FF,FFFF,,F,:,F,FF,:,,,,F,F,,::,F,,F:F:,,F:FF:F,,FF:F,FF,F,,FF:FFF,:F,,FFF,,,FFFF,FFFF,FF,FFF
@A00769:42:HV3CFDRXX:1:2101:16486:1360 1:N:0:TTCACGAGAC+GTAACAATCT
GTGCCAGCAGCCGCGGTAATACGTAGGTGGCAAGCGTTGTCCGGATTTATTGGGCGTAAAGCGAGCGCAGGCGGTTTCTTAAGTCTGATGTGAAAGCCCCCGGCTCAACCGGGGAGGGTCATTGGAAACTGGGAGACTTGAGTGCAGAAGAGGAGAGTGGAATTCCATGTGTAGCGGTGAAATGCGTAGAGATATGGAGGAACACCAGTGGCGAAGGCGGCTCTCTGGTCTGTAACTGACGCTGAGGCTCG
+
FFFFFFFFFFFFFFFFFFFFFFFFFFFFFFFFFFFF::FFFFFFFFFFFFFFFFFFFFFF:FFFFFFFFFFFFFFFFFFFFFFFFFFFFFFFFF:FFFFFFFFF,FFFFFFFFF,FFFFFFFFFFFFFFFFFFFFFF:FFFFFFF:FF,FFFFF:FFFFFFFFFFFFFFFFFFFFFFFFF,FFFFFF:F:,F,FF,FFFF:FFFFFFF:F,FFFFFFFFFFFFFFFFFFFFFF,FFFFFFFF:FFFFFFF:
@A00769:42:HV3CFDRXX:1:2101:14850:1376 1:N:0:TTCACGAGAC+GTAACAATCT
GTGTCAGCAGCCGCGGTAATACGTATGGTGCAAGCGTTATCCGGATTTACTGGGTGTAAAGGGAGCGTAGGCGGCGCGTTAAGTCTGATGTGAAAACCCGAGGCTCAACCACGGGAGTGCATTGGAAACTGGCGTGCTGGAGTGCCGGAGAGGTAAGCGGAATTCCTAGTGTAGCGGTGAAATGCGTAGATATTAGGAGGAACACCAGTGGCGAAGGCGGCTTACTGGACGGCAGCTGACGCTGAGGCTCG
+
FFFFFFFFFFFFF:FFFFFFFFFFFFFFFFFFFFFFFFFFFFFFFFFFFFFFFFFF:F::FFFF:FFFFFFFFFFFFFFFFF:FFFFF:FFFF:FFFFFFFF:FFFFFFFFFFFFFFFFFFFFFFFFF:FFFFFFFFFF,FFFFFFFFFFFFFFFF:FFFFFFFFFFFF:FFFFFFFFFFFFFF:FFF:F:FFFFFFFFFFFFFF,FFFFFF:FFFFFFFFFF:FF::FF,:F:::FFFF,FFFFF,FFF,
@A00769:42:HV3CFDRXX:1:2101:26214:1391 1:N:0:TTCACGAGAC+GTAACAATCT
GTGTCAGCAGCCGCGGTAATACGTAGGTGGCAAGCGTTGTCCGGATTTATTGGGCGTAAAGCGAGCGCAGACGGTTATTTAAGTCTGAAGTGAAAGACCTCAGATCAACTGAGGAATTGCTTTGGAAACTGGATGACTTGAGTGCAGTAGAGGAAAGTGGAACTCCATGTGTAGCGGTGAAATGCGTAGATATATGGAAGAACACCAGTGGCGAAGGCGGCTTTCTGGACTGTAACTGACTATGAGGCTCG
+
FF,FF,FFFFFFF,:FFFFFFFF:FFFFFFFFFFF:FFFFFFFFFFF,F:FFFFFFFFFFFFFFF,FFFFF,FFFFFFF,FF,:FFFFF:FFFFF:,F,,FF,,,,F:FFF,:,FFF:F:FFF,,FFFF:,,FF,F,F:,FFF:FF,FFFF:,FFF,:,FFF,FF,F::F,FF,:,,F:FF,F,FF::F:FFFFF,FFF:FFFF:,F,F:,:FFF::F::FF,,F::,:F:,:,FF,,:F,FF,F,,F:F,
@A00769:42:HV3CFDRXX:1:2101:4869:1470 1:N:0:TTCACGAGAC+GTAACAATCT
GTGTCAGCCGCCGCGGTAATTAGAAACCCGAGTAGTCCCTGTTTATACACATCTCCGAGCCCACGAGACTTCACGAGACATCTCGTATGCCGTCTTCTGCTTGAAAAGGGGGGGGGGGGGGGGGGGGGGGGGGGGGGGGGGGGGGGGGGGGGGGGGGGGGGGGGGGGGGGGGGGGGGGGGGGGGGGGGGGGGGGGGGGGGGGGGGGGGGGGGGGGGGGGGGGGGGGGGGGGGGGGGGGGGGGGGGGGGGGG
+
FFFFFFFFFFFFFFFFFFFFFFFFFFFFFFFFF:F:FFFFF,FFFFFFFFF:FFFFFFFFFFFFFFFFFFFFFF,FFFFF:F,FFF:FFFFFFFF:F,FF:,F,,,,,,FFFFF:FFFFFFFFFFFFFFFFFFFFFFFFFFFFFFFFF:FFFFFFFFFFFFFFFFFFFF:FFFFFFF:FFFFFFFFFFFFFF:FFFFFFFFFFFFFFFFFFFFFFF:FFFFFF:F:FFFFFFFFFFFFFFFFFFFFFFF:F
@A00769:42:HV3CFDRXX:1:2101:10818:1470 1:N:0:TTCACGAGAC+GTAACAATCT
GTGACAGCAGCCGCGGTAATACGTAGGTGGCAAGCGTTGTCCGGATTTATTGGGCGTAAAGCGAGCGCAGGCGGTTTCTTAAGTCTGATGTGAAAGCCCCCGGCTCAACCGGGGAGGGTCATTGGAAACTGGGAGACTTGAGTGCCTAAGAGGAGAGTGGAATTCCATGTGTAGCGGTGAAATGCGTAGATATATGGAGGAACACCAGTGGCGAAGGCGGCTCTCTGGGCTGTAACTGACGCTGAGGCGCG
+
FFF,FF:FFFFFFF:FFFFFF::FFFF,FF,FFFF,FFFF:FFFF,FFFF::FFFFFFFF:FFF:FF,FFFFFF,,:F,F:FFF,,:,FFFF::FF,FF,:FFFFFFFF:,,F:,F,,FFF,,,FFFF,F,,,FF:FFF:F:F:,,,,,:FFF:,FF:FFFFFF::,:FFFFFF:F:,FFFFF,F:F,,FFF,:,FFFF:FFF:F:F,FF,FFFFFFF:F:FFFFFF,,,FFF,F,FFF,FF,,FFF,,F,
@A00769:42:HV3CFDRXX:1:2101:4146:1532 1:N:0:TTCACGAGAC+GTAACAATCT
GTGTCAGCCGCCGCGGTAATACGGAGGATGCGAGCGTTATCCGGATTTATTGGGTTTAAAGGGTGCGTAGGCGGGGGAGCCAAGTCAGCGGTAAAATCGTGGGGCTCAACCCCATCCCGCCGTTGAAACTGGTTTTCTTGAGTGGATGAGAAGTATGCGGAATGCGTGGTGTAGCGGTGAAATGCAAAGATATCACGAAGAAATCCGATTGCGAAGGCAGCATACCGCCATCCAACTGACGCTGAGGCACG
+
F:FFFFFFFFFFFFFFFFFFFF:FFFFF:FFFFFFFF:,FF:FF:FF:FFFFFFFFFFFF:FFFFFFFF,,,FFFFFFFFFFFFF:F:FFFFFF,FF,F,:FFFFFF:FFF:FFF:FF:FFFFFFFF,:FFF:F,FFFF::,FF,FFFFFFF:F:FF,F:FFFFFF:F:F,FF,FF,F,FFF,FFF,FFFFFFFFFF,F:,:,FF:::F::FFF:FFFFF,FFFF::,:F:F,FF::,FFF,F,,:,FFF,
@A00769:42:HV3CFDRXX:1:2101:5385:1611 1:N:0:TTCACGAGAC+GTAACAATCT
GTGTCAGCCGCCGCGGTAATACGTATGTTCCAAGCGTTATCCGGATTTATTGGGCGTAAAGCGAGCGCAGACGGTTATTTAAGTCTGAAGTGAAAGCCCTCAGCTCAACTGAGGAATTGCTTTGGAAACTGGATGACTTGAGTGCAGTAGAGGAAAGTGGAACTCCATGTGTAGCGGTGAAATGCGTAGATATATGGAAGAACACCAGTGGCGAAGGCGGCTTTCTGGACTGTAACTGACGTTGAGGCTCG
+
FFF:FFFFFFFFF:FFFFFFFFFFFFFFFFFFFFFFFFFFFFFFFFFFFFFFFFFFFFFFFFFFFFFFFFF:FFFFFFFFFFFFFFFFFFFFFFFFFFFFFFFFFFFF:FF:FFFFFF::FFF,FFFFFFFFFFFFFFFFFFFFFFFFFFFF:FFFFFF::FFFFFFFFF:FFFFFFFFFFFFFFFFFFFFFFFFFFFF,FFFFFFFFFFFFFFFFFFFFFFFFFFFF,FF:F,F:FFFFFFF,FFFFFF,
@A00769:42:HV3CFDRXX:1:2101:14859:1611 1:N:0:TTCACGAGAC+GTAACAATCT
GTGTCAGCAGCCGCGGTAAAGATTAGATACCCTTGTAGTCC
+
FFFFFFFFFFFFFFFFFFFFFFFFFFFFFFFFFFFFFFFFF
@A00769:42:HV3CFDRXX:1:2101:30382:1689 1:N:0:TTCACGAGAC+GTAACAATCT
GTGTCAGCCGCCGCGGTAATACGTATGTTCCAAGCGTTATCCGGATTTATTGGGCGTAAAGCGAGCGCAGACGGTTATTTAAGTCTGAAGTGAAAGCCCTCAGCTCAACTGAGGAATTGCTTTGGAAACTGGATGACTTGAGTGCAGTAGAGGAAAGTGGAACTCCATGTGTAGCGGTGAAATGCGTAGATATATGGAAGAACACCAGTGGCGAAGGCGGCTGTCTGGACTGTAACTGACGCTGAGGCTCG
+
FF:FFFFFFFFFFFFFFFFFFFFFFFFFFFFFFFFFFF:FFFFFF,FF:FFFFFFFFFFFFFFFFFF:FFFFFFFFFFFFFFFFFFFF:FFFFFFFFFF:FFFFFFFFF,F:FFF:FFFFFF:FFFFFF,FFFFFFFFFFFFFFFFFFFFFFF:F,FFFFF:FFFFFFFFFFF:FFFFFF:FFFFFF:FFFFFFFFFFFFFFFFFF:FFFFFFFFFFFFFFF,FFFFFFFFFF,FFFFFFFF::FFFFFFF
@A00769:42:HV3CFDRXX:1:2101:2058:1767 1:N:0:TTCACGAGAC+GTAACAATCT
GTGTCAGCAGCCGCGGTAATACGTAGGTGGCAAGCGTTGTCCGGATTTATTGGGCGTAAAGCGAGCGCAGGCGGTTTCTTAAGTCTGATGTGAAAGCCCCCGGCTCAACCGGGGAGGGTCATTGGAAACTGGGAGACTTGAGTGCAGAAGAGGAGAGTGGAATTCCATGTGTAGCGGTGAAATGCGTAGATATATGGAGGAACACCAGTGGCGAAGGCGGCTCTCTGGTCTGTAACTGACGCTGAGGCTCG
+
FFFFFFFFFFFFFFFFFFFFFFF:FFFFF:F:FFFF,:FFFFFFFF,FFFFFFFFFFFFFFFFFFFFFFFFFFFFFFFFFFFFFFFFFFF:FF,FFFFFFFFFFFFFFFFFFFFFFFFFFFFFF:F:FFFFFFFF::F,:FFFFFFFFFF:FFFFFFFFFFF:FFFFFFFFFFFFF:FFFFF:F:F:FFF,FFFFF,FFFF:F,FFFFFFFF:FFF,FFFFFFFF::FFFFFFFFFFFF,FFFFFFF,:FF
@A00769:42:HV3CFDRXX:1:2101:9290:1799 1:N:0:TTCACGAGAC+GTAACAATCT
GTGCCAGCAGCCGCGGTAATACGTAGGTGGCAAGCGTTGTCCGGATTTATTGGGCGTAAAGCGAGCGCAGGCGGTTTCTTAAGTCTGATGTGAAAGCCCCCGGCTCAACCGGGGAGGGTCATTGGAAACTGGGAGACTTGAGTGCAGAAGAGGAGAGTGGAATTCCATGTGTAGCGGTGAAATGCGTAGATATATGGAGGAACACCAGTGGCGAAGGCGGCTCTCTGGTCTGTAACTGACGCTGAGGCTCG
+
FFFFFFFFFFFFFFFFFFFFFFFFFFFFFFFFFFFF:FFFFFFFFFFFFFFFFFFFFFFFFFFFFFFFFFFFFFFFFFFFFFFFF:FFFFFFFFFFFFFFFFFFFFFFFFFFFFFFFFFF:FFFFFFFFFFFFF:FFFFFFFFFFFFF,FFFFFFF:FFFF:FFFFFFFFFFFFFFFFFFFFFFFFFFFFF:FFFFFFFFFFFFFFFFFFFFF,FFFFFFFFFFFFFFFFFFFFFFFFFFFFFF:FFFFF:
@A00769:42:HV3CFDRXX:1:2101:7853:1814 1:N:0:TTCACGAGAC+GTAACAATCT
GTGCCAGCAGCCGCGGTAATACGTATGTTCCAAGCGTTATCCGGATCTATTGGGCGTAAAGCGAGCGCAGGTGGTTTATTAAGTCTGGTGTAAAAGGCAGTGGCTCAACCATTGTATGCATTGGAAACTGGTTGACTTGAGTGCAGGAGAGGAGAGTGGAATTCCATGTGTAGCGGTGAAATGCGTAGATATATGGAGGAACACCAGTGGCGAAGGCGGCTCTCTGGTCTGTAACTGACGCTGAGGCTCGA
+
FFFFFFFFFFFFFFFF:FFFFFFFFFFFFFFFFFFFFFFFFFFFFFF:FFFFFFFFFFFFFFFFFFFFFFFFFFF:FFFFFFFFFFFFF,FFF:FFFFFFFFFFFFF,FFF:FFF:FFFFF,FFFFFFFFFFFFF,FFFFFFFFFFFFFFFFFFFFFFFF:FFFFFFFFFFFFFFFFFFFF:FFFFFFF::FFFFFFFF,,FFF:FFFFFFFFFFFFFFFFFFFFFFFFFFFF:FFF:F,FFF,FFFFFFF
@A00769:42:HV3CFDRXX:1:2101:10954:1830 1:N:0:TTCACGAGAC+GTAACAATCT
GTGCCAGCAGCCGCGGTAATACGTAGGTGGCAAGCGTTGTCCGGATTTATTGGGCGTAAAGCGAGCGCAGGCGGTTTCTTAAGTCTGATGTGAAAGCCCCCGGCTCAACCGGGGAGGGTCATGGGAAACTGGGAGACTTGAGTGCAGAAGAGGAGAGTGGAATTCCATGTGTAGCGGTGAAATGCGTAGATATATGGAGGAACACCAGTGGCGAAGGCGGCTCTCTGGACAGTAACTGACGCTGAGGCTCG
+
FFF,FFFFFFFFF:FFFFFFFFF:FFFFFFFF:FFFFFFFFFFFFFFFF:FFFFF:FFFFFF:FFFFFFFF:FFF,:,FFFFFF:FFF,,::FFF:F:FFFFFFFFFFFF::FFFF:FFF,F,F,:FFFFF,FFFFF,:,F:FFF,,FFFFF:FFFFFFFFF:FFFFFF:FFFF:FF,FF,F:FFFFFFFF,FF::FF:FFFFFFFFFFFFFFF::,FF,F:F,F,,F,F,F,FFFF:FF::F:F::,F:,
@A00769:42:HV3CFDRXX:1:2101:11623:1830 1:N:0:TTCACGAGAC+GTAACAATCT
GTGTCAGCCGCCGCGGTAATACGTAGGTGGCAAGCGTTGTCCGGATTTATTGGGCGTAAAGCGAGCGCAGGCGGTTTCTTAAGTCTGATGTGAAAGCCCCCGGCTCAACCGGGGAGGGTCATTGGAAACTGGGAGACTTGAGTGCAGAAGAGGAGAGTGGAATTCCATGTGTAGCGGTGAAATGCGTAGATATATGGAGGAACACCAGTGGCGAAGGCGGCTCTCTGGTCTGTAACTGACGCTGAGGCTCG
+
FFFFFFFFFFFFFFFFF:FFFFFFFFFFFFFFFFFFFFFFFFFFF:FF:FFFFFFFFFFFFFFF:FF,FFFFFFFFF:F,FFFFFFFFFFFFF:FFFFFFFFFFFFFFFFF,FFFFF,FFFF,::FF,FFFFFFFFF:FFF:F:F:,FFFFFFFF,:F:FFFF:FFF::FFFFF:FFFF,,FFFFFFFFFFFFFF:FFFFFF:FF:FFF:,FFFFFF:F:FFFFFFF:FFFFFFFFFFFF,:F,FF:,FF,
@A00769:42:HV3CFDRXX:1:2101:15790:1846 1:N:0:TTCACGAGAC+GTAACAATCT
GTGCCAGCCGCCGCGGTAATACGTAGGTGGCAAGCGTTGTCCGGATTTATTGGGCGTAAAGCGAGCGCAGGCGGTTTCTTAAGTCTGATGTGAAAGCCCCCGGCTCAACCGGGGAGGGTCATTGGAAACTGGGAGACTTGAGTGCAGAAGAGGAGAGTGGAATTCCATGTGTAGCGGTGAAATGCGTAGATATATGGAGGAACACCAGTGGCGAAGGCGGCTCTCTGGTCTGTAACTGACGCTGAGGCTCG
+
FFFFFFFFFFFFFFFFFFFF:FFFFFFFFFFFFFFF:,FFFFFFFF,F::FFFFFFFFFFFFFFFFF:FFFFFFFFFFFFFFFFFFF:FFFFFF,FFFFFFFFFFFFF:FFFFFFFFFFF::FFF,:F:FFF:FFF:FFFFFFFFFFF:F:FFFFFFFFF:F:FFF,FFFFFFFFFFFFFF::F:F,:F,FFFFFFFF:FF:F:F:FFFFFF::FFFFF:FFF,:FFFFFFFFFFFFFFFFFFF:F,FFF,
@A00769:42:HV3CFDRXX:1:2101:6741:1861 1:N:0:TTCACGAGAC+GTAACAATCT
GTGCCAGCCGCCGCGGTAATACGTAGGTGGCGAGCGTTATCCGGAATGATTGGGCGTAAAGGGTGCGTAGGCGGCCTGCTAAGTCTGGAGTGAAAGGTACCGGCTCAACCGGTACAGGCTCTGGAAACTGGCGGGCTAGAGAGCAGGAGAGGGCGGTGGAACTCCATGTGTAGCGGTAAAATGCGTAGATATATGGAAGAACACCAGTGGCGAAGGCGGCCGCCTGGCCTCTTACTGACGCTGAGGCACGA
+
FFF,FFFFFFFFFFFFFFFFFFFFFFFFFFF:FFFFFFF:FFFFFF,FF,FFFFFFFFFFFFFFFFF:FFFFFFF,FFFFFFF,FFFFFFFFFFF:FF,FF:FFFFFFFF,FF:FF:,F:FFFFFFFF:FF,F,:FFFFFFF:FFFFFFFFFFFFF:FFFFFFFF:F,FFF:,FFFFFFFFFFF,:F:F:FFF,FF:FFFFFFFF,F,FFFF:F:FFFF,F:FF,F:F,F,FFFF,:FF,::FFF,FFF,F
@A00769:42:HV3CFDRXX:1:2101:16893:1908 1:N:0:TTCACGAGAC+GTAACAATCT
GTGCCAGCAGCCGCGGTAATACGTAGGTGGCAAGCGTTGTCCGGATTTATTGGGCGTAAAGCGAGCGCAGGCGGTTTCTTAAGTCTGAAGTGAAAGCCCCCGGCTCAACCGGGGAGGGTCATTGGAAACTGGGATACTTGAGTGCAGAAGAGGAGAGTGGAATTCCATGTGTAGCGGTGAAATGAGTAGATATATGGAGGAACACAAGTGGCGAAGGCGGCTCTCTGGTCTGTAACTGACGCTGAGGCTCG
+
FFFF::FFF::FFF:F:FFFFFF,F,:F,:FFFF,,,FF,FFF,FF:,F:F,,F,,:FFF,F,FFF:F,FFF:FFFFFFFF:,F,FFF,,:F:F:FF:FFFFFF:,FF,F:FFFFFFFFFFFF,FFFFFFF,FF,F:FFFFFF::FF:FFF:,FFF:FFF:,,F:FFFFFFFF,F,FFFF:,:F,FFFFFFFFFFF:FF:,:F,F,F:F,FFFF,,FF::FFFFFF,,FFFFFF,:F:FF,,FFFF::FF,
@A00769:42:HV3CFDRXX:1:2101:1832:1939 1:N:0:TTCACGAGAC+GTAACAATCT
GTGCCAGCAGCCGCGGTAATTAGAAACCCTTGTAGTCC
+
::F:F::FFF:FFFFFFFF:FFFFFFFF,FFFFFFFF:
@A00769:42:HV3CFDRXX:1:2101:7862:1986 1:N:0:TTCACGAGAC+GTAACAATCT
GTGCCAGCAGCCGCGGTAATTAGAAACCCCAGTAGTCC
+
FFF:FFFFFFFFFFFFFFFFFFFFFFFFFFFFFFFFFF
@A00769:42:HV3CFDRXX:1:2101:7328:2033 1:N:0:TTCACGAGAC+GTAACAATCT
GTGCCAGCAGCCGCGGTAATACGTAGGTGGCAAGCGTTGTCCGGAATTAGTGGGCGTAAAGGGCTCGCAGGCGGTTTCTTAAGTCTGATGTGAAAGCCCCCGGCTCAACCGGGGAGGGTCATTGGAAACTGGGAAACTTGAGTGCCGAAGAGGAGAGTGGAATTCCACGTGTAGCGGTGAAATGCGTAGAGATGTGGAGGAACACCAGTGGCGAAGGCGACTCTCTGGACTGTAACTGACGCTGAGGAGCG
+
FFFFFFFFFFFFFFFFFFFFFFF:FFFFFF,F:FFFFFFFFFFFFFFF:,FFFFFFF:FFFFFFFFFFFFFFF:FF,FF:FFF,FFF,FF:FFFFFFFF,FFFFFF,FF:FFFFFFFFFF,:,FFF,F:FFF,:,,FFFFFFFFF,FF,FFFF,FFFFFFFF:FFFF:FFFFFFFFFFFFFFFFFFFFFFFFFFFFFFFFFFFFFFFFFFFFFF:F:FFFFFFFFF:F,F:F,FFFFFFF,FF:FFF,,FF
@A00769:42:HV3CFDRXX:1:2101:30138:2049 1:N:0:TTCACGAGAC+GTAACAAACT
GTGTCAGCAGCCGCGGTAATACGTAGGTGGCAAGCGTTATCCGGATTTATTGGGCGTAAAGAGAACGCAGGCGGTCTTTTAAGTCTGATGCGAAAGCCCTCGGCTTAACCGGAGTAGTGCATTGGAAACTGGGAGACTTGAGTGCAGAAGAGGAGAGTGGAACTCCATGTGTAGCGGTGAAATGCGTAGATATATGGAAGAACACCAGTGGCGAAAGCGGCTCTCTGGTCTGTAACTGACGCTGAGGAGCG
+
FF:FFFFFFFFFFFFFFF,FFFFFFFFFFFF:FFFFFFFFF:FFF,,:FFFFFFFFFFFFFFFFFF:FFFFFFF:FFFFFFFFFFFFFF:FFFFFFFFFFFFFFF:FFFFF,FF,FFFFFFF,,FFFFFF:F:FF::::FFFFFFFF,FFFFFFFFFFFFFFFFFF:FFFFFFF:FFFF::FF,FF:FFF:FFFFFF::FFFFFFFFFFFFFFF,,FFFFF:FFFFFFFFFFFFFFFFFFFF,FFF,FFFF
@A00769:42:HV3CFDRXX:1:2101:30472:2221 1:N:0:TTCACGAGAC+GTAACAATCT
GTGTCAGCCGCCGCGGTAATACGTATGTTCCAAGCGTTATCCGGATTTATTGGGCGTAAAGCGAGCGCAGACGGTTATTTAAGTCTGAAGTGAAAGCCCTCAGCTCAACTGAGGAATTGCTTTGGAAACTGGATGACTTGAGTGCAGTAGAGGAAAGTGGAACTCCATGTGTAGCGGTGAAATGCGTAGATATATGGAAGAACACCAGTGGCGAAGGCGGCTTTCTGGACTGTAACTGACGCTGAGGCTCG
+
FF:FF:FFFFFFFFFF:FFFFFFFFFFFFFFFFFFFFFFFFFFFFFF:FFFFFFFFFFFFFFFFFFFFFFFFFFFFFFF:FFFFFFFFFFFFFFF::FFFFFFFFFFFFFFFFFFFFFFFFFFFFFFF:FFFFFFFFFFFFFFFFFFF:FFFFFFFFFFFFFFFFFFFFFFFFFFFFFFFFFFFFFFFFFFFFFFFFFF:FFFFFFFFFF:FFFFFFFFFFFFFFFFFFFFFFFFFFFFFFFF:FFFFFFF
@A00769:42:HV3CFDRXX:1:2101:1723:2315 1:N:0:TTCACGAGAC+GTAACAATCT
GTGTCAGCCAGCCGCGGTAATACGTATGTTCCAAGCGTTATGCGGATTTATTGGGAGTAAAGCGAGCTCAGACGGTTATATAAGTCTTAAGTGAAAGCCCTCATCTCAACTGAGGAATTGGTTTGGAAACTGGATGACTTGAGTTAAGTAGAGGAAAGTGTAACTCCATGTGTAGCGGTGTAATGCTTATAGATATGGAAGAACAACAGTGGCGATGGCGGATTGATGGACTGTAACTGACTGTGTGGCT
+
,:F,,FFF,FFFF,F:F,F:FFFFFF,,:,,,F:F:FF,::,FF:,,F,F:F,,,,,F::,F:,FFF,F,F,:FF,:FF,FF::F:F:FFF,,,,,F,:,,:F,,FFF,,F,,FFF,,,,,:FF,FF,:,,FFFF:F,F,,,::,,,,,FF:FF:F:,,F:,F,,:,F,,F,,,F,,FF,,,,::F,,F,,,FFFF,,F,:,,,F,:F,,F,F,F,F,,F,,FF,:,,::,,F,,FF::F,:,F,,,,:F
@A00769:42:HV3CFDRXX:1:2101:28113:2331 1:N:0:TTCACGAGAC+GTAACAATCT
GTGTCAGCAGCCGCGGTAATACGTAGGTGGCAAGCGTTGTCCGGATTTATTGGGCGTAAAGCGAGCGCAGGCGGTTTCTTAAGTCTGATGTGAAAGCCCCCGGCTCAACCGGGGAGGGTCATTGGAAACTGGGAGACTTGAGTGCAGAAGAGGAGAGTGGAATTCCATGTGTAGCGGTGAGATGCGTAGGTATATGGAGGAACACCAGTGGCGAAGGCGGCTCTCTGGTCTGTAACTGACGCTGAGGCTCG
+
FF:FFFFFFFFFFFFFFFFFFFFFFFFFFFFFFFFFFFFFFFFFFF:FFFFFFFFFFFFFFFFFFFFFFFFFFFFFFFFFFFF:FFFFFFFFF::FFFFFFFFFFFFF:FFFFF,FFFFFFFFFFFFFFFFFFFFFF,:FFFFFFFF:,FFFFFFFFFFF:FFFF:FFFFFFFFFFFFFF,FFFFF:FFFFF:FFFFFFF,FF:F,FFFFFFFF:FFFFFFFFFFFFFFF::FF:FFFF:FF,FFFFF:FF
@A00769:42:HV3CFDRXX:1:2101:12762:2362 1:N:0:TTCACGAGAC+GTAACAATCT
GTGTCAGCCGCCGCGGTAATACGTATGTTCCAGGCGTTATCCGGATTTATTGGGCGTAAAGCGAGCGCAGACGGTTATTTAAGTCTGAAGTGAAAGCCCTCAGCTCAACTGAGGAATTGCTTTGGAAACTGGATGACTTGAGTGCAGTAGAGGAAAGTGGAACTCCATGTGTAGCGGTGAAATGCGTAGATATATGGAAGAACACCAGTGGCGAAGGCGGCTTTCTGGACTGTCACTGACGTTGAGGCTCG
+
FFFFFFFFFFFFFFFFFFFFFFFFFFFFFFFFFFFFFFFFF:FFF,F,FFFFFFFFFFFFFFFF:FFFFFFFFFFFFFFFFFFFFFFFFFFFFFFFFFFFFFF:FFF:,FFFFFF,FFFFFFF,FFF::,F:FFFFFFFFF,FF,FFF::F:FFF:FFF:F:FFFFFFFFF:,FFFFFFF::FF,FF:FF:,,:F:FFF,:F::FFF,,:F:FF,:FF:F,F,FFFF:F:FFF,,,F,FFFFF,FF,:F::
@A00769:42:HV3CFDRXX:1:2101:9100:2409 1:N:0:TTCACGAGAC+GTAACAATCT
GTGTCAGCAGCCGCGGTAAAAATAGTAACCCTGGAAGTCACTGTATATAATACACATATACGAGCCCACGAGACTTAAATAGAAATCTCGTATGACGTCAACTGGAAGAAAGGGAGGGGGAGTGGGGGGGGGGGGGGTGGGGGGCGGGGGGGGGGGGGGGGGGGGGGGGGGGGGGGGGGGGGGGGGGGGGGGGGGGGGGGGGGGGGGGGGGGGGGGGGGGGGGGGGGGGGGGGGGGGGGGGGGGGGGGGGG
+
FFFFFFFF,FFFFFFFFFF:F,FF:,FFF,F,,F,:FF:,:,F,,F,F,FF,:,F:F,F::,,,FFFFF:F,,FFF,F,,F,,,,F:F,FF,,:,:,,F:,,,,,,,:,:,,,,,FFFF:,F,FF,,,F:FFF:F,,,:F,F:F,:F,,:,FF:F:F,FF,FF,:F,FF,FF,F:FF,F,:F:FFF:FF:FF,:,FFFFFF,:,::FFFFF::,,FF,F,:,,,::FFFF,FF,::,FF,F,:F,:F:F:F
@A00769:42:HV3CFDRXX:1:2101:13476:2409 1:N:0:TTCACGAGAC+GTAACAATCT
GTGTCAGCCGCCGCGGTAATACGTATGTTCCAAGCGTTATCCGGATTTATTGGGCGTAAAGCGAGCGCAGACGGTTATTTAAGTCTGAAGTGAAAGCCCTCAGCTCAACTGAGGAATTGCTTTGGAAACTGGATGACTTGAGTGCAGTAGAGGAAAGTGGAACTCCATGTGTAGCGGTGAAATGCGTAGATATATGGAAGAACACCAGTGGCGAAGGCGGCTTTCTGGACTGTAACTGACGTTGAGGCTCG
+
FFFFFFFFFFFFFFFFFFFFFFFFFFFFFFFFF:FF,FFFFFFFFF:FFFFFFFFFFFFFFFFFFFFFFFFFFFFFF:FFFFFFFFFFFFFFFFFFFFFFF,FFFFFFFFFFFFFF:FF:FFFFF:FFFFFFFFFFFFFFF:FF::FFF:FFFFFFFFFF:FFFFFFFFFFFFFFFFFFFFF,,FF,FFFFFFFFFFFFFFFFFFFFFFFFFFFFFFFFFFFFF,FFFFFF:FFFFFFFFFFFF:F,FFFF
@A00769:42:HV3CFDRXX:1:2101:17779:2409 1:N:0:TTCACGAGAC+GTAACAATCT
GTGCCAGCAGCCGCGGTAACACAGAAACATCTGGCAGGATGGAGTGGTTGGCGGAAGACACATCTGACGAGATCGAATGTTTTGCAGAAGAGATTAGAAACCCTAGTAGTCC
+
FFFFFFFFFFFFFFFFF:FFFFFFFFFFFFFFFFFFFFF,FFFF:FFFFFFFFFFFFFF:FFFFF:FFFFFFFFFF:FF,FFFFFF:FFFFF:,FFFFF:FFFFFFFFF,FF
@A00769:42:HV3CFDRXX:1:2101:22064:2472 1:N:0:TTCACGAGAC+GTAACAATCT
GTGTCAGCCGCCGCGGTAATACGTAGGTGGCAAGCGTTGTCCGGATTTATTGGGCGTAAAGCGAGCGCAGGCGGTTTCTTAAGTCCGATGTGTAAGCCCCCGGCTCAACCGGGGAGGGTCATAGGAAACTGGGAGACTTGAGTGCAGACGAGGAGAGTGGAATTCCATGTGTAGCGGTGAAATGCGTAGATATATGGAGGAACACCAGTGGCGAAGGCTGCTCTCTGGTCTGTAACTGACGCTGAGGCTCG
+
FFF:FFFFFFF:FFFFFFFFFFF,FFFFFFFFFFFFFFF:FFFFFF:,FFFFFFFFFFFFFFFFFFFFFFF:FF:,F,:FFF,,FFFFFF:F:FF,F:FFF::FF:F,FFFFFFFFF:,:FFFFFF:FFFF::FFFFF:FFFFFFFFFF:FF,FF:FFFFF,,FFFFFFFFFFFFF:FFFF,FFF,FF,F:F,FF,::FFFFFFFFF:,FF,:FFF,F,:FFFFFF,:FFF:FFF,FFFFF,:,F,,FFF,
@A00769:42:HV3CFDRXX:1:2101:9616:2644 1:N:0:TTCACGAGAC+GTAACAATCT
GTGTCAGCAGCCGCGGTAATACGTAGGTGGCAAGCGTTGTCCGGATTTATTGGGCGTAAAGCGAGCGCAGGCGGTTTCTTAAGTCTGATGTGAAAGCCCCCGGCTCAACCGGGGAGGGTCATTGGAAACTGGGAGACTTGAGTGCAGAAGAGGAGAGTGGAATTCCATGTGTAGCGGTGAAATGCGTAGATATATGGAGGAACACCAGTGGCGAAGGCGGCTCTCTGGTCTGTAACTGACGCTGAGGCTCG
+
FFFFFFFFFFFFFFFFFFFFFFFFFFFFFFFFFFFFFFFFFFFF:FFF:FFFFFFFFFFFFFFFFFFFFFFFFFFFFFFF:FFFFFFFFFFFFFFFFFFFFFFFFFFFFFFFFFFFFFFFFF,FFFFF:FFFFFFFFFFFFFFFFFFFFFF:FFFFFFFFFFFFFFFFFFFFFFFFFFFFFFFFFF:FFFFFFFFFFFFFFFFFFFFFFF,F:FFFFFFF:FFFFFFFFFFFFF:FFFFFFFFF::FFFF,
@A00769:42:HV3CFDRXX:1:2101:10737:2644 1:N:0:TTCACGAGAC+GTAACAATCT
GTGTCAGCAGCCGCGGTAATACGTAGGTGGCAAGCGTTGTCCGGATTTATTGGGCGTAAAGCGAGCGCAGGCGGTTTCTAAAGTCTGATGTGAATGCCCCCGGCTCAACCGGGGAGGGTCATTGGAAACTGGGAGACTTGAGTGCAGAAGAGGAGAGTGGACTTCCATGTGTAGCGGTGAAATGCGTAGATATATGGAGGAACACCAGTGGCGAAGGCGGCTCTCTGGTGTGGAAGTGACGCTGAGGCTCG
+
F:FF,FFFFFFF,:F:F,FFFFF,F,FF,FFFF::FFFFFFFFF,FF:FFF:FFFFFFFFFFFFFFFFFFFFF:FF:FF,,FFF,FF:,F,FFF,:FF:FFFFFF:F,,FFF,FFF,FF:,FFFFFFF:::FF:,FFFFF:FF::FFF:,,::FFFFFFF:,FFF,FFFFFF:,F:FFFF,:F,FF,FFFF,F,::FF,F:FFFF,FF:FFFFF,FF:FFF:FF:FFF:,FF,,:,:FF,:,::F:F:,FF
@A00769:42:HV3CFDRXX:1:2101:14452:2660 1:N:0:TTCACGAGAC+GTAACAATCT
GTGTCAGCCGCCGCGGTAATACGTAGGTGGCAAGCGTTGTCCGGATTTATTGGGCGTAAAGCGAGCGCAGGCGGTTTCTTAAGTCTGATGTGAAAGCCCCCGGCTCAACCGGGGAGGGTCATTGGAAACTGGGAGACTTGAGTGCAGAAGAGGAGAGTGGAATTCCATGTGTAGCGGTGAAATGCGTAGATATATGGAGGAACACCAGTGGCGAAGGCGGCTCTCTGGTCTGTAACTGACGCTGAGGCTCG
+
FFFFFFFFFFFFFFFFFFFFFFFFFFFFFFFFFFFFFFFFFFFFFFF:FFFFFFFFFFFFFFFFFFFFFFFFFFFFFFFF:FFFFFFFFFFFFFFFFFFFFFFFFFFFFFFFFF:FFFFFFFFFFFFFFFFFFFFFFFFFFFFFFFFF,FFFFFFFFFFFFFFFFFFFFFFFFFFFF:FF:FFFFF,FFF,FF:FFFF:::FF:F,FFFF,FF:FFFFFFFFF:FFFF,FFFFFF:FFFF:F,FFFFFFFF
@A00769:42:HV3CFDRXX:1:2101:29288:2707 1:N:0:TTCACGAGAC+GTAACAATCT
GTGCCAGCCGCCGCGGTAATACGTAGGTGGCAAGCGTTGTCCGGATTTATTGGGCGTAAAGCGAGCGCAGGCGGTTTCTTAAGTCTGATATGAAAGCCCCCGGCTCAACCGGGGAGGGTCATTGGAAACTGGGAGACTTGAGTGCAGAAGAGGAGAGTGGAATTCCATGTGTAGCGGTGAAATGCGTAGATATATGGAGGAACACCAGTGGCGAAGGCGGCTCTCTGGTCTGTAACTGACGCTGAGGCTCG
+
FF:FFFFFFFFFFF::F:FFF:FFFF:FF,FFFFFFF:FFFFFFFFF,FF::FFF:FF:FFFFFFFFFFFFFFFFFFFFFFFFFFFFFF:F:FFFFFFF:FF:FFFF:FFFFF:FFF,FFF,FFFFFFF,F:FFFF:,F,FFFFFFFF,,FFFFFFF:F,FFF:F,FF:FFFFFF:FFFFF:FFF,::FF:,FFFFF:FFFF:FFFFFFFFFFFFFFFFFFFFFFFFFFFFF,FFFFFFFFFFFF,FF:F,
@A00769:42:HV3CFDRXX:1:2101:12915:2722 1:N:0:TTCACGAGAC+GTAACAATCT
GTGTCAGCAGCCGCGGTAATACGTAGGTGGCAAGCGTTATCCGGAATGATTGGGCGTAAAGGGTGAGCAGGCGGTTCTTCAAGTCATGAGTGAAAGGCAGAAGCTTAACTTCTGTTGGCTGATGAGACTGGAGAACTTGAGTACAGGAGAGGGCGGCGGAACTCCATGTGTAGCGGTAAAATGCGTAGAGATATGGAGGACCACCAGTGGCGAAGGCGGCTCTCTGGTCTGTAACTGACGCTGAGGCTCGA
+
FFF:FFFFFFFFFFFFFFFFFFFF,FFFFFFFFFFFFFFFFFFFFFFF::FFFFFF:FFFFFFFFFFFFFFFFFFFFFFFFF,F,F:FFFFFF:FFFF,FFFFFFFFFFFFFFF,FFFFFFFFFFFFFFFFFFFFF:FFFFFF:,FF,FFFFFFFFFFFFFFFFFF:FFFFFFFFF:::,FFFFFFFFFFFF:FFFFFFF,:FFFF:FF:FFF:FFFFFFF::FFFFFFFFFF:FF::FFF:FFFFF:FFF
@A00769:42:HV3CFDRXX:1:2101:2266:2754 1:N:0:TTCACGAGAC+GTAACAATCT
GTGTCAGCCAGCCGCGGTAATACGTATGTTCCAAGCGTTATCCGGATTTATTGGGCGTAAAGCGAGCGCAGACGGTTATTTAAGTCTGAAGTGAAAGCCCTCAGCTCAACTGAGGAATTGCTTTGGAAACTGGATGACTTGAGTGCAGTAGAGGAAAGTGGAACTCCATGTGTAGCGGTGAAATGCGTAGATATATGGACGAACACCAGTGGCGACGGCGGCTGTCTGGACTGTAACTGACGTTGAGGAG
+
FFFFFFFFF:FFFFFFFFFFFFFFFFFFFFFFFFFF:FFFFFFFFFFFFFFFFFFFFFFFFFFFFFFFFFFFFFFFF:FFFFFFFFFFFFFFFFFFFFFFF:,FFFFFF:FF:FFF:FFFFFFFF::F::FF,FFFFFFFFFFFFFFF:FFFF:FFFFFFFF:FFFFFFF:FFFFFFFFFFFFFF:F::F::,FFFFFF,FF:,F:F,,,FFFF:,:FFFFFF,F:F::,,,FFFFF:,F:::F,F,,,,
@A00769:42:HV3CFDRXX:1:2101:13259:2785 1:N:0:TTCACGAGAC+GTAACAATCT
GTGTCAGCCGCCGCGGTAATACGTATGTTCCAAGCGTTATCCGGATTTATTGGGCGTAAAGCGAGCGCAGACGGTTATTTAAGTCTGAAGTGAAAGCCCTCAGCTCAACTGAGGAATTGCTTTGGAAACTGGATGACTTGAGTGCAGTAGAGGAAAGTGGAACTCCATGTGTAGCGGTGAAATGCGTAGATATATGGAAGAACACCAGTGGCGAAGGCGGCTTTCTGGACTGTAACTGACGTTGAGGCTCG
+
FFF:FFFFFFFFFFFFFFFFFFFFFFFFFFFFFFFFFFFFFFFFF,F:FFFFFFFFFFFFFFFFF:FFFFFFFFFFFFFFFF,FFFFFFFFFF:FFF:FFFFFFFFFF:FFFFFFFFFFFFFFF:F:FFFFFFFFFFFFFFF:FFFFFFFFFF:FFFFFFFFFFFFFFFF:FFFFFFFFFFFFF,FFFFFFFFFFF::FF:F,FFFFFF,,FFFFFFF:FFF:FFFFF:FF,:,FFF,FFFF,FFFFFFF:
@A00769:42:HV3CFDRXX:1:2101:20853:2785 1:N:0:TTCACGAGAC+GTAACAATCT
GTGCCAGCCGCCGCGGTAATACGTAGGTGGCAAGCGTTGTCCGGATTTATTGGGCGTAAAGCGAGCGCAGGCGGTTTCTTAAGTCTGATGTGAAAGCCCCCGGCTCAACCGGGGAGGGTCATTGGAAACTGGGAGACTTGAGTGCAGAAGAGGAGAGTGGAATTCCATGTGGAGCGGTGAAATGCGTAGATATATGGAGGAACACCAGTGGCGAAGGCGGCTCTCTGGTCTGTAAATGACGCTGAGGCTCG
+
:FFFFFF:FFF:FFFFFFFFF,FFFFFFFFFFFF::F:F::F::F:F:,FFF:FFFFFFFFF:F:FF,FFFF,,FFF,FF:FFF:FFFFFFFFFFFFFF:,FFFF:F,:FFFFFFFFFFFFFFFFFFFFFFFFFFFFFF::FFF:FFF,FFFF,:FFFFFFFFF:::F:F:,F::FF,F,F:FFFFFFFFFFF::FFF:F:,,FFFFFF,FFFF:,FFFFFFFFFFFF:FFFF:F,FF,FFFFFFFFFFFF
@A00769:42:HV3CFDRXX:1:2101:9326:2801 1:N:0:TTCACGAGAC+GTAACAATCG
GTGCCAGCAGCCGCGGTAATACGTATGGTGCAAGCGTTATCCGGATTTACTGGGTGTAAAGGGAGCGTAGGCGGTCTGCCAAGTCTGATGTGAAAACCCGGGGCTCAACCCCGGGAGTGCATTGGAAACTGGCGGACTGGAGTGTCGGAGAGGTAAGCGGAATTCCTAGTGTAGCGGTGAAATGCGTAGATATTAGGAGGAACACCAGTGGCGGAGGCGGCTTACTGGACGATAACTGACGCTGAGGCTCG
+
FFFFFFFFFFFFFFFFFFFFFFF:FFFFFFFFFFFFFFFFFFFFFFFFFFFFFFFFFFFFFFFFFFFFFFFFFFFFFFFFFFFFFFFFFFFFFFFFFFFFFFFFFFFFFFFFFFFFFFFFFFFFFFFFFFFFFFFFFFFF:FFFFFFFFFF:FF:FFFFFFFFFFFFFFFFFFFFFFF:FFFFF:F::F::,F:FFFFFF,FFFFFFFFFFFFFFF:FFFFFF:FFFFF:FFFFFFFFFFFFFFFF:FFFF
@A00769:42:HV3CFDRXX:1:2101:16568:2973 1:N:0:TTCACGAGAC+GTAACAATCT
GTGCCAGCAGCCGCGGTAATACGTAGGTGGCAAGCGTTATCCGGATTTATTGGGCGTAAAGAGAACGCAGGCGGTCTTTTAAGTCTGATGCGAAAGCCCTCGGCTTAACCGGAGTAGTGCATTGGAAACTGGGAGACTTGAGTGCAGAAGAGGAGAGTGGAACTCCATGTGTAGCGGTGAAATGCGTAGATATATGGAAGAACACCAGTGGCGAAAGCGGCTCTCTGGTCTGTAACTGACGCTGAGGTTCG
+
FFFFFFFFFFFFFFFFFFFFFFF:FFF,:FFFFFFFFFFFFFFFFFFFFFFFFFFFFFFFFFFFFFFFFFFFFFFFFFFFF,FFFFFFFFFFFFFFFFFFF:FFF,FFFFFFFFFFFFFF:FFFFFFFFFFFFFFFFFFFFFFFF,FFFFFFFFFFFFFFFFFFFF,:FFFFFFFFF,FFF:FFFF:FFF:F:FFFFFFFFFF:FFFFF::FFFFFFFFFFFFFFFF:FFFFFF::FFFF:FFFFF:F,F:
@A00769:42:HV3CFDRXX:1:2101:11686:3004 1:N:0:TTCACGAGAC+GTAACAATCT
GTGTCAGCCGCCGCGGTAATACGTATGTTCCAAGCGTTATCCGGATTTATTGGGCGTAAAGCGAGCGCAGACGGTTATTTAAGTCTGAAGTGAAAGCCCTCAGCTCAACTGAGGAATTGCTTTGGAAACTGGATGACTTGAGTGCAGTAGAGGAAAGTGGAACTCCATGTGTAGCGGTGAAATGCGTAGATATATGGAAGAACACCAGTGGCGAAGGCGGCTTTCTGGACTGTAACTGATGTTGAGGCTCG
+
FFFFF:FFFFFFFFFFFFFFFFFFFFF:FFFFFFFFFFFFFFFFFFF:FFFFFFFFFFFFFFFFFFFFFFFFFFFFFFFF,F:FFFF:FFFFFFFFFFFFFFFFFFFF:FF:FF:FFFFFFFFFFFFFFFFFFFF:FFFFFFFF:FFFFFFFFF:FF:FFF,,FFFFFFFFFF:F:FFFFFFF:FFFFFF:FFFF:FFF,FFFF:FFFFF::FFFFFFFFFF:FFFFFF:::FFFFFFF,:FFFFF:,FF,
@A00769:42:HV3CFDRXX:1:2101:16098:3004 1:N:0:TTAACGAGAC+GTAACAATCT
GTGTCAGCAGCCGCGGTAATTAGATACCCTTGTAGTCGCTTTCTTTATACACATCTCCGAGCCCACGAGACTTCACGAGACATCTCGTATTCCGTCATCTGCTCTAAACCGGGGGGGTGCGGGCGGGGGGGGGGGGCGGGGGTGGGGGGGGGGGGGGGGGGGGGGGGGGGGGGGGGGGGGGGGGGGGGGGGGGGGGGGGGGGGGGGGGGGGGGGGGGGGGGGGGGGGGGGGGGGGGGGGGGGGGGGGGGGG
+
FFFFFFFFFFFFFFFFFFFF::FFF::::,F,F,:F,,,F,,,:FF:FFF::,FF:,:FFFFFFFFFF:F,,FFFF,FFFFF,,F,F,,:,,,,,,,,F,F,F,,,FF,,,,:F:,,,F,,,,,,,::::,:,FF,,:,F,F,,,F,F,F,FF:F,F,FF:F,,F,F,F:F::F:FF:FFF:::FFF:F:FF,F,FFFFFF,F:F::FFFFFF:FFF:FFF,,,,:FF:,,F,,::,F,,F,,F,FF:F:F
@A00769:42:HV3CFDRXX:1:2101:30897:3114 1:N:0:TTCACGAGAC+GTAACAATCT
GTGTCAGCCGCCGCGGTAATACGTAGGTGGCGAGCGTTATCCGGAATGATTGGGCGTAAAGGGTGCGTAGGCGGCTTGCTAAGTCTGGAGTGAAAGGTACCGGCTCAACCGGTACAGGCTCTGGAAACTGGCGGGCTAGAGAGCAGGAGAGGGCGGTGGAACTCCATGTGTAGCGGTAAAATGCGTAGATATATGGAAGAACACCAGTGGCGAAGGCGGCCGCCTGGCCTGTTAACTGACGCTGAGGCACG
+
FF:FFFFFFFFFFFFFFFFFFFFFFFFFFFFFFFFFFFFFFFFFF:FFFFFFFFFFFFFFFFFFFFFFFFFFFFFFFFFF,FF:FFFFFFFFFFFFFFFFFFFFFFFFFFFFFFFFFFFFFFFFFFFFFFFFFFFFF:FFFFFF:FFFFFFFFFFFFFFFFFFFFFFFFFFFFFFFF,FFFFFFFFFFF::F,FFFF,FFFFFFFFFFFFFFFFFFFFFFFFFFFF:FFFFFF:FFFFFFFFFFFFFFFFF
@A00769:42:HV3CFDRXX:1:2101:31069:3129 1:N:0:TTCACGAGAC+GTAACAATCT
GTGTCAGCCGCCGCGGTAATACGTAGGTGGCGAGCGTTATCCGGAATGATTGGGCGTAAAGGGTGCGTAGGCGGCTTGCTAAGTCTGGAGTGAAAGGTACCGGCTCAACCGGTACAGGCTCTGGAAACTGGCGGGCTAGAGAGCAGGAGAGGGCGGTGGAACTCCATGTGTAGCGGTAAAATGCGTAGAGATATGGAAGAACACCAGTGGCGAAGGCGGCCGCCTGGCCTGTTAACTGACGCTGAGGCACG
+
FF,FFFFFFFFFFFFFFFFFFFFFFFFFFFFFFFFFFFFFFFFFF:FFFFFFFFFFFFFFFFFFFFFFFFFFFFFFFFFFFFFFFFFFFFFFFFFFFFFFFFFFFFFFFFFFFFFFFFFFFFFFFFFFFFFFFFFF::FFFFFFFFFFFFFFFFFFFFFFFFFFFF:FFFFFFFFFF,FF:FFFFFFFF,F:F:FFF:FFFFFFFFFFFFFFF:FFFF:F:FFFFFFFFFF:FFFF:FFFFFFFFF:F:FF
@A00769:42:HV3CFDRXX:1:2101:11559:3192 1:N:0:TTCACGAGAC+GTAACAATCT
GTGCCAGCAGCCGCGGTAATACGTAGGTGGCAAGCGTTATCCGGAATGATTGGGCGTAAAGGGTGAGCAGGCGGCTCTTCAAGTCATGAGTGAAAGGCAGAAGCTTAACTTCTGTTGGCTGATGAGACTGGAGAACTTGAGTACAGGAGAGGGCGGCGGAACTCCATGTGTAGCGGTAAAATGCGTAGAGATATTGAAGAAAACCAGTGGCGAAGGCGGCCGCCTGGACTGAAAATCACTCTCATGAACAA
+
FF,F:FFFFFFFFF,FFFFFFF,FFF,F:,FF:F,FF,FF:FFFFFFFFFFFF,F:,FFF,::F:F:F:::FFF:FF:FFFFF,:,FFFFF:FF::,FF:FF,FF,FFF:F,FFFFFFFFFFFFFFF:F,FFFFFFFFFFFFF,F,FFF,,:,,:FF::FFFFF:F,,FF,FFF:,F,FFFFF:FF,,::FF,F,,FF,F,,FF:F:,:,:,FF,,,:,:F,:F,,,F:,,FFF,::FF,F,FF,,,FFFF
@A00769:42:HV3CFDRXX:1:2101:4661:3302 1:N:0:TTCACGAGAC+GTAACAATCT
GTGCCAGCCGCCGCGGTAATACGTAGGTGGCAAGCGTTGTCCGGATTTATTGGGCGTAAAGCGAGCGCAGGCGGTTTCTTAAGTCTGATGTGAAAGCCCCCGGCTCAACCGGGGAGGGTCATTGGAAACTGGGAGACTTGAGTGCAGAAGAGGAGAGTGGAATTCCATGTGTAGCGGTGAAATGCGTAGATATATGGAGGAACACCAGTGGCGAAGGCGGCTCTCTGGTCTGTAACTGACGCTGAGGCTCG
+
FFFFFFFFFFFFFFFFFFFFFFFFFFFFFFFFFFFF,FFFFFFFFF,FFFFFFFFFFFFFFFFFFFFF:FFFFFFFFFFFFFF:FFFFFFFFFFFFFFFFFFFFFFFFFFFF:FFFFFFFFFFFFFFFFFFFFFFFFFFFFFFFFFF:,FFFFFFFFFFFFFFFFFFFFFFFFFFFF:FFFFFFFFF,FF,F,FF:F:FF,,FFFFFFFFF::FFF,FFFFFFFF::FFFFFFFFFFFFFFFF:FFFFFF:
@A00769:42:HV3CFDRXX:1:2101:4038:3380 1:N:0:TTCACGAGAC+GTAACAATCT
GTGCCAGCCGCCGCGGTAATACGTATGTTCCAAGCGTTATCCGGATTTATTGGGCGTAAAGCGAGCGCAGACGGTTATTTAAGTCTGAAGTGAAAGCCCTCAGCTCAACTGAGGACTTGCTTTGGAAACTGGATGACTTGAGTGCAGTAGAGGAAAGTGGAACTCCATGTGTAGCGGTGAAATGCGTAGATATATGGAAGTACACCAGTGGCGAAGGCGGCTTTCTGGACTGTAACTGACGTTGAGGCTCG
+
F:FFFFFFFFF:FFFF,F:FFFF,FFFFFFFFFFFFFF:FFFFF:FFFFFFFFFFFFFFFFFFFFFFFFFFF:F:F,FFFFFFFFF:FFFFFFFFFF:FFFFFFFFFF:FFFF:F,FFFFFF:FFFFFFF::FFFFFFFFFFFF,FFFF:FFFFF::F,F:FFFFFFF,F:FFFFF:FFFFFFFFFF,FFF:FFFF,FF,F:,:F,FFFFF,FFF,:FF:FFF:FFFFFFF,F,F,FF:F:FF,F,:FFF,
@A00769:42:HV3CFDRXX:1:2101:4001:3568 1:N:0:TTCACGAGAC+GTAACAATCT
GTGTCAGCCGCCGCGGTAATACGTATGTTCCAAGCGTTATCCGGATTTATTGGGCGTAAAGCGAGCGCAGACGGTTATTTAGGTCTGAAGTGAAAGCCCTCAGCTCAACTGAGGAATTGCTTTGGAAACTGGATGACTTGAGTGCAGTAGAGGAAAGTGGAACTCCATGTGTAGCGGTGAAATGCGTAGATATATGGAAGAACACCAGTGGCGAAGGCGGCTTTCCGGACTGTAACTGACGTTGAGGCTCG
+
FFFFFFFFFFFFFFFFFFFFFFFF:FFFFFFFFFFFFFFFFFFFFF:FFFFFFFFFFFFFFFFFFFFFFFFFFFFFFFFFFFFFFFFFFFFFFFFFFFFFFFF:FFFFFFFFFFFFFFF:FFFFFFFF,FFFFFFFFFFF:FFFFFFFFFFFFFFFFFFFFFFFFFF:FFFFFFFFFFFFFFF:FFFFFFFFFFFFFFFFF,F,FFFFFF:FFFFF:FFFFFFFFFF,F,FFFFFFFFFF:FFFFF,FFF,
@A00769:42:HV3CFDRXX:1:2101:14751:3677 1:N:0:TTCACGAGAC+GTAACAATCT
GTGCCAGCCGCCGCGGTAATACGTAGGTGGCAAGCGTTGTCCGGATTTATTGGGCGTAAAGCGAGCGCAGGCGGTTTCTTAAGTCTGATGTGAAAGCCCCCGGCTCAACCGGGGAGGGTCATTGGAAACTGGGAGACTTGAGTGCAGAAGAGGAGAGTGGAATTCCATGTGTAGCGGTGAAATGCGTAGATATATGGAGGAACACCAGTGGCGAAGGCGGCTCTCTGGTCTGTAACTGACGCTGAGGCTCG
+
FFFFFFFFFFFFFFFFFFFFFFFFFF:FFFFFFFFFFFF:FFFF:FF,FFFFFFFFFFFFFFFFFFFFFFFFFFFFFFFFFFFFFFFFFFFFF::FFFFFFFFF,FFFF:FFFF,FFFFF,FFFFF:FFFFFFFFFFFFFFFFFFFFF,FFFF,FFFFFF:FFFFFFFFFFF,FFFFFFF,FFFFFF:FF:F,FFFFFF:FFFFF,FFFF,FFFF,FF:FFFFFFFFFFFFFFF:FF:FFFFFFFF,FFF,
@A00769:42:HV3CFDRXX:1:2101:31222:3677 1:N:0:TTCACGAGAC+GTAACAATCT
GTGCCAGCAGCCGCGGTAATCCATTAGAAACCCTTGTAGTCC
+
FF,FFFFFFFFFF:FFFFFFFFFFFFFF:FFFFFFFFFFFFF
@A00769:42:HV3CFDRXX:1:2101:17445:3740 1:N:0:TTCACGAGAC+GTAACAATCT
GTGTCAGCAGCCGCGGTAATCCATTAGAAACCCTAGTAGTCC
+
,FFFFFF,,FFFFFFF:FFFFFF:F,:FFF,:FFF,FFFFF,
@A00769:42:HV3CFDRXX:1:2101:31864:3756 1:N:0:TTCACGAGAC+GTAACAATCT
GTGTCAGCAGCCGCGGTAATACGTAGGGGGCAAGCGTTAAGCGGAATTACTGGGCGTAAAGCGTGCGCAGGCGGTTCGCTGAGACAGATGTGAAATCCCCGGGCTTAACCTGGGAACTGCATTTGTGACTGGCGGGCTAGAGTATGGCAGAGGGGGGTAGAATTCCACGTGTAGCAGTGAAATGCGTAGAGATGTGGAGGAATACCGATGGCGAAGGCAGCCCCCTGGGCCAATACTGACGCTCATGCACG
+
FF,FFFFFFFFFFFFFFFFFFFFFFFFFFFF,FFFFFFFF,FFFFFFFFFFFFFFFFFFFFFFFFFFFFFFFFFFFFFFFFFFFFFFFFFFFFFFFFFFFFFFFFFFFF:FFFF:FFFFFF:FFFFFFFFFFFFFFFFFFFFFFFFFFFFFFFFFFFFFFFFFFFFFFFFFF:FFFFFFF:FFFFFF:FFFF,FFFFFFFFFFFFFFFFFFFFF,FFFFFFFFFFFFFFF:,F:FFFFFFFFFFFFFFFFF
@A00769:42:HV3CFDRXX:1:2101:1597:3881 1:N:0:TTCACGAGAC+GTAACAATCT
GTGCCAGCCGCCGCGGTAATACGTAGGCGGCAAGCGTTGTCCGGATTTATTGGGCGTAAAGCGAGCGCAGGCGGTTTCTTAAGTCTGATGTGAAAGCCCCCGGCTCAACCGGGGAGGGTCATTGGAAACTGGGAGACTTGAGTGCAGAAGAGGAGAGTGGAATTCCATGTGTAGCGGTGAAATGCGTAGATATATGGAGGAACACCAGTGGCGAAGGCGGCTCTCTGGTCTGTAACTGACGCTGAGGCTCG
+
FFFFFFFFFF:FFFFFFFFFFFFF,FFFFFFFFFFF:FFFF:FFFF,FFF:FFFFFFFFFF:FFFFFF,FFFFFFFFFFFFFFF:FFFFFFFFFFFFF:FFFFFFFFFFFFFFF:FFFFFFFFFFFFFFFFFFFFF:FFFFFFFF:,::FFFFFFFFFF:FFFF::FFFFFFFFFFFFF,::FFFFFFF,FF,FF:FF:FF,F,F,FFFFFFFFFFFFF:FFFFFFFF:,FFFF:FFF,FFFFFFF,:FFF
@A00769:42:HV3CFDRXX:1:2101:23764:3912 1:N:0:TTCACGAGAC+GTAACAATCT
GTGTCAGCCGCCGCGGTAATACGTAGGTGGCAAGCGTTGTCCGGATTTATTGGGCGTAAAGCGAGCGCAGGCGGTTTCTTAAGTCTGATGTGAAAGCCCCCGGCTCAACCGGGGAGGGTCATTGGAAACTGGGAGACTTGAGTGCAGAAGAGGAGAGTGGAATTCCATGTGTAGCGGTGAAATGCGTAGATATATGAAGGAACACCAGTGGCGAAGGCGGCTCTCTGGTCTGTAACTGACGCTGAGGCTCG
+
FFFFFFFFFFFFFFFFFF:FFFF:FFFFFFFF:FFF,:FFFFFFFFFFFFFFFFFFFF:FFFFFF:FFFFFF:FFFFFFFFFFF:FFFFFFFFFFFFFFFFFFFFFFFFFFFFFFFFFFF,FFF:FFFFFFF:FFFFFFFFFFFFFFFFFFFFFFFFFFFFFFFFFFFFFFFFFFFFFFFFF,::FFF:::FFFFFF:FFFFFFFFFFFFFFFFFFFFF:FFFFFFFFFFFFFFFFFF:FFFFFFFFFFF,
@A00769:42:HV3CFDRXX:1:2101:2103:4038 1:N:0:TTCACGAGAC+GTAACAATCT
GTGTCAGCCGCCGCGGTAATACGTAGGTGGCAAGCGTTGTCCGGATTTATTGGGCGTAAAGCGAGCGCAGGCGGTTTCTTAAGTCTGATGTGAAAGCCCCCGGCTCAACCGGGGAGGGTCATTGGAAACTGGGAGACTCGAGTGCAGAAGAGGAGAGTGGAATTCCATGTGTAGCGGTGAAATGCGTAGATATATGGAAGAACACAAGTGGCGAAGGCGGCTTTCTGGACTGTAACTGACGTTGAGGCTCG
+
:,FFFFF,FFFF::FFF,FFFFFFF:FFFFF:FFF:FFFF,:FFFFFFFF,FFFFFFFFFFFFFFF,FFFFFFFF:,F:FF:FFF,FFFFFFFFFFF::FFFF,FFF,FFFFFFFFFFFFF:FF,FFF:F::FFFFFFFFFF:,,FFFFFFFFFFFFFFFFFFFFFF:F,FFF:FFFFFFF:FFF:F,F,FFFFF:FF:F:F:,F,FFFF:,F,FF,,,,,F:FFFFFFFFFFFFFFFFFFF,:F::,FF,
@A00769:42:HV3CFDRXX:1:2101:23800:4069 1:N:0:TTCACGAGAC+GTAACAATCT
GTGTCAGCCGCCGCGGTAATACGTAGGTGGCAAGCGTTGTCCGGATTTATTGGGCGTAAAGCGAGCGCAGGCGGTTTCTTAAGTCTGATGTGAAAGCCCCCGGCTCAACCGGGGAGGGTCATTGGAAACTGGGAGACTTGAGTGCAGAAGAGGAGAGTGGAATTCCATGTGTAGCGGTGAAATGCGTAGATATATGAAGGAACACCAGTGGCGAAGGCGGCTCTCTGGTCTGTAACTGACGCTGAGGCTCG
+
FFFFFFFFFFFFF:FFFFFFFFFFFFFFFFF:FFFF:FFFF:FFFFFFF:FFFFF:FF:F:FFFFFF:FFFFFFFFF:FFFF,:FFFF:F:FFFFFFFFFF:F,,FFFFFFFFF:F:FFFF:FFFFFFFFFF:FF:FF,FFFFFF:,FFFFFFFF,FFF:F,FFFF,:F,FFFFF,FFFF:FFFF,FFFFFFFF:FF:FF:FFFFFF::FFFFFFFFF,FFFFFFFF::FFFF:FFFFFFFFF:F:FFFF,
@A00769:42:HV3CFDRXX:1:2101:25437:4085 1:N:0:TTCACGAGAC+GTAACAATCT
GTGCCAGCCGCCGCGGTAATACGTAGGTGGCAAGCGTTGTCCGGATTTATTGGGCGTAAAGCGAGCGCAGGCGGTTTCTTAAGTCTGATGTGAAAGCCCCCGGCTCAACCGGGGAGGGTCATTGGAAACTGGGAGACTTGAGTGCAGTAGAGGAGAGTGGAATTCCATGTGTAGCGGTGAAATGCGTAGATATACGGAGGAACACCAGTGGCGAAGGCGGCTCTCTGGGCTGTACCTGACGCTGAGGCGCG
+
FFFFF,FFFFFFFFFFFFFFFFFFFFFFFFFFFFFFFFFFF:FF:::FFFFFFFFFFFFFFFFFFFFFFFFFFFFFFFFFF:FFF,F:FFFFFF,FFFFFFFFFFFF::FFFFF:FFFFFF,:FFFF,F:FFFFFF:::FFFFFF:F,:FFFFFFFFFFFF:FF:F:,F:FF:FFFFFFF,::FFFF:FF::FFFFFFFF:F:FF,:FFFFFFF,FFFFFFF:F,FFF,:FFFF,,FFF:FF:FF:F:,F:
@A00769:42:HV3CFDRXX:1:2101:13476:4100 1:N:0:TTCACGAGAC+GTAACAATCT
GTGCCAGCAGCCGCGGTAATACGGAGGATGCGAGCGTTATCCGGATTTATTGGGTTTAAAGGGTGCGCAGGCGGTCTGTTAAGTCAGCGGTCAAAGCCCGGGGCTCAACCCCGGCCCGCCGTTGAAACTGGCAGTCTCGAGTTGGAGAGAAGTATGCGGAGTGCGCGGTGTAGCGGTGAAATGCATAGATATATGGAGGAACACCAGTGGCGAAGGCGGCTCTCTGGTCTGTAACTGACGCTGAGGCTCGA
+
FFFFFFFFFFFFFFFFFFFFFFFF:FFFFFFFFFFFFFFFFFFFFF:FFFFFFFFFFFFFFFFFFFFFFFFFFFFFFFFF,FFFFFFFFFFFFFFFFFFFFFFFFF:FFF,FFFFF:FFFF,FFFFFFFFFFF:FFFFFFF:FFFFFFFFFFFFFFFFFFFFFF:FFFFFFFFFFFFFFFFF:FFF:FF::F:FFFFFFFFFFF:FF:F:FFFFFFF,FFFFFF:,,FFFFFFFFFFFF,:FFFF,FFF:F
@A00769:42:HV3CFDRXX:1:2101:1118:4116 1:N:0:TTCACGAGAC+GTAACAATCT
GTGTCAGCAGCCGCGGTAATACGTAGGTGGCGAGCGTTATCCGGAATGATTGGGCGTAAAGGGTGCGTAGGCGGCCTGATAAGTCTGGAGTGAAAGGTACCGGCTCGACCGGTACAGGCTCTGGAAACTGGCGGGCTAGAGAGCAGGAGAGGGCGGTGGAACTCCATGTGTAGCGGTAAAATGCGTAGATATATGGAATAAAACCAGTGGGGAAGGCGGCCGCCTGGCCTGTTACTGAGGCTGAGGCACGA
+
FFFFFFFFFFFFFFFFFFFFFF:FFFFFFFFFFFFFFFFFFF,FFFFFFFFFFFFFFFFFFFFFF,FFFFFFFFF::F,FFFFFF,F:FFF:FFF,:,F,FFFFFF,FFFF:FFFF,FFF:F,FF:F:F,,F::FFFFFFFF,,FF:FF:FFFFFFFFF,F:F:,F,F:::::FFFFFFFFFF:FF:,FFFFF,F,FF,,F,F,,F:FFF,FFF,,:F,F::,:,FF,FF::FF,:FF,,,F:F,:,FF:F
@A00769:42:HV3CFDRXX:1:2101:19633:4147 1:N:0:TTCACGATAC+GTAACAATCT
GTGACAGCCGCCGCGGTAATACGTAGTTGTCAAAAGTTTTCCGGCTTTATTGGGCGTAAAGCGAACCAAGGCGGTTACTTAAGATTTATATGAATGCAGAAGTCTAAACCTTGTAGGGACAATGGAAAAAGTGAGACTGGAGAGCAAAAAAAGAGATATGAAATAAAGAATTAGAGGTGAAATGAGTAGATATATGGATGAACAGCAGTGGAGAGGGGGCGGCTAGGGTATGAAAAAGACAATGAGTAGCG
+
FFF,:F,F:FFF:F,:FFFFFF::F,::FFFFFF,,F:,:,F,,,F:F:FF,F,F,FFFFF,:,,,,,F::F::F,,:F::F,,,,,,,,F:F,,,,,,,,,:,,,F,:,,,,FF,,,,,,F:FFF:,:F,:,,,,:,,,F,,F,F,,F::,,:,:,:,,F,,,F:,,,,:,F,,F,,FF,F:F,,,:,F,F,,,,,,F,FF,F,,FF,:,,,,,:,,,,,,,,:,,,,:,:,FF,,,::,,F,,,F,,F,
@A00769:42:HV3CFDRXX:1:2101:26440:4194 1:N:0:TTCACGAGAC+GTAACAATCT
GTGTCAGCAGCCGCGGTAATACGTAGGTGGCAAGCGTTATCCGGAATGATTGGGCGTAAAGGGTGAGCAGGCGGTTCTTCAAGTCATGAGTGAAAGGCAGAAGCTTAACTTCTGTTGACTGATGAGACTGGAGAACTTGAGTACAGGAGAGGGCGGCGGAACTCCATGTGTAGCGGTAAAATGCGTAGAGATATGGAAGAACACCAGTGGCGAAGGCGACTCTCTGGTCTGTAACTGACGCTGAGGAGCGA
+
FFFFFFFFFFFFFFFFFFFFFFFFFFFFFFFFFFFFFFFFFFFFFFFFFFFFF:FFFFFFFFFFFFFFFFFFFFFFFFFFFFFFFFF:FFF:FFFFFFFFFFFFF,FFFFF:FFFFFFFFFFF:FF,FFFFFFFFFFFFFFFFFF:FFFFFFFFFFFFFFFFFFFFFFFFFF,FFFFFFFFFFF,FFFFFFFFFFFFFFFFFFFF,:F:FFFF,FFFF:FFFFFFFFFFFFFFFFFF:FFFFFFF:FFFFF
@A00769:42:HV3CFDRXX:1:2101:13738:4335 1:N:0:TTCACGAGAC+GTAACAATCT
GTGTCAGCCGCCGCGGTAATACGTAGGTGGCAAGCGTTATCCGGATTTATTGGGCGTAAAGGGAACGCAGGCGGTCTTTTAAGTCTGATGTGAAAGCCCCCGGCTCAACCGGGGAGGGTCATTGGAAACTGGGAGACTTGAGTGCAGAAGAGGAGAGTGGAATTCCATGTGTAGCGGTGAAATGCGTAGATATATGGAGGAACACCAGTGGCGAAGTCGGCTCTCTGGTCTGTAACTGACGCTGAGGCTCG
+
FFFF:F,FFFFFFFFFF:FFFFFFFFFFFFFFFFFFFFFFFFF:FFFFFFFFFFFFFFFFFFFF,FFFFFFFFFFFFFFFFFFFFFFF:FFFFFFFFFFFFFFFFF:FF:F:FFF:FFFFF,FFFFFFFFFFFFFFFF,:FFFF,FFFFFFFFF:FF:FFFFFFFFFFF:FFFFF:FFFFFFFF::FFFFFFF,FF,FFFFFFFFFFF,FFFFFFF,FF,FFFFFF:,FFF:FFFFFFFFF,:FFFFFFF:
@A00769:42:HV3CFDRXX:1:2101:29993:4366 1:N:0:TTCACGAGAC+GTAACAATCT
GTACCAGCCGCCGCGGTAATTAGATACCCCAGTAGTCC
+
FF:F,FF:FFFFFFFFFF:FFFFFFFFFFFFFFFFFF:
@A00769:42:HV3CFDRXX:1:2101:7166:4476 1:N:0:TTCACGAGAC+GTAACAATCT
GTGCCAGCCGCCGCGGTAATACGTAGGTGGCAAGCGTTGTCCGGATTTATTGGGCGTAAAGCGAGCGCAGGCGGTTTCTTAAGTCTGATGTGAAAGCCCCCGGCTCAACCGGGGAGGGTCATTGGAAACTGGGAGACTTGAGTGCAGAAGAGGAGAGTGGAATTCCATGTGTAGCGGTGAAATGCGTAGATATATGGAGGAACACCAGTGGCGAAGGCGGCTCTCTGGGCTGTAAATGACGCTGAGGCTCG
+
FF,,FF:,F:FF,,,:FFF,FFFFFFFF,,::F:,FF,:FF:FFFFF:FFF:FF::FFFFFF:F:,,F::FF,:FFFF:FFFFFF::FF,:FFFFF,F:F:F,,::F,,,,F,FF:FFFFF,FFF:,F,,:F,F:FFF:,FF,FFF,:,FF:,F:F,,,::FFF,FF,:,F:F:FF:F,FFFFFFFF,:F,FFFF,:F,:FFFF,F::F,F,FFFF,:,:FF:FF::,,,F,F,F,:FFF,,FFFF,F,F,
@A00769:42:HV3CFDRXX:1:2101:1714:4586 1:N:0:TTCACGAGAC+GTAACAATCT
GTGCCAGCCGCCGCGGTAATTAGATACCCCCGTAGTCCCTGTCTCTTTACACATCTCCGAGCCCACGAGACTTCACGAGACATCTCGTATGCCGTCTTCTGCTTGAAAGTGGGGGGGGGGGGGGGGGGGGGGGGGGGGGGGGGGGGGGGGGGGGGGGGGGGGGGGGGGGGGGGGGGGGGGGGGGGGGGGGGGGGGGGGGGGGGGGGGGGGGGGGGGGGGGGGGGGGGGGGGGGGGGGGGGGGGGGGGGGGG
+
FFFFFFFFFFFFFFFFFFF,FFFFFF:FFFFFFFFFF,:FFFFFFFFFFFFFFFFFFFFFFFFFFFFFFF,FFFFFFFFF:FF:F,FF:FF:FFFF:F:FF:F:F,F,,,,F,FFF:FFFFFFFFFFFFFFFFFFFFF:FFFFFF:FFFFFFFFFFFFFF:F:FFFFFFFFFFFFFFFFFFFFFFF:FFFFFFFFFFFFFFFFFFFFFFFFFFFFFFFFFFFFFFFFFFFFFFFFFFFFFFFFFFFFFFFF
@A00769:42:HV3CFDRXX:1:2101:32199:4617 1:N:0:TTCACGAGAC+GTAACAATCT
GTGTCAGCAGCCGCGGTAATACGTAGGTGGCAAGCGTTGTCCGGATTTATTGGGCGTAAAGCGAGCGCAGGCGGTTTCTTAAGTCTGATGTGAAAGCCCCCGGCTCAACCGGGGAGGGTCATGGGAAACTGGGAGACTTGAGTGCAGAAGAGGAGAGTGGACTTCCATGTGTAGCGGTGAAATGCGTAGATATATGGAGGAACACCAGTGGCGAAGGCGCCTCTCTGGTCTGTAACTGACGCTGAGGCTCG
+
F:,:FFFFFFFFFFFFF,FFFFF:FFFFFFFFFFFFFFFFFFFFF:FFFFFFFFFFFFFFFFF:FFFFFFF,FFFFFFFFFF:FFF:F,F,,F:FFFFFFF:FFFFF:FFFFFFFFFF:F:F,FFFF,FFFFF:FFF:F,FFFFF,FF,FFF:,FFFFF:F:FFF:F:F:FFFFF:F:,F:,FFFFFFFF,FFFFFFFF:FFFFF:F:FFFFFF,F,FF,F:FFF:FFFFFF:,:FFFFF:FF,FFF::F:
@A00769:42:HV3CFDRXX:1:2101:28881:4633 1:N:0:TTCACGAGAC+GTAACAATCT
GTGTCAGCAGCCGCGATAATTAGAAACCCCAGTAGTCC
+
:F,FFF:FFFFFFFFFFFFFFFFFFF:FFFFFFFF:FF
@A00769:42:HV3CFDRXX:1:2101:5276:4648 1:N:0:TTCACGAGAC+GTAACAATCT
GTGCCAGCCGCCGCGGTAATACGTAGGTGGCAAGCGTTGTCCGGATTTATTGGGCGTAAAGCGAGCGCAGGCGGTTTCTTAAGTCTGATGTGAAAGCCCCCGGCTCAACCGGGGAGGGTCATTGGAAACTGGGAGACTTGAGTGCAGAAGAGGAGAGTGGAATTCCATGTGTAGCGGTGAAATGCGTAGATATATGGAGGAACACCAGTGGCGAAGGCGGCTCTCTGGTCTGTAACTGACGCTGAGGCTCG
+
FFFFFFFFFFFFFFFFFFFFFFFFFFFFFFFFFFFFFFFFFFFFFFFFFFFFFFFFFFFFFFFFFFFFFFFFFFFFFFFFFFFFFFFFFFFFFFFFFFFFFFFFFFFFFFFFFFFFFFFFFFFFFFFFFFFFFFFFFFFFFFFFFFF:FFFFFFFFFFFFFFFFF:FFFFFF:FFFFFFFFFFFFFFFFFFFFFFFFFFFFF::FFFFFFFFFFFF:FFFFFF:FFFFFFFFFFFFFFFFFFF:F,FFFF,
@A00769:42:HV3CFDRXX:1:2101:14163:4695 1:N:0:TTCACGAGAC+GTAACAATCT
GTGCCAGCAGCCGCGGTAATACGTAGGTGGCAAGCGTTGTCCGGATTTATTGGGCGTAAAGCGAGCGCAGGCGGTTTCTTAAGTCTGATGTGAAAGCCCCCGGCTCAACCGGGGAGGGTCATTGGAAACTGGGAGACTTGAGTGCAGAAGAGGAGAGTGGAATTCCATGTGTAGCGGTGAAATGCGTAGATATATGGAGGAACACCAGTGGCGAAGGCGGCTGTCTGGTGTGTAACTGACGCTGAGGCTCG
+
::F:,FF:FFFFFFFFFFFFF,FFFF,FF,FFFFFF,:FFF,FFFFFF:FFFF:FF,FF,F:F::FFFFF::F:FFF:FFFF,F,FF,FF:,FFFF:FF,FF:F,:F,F,F:F,FFF:FFFFF,FFFFF,,FFF,FF::::FFFFF:F,FF:FF:FF:,FF:FFFFFF:F:FF,,:FF,FFF:,,:FFFF,F,FF::F,:FFFFF:FF:FF:,FFFF,F,FF,,F,,::,FFFFF:F,,,:::F:F:FF:,
@A00769:42:HV3CFDRXX:1:2101:32045:4789 1:N:0:TTCACGAGAC+GTAACAATCT
GTGTCAGCAGCCGCGGTAATACGTAGGGTGCAAGCGTTAATCGGAATTACTGGGCGTAAAGCGTGCGCAGGCGGTTCGCTAAGACAGATGTGAAATCCCCGGGCTTAACCTGGGAACTGCATTTGTGACTGGCGGGCTAGAGTATGGCAGAGGGGGGTAGAATTCCACGTGTAGCAGTGAAATGCGTAGAGATGTGGAGGAATACCGATGGCGAAGGCAGCCCCCTGGGCCAATACTGACGCTCATGCACG
+
FF,FFFFFFFFFFFFFFF,F:FFF,FFFFFFFFFFFFF:,FFFFFFFFFFFFF,FFF:FFFFFFFFFFFFFFFF::FFFFFFF,FFFFFFFFFFFFFFFFFFFFFFFFFFFFFFFFFFFFFF:F,FFFFFFFFFFFF,FFFFFFFF:FFFFFF:FFFFFFFFFFFFFF::FF,:FFFFFF:FFFFFFF:FFF:F,FFF:FFFF:F:,FFFFFFFFFFFFF:FFFFF:FFFF:FFFFFFFF:FFFFFFFFF,
@A00769:42:HV3CFDRXX:1:2101:17707:4820 1:N:0:TTCACGAGAC+GTAACAATCT
GTGCCAGCAGCCGCGGTAATACGGAGGATCCTAGCGTTGTCCGGATTTATTGGGTTTAAAGGGTGCGTAGGCGGACTATTAAGTCAGGGGTGAAAGCCGGTCGCTTAACGATCGAATTGCCTTTGAAACTGGTAGTCGTGAATTTGATGGGGGTAGGCGGAATGTGTGATGTAGCGGGGTAATGCATAGTTATGATACAGAACACCGATTGCGGAGGGAGCGTACGAAGTCAACATTGACGCGGAGGCCC
+
FFFFFFFFFFFFFFFFFF:FFFFFFFFFFF:FFF:FFFFFFFFF:F,FFFFFFFFFF::FFFFF:F:FFFFFFF,,::FF:FFFF,FFFFFFFFFF:FFFFF:F,F,F,:,,FF,FFFF,,:FFF,,F::FFF:,,,:FF,,FF,F,:,,,::F:FFFFF,,,F::,,FFFF,F,FF,F,,FFF,:,F,,FF:FFFFFFF:F,FFF:,F:,F:,::F,FF,,,,,:FF:F:::F,F:FF:,F,,FF:,,,
@A00769:42:HV3CFDRXX:1:2101:13883:4836 1:N:0:TTCACGAGAC+GTAACAATCT
GTGTCAGCCGCCGCGGTAATACGTAGGTGGCAAGCGTTGTCCGGATTTATTGGGCGTAAAGCGAGCGCAGGCGGTTTCTTAAGTCTGATGTGAAAGCCCCCGGCTCAACCGGGGAGGGTCATTGGAAACTGGGAGACTTGAGTGCAGAAGAGGAGAGTGGAATTCCATGTGTAGCGGTGAAATGCGTAGATATATGGAGGAACACCAGTGGCGAAGGCGGCTCTCTGGGCTGTAACTGACGCTGAGGCTCG
+
FFFFFFFFFFFFFFFFF,FFFFFF:FFFFFF:FFFFF:FFFFFFFF:FFFFFFFFF:FFFFFFFFFFFFFFFFFFFFFFFF,FFF,FF:FFFFF:FFFFFFFFF,FFFFFFFFFFFFFFFF,FFFFFFF:FFFFFFFFFFFFFFFFFFFFFFFFFFF:FF,FFFFF:FFFF:::FFF:FF,,F:FF:,FF,,FFFFF:FF,F,FFF,F,FFFF:FFFFFFFFF:F,FF,FFF,F::FFFFFFF:FFFFF:F
@A00769:42:HV3CFDRXX:1:2101:22381:4836 1:N:0:TTCACGAGAC+GTAACAATCT
GTGTCAGCAGCCGCGGTAATACGTATGTTCCAAGCGTTATCCGGATTTATTGGGCGTAAAGCGAGCGCAGACGGTTATTTAAGTCTGAAGTGAAAGCCCTCAGCTCAACTGAGGAATTGCTTTGGAAACTGGATGACTTGAGTGCAGTAGAGGAAAGTGGAACTCCATGTGTAGCGGTGAAATGCGTAGATATATGGAAGAACACCAGTGGCGAAGGCGGCTTTCTGGACTGTAACTGACGTTGAGGCTCG
+
FFFF:,FF:FFFF:FF,:FFFFFFFFF:FFFFFFFFFFFFF:FFFFFFFFFFFFFF:FFFFF:FF,FFFFFFFFFFFFFFFF::FFFFFF::FFFFFF,F:FFF:FFFFFF,F,FFFF:FFFFFFFFFFF,:FFFFFFF,FFFF,FF:FFFF:F,FF,FF:FFFFFFFFFFFFFF:FFFFFFFFFFFFFFFFFFFF,FFFFFFFFFFF,:FFFFFF,FFFFFFFFFFFF:F:FFFFF,FF:,F,::,FFF,
@A00769:42:HV3CFDRXX:1:2101:1759:4977 1:N:0:TTCACGAGAC+GTAACAATCT
GTGCCAGCAGCCGCGGTAATACGTAGGTGGCAAGCGTTGTCCGGATTTATTGGGCGTAAAGCGAGCGCAGGCGGTTTCTTAAGTCTGATGTGAAAGCCCCCGGCTCAACCGGGGAGGGTCATTGGAAACTGGGAGACTTGAGTGCAGAAGAGGAGAGTGGAATTCCATGTGTAGCGGTGAAATGCGTAGATATATGGAGGAACACCAGTGGCGAAGGCGGCTCTCTGGTCTGTATCTGACGCTGAGGCTCG
+
FFFFFFFFFF:FFFFFFFFF:FFFFFFFFFFFFFFFFFFFFFFFFFFFFFFFFFFFFFFFFF:FFFFFFFFFFFFFFFFFFFFFFFFFFFFFF,FFFFFFFFFFFF,FF,FFFFFFFFFFFFFFFF,FFFFFF:FF,:FFFFFFFFFFFFF:FF:FFFFFFFFF::FFF:FFFFFFFFF,FF:F,F:F::F,F,FFFFF:F:F,F,FFFF:FF,F,FFFFFFFF::FFF:F:F,,FFF,F,F:F,::FFF,
@A00769:42:HV3CFDRXX:1:2101:8377:5008 1:N:0:TTCACGAGAC+GTAACAATCT
GTGCCAGCAGCCGCGGTAATACGTATGTTCCAAGCGTTACCCGGATTTATTGGGCGTAAAGCGAGCGCAGACGGTTATTTAAGTCTGAAGTGAAAGCCCTCAGCTCAACTGAGGAATTGCTTTGTAAACTGGATGACTTGAGTGCAGTAGAGGAAAGTGGAACTCCATGTGTAGCGGTGAAAGGAGTAGAAATATGGAAGAACACCAGTGGCGAAGGCGGCTTTCTGGACTGTAACTGACGTTGAGGCTCG
+
FFFFF:FFFFFFF:,FFFFFFFFFF:F,FFFFF:FFFFFF,FF:FF:FFF:F:FF:FFFF:FFF:F,FFFFFFFF,FF,FFF:FFFFFF,,FF,F:,FFFF,FF::FFFFFFF,FF:FF,FFFF,FFF::FFFFFF:FF::,F:,F:,F::,FFFFFF:FF::F,FFFF:FFF:,F,:FFF,,F,F:F::,:FF:FF,FFFFFF,FFFF,,FFFF,,FFFFF,:,F:FF:F,:F:FFFF,,,F:,:,FFFF
@A00769:42:HV3CFDRXX:1:2101:14760:5008 1:N:0:TTCACGAGAC+GTAACAATCT
GTGTCAGCAGCCGCGGTAATACGTAGGTGGCAAGCGTTGTCCGGAATTATTGGGCGTAAAGGGCTCGCAGGCGGTTTCTTAAGTCTGATGTGAAAGCCCCCGGCTCAACCGGGGAGGGTCATTGGAAACTGGGAAACTTGAGTGCAGAAGAGGAGAGTGGAATTCCACGTGTAGCGGTGAAATGCGTAGAGATGTGGAGGAACACCAGTGGCGAAGGCGACTCTCTGGTCTGGAATTGACGCTGAGGCTCG
+
FFFFF:FFFFFFFFFFFFF:FFFFFFFFFFF,FFFF::FFFFFFF::FFF,FFFFFFFFFFFFFFFFFFFFFFFFFFFFFFFFFF,FF,FFF:FFFFFFFFFFFFFF,:FFFFF:FFF:,F,FFFFFF:,FFF,:FFFFFFFFFF,FF:FFFFFFFFFFFF:FFFF,FFFFFFFFFFFFF,,FF:FF:FFFFFFFFF,FFF:FFFF:FFFFFF:FFFFF,:FFFFFFF,FFF,F,,F::,FFF:FFF:F:F
@A00769:42:HV3CFDRXX:1:2101:24460:5055 1:N:0:TTCACGAGAC+GTAACAATCT
GTGCCAGCCGCCGCGGTAATAGTATTTCAGTATTACAATAGTGTCTTTTATTAGACCCCAGTAGTCC
+
FFFFFFFFFFFFFFFFFFFFFFFFFFFFFFFFFFFFFFFFFFFFFFFFFFFFFFFFFFFFFFF:FFF
@A00769:42:HV3CFDRXX:1:2101:27932:5055 1:N:0:TTCACGAGAC+GTAACAATCT
GTGTCAGCAGCCGCGGTAATTCTTATTTTTAACTCTGTCAGATCAGAGGTGGTTATAGTAATCACTGAACAATCAGAAATCTTTCTTTTTGGCAGTTCTCATTAGATACCCCGGTAGTCA
+
FFFF::,FFF::F,FF,FFFFF::F:F:FFFF:F:F,:FF:,::FFFFF::F,FF:FFFFFFFFFFFFFFFF,FF,FFFF,FFFF:F,:FFF,FFFFFF,FFFFFFFFF,F,::FF:FF,
@A00769:42:HV3CFDRXX:1:2101:14931:5149 1:N:0:TTCACGAGAC+GTAACAATCT
GTGTCAGCCGCCGCGGTAATACGTAGGTGGCAAGCGTTATCCGGATTTATTGGGCGTAAAGGGAACGCAGGCGGTCTTTTAAGTCTGATGTGAAAGCCCCCGGCTCAACCGGGGAGGGTCATTGGAAACTGGGAGACTTGAGTGCAGAAGAGGAGAGTGGAATTCCATGTGTAGCGGTGAAATGCGTAGATATATGGAGGAACACCAGTGGCGAAGGCGGCTCTCTGGTCTGTAACTGACGCTGAGGCTCG
+
FFFFFFFFFFFFFFFFFFF:FFFF,FFFFFFFFFFF:FFFFFFFFF:FFFFFFFFFFF:FFFFF:FFFFFFFFFFFF,FFFFFFFFFFFFF:FFFFFFFFFFFFFFFFFFFFFFFFFF:FFFFFFFFFFFFFFFF:FF:FFFFFFFFF:F:FFFFFFFFFFFFFFFFFFFFFFFFFFFFFFFFFFFF:FFFF:FFFFFFFFFFFFFFF:FFFFFFFFFFFFFFFFFFFFFFFFFFFFFFFFFFFF::FFF,
@A00769:42:HV3CFDRXX:1:2101:29179:5149 1:N:0:TTCACGAGAC+GTAACAATCT
GTATCAGCCGCCGCGGTAATACGTATGTTCCAAGCGTTATCCGGATTTATTGGGCGTAAAGCGAGCGCAGACGGTTATTTAAGTCTGAAGTGAAAGCCCTCAGCTCAACTGAGGAATTGCTTTGGAAACTGGATGACTTGAGTGCAGTAGAGGAAAGTGGAACTCCATGTGTAGCGGTGAAATGCGTAGATATATGGAAGAACACCAGTGGCGAAGGCGGCTTTCTGGACTGTAACTGACGTTGAGGCTCG
+
FF:FFFFFFFFFFFFFFFFFFFFFFFFFFFFFFFFFF,F:FFFFFFF,FFFFFFFFFFFFFFFFFFFFFFFFFFFFFFFFFFFFFFFFFFFFFFFFFFFFFFFFFFFFFFF:FF:FFFFFFFFFFFFFFFFFFFFFFFFFFFFFFFF:,FFFFFF,FFF:F:FFFFFFFFFF:FFFFFFF,FFFFFFFFFF:FFFFFFFFFFFFFFFFFF,FFFFFFFFFFFFFFFFFFFFFFF::FFFFFFFFFF:FFF:
@A00769:42:HV3CFDRXX:1:2101:31693:5212 1:N:0:TTCACGAGAC+GTAACAATCT
GTGTCAGCCGCCGCGGTAATACGTAGGTGGCAAGCGTTGTCCGGATTTATTGGGCGTAAAGCGAGCGCAGGCGGTTTCTTAAGTCTGATGTGAAAGCCCCCGGCTCAACCGGGGAGGGTCATTGGAAACTGGGAGACTTGAGTGCAGAAGAGGAGAGTGGAATTCCATGTGTAGCGGTGAAATGCGTAGATATATGGAGGAACACCAGTGGCGAAGGCGGCTCTCTGATCTGTAACTGACGCTGAGGCTCG
+
F,,FFFFFFFFFFFFFFFF:FFFFFFFFFFF:FFFFFFFFFFFF,:FFFFFFFFFF::FFFFFFFFFFFFFFFFFFFFFFFFFFFFFFFFFFFFFFFFFFFFF:FFF,FFFFFF:FFFFFF:FFFF,FFFFFFF:FFFFFFFFFF:FF:FFFFFFFFFFFF:FFFFFF:FFFFFFFFFFF:FFFFFF,FF:::FFFFFFFFFFFFFFFFFFFFFFFFFFFFFFFFFFF:FF,FFF:FFF::FFF:F,FFF:
@A00769:42:HV3CFDRXX:1:2101:26485:5243 1:N:0:TTCACGAGAC+GTAACAATCT
GTGTCAGCAGCCGCGGTAATACGGAGGATGCGAGCGTTATCCGGATTTATTGGGTTTAAAGGGTGCGTAGGCGGGTTATCAAGTCAGCGGTAAAATCGTGGAGCTCAACTCCATCCAGCCGTTGAAACTGATGATCTTGAGTGGGCGAGAAGTATGCGGAATGCGTGGTGTAGCGGTGAAATGCATAGATATCATGCAGAACTCCGATTGCGAAGGCAGCATACCGGCGCCCGACTGACGCTGAAGCACGA
+
FFFFFFFFFFFFFFFFFFFFFFFFFFF,FFFFFFFFFFFF:FFFFFFFFFFFFFF,FFFFFFFFFFFFFFFFFFFFFFFFFFFFFFF:FFFFFFFFFFFFF:FFFFFFFFFFFFFFFFFFFFF,,FFFFFFFF:FFFFFF,F:FFFFFFFFFFFFFFFFFFFFFFFFFFFFFFFFFFFFFFFFF:FFFF:FFFFFFFFFFFFF,FFFFFFFFFF:FFFFF::FFFFFFFFFFFFFFFFFFFFFFFFFFFFF
@A00769:42:HV3CFDRXX:1:2101:9453:5368 1:N:0:TTCACGAGAC+GTAACAATCT
GTGCCAGCCGCCGCGGTAATACGTAGGTGGCAAGCGTTGTCCGGATTTATTGGGCGTAAAGCGAGCGCAGGCGGTTTCTTAAGTCTGATGTGAAATCCCCCGGCTCGACCGGGGAGGGTCAGTGGAAACTGGGAGACTTGAGTGCAGAAGAGGAGAGTGGAATTCCATGTGTAGCGGTGAAATGCGTAGATATATGGAGGAACACCAGTGGCGAAGGCGGCTCTCTGGGCTGTAACTGACGCTGAGGCTCG
+
FFF,:F::FFFFFF::,FF:F::F:FF,::F:FFFFFFFFFF,FF:FFFF,:,:FF,FFFFFFFF:FFFF:F:,FFFFFFFFFFF:FFFFFFFFF,,FFFFFFFFFFFF::F:F:::FFFF,FF,FFFFF:FFFFFF:FFFF,FFFFFF:FFFF:FFFFFFFFFF:FFFF:FFFFFFFFF,,F:F::FFF:,,FF,FF,FFFF:,FFFFF::FFFFF:FFFFFFFFF:,FFFFFFFFFFF:FF:FF,FFF:
@A00769:42:HV3CFDRXX:1:2101:7148:5415 1:N:0:TTCACGAGAC+GTAACAATCT
GTGACAGCCGCCGCGGTAATACGTATGTTCCAAGCGTTATCCGGATTTATTGGGCGTAAAGCGAGCGCAGACGGTTATTTAAGTCTGAAGTGAAAGCCCTCAGCTCAACTGAGGAATTGCTTTGGAAACTGGATGTCTTGAGTGCGGTAGAGGAAAGTGGAACTCCATGTGTAGAGGTGAAATGCGTAGATATATGGAAGAACACCAGTGGCGAAGGCGGCTTTCTGGACTGTAACTGACGATGAGGCTCG
+
FFF,FF::,FFFF:FFFFFFFFFFF,F,FF,:FFFFFF,F:FFFFFFFFFFFFFFFFFFFFFFFFFF,FF,FFF:,F:F:FFFF,,F,:FFFFFF,FFFF::FFFFFFF,FFFF,F:FFF::FFFFFFFF:FF:F,FFFFFFFFF,,,FFFFFF:FFFFFFF,FFF:,FFFFFF,FFFFF:FFFFFFFFFFFF,,FFFFFF:FFF,:FFFFFFFFFFFFFFF,FF:::,,FF,FFFFFFF,,FFFF,F:F,
@A00769:42:HV3CFDRXX:1:2101:9155:5415 1:N:0:TTCACGAGAC+GTAACAATCT
GTGCCAGCCGCCGTGGTAATACGTGTGTTCCAAGCGTTATCCGGATTTATTGGGCGTAAAGCGAGCGCAGACGGTTATTTAAGTCTGAAGTGAAAGCCCTCAGCTCAACTGAGGAATTGCTTTGGAAACTGGATGACTTGAGTGCAGTAGAGGAAAGTGGAACTCCATGTGTAGCGGTGAAATGCGTAGATATATGGAAGAACACCAGTGGCGAAGGCGGCTTTCTGGACTGTAACTGACGTTGAGGCTCG
+
,FFFFFFFFFFFFF:FFFFFF:FFF,F:FFF,FF,F,F:FFFFF:FFFFFFFFFFFFFFFFFFFFFFFFF,FFFFFFFFFFFFFFFFFFF,:FFFFFFFFFFFFFFFFFFFFFFFFF,FF,FFFFFFFFFFFFFF::FFFFF:FFFFF,FFFFFFFFFFFFFFF,FFF:FFFFFF:FFFFFFFFFFFFFFFF,:FFFFFFF,FFFFFFF,:FFFFFFF,FF,FFFF,FF:FFFFFFFFFF:F,F:F,F:F,
@A00769:42:HV3CFDRXX:1:2101:5186:5431 1:N:0:TTCACGAGAC+GTAACAATCT
GTGCCAGCCGCCGCGGTAATACGTAGGTGGCAAGCGTTGTCCGGATTTATTGGGCGTAAAGCGAGCGCAGGCGGTTTCTTAAGTCTGATGTGAAAGCCCCCGGCTCAACCGGGGAGGGCCATTGGAAACTGGGGGACTTGAGTGCAGAAGAGGAGAGTGGAATTCCATGTGTAGCGGTGAAATGCGTAGATATATGGAGGAACACCAGTGGCGAAGGCGGCTCTCTGGTCTGTAACTGACGCTGAGGCTCG
+
FF,FFFFFFFFFFFFFFFFFFFF:FFFFFFFF,FFFFFFFFFFFFFFFFFFFF:FFF:FF:FFFFFFFFFFFFFFFFFFFFFFFFFFFFFFFFFFFFFFFFFFFFFFFFFFFFFFFFFFF:FFF:FFFFF:FFFFFFFFFFFFF:FFFFFFFFFFFFFFFFFF:FFFF:F:FF:FFFFFFFFFFFFFFFFFFFFFFFF:FFFFFFFFF:,FFFFF:,FFFFFFFFF,FFFFFF:FFFFFF:FFFFFFFFF,
@A00769:42:HV3CFDRXX:1:2101:27145:5447 1:N:0:TTCACGAGAC+GTAACAATCT
GTGCCAGCCGCCGCGGTAATACGTAGGTGGCAAGCGTTGTCCGGATTTGTTGGGCGTAAAGCGAGCGCAGGCGGTTTCTTAAGTCTGATGTGAAAGCCCCCGGCTCAACCGGGGAGGGTCATTGGAAACTGGGAGACTTGAGTGCAGAAGAGGAGAGTGGAATTCCATGTGTAGCGGTGAAATGCGTAGATATATGGAGGAACACCAGTGGCGAAGGCGGCTCTCTGGTCTGTAACTGACGCTGAGGCTCG
+
:FFFFFFFF:FFFFFFFFFFFFFFFF:FFFFFFFFFF::FFFFFFFFFFFFFFFFFFFFFFFFFFFFFFFFFFFFFFFFFFFFFFFFFFFFFFFFFFFFFFFFFFFFFFFFFFFFFFFFFFFFF:FFFFFFF,FFFFFFFFFF:F:FFFFFFFFFFFFFFFFFFFFFFFFFFFFFFFFFFFFF::FFFFFFF,FFFFFFFFFFFFFFFFFFFFFFFF:FFFFFFFFFFFFFFFFFFFFFF:FFFF:FFFF,
@A00769:42:HV3CFDRXX:1:2101:11523:5478 1:N:0:TTCACGAGAC+GTAACAATCT
GTGTCAGCCGCCGCGGTAATACGTAGGTGGCAAGCGTTGTCCGGATTTATTGGGCGTAAAGCGAGCGCAGGCGGTTTCTTAAGTCTGATGTGAAAGCCCCCGGCTCAACCGGGGAGGGTCATTGGAAACTGGGAGACTTGAGTGCAGAAGAGGAGAGTGGAATTCCATGTGTAGCGGTGAAATGCGTAGATATATGGAGGAACACCAGTGGCGAAGGCGGCTCTCTGGTCTGTGACTGACGCTGAGGCTCG
+
FFFFFFFFFFFFFFFF:FFFFFFFFFFFFFFFFFFFFFFFFFFFFFFFFFFFFFFFFFFFFFFFFFFFFFFFFFFFFFFFFFFFFFFFFFFFF:FFFFFFFFFFFFF:FFFFFFFFFFFFFFFFFFFFF:FFFFFFFFFFFFFFFFFFFFFFF,FFFFFFFFFFFFFFFFFFFFFFFFFFFFFF:FFFFF:FFFFF,FFFF,FF:FFFFFFFF:FF,FFFFF,F:FFFF,FFF,FFFFF:FFFFFFFFFFF
@A00769:42:HV3CFDRXX:1:2101:5032:5509 1:N:0:TTCACGAGAC+GTAACAATCT
GTGTCAGCAGCCGCGGTAATACGTAGGTGGCAAGCGTTGTCCGGATTTATTGGGCGTAAAGCGTGCGCAGGCGGTTTCTTAAGTCTGATGTGAAAGCCCCCGGCTCAACCGAGGAGGGTCATTGGAAACTGGGAGACTTGAGTGCAGACGAGGAGAGTGGAATTCCATGTGTAGCGGTGAAACGCGTAGATATATGGAGGAACACCAGTGGCGAAGGCGGCTCTCTGGTCTGTAACTGACGCTGAGGCTCG
+
F:FFFFFFFFFFFFFFFFFFFFFF:FFFFFFFFFFF::FFFFFFFFFFFFFFFFFFFFFFFFFFFFFFFFFFFFFFFFFFFFFFFFFFFFFFFFFFFFFFFFFFFFFFFFFFFFFFFFFFFFFFFFFFFFFFFFFFFFFFFFFFFFFF,::FFFFFFFFFFFFFFFFFFFFFFFFFFFFF,FFFFFFFFFFFFFFFFFFFFFFFFFFFFF:FFFFFFF:FFFFFFFFFFFF:FFFFF:FFFFF:FFFFFF,
@A00769:42:HV3CFDRXX:1:2101:11098:5556 1:N:0:TTCACGAGAC+GTAACAATCT
GTGTCAGCAGCCGCGGTAATACGTAGGTGGAAAGCGTTATCCGGAGTTATTGGGCGTAAAGGGAACGCAGGCGGTCTTAAAAGTCTGATGTGAAAGCCTTCGGCTTAACCGGAGGAGTGCATTTGAAACGGGGAGACTTGAGTGCAGAGGAGGAGGGTGGATTTCCATGTGTAGCGGTGAATTGCGTGGAGAGATGGAGGAACACCAGTGGCGAAGGCGGCTCTCTGGTCTGTGACTGACGCTGAGGCTCG
+
FFFFFFFFFFFFFFFFFF:,,,,:,,FF:F,,F::,,FFFFF,,,,,FFFF,:,:FFFFFFF:FFF,FF,::,::::,,,FFF,,,,FF:FFF:F::FF,,FF,FFFFFF,FF,,:F:F,::,,FFF,,,FFF,F:,:FF:F:F,,F,,:,FF:F,,:FF:,,F,:FFF,:F,F:FFFFF,,:F:FF,F,:F,,FFF,FF,,,F:F:F,FF:F:,FF:FFF:,F::FF:FFF:,,FFF,:F:FF,FFFFF,
@A00769:42:HV3CFDRXX:1:2101:19931:5697 1:N:0:TTCACGAGAC+GTAACAATCT
GTGACAGCAGCCGCGGTAATAAGAAACCCTTGTAGTCACTGCGGAATATAAACAACTCCGAGCCCACGAGACTTCACGATACGTAGGGTTTGACGTCTGCGGGTTGAACAGGGGGGGGGGGGGGGGGGGTGGGGGGGGGGGGGGGGGGGGGGGGGGGGGGGGGGGGGGGGGGGGGGGGGGGGGGGGGGGGGGGGGGGGGGGGGGGGGGGGGGGGGGGGGGGTGGGGGGGGGGGGGGGGGGGGGGGGGGGGG
+
FFF:FF:FFFFF:FF,FFF:,:,,F:,,:FFFF,F:,,,:,,,,,,F,,:,,:::,FF,,:,,FF::,FF::F:,FF::,:,,F,,,F,:FF:,:F:,:,,F,,:FF,:,,,F,::,FF:,:,F,,,,:,FF:FFF:,:FFFFF,:,FFFFFFF:FFFFFFFF,,FF,F,FFFF,FF,FFFF:FFF,FF,:FF,FF:FFFFF,:FF:FFFFFF,FFFFFF,,,F:FFFFFFFF,:F,F,FF,,F,:FFFFF
@A00769:42:HV3CFDRXX:1:2101:4146:5791 1:N:0:TTCACGAGAC+GTAACAATCT
GTGCCAGCCGCCGCGGTAATACGTAGGTGGCAAGCGTCGTCCGGAATTATTGGGCGTAAAGGGCTCGCAGGCGGTTTCTTAAGTCTGATGTGAAAGCCCCCGGCTCAACCGGGGAGGGTCATTGGAAACTGGGAGACTTGAGTGCAGAAGAGGAGAGTGGAATTCCATGTGTAGCGGTGAAATGCGTAGATATATGGAGGAACACCAGTGGCGAAGGCGGCTCTCTGGTCTGTAACTGACGCTGAGGCTCG
+
FFFFFFFFFFFFFFFFFFFFFFFFFFFFFFFFFFFFFFFFFFFFFFFFFFFFFFFFFFFFFFFFFFFFFFFFFFFFFFFFFFFFFFFFFFFFFFF:FFFFFFFFFFFFFFFFFFFFFFFFFFFFFFFFFFFFFFFFFFFFFFFFFFFFFFFFFFFFFFFFFFFFFFFFFFFFFFFFFFFFFFFFFFFFFFFFFFFFFFFFFFFFFFFFFFFFFFFFFFFFFFFFFFFFFFFFFF:FFFFF:FFFFFFFFF,
@A00769:42:HV3CFDRXX:1:2101:10827:5807 1:N:0:TTCACGAGAC+GTAACAATCT
GTGCCAGCCGCCGCGGTAATACGTAGGTGGCAAGCGTTGTCCGGATTTATTGGGCGTAAAGCGAGCGCAGGCGGTTTCTTAAGTCTGATGTGAAAGCCCCCGGCTCAACCGGGGAGGGTCATTGGAAACTGGGAGACTTGAGTGCAGAAGAGGAGAGTGGAACTCCATGTGTAGCGGTGAAATGCGTAGATATATGGAGGAACACCAGTGGCGAAGGCGGCTCTCTGGTCTGTAACTGACGCTGAGGCTCG
+
FFFFFFFFFFFFFFFFFFFFFFFFFFFFFFFFFFFFFFFFFFFFFFFFFFFFFFFFFFFFFFFFFFFFFFFFFFFFFFFFFFFFF:FFFFFFFFFFFFFFFFFFFFFFFFFFFFFFFFFFFFFFFFFFFF:FFFFFFFFFFFFFFFFFFFFFFFFFFFFFFFFFFFFFFFFFF:FFFFFFFFFFFFFFFFFFFFFFFFF,FFFFFFFFF:,FFFF:FFFFFFFFFFFFFFFFFFFFFFFFFFFFFFFFFF:
@A00769:42:HV3CFDRXX:1:2101:1289:5854 1:N:0:TTCACGAGAC+GTACCAATCT
GTGTCAGCAGCCGCGGTAATACGGAGGATGCTAGCGTTATCAGGATTTATTGGGTTTAAAGGGTGCGTAGGCGGAATGCCAAGTCAGCGGTAAAATCGCGGGGCTCAACCTCGCTCCGCCGTTGAAACTGGCGTTCTTGAGTGTGCGAGGAGTATGCGGAATGCGTGGTGTAGCGGTGAAATGCATAGATATCACGAATAAGTCCGATTGGGAAGGCAGAATACAGGCGCCCAAGTGACGCTGAAGCTCGA
+
FF:,,F,F,,,F,FF,,FFFF,:FFFFFF,:,:,,:F,:F,,F:FFFFF:F,FFFFFFFFF,,F::,FF:F,,:F:F:,,FF:FFF,:,,FFF,FF,,:,F:F,:FF,F:F,F,F,FFF:F:FF,:F,FF::FFF:F:F,FF:,,,,FFFF:F:F:,F,FFFF:FFF,FFFF:,,FFFF,FF:,,F,,FF,F,FF,,F,,:,F:,,FFF:,::,:,,FF,:,F:,F,,:,,F::,,FF,,,FFF,,,,:F:
@A00769:42:HV3CFDRXX:1:2101:3079:5885 1:N:0:TTCACGAGAC+GTAACAATCT
GTGTCAGCCGCCGCGGTAATACGTAGGTGGCAAGCGTTGTCCGGATTTATTGGGCGTAAAGCGAGCGCAGGCGGTTTCTTAAGTCTGATGTGAAAGCCCCCGGCTCAACCGGGGAGGGTCATTGGAAACTGGGAGACTTGAGTGCAGAAGAGGAGAGTGGAATTCCATGTTTAGCGGTGAAATGCGTAGATATCTGGAGGAACGCCAGTGGCGAAGGCGGCTCTCTGGTCTGTAACTGACGCTGAGGCTCG
+
,FF:FF,FF,FF,,FFF:,FFFFFF,,FFFF:FFFF,,FF,F,FFF:F,::F,,F,,F,FFF,FF:FFFFF,F:F:FFFF::FFFFFF,,,F,F:FFFFF::FFFF,:FF:FFFFF,:FFFF:FF:FF,,FFFFFFF,:FF,FFF,::FFFF:FFF,::FFFFFF,:F,,,FFFFFFF,:F,FF,F:F:F:,F,FFF,FF:,,,FF::FF:FFFFF,FF,F:F:FFFF::FFFF,FFFF,:,F,FF,FFF,
@A00769:42:HV3CFDRXX:1:2101:12988:5948 1:N:0:TTCACGAGAC+GTAACAATCT
GTGTCAGCAGCCGCGGTAACCCCATGGCGCATTAGATACCCCAGTAGTCC
+
FFFFFFFFFFFFFFFFFFFFFFFFFFFFFFFFFFFFFFFFFFFFFFFFF:
@A00769:42:HV3CFDRXX:1:2101:15971:5979 1:N:0:TTCACGAGAC+GTAACAATCT
GTGTCAGCAGCCGCGGTAATACGTAGGTGGCAAGCGTTGTCCGGATGTATTGGGCGTAAAGCGAGCGCAGGCGGTTTCTTAAGTCTGATGTGAAAGCCCCCGGCTCAACCGGGGAGGGTCATTGGGACCTGGGAGACTTGTGTGCGGAAGAGGGGGGTGGGAGGCGATGTGTAGCGGTGGGGGGGGGGGGTGGGTGGTGGGGCGCGGGGGGGGGTGGGGGCGGGGGGGGCGGTGGGTGTGGCTGTGGGTGG
+
:FFFFFFFFFFFFF,FFFF:FF:,,FFFFFFFFFFFFFFFF,:F,F,F,F:FFFFF,FFF:,FF,FFF:FF,FFFFFFFFF:FF:FF,,FFFF,,FFFFF,F:,,,,,F,:FFF:FFF::,,FFF,,,,FFFFFF,F:FF,F:F,,F,FF,:F,F,FFFF,,,:,F,,F,F,,F,FF,:,,,FF,FF,F,,:,,,FF,FF,:,,,:,F,FF,FF:FF,FF,,F,F:FF,,,F:F,F,F:F:,,F,FF,:,F
@A00769:42:HV3CFDRXX:1:2101:12653:6057 1:N:0:TTCACGAGAC+GTAACAATCT
GTGCCAGCCGCCGCGGTAAATTAGAAACCCCAGTAGTCC
+
FFF,FFFFFFFFFFFFFFFFFFFFFF,F:FFFFFFFF:F
@A00769:42:HV3CFDRXX:1:2101:18322:6167 1:N:0:TTCACGAGAC+GTAACAATCT
GTGCCAGCCGCCGCGGTAATACGTAGGTGGCAAGCGTTGTCCGGATTTATTGGGCGTAAAGCGAGCGCAGGCGGTTTCTTAAGTCTGAGGTGAAAGCCCCCGGCTCAACCGGGGAGGGTCATTGGAAACTGGGAGACTTGAGTGCAGAAGAGGAGAGTGGAATTCCATGTGTAGCGGTGAAATGCGTAGATATATGGAGGAACACCAGTGGCGAAGGCGGCTCTCTGGTCTGTAACTGACGCTGAGGCTCG
+
FFFFF,:FFFFFFFFFFFF:FFFFFFFFFFFFFFFFFFF:FFFFFF,:FFFFFFFFF:FFFF:FFFFFFFFFFFFFFFFFFFFFFFFF,FFF:,FFFFFFFFFFFFFFFFFFFFFFFFFFFF,FFFF:FFFFFFFF:FFFFFFFFFFF:FFFFFFFF:FFF,FFF:FFFFFF:FFF:FFF::FF:FF,F:F:,:FFFFFF:,FFFFFFFF:FFFFFFFFFFF:F:FFFFFFFF,,,F,,FFF::FFFFFF,
@A00769:42:HV3CFDRXX:1:2101:26214:6245 1:N:0:TTCACGAGAC+GGAACAATCT
GTGTCAGCAGCCGCGGTAATACGTAGGTGGCAAGCGTTGTCCGGATTTATTGGGCGTAAAGCGAGCGCAGGCGGTTTCTTAAGTCTGATGTGAAAGCCCCCGGCTCAACCGGGGAGGGTCATTGGAAACTGGGAGACTTGAGTGCAGAAGAGGAGAGTGGAATTCCATGTGTAGCGGTGAAATGCGTAGATATATGGAGGAACACCAGTGGCGAAGGCGGCTCTCTGGTCTGTAACTGACGCTGAGGCTCG
+
FFFFFFFFFFFFFFFFFFFFFFFFFFFFFFFFFFFFFFFFFFFFFFF,FFFFFFFFFFFFFFFFFFFFFFFFFFFFFFFFFFFFF:FFFFFFFFFFFFFFFFFFFFFFFFFFFFFFFFFFFFFFFFFFFFFFFFFFFFFFFFFFFFFFFFFFFFFFFFFFFFFFFFFFFFFFFFFFFFFFFFFFFFFFFF::FFFFFFFFFFFFFFFFFFFFFFFFFF:FFFFFFFFFFFFFFFFFFFFFFFFFFF,FFF,
@A00769:42:HV3CFDRXX:1:2101:32072:6433 1:N:0:TTCACGAGAC+GTAACAATCT
GTGCCAGCAGCCGCGGTAATACGTAGGTGGCAAGCGTTGTCCGGATTTATTGGGCGTAAAGCGAGCGCAGGCGGTTTCTTAAGTCTGATGTGAAAGCCCCCGGCTCAACCGGGGAGGGTCATTGGAAACTGGGAGACTTGAGTGCAGAAGAGGAGAGTGGAATTCCATGTGTAGCGGTGAAATGCGTAGATATATGGAGGAACACCAGTGGCGAAGGCGGCTCTCTGGTCTGTAACTGACGCTGAGGCTCG
+
FF:FF:FFFFFFFFFFFFFFFFFF:FFFFFFFFFFFF:FFFFFFFFF:F:FFFFFFFFFFFFFFFFFFFFFFFFFFFFFFFFFFFFFFFFFFFFFFFFFFFFFFFFFFFFFFFFFFFFFFFF:FFFFFFFFFFFFFFFFFFFFFF:FF:FFFFFFFFFFFFFFFFFFFFFFFFFFFFFFF:FF:FFFFFFFFFFFFFF:F:FFFFFFFFFFFFFFFFFFFFFF:FFFFFFFFFF:F::FF:FFFFF:FFF:
@A00769:42:HV3CFDRXX:1:2101:8594:6449 1:N:0:TTCACGAGAC+GTAACAATCT
GTGTCAGCAGCCGCGGTAATACGTAGGTGGCAAGCGTTGTCCGGAATTATTGGGCGTAAAGGGCTCGCAGGCGGTTTCTTAAGTCTGATGTGAAAGCCCCCGGCTCAACCGGGGAGGGTCATTGGAAACTGGGAAACTTGAGTGCAGAAGAGGAGAGTGGAATTCCACGTGTAGCGGTGAAATGCGTAGAGATGTGGAGGAACACCAGTGGCGAAGGCGACTCTCTGGTCTGTAACTGACGCTGAGGCTCG
+
FFFFFFFFFFFFFFFFFFFFFFFFFFFFFFF:FFFFFFFFFFFFFFF,FFFFFFFFFFFFFFFFFFFFFFFFFFFFFFFFF:FFFFFFFFFFF:FFFFFFFFFF:FFF:FFFFF:FFFFFFFFFFFFFFFFFFFFFFFFFFFFFFFFF,FFFFFF:FFFFFFFFFFFFFFFFFFFFFFFF:FFFFFFFFFFFFFFFFFFFFFF:FFF:FFFFFFFFFFFF,FFFFFF:FFFFFFF:FFF,FFFFFFFFFF,
@A00769:42:HV3CFDRXX:1:2101:18774:6449 1:N:0:TTCACGAGAC+GTAACAATCT
GTGTCAGCCGCCGCGGTAATACGTAGGTGGCAAGCGTTCTCCGGAATGATTGGGCGCAAAGGGTGAGCAGGCGGTTCTTCAAGTCATGAGTGAAAGGCAGAATCTTAACTTCTGTTGGCTGATGAGACTGGAGAACTTGAGTACAGGAGAGGGCGGCGGAACTCCATGTGTAGCGGTAAAATGCGTAGAGATCTGGGAGAACACAAGTGGCGACGGCGGCCGCCTGGACTGAAACTGACGCTCAGGCACGA
+
FFFF:,FF,:F:FFFFFFF,:F:,FFFF:FF:F,F:,F,,,FFFFF,:FFFF,F::FFFFFFF,:F,F:,:FFFF,F:,,FF,FFF:F::,:FF:FFF::FF,F:FFF,FF:::FF,F,:FFFF:::FFF,,FF:FFFFFFFF:FFFFFFFFFFFFFFFF,FFFF:FFFFF:FF:FF,,F,FF,FF:FF::F,FFF,::,,F,:,::FFFFF,,::FFFF:FFFF:F,,FF,:FF:FFF:F,FFF,F,,FF
@A00769:42:HV3CFDRXX:1:2101:18774:6480 1:N:0:TTCACGAGAC+GTAACAATCT
GTGTCAGCCGCCGCGGTAATACGTAGGTGGCAAGCGTTATCCGGAATGATTGGGCGCAAAGGGTGAGCAGGCGGTTCTTCAAGTCATGAGTGAAAGGCAGAAGCTTAACTTCTGTTGGCTGATGAGACTGGAGAACTTGAGTACAGGAGAGGGCGGCGGAACTCCATGTGTAGCGGTAAAATTCGTAGAGATATGGAAGAACACCAGTGGCGAAGGCGGACGCCTGGACTGAAACTGACTCTCAGACACGA
+
F:FFF:::,FFFFFFFFFF,FFFFF,,F:,FFFFFF:FFFFFFF:F:FFFFFFF:FF::F:FFFFFFFFF:FFFF:FFFFFFFFF::FFFFFF:FFFFFFFFFF:FFFFFFFFF,FF:FFFFFFFFFFFF,FFFFFF,FFFFF,F::FFFFFFF:FF,FFFF:FFFF:FF,FF,FF,FFFFF,FFFFFF:FFFFF,FFFFF,FF,FFF:,FFF:,:FF:,F,FF,,,FF,F,,FFF,FF,FFFFF,:FF,F
@A00769:42:HV3CFDRXX:1:2101:8386:6621 1:N:0:TTCACGAGAC+GTAACAATCT
GTGCCAGCAGCCGCGGTAATACGTATGTTCCAAGCGTTATCCGGATTTATTGGGCGTAAAGCGAGCGCAGACGGTTATTTAAGTCTGAAGTGAAAGCCCTCAGCTCAACTGAGGAATTGCTTTGGAAACTGGATGACTTGAGTGCAGTAGAGGAAAGTGGAACTCCATGTGTAGCGGTGAAATGCGTAGATATATGGAAGAACACCAGTGGCGAAGGCGGCTTTCTGGACTGTGACTGACGTTGAGGCT
+
FFFFFFFFFFFFFFFFFFFFFFFFFFFFFF::FFFFFFFFF,FFFF:::FFFFFFFFFFFFFFFFFFFFF::FFFFFFFFFFFFFFF,FFFFFF:FFFFFFFFFFFFFFFFF:FF:FFF,:FFFFFFFFFFF:FF:::FFFFFFFFFF:FFFFFFFFFFF:FFFFFFFFFFFFFFFFFF::FFFF:FFFFFFFFF:FF:FFFF,F,FFFFFFFFFFF,:FFFFFFFFFFFFFFF,F:FF:,FF:FF,FF
@A00769:42:HV3CFDRXX:1:2101:15826:6637 1:N:0:TTCACGAGAC+GTAACAATCT
GTGTCAGCAGCCGCGGTAATACGTAGGTGGCAAGCGTTGTCCGGATTTATTGGGCGTAAAGCGAGCGCAGGCGGTTTCTTAAGTCTGATGTGAAAGCCCCCGGCTCAACCGGGGAGGGTCATTGGAAACTGGGAGACTTGAGTGCAGAAGAGGAGAGTGGAATTCCATGTGTAGCGGTGAAATGCGTAGATATATGGAGGAACACCAGTGGCGAAGGCGGCTCTCTGGTCTGTAACTGACGCTGAGGCTCG
+
FFFFFFFFFFFFFFFFF,FFFFFFFFFFFFFFFFFFFFFFFFFFF,F,FF:FFFFFFFFFFFFFFFFF:FFFFFFFFFFFFFFFFFFFFFFFFFFF:FFFFFFFFFFFFFFFFFFFFFFFFFFFFFFFFFFFFFFFFFFFFFF:FFFFFFFFFFFFFFFFFFF:FFFFFF:FFFFFFFFFFFFFFFFFFFFFF:F,FF:FF,,FF,F:FFF:FFFFFFFFFFFFFFFFFFFFFFF:F:F:F:F,FF,FFF,
@A00769:42:HV3CFDRXX:1:2101:21287:6699 1:N:0:TTCACGAGAC+GTAACAATCT
GTGCCAGCAGCCGCGGTAATACGTAGGTGGCAAGCGTTGTCCGGATTTATTGGGCGTAAAGCGAGCGCAGGCGGTTTCTTAAGTCTGATGTGAAAGCCCCCGGCTCAACCGGGGAGGGTCATTGGAAACTGGGAGACTTGAGTGCTGAAGAGGAGAGTGGAATTCCATGTGTAGCGGTGAAATGCGTAGATATATGGAGGAACACCAGTGGCGAAGGCGGCTCTCTGGTCTGTAACTGACGCTGAGGCTCG
+
FFFFFFFFFFFFFFF:FFFFFFFFFFFFFFF,FFF:FFFFF,FFFF::FFFFFFFFFFFFFFFFFFFFFFFFF:F:FFFFFFFFFFFF:FFFF:FFFFFFFFFF:FFF:FFFFF:FFF,FFFFFFF,FF:F::FFFF:FFFFFF,,F:,FF:FFFFFFFF,,FFF::FFFFFF:F:F:FFF:FFFFF,FFFF:FFFFFFF,FF:F:FFF:FFFFFFFFFF:FFF:FFFFFFF::,F:FFFFFFFFFF:,FF
@A00769:42:HV3CFDRXX:1:2101:19777:6715 1:N:0:TTCACGAGAC+GTAACAATCT
GTGCCAGCAGCCGCGGTAATTAGAAACCCTTGTAGTCCCTGTGTATTATACACAACTCAGAGCCCACGAGACTTAACGTGACATCTGGTTTGGCGTCTTGTGGGTGAACAGGGGGGGGGGGGGGGGGGGGGGGGGGGTGGGGGGGGGGGGGGGGGGGGGGGGGGGGGGGGGGGGGGGGGGGGGGGGGGGGGGGGGGGGGGGGGGGGGGGGGGGGGGGGGGGGGGGGGGGGGGGGGGGGGGGGGGGGGGGGG
+
FFFF:FFFFFFFFFFFFFFFFFFFFF,,:FF,F:F:,,,F,,,F,,F::F,:,F,,F,,,:,FFFF,::FFFF:,F:,,:FF,F,,,FF,FF,::F,:,,,F,,F,:F,,,,,:,,:FF:F::,F::::,FFFFFF:,FFFF,F,FFF,F,FFFF:F,FF,F:FFFF,F,FF:FFFFFFF,F,F:FF::FF:,FF:FFFFFFFF:FFFFFFFFFFFFFFFFFFFF,FF:::FF,F:FFF:F::F,FFFF,:
@A00769:42:HV3CFDRXX:1:2101:17870:6731 1:N:0:TTCACGAGAC+GTAACAATCT
GTGTCAGCAGCCGCGTAATACGTAGGTGGCAAGCGTTGTCCGGATTTATTGGGCGTAAAGCGAGCGCAGGCGGTGTCATAAGTCTGATGTGAAAGCCCCCGGCTCAACCGGGGAGGGTCCTTGGAAACTGGGAGGCTTGAGTGCAGGAGGGGAGAGTGGCATTCCATGTGTAGCGGTGACATGCGTAGATATATGGAGGAACACCCGTGGCGACGGCGGCTCTCTGGGCTGTAACTGACGCTGAGGCACGA
+
FFFFFF:F,FFFFFFF:FF,FF,F:FF,F:FFF:F,F:,,FFF,F,,F,F:FF,:FFFF:FFFFF:,,:FFFFF,FF,F:FFF::FFFF:F:,FFFFFFF:F:F:F::FFFFF:FFFF:,FF,FF,,F:FFF,F,,F,:,F:FFF,,:,,:F,:,,:FF,:F:,FFFF:FF,FFFF:F,FFF:,FFFFF,FFF,:F:FF:FF:FF,,,::FFF:FF:F,FF:::FF,,F:::F,,,:F::FFFFF,,,F::
@A00769:42:HV3CFDRXX:1:2101:5674:6746 1:N:0:TTCACGAGAC+GTAACAATCT
GTGTCAGCAGCCGCGGTAATACGTAGGTGGCAAGCGTTGTCCGGATTTATTGGGCGTAAAGCGAGCGCAGGCGGTTTCTTAAGTCTGATGTGAAAGCCCCCGGCTCAACCGGGGAGGGTCATTGGAAACTGGGAGACTTGAGTGCAGAAGAGGAGAGTGGAATTCCATGTGTAGCGGTGAAATGCGTAGATATATGGAGGAACACCAGTGGCGAAGGCGGCTCTCTGGTCTGTAACTGACGCTGAGGCTCG
+
FFFFFFFFFFFFFFFFFFFFFFFFFFFFFFFFFFFF::FFFFFFF:FFFFFFFFFFFFFFFFFFFFFFFFFFFFFFFFFFFFFFFFFFFF:FFFFFFFFFFFFFFFFFFFFFFFFFFFFFFFFFFFFF:FFFFFFFFFFFFFFFFFFFFFFFFFFFFFFFFFFFFFFFFFFFFFFFFFFFFFFFF:FFFFFFFFFF::FFFFFFFFFFFFFFFFFFFFFFFFFFFFFFFFFFFFFFFFFF,FFFFF,FFF,
@A00769:42:HV3CFDRXX:1:2101:27353:6809 1:N:0:TTCACGAGAC+GTAACAATCT
GTGTCAGCAGCCGCGGTAATACGTATGTTCCAAGCGTTATCCGGATTTATTGGGCGTAAAGCGAGCGCAGACGGTTATTTAAGTCTGAAGTGAAAGCCCTCAGCTCAACTGAGGAATTGCTTTGGAAACTGGATGACTTGAGTGCAGTAGAGGAAAGTGGAACTCCATGTGTAGCGGTGAAATGCGTAGATATATGGAAGAACACCAGTGGCGAAGGCGGCTTTCTGGACTGTAACTGACGTTGAGGCTCG
+
FFFF:FF:FFFFFFFFFFFFFFFFFFFFFFF:FFFFFF:FF:FFFFFFFFFFFFFFFFFFFFFFFFFFFF:FFFFFFFFFFFFFFFFFFFFFFFFFFFFFFFFFFFFFF::FFFFFFFFFFFFFF,FF,FFFFFF,FFFFFFFFFFFFF,FFFFFFFFFFFFFFF:FFFFFFFFFFFFF,FFFFF:F:FFFFFFFFFFFF:FFFF,FFFF:FF:F:F:FFFFFFFFF,FFFFFF:FFFFFFFF:FFFFFF,
@A00769:42:HV3CFDRXX:1:2101:15881:6825 1:N:0:TTCACGAGAC+GTAACAATCT
GTGTCAGCAGCCGCGGTAATACGTAGGTGGCAAGCGTTGTCCGGATTTATTGGGCGTAAAGCGAGCGCAGGCGGTTTCTTAAGTCTGATGTGAAAGCCCCCGGCTCAACCGGGGAGGGTCAGTGGAAACTGGGAGACTTGAGTGCAGAAGGGGAGAGTGGAATTCCATGTGTAGAGGGGAAATGCGTAGATAGATGGAGGAACACCAGTGGCGAAGGCGGCTCTCTGGTCTGTAACTGACGCTGAGGCTCG
+
FF:FFF:FF:,F::::FFFFF:FF::FF:FFFFF,FF::F,FFFFF,,F:F,F,:,,F,F:F,FFFFF:,F:FFFFFFFFFFFF,F:FFFFFFF,FFFF:,:F,,FFFF,F,FF,FFFFFF,:F:F:F,FFFFFFF,:FF:FFFF::F:,,F:FFFF,FF,F,FF,,F::FF,F,F,,FF,,,,,F,,,,F:,FF:,:FFFFF:F,FFFFF:F,:FF,:FFFFFFFFF,,F:FFF,,FF,FF,F,FF:F,,
@A00769:42:HV3CFDRXX:1:2101:1262:6934 1:N:0:TTCACGAGAC+GTAACAATCT
GTGTCAGCCGCCGCGGTAATACGTAGGTGGCAAGCGTTGTCCGGATTTATTGGGCGTAAAGCGAGCGCAGGCGGTTTCTTAAGTCTGATGTGAAAGCCCCCGGCTAAACCGGGGAGGGTCATTGGAAACTGGGAGACTTGAGTGCCGAAGAGGAGAGTGGAATTCCATGTGTAGCGGTGAAATGCGTAGATATATGGAGGAAAACCAGTGGCGAAGGCGGCTCTCTGGTCTGTCACTGACGATGAGGCTGG
+
::FFFFF::FF::FF:FFFFFF:FF,::,:FFF:::F:FFF,F:F:FFFFF:F:F:,FFF:F:F:,FFFFFFFF:FFFFFF:,FFFFF:FFFFFF,F,::F,:F,,FF,F:,:FFFF,F:FFFF,F::,:F,:,FF,,FFF,FF,,FF::F:F,::FF:F,:FF,F:F:,,F:F,F,F:,,:FF,,,,,:FFFFF:,FF:,,,:,F,FFF:,,,:F,,F:,:FF,:FFF:FFF,,,F,:,F,:,,FF,F,,
@A00769:42:HV3CFDRXX:1:2101:13467:6934 1:N:0:TTCACGAGAC+GTAACAATCT
GTGTCAGCCGCCGCGGTAATACGTATGTTCCAAGCGTTTTCCGGATTTATTGGGCGTAAAGCGAGCGCAGACGGTTATTTAAGTCTGAAGTGAAAGCCCTCAGCTCAACTGAGGAATTGCATTGGAAACTCGATGACTTGAGTGCAGGAGAGGAAAGTGGAACTCCATGTGTAGCGGTGAAATTCGTAGATATATGGAGGAACACCAGTGGCGAAGGCGGCTTTCTGGAGTGTAACTGACGGTGAGGCTCG
+
FFFFFFFF,FFFFFFFFFFFFFF,F,FF::,:FFFF:F,F:F:FFFFFF,FFFFFFFFFFFFFFFFF:FF,FFFF,FFFFFFFF,FF,,FFFFFF,FFFF,:FFFFFFF,,FFFF::FFF,F:F::FFFF,:F:F:F:F:FFF,FF,,FFFFF:FFFFFFFF,FF:,:FFFFFFF:F:FFFF,:F,:FFFFFF:FFFF,FF:F:FFFFFFF,FF:F:FFFFF,:,FF,,,,F:FFF:FF:F,FF:F,,FF:
@A00769:42:HV3CFDRXX:1:2101:1253:6950 1:N:0:TTCACGAGAC+GTAACAATCT
GTGTCAGCCGCCGCGGTAATACGTAGGTGGCAAGCGTTGTCCGGATTTATTGGGCGTAAAGCGAGCGCAGGCGGTTTCTTAAGTCTGATGTGAAAGCCCCCGGCTCAACCGGGGAGGGTCATTGGAAACTGGGAGACTTGAGTGCCGAAGAGGAGAGTGGAATTCCATGTGTAGCGGTGAATTGCGTAGATGTATGGAGGAACACCAGTGGCGTAGGCGGCTCTCTGGTCTGTAGCTGACGCTGGGGCTCG
+
FFFFF:FFFFFFF:FFFFFFFFFFFFFFF:FFFFFFFFFFF:FFF:FFFF:FFFFFFFF:FFFFFFFFFFFFFFFFFFFF:FFFFFFFFFFF,F:F::FFFFFFF,::,FFFFF:FFFFF,FFFFF:F,:F:F:,F,FFFF:FF,,FF,F:FF:FFFFFF,,FF,FFFF,F,:F:FFFF:,,FF,FFF:,F,F,FF,,FF,,,::,FF,FF:F,:FF:FF:F,,:FFF:,F::,,,:F,,F,FF,FF,F,F
@A00769:42:HV3CFDRXX:1:2101:12427:7075 1:N:0:TTCACGAGAC+GTAACAATCT
GTGCCAGCAGCCGCGGTAATACGTAGGTGGCAAGCGTTGTCCGGATTTATTGGGCGTAAAGCGAGCGCAGGCGGTTTCTTAAGTCTGATGTGAAAGCCCCCGGCTCAACCGGGGAGGGTCATTGGAAACTGGGAGACTTGAGTGCAGAAGAGGAGAGTGGAATTCCATGTGTAGCGGTGAAATGCGTAGATAGATGGAGGAACACCAGTGGCGAAGGCGGCTCTCTGGTCTGTAACTGACGCTGAGGCTCG
+
,FFF,F::FFFFF:FFFFFFFFF:FFFFFFFF,FFF:,FFF:FFFF,,FFFFFF:FFFFFFFFFFFFFFFFFFFFFFFF:FFF,F:FFFFF:FF,FFFFFFFF::FF,F:FFF::FFF:F:,FFF:FF,,FFF:FF:F::FF:F:,:F,::FFFFF,FFFFFFFFF,FFFFF:F:FF:FFFFFF:F:FFF,:,FFFFFFFF:F,:FFFFFFFF:FFF:F:FF:,F:FFFFFFF,FFFFF:FFFFFFFF:F:
@A00769:42:HV3CFDRXX:1:2101:19678:7106 1:N:0:TTCACGAGAC+GTAACAATCT
GTGTCAGCCGCCGCGGTAATCCATTAGAAACCCTGGTAGTCCCTGTCTTTATACACATCTCCGAGCCCACGAGACTTCACGAGACATCTCGTATGCCGTCTTCTGCGTGAAAAGGGGGGGGGGGGGGGGGGGGGGGGGGGGGGGGGGGGGGGGGGGGGGGGGGGGGGGGGGGGGGGGGGGGGGGGGGGGGGGGGGGGGGGGGGGGGGGGGGGGGGGGGGGGGGGGGGGGGGGGGGGGGGGGGGGGGGGGGG
+
FFFFFFFFFFFFFFFFFFFFFFFFFFFFFFFFFFFFFFFFF:FFFFFFFF:FFFFFFFFFFFFFFFFFFFFFFFFFFFFFFFFFFF:F,FFFFF:F,FFFFF,,F:,,F::,,,,F:FF:FFFFFFFFFFFFFFFFFFFFFFFFFFFFFFFFFFFFFFFFFFFFFFFF:FFFFFFFFFFFFFFFFFFFFFFFFFFFFFFFFFFFFFFFFFFFFFFFFFFFFFFFFFFFFFFFFFFFFFFFFFFFFFFFFFF
@A00769:42:HV3CFDRXX:1:2101:2844:7232 1:N:0:TTCACGAGAC+GTAACAATCT
GTGCCAGCCGCCGCGGTAAGATTAGAAACCCCCGTAGTCC
+
FFFFF:FFFFFFFFFFFFFFFFFFFFFFFFFFFFFFFFFF
@A00769:42:HV3CFDRXX:1:2101:20302:7247 1:N:0:TTCACGAGAC+GTAACAATCT
GTGCCAGCAGCCGCGGTAATACGTAGGTGGCAAGCGTTGTCCGGATTTATTGGGCGTAAAGCGAGCGCAGGCGGTTTCTTAAGTGTGATGTGAAAGCCCCCGGCTCAACCGGGGAGGGTCATTGGAAACTGGGAGACTTGAGTGCGGAAGAGGAGAGTGGAATTCCATGTGTAGCGGTGAAATGCGTAGATATATGGAGGAACACCAGTGGCGAAGGCGGCTCTCTGGTCTGTAACTGACGCTGAGGCTCG
+
FFF,FFFFFFFFFFFF:F:FFFFFFFF:FF:FFF:FF,FF,:FFF::FF:FFFFFF:F:FFFFFFFFF,FFFFF:FF:FF,FFF,,F,FFFFFF,,:FFFFFFFFF,F:FFFFFFFFFF:::FFFF,FF:FF,:FFFF,:FFF:F,:,:FFFFFF:FFFFFFFFFFFFFF:F:F:FF:FF:,FFFF::F:FF::FFFFFF:FF,FFFFFFF:FF:FFFFFFFF:F:FF::FFFFF:FF::,FFFFF:,FF,
@A00769:42:HV3CFDRXX:1:2101:23411:7247 1:N:0:TTCACGAGAC+GTAACAATCT
GTGTCAGCAGCCGCGGTAATACGTAGGTGGCAAGCGTTGTCCGGAATTATTGGGCGTAAAGGGCTCGCAGGCGGTTTCTTAAGTCTGATGTGAAAGCCCCCGGCTCAACCGGGGAGGGTCATTGGAAACTGGGAAACTTGAGTGCAGAAGAGGAGAGTGGACTTCCATGTGTAGCGGTGAAATGCGTAGATATATGGAGGAACACCAGTGGCGAAGGCGGCTCTCTGGTCTGTAACTGACGCTGAGGCTCG
+
FFFFFFFFFFFFFFFFFFFFFFFFFFFFFFFFFFFFFFFFF:FFFFF,FFFFFFFFFFFFFFFFFFFFFFFFFFFFFFFFFFFFFFFFFFFFF:FFFFFFFFFFFFFFFFFFFFFFFFFFF:FFFFFFFFFFFF::F:FFFFFFFFFFFFFFFFFFFFFF:,FFFFFFFFFFFFFFFFFF:FFFFFFFFFFFFFFF:FFFFFFFF:FFFFFFFFFFFFFFFFFFFFFFFFFFF:FFFFFF:FFFFFFF:FF
@A00769:42:HV3CFDRXX:1:2101:32506:7247 1:N:0:TTCACGAGAC+GTAACAATCT
GTGTCAGCCGCCGCGGTAATACGTAGGTGGCAAGCGTTGTCCGGATTTATTGGGCGTAAAGCGAGCGCAGGCGGTTTCTTAAGTCTGATGTGAAAGCCCCCGGCTCAACCGGGGAGGGTCATTGGAAACTGGGAGACTTGAGTGCAGAAGAGGAGAGTGGAATTCCATGTGTAGCGGTGAAATGCGTAGATATATGGAGGAACACCAGTGGCGAAGGCGGCTCTCTGGTCTGTCACTGACGCTGAGGCTCG
+
FFFFFFFFFFFFFFFFFF:FFFFFFFFFFFFFFFFFF:FFFFFFF:F:FFFFFFFFFFFFFFFFFFFFFFFFFFFFFFFFFFFFFFFFFFFFFFFFFFFFFFFFFFFFFFFFFF:FFFFFFFFFFF,FFFFFFFF:F::FFFFFFFFF,FFFFFFFFFFFFF:FFFFF:FFFFFFFFFFF,FFFFFFFF:FFF,::FFFFFFF:FFFFFFFFFF,FFFFFFFFFF,:FFF,FF,:FFFFF,F:F:F:,F::
@A00769:42:HV3CFDRXX:1:2101:26115:7263 1:N:0:TTCACGAGAC+GTAACAATCT
GTGTCAGCAGCCGCGGTAATACGTAGGTGGCAAGCGTTGTCCGGATTTATTGGGCGTAAAGCGAGCGCAGGCGGTTTCTTAAGTCTGACGTGAAAGCCCCCGGCTCAACCGGGGAGGGTCATTGGAAACTGGGAGACTTGAGTGCAGAAGAGGAGAGTGGAATTCCATGTGTAGCGGTGAAATGCGTAGATATATGGAGGAACACCAGTGGCGAAGGCGGCTCTCTGGTCTGTAACTGACGCTGAGGCTCG
+
FFFFFFF:FFFFFFFFFFF:FFFFFFFFFFFFFFFFFFFFF:FFFFFFFFFFFFFFFFFFF:FFFFFF,FFFFFFFFFFF:FFFFFFF:FFFFFFFFFFFFFFFFFF:FFFFFFFFFFFFFFFFFFF:F:FFFFFFFFFFFFFFFFFFFFFFFFFFF:FFF:FFFFFFFFFFFFF,FFFFF:F:FFFFFF,FFFF:FFFFF:FFF:FFFFFFFFFF:FFFFFFFFFFFFFF,FF,:FFFFFFFFFFFFFFF
@A00769:42:HV3CFDRXX:1:2101:8522:7357 1:N:0:TTCACGAGAC+GTAACAATCT
GTGTCAGCAGCCGCGGTAATACGTAGGTGGCAAGCGTTGTCCGGATTTATTGGGCGTAAAGCGAGCGCAGGCGGTTTCTTAAGTCTGATGTGAAAGCCCCCGGCTCAACCGGGGAGGGTCATTGGAAACTGGGAGACTTGAGTGCAGAAGAGGAGAGTGGAATTCCATGTGTAGCGGTGAAATGCGTAGATACATGGAGGAACACCAGTGGCGAAGGCGGCTCTCTGGTCTGTAACTGACGCTGAGGCTCG
+
FFFFFFFFFFFFFFFFFFFFFFFFFFFFFFFF:FFFFFFFFFFFFFFFFFFFFFFFFFFFFFFFFFFFFFFFFFFFFFFFFFFFFFFF:FFFFFFFFFFFFFFFF:F,FFFFFFFFFFFFFFFFFFFFFFFFF:FFFFFFFFFFFFF::FFFFFFFF,FFFFFFFF:FFFF::FFFFFFFF:FFFFF:FFFF,FFF,FFFFFFFFFFFF:FFFFFFFFFFFFFFFFFFFFFFFFFFFFFFFFFFFFFFFF:
@A00769:42:HV3CFDRXX:1:2101:10484:7373 1:N:0:TTCACGAGAC+GTAACAATCT
GTGCCAGCAGCCGCGGTAATACGTAGGTGGCAAGCGTTATCCGGATTTATTGGGCGTAAAGAGAACGCAGGCGGTCTTTTAAGTCTGATGTGAAAGCCTTCGGCTTAACCGGAGTAGTGCATTGGAAACTGGGAGACTTGAGTGCAGAAGAGGAGAGTGGAACTCCATGTGTAGCGGTGAAATGCGTAGATATATGGAAGAACACCAGTGGCGAAAGCGGCTCTCTAGTCTGTAACTGACGCTGAGGTTCG
+
FFFFFFFFFFFFFFFFFFFFFFFFFFFFFFFFFFFFFFFFFFFFFFFFFFFFFFFFFFFFF:FFFFFFFFFFFFFFFFFFFFFFFFFFFFFFFFFFFFFFFFFFFFFFFFFFF:FFFFFF:FFFFF:FFFFF,FFFFFFFFFFFFFFFFFFFFFF:FFFF:FFFFFFFFFFF:FFFF:FF:FFF:F:F:FFFFFF:F,FFF:FF,FFFFF,FFF,FFFFFFFFFFFFFFFFFF:FFFFF,,FF:FF,F,F,
@A00769:42:HV3CFDRXX:1:2101:12038:7373 1:N:0:TTCACGAGAC+GTAACAATCT
GTGCCAGCCGCCGCGGTAATACGGAGGATGCGAGCGTTATCCGGATTTATTGGGTTTAAAGGGTGCGTAGGCGGATTTTTAAGTCAGCGGTAAAATGTCCGGGCTCAACCCGGGCCGGCCGTTGAAACTGGGGATCTTGAGTGGGCGAGAAGTATGCGGAATGCGTGGTGTAGCGGTGAAATGCATAGATATCACGCAGAACTCCGATTGCGAAGGCAGCATACCGGCGCCCGACTGACGCTGAGGCACGA
+
FFF:FFFFFFFFFFFFFFFFFFFFFFFFFFFFFFFFFFFFFFFFFF,FF:FFFFFFFFFFFFFFFFFFFFFFFFFFFFFFFFFFFFFFFF:FFFFFFFFFFFFF:FFFFFFFFFFFFFFFF:FFFFFFFFFFFFFFF:FFFFFFFFFFFF:FFFFFFFFF,FFFFFFFFFFFFFFFFFFF:FFFFFFFFFFFF,F,FFFFFFFFFFFF:FFFFFFFF:FFFFFF:FF:F:FFF,FF:FF,FF,FF,FFF:F
@A00769:42:HV3CFDRXX:1:2101:21603:7404 1:N:0:TTCACGAGAC+GTAACAATCT
GTGTCAGCAGCCGCGGTAATACGTAGGTGGCAAGCGTTGTCTGGATTTATTGGGCGTAAAGCGAGCGCAGGCGGTTTCTTAAGTCTGATGTGAAAGCCCCCGGCTCAACCGGGGAGTGTCATTGGAAACTGGGAGACTTGAGTGCAGAAGAGGAGAGTGGAATTCCATGTGTAGCGGTGAAATGCGTAGATATATGGAGGAACACCAGTGGCGAAGGCGGCTCTCTGGTCTGTAACTGACGCTGAGGCTCG
+
FFFFFFF:FFFFFFFFFFFFFFF:FFFFFFFFFFFFFFFFFFFFFF:FFFFFFFFF:FFFF::FF:FFFF:FFFFFFFFFFF:F,FFFFFF:FF,FFFF:FFFFFFFFFFFFFFFF,:FFF,FFFFF,,FF,FFFFF,FFFFF,,FFFFFFFF,FFF:FFFFF,FFFFFFF:F:F,:FFF::FFFFF:FFF,FFFFFFF:FFFFF:FFF:FFFFFFFFFFFFFFF::FFFF,F:FFF,FFFFFFFF,FFF:
@A00769:42:HV3CFDRXX:1:2101:16025:7420 1:N:0:TTCACGAGAC+GTAACAATCT
GTGTCAGCCGCCGCGGTAATACGTAGGGTGCAAGCGTTGTCCGGAATTACTGGGCGTAAAGAGTTCGTAGGCGGTTTGTCGCGTCGTTTGTGAAAACCAGCAGCTCAACTGCTGGCTTGCAGGCGATACGGGCAGACTTGAGTACTGCAGGGGAGACTGGAATTCCTGGTGTAGCGGTGAAATGCGCAGATATCAGGAGGAACACCGGTGGCAAAGGCGGGTCTCTGGGCAGTAACTGACGCTGAGGAACG
+
FFFFFFF:FFFFFFFFFFFFFFFFFFFFFFFFF:FFFFFFFFFFFFFFFFFFFFFFFFFFFFFFFFFFFFF:FFFFFFFF,FF:F:FF:FFFFFFF:FFFFFFF:FFF:FF,FFF:F:F:F:FFFFFFFFFFFF,F:FFFFF:FFFFFFF:FFFFFFFFFFFFF,FFF,FFF,FFFFFF,FFFF:FF:F:,,FFFF:FF,F,,FFF:FFF:FFFF:FFFF,,:FFF:F::FFF,,,FFFFFF:FFF:FFF,
@A00769:42:HV3CFDRXX:1:2101:25880:7451 1:N:0:TTCACGAGAC+GTAACAATCT
GTGTCAGCCGCCGCGGTAATACGTAGGTGGCAAGCGTTGTCCGGAATTATTGGGCGTAAAGGGCTCGCAGGCGGTTTCTTAAGTCTGATGTGAAAGCCCCCGGCTCAACCGGGGAGGGTCATTGGAAACTGGGAAACTTGAGTGCAGAAGAGGAGAGTGGAATTCCACGTGTAGCGGTGAAATGCGTAGAGATGTGGAGGAACACCAGTGGCGAAGGCGACTCTCTGGTCTGTAACTGACGCTGAGGAGCG
+
FFFFFFFFFFFFFFFFFFFFFFFFFFFFFFFFFFFFF:FFFFFFFFFFFFFFFFFFFFFFFFFFFFFFFF:FFFFFFFFFFFFFFFFFFFFFFFFFFFFFFFFFFFFFFFFFFF:FFFF:FFFFFF,FFFFFFF::F,FFFFFFFFFF:FFFFFFFFFFFFF:FFFFF:FFFFFFFFFFF:FFFFFFF:FFFFFFFFFFF:FFF,FFFFFFFF:FFF:,F:FF:FF:FF::FF,,FFFF:FFFF:F,F:FF
@A00769:42:HV3CFDRXX:1:2101:13340:7467 1:N:0:TTCACGAGAC+GTAACAATCT
GTGTCAGCAGCCGCGGTAATACGTAGGTGGCAAGCGTTGTCCGGATTTATTGGGCGTAAAGCGAGCGCAGGCGGTTTCTTAAGTCTGATGTGAAAGCCCCCGGCTCAACCGGGGAGGGTCATTGGAAACTGGGAGACTTGAGTGCAGAAGAGGAGAGTGGAATTCCATGTGTAGCGGTGAAATGCGTAGAGATATGGAGGAACACCAGTGGCGAAGGCGGCTCTCTGGTCTGTAACTGACGCTGAGGCTCG
+
F:FFFFFFFFFFFFFFFFFFF:FFFFFFFFFFFFFFF,FFFFFFFFFFF::FFFFFFFFFF:FFFFFF:FFFFFFFF:FFFFFF:FFFFF,FFF,:FFF,FFFFFF:,F:FFFFFFFFFFF:F:F,:,F:FFF,FF,,FF,FFFFFFFFFFFF,:,FFFFF,F,:,FFF:FF:F:FFFF,:,:F,FF,F,,:F::F,:F:F,,,F,:F,:FF:,FF:FFF:F,,FFFFF:,FF,F:,,,,F:F:F:FFFFF
@A00769:42:HV3CFDRXX:1:2101:19081:7513 1:N:0:TTCACGAGAC+GTAACAATCT
GTGTCAGCCGCCGCGGTAATACGGGGGATGCAAGCGTTATCCGGATTTATTGGGTTTAAAGGGTGCGTAGGCGGAGTGTCAAGTCAGCGGTAAAATTTCGGGGCTCAACCCCGTCGTGCCGTTGAAACTGACACCCTTGAGTGAGTGAGAGGTAAGCGGAATGCGTGGTGTAGCGGTGAAATGCATAGATATCACGCAGAACGCCGATTGCGAAGGCAGCTTACCGGCGCTCAACTGGCGCTGAGGCACGA
+
F,FFFFFFFFFFFFFFFFFFFFFFFFFFFFFFFFFF:FFFFFFFF:F,FF:FFFFFFFFFFFFFFFFFFFFFFFFFFF:FFFFFFFFFFFFFF,FFFFFFFFFFFFFFFFFFFFFFFFFFF,FFFFFF:FFFFFFFF:FFFFFFFFFFFFFFF::FFFFF::FFFFFFFFF,FFF:FFF,F::FFFFFFFFFFFFFFFFF,FFF,F,F:,F:,FFFFFFFFFFFFFFFFFFF:,FF,,FFFFFFF:FFFF:
@A00769:42:HV3CFDRXX:1:2101:12771:7701 1:N:0:TTCACGAGAC+GTAACAATCT
GTGCCAGCCGCCGCGGTAATCCATTAGAAACCCCAGTAGTCC
+
FFFFFFFFFFFFFFFFFFFFFFFFFFFFFFFFFFFFFFFFFF
@A00769:42:HV3CFDRXX:1:2101:26078:7733 1:N:0:TTCACGAGAC+GTAACAATCT
GTGACAGCAGCCGCGGTAATACGTAGGTGGCAAGCGTTGTCCGGATTTATTGGGCGTAAAGCGAGCGCAGGCGGTTTCTTAAGTCTGGTGTGAAAGCCCCCGGCTCAACCGGGGAGGGTCATTGGAAACTGGGAGACTTGAGTGCGGTAGAGGAGAGTGGAATTCCGTGTGTCGCGGTGAAATGCGTAGATAGATGGAGGAACACCAGTGGCGAAGGCGGCTCTCTGGGAGGTAACTGACGCTGAGGCGCG
+
F:F,FFFFFFFFFFFFFF:FFFF:FFFFFF,,FFFFFFFF,FFFF,,FF,FFFFFFFFFFFFFFFFF,FF:FFF:,,:F,:FF,,,F,:FFFF:F,FFF,FFFF:FF:FF,FFFF:F,,F,F::F:FFFFFF,,F,F,FFFFF,F,::,FFFFFFFFFFFF:,FFF,:FFFF,F,FFFFF,FF,FF::FF:F,,,FF:FFF:F,FF:FFFF,F,FFFFFFF,FF:FFF,,,F,,,:FF:FF::FFFF,,FF
@A00769:42:HV3CFDRXX:1:2101:21712:7748 1:N:0:TTCACGAGAC+GTAACAATCT
GTGCCAACAGCCGCGGTAATACGTAGGTGGCAAGCGTTGTCCGGATTTATTGGGCGTAAAGCGAGCGCAGGCGGTTTCTTAAGTCTGATGTGAAAGCCCCCGGCTCAACCGGGGAGGGTCATTGGAAACTGGGAGACTTGAGTGCAGAAGAGGAGAGTGGAATTCCATGTGTAGCGGTGAAATGCGTAGATATATGGAGGAACACCAGTGGCGAAGGCGGCTCTCTGGTCTGTAACTGACGCTGAGGCTCG
+
FFFFFFFFFFFFFFFFFFFFFFFFFFFFFFFFFFFFFFFFFFFFFFFFFFFFFFFFFFFFFFFFFFFFFFFFFFFFFFFFFFFFFFFFFFFFFFFFFFFFFFFFFFFFFFFFFFFFFFFFFFFFFFFFFFFFFFFFFFFFFFFFFFFF::FFFFFFFFFFFFFFFFFFFFFFFFFFFF:FFFFFFFFFFFFFFFFFFFFFFFFFFFFFFF:F,F:F,FF,FFFFFFFFF:FFFFFFFFFFFFFFFFFFFF,
@A00769:42:HV3CFDRXX:1:2101:26982:7764 1:N:0:TTCACGAGAC+GTAACAATCT
GTGCCAGCAGCCGCGGTAATACGTAGGTGGCAAGCGTTGTCCGGATTTATTGGGCGTAAAGCGAGCGCAGGCGGTTTCTTAAGTCTGATGTGAAAGCCCCCGGCTCAACCGGGGAGGGTCAGTGGAAACTGGGAGACTTGAGTGCAGAAGAGGAGAGTGGAACTCCATGTGTAGCGGTGAAATGCGTAGAGATATGGAAGAACACCAGTGGCGAAAGCGGCTCTCTGGACTGTAACTGACGTTGAGGCTCG
+
FFFFFFFFFFFFFFFFFFF:FFFFFFFFFFFFFFFFFFFFF:FFFFFFFFFFFFFFFFFFFFFFFFFF:FFFFFFFFFFFFFFFF:FF:FFFFFFFFFFFFFFF:FF:FFFFFFFFFFFFF,FFF,FFF:FFFFFFFFFFFFFFFFFFFFFFFFFFFFFFFFFFFFF:FFF:FFFFFFF:FFFF:FF,F:,,FFFFFFFFF,FFFFFF:FFFFFFFF,FFFFFF:,FF,,FFF,FFF,,FFFF,,,FFFF:
@A00769:42:HV3CFDRXX:1:2101:10348:7795 1:N:0:TTCACGAGAC+GTAACAATCT
GTGCCAGCAGCCGCGGTAATACGTAGGTGGCAAGCGTTATCCGGATTTATTGGGCGTAAAGAGAACGCAGGCGGTCTTTTAAGTCTGATGTGAAAGCCTGCGGCTTAACCGGAGTGGTGCATTGGAAACTGGGAGACTTGAGTGCAGAAGAGGAGAGTGGAACTCCATGTGTAGCGGTGAAATGCGTAGATATATGGAAGAACACCAGTGGCGAAAGCGGCTCTCTGGTCTGTCTCTGACGCTGAGGTTCG
+
F,FFFFFFFFF:FFFF:FFFFFFFFFFFFFFFFFFFFF:FF:FFFFF:FF:FFFFFFFFFFFFFFFF:FFFFFFF,,FF,FFFFFFFFFFFFF:FFFF,,FFFFFFFFF:,FFF,,F:FFF:,FF,F,F,FF,FFFF:FFFFFF,,FF,FFFF,F,FF:F:F,FF:F,FFF:FFFFFFF,,FFFFF,:F::,:,FFF:,F,,FFFF,FF:FFFFF,FFFF:F:F,F,FFFF,F::FF:,FFFFF:FFFFFF
@A00769:42:HV3CFDRXX:1:2101:28999:7811 1:N:0:TTCACGAGAC+GTAACAATCT
GTGTCAGCCGCCGCGGTAATACGTAGGTGGCAAGCGTTGTCCGGATTTATTGGGCGTAAAGCGAGCGCAGGCGGTTTCTTAAGTCTGATGTGAAAGCCCCCGGCTCAACCGGGGAGGGTCATTGGAAACTGGGAGACTTGAGTGCAGAAGAGGAGAGTGGAATTCCATGTGTAGCGGTGAAATGCGTAGATATATGGAGGAACACCAGTGGCGAAGGCGGCTCTCTGGTCTGTAACTGACGCTGAGGCTCG
+
FFFFFFFFFFFFFFFFFFFFFFFFFFFFFFFFFFFFFFFFFFFFFFFFFFFFFFFFFFFFFFFFFFFFFFFFFFFFFFFFFFFFFFFF:FFFFFFFFFFFFFFFFFFFFFFFFF:FFF:FF::FFFFFFFFFFFFFFFFFFFFFFFFFFFFFFFFFFFFFF,FFFFFFFFFF:FFF:FFFFFFFFFF,FFFF:FFFFFFFFFFFF:FFFFFFFFFFFF:FFFFFFFFFFFF:FFFFFFFFFFFFFF:F:F:
@A00769:42:HV3CFDRXX:1:2101:28989:7827 1:N:0:TTCACGAGAC+GTAACAATCT
GTGTCAGCCGCCGCGGTAATACGTAGGTGGCAAGCGTTGTCCGGATTTATTGGGCGTAAAGCGAGCGCAGGCGGTTTCTTAAGTCTGATGTGAAAGCCCCCGGCTCAACCGGGGAGGGTCATTGGAAACTGGGAGACTTGAGTGCAGAAGAGGAGAGTGGAATTCCATGTGTAGCGGTGAAATGCGTAGATATATGGAGGAACACCAGTGGCGAAGGCGGCTCTCTGGTCTGTAACTGACGCTGAGGCTCG
+
FFFFFFFFFFFFFFFFFFFFFFFFFFFFFFFFFFFFFFFFFFFFFFFFFFFFFFFFFFFFFFFFFFFFFFFFFFFFFFFFFFFFFFFFFFFFFFFFFFFFFFFFFFF:FFFFFFFFFFFFF,FFFFFFFFFFFFFFFFFFFFF:F:FFFFFFFFFFFFFFFFFFFFFFFFFFF:FFFFFFFFFFFF,FFF,F:FFFFFFF:FFFFFFFFFFFFFFFFFFFFFFFFFFFFFF::F,FFFFF:FF:FFFFFF,
@A00769:42:HV3CFDRXX:1:2101:4047:7936 1:N:0:TTCACGAGAC+GTAACAATCT
GTGTCAGCAGCCGCGGTAATACGTAGGTGGCAAGCGTTGTCCGGATTTATTGGGCGTAAAGCGAGCGCAGGCGGTTTCTTAAGTCTGATGTGAAAGCCCCCGGCTCAACCGGGGAGGGTCATTGTAAACTGGGAGACTTGAGTGCAGAAGAGGAGAGTGGAATTCCATGTGTAGCGGTGAAATGCGTAGATATATGGAAGAACACCAGTGGCGAAGGCGGCTTACTGGACTGTAACTGACGCTGAGGCTCG
+
FFFFFFFFFFFFFFFFFFFFFF:,,FFFFFFF:FFFFFFFFFFFF,:FF:FFFFFFFFFFFFF,FFF:FFFFFFFFFFFFFFFF,:F:FFFFFFF::FFFFFFFFFFFFFFFFFFFF,F::F,::F:FFFFF,,F:F,,FFFF:F,F,,FF:F::FFFFFFF:F,FFFFFFFFF::FFFFFFFFFF:FFFFFFFFF:F:FFFFFFFF:F:FF,:FFFFF:F,,,FFFFFFF,,,FFFFFF,FF:FFFFFFF
@A00769:42:HV3CFDRXX:1:2101:7102:7968 1:N:0:TTCACGAGAC+GTAACAATCT
GTGTCAGCAGCCGCGGTAATACGTAGGTGGCGAGCGTTATCCGGAATGATTGGGCGTAAAGGGTGCGTAGGCGGCCTGCTAAGTCTAGAGTGAAAGGTACCGGCTCAACCGGTACAGGCTCTGGAAACTGGCGGGCTAGAGAGCAGGAGAGGGCGGTGGAACTCCATGTGTAGCGGTAAAATGCGTAGATATATGGAAGAACACCCGTGGCGAAGGCGGCCGCCTGGCCTGTTAACTGACGCTGAGGCACG
+
:FFFFFFFFFFFFFFFFFFFFFFFFFFFFFFFFFFFFFFFFFFFFFFFFFFFFFFFFFFFFF:FFFFFFFFFFFF:FFFFFFFFFFFFFFFFF:FFFFFFFFFFFFFFFFF:FFFFFFFFFFFFF:FFFFFFFFFFFFFFFFFFFFFFFFFFFFFFFFFFF:FFFFFFFFFFFFFFFFF:FFFFFFFFFFFF,FF:F:FFFFFFF,F:F:FFFFF:FFFF:F:FF:FF:FFFF,,FF:FFFF,,FFFFFF,
@A00769:42:HV3CFDRXX:1:2101:19678:8046 1:N:0:TTCACGAGAC+GTAACAATCT
GTGCCAGCCGCCGCGGTAATACGGAGGATGCGAGCGTTATCCGGATTTATTGGGTTTAAAGGGTGCGTAGGCGGAACATTAAGTCAGCGGGAAAATCGAGGGGCTCAACCCCTGTAAGCCGTTGAAACTGGTGATCTTGAGCGGGCGAGAAGTATGCGGAATGCGTGGTGTAGCGGTGACATGCATAGATATCACGCAGAACTCCGAGGGCGAAGACAGCATACCGGCGCCCGCCTGACGCTGAGGCACGA
+
F:FFF:FFFFFFFFFFFFF:FFFFFFFFFFFF,FFF:F,FF,FFF:F::FFFFFFFF:FFFFFFFFFFFFFFFFFFFFFFFFFFFFFFFF,:FFFF:FFFFFFFFFFFF:F:F,F:FFFFFF,F::FF:FFFF,:::,FFFFFF::FFF,,FF::FF:FF,:FFF:FF:FF,FFFFFF:,,FFF,,FFFF,:F,:FF:FF,FFFFF:,,FFFF,F:FFFFFFFFFFFFFF,FF,FFFF,F:FFFFFF:FFF
@A00769:42:HV3CFDRXX:1:2101:3685:8093 1:N:0:TTCACGAGAC+GTAACAATCT
GTGCCAGCAGCCGCGGTAATACGTATGTTCCAAGCGTTATCCGGATTTATTGGGCGTAAAGCGAGCGCAGACGGTTATTTAAGTCTGAAGTGAAAGCCCTCAGCTCAACTGAGGAATTGCTTTGGAAACTGGATGACTTGAGTGCAGTAGAGGAAAGTGGAACTCCATGTGTAGCGGTGAAATGCGTAGATATATGGAAGAACACCAGTGGCGAAGGCGGCTTTCTGGACTGTAACTGACGTTGAGGCTCG
+
FFFFFFFFFFFFFFFFFFFFFFFFFFFFFFFF:FFFFFFFFFFFFFFFF:FFFFFFFFFFFFFFFFFFFFFFFFFFFFFFFFFFFFFFFFFFFFFFFFFFFFFFFF:FFFFFFFFFFFFFFFFFFFFFFFFFFFFFFFFFFFFFFFFFFFFFFFFFFFFFFFFFF:FFFFFFFFFFFFF:FFFFFFFFFFFFFFFFFFFFFFFFF,F,FF,F:FFF,FF,FFFF:FF:FFFF:FFFFFFF,:FFFF,FFF,
@A00769:42:HV3CFDRXX:1:2101:6867:8093 1:N:0:TTCACGAGAC+GTAACAATCT
GTGTCAGCCGCCGCGGTAATACGTATGTTCCAAGCGTTATCCGGATTTATTGGGCGTAAAGCGAGCGCAGACGGTTATTTAAGTCTGAAGTGAAAGCCCTCAGCTCAACTGAGGAATTGCTTTGGAAACTGGATGACTTGAGTGCAGTAGAGGAAAGTGGAACTCCATGTGTAGCGGTGAAATGCGTAGATATATGGAAGAACACCAGTGGCGAAGGCGGCTTTCTGGACTGTAACTGACGTTGAGGCTCG
+
FFFFF,FFFFFFF:FFF:FFFFFFFFFFFFFFF:FFFFF:FFFFFFF,FFFFFFFFFFFFFFFFFFFFFFFFFFFFFFFFFFFFFFF:FFFFFFFFFFFFFFFFFFFF:FFFFFFFFFF,FFF:F:FFFFFFFFFFFFFFFFF:,FFFFFFF:FF,,FFFF,FFF:FFFFFFFFFFF:FFFFFFFFF,FF,FFFFFF,FFFFFFFFF:FFFFFFFFF:FFFFFF:FF::FF,FFF,F:F:FF:FF:,FFF,
@A00769:42:HV3CFDRXX:1:2101:21260:8187 1:N:0:TTCACGAGAC+GTAACAATTT
GTGCCAGCAGCCGCGGTAATACGTAGGTGGCAAGCGTTGTCCGGATTTATTGGGCGTAAAGCGAGCGCAGGCGGTTTCTTAAGTCTGATGTGAAAGCCCCCGGCTCAACCGGGGAGGGTCATTGGAAACTGGGAGACTTGAGTGCAGAAGAGGAGAGTGGAATTCCATGTGTAGCGGTGTAATGCGTAGATATATGGAGGAACACCAGTGGCGAAGGCGGCTCTCTGGTCTGTGACTGACGCTGAGGCTCG
+
:FF,FFFFFFFFF,FF:F,FFFF:FFFFFFF:FFF:,:FF:FFFFF,FFFFFFFFF:FFF:FF:FF:FFF,F:FFFFFFFFFF:FFF:FFFFFFFFFFF:FFFFFFFF:FFFF,FFFFFFFFFF:FFFFFFF::FFF,:,FFFFF:F:,FFFFFFF:FFF:FF,F,FFF:FF,FFFFF:::FFFFF:::F:F,FF:F:,:,FFFFFFF:FFFF:FFFFFFFFFFFFFFFFFFFFF:FFFF,FFFFFFFFF,
@A00769:42:HV3CFDRXX:1:2101:12753:8265 1:N:0:TTCACGAGAC+GTAACAATCT
GTGTCAGCAGCCGCGGTAATACGTAGGTGGCAAGCGTTGTCCGGATTTATTGGGCGTAAAGCGAGCGCAGGCGGTTTCTTAAGTCTGATGTGAAAGCCCCCGGCTCAACCGGGGAGGGTCATTGGAAACTGGGAGACTTGAGTGCAGAAGAGGAGAGTGGAATTCCATGTGTAGCGGTGAAATGCGTAGATATATGGAGGAACACCAGTGGCGAAGGCGGCTCTCTGGTCTGTAACTGACGCTGAGGCTCG
+
FFFF:F:FFFFFFFFFFFFFFFFFFFFFFFFFFFFFFFFFFFFFFFF:FFFF,FFF:FFFFFFFFFFFFFFFFFFFFFF:FFFFFFFF:FFFFFFFFFFFFFFFFFFFFFFFFFFF,FFFFFFFFFFFFFF,FFFFFFFFF:FFFFFFFFFF,FFFFFFFFFF:FF:FFF:FFFFFFFFFFFFFFFFFFFFFFFF:,FF:FF,FF:FFF:FFFFF,,FFFFFFFFF:FFF:FFFF:FFF,FFF:F:FFFF,
@A00769:42:HV3CFDRXX:1:2101:29161:8343 1:N:0:TTCACGAGAC+GTAACAATCT
GTGTCAGCCGCCGCGGTAATACGTAGGTGGCAAGCGTTGTCCGGAATTATTGGGCGTAAAGGGCTCGCAGGCGGTTTCTTAAGACTGATGTGAAAGCCCCCGGCTCAACCGGGGAGGGTCATTGGAAACTGGGAAACTTGAGTGCAGAAGAGGAGAGTGGAATTCCACGTGTAGCGGTGAAATGCGTAGAGATGTGGAGGAACACCAGTGGCGAAGGCGACTCTCTGGTCTGTAACTGACGCTGAGGAGCG
+
FFFFFFFFFFFFFFFFFFFFFFFFFFFFFFF:FFFFFFFFFFFF::FFF:FFFFFFFFFFFFFFFFFFFFFFFFFFFFFFFFFFFFFFFFFF:F:FFFFFFFFFFFFFFFFFFFF:FFFFFFFFFFFFFFFFFF::::FFFFFFFFFF:,F,,F:FFFFFFFFFFFFFFFFFFFFFFFFFF,FFFFFFFFFFFF:FFFFFFFFFFFFFFFFFFF,::FFFFFFFFFFFFFFFF:FFFFFFFF:FFFFFFF,
@A00769:42:HV3CFDRXX:1:2101:11794:8390 1:N:0:TTCACGAGAC+GTAACAATCT
GTGCCAGCCGTCGCGGTAATACGTAGGTGGCAAGCGTTGTCCGGATCTATTGGGCGTAAAGCGAGCGCAGGCGGTTTCTTAAGTCTGATGTGAAAGCCCCCGGCTCAACCGGGGAGGGTCATTGGAAACTGGGAGACTTGAGTGCAGAAGAGGAGAGTGGAATTCCATGTGTAGCGGTGAAATGCGTAGATATATGGAGGAACACCAGTGGCGAAGGCGGCTCTCTGGTCTGTAACTAACGCTGAGGCTCG
+
FFFFFFFFFFFFFFFFFFFFFFFFFFFFFFFFFFFFFFFFFFFFFFFFFFFFFFFFFFFFFFFFFFFFFFFFFFFFFFFFFFFFFFFFFF,FFFFFFFFFFFFFFFFFFFFFFFFFFFFFFFFFFFFFFFFF:FFFF:FFFFFFFFFFFFFFFF:FFFFF:FFFFFFFFFFFFFFFFFFFFFFF:FFFFFFFFFFFFFFFFFFFFF:FFFFFFFFF,FFFFFFFFFFFFFFFF,FFFFFFFFFFFF:FFF:
@A00769:42:HV3CFDRXX:1:2101:10764:8422 1:N:0:TTCACGAGAC+GTAACAATCT
GTGTCAGCCGCCGCGGTAATACGTAGGTGGCAAGCGTTGTCCGGATTTATTGGGCGTAAAGCGAGCGCAGGCGGTTTCTTAAGTCTGATGTGAAAGCCCCCGGCTCAACCGGGGAGGGTCATTGGAAACTGGGAGACTTGAGTGCAGAAGAGGAGAGTGGAATTCCATGTGTAGCGGTGAAATGCGTAGATATATGGAGGAACACCAGTGGCGAAGGCGGCTCTCTGGTCTGTAACTGACGCTGAGGCTCG
+
FFFFF:FFFFFFFFFFFFFFFFFFFFFFFFFFFFFF::FFFFFFF:FFF,FFFFFFFFFFFFFFFFFFFFFFFFFFFFFFFFFFFF::FF:FFFFFFFFFFFFFFFFFFFFFFFFFFFFF,FFFFF,FFFFFFFFF:,FFFFFFFFF,FFFFFFFFFFFFFFFFFF,FFFFFFFFFFFFFFFFF:F:FFFFFFFFFFFFFFFFFF,FFFF,F:FFFFFFFFFFF:FFFFFFFFFFFFFFFFFFFFF,FFFF
@A00769:42:HV3CFDRXX:1:2101:21052:8422 1:N:0:TTCACGAGAC+GTAACAATCT
GTGCCAGCAGCCGCGGTAATACGTAGGTGGCAAGCGTTGTCCGGATTTATTGGGCGTAAAGCGAGCGCAGGCGGTTTCTTAAGTCTGTTGTGAAAGCCCCCGGCTCAACCGGGGAGGGTCATTGGAAACTGGGAGACTTGAGTGCAGTAGAGGAGAGTGGAAGTCCGTGTGTAGCGGTGTAATGCGGAGGTGTGTGGAGGAACGCCTGTGGCGAGGGCGGCTCGCGGGGCGGTGTCGGACGCTGTGGGGCG
+
FFF:FFFFFFFFFFFFF::FFFFFFFFFFFFF,::FF:FFF:FFFFFFF:FFFFFFFFFFFFFFFFFFFFF:FFF:FFFF:FFF:F:,FF:FF,:F:F,FFFFFF:FF::FFFF:FFFFF,FFFFF:F,,FFFFF::,,F:FFF:,FF,F,FF,FFF,FF::,F:,,:F,FF:FFFF,F,,,:F:F:,F,F,F,FF:FFF,,:,,,,FFFF:F,,FF,FF,,,:,,F:,,,FF,,,,F,,F:,FF:,,,,F
@A00769:42:HV3CFDRXX:1:2101:7780:8453 1:N:0:TTCACGAGAC+GTAACAATCT
GTGTCAGCAGCCGCGGTAATACGTATGTTCCAAGCGTTATCCGGATTTATTGGGCGTAAAGCGAGCGCAGACGGTTATTTAAGTCTGAAGTGAAAGCCCTCAGCTCAACTGAGGAATTGCTTTGGAAACTGGATGACTGGAGTGCAGTAGAGGAAAGTGGAACTCCATGTGTAGCGGTGAAATGCGTAGATATATGGAAGAACACCAGTGGCGAAGGCGGCTTTCTGGACTGTAACTGACGTTGAGGCTCG
+
FFF:F:FFF,FFFFF,:FFFFF,:F,FF:,:FF,,F:FFFF,F:FFFF:F:FFF::FFFF:,,FFFFFFFF,:FFFF:FFFFFFF:FFF,FFF,:FFF:FFFFF:FFF:FF:FFF,FF,:,FFF:::,FF:FF:FFFF,:F:FFFF:FFF,FFFF:FFF,FFFFF,,FFFFFFFFFFFF,FFFFFF,FFF:FFFFFFFFFF,F,F:FFF:F:F,FF,FFFF:F,,:FFF:F:F:FF:FFFFFFFFF,:FFF
@A00769:42:HV3CFDRXX:1:2101:17653:8484 1:N:0:TTCACGAGAC+GTAACAATCT
GTGTCAGCAGCCGCGGTAATACGGAGGATGCGAGCGTTATCCGGATTTATTGGGTTTAAAGGGTGCGTAGGCGGCATTATAAGTTAGTGGTAAAATATTGGGGCTTCACCTCACTACGCCATTAATACTGTAGAGCTAGAGAACAGACGAGGTAGGCGGAATAAGTTAAGTAGCGGTGAAATGCATAGATATAACTTAGAACACCGATAGCGAAGGCAGCTTACCAGACTGAGTCTGACGCTGATGCACGA
+
FFFFFFFFFFFFFFFFFFFFFFFFFFFFFF:FFF:FFFFFFFFFFFF:FFFFFFFFFFFFFFFFFFFFFFFFFFFF,FFFFFFFFFFFFF:FFFF:FFFFFFFFFFFFFFFFFFFFFFFFFFFFFFFFFFFFFFFF::FF:FFFFFFFFFFFFFFFFFFFFFFFF:FFFFFFFFFFFFF,FFFFFFFFFFF,FFFFFFFFFFFFFFFFFFF,FFF:FFFFF:FFFFFFFFFFF:FFFFF,FFFFFFFFF,F
@A00769:42:HV3CFDRXX:1:2101:7554:8500 1:N:0:TTCACGAGAC+GTAACAATCT
GTGTCAGCCGCCGCGGTAATACGTAGGTGGCAAGCGTTGTCCGGATTTATTGGGCGTAAAGCGAGCGCAGGCGGTTTCTTAAGTCTGATGTGAAAGCCCCCGGCTCAACCGGGGAGGGTCATTGGAAACTGGGAGACTTGAGTGCAGAAGAGGAGAGTGGAATTCCATGTGTAGCGGTGAAATGCGTAGATATATGGAGGAACACCAGTGGCGAAGGCGGCTCTCTGGTCTGTAACTGACGCTGAGGCTCG
+
FFFFFFFFFFFFFFFFFFFFFFFFFFFFFFFFFFFFFFFFFFFFFFFFFFFFFFFFFFFFFFFFFFFFFFFFFFFFFFFFFFFFFFFFFF:FFFFFFFFFFFFFFFFFFFFFF:FFFFFFFFFFFFFFFFFFFFFFFFFFF:FFFFFFF:FF:,FFFFFFF,FFFFFFFFFFF:FFFFFFFFFFFFFFFF,FFFFFFFF,FFF:FFFFFFFFFFFFFFFF:F:FFF:FFFFFF,FFFFFFFFF:F,FFFFF
@A00769:42:HV3CFDRXX:1:2101:20808:8500 1:N:0:TTCACGAGAC+GTAACAATCT
GTGTCAGCAGCCGCGGTAATACGTAGGTGGCAAGCGTTGTCCGGATTTATTGGGCGTAAAGCGAGCGCAGGCGGTTTCTTAAGTCTGATGTGAAAGCCCCCGGCTCAACCGGGGAGGGTCATTGGAAACTGGGAGACTTGAGTGCAGAAGAGGAGAGTGGAATTCCATGTGTAGCGGTGAAATGCGTAGATATATGGAGGAACACCAGTGGCGAAGGCGGCTCTCTGGTCTGTAACTGACGCTGAGGCTCG
+
FFFF:F:FFFFF:FFFFFFFFFF:FFFFFFFFFF:F:FFFF:FFFFFFFF,:FFFFFFFFF:FFFFFFFFFFFFFFFFFFFFFFFFFFFFFF::FFFFFFFFFFFFFF:FFFFF:FFFFFF,F:FFFF:FFFFFFFFFFFFFF::FFFF:FFFFFFFFFFFFFFFFFFFFF,FFFF:FFFF:FFFFF,FF,:FFFFFFFFFFFF,FFFFF:FFFFFFFFFFFFFFFFFFFF::F::F,F:FFFFFFFFFF:
@A00769:42:HV3CFDRXX:1:2101:20410:8531 1:N:0:TTCACGAGAC+GTAACAATCT
GTGTCAGCAGCCGCGGTAATACGGAGGATCCTAGCGTTGTCCGGATTTATTGGGTTTAAAGGGTGCGTAGGCGGAATATTAAGTCAGGGGTGAAAGCCGGTCGCTTAACGATCGAATTGCCTTTGAAACTGGTATTCTTGAATTTGATTGAGGTAGGCGGAATGTGTCATGTAGCGGTGAAATGCATAGATATGATACAGAACACCGATTGCGAAGGCAGCTTACTAAGTCAAAATTGACGCTGAGGAACG
+
FFFFFFFFFFFFFFFFFFFFFFFFFFFFFFFFFFFFFFFFF:FF:FFFFFFFFFF:F,,FFFFFFF:FFFFFFFF:FFFF:FFFF:FFFFFFFFFFFFFFFFFF,F:,,F,F,:,FFF:,F:FF::FF::FF:FF:,,FFFFFFFF:FF:,,FFFF,:FFFF:,F:F,FFFFFF::F::FF,F,FFFF:FFFFF:F:FFF:F,F,F:FFF,,,FFF,FFFFFFF:FFF,F::F,FF,:FF,,,,F:F,FF,
@A00769:42:HV3CFDRXX:1:2101:2844:8609 1:N:0:TTAACGAGAC+GTAACAATCT
GTGTCAGCAGCCGCGGTAATACGTATGTTCCAAGCGTTATCCGGATTTATTGGGCGTAAAGCGAGCGCAGACGGTTATTTAAGTCTGAAGTGAAAGCCCTCAGCTCAACTGAGGAATTGGTTTGGAAACTGGATGACTTGAGTGCAGTAGAGGAAAGTGGACCTCCATGTGTAGCGGTGAAATGCGTAGATATATGGAAGAACACCAGTGGCGAAGGCGGCTTTCTGGTCTGTAAATGACGTTGAGTCT
+
F:FFFFF:FFFFFFFFF:,FF,FFFFFFFFFF:FF:FFFF:FFFFFF::FFFFFFFFFFFF::FFF:FFFFF:FFF:FFFFFFFFF::FF:FF:FFF:FF:F:FFFFF,F:FFF,,F,F,F,F,FFF,:F:F,::F,:F:FF,F:::FFF,F,F,::FF,:,F:FFF:FFFFFF:F,FFF::FFFFF,:,,F:FFFFF,FFFF,::F:,:F,FF:F:,FF::FF,F:,,FF,F:,,F,F::FF,F::FF
@A00769:42:HV3CFDRXX:1:2101:8052:8609 1:N:0:TTCACGAGAC+GTAACAATCT
GTGTCAGCAGCCGCGGTAATACGGAGGATGCGAGCGTTATCCGGATTTATTGGGTTTGAAGGGTGCGTAGATTGTTTTTTAAGTCAGCGGTGAAAGATTGTGGCTCAACCATAAAATTGCCGTTGAAACTGGAAGACTTGAGTGTGTTTGAGGTAGGCGGAATGCGTGGTGTAGCGGTGAAATGCATAGATATCACGCAGAACTCCGATTGCGAAGGCAGCTTACTAAGCCATAACTGACACTGAAGCACG
+
FFFFFFFFFFFFFFFFFFFFFFFFFFFFFFF:FFFFFFFFFFFFFFFF,F:FFFFFFFFFFFFFFFFFFFFFFFFFFFFF,FFFFFFFFFFFFFFFFFFFFFFFFFFFFFFFFFF,FFFFFFFFFFF::FFFFFFFFFFFFFFFFFFFFFFFFFF:FFFF,FFFFFFFFF,FFFFFFFFFFF:FFFFFFFF:FFFFFFFFF:FFFF,::F:FF,FFFF:FFFFFFF:F,FFFF,FFF,,FFFFFFFF:FF:
@A00769:42:HV3CFDRXX:1:2101:12843:8641 1:N:0:TTCACGAGAC+GTAACAATCT
GTGCCAGCCGCCGCGGTAATACGGAGGGTGCAAGCGTTAATCGGAATTACTGGGCGTAAAGCGCACGCAGGCGGTTTGTTAAGTCAGATGTGAAATCCCCGGGCTCAACCTGGGAACTGCATTTGAAACTGGCAAGCTAGAGTCTCGTAGAGGGGGGTAGAACTCCAGGTGTAGCGGTGAAATGCGTAGAGATCTGGAGGAATACCGGTGGCGATGGCGGCCCCCTGGACGAAGACTGACGCTCAGGTGCG
+
FFFFFFFFFFFFFFFFFFFFFFFFFFFFFFFFFFFFFFFFFFFFFFFFFFFFFFFFFFFFFFFFFFFFFFFFFFFFFF:FFFFFFFFFFFFFFFFFFFFFFFFFFFFFFFFFFFFFFFFFFFFFFFFFFFFFFFFFFFFFFFFFFFFFFFFFFFFFFFFFFFFFFFFFFFFFFFFFFFFFFFFFFFFFFFFFFFFFFFFFF:FFFFFFFFFFFFFFFFFFFFFFFFFFFFFFFFFFFFFFFFFFFF:FFFF
@A00769:42:HV3CFDRXX:1:2101:27471:8641 1:N:0:TTCACGAGAC+GTAACAATCT
GTGTCAGCCGCCGCGGTAATACGTATGTTCCAAGCGTTATCCGGATTTATTGGGCGTAAAGCGAGCGCAGGCGGTTTCTTAAGTCTGATGTGAAAGCCCCCGGCTCAACCGGGGAGGGTCATTGGAAACTGGGAGACTTGAGTGCAGAAGAGGAGAGTGGAATTCCATGTGTAGCGGTGAAATGCGTAGATATATGGAGGAACACCAGTGGCGAAGGCGGCTCTCTGGTCTGTAACTGACGCTGAGGCTCG
+
FFFFF:FF:FFFFFFFFFFFFFFFFFFFFFF:FFFFFFFFFFFFFFFFFFFFFFFFFFFFFFFFFFFFFFFF:FFFFFFFFFFFFFFFFFFFFFFFFFFFFFFFFFFFFFFFFFFFFFFFFFF:FFFFFFFFFFFFFFFFF:FFFFFFFFFFFFFFFFFFFFFFFFFFF::FFFFFFFFFFFFFFFFFFFF,FFFFFFFFFFFFFFFFF,:FFF,FFFFFFFFFFFFFF:FFFFFFFF:FFFFFFFFFFFF
@A00769:42:HV3CFDRXX:1:2101:28782:8688 1:N:0:TTCACGAGAC+GTAACAATCT
GTGCCAGCAGCCGCGGTAATACAGAGGGTGCGAGAGTTAATCGGATTTACTGGGCGTAAAGCGTGCGTAGGCGGCCAATTAAGTCAAATGTGAAATCCCCGAGATTAACTTGGGAATTGCATTCGATACTGGTTGGCTAGAGCATGGGAGAGGAAGGTAGAATTCCAGGTGTAGCGGTGAAATGCGTAGAGATCTGGAGGAATACCGATGGCGAAGGCAGCCATCTGGCATAATACTGACGCTGAGGTACG
+
:FF:FF,FFFFFFFF::FF:F:,,FFF:::FFF:,FFFFF:F,FFFFFFFF::FFF:FFF,F:F:FFFFF,F:FF:F,FFFFF:FF:FFFFFFF,F:,FFFFF,F,FFFF,F,:F:,FF,FFFF:FF:FF::FFF:,FFFFFFF,,F,FF,FF:,,FF,FFFFFF,,,F:F,:FF:,FFFF:FFFFFFF,FFFFFFFFFFFF,F:,:FFF,F:F:FF,FF:F:F,F,,F,:FFFFFF,FFFFFFFF,F:F,
@A00769:42:HV3CFDRXX:1:2101:29197:8688 1:N:0:TTCACGAGAC+GTAACAATCT
GTGTCAGCAGCCGCGGTAATACGGAGGGTGCAAGCGTTACTCGGAATCACTGGGCGTAAAGAGCGCGTAGGCGGGATAGCAAGTCAGATGTGAAATCCTATGGCTTAACCATAGAACTGCATTTGAAACTGTTATTCTAGAGTATGGGAGAGGTAGGTGGAATTCTTGGTGTAGGGGTGAAATCCGTAGAGATCAAGAGGAATACTCATTGCGAAGGCGACCTGCTAGAACATAACTGACGCTGATGCGCG
+
FFFFFFFFFFFFFFFFFFFFFFFFFFFFFFFFFFFFFFFFFFFFFFFFFFFFFFFFFFFFF:FFFFFFFFF:FFFFFFF:FFFFFFF:FFFFFFFFFFFFFFFFF:FFFFFFFFFFFFFFF,FFFFFFFFFFFFFFFFFFFFFFF,F,FFFFFFFFFFFFFFFFF,FFFF:FFFFFFFFFFFFFFFFFFFFFF:F:FFFFF:FFFFFF,:FFFFFFFFFFF:FFFF,FF,FFF:FFFFFF:FF:FF::FFF
@A00769:42:HV3CFDRXX:1:2101:1081:8719 1:N:0:TTCACGAGAC+GTAACAATCT
GTGCCAGCAGCCGCGGTAATACGTAGGGGGCAAGCGTTATCCGGATTTACTGGGTGTAAAGGGAGCGTAGACGGCGATGCAAGCCAGATGTGAAAGCCCAGGGCTCAACCCCGGGACTGCATTTGGAACTGTATAGCTAGAGTGTCGGAGAGGCAGGCGGAATTCCTAGTGTAGCGGTGAAATGCGTAGATATTAGGAGGAACACCAGTGGCGAAGGCGGCCTGCTGGACGATGACTGACGTTGTGGCTCG
+
FFFFFFFFFFFFFFFFFFFFFFFFFFFFFFFFFFFFFFFFFFFFFFFFFFFFFFFFFFFFFFFFFFFFFFFFFFFFFFFFFFFFFFFFFFFFFFFFFFFFFFF:FF:FFFFFFFFFFFFF,F:FFFFFFFF,FFFF:FFFFFFFFFFFFFF:FF:FFFFFFF:FF:,FFF:FFF:FFFFFF,FF,,,,F:F,FFF,,FF,,FFFF::FFF,F:FFF,FFF:,F:,F:FFFF:FF,FFF:F:F::,F,,FFF
@A00769:42:HV3CFDRXX:1:2101:30436:8766 1:N:0:TTCACGAGAC+GTAACAATCT
GTGTCAGCCGCCGCGGTAATTAGAAACCCCAGTAGTCCCTTCTCTTATACACATCTCCGAGCCCACGAGACTTCACGAGACATCTCGTATGCCGTCTTCTGCTTGAAAAGTGGGGGGGGGGGGGGGGGGGGGGGGGGGGGGGGGGGGGGGGGGGGGGGGGGGGGGGGGGGGGGGGGGGGGGGGGGGGGGGGGGGGGGGGGGGGGGGGGGGGGGGGGGGGGGGGGGGGGGGGGGGGGGGGGGGGGGGGGGGG
+
FFFFFFFFFFFFFFFFFFFFFFFFFFFFFFFFF:FFFFFFFFFFFFFFFFFFFFFFFFFFFFFFFFFFFFFFFFFFFFFFFFFF:FFFF:FFFF,FFFF,FF::F:,,,,,F:FFFFFFFFFFFFFFFFFFFFFFFFFFFFFFFFFFFFFFFFFFFFFFFFFFFFFFFFFFFFFFFFFFFFFFFFFFFFFFFFFFFFFFFFFFFFFFFFFFFFFFFFFFFFFFFFFFFF:FFFFFFFFFFFFFFFFFFFFF
@A00769:42:HV3CFDRXX:1:2101:7997:8797 1:N:0:TTCACGAGAC+GTAACAATCT
GTGCCAGCAGCCGCGGTAATACGTAGGTGGCAAGCGTTGTCCGGATTTATTGGGCGTAAAGCGAGCGCAGGCGGTTTCTTAAGTCTGATGTGAAAGCCCCCGGCTCAACCGGGGAGGGTCATTGGAAACTGGGAGACTTGAGTGCAGAAGAGGAGAGTGGAATTCCATGTGTAGCGGTGAAATGCGTAGATATATGGAGGAACACCAGTGGCGAAGGCGGCTCTCTGGTCTGTAACTGACGCTGAGGCTCG
+
FFF:F,FFFFFFFFFFFFFFFFFFFFFF:FFFFFF:::FFF,:F:F::FFFFFFF:FFFFFFFFFFFFFFFFFFFFFFFFFFFFFF::FFFFFFFFFFFFFFFFFFFFFFFFFFFFFF:F,FFF:FFFFFFF:FFF:FFFFFFFFFFF:FFFFFF:FFFFFFFFFFFFFFFF,FFFFFFFFFFF:FFFFFFF,FFFFFFFFFF:FFFFFF:FFF:F:FFFFFFFFF:FFFFFFFFFFFFFFF:,FF:FFF,
@A00769:42:HV3CFDRXX:1:2101:22706:9001 1:N:0:TTCACGAGAC+GTAACAATCT
GTGTCAGCCGCCGCGGTAATACGTAGGTGGCAAGCGTTGTCCGGATTTATTGGGCGTAAAGCGAGCGCAGGCGGTTTCTTAAGTCTGATGTGAAAGCCCCCGGCTCAACCGGGGAGGGTCATTGGAAACTGGGAGACTTGAGTGCAGAAGAGGAGAGTGGAATTCCATGTGTAGCGGTGAAATGCGTAGATATATGGAGGAACACCAGTGGCGAAGGCGGCTCTCTGGTCTGTAACTGACGCTGAGGCTCG
+
:FFFFFFFFFFFFFFFFFFFFFFF:FFFFFFFFFFF,,FFFFFFFFFFFFFFFFFFFF:FFFFFFFFFFFFFFFFFFFFFFF:FFFF:FFFFFFFFFFFFFFFFFFFFFFFFFFFFFFFFFFFFFFFF,FFFFFF,FF:FFFFFFFF:FF:FFFFFFFFFFFFFFF:FF:FFFFFFFFFFFF:FFF:FFFFF,FFFFFFFFFFFFFFFFFFFFFFFFFFFFFF:F,FF::FFFFFFFF:FFFF:FFFFFF,
@A00769:42:HV3CFDRXX:1:2101:22019:9032 1:N:0:TTCACGAGAC+GTAACAATCT
CCAGCAGCCGCGGTAATACGTATGTTCCAAGCGTTATCCGGATTTATTGGGCGTAAAGCGAGCGCAGACGGTTATTTAAGTCTGAAGTGAAAGCCCTCAGCTCAACTGAGGAATTGCTTTGGAAACTGGATGACTTGAGTGCAGTAGAGGAAAGTGGAACTCCATGTGTAGCGGTGAAATGCGTAGATAAATGGAAGAACACCAGTGGCGAAGGCGGCTTTCTGGACTGTAACTGACGTTGAGGCTCGAAA
+
FFFFFFFFFFFFFFFFFFFFFFFFFFFFFFFFFFFFFFFFFFFFFFFFFFFFFFFFFFFF:FFFFFFFFFFFFFFFFFFFFFFFFFFFFFFFFFFFFFFFFFFFFFFFFFFF:FFFFFFFFFFFFFFFFFFFFFFFFFFFFFF:FFFFFFFFFFFFFFFFFFFFFFF:FFF:FFFFFFFFFFFFFFFFFFFFF:FFFFFFFFFFFF:FFFFF:FFF,FFFFFFF,FFFFFFF:F:FFFFFFFF::FF:FFF
@A00769:42:HV3CFDRXX:1:2101:5728:9064 1:N:0:TTCACGAGAC+GTAACAATCT
GTGTCAGCAGCCGCGGTAATACGTAGGTGGCAAGCGTTGTCCGGAATTATTGGGCGTAAAGGGCTCGCAGGCGGTTTCTTAAGTCTGATGTGAAAGCCCCCGGCTCAACCGGGGAGGGTCATTGGAAACTGGGAGACTTGAGCGCAGAAGAGGAGAGTGGAATTCCATGTGTAGCGGTGAAATGCGTAGATATATGGAGGAACACCAGTGGCGAAGGCGGCTCTCTGGTCTGTAACTGACGCTGAGGCTCG
+
F:FFFFFFFFFFFFFFFFFFFFFFFFFFFFFFFFFFFFFFFFFFFFFFFFFFFFFFFFFFFFFFFFFFFFFFFFFFFFFFFFFFFFFFFFFFFFFFFFFFFFFFFF::FFFFFFFFFFF:F,FFF:FFFFFFFFFFFFFFFFFFFFFFFFFF,:FFFFFFFFFFFFFFFFF,,FFFFFFFFFFFFFFFFF,FFF:FFFFFFFFFFFFFFFFFFFFF::FFFFFFFFFFFFFFFFFFFFFFFFFFFFFFFF:
@A00769:42:HV3CFDRXX:1:2101:19479:9079 1:N:0:TTCACGAGAC+GTAACAATCT
GTATCAGCAGCCGCGGTAATTAGAAACCCCTGTAGTCCCTGTCTCTTAACACATCTCCGAGCCCACGAGACTTCACGAGACATCGCGTATGCCGTCTTCGGCTTGAAAAGGGGGGGGGGGGGGGGGGGGGGGGGGGGGGGGGGGGGGGGGGGGGGGGGGGGGGGGGGGGGGGGGGGGGGGGGGGGGGGGGGGGGGGGGGGGGGGGGGGGGGGGGGGGGGGGGGGGGGGGGGGGGGGGGGGGGGGGGGGGGG
+
FFFFFFFF:FFFFFFFFFFFFFFFFFFFFFFFFFFFFFFFFFFFFFFFFFFFFFFFFFFFFFFFFFFFFFFFFFFFFFFFFFFF,FFFFFFFFFFF,FF,::F:FF::F,,:FFFFFFFFFFF:FFFFFFFFFFFFFF:FFFFFFFFFFFF:FFFFFFFFFFFFFFF:FFFFFFFFFFFFFFFFFFFFFFFFFF:FFF:FFFF:FFF:FFFFFFFFFF:FFFFFFFFF::FFFFFFFFFFFFFFFF:FFFF
@A00769:42:HV3CFDRXX:1:2101:14913:9095 1:N:0:TTCACGAGAC+GTAACAATCT
GTGTCAGCCGCCGCGGTAATACGGAGGATGCGAGCGTTGTCCGGATTTATTGGGTTTAAAGGGTGCGTAGGCGGTTCGTTAAGTCAGCGGTAAAATTGCGGGGCTCAACCCCGTCGAGCCGTTGAAACTGGCAGACTTGAGTTGGCGAGAAGTACGCGGAATGCGCGGTGTAGCGGTGAAATGCTTAGAGATCATACAGAACACCGATTGCGAAGGCAGCTTACCAAGCTACTTCTGACGTTGAGGCACGA
+
FF:FF:,F,,FFFFFFFFFFFFFFFFFFFFFFFFFF::F,F:FFFFF:FF,FFFFFF,,FFFFFFFFFFFFFFFFFFF,FF:FFFFFFFFFFFF::FFFFFFFF:F:FFFFFFFFFFFFFFFF,FFF:FFFFFFF:F:FFF:FFFFFFFF,,FFFFFFFF:FFFFF:FFFF:FFFF,:F:FFFFFFFFFFFFFFFFFFFFFFFFF:FFFFFF::FFFFFFF,FFF:F:FF,FF:FFFFF,:FFFF,FFFFF
@A00769:42:HV3CFDRXX:1:2101:15121:9111 1:N:0:TTCACGAGAC+GTAACAATCT
GTGCCAGCCGCCACGGTAATACGTATTTTCCAAGAGTTATCCGGATTTATTGGGAGTAAAGCGAGCGCAGACGGTTATTTAAGTCTGAAGTGAAAGCCCTAAGCCCAACTGAGGAATTGCTTTGGAAACTGGATGACTTGAGTGCAGTAGAGGAAAGTGGAACTCCATGTGTAGCGGTGAACTGCGTAGAGATATGGAAGAACAAAAGGGGCGAAGGCGGCTTTCTGGACTGTAACTGGCGTTGAGGCTCG
+
F:FFF:FF,FFFF,:F:FF,F:FFFF::FFF,:,,FF,F,FF,,FFF,:F,FF:,,,FFF,F:FF,FFFFFFF,FFF:FFFF,,,:,FF,FFFF:FF:,,,F,FF,F,FF,FF,F,FF:,F:FFF:FF,F,F,F:F,:F::,FF,FF,,,F,,::F,FF,:,F,FF:F,,,FF,FF:,,F::FF,,,,FF::,FF,F,FF,,,F,,:F,::,F,,FF,FFFFF:F:F:,FF::,,:::,,FF,,,FF:F,:
@A00769:42:HV3CFDRXX:1:2101:4128:9204 1:N:0:TTCACGAGAC+GTAACAATCT
GTGCCAGCCGCCGCGGTAATTAGAAACCCTCGTAGTCCCTGTCTTTATACACATCTCCGAGCCCACGAGACTTCACGAGACATCTCGTATGCCGTCTTCTGCTTGAAAAGGGGGGGGGGGGGGGGGGGGGGGGGGGGGGGGGGGGGGGGGGGGGGGGGGGGGGGGGGGGGGGGGGGGGGGGGGGGGGGGGGGGGGGGGGGGGGGGGGGGGGGGGGGGGGGGGGGGGGGGGGGGGGGGGGGGGGGGGGGGGG
+
FFFFFFFFFFFFFFFFFFFFFFFFFFFFFFFFFFFFFFFFFFFFFFFFFFFFF:FFFFFFFFFFFFFFFFFFFFFFFFFFFFFF:FFFFFFFFFFFFFFFF::FF,,,:,,,F:FFFFFFFFFFFFFFFFFFFFFFFFFFFFFFFFFFFFFFFFF:FFFFFFFFFFFFFFFFFFFFFFFFFFFFFFFFFFFFFFFFFFFFFF:FFFFFFFFFFFFFFFFFFFFFF:FFFFF:FFFFFFFFFFFFFFFFFFF
@A00769:42:HV3CFDRXX:1:2101:24786:9251 1:N:0:TTCACGAGAC+GTAACAATCT
GTGCCAGCCGCCGCGGTAATCCATTAGAAACCCTAGTAGTCC
+
FFFFFFFFFFFFFFFFFFFFFFFFFFFFFFFFFFFFFFFFFF
@A00769:42:HV3CFDRXX:1:2101:22290:9283 1:N:0:TTCACGAGAC+GTAACAATCT
GTGCCAGCAGCCGCGGTAATACGTAGGTGGCAAGCGTTGTCCGGATTTATTGGGCGTAAAGCGAGCGCAGGCGGTTTCTTAAGTCTGATGTGAAAGCCCCCGGCTCAACCGGGGAGGGTCATTGGAAACTGGGAGACTTGAGTGCAGAAGAGGAGAGTGGAATTCCATGTGTAGCGGTGAAATGCGTAGATATATGGAGGAACACCAGTGGCGAAGGCGGCTCTCTGGTCTGTAACTGACGCTGAGGCTCG
+
FFFFFFFFFFFFFFFFFFFFFFFFFFFFFFFFFFFF:FFFF:FFF:FFFFFFFFFFFFFFFFFFFFFFFFFFFFFFFFFFFFFF:FFFFF:FFFFFFFFFFFFFFF:FFFFFFFFFFFF:FFFFFFFFFFFFFFFF:FFF:FFFFFFFFF,FFF:FFFFFFFFFFFFFFFFFFFFFFFFFF::FFFF:FFFFFFF:FFFFFF:FF:FFFFFFF:FFFFFFFFF,F:FFF,FFFFF:FFF:FFFFFFFFFFF
@A00769:42:HV3CFDRXX:1:2101:15799:9345 1:N:0:TTCACGAGAC+GTAACAATCT
GTGCCAGCCGCCGCGGTAATACGTAGGTGGCAAGCGTTGTCCGGATTTATTGGGCGTAAAGCGAGCGCAGGCGGTTTCTTAAGTCTGATGTGAAAGCCCCCGGCTCAACCGGGGAGGGTCATTGGAAACTGGGAGACTTGAGTGCAGAAGAGGAGAGTGGAATTCCATGTGTAGCGGTGAAATGCGTAGATATATGGAGGAACACCAGTGGCGAAGGCGGCTCTCTGGTCTGTAACTGACGCTGAGGCTCG
+
FFFFFFFFFFFFFFFFFFFFFFFFFFFFFFF:FFFFFFFFFFFFF:F:FFFFFFFFFFFFFFFFFFFFFFFFFFFFFFFF:FFFF:FFFFFF:FFFFFFFFFFFFFFF:FFFFFFFFFFFFFFFFFFFFFFFFFFFFFFFFFFFF:FFFFFFFFFFFFFFFFFFFFFFFFFFFFFFFFFFF,FFFFF:FFF,F:FFFFFFFFFFFFFFFFFFF:FFFFFFFFFFFFFFFFFFFF:FFFFFFFFFFFFFFFF
@A00769:42:HV3CFDRXX:1:2101:16107:9377 1:N:0:TTCACGAGAC+GTAACAATCT
GTGTCAGCAGCCGCGGTAATACGTAGGTGGCAAGCGTTGTCCGGATTTATTGGGCGCAAAGCGAGCGCAGGCGGTTTCTTAAGTCTGATGTGATAGCCCCCGGCTCAACCGGGGAGGGTCATTGGAAACTGGGAGTCTTGAGTGCAGAAGAGTAGAGTGGAATTCCATGTGTAGCGGTGAAATGCGTAGTTCTATGGAGGAAAACCAGTGGCGAAGGCGGCTCTCTGGTCTGTAAATGACGCTGAGGCTCG
+
:FFFF::,FFFF:,FFFF:FFFF:FFFFFFFF:FF:FF,F:,:F:,F:FF::FFFFFFFF:FFFFFFF,FF,FFFFFF,F:,FF:,FFFF:F,,FFFFFFF,F,FFF,:FFFF,,F,:FFFF::F:F,,,FF,F:,:F:FF:FF:FFF:,,,,FF:FF:,,:F,FFFF:,F,F:F,F,FF,,F,FFFF,,F,FF,::FF:FF,FF,F,:,,,FFF:,FFF,FFFFFF:FFF,,F,:F,:,::F,FFFFF,,
@A00769:42:HV3CFDRXX:1:2101:27751:9502 1:N:0:TTCACGAGAC+GTAACAATCT
GTGCCAGCCGCCGCGGTAATACGTAGGTGGCAAGCGTTGTCCGGATTTATTGGGCGTAAAGCGAGCGCAGGCGGTTTCTTAAGTCTGATGTGAAAGCCCCCGGCTCAACCGGGGAGGGTCATTGGAAACTGGGAGACTTGAGTGCAGAAGAGGAGAGTGGAATTCCATGTGTAGCGGTGAAATGCGTAGATATATGGAGGAACACCAGTGGCGAAGGCGGCTCTCTGGTCTGTAACTGACGCTGAGGCTCG
+
FFF:FFF:FFFFFFFFFFFFFFF:F:FFFFF:FFFFFFFFFFFFFF:FFFFFFFFFFFFFFFFFFF:FFFFFFFFFFFFFFFFFF:FFFFF:FFFFFF:FFFFFFFFFFFFFFFFF:FF:F:F:FFFFFFFFFFFFFFFFFFFFF,FFFFFFFFFFFFFF:FFFF:FFF:FFF,FF:FFFFFFFFFFFFF:FFFFFFFFFFFFFFFFFF:FF:::FFFF:FFFFFFFFFFF:FFFFFFFFFFF:FFF,FF,
@A00769:42:HV3CFDRXX:1:2101:3495:9518 1:N:0:TTCACGAGAC+GTAACAATCT
GTGTCAGCAGCCGCGGTAATACGGAGGATGCGAGCGTTATCCGGATTTATTGGGTTTAAAGGGTGCGTAGGCGGATTTTTAAGTCAGCGGTAAAATGTCCGGGCTCAACCCGGGCCGGCCGTTGAAACTGGGGATCTTGAGTGGGCGAGAAGTATGCGGAATGCGTGGTGTAGCGGTGAAATGCATAGATATCACGCAGAACTCCGATTGCGAAGGCAGCATACCGGCGCGCAACTGACGCTCATGCACGA
+
FFFFFFFFFFFFFFFFFFFFFFFFFFFFFFFFFFFFFFFFFFFFFFFFF,FFFFFFFFFFFFFFFFFFFFFFFFFFF:FFFFFFFFFFFFFFFFFFFFFFFFFFFFFFFFFFFFFFFFF:FFFFFFFFFFFFFF:F:F:FF:FFFF:FFFFFFFFFFFFFFFFFFFFFFFFFFFFF,FFFFFFFFFFFFFFFFFFFFFFF:FFFFF,FFFFFFFFFFFFF:FFFFF:FFFFFF,FFFFF:FFFF:F,FFFF
@A00769:42:HV3CFDRXX:1:2101:16107:9533 1:N:0:TTCACGAGAC+GTAACAATCT
GTGTCAGCCGCCGCGGTAATACGTAGGTGGCGTGCGTTATCCGGAATGATTGGGCGTAAAGGGTGCGTAGGCGGCCTGCTAAGTCTGGAGTGAAAGGTACCGGCTCAACCGGTACAGGCTCTGGAAACTGGCGGGCTAGAGAGCAGGAGAGGGCGGTGGAACTCCATGTGTAGCGGTAAAATGCGTAGATATATGGAAGAACACCAGTGGCGAAGGCGGCCGCCTGGACTGAAACTGACGCTCAGGCACGA
+
FFFFFFFFFFFFFFFFFFFFFFFFFFFFFFFFFFFFFFFFFFF:FFFFFFFFFFFFFFFFFFFFFFFFFFFFFFFFFFFFFFFFFFFFFFFFFF,FFFFFFFFFFFFFFFFFFFFFFFFFFFFFF:FFFFFFFFFFFFFFFFFFFFFFFFFFFFFFFFFFFFFFFFF:FFFF:FFFFFFFFFFFFFFF:FFFFFFFF,FF,FFFFFF:F,FFFF::FFFFFFFFFF:FFF:FFFFFFFF,FFFF:,FFFFF
@A00769:42:HV3CFDRXX:1:2101:12264:9580 1:N:0:TTCACGAGAC+GTAACAATCT
GTGTCAGCAGCCGCGGTAAGGCAGCGTCAGATGTGTATTAGATACCCCAGTAGTCC
+
:FFFFFFFFFFFFFFFFFFFFFFFFFFFFFFFFFFFFFFFF:FFFFFFFFF:FFFF
@A00769:42:HV3CFDRXX:1:2101:24659:9627 1:N:0:TTCACGAGAC+GTAACAATCT
GTGTCAGCCGCCGCGGTAATTAGAAACCCGGGTAGTC
+
FFFFFFFFFFFFFFFFFFFFFFFFFFFFFFFFFFFFF
@A00769:42:HV3CFDRXX:1:2101:4200:9706 1:N:0:TTCACGAGAC+GTAACAATCT
GTGTCAGCAGCCGCGGTAATACGTAGGTGGCAAGCGTTGTCCGGATTTATTGGGCGTAAAGCGAGCGCAGGCGGTTTCTTAAGTCTGATGTGAAAGCCCCCGGCTCAACCGGGGAGGGTCATTGGAAACTGGGAGACTTGAGTGCAGAAGAGGAGAGTGGAATTCCATGTGAAGCGGTGAAATGCGTAGATATATGGAGGAACACCAGTGGCGAAGGCGGCTCTCTGGTCTGTAACTGACGCTGAGGCTCG
+
FFF:FFFFF:FFFFFF:FFFFFF:FFFFFFFFFFFFFFFFF:FFFFFFFFFFFFF:FFFFFFFFFFFFFFFFFFFFFFFFFFFFFFFFFF::FFFFFFFF:FFFFFFFFFFFFFFFFFFFF:FFF:FFFFFFFFFFFF:FFFFFFFFFF:FFF,FFFFFFF:FFFFFFF,F,FFFF:FF:FFFFFFFF:FFFFFFF:FF,FFFFFFF,:,:FFFF,,:FFFFFFFFF,FFFFFFFFF:F::FFFF,F:FF,
@A00769:42:HV3CFDRXX:1:2101:1208:9784 1:N:0:TTCACGAGAC+GTAACAATCT
GTGCCAGCCGCCGCGGTAATACGTAGGGGCAAGCGTTGTCCGGATTTATTGGGCGTAAAGCGAGCGCAGGCGGTTTCTTAAGTCCGATGTGAAAGCCCCCGGCTCAACCGGGGAGGGTCATTGGAAACTGGGAGACTTGAGTGCAGAAGAGGAGAGTGGAATTCCATGTGTAGCGGTGAAATGCGTAGATATATGGAGGAACACCAGTGGCGAAGGCGGCTCTCTGGTCTGTAACTGACGCTGAGGCTCGA
+
FFFFFFFFFFFFFFFFFFFFFFFFFFFFFFFFFFFFFFFF:FFFFFFFFFFFFFFFFFFFFFFFFFFFFFFFFFFFFFFFFFFF,FFFFFFFF,FFFFFFFFFFFFFFFFFFF::FFFFFF:FFFFFFFFFFFFFFFFFFFFFFFFF::FFFFFFFFFFFFFFFFFFFFFFFFF,FFFFFFFFFFF:FFF:FFFF:FFFFFFF:,FFFFFFFFFFFFFFFFFFFFFFFFF:F,FFFFFFFFFFFFFFFFFF
@A00769:42:HV3CFDRXX:1:2101:29505:9815 1:N:0:TTCACGAGAC+GTAACAATCT
GTGTCAGCAGCCGCGGTAATACGTATGTTCCAAGCGTTATCCGGATTTATTGGGCGTAAAGCGAGCGCAGGCGGGTATTTAAGTCTGAAGTGAAAGCCCTCAGCTCAACGGAGGAATTGCTTTGGAAACTGGATGACTTGAGTGAAGTAGAGGAAAGTGGAACTCCATGTGTAGCGGTGAAATGCGTAGATATCTGGAAGAACACCAGTGGCGAAGGCGGGATTCTGGACTGTAACTGACGTTGAGGCTCG
+
FFF,FFFFFFFFFFFFFFFFFFF:F:F:FFFFFFFFFFFF,FFFFFF,FFFFFFFFFFF:F,FF:FFFFF,,FF,:,F:FFFFFFFFFFFF,FFFF,F,F,FFFFF:FF,:F,:FF,,FFF,FFFFFFFFF:F:,FFF,FFFFF,:FF:F,FFFF:,FFFFF,FFF,FFFFFFFFFFFFFF:FFFFFFFF:FF:FF:FFFFFFFFFFFFFF,FFFF:FF,,,F:FF,F:FFFF:FFFFFF,,FFFF,FFF,
@A00769:42:HV3CFDRXX:1:2101:15817:9846 1:N:0:TTCACGAGAC+GTAACAATCT
GTGTCAGCCGCCGCGGTAATACGGGGGATGCAAGCGTTATCCGGAATTATTGGGCGCAAAGAGCGCGCAGGTGGTTAATTAAGTCTGATGTGAAAGCCCACGGCTTAACCGTGGAGGGTCATTGGAAACTGGTTGACTTGAGTGCAGAAGAGGGAAGTGGAATTCCATGTGTAGCGGTGAAATGCGTAGAGATATGGAGGAACACCAGTGGCGAAGGCGGCTTCCTGGTCTGCAACTGACGCTGAGGTTCG
+
FFFFF:FFFFFFFFFFFFFFFFFFFFFFFFFFFFFFFFFFFFFFFFF,FF:FFFFFFF,FFFFFFFFF:FFFFF:FFFFFFFFFFFFFFF:FFF:FFFFFFFFFFFFFF:FFFFFFFFFFFFFFF:F:::FF:FFFFFFFFFFFFFFFFFFFFFFFFFFFF:FFFFFFF,FFFFFFFFFFFFFFFFF,FFF:F,FFFFFFF:FFFFFF:FFFFFFF,FFFFF:FFFFFFFFFFF,FF,:F,FFF:FFFFFF
@A00769:42:HV3CFDRXX:1:2101:29261:9893 1:N:0:TTCACGAGAC+GTAACAATCT
GTGTCAGCAGCCGCGGTAATACGTAGGTGGCAAGCGTTGTCCGGATTTATTGGGCGTAAAGCGAGCGCAGGCGGTTTCTTAAGTCTGATGTGAAAGCCCCCGGCTCAACCGGGGAGGGTCATTGGAAACTGGGAGACTTGAGTGCAGAAGGGGAGAGTGGAATTCCATGTGTAGCGGTGAAATGCGTAGATATATGGAGGAACACCAGTGGCGAAGGCGGCTCTCTGGTCTGTAACTGACGCTGAGGCTCG
+
FFFFFFFFFFFFFFFFFFFFFFFFFFFFFFFFFFFFFFFFFFFFFF:FFFFFFFFFFFFFFFFFFFFFFFFFFFFFFFFFFFFFFFFFFFFFF:,FFFFFFFFFFFFFFFFFFFFFFFFFF:FF:FFFFFFFFFFFFFFFFFFFFFFF:FFFFFFFFFFFFFFFFFFFFFFFFFFFFFFFFFF:FFFFFF:FFFFFFFFFFFFFFFFFFFF:FFFFFFFFFFFF:FFF:FF:FFFFFFFFFFFFFF,FFFF
@A00769:42:HV3CFDRXX:1:2101:27281:9909 1:N:0:TTCACGAGAC+GTAACAATCT
GTGCCAGCCGCCGCGGTAATACGTAGGTGGCGAGCGTTGTCCGGATTTACTGGGCGTAAAGGGAGCGTAGGCGGACTTTTAAGTGAGATGTGAAATACTCGGGCTCAACTTGAGTGCTGCATTTCAAACTGGAAGTCTAGAGTGCAGGAGAGGAGAATGGAATTCCTAGTGTAGCGGTGAAATGCGTAGAGATTAGGAAGAACACCAGTGGCGAAGGCGATTCTCTGGACTGTAACTGACGCTGAGGCTCG
+
FFFFFFFFFFFFFFFFFFFFFFFFFFFFFFFFFFFFFFFFFFFFFFFFFFFFFFFFFFFFFFFFFFFFFFFFFFFFFFFF:FFFFFF:FFFFFFFFFFFFFFFFFFF:FFF:FFFFFFFF:FFFFFF:FFF:FFFFFFFFFFFFF:F:FFFFFF,FFFFFFFFFFFFFFF:F:FFFFFFF:FFF:FFFF,FFFFFFF:F:,FF:FFF,F,:FFFFF:FFFF::FFFF:FFF:FFFFFFFFF:F:FFF:FF,
@A00769:42:HV3CFDRXX:1:2101:6289:9972 1:N:0:TTCACGAGAC+GTAACAATCT
GTGCCAGCAGCCGCGGTAATACGTATGTTCCAAGCGTTATCCGGATTTATTGGGCGTAAAGCGAGCGCAGACGGTTATTTAAGTCTGAAGTGAAAGCCCTCAGCTCAACTGAGGAACTGCTTTGGAAACTGGATGACTTGAGTGCAGTAGAGGAAAGTGGAACTCCATGTGTAGCGGTGAAATGCGTAGATATATGGAAGAACACCAGTGGCGAAGGCGGCTGTCTGGACTGTAACTGACGTTGAGGCTCG
+
FFFFF:F:FF,FFFFFF:FFFFFFFFFF:FFFFFFFFFFFFFFF:FF,FF:FFFFFFFFFFFFFFFFFFFF:F:F,F:FFFFFFFFFFFFFF:FFFFFFFFFFFFFFFF:FF:FF,:FF,F,FFFFFFFFFF::FFFFF:FFFF:FFF:FFFFF,FFFF:F,F:FFFFFFF:,FFFFFFFF,F:FFF,FF:FF:F,FF:,,FF:F:,FFFF,FF,FFFFFFF,FFFFF,,FFFFFFFFF:FFF::FF,FF,
@A00769:42:HV3CFDRXX:1:2101:4472:10081 1:N:0:TTCACGAGAC+GTAACAATCT
GTGTCAGCAGCCGCGGTAATACGTAGGTGGCAGGCGTTGTCCGGATTTATTGGGCGTAAAGCGAGCGCAGGCGGTTTCTTAAGTCTGATGTGAAAGCCCCCGGCTCAACCGGGGAGGGTCATTGGAAACTGGGAGACTTGAGTGCAGAAGAGGAGAGTGGAATTCCATGTGTAGCGGTGAAATGCGTAGATATATGGAGGAACACCAGTGGCGAAGGCGGCTCTCTGGTCTGTAACTGACGCTGAGGCTCG
+
FFFFF:FFFFFFF:FFFFFFFFFFFFFFFFFFFFFFFFFFFFFFFFFFFFFFFFFFFFFFFFFFFFFFFFFFFFFFFFFF::FFF:FFFFFFFFFFFFFFFFFFFFF,FFFFFFFFFFFF:FFFFFFFF:FFFFFFFFFFFFFFFFFF:FFFFFFFFFFFF:FFFFFFFFFFFFFFFFFFFFFFFFFF:FF,FFFF:FFFFFFFF,,FFFFFFFFFFF:FFFFFFFFFF:FF:F,FFFFFFFFFFF,FFF:
@A00769:42:HV3CFDRXX:1:2101:17996:10081 1:N:0:TTCACGAGAC+GTAACAATCT
GTGCCAGCAGCCGCGGTAATACGTAGGTGGCAAGCGTTGTCCGGATTTATTGGGCGTAAAGCGAGCGCAGGCGGTTTCTTAAGTCTGATGTGAAAGCCCCCGGCTCAACCGGGGAGGGTCATTGGAAACTGGGAGACTTGAGTGCAGAAGAGGAGAGTGGAATTCCATGTGTAGCGGTGAAATGCGTAGATATATGGAGGAACACCAGTGGCGAAGGCGGCTCTCTGGTCTGTAACTGACGCTGAGGCTCG
+
FFFFFFFFFFFFFFFFFFF:FFFFFFFFFFFFFFFFFFFFFFFF:F,FFFFFFFFFFFFFFFFFFFFFFFFFFFF:FFFFFFFFFFFF,FFFFFFFFFFFFFFFFFFFFFFFFF,FFFFFFFFFFFFFFFFFF:F:FFFFFFFFF:F:,FFFF:FFFFFFFFFFFFFFFFFFFFFFFFFFFFFFFFF:FF,F,FFFFFF:FFFFFFFFFFFFFFFFFFFFFFFFFFF,,F:F::FFFFFFFF:FFFFFFF,
@A00769:42:HV3CFDRXX:1:2101:23755:10222 1:N:0:TTCACGAGAC+GTAACAATCT
GTGCCAGCAGCCGCGGTAATACGTAGGTCCCGAGCGTTGTCCGGATTTATTGGGCGTAAAGCGAGCGCAGGTGGTTTATTAAGTCTGGTGTAAAAGGCAGTGGCTCAACCATTGTATGCATTGGAAACTGGTAGACTTGAGTGCAGGAGAGGAGAGTGGACTTCCATGGGTAGCGGTGAAATGCGTCGATATATGGAGGAACACCAGTGGCGAAGGCGGCTCTCTGGTCTGTAACTGACGCTGAGGCTCGA
+
FFFFFFFFFFFFFF:FFFFFF,FFFFFFF,F:FFFF,FFF:FFF:F,FFFF:FFFFFFFFFFFFFFF:FFF,FF,FFFF:FFF,,,:F:FF:FFF:FF:FFFFFFFFF,,:FFFF,F:F,F:,F:FF::FFFFFF:F,,FF:FFFFF:FFFF:FFF:FFF,FFFFFF:,:FF:F,FFFFFFF:FFF,:F:FF,FFF:FFFFF:FF:,FF,FF:,F:FFF:FFFFFFF:FF::FFFFF:FFFF:F,F::FFF
@A00769:42:HV3CFDRXX:1:2101:22770:10300 1:N:0:TTCACGAGAC+GTAACAATCT
GTGCCAGCAGCCGCGGTAATACGTAGGTGGCAAGCGTGGTCCGGATTTATTGGGCGTAAAGCGAGCGCAGGCGGTTTCTTAAGTCTGATGTGAAAGCCCCCGGCTCAACCGGGGAGGGTCATTGGAAACTGGGAGACTTGAGTGCAGAAGAGGAGAGTGGAATTCCATGTGTAGCGGTGAAATGCGAAGATATATGGAGGAACACCAGTGGCGAAGGCGGATCTCTGGTCTGTAACTGACGCTGAGTCTCG
+
FFF:FFFF:FFFFFFF:F,:,FFF,FFFFFFF:::FF::FF,:,FFFF,FFFF:,::F:F:,:,::,F:FF:F:FFF,FFFFFF,FF,F,F:FFFFFF,FFF,,,,FFFFFFF:F:,F,FF,,F:::,,,::FF,,,F::,:FFFFFF,,,FF:,::FF:F:F,F:F:::,::F,F:F:F,:F::F,:,F,,FF,F,FF,FF,FF:F:FF,F,FFF,FF,,,F,,FF,FF,,F,F,F,FF,:F,FF:FFF,
@A00769:42:HV3CFDRXX:1:2101:5764:10316 1:N:0:TTCACGAGAC+GTAACAATCT
GTGCCAGCAGCCGCGGTAATACGTAGGTGGCAAGCGTTGTCCGGATTTATTGGGCGTAAAGCGAGCGCAGGCGGTTTCTTAAGTCTGATGTGAAAGCCCCCGGCTCAACCGGGGAGGGTCATTGGAAACTGGGAGACTTGAGTGCAGAAGAGGAGAGTGGAATTCCATGTGTAGCGGTGAAATGCGTAGATATATGGAGGAACACCAGTGGCGAAGGCGGCTCTCTGGTCTGTAACTGACGCTGAGGCTCG
+
FFFFFFFFFFFFFFFFFFFF:FFFFFFFFFFFFFFFFFFFFFFFFFFFFFFFFFFFFFFFFFFFFFFFFFFFFFFFFFFFFFFFFFFFFFFFFFFFFFFFFFFFFFFFFFFFFFFFFFFFFFFFFFFFFFFF:FFFFFFFFFFFFFFF,FFFF,FFFFFFFFF:FFFFFFFFFFFFFFFFFFFFFFFF:FFFFF:FFFFF,FFFFFFFFFFFF:F,FF,FFFFFFF:FFFF:FFFFF:,F:FFFFFFFFF:
@A00769:42:HV3CFDRXX:1:2101:12048:10457 1:N:0:TTCACGAGAC+GTAACAATCT
GTGCCAGCCGCCGCGGTAATACGGAGGGTGCGAGCGTTATCCGGATTTATTGGGTTTAAAGGGTGCATAGGCGGGCTTTAAAGTCAGCGGTAAAAATTCGGGGCTCAACCCCGTCCGGCCGTTGAAACTGGGGGCCTTGAGTGGGCGAGAAGAAGGCGGAATGCGTGGTGTAGCGGTGAAATGCCTAGATATCACGCAGAACCCCGATTGCGAAGGCAGCCTTCCGGCGCCCTACTGACGCTGAGGCACGA
+
FFF:FFFFF:FFFFFFFFFFFFFFFFFFFFFFFFFFFF:FFFFFFFFFFF:FFFFFFFFFFFFFFFFFFFFFFFFF::FFFFFFFFF:FFFFF,FFF:FFFFFFFFF:FFFFFFFFF:FFFFFFFFFFFFFFFFFF:FFF::FFFFFFFFFFFFFFFFFF,F,FFFF::,FFFFFFFFFFF:FF,:FFFFF:FFFFFFFF::FFFF,FFFFF,F,FFFFFFFFF,FFF:,FF,FFF,FF,FF,FF,F,FFF
@A00769:42:HV3CFDRXX:1:2101:4354:10473 1:N:0:TTCACGAGAC+GTAACAATCT
GTGTCAGCAGCCGCGGTAATACGGAGGATGCGAGCGTTATCCGGATTTATTGGGTTTAAAGGGTGCGTAGGCGGATTTTTAAGTCAGCGGTAAAATGTCCGGGCTCAACCCGGGCCGGCCGTTGAAACTGGGGATCTTGAGTGGGCGAGAAGTATGCGGAATGCGTGGTGTAGCGGTGAAATGCATAGATATCACGCAGAACTCCGATTGCGAAGGCAGCATACCGGCGCGCAACTGACGCTCATGCACGA
+
FFFFF:FFFFFFFFFFFFFFFFFFFFFFFFFFFFFFFFFFFFFF:FF,FFFFFFFFF:FFFFFFFFFFFFFFFFFFFFFFFFFFFFFFFFFFFF:FFFFFFFFFFFFFFFFFFFFFFFF:FFFFFFFFFFFFFFFFFFFFFFFFFFFFFF:FFFFFFFFF:FFFFFFFFFFFFFFFFFFFFFFFFFFFFFFFFFFFFFFF,:FFFFFFFF:F,FFFFFFFF:FF:FF,FFFF,FFFFFF,FF:FFF,FFFF
@A00769:42:HV3CFDRXX:1:2101:21829:10520 1:N:0:TTCACGAGAC+GTAACAATCT
GTGTCAGCAGCCGCGGTAATACGTATGTTCCAAGCGTTATCCGGATTTATTGGGCGTAAAGCGAGCGCAGACGGTTATTCAAGTCTGAAGTGAAAGCCCTCAGCTCAACTGAGGAATTGCTTTGGAAACTGGATGACTTGAGTGCAGTAGAGGAAAGTGGAACTCCATGTGTAGCGGTGAAATGCGTAGATATATGGAAGAACACCAGTGGCGAAGGCGGCTTTCTGGACTGTAACTGACGTTGAGGCTCG
+
FFFFFFFFFFFFFFFFFFFFFFFFFFFFFFFFFFFFFFFFFFFFFFFFFFFFFFFFFFFFFFFFFFFFFFFFFFFFFFF:FFF::FFFFFFFFF:FFFFFFFF:FFFF:FF:FFFFFFFF:FFFFF:FFFFFFFFFFF:FFFFFF,FF:FFFFFF,FFFFF::FF::FFFFFFFFFF:FF:::F:F:FF,FF:FF:FFFFFFF,FF:FFFFFFF,FFFFFFF::FFFF:FF:FFF:,FF,FF,FFF:F:FF
@A00769:42:HV3CFDRXX:1:2101:4535:10535 1:N:0:TTCACGAGAC+GTAACAATCT
GTGTCAGCAGCCGCGGTAATACGGAGGATGCGAGCGTTATCCGGATTTATTGGGTTTAAAGGGTGCGTAGGCGGATTTTTAAGTCAGCGGTAAAATGTCCGGGCTCAACCCGGGCCGGCCGTTGAAACTGGGGATCTTGAGTGGGCGAGAAGTATGCGGAATGCGTGGTGTAGCGGTGAAATGCATAGATATCACGCAGAACTCCGATTGCGAAGGCAGCATACCGGCGCGCAACTGACGCTCATGCACGA
+
FFFFFFFFFFFFFFFFFFFFFFFFFFFFFFFFFFFFFFFFFFFF:F,FFFFFFFFFFFFFFFFFFFFFFFFFFFFFF:FFFFFFFFFFFFFFFFFFFFFFFFFFFFFFFFFFFFFFFFFFFFFFFFFFFFFFFFFFF:FFFFFFF:FFFFFFFFFFFFFF:FFFF:FFFFFFFFFFFFFF,F:FFFFFF:,FF:F,FFFFFFFF:FFF:F,,F,FFF::FFFFF,F,FFFFFF,FF,FF,FFFFF::FFF:
@A00769:42:HV3CFDRXX:1:2101:2718:10551 1:N:0:TTCACGAGAC+GTAACAATCT
GTGTCAGCCGCCGCGGTAATACGTAGGTGGCAAGCGTTGTCCGGATTTATTGGGCGTAAAGCGAGCGCAGGCGGTTTCTTAAGTCTGATGTGAAAGCCCCCGGCTCAACCGGGGAGGGTCATTGGAAACTGGGAGACTTGAGTGCAGAAGAGGAGAGTGGAATTCCATGTGTAGCGGTGAAATGCGTAGAGATATGGAGGAACTCCAGTGGCGAAGGCGGCTCTCTGGTCTGTTACCGACGCTGAGGCTCG
+
FFFFFF::,FFFFFFFFFFFFFFFFF:FFF,,FFFFFFFFF:FFFF:FFFFFFF:FFFFFF:FFFFF:FFFFFFF,FFFFF,F:F,FF,FFFFF:FFF:F,FFFFFFFF,,,FFF,FF:,,,FFFFFF,,FFFFFF:FF,FFFFFFFF:FFF:FFFFFFFFFFFF:,,:F:FFFFFF,FFFF:,FF,::F,F,:FFFF:FF:F,F:FF,FF:FF:F:FFFFF:F:FF:FFFF,,F,:FFFFFF:FFFFFFF
@A00769:42:HV3CFDRXX:1:2101:30870:10864 1:N:0:TTCACGAGAC+GTAACAATCT
GTGTCAGCAGCCGCGGTAATACGTAGGTGGCAAGCGTTGTCCGGATTTATTGGGCGTAAAGCGAGCGCAGGCGGTTTCTTAAGTCTGATGTGAAAGCCCCCGGCTCAACCGGGGAGGGTCATTGGAAACTGGGAGACTTGAGTGCAGAAGAGGAGAGTGGAATTCCATGTGTAGCGGTGAAATGCGTAGATATATGGAGGAACACCAGTGGCGAAGGCGGCTCTCTGGTCTGTAACTGACGCTGAGGCTCG
+
FFFFFFFFFFFFFFFFFFFFFFFFFFFFFFFF:FFFFFFFFFFFFFFFFFFFFFFFFFFFFFFFFFFFFFFFFFFFFFFFFFFFFFFFFFFFFFFFFFFFFFFFFFFFFFFFFFFFFFFFFFFFFF:FF:FF:FFFF:FFFFFFFFFF,FFFFFFFFFFF:FFFFFFFFFFFFFFFFFFF:FFFF:FFFF:F:FFFFFFFFFFFFFFFFFFFF:FFFFFFFFFFF:FFFF:FFFFFFFFFFFFFFF:FFFF
@A00769:42:HV3CFDRXX:1:2101:21468:10927 1:N:0:TTCACGAGAC+GTAACAATCT
GTGTCAGCAGCCGCGGTAATACGTAGGTGGCAAGCGTTGTCCGGATTTATTGGGCGTAAAGCGAGCGCAGGCGGTTTCTTAAGTCTGATGTGAAAGCCCCCGGCTCAACCGGGGAGGGTCATTGGAAACTGGGAGACTTGAGTGCAGAAGAGGAGAGTGGAATTCCAGGTGTAGCGGTGAAATGCGTAGATCTATGGAGGAACACCAGTGGCGAAGGCGGCTCTCTGGGCTGGAACTGACGCTGAGGCTCG
+
FFFFFFFFFFFFFFFFFF:FFFFFFFF:FFF:F:F:FFFF:F:FFFFFFFFFFFFFFFF:FFFFFFFF,FFFFFFFFFFFF:FFFFFF:F,FF::FFFFFFFFFFFF,FFFFFF,FFFFFF:FFFFFFF,FFF:FF,,,:FF,FF,:FFFFF:,:,:,FF,FFF:,F,FFFFFFF:F,FF,,FF:FF,FF,,FFFFFFFF,:F:,F,,,F,:FF:F,,FFFFF:::FF,:F:,,,:,F,::FFF,FFFF::
@A00769:42:HV3CFDRXX:1:2101:13196:10974 1:N:0:TTCACGAGAC+GTAACAATCT
GTGCCAGCAGCCGCGGTAATACGTAGGTGGCAAGCGTTGTCCGGATTTATTGGGCGTAAAGCGAGCGCAGGCGGTTTCTTAAGTCTGATGTGAAAGCCCCCGGCTCAACCGGGGAGGGTCATTGGAAACTGGGAGACTTGAGTGCAGACGAGGAGAGTGGAATTCCATGTGTAGCGGTGAAATGCGTAGATATATGGAGGAACACCAGTGGCGAAGGCGGCTCTCTGGTCTGTAACTGACGCTGAGGCTCG
+
FFFFFFFFFFFFFFFFFFFFFFFFFFF,FFFFFFFFF,F:FFFFF:,FFFFFFFFFFFFFFFFFFFFFFFFFFFF,FFFFFFFF:,FFFFFFF,,FFFFFFFFF:FFFFFFFFFFFFFFF:FFFFF:FFFFFFFFFF::::FFFF:F,,FFFFFFFF:FFF,FF:FFFFFFFFFFFFFFF,,FFF:,,FF,,F:F:FFFF:FFFF,:FFFFFFFFFFFF::F:F:FFF,F,FFF,:FFFFFFFFFF:F:FF
@A00769:42:HV3CFDRXX:1:2101:16613:10974 1:N:0:TTCACGAGAC+GTAACAATCT
GTGTCAGCAGCCGCGGTAATACGTAGGTGGCAAGCGTTGTCCGGAATTATTGGGCATAAAGGGCTCGCAGGCGGTTTCTTAAGTCTGATGTGAAAGCCCCCGGCTCAACCGGGGAGGGTCATTGGAAACTGGGAAACTTGAGTGCAGAAGAGGAGAGCGGAATTCCACGTGTAGCGGTGAAATGCGTAGAGATGTGGAGGAACACAAGTGGCGAAGGCGACTCTCTGGTCTGTAACTGACGCTGAGGAGCG
+
FFFFFFFFFF:F:FF,:FFFF:,FFFF,:FFFF:FFFF:FFFFFF:FFFFFFFFFF:FFFFF:FFF:FFFFF:FFFFFFF:FFFFFFFFFFFFFFFFFFFFFFFFFFFF:FFFFFFF:F:FFFFFF,FF:FFFF,,F:FFFF:F:FFF::F,,F:FFFFFFFFF:FFF,:,FFFFF,F,::F,FFFFF,FFF,FF:,F,:F:FFF,FFFF::FF,F,F,FF,:FFFF:FF:FF,::,FFF::,FFF:FF,F
@A00769:42:HV3CFDRXX:1:2101:26250:11130 1:N:0:TTCACGAGAC+GTAACAATCT
GTGTCAGCCGCCGCGGTAATACGTATGTTCCAAGCGTTATCCGGATTTATTGGGCGTAAAGCGAGCGCAGACGGTTATTTAAGTCTGAAGTGAAAGCCCTCAGCTCAACTGAGGAATTGCTTTGGAAACTGGATGACTTGAGTGCAGTAGAGGAAAGTGGAACTCCATGTGTAGCGGTGAAATGCGTAGATATATGGAAGAACACCAGTGGCGAAGGCGGCTTTCTGGACTGTAACTGACGTTGAGGCTCG
+
FFFFFFFFFFFFFFFFFFFFFFFFFFFFFFFFFFFFFFFFFFFFFFFFFFFFFFFFFFFFFFFFFFFFFFFFFFFFFFFFFFFFFFFFFFFFFFFFFFFFFFFFFFFFFFFFFFFFFFFFFFFFFFFFFFFFFFFFFFFFFFFFFFFFFFFFFFFFFFFFFFFFFFFFFFFFFFFFFFFFFFFFFFFFFFFFFFFFFFFFFFFFF:FFFFFF,FFFFF:FFFFFFFFFFFFFFFFFF:FF,F:FFF,F:F:
@A00769:42:HV3CFDRXX:1:2101:24261:11162 1:N:0:TTCACGAGAC+GTAACAATCT
GTGTCAGCAGCCGCGGTAAAACGTAGGTGGCAAGCGTTATCCGGAATTATTGGGCGTAAAGAGCGCGCAGGGGGTTAATTAAGTCTGATGTGAAAGCCCACGGCTTAACCGTGGAGGGTAATTGGAAACTGGTTGACTTGAGTGCAGAAGTGGGGAGTGGAATTCCATGTGTAGCGGCGAAATGCGTAGAGTAATGGAGGAACACCAGTGGCGAAGGCGGCTTCCTGGTCTGCAACTGACACTGAGGCGCG
+
:FFFF:,FFFF,F,F:FFF,F:,,F:FFFFFFFF:,,FFFFFF:FF,:FF,,FFFF:FFFFFF,,:,,F,F,,,:FFFF,FF,,F,,F,::FFF,,FFFF,,,FFFFFF,:F,,FFFFF,,:FF,FFF:FFF,FFFF:FFF,F:F:,FF,,F,,:F,,F,F,F,F:FFF:FF:,FFFFFFF,F:,F:F,F,,,FFFF,F,FFFFF::FFFF::FFF::F:FF,F,FF,:,F:F:,FF,:FFF,,,FF,FF,
@A00769:42:HV3CFDRXX:1:2101:16315:11177 1:N:0:TTCACGAGAC+GTAACAATCT
GTGCCAGCAGCCGCGGTAATACGTAGGTGGCAAGCGTTATCCGGATTTACTGGGTGTAAAGGGAGCGTAGGCGGTCTGCCAAGTCTGATGTGAAAACCCGGGGCTCAACCCCGGGAGTGCATTGGAAACTGGCGGACTGGAGTGTCGGAGAGGTAAGCGGAATTCCTAGTGTAGCGGTGAAATGCGTAGATATTAGGAGGAACACCAGTGGCGAAGGCGGCTTACTGGACGATAACTGACGCTGAGGTTCG
+
FFFFFFFF:FFFFFFFFFFFFFFFF:FFFFFFFFFFFFFFFFFFFFFFFFFFFFFFFFFFFFFFFF:F::FFFF:FF:,FFFFFFFFFFFFFFFF,FFF:FFFFF:FFFFFFFFFFFF:FFFFFF:FFFFFFFFFFFFFFFFFFFFFFFFFFFFFFF:FFFFFFFFFFFFFFFFFFFFF,FFFFFFFFFFFFFF,FFFFFF:F:F,FFF:FFFFFFFFFFFF:F,F:FF:FFF,FFFFFF:FFFFFFFFFF
@A00769:42:HV3CFDRXX:1:2101:31620:11350 1:N:0:TTCACGAGAC+GTAACAATCT
GTGTCAGCAGCCGCGGTAATACGTAGGTGGCAAGCGTTGTCCGGAATTATTGGGCGTAAAGGGCTCGCAGGCGGTTTCTTAAGTCTGATGTGAAAGCCCCCGGCTCAACCGGGGAGGGTCATTGGAAACTGGGAGACTTGAGTGCAGAAGAGGAGAGTGGAATTCCATGTGTAGCGGTGAAATGCGTAGATATATGGAGGAACACCAGTGGCGAAGGCGGCTCTCAGGTCTGTAACTGACGCTGAGGCTCG
+
FFFFFFFFFFFFFFFFFFFFFFFFFFFFFFFFFFFFF:FFFFFFFFFFF,FFFFFFFFFFFFFFFFFFFFFFFFFFFFFFFFFFFFF:FFFFFFFFFFFFFFFFFFFF:FFFFFFFFFFFFFFFFFFFFFFFF:FFFFFFFFFFFFFFFFFFFFFFFFFFFFFFFFFFFFFFFFFFFFFFFFFFFF,FFF::F,FF,FFFF:FFFFFFFFFFFFFFFFFFF,F:F:FFFFF:FFFFFFFFFFFFFF:FFFF
@A00769:42:HV3CFDRXX:1:2101:3911:11365 1:N:0:TTCACGAGAC+GTAACAATCT
GTGCCAGCAGCCGCGGTAATACGTAGGTGGCAAGCGTTATCCGGAATGATTGGGCGTAAAGGGTGAGCAGGCGGTTCTTCAAGTCATGAGTGAAAGGCAGAAGCTTAACTTCTGTTGGCTGATGAGACTGGAGAACTTGAGTACAGGAGAGGGCGGCGGAACTCCATGTGTAGCGGTAAAATGCGTAGAGATATGGAAGAACACCAGTGGCGAAGGCGGCCGCCTGGACTGAAACAGACGCTCAGGCACGA
+
FFFFFFFFFFFFFFFFFF:FFFFFFFFFFFFFFFFFFFFFFFFFF,FFFF:FFFFFFFFFFFFFFFFFFFFFFFFFFFFF:FFFFF:FFFFFFFFFFFFFFFFFFFF:FFFFFFFFFFFFFFFFFFFFFFFFFFF,FFFFFFFFFFFFFFFFFFFFFFFFFFFFFFFFFFFF,FFFF,F:FFFFFFFFFFF,F:FFF:FFFF,FFFFFFFFFFFFFFFFFFFFFFFFFF:FF,FF,:FF,FFFF:,FFFFF
@A00769:42:HV3CFDRXX:1:2101:15402:11381 1:N:0:TTCACGAGAC+GTAACAATCT
GTGTCAGCCGCCGCGGTAATACGGAGGATGCGAGCGTTATCCGGATTTATTGGGTTTAAAGGGTGCGTAGGCGGGATGCCAAGTCAGCGGTCAAATACGGGGGCTCAACCTGCGTCCGCCGTTGAAACTGGCGTTCTTGAGTGGGCGAGAAGTACGCGGAATGCGTGGTGTAGCGGTGAAAGGCATAGATATCACGCAGAACCCCGATTGCGAAGGCAGCGTACCGGCGCCCGACTGACGCTGAAGCACGA
+
FFFFFF:FFFFFFFFFFFF,FFFFF:FF:FFFFFFFFF:FF:FFFF:FFFFFFFF::F::FFFFFFFFFFFFFFFFFFFFFFFFFFFFFFFFFFFFF:FFFFFFFFFFFFFFFFFFFF:FF:FFFFFFFFFFFFFFFF:FFFFFFFFFFFFFFFFFFFFFFFFFFF:FFFFFFFFFFFFF:,FF::FFFFFFFFFFFFFFFFFFFF:FFFFFFFFFFFFFFFFFFFFFFFFFFFFFF:FFFFFFFF:FFFF
@A00769:42:HV3CFDRXX:1:2101:26431:11412 1:N:0:TTCACGAGAC+GTAACAATCT
GTGCCAGCCGCCGCGGTAATACGTATGTTCCAAGCGTTATCCGGATTTATTGGGCGTAAAGCGAGCGCAGACGGTTATTTAAGTCTGAAGTGAAAGCCCTCAGCTCAACTGAGGAATTGCTTTGGAAACTGGATGACTTGAGTGCAGTAGAGGAAAGTGGAACTCCATGTGTAGCGGTGAAATGCGTAGATATATGGAAGAACACCAGTGGCGAAGGCGGCTTTCTGGACTGTAACTGACGTTGAGGCTCG
+
FFF:FFFFFFFFFFFFFFFFFFFFFFFFFFFFFFFFFFFFFFFFF:FFFFFFFFFFFFFFFFFFFFFFFFFFFFFFFFFFFFFFFFFFFFFFFFFFFFFFFFFFFF:FFFFFFFFF:::F,FFFFFFFFFFFFFFFFFFFFFFFFFFFFFFFFFFFFFFFFFFFFFFFFFFFFFFFFFFFFFFFFF:FFFF:FFFF:FFFFFFFFF:FFFFF:FFFFFF:FFFFFFF:FFFFFFFFFFFFFFFFFFFFFFF
@A00769:42:HV3CFDRXX:1:2101:7021:11428 1:N:0:TTCAAGAGAC+GTAACAATCT
GTGTCAGCAGCCGCGGTAATACGTAGGTGGCAAGCGTTATCCGGATTTATTGGGCGTAAAGGGAACGCAGGCGGTCTTTTAAGTCTGATGTGGAAGCGGTCGGCTTAACCGGGGGAGTGCATTGGAAACTGGATGAGTTGAGTGCAGTCGAGGAACGTGGAACTCCGTGTGTAGCGGTGAAATGCGGATATTGATGGAAGAACACCAGTGGCGAAGGCGGCTTTCGGGTCTGTAACTGACGTGGAGGCG
+
F:FFFFF::FFFFFFFFFFFFFF,FFF,,FF,FFFFFFFFFFFFFF,:FFFFFF,FFFFFFFF,,FFFFFFFFF:FF,F,FFFFF,F,FFF::FF:,,,:,FFFF,FFFFF,,,,,F,,F,:FF:F:,,,F,FFFF,F,,:,:,:,F:,,FF:F:,,,F:F,:::,,:,,,F,,FF:,:F,F:F,,,,,:,,,F,::F::FF,FFFFFFF:F,F,F,,F:FFF,F,F,:FF,FFF,,,F,,F,,,F,,,
@A00769:42:HV3CFDRXX:1:2101:22489:11475 1:N:0:TTCACGAGAC+GTACCAATCT
GTGTCAGCCGCCGCGGTAATACGTAGGAGGCAAGCGTTGTCCGGATTTATTGGGCGTAAAGCGAGCGCAGGCGGTTTCTTAAGTCTGATGTGAAAGCCCCCGGCTCAACCGGGGAGGGTCATTGGAAACTGGGGGACTTGAGTGCAGAAGAGGAGAGTGGAATTCCATGTGTAGCGGTGAAATGCGTAGATATATGGAGGAACACCAGTGGCGAAGGCGGCTCTCTGGTCTGTAACTGACGCTGAGGCTCG
+
FFF::FFFFF:FFFFFFF:FFFFF,FFFFFFFFFFFFFFFF,FFF:F:FFFFFFFF:FFFFFFFF:FFFFFFF:FFFF:FFFFF:FFFFFFFF:FFFFFFFFF:FFFFFFFFFFFFFFFFFFFFFF,FFFFF,FFF,,FF:FFF::FF::FF:FFFFF:FFF:F:FFFFFF,FFFFFF:F:FFF,:,FF,,FF:FF,FFFFF:FFFFFFFFF::FFFFF:F:FFF::FFF:FFF:F:FF:,F:FFFFF:FF
@A00769:42:HV3CFDRXX:1:2101:23610:11475 1:N:0:TTCACGAGAC+GTAACAATCT
GTGTCAGCAGCCGCGGTAATACGTAGGTGGCAAGCGTTATCCGGAATTATTGGGCGTAAAGAGCGCGCAGGTGGTTAATTAAGACTGATGTGAAAGCCCACGGCTTAACCGTGGAGGGTCATTGGAAACTGGTTGACTTGAGTGAAGAAGTGGGGAGTGGAATTCCATGTGTAGCGGCGAAATGCGTAGAGATATGGAGGAACACCAGTGGCGAAGGCGGATTCCTGGTCTGAAACTGACACTGAGGCGCG
+
F,::FFFFF:FFFFF::FFFFFFFF:F,,FFFFFFFF:F,FF::FFFF::,::FFF,,FFF,F:FFF,FFFFFFFFF:FFFF,,FFFF,:::F,FFFFFFFF:F::FFFFFF,FFFFFF:FFF::FFF,,::FFF:FF:FF,FF,,FFFFF,,FFFFF::FF:FFF:FFF:FF:,F,:FFFFFF,F,:FFFFFF:FFFF,FFFF,,F:,:FFFFF:,:F,,FFFFFFF:FF,,,:,F,,F:FF,FF,FFFF
@A00769:42:HV3CFDRXX:1:2101:27091:11522 1:N:0:TTCACGAGAC+GTAACAATCT
GTGTCAGCCGCCGCGGTAATACGTAGGTGGCAAGCGTTGTCCGGATTTATTGGGCGTAAAGCGAGCGCAGGCGGTTTCTTAAGTCTGATGTGAAAGCCCCCGGCTCAACCGGGGAGGGTCATTGGAAACTGGGAGACTTGAGTGCAGAAGAGGAGAGTGGAATTCCATGTGTAGCGGTGAAATGCGTAGATATATGGAGGAACACCAGTGGCGAAGGCGGCTCTCTGGTCTGTTACTGAGGCTGAGGCTCG
+
FFFFFFFFFFFFFFFFFFFFFFFFFFFFFFFFFFFFF,FFFFFFFFFFFFFFFFFFFFFFFFF:FFFFFFFFFFFFFFFFFFFFFFF:FF:FF,FFFFFFFFF:FF,F:FFFFFFFFFF:,F,FFF:F:FF:F,F:F,FF:FFFF,F,:F:FF,FFF:FFF:::F:,FF:FFF:FFF:FFFFFFFF,:F,:,F,FFF,FFF,F,:,FFFFF:FF,F::FFFF,,F::F,,FF,,:,,FF,FF,F,:FFFF,
@A00769:42:HV3CFDRXX:1:2101:19777:11600 1:N:0:TTCACGAGAC+GTAACAATCT
GTGTCAGCAGCCGCGGTAATACGTAGGTGGCAAGCGTTGCCCGGATTTATTGGGCGTAAAGCGAGCGCAGGCGGTTTCTTAAGTCTGATGTGAAAGCCCCCGGCTCAACCGGGGAGGGTCATTGGAAACTGGGAGACTTGAGTGCAGAAGAGGAGAGTGGAATTCCATGTGTAGCGGTGAAATGCGGAGATATATGGAGGAACTCCAGTGGCGAAGGCGGCTCGCTGGTCTGTGACTGACGCTGAGGCTCG
+
:FFFFFF::FFFF:FF,,F::FFFF:FFFFFF:FFF::FFFFFFFFF:F:::F:FFFFFFFF,F:,FFFFFFF:FFFFFF:FFFFFFF:FFFFFFFF:FFFFFFFFFFFF:FFFFF,FFFFF:FF:FFF::FFFFFFF,F,FFFFFFF,FFFFFFFF:,FFFF::FFFFF,,FFF::F,:FFFFF:,FF:F:FFF,FFF,F:,,:F,FF:FF:F::FFFFFF,,,F,FFFF:F,FFFFF,FFFFFFFFFF,
@A00769:42:HV3CFDRXX:1:2101:30346:11647 1:N:0:TTCACGAGAC+GTAACAATCT
GTGTCAGCAGCCGCGGTAATACGTAGGTGGCAAGCGTTGTCCGGAATTATTGGGCGTAAAGGGCTCGCAGGCGGTTTCTTAAGTCTGATGTGAAAGCCCCCGGCTCAACCGGGGAGGGTCATTGGAAACTGGGAAACTTGAGTGCAGAAGAGGAGAGTGGAATTCCACGTGTAGCGGTGAAATGCGTAGAGATGTGGAGGAACACCAGTGGCGAAGGCGACTCTCTGGTCTGCAACTGACGCTGAGGCTCG
+
FFFFFFFFFFFFFFFFFFFFFFFFFFFFFFFFFFFFFFFFFFFFFFFFFFFFFFFFFFFFFFFFFFFFFFFFFFFFFFFFFFFFFFFFFFFFFFFFFFFFFFFFFFFFFFFFFF,FFFFFFFFFFFFFFFFFFF:FFFFFFFFFFFFFFFFF,FFFF:FFF:FFFFFFFFFFFFF:FFFFFFFFFFFFFFFFF:FFFFFFFFFFFFFFFFFFFFFF:FFFFFFFFF:FFFFFFF,,FF:FFFF,FFFFFF:
@A00769:42:HV3CFDRXX:1:2101:21486:11678 1:N:0:TTCACGAGAC+GTAACAATCT
GTGTCAGCCGCCGCGGTAATACGTAGGTGGCAAGCGTTGTCCGGATTTATTGGGCGTAAAGCGAGCGCAGGCGGTTTCTTAAGTCTGATGTGAAAGCCCCCGGCTCAACCGGGGAGGGTCATTGGAAACTGGGAGACTTGAGTGCAGAAGAGGAGAGTGGAATTCCACGTGTAGCGGTGAAATGCGTAGATATATGGAGGAACACCAGTGGCGAAGGCGGCTCTCTGGTCTGTAACTGACGCTGAGGCTCG
+
FFFFFFFFFFFFFFFFFFFFFFFFFFFFFFFFFFFFFFFFFFFFFFFFFFFFFFFFFFFFFFFFFFFFFFFFFFFFFFFFFFFFFFF:FFFFFFFFFFFFFFFFFFFFFFFFFFFFFFFFFFFFF:FFFFFFFFFFFFFFFFFFFFFFFFFFF:FFFFFFFFFFFFFFF:FFFFFFFFFFFFFFFFF:FFFFFFFFFFFFFFFFFFF,FFFFFFF:FFFFFFFFFFFFFFFFFFFFFFFFFFF:F:FFF:,
@A00769:42:HV3CFDRXX:1:2101:4227:11694 1:N:0:TTCACGAGAC+GTAACAATCT
GTGCCAGCAGCCGCGGTAATACGTAGGTGGCAAGCGTTATCCGGAATGATTGGGCGTAAAGGGTGAGCAGGCGGTTCTTCAAGTCATGAGTGAAAGGCAGAAGCTTAACTTCTGTTGGCTGATGAGACTGGAGAACTTGAGTACAGGAGAGGGCGGCGGAACTCCATGTGTAGCGGTAAAATGCGTAGAGATATGGAAGAACACCAGTGGCGAAGGCGGCCGCCTGGACTGAAACTGACGCTCAGGCACGA
+
FFFFFFFFFFFF:FFF:FFFFFFFFFFFFFFFFFFFFFFFFFFFFF:FFFFFFFFFFFFFFFFFFFFFFFFFFFFFFFFFFFFFFFFFFFFFFFFFFFFF:FFFFFFFFFFFFFFFFFFFFFFFFFFFFF:FFFFFFFFFFFFFFFFFFFFFFFFFFFFFFFFFFFFFFFFFFFFFFFFFFF:FFFFFF:FFFFFFFF:F,FFFFF:FF,FFFFFFFFFFF:FF,,,FFF,F,FFF:FFFFFFF:,FFFFF
@A00769:42:HV3CFDRXX:1:2101:24442:11757 1:N:0:TTCACGAGAC+GTAACAATCT
GTGCCAGCCGCCGCGGTAATACGTATGTTCCAAGCGTTATCCGGATTTATTGGGCGTAAAGCGAGCGCAGACGGTTATTTAAGTCTGAAGTGAAAGCCCTCAGCTCAACTGAGGAATTGCTTTGGAAACTGGATGACTTGAGTGCAGTAGAGGAAAGTGGAACTCCATGTGTAGCGGTGAAATGCGTAGATATATGGAAGAACACCAGTGGCGAAGGCGGCTTTCTGGACTGTAACTGACGTTGAGGCTCG
+
FFF:FFFFFFFFFFFFFFF:FFFFFF:FFFFFFFFFFFFFF:FFFF:FFFFFFFFFFFFFFFFFFFFFFFFFFFFFFFFFFF,FFFFFFFFFFFFFFFFFFFFFFFFFFFF:FF::FFFF:FFFFFFF,FFFFFF:FFFFFFFFF,F:,FFFFFFFFFFFFFFFFFFFFFFFFFFFFFFFFFF:FFFFF:FF:FF,FFF:FFFFF,FFFF,FFF,FFF:FFF:FF:FFF:FFFFFFFFFF,FFFFF:FF::
@A00769:42:HV3CFDRXX:1:2101:9191:11772 1:N:0:TTCACGAGAC+GTAACAATCT
GTGTCAGCCGCCGCGGTAATACGGAGGGTGCAAGCGTTACTCGGAATCACTGGGCGTAAAGGGTGCGTAGGCGGCCTGCTAAGTCTGGAGTGAAAGGTACCGGCTCAACCGGTACAGGCTCTGGAAACTGGCGGGCTAGAGAGCAGGAGAGGGCGGTGGAACTCCATGTGTAGCGGTAAAATGCGTAGATATATGGAAGAACACCAGTGGCGAAGGCGGCCGCCTGGCCCGTTACTGACGCTGAGGCACGA
+
FFFFFFFFFFFFFFFFFFFFFFFFFFFFFFFFFFFFFFFFFFFFFFFFFFFFFFFFFFFFFFFFFFFFFFFFFFFFFFFFFFFFFFFFFFFFFFFFFFFFF:FFFFFFFFFFFFFFFFFFF:FFFFFFF:FFFFFFFFFFFFFFF::FFFFFFFFFFFFFFFFFFFFFFFF:FFFFF:FFFFFFFFFFFFFFFFFFFFFFFFFFFFFFF,FF:::FFF,FFFFFFFFFFFF:F:::FFF:FFFF::FFF:F
@A00769:42:HV3CFDRXX:1:2101:5195:11804 1:N:0:TTCACGAGAC+GTAACAATCT
GTGTCAGCAGCCGCGGTAATACGTAGGTGGCAAGCGTTGTCCGGATTTATTGGGCGTAAAGCGAGCGCAGGCGGTTTCTTAAGTCTGATGTGAAAGCCCCCGGCTCAACCGGGGAGGGTCATTGGAAACTGGGAGACTTGAGTGCAGAAGAGGAGAGTGGAATTCCATGTGTAGCGGTGAAATGCGTAGATATATGGAGGAACACCAGTGGCGAAGGCGGCTCTCTGGTCTGTAACTGACGCTGAGGCTCG
+
FFFFFFFFFFFFFFFFFFFFFFF:FFFFFFFFFFF:FFFFFFFFFFFFFFFFFFFFFFFFFFFFFFFFFFFFFFFFFFF:FFFFFFFFFFFFFF:FFFFFFFFFFFFF:FFFFFFFFFFFFFFFFFFFFFFFFFFFF:FFFFFFFFFF:FFFFF,FFFFFF:FFF:FFFFFFFFFFFFFFFFFFF,FFFF:FFFFFFFF:FFFFFFFFFF:FFFFFFFFFFFFF,,:FF:FFFFFFF:FF,FFFFFFFFF:
@A00769:42:HV3CFDRXX:1:2101:16776:12101 1:N:0:TTCACGAGAC+GTAACAATCT
GTGTCAGCAGCCGCGGTAATACGGAGGATGCGAGCGTTATCCGGATTTATTGGGTTTAAAGGGTGCGCAGGCGGTCTGTTAAGTCAGCGGTCAAAGCCCGGGGCTCAACCCCGGCCCGCCGTTGAGACTGGCAGTCTCGAGATGGAGAGAAGTATGCGGAATGCGCGGTGTAGCGGTGAAATGCATAGATATCGCGCAGAACTCCGATAGCGAAGGCAGCATGCCGGCTCCACACTGACGCTGAGGCACGA
+
F:FFFF:FFFFFF::FFFFFF:FFFFFFFFFF:FFF,:F,,:F,FFF,F:FFFF:,:FFF:FFF:FFF:::F:FFF,FF:FFFFFFF:FFFFFFF,FFF:::FFFFFF,FFFFF:FFFF::F,FFFFFFF:FFFFFFFFFF,,F:FFFFFF,,FF:FF:FFFFF,F,FFF,F,F:FF:F,FFFFFF:,FFFF::FFFF,F,FFF:,F:,,F:FFF:FF,FF,FF:FFFFFFFFFF,,FF,FFFF:,F:F,F
@A00769:42:HV3CFDRXX:1:2101:25120:12242 1:N:0:TTCACGAGAC+GTAACAATCT
GTGCCAGCAGCCGCGGTAATACGTAGGTGGCAAGCGTTATCCGGAATGATTGGGCGTAAAGGGTGAGCAGGCGGTTCTTCAAGTCATGAGTGAAAGGCAGAAGCTTAACTTCTGTTGGCTGATGAGACTGGAGAACTTGAGTACAGGAGAGGGCGGCGGAACTCCATGTGTAGCGGTAAAATGCGTAGAGATATGGAAGAACACCAGTGGCGAAGGCGGCCGCCTGGACTGAAACTGACGCTCAGGCACGA
+
FFFFFFFFFFFFFFFFFFFFFFFFFFFFFFFFFFFFFFFFFFFFFFFFFFFFFFFFFFFFFFFFFFFFFFFFFFFFFFFFFFFFFFFFFFFFFFFFFFFFF:FFFFFFFFFFFFFFFFFFFFFFFFFFFFFFFFFFFFFFFFFFFFFFFFFFFFFFFFFF,FFFFFFFFFFFFFFFFFFF:FFFFFFFFFFFFFFFF::F:FFF:FFFFFFFFFFFF:FFFFFFFFFFFFFF,FFFF:FFFFFFF,FFFFF
@A00769:42:HV3CFDRXX:1:2101:31467:12242 1:N:0:TTCACGAGAC+GTAACAATCT
GTGTCAGCAGCCGCGGTAATACGTAGGTGGCAAGCGTTGTCCGGATTTATTGGGCGTAAAGCGAGCGCAGGCGGTTTCTTAAGTCTGATGTGAAAGCCCCCGGCTCAACCGGGGAGGGTCATTGGAAACTGGGAGACTTGAGTGCAGAAGAGGAGAGTGGAATTCCATGTGTAGCGGTGAAATGCGTAGATATATGGAGGAACACCAGTGGCGAAGGCGGCTCTCTGGTCTGTAACTGACGCTGAGGCTCG
+
FFFFFFFFFFFFFFFFFFFFF:FFFFFFFFFFFFFF:FFFFF,FFFF:FFFFFFFFFF:FFFFFFFFFFFFFFFFF:FFFFFFFF,FFFFFFF:,FFFFFFFFFFFFFFFFFFFFFFFFFF,F:FFFFFFFFFFFFFFFFFFFFF:FFFFFFFFFFFFFFFFFFFF:FF:FFFFFFF,FF::F:FFFFFFFFFFFFFFFFFFFFFFFF,F:FFFFFFFFFFFFFFFF::FF,FF:FFFFFFFFFFF,FFFF
@A00769:42:HV3CFDRXX:1:2101:11442:12258 1:N:0:TTCACGAGAC+GTAACAATCT
GTGTCAGCCGCCGCGGTAATCCATTAGAAACCCTAGTAGTCC
+
FFFFF:FFFFFFFFFFFFFFFFFFFFFFFFFFFFFFF:FFFF
@A00769:42:HV3CFDRXX:1:2101:5954:12305 1:N:0:TTCACGAGAC+GTAACAATCT
GTGTCAGCAGCCGCGGTAATACGTAGGTGGCAAGCGTTGTCCGGATTTATTGGGCGTAAAGCGAGCGCAGGCGGTTTCTTAAGTCTGATGTGAAAGCCCCCGGCTCAACCGGGGAGGGTCATTGGAAACTGGGAGACTTGAGTGCAGACGAGGAGAGTGGAATTCCATGTGTAGCGGTGAAAAGCGGAGATATATGGAGGAACACCAGTGGCGAAGGCGGCTCTCTGGTCTGTAACTGACGCTGAGGCTCG
+
FFFFFFFFFFFFF:FFFFFFFFFF:FFFFFFFFF:F:,FF:FFFFF,FFFFFFFFFFFFFFFFFFFFFFFFFFFFFFFFFFFFF:FFFFFFFFFFFFFFFFFFFFFFFFFFFFFFFF:FF:FFFFF:FFFFF:FFFFFFFFFFFFFFF,FFFFFFFFFFFFFFFF:FF:FFFFFFFFFFFFFFFF:,FFF,FFFFFFFFFFF:FFFFFFFFFF:FFFFFFFFFFFFFFFFFFFFFFFFFF::FFFFFFFFF
@A00769:42:HV3CFDRXX:1:2101:10429:12320 1:N:0:TTCACGAGAC+GTAACAATCT
GTGTCAGCAGCCGCGGTAACACAGAAACATCTGGCAGGATGGAGTGGTTGGCGGAAGACACATCTGACGAGATCGAATGTTTTGCAGAAGAGATTAGAAACCCCGGTAGTCC
+
FFFFFFFFF:FFF:F:FFFFFFF:FFFFFFFF:FFFFFF:FFFFFF,FFFFF,FFFFFFFFFF:FFFFF:FFF,FF,FFFFFF,FF,FF,FFFFFFFFFFF,FF,FF:,FF,
@A00769:42:HV3CFDRXX:1:2101:11415:12336 1:N:0:TTCACGAGAC+GTAACAATCT
GTGTCAGCCGCCGCGGTAATCCATTAGAAACCCTAGTAGTCC
+
FF:FFFFFF::FFFFFFFF:F:FFFFFFFFFFFFFFF:FFF:
@A00769:42:HV3CFDRXX:1:2101:24921:12399 1:N:0:TTCACGAGAC+GTAACAATCT
GTGCCAGCCGCCGCGGTAATACGTAGGTGGCAAGCGTTGTCCGGATTTATTGGGCGTAAAGCGAGCGCAGGCGGTTTCTTAAGTCTGATGTGAAAGCCCCCGGCTCAACCGGGGAGGGTCATTGGAAACTGGGAGACTTGAGTGCAGAAGAGGAGAGTGGAATTCCATGTGTAGCGGTGAAATGCGTAGATATACGGAGGAACACCAGAGGAGAAGGCGGCTCTCTGGTCTGTAACTGACGCTGAGGCTCG
+
FFF:FFFF,FFFFFFFFFF:FFFFFFFFFFF:FFFFFFFF,F:FFFFFFFFF:FFFFF:FFFFFF:FFFFFFFF:FFFFF:FFFFF:FFFFFF:FF:FFFFFFFFFFFFFFF,F:FFF:FFFFFFFFFF:F:FFFFFFFFFF:FFF:FF,FFF:FF,FF:FFF,FFFFFF:FF:FFFFFFFFFF,FF::F:FFFF,:F,FFFFFF,F:,FF,FFFFFF:FFFFFFF,FFFFFFFF,F::F,:F,FFF:FF,
@A00769:42:HV3CFDRXX:1:2101:9010:12461 1:N:0:TTAACGAGAC+GTAAAAATCT
GTGCAAGCCGCCGCGGTAATACGGAGGATTCAAGCGTTATACGGACTTAGTGGGTTTAAAGGGTGCGAAGGCGGTCGGAACAGTTAGAGGTGAAATCACGAGGCTCAACTCCGGAATTGCCTCTGAAACTGTTCGGATGGAGTGTAGATGAGGTAGGCGGAATGTATGTTGTAGAGGTGAAATGCTGAGAGATCATACAGAACACCGATTGGGAAGGCGGCTGACCACGCGAGTTCTGACGGTGAGGGACG
+
FF,:,F,FFFFF,:,,:FF,,:,:FF:FF:,FFFF,FFFF,F:F,,,F:,F,F,,F::,F:F,,F,F,F,FF,,,FF,:,,:,F,:F:,,,:FFFFF,,,,,,,,:F,F:,,FFFF,:FF,:,:,F,FFF,,F::,,F,FF,,,F:,,FF:F,,:FF,:FF:,FF,F,,,,F,:,,:F,,F,,F,F,FF,:F:F,,FF,::FFFF,,,FFF,:F,:::,,FF:FF,,:,,,F,,F,,,FF,,,,,FF,,::
@A00769:42:HV3CFDRXX:1:2101:32316:12461 1:N:0:TTCACGAGAC+GTAACAATCT
GTGCCAGCCGCCGCGGTAATACGGAGGGGGCTAGCGTTGTTCGGAATTACTGGGCGTAAAGCGCACGTAGGCGGCTTGATAAGTTAGAGGTGAAAGCCCGGGGCTCAACCCCGGAATTGCCTTTAAGACTGTCTCGCTTGAATCCGGGAGAGGTGAGTGGAATTCCGAGTGTAGAGGTGAAATTCGTAGATATTCGGAAGAACACCAGTGGCGAAGGCGGCTCACTGGACCGGTATTGACGCTGAGGTGCG
+
FFFFFFFFFFFFFFFFFFFFFFFFFFFFFFFFFFFFFFFFFFFFFFFFFFFFFFFFFFFFFFFFFFFFFFFFFFF:FFFFFFFFFFFFFFFFFF:FFFFFFFFFFFFFFFFFFFFFFFFFF:FFFFFFFFFFFFFFFFFFFFFFFFFFFFFFFFFFFFFFFFFFFFFFFFFFFFFFFFFFFF:FFFFFFFF:FFFFF:FFFFFFFFFFFFFFFFFFFFFFFFFFFFF::F,FFF:FFFFFF:FFFFFFFFF
@A00769:42:HV3CFDRXX:1:2101:26069:12508 1:N:0:TTCACGAGAC+GTAACAATCT
GTGTCAGCAGCCGCGGTAATACGTATGTTCCAAGCGTTATCCGGATTTATTGGGCGTAAAGCGAGCGCAGACGGTTATTTAAGTCTGAAGTGAAAGCCCTCAGCTCAACTGAGGAATTGCTTTGGAAGCTGGATGACTTGAGTGCAGTAGAGGAAAGTGGAACTCCATGTGTAGCGGTGAAATGCGTAGATATATGGAAGAACACCAGTGGCGAAGGCGGCTTTCTGGACTGTAACTGACGTTGAGGCT
+
FFFFFFFFFFFFFFFFFFFFFFFFFFFFFFFFFFFFFFF:FFFFFFFFFFFFFFFFFFFFFFFFFFFFFFF,FFF:FFFFFFFFFFFFFFFFFFFFFFFFFFFFFFFFFFFFFFFFFFFFFFFFFFFFFFFFFFFF,FFFFFFFFFFFFFFFFFFFFFF:FFFFFFFFFFFFFFFFFFFFFFFF:FFFFFFFFFFFFFFFF,FFFFFFFFFFFFFFFFFFFFFFFFFFFFFFF:FFFFFFFFFFFF,F:
@A00769:42:HV3CFDRXX:1:2101:7148:12555 1:N:0:TTCACGAGAC+GTAACAATCT
GTGTCAGCAGCCGCGGTAATACGTAGGTGGCAAGCGTTGTCCGGATTTATTGGGCGTAAAGCGAGCGCAGGCGGTTTCTTAAGTCTGATGTGAAAGCCCCCGGCTCAACCGGGGAGGGTCATTGGAAACTGGGAGACTTGAGTGCAGAAGAGGAGAGTGGAATTCCATGTGTAGCGGTGAAATGCGTAGATATATGGAGGAACACCAGTGGCGAAGGCGGCTCTCTGGTCTGTAACTGACGCTGAGGCTCG
+
FFFFFFFFFFFFFFFFFFFFFFFFFFFFFFF,F:FFFFFFFFFFFFFFFFFF:FFFFFFFFFFFFFFFFFFFFFFFFFF,FFFFFF:F:FFFFFFFFFFFFFFFFFF,FFFFFFFFFFFFFFFFFFFFFFFFFFFFFFFFFFFFFFFFF:FF:FFFFFFFFFFFFF:FF:FFFFFFFFFFFFFFFFFFFF:FFFF::F,FFFFFFF:F,:FFFFFFFFFFFFFFFFF:FFF::FFFF,FFF:F::::F:F,
@A00769:42:HV3CFDRXX:1:2101:32470:12602 1:N:0:TTCACGAGAC+GTAACAATCT
GTGCCAGCCGCCGCGGTAATACGGAGGGGGCTAGCGTTGTTCGGAATTACTGGGCGTAAAGCGCACGTAGGCGGCTTGATAAGTTAGAGGTGAAAGCCCGGGGCTCAACCCCGGAATTGCCTTTAAGACTGTCTCGCTTGAATCCGGGAGAGGTGAGTGGAATTCCGAGTGTAGAGGTGAAATTCGTAGATATTCGGAAGAACACCAGTGGCGAAGGCGGCTCACTGGACCGGTATTGACGCTGAGGTGCG
+
FFFFFFFFFFFFFFFFFFFFFFFFFFF,FFF:FFFFFFFF,FFFFFFFFFFFFFFFFFFFFFF:FFFFFFFFFFFF:F:FFFFF:FFFFFFFFFFFFFFFFFFFFFFFFFFFFFF,:FFFFFFFFFFFFFFFFFFFFFFFFFFFFFF:FFFFFFFFFFFFFFFFFFFFFFFFFFFFFFFFFFFFFFFFFFFFFFFFFFFFF:FFFFFFFFFFFFFFFFF,FFFFFFFFFF:F:FF:FFFFFFFFFFF,FFF
@A00769:42:HV3CFDRXX:1:2101:30056:12649 1:N:0:TTCACGAGAC+GTAACAATCT
GTGCCAGCCGCCGCGGTAATACGTAGGTGGCAAGCGTTGTCCGGAATTATTGGGCGTAAAGCGAGCGCAGACGGTTATTTAAGTCTGAAGTGAAAGCCCTCAGCTCAACTGAGGAATTGCTTTGGAAACTGGATGACTTGAGTGCAGTAGAGGAAAGTGGAACTCCATGTGTAGCGGTGAAATGCGTAGATATATGGAAGAACACCAGTGGCGAAGGCGGCTTTCTGGACTGTAACTGACGTTGAGGCTCG
+
FFFFF:FFFFFFFF:FFFFFFFFFFFFFFFFFFFFFFFFFFFFFFFFFFFFFFFFFFFFFFFF,FFFFFFFFFFFF:FFFFFFFFFFFFFFFFFFFFFFFFFFFFFFFF:FFFFFFFFFFFFFFFFFFF:FFFFFFFFFFFF:FFFFFFFFFFF:FFFFFF:FFFFFFFFF:FFFFFF:FFFFFFFF:FF::FFFFFFFFFFFFFFFFFFFF:,FFFFFFFF:FFFFFFFF:FFFFFFFFFFFFFFFFFF,
@A00769:42:HV3CFDRXX:1:2101:5882:12680 1:N:0:TTCACGAGAC+GTAACAATCT
GTGTCAGCAGCCGCGGTAATACGTAGGTGGCAAGCGTTGTCCGGATTTATTGGGCGTAAAGCGAGCGCAGGCGGTTTCTTAAGTCTGATGTGAAAGCCCCCGGCTCAACCGGGGAGGGTCATTGGAACCTGGGAGACTTGAGTGCAGAGGTGGAGAGGGGACTTCAATGTGTAGCGGGGAAAAGCGTCGATATATGGAGGAACACCAGTGGCGAAGGCGGCTCTCTGGGCTGTAACTGACGCTGAGGCTCG
+
FFFFFFFFFFFFFFFFFFFFFFFFFFFFFFF:FFFFFFFFFFFFFF:,FFFFFFFFFFFFF,FFFF:,FFFFFF,:F,FFFFFFFFFFFFFFFF:FF,,FFFFFFFFFFFFF::,FFFF:F,FFFFF,,:FFF:FF,,,:::F:F:FF,,,FFFF:,,F,F,F,F,FF,:F::,FFF,:FFF,FFFF,:,,,,FFF::FFFF:FF::,FFFF,FFFF,F,FFF,,:FF,,FFFFF:FFFFFFFFFF,FFF,
@A00769:42:HV3CFDRXX:1:2101:17589:12696 1:N:0:TTCACGAGAC+GTAACAATCT
GTGTCAGCAGCCGCGGTAATACGTATGGTGCAAGCGTTATCCGGATTTACTGGGTGTAAAGGGAGCGTAGGCGGTCTGCCAAGTCTGATGTGAAAACCCGGGGCTCAACCCCGGGAGTGCATTGGAAACTGGCGGACTGGAGTGTCGGAGAGGTAAGCGGAATTCCTAGTGTAGCGGTGAAATGCGGAGATATTAGGAAGAACACCAGTGGCGAAGGCGGCTTACTGGACGATAACTGACGCTGAGGCTCG
+
FFFFFFFFFFFFFFFFFFFFFFFFFFFFFFFFFFFFFFFFFFFFFFFFFFFFFFFF:F,FFFFFFFFFFFFFFFFFFFFFFFF:F,FFFFFFFFFFFFFFFFFFFFFFFFFFFFFFFFFFFFFFFF:FFFFFFFFFFFFFFFFFFFFFFF,FFF:FFFFF:FFFF::FFFFFFFFFF:FFFFFFFF,FFF,F:FFFFFFF:FFFFFFFFFFFFF:FFFFFF:FFFFFF::FF,FFF:FFFFFFFFF,FFFF
@A00769:42:HV3CFDRXX:1:2101:1579:12712 1:N:0:TTCACGAGAC+GTAACAATCT
GTGCCAGCAGCCGCGGTAATACGTATGTTCCAAGCGTTATCCGGATTTATTGGGCGTAAAGCGAGCGCAGACGGTTATTTAAGTCTGAAGTGAAAGCCCTCAGCTCAACTGAGGAATTGCTTTGGAAACTGGATGACTTGAGTGCAGTAGAGGAAAGTGGAACTCCATGTGTAGCGGTGAAATGCGTAGATATATGGAAGAACACCAGTGGCGAAGGCGGCTTTCTGGTCTGTAACTGACGCTGAGGCTCG
+
FFFFFFFFFFFFFFFFFFFFFFFFFFFFFFF:FFFFFFFFFFFFFFF:FFFFFFFFFFFFFFFFFFFFFFFFFFFFFFFFFFFFFFF:FFFFFFFFFFFFFFF:FF:FFFFFFFF,FFF,FFF:FFFF:F:FFFFFFFFF:FFFF:FFFFFF:FFFFFF,FF:F:,FFFFFFFFFFF:F,F:FF:F:FF:FFF,FFFF,FF:::FFFFF,,FF:,FF:FFFFFFFFF::FFF:F::FFFFFFFFFF,FFF,
@A00769:42:HV3CFDRXX:1:2101:31756:12774 1:N:0:TTCACGAGAC+GTAACAATCT
GTGTCAGCCGCCGCGGTAATACGTAGGTGGCAAGCGTTGTCCGGATTTATTGGGCGTAAAGCGAGCGCAGGCGGTTCCTTAAGTCTGATGTGAAAGCCCCCGGCTCAACCGGGGAGGGTCATTGGAAACTGGGAGACTTGAGTGCAGAAGAGGAGAGTGGAATTCCATGTGTAGCGGTGAAATGCGTAGAGATATGGAGGAACACCAGTGGCGAAGGCGGCTCTCTGGTCTGTAACTGACGCAGAGGCTCG
+
FFFFFFFFFFFFFFFFFFFFFFF:FFFFFFFFFFFFFFF:FFFFFF,FFFFFFFFFFFFFFFFFFFFFFFFFFFFFFFFFFFFFFFFFFFFFFF,FFFFFFFFFFFF,FFFFFFFFFF:FF:FFFF,FFFFFFFFFFFFFFFFFFFFF,FFFFFFFFFFFFFF:FFFFFFFFFFFFF:FFFFFFFFF:FF,F,FFFF,FF:FFFFFFF,FFFFFFFFFFFFFFFFFFFFFF:FFFFFFFFFFFFFF:FFF,
@A00769:42:HV3CFDRXX:1:2101:14507:12837 1:N:0:TTCACGAGAC+ATAACAATCT
GTGTCAGCCGCCGCGGTAATACGTAGGTGGCAAGCGTTGTCCGGATTTATTGGGCGTAAAGCGAGCGCAGGCGGTTTCTTAAGTCTGATGTGAAAGCCCCCGGCTCAACCGGGGAGGGTCATTGGAAACTGGGAGACTTGAGTGCAGAAGAGGAGAGTGGAATTCCGTGTGTAGCGGTGAAATGCGTAGATATATGGAGGAACACCAGTGGCGAAGGCGGCTCTCTGGTCTGTAACTGACGCTGAGGCTCG
+
FFFF:FFF,FFFFFFFFFFFFFFFFFFFFFFFFFF::FF:,FFFFF:FF:FFFFFFFFFFFFFFF:FFF:FFFFF:FFF:FFFF,,:,F:F:FF::FFFFF,:FF,FFFFF:FFFFFFF::,,F:FFF,F:FF:FFFF,,FFFFFFFFFFFF,FFFFFF::FFFF,FFFF,FFF,FFFFFFFF:FF,FFF:F,FFF,F:FFF,FFFFFFF,F,FFFFFF::FFFFF,F,,FF,FFF,FF,,F,FF:,F:F,
@A00769:42:HV3CFDRXX:1:2101:9986:12900 1:N:0:TTCACGAGAC+GTAACAATCT
GTGTCAGCAGCCGCGGTAATACGTATGGTGCAAGCGTTATCCGGATTTACTGGGTGTAAAGGGAGCGTAGGCGGTCTGCCAAGTCTGATGTGAAAACCCGGGGCTCAACCCCGGGAGTGCATTGGAAACTGGCGGACTGGAGTGTCGGAGAGGTAAGCGGAATTCCTAGTGTAGCGGTGAAAGGCGGAGCTATTAGGAGGAACACCAGTGGCGAAGGCGGCCGCCTGGCCTGTTACTGACGCGGAGGCACG
+
F::F:FFFF::F,F::F,F:FFF,FFFFFFFFF::F,,F:FF:,FFFFFFFFFFF:,:,FFF:F:F,F::FF:FFF:F,:FFFFFF,:FF,:FF,FFFF:F,:FFFF:FFF,FFFFF::,,,FFFFF:,F,FF,FF,FFFF:FF:FF:FFFFFF:,,FF:F::,FF,:F:,FF:FF:,:F::,:FFFFF,,,,FFF,F,FFFFFF:FFF,FFFF:::FF:FFFFF,F,FFF:FFF::FFF,,,FFF,F:F,
@A00769:42:HV3CFDRXX:1:2101:21739:13056 1:N:0:TTCACGAGAC+GTAACAATCT
GTGTCAGCCGCCGCGGTAATACGGAGGATGCGAGCGTTATCCGGATTTATTGGGTTTAAAGGGTGCGTAGGCAGGGAGCCAAGTCAGCGGTAAAATCGTGGGGCTCAACCCCATCCCGCCGTTGAAACTGGTTTTCTTGAGTGGATGAGAAGTATGCGGAATGCGTGGTGTAGCGGTGAAATGCATAGATATCACGCAGGACTCCGATTGCGAAGGCGGCCGCCTGGACTGAAACTGACGCTCAGGCACGA
+
FFFFFFFFFFFFFFFFFFF:FFFFFFFFFFFFFFFFFFFFFFFFFF::F::FFFF::F:FFFFFFFFFFFFFFFFFFFFFFFFFFFFFFFFFFF:FFFFFFFFFFF:FFFFFFFFFFFFFF:FFFFFFFFFFFFFFFFFFFFFFFFFFFFFFFFFFFFFF,FFFFFFFFFFFFFFFFFFFFFFFFF,FFFFFFFFFFF:F:F:FFF:FFFFFFFFFFFFFFFFFFFFF:FFF,FFFFFFFFFFFF,F:FFF
@A00769:42:HV3CFDRXX:1:2101:12961:13135 1:N:0:TTCACGAGAC+GTAACAATCT
GTGTCAGCCGCCGCGGTAATACGTAGGTGGCAAGCGTTGTCCGGATTTATTGGGCGTAAAGCGAGCGCAGGCGGTTTCTTAAGTCTGATGTGAAAGCCCCCGGCTCAACCGGGGAGGGTCATTGGAAACTGGGAGACTTGAGTGCAGAAGAGGAGAGTGGAATTCCATGTGTAGCGGTGAAATGCGTAGATATATGGAGGAACACCAGTGGCGAAGGCGGCTCTCTGGTCTGTAACTGACGCTGAGGCTCG
+
F:FFFFFFFFFFFFFFFFFFFFFFFF:FFFFFFFFFFFFFFFFFFF:FF:F:FFFFFFFFFFFFFFFFFFFFFFFFFFF:FFFFFFFFFFFFFFFFFFFFFFFFFFFFFFFF:FFFFFFFFFFF:F,F:FFFF:FFFF:FFFFFFFFF,,FFFF:FFFFFFFFFFFFFF:FFF::FFFFFFFFFFFFFFFFFFF:FFFFFFFFFFFFFFFFFFFFFFF:FF:FFFFFFFF:FFFFFFF:F,FF::FFFFF,
@A00769:42:HV3CFDRXX:1:2101:19334:13182 1:N:0:TTAACGAGAC+GTAACAATCT
GTGACAGCCGCCGCGGTAATCCATTAGAAACCCTAGTAGTCC
+
FFF,FFF:FFFFFFFFFFFFFFFFF:FFF:F,F,FFFF,,FF
@A00769:42:HV3CFDRXX:1:2101:7374:13197 1:N:0:TTCACGAGAA+GTAACAATCT
GTGTCAGCCGCCGCGGTAATACGTAGGTGGCAAGCGTTGTCCGGAATTATTGGGCGTAAAGGGCTCGCAGGCGGTTTCCTAAGTCTGATGTGAAAGCCCCCGGCTCAACCGGGGAGGGTCATTGGAAACTGGGAAACTTGAGTGCAGAAGAGGAGAGTGGAATTCCACGTGTAGCGGTGAAATGCGTAGAGATGTGGAGGAACACCAGTGGCGAAGGCGACTCTCTGGTCTGTAACTGACGCTGAGGAGCG
+
FFFFFFFFFFFFFFFFFFFFFFF,FFFFFFFF:FFFFFFFFFFFFFFFFFFFFFFFFFFFFFFFFFFFFFFFFFFFFFFFFFFFFFFFFFFFFFFFFFFFFFFFFFFFFFFFFFFFFFFFFFFFFFFFFFFF:F:FF:FFFFFFFFFFFFFFFFFFFFFFFFFFFFFFFF:FFFFFFF,FFFFFF:FF:F:FFFFFFFFFFFFFFFFFF:FF:FFFFFFFFFFF:F:FFFF,FFFFF:FF:F:FFFF:FFF
@A00769:42:HV3CFDRXX:1:2101:3739:13228 1:N:0:TTCACGAGAC+GTAACAATCT
GTGTCAGCAGCCGCGGTAATACGTAGGGTCCAAGCGTTAATCGGAATTACTGGGCGTAAAGCGTGCGCAGGCGGTTGTGCAAGACCGATGTGAAATCCCCGGGCTTAACCTGGGAATTGCATTGGTGACTGCACGGCTAGAGTGTGTCAGAGGGGGGTAGAATTCCACGTGTAGCAGTGAAATGCGTAGAGATGTGGAGGAATACCGATGGCGAAGGCAGCCCCCTGGGATAACACTGACGCTCATGCACG
+
FFFFFFFFFFFFFFFFFFFFFFFFFFFFFFFFFFFFFFFFFFFFFFFFFFFFFFFFFFFFFFFFFFFFFFFFFFFFFFFFFFFFFFFFFFFF:FFFFFFFFFFFFFFFFFFFFFFFFFFFFFFFFFFFFFFFFFFFFFFFFFFFFFFFFFFFFFFFFFFFFFFFFFFFFFFFFFFFFFFFFFFFFFFFFFF:FFFFFFFFF,F:FFFFFFFFF:FFFFFFFFFFFFFFFFF:FF,FFFFF,FFFFFFFFF,
@A00769:42:HV3CFDRXX:1:2101:25798:13260 1:N:0:TTCACGAGAC+GTAACAATCT
GTGTCAGCAGCCGCGGTAATACGTATGTTCCAAGCGTTATCCGGATTTATTGGGCGTAAAGCGAGCGCAGACGGTTATTTAAGTCTGAAGTGAAAGCCCTCAGCTCAACTGAGGAATTGCTTTGGAAGCTGGATGACTTGAGTGCAGTAGAGGAAAGTGGAACTCCATGTGTAGCGGTGAAATGCGTAGATATATGGAAGAACACCAGTGGCGAAGGCGGCTTTCTGGACTGTAACTGACGTTGAGGCTCG
+
,FFFFF:FFFF:F:FFFFFFFFFF:FFFFFFF:FFFFFFFFFFF:F:FFFFFFFFFFFFFFFFFFFFF:FF:FFFFFFFFFFFFF:FFFFFFFFFFFFFFFFFFFFF,FFFFFFF,FFF,F,FFFFFFFFF::FFFFFFFFFFFFF:,FFFF,FFFF:F:F,FFFFFFFFFFFFFFFFFFFFF,,FFFFFFF:FFF,:FFFFFFF,,,FFFFFFFFFFFFFF:FFFFFFFF:F::FFFFF,:,,FF,FFF:
@A00769:42:HV3CFDRXX:1:2101:8630:13369 1:N:0:TTCACGAGAC+GTAACAATCT
GTGCCAGCAGCCGCGGTAATACGTAGGTGGCGAGCGTTATCCGGAATGATTGGGCGTAAAGGGTGCGTAGGCGGCCTGCTAAGTCTGGAGTGAAAGGTACCGGCTCAACCGGTACAGGCTCTGGAAACTGGCAGGCTAGAGAGCAGGAGAGGGCGGTGGAACTCCATGTGTAGCGGTAAAATGCGTAGATATATGGAGGAACACCAGTGGCGAAGGCGGCTCTCTGGTCTGTAACTGACGCTGAGGCTCGA
+
FFFFFFFFFFFFFFFFFFFFFFFF:F:FFFFFFFFFFFFFFFFFFFFFF:FFFFFF:FFFFFFFFFFFFFFFFFFFFFFFFFFFFFFFFFFFFFFFFFFFFFFFFFF,FFFFFFF:FFFFFFFFFFFFFFFFFFFFFFFFF:FFFFFFFFFFFFFFFFFFFFFFFFFFFFFFFFFFF:FFFF:FFFFFF:FFFFFFFFFF,FFFF,FFFFFFF,FFFFFFFF:FF:FFFFF:FFFFFFFFFFFFFFFFFFF
@A00769:42:HV3CFDRXX:1:2101:8829:13369 1:N:0:TTCACGAGAC+GTAACAATCT
GTGTCAGCAGCCGCGGTAATACGTAGGTGGCAAGCGTTATCCTGAATGATTGGGCGTAAAGGGTGAGCAGGCGGTTCTTCAAGTCATGAGTGAAAGGCAGAAGCTTAACTTCTGTTGGCTGATGAGACTGGAGAACTTGAGTACAGGAGAGGGCGGCGGAACTCCATGTGTAGCGGTAATATGCGTAGAGATATGGAAGAACACCAGTGGCGAAGGCGGCCGCCTGGACTGAAACTGACGCTCAGGCACGA
+
FFFFFFFFFFFFFFFFFFFFFFFFFFFFFFFFFFFFFFFFFFFFFFFFFFFFFFFFFFFFFFFFFFFFFFFFFFFFFFFFFFFFFFFFFFFFFF,FFFFFFFFFFFF:FFF:FFFFFFFFFFFF:FF:FFFFFF:FFFFFFFFFFFFFFFFFFFFFFFFF:FFFF,FFFFFFFFFFF:F,FFFFFF,FFFFFFFFFFFFFFFFFFFFFFFFFF,FFFFFFFFFFF,,F:FF:FFFFFFF,FFF::F,:FFF
@A00769:42:HV3CFDRXX:1:2101:17210:13416 1:N:0:TTCACGAGAC+GTAACAATCT
GTGTCAGCAGCCGCGGTAATACGTAGGTCCCGAGCGTTGTCCGGATTTATTGGGCGTAAAGCGAGCGCAGGCGGTTTCTTAAGTCTGATGTGAAAGCCCCCGGCTCAACCGGGGAGGGTCATTGGAAACTGGGAGACTTGAGTGCAGACGAGGAGAGTGGAATTCCATGTGTAGCGGTGAAATGCGTAGATAGATGGAGGAACACCAGTGGCGAAGGCGGCTCTCTGGTCTGTAACTGACGCTGAGGCTCG
+
FFFFFFFFFFFFFFFFFFFFFFFFFFFFFFFFFFFFFFFF::FFFF:FFFFFFFFFFFFFFFFFFFFFFFFFFFFFFFFFFFFFFFFFFFFFF:::FFFFFFFFFF,FFFFFFFFFFFF:FFFFFFFFFFFFFFFFFFFFFFFF,FFF,F:FFFFFFFFF:FFFFFFF:FF:FFFFF:FFFFFFFFF,FF:F,FFFFFFFFFFFFFFFFF:FFFFFF,FFFFFFFFF,:FFFFFF:F,:F,FFFF,FFF:,
@A00769:42:HV3CFDRXX:1:2101:19940:13416 1:N:0:TTCACGAGAC+GTAACAATCT
GTGCCAGCAGCCGCGGTAATACGTAGGTGGCAAGCGTTGTCCGGATTTATTGGGCGTAAAGCGAGCGCAGGCGGTTTCTTAAGTCTGATGTGAAAGCCCCCGGCTCAACCGGGGAGGGTCATTGGAAACTGGGAGACTTGAGTGCAGAAGAGGAGAGTGGAATTCCATGTGTAGCGGTGAAATGCGTAGATATATGGAGGAACACCAGTGGCGAAGGCGGCTCTCTGGTCTGTAACTGACGCTGAGGCTCG
+
FFFFFFFFFFFFFFFFFFFFFFFFFFFFFFFFFFFFFFFFF,FFF::FFFFFFFFFFFFFFFFFFFFF:FFFFFFFFFFFFFFFFFFFFF,FFF:FFFFFFFFFFF:FFFFFFFFFFFFFFFFFF:F,F:FFFFFFFFFFF:FFFFFFFFFFFFFFFFFFFFFFFFFFFFFFFFFFFFFFFFFFF:FFFF:FFF:F,FF,FF:FFFFFFFFF:FFFFFFFFF:FFF::FFFFFFFFFFFFFFFF:FFFFF,
@A00769:42:HV3CFDRXX:1:2101:23375:13416 1:N:0:TTCACGAGAC+GTAACAATCT
GTGTCAGCAGCCGCGGTAATACGTAGGTGGCAGGCGTTGTCCGGATGTATTGGGCGTAAAGCGAGCGCAGGCGGTTTCTTAAGTCTGATGTGAAAGCCCCCGGCTCTACCGGGGAGGGTCATTGGAAACTGGGAGACTTGAGTGCAGAAGAGGAGAGGGGGTTTCCGTGTGTAGCGGTGAAGGGGGTAGATTTATGGAGGTAGACCCGTGGCGAAGGCGGCTCTCTGGGCTGTAACTGACGCTGAGGCTCG
+
:::FFF:F,,:FFFF:F,::,FFFFF:FFFF:,F:,,F,,F,,FFF,FF:FFFFFF:F:,F:F::,,:,FF,F:FFF:FFF,FF,:F,,FF::,,F,,,FFFFF,:,,,:FF,FFFFF:,,,::F,,,,,:FFF,:FF,F,F:F:,F,:F:F,,F,,,FF,,FF,F,,FFF:FFFFF,:,,,,,,F,,FF,,,,F,F,FF,,,,,:,F:FFF:,:FFFFF:,,,,,FF,,FFF,,,FF:,,FFF:F,::F,
@A00769:42:HV3CFDRXX:1:2101:2239:13479 1:N:0:TTCACGAGAC+GTAACAATCT
GTGTCAGCAGCCGCGGTAATACGTAGGTGGCAAGCGTTGTCCGGATTTATTGGGCGTAAAGCGAGCGCAGGCGGTTTCTTAAGTCTGATGTGAAAGCCCCCGGCTCAACCGGGGAGGGTCATTGGAAACTGGGAGACTTGAGTGCAGAAGAGGAGAGTGGAATTCCATGTGTAGCGGTGAAATGCGTAGATAGATGGAGGAACACCAGTGGCGAAGGCGGCTCTCTGGGCTGTAACTGACGCTGAGGCTCG
+
FFFFFFFFFFFFFFFFFFFFFFFFFFFFFFFFFFFF:FFFFFFFFF,FFFFFFFFFFFFFFFFFFFFFFFFFFFFFFFFFFFFFFFFFFFFFFFFFFFFFFFFFFF:FFFFFFF:FFFF,FFFFFFFF,FFFFFFF,FFFFFFFFFF:FFFFF:FFFFFF:::F:FFFFFFF:FFFF:F,,FFFFF,:FF,FFF,FFFFFFFF::FFFFFFFFF:F:FFFFF,F,FF:,:FFFFF::FF,FFFFFF,FFF,
@A00769:42:HV3CFDRXX:1:2101:17083:13573 1:N:0:TTCACGAGAC+GTAACAATCT
GTGTCAGCCGCCGCGGTAATACGGAGGGTGCAAGCGTTATCCGGATTTATTGGGCGTAAAGCGAGCGCAGACGGTTATTTAAGTCTGAAGTGAAAGCCCTCAGCTCAACTGAGGAATTGCTTTGGAAACTGGATGACTTGAGTGCAGTAGAGGAAAGTGGAACTCCATGTGTAGCGGTGAAATGCGTAGATATATGGAAGAACACCAGTGGCGAAGGCGGCTTTCTGGACTGTAACTGACGTTGAGGCTCG
+
FFFFFFFFFFFFFFFFFFFFFFFFFFFFFFFF:FFFFFFFFFFFF:FFFFFFFFFFFFFFFFFFFFFFFFFFFFFFFFFFFFFFFFFFFFFF:FFFFFFFFFFFFFFFFFFFFFFFFFFFFFFFFFFFFFFFFFFFFFFFFFFFFFFFFFFFFF:FFFFFFFFFFFFF:FFFFFFFFFFFFFFFFF:FFFFFFFFF:FFFFFFFFFFFFFFF:F,FFF::FFFFFFFFFFFFF:FFFF:F:FFFFF,FFF,
@A00769:42:HV3CFDRXX:1:2101:24071:13589 1:N:0:TTCACGAGAC+GTAACAATCT
GTGTCAGCAGCCGCGGTAATACGTAGGTGGCAAGCGTTGTCCGGATTTATTGGGCGTAAAGCGAGCGCAGGCGGTTTCTTAAGTCTGATGTGAAAGCCCCCGGCTCAACCGGGGAGGGTCATTGGAAACTGGGAGACTTGAGTGCAGAAGAGGAGAGTGGAATTCCATGTGTAGCGGTGAAATGCGTAGATCTATGGAGGAACACCAGTGGCGAAGGCGGCTCTCTGGTCTGTACCTGACGCTGAGGCTCG
+
FFFFF,FFFFFFFFFFF,:FFFFFFFFFFFFFFFFFFFFFFFFFF,F,FF:FFFFFFF:FFFFFFFFFFFFFFFFFFFFFF,FF,,FF,FFF:::FFFFFFFF:FF,:FFFFFF:FFFFFF,F,FFFF:FFFF:FF:,F,FFFFFFFFFFFFF,FF:FFFFF:FFFFF:,,FF::FF::FF:F,:F:FF,F,F:FFF:FF:FF:,F:FF:F,FFFF,:FF:FFFF:FFF:FF,F,,F:F:FFFFF:F:F:F
@A00769:42:HV3CFDRXX:1:2101:19578:13636 1:N:0:TTCACGAGAC+GTAACAATCT
GTGTCAGCCGCCGCGGTAATACGGAGGGGGCGAGCGTTATCCGGAATGATTGGACGTAAAGGGTGAGCAGGCGGTTCTTCAAGTCATGAGTGAAAGGCAGAAGCTTAACTTCTGTTGGCTGATGAGACTGGACAACTTGAGTACAGGAGAGGGCGGCGGAACTCCATGTGTAGCGGTAAAATGCGTAGATATATGGAAGAACACCAGTGGCGAAGGCGGCAGCCAGGCCAGTTACTGACGCTGAGGCACGA
+
FFFFFFFFFFFFFFFFFFFFFF,,FFF,,FF:FFFFFFFFFFFFFFFFFFFFF,FFF,FFFFFF::FFFFFFFF:F,FFFFFFFFF:,FFF,FF:,,FF:F:FFF,FFF,,,FFF,FFF,F,FF,FF,,,:F,FF,,:F::FF,,FFFF:F::F:FFFF,FFF,,,:F,,F,:FFFFFFFF:::FFF,FFFFF:FFFF,F:FFFFF,,,,F:FF,,F,:F,,:FFFF::,:,F,F::FF,F,,F:,FFF,F
@A00769:42:HV3CFDRXX:1:2101:13792:13698 1:N:0:TTCACGAGAC+GTAACAATCT
GTGTCAGCAGCCGCGGTAATACGTATGTTCCAAGCGTTATCCGGATTTATTGGGCGTAAAGCGAGCGCAGACGGTTATTTAAGTCTGAAGTGAAAGCCCTCAGCTCAACTGAGGAATTGCTTTGGAAACTGGATGACTTGAGTGCAGTAGAGGAAAGTGGAACTCCATGTGTAGCGGTGAAATGCGTAGATATATGGAAGAACACCAGTGGCGAAGGCGGCTTTCTGGACTGTAACTGACGTTGAGGCTCG
+
FFFFFFFFFFFFFFFFFFFFFFFFFFFFFFF,,FFFFFF:FFFFF:,FFFFFFFFFFFFFFF:FFFFFF,,FFFFF,FFFFFFF,FFFFFFFFFF,FFFFFFFFFF:FF:F,FFF,FFF:F::FFFFFFFFFFFFFFF:FFFFFFF:FFFFFF,FFFFFFFFF:FFFFF:F,FFFFFFFFFFFFFFFFFF,FF:FF:FFFFFFFF:FFFFFFFFFF,FF:FFFF,FFFFFF:FFFF:FFFFF:,F:FFFFF
@A00769:42:HV3CFDRXX:1:2101:24876:13698 1:N:0:TTCACGAGAC+GTAACAATCT
GTGTCAGCAGCCGCGGTAATACGTATGTTCCAAGCGTTATCCGGATTTATTGGGCGTAAAGCGAGCGCAGACGGTTATTTAAGTCTGAAGTGAAAGCCCTCAGCTCAACTGTGGAAGTGCTTTGGAAACTGGATGACTTGAGTGCAGTAGAGGAAAGTGGAACTCCATGTGTAGCGGTGAAATGCGTAGATATATGGAAGAACACCAGTGGCGAAGGCGGCTTGCTAGACTGTAACTGACGATGAGGCTCG
+
FFFFFFFFFFFFFFFF,FFFFFFFF,FFFFFFFFFF,FFFFFFFFFFFFFFFFFFFFFFFFFF:FFFFFF,FFF:FFFFF:FFF:FFFFFFFFFF,FFFFF:FFFF,F:FF,FFFF,FFFFFFFF:,F:FF:FFF,FFF:FFF:::F:FFFFFF:FFFFFFF:FF:,FF:FFFFFFFFF,F,FF:F:FF:F,F,FFF,:F,:F,:::F:FFFFFFFFFF:FF:,,F,F,,:FFFF:FFF:F,FF,:F,FFF
@A00769:42:HV3CFDRXX:1:2101:23927:13714 1:N:0:TTCACGAGAC+GTAACAATCT
GTGCCAGCCGCCGCGGTAATACGTAGGTGGCAAGCGTTGTCCGGATTTATTGGGCGTAAAGCGAGCGCAGGCGGTTTCTTAAGTCTGTTGTGAAAGCCCCCGGCTCAACCGGGGAGGGTCATTGGAAACTGGGAGACTTGAGTGCAGAAGAGGAGAGTGGAATTCCATGTGTAGCGGTGAAATGCGTAGATATATGGAGGAACACCAGTGGCGAAGGCGGCTCTCTGGTCTGTAACTGACGCTGAGGCTCG
+
FFFFF::FFFFFFFFFFFFFFFFFFFFFFFFFFFFF:,FFFFFFFF:FFFFFFFFFFFFFFFFFFFFFFFFFFFFFFFFFFFFFFFFFFFFFFFFFFFFFFFFFFFFFFFFFFFFFFFFFFFFFFF:FFFFFFFFFFF:FFFFFFFFF,FFFFFFFFFFFFF:FFFFFFFFFFFFFFFFFFFFF,F:FF:FFF,FFFF:FFFFFFF:FFFFFFFFFFF:FFFFFFFFFFFFFF,FFFFFF,FFFFFFFFF,
@A00769:42:HV3CFDRXX:1:2101:25654:13730 1:N:0:TTCACGAGAC+GTAACAATCT
GTGTCAGCAGCCGCGGTAACACATAAGATACCCCCGTAGTCCCGTCTTTATACACATCTCCGAGCCCACGAGACTTCACGAGACATCGCGTATGACGTCTGGGGATTGAACAGGGGGGGGGGGGGGGGGGGGGGGGGGGGGGGGGGGGGGGGGGGGGGGGGGGGGGGGGGGGGGGGGGGGGGGGGGGGGGGGGGGGGGGGGGGGGGGGGGGGGGGGGGGGGGGGGGGGGGGGGGGGGGGGGGGGGGGGGGG
+
FFFFFFFFFFF:FFFFFFF,FFFF,,F,F,FF:FFFF,F::FFFF,FFF,FFFFF,FF:FF:FFFFFF,F:FFF,FFFFFF:,F:,FF,FF,,:,:F,F,,,,F,,,,:,,:::,:::F:::,F:FF:F,FFFFFFFFFFFF,FF:FF:FFFFFF:FFFFFFF:FFFFFFFFFFFFFFF:FFFF:FF,FFFFFFFFFFFFFFFFF,:FFFFFFFFFFFFFFFFFFFFFFFFFFFFFFFF:F:FFFFF:FFF
@A00769:42:HV3CFDRXX:1:2101:32506:13730 1:N:0:TTCACGAGAC+GTAACAATCT
GTGCCAGCAGCCGCGGTAATACGTAGGTGGCGAGCGTTGTCCGGAATTACTGGGTGTAAAGGGAGTGTAGGCGGGAAAGCAAGTCAGAAGTGAAAACTATGGGCTTAACCCATAGCCTGCTTTTGAAACTGTCAGTCTTGAGTACCGGAGATGTGTATTAGAAACCCCCGTAGTCC
+
FFFFFFFFFFFFFFFFFFFFFFFF,FFFFFFFFFFFFFFFFFFFFFFFFFFFFFFFFFFFFFFFFFFFFFFFFFFFFFFFFFFFFFFFFFFFFFFFFF:FFFFFFFFFFFFFFFFFFFFFFFFFFFFFFFFFFFFFFFFFFFFFFFFFFFFFF:FFF:FFFFFFF:FFFFFFFFFF
@A00769:42:HV3CFDRXX:1:2101:27670:13870 1:N:0:TTCACGAGAC+GTAACAATCT
GTGCCAGCCGCCGCGGTAATACGTAGGTGGCAAGCGTTATCCGGAATGATTGGGCGTAAAGGGTGAGCAGGCGGTTCTTCAAGTCATGAGTGAAAGGCAGAAGCTTAACTTCTGTTGGCTGATGAGACTGGAGAACTTGAGTACAGGAGAGGGCGGCGGAACTCCATGTGTAGCGGTAAAATGCGTAGAGATATGGAAGAACACCCGTGGCGAAGGCGGCCGCCAGGACTGTAACTGACGCTCAGGCACGA
+
FFF,FFFFFFFFFFFFFFFFFFFFFFFFFFFFFFFFFFFFFFFFFFFFF,FFFFFFFFFFFFFFFFFFFFFFFFFFFFF:FFFF:FFFFFFFFFFFFFFFFFFFF:FFFF:FFFFFF,FFFFFF:F:FF:FFFFF:FFFFFFF:FFFF::FFFFF,FFFFFFFFFFFFFFFF,FFFFFFFFFFF:FF:FFFFFFFFFFF,F:FFF,FFFFFFF,:F,FFFFFFF,F:FF:F,F:F:,FF,:::FF:FF:,F
@A00769:42:HV3CFDRXX:1:2101:4535:13917 1:N:0:TTCACGAGAC+GTAACAATCT
GTGTCAGCAGCCGCGGTAATACGGAGGATGCGAGCGTTATCCGGATTTATTGGGTTTAAAGGGTGCGCAGGCGGCGAGTTAAGTCAGCGGTAAAATTTCGGGGCTCAACCCCGACAAGCCGTTGAAACTGGCTTGCTAGAGTGGGCGAGAAGTATGCGGAATGCGTGGTGTAGCGGTGATATGCATAGATATCACGCAGAACTCCGATTGCGAAGGCAGCATACCGGCGCCCAACTGACGCTCAGGCACGA
+
FFFFF:FFFFFFFFFFFFFFFFFFFFFFFFFFFFFFFF,::,FFFFFFFFFFFFFFFF,FFFFFFFFFFFFFFFFFFFFF,FFFFFFFFFFFFFF,FFFFFFFFFFFFFFFFFFFFFFFFF,FFFFFFFFFFFFFFF:FFFFFFFF:FFFFFFFFFFFF,F,FFFFFFFF:FFFFF,FF,:FFFFFFFF:FFFFF:FFFFFFFFFFFFFFF:FFFFFFFFFFFFFFFFFFFF,F:F:FF:FFFFFFFFFFF
@A00769:42:HV3CFDRXX:1:2101:28890:13949 1:N:0:TTCACGAGAC+GTAACAATCT
GTGTCAGCAGCCGCGGTAATACGTAGGGTGCGAGCGTTAATCGGAATTACTGGGCGTAAAGCGGGCGCAGACGGTTACTTAAACAGGATTAGATACCCTAGTAGTCC
+
FFFFFFFFFFFFFFFFF:FFFFFFFFFFFFFFFFFFFFFFFFFFFFFFFFFFFFFFFFFFFFFFFFFFF:FFFFFFFFFFFFFFFFFFFFFFFFFFFFFFFFFF:FF
@A00769:42:HV3CFDRXX:1:2101:28709:14011 1:N:0:TTCACGAGAC+GTAACAATCT
GTGTCAGCAGCCGCGGTAATACGTAGGGTGCGAGCGTTAATCGGAATTACTGGGCGTAAAGCGGGCGCAGACGGTTACTTAAACAGGATTAGATACCCTAGTAGTCC
+
FFFFFFFFFFFFFFFFFF,FFFFFFFFFFFFFFFFFFFFFFFFFFFFFFF:FFFFFFFFFFFFFFFFFFFFFFFFFFFFFFFFFFFFFFFF,FFFFFFFFFF:FFFF
@A00769:42:HV3CFDRXX:1:2101:23592:14043 1:N:0:TTCACGAGAC+GTAACAATCT
GTGCCAGCCGCCGCGGTAATACGTAGGTGGCAAGCGTTGTCCGGATTTATTGGGCGTAAAGCGAGCGCAGGCGGTTTCTTAAGTCTGTTGTGAAAGCCCCCGGCTCAACCGGGGAGGGTCATTGGAAACTGGGAGACTTGAGTGCAGAAGAGGAGAGTGGAATTCCATGTGTAGCGGTGAAATGCGTAGATATATGGAGGAACACCAGTGGCGAAGGCGGCTCTCTGGTCTGTAACTGACGCTGAGGCTCG
+
FFFFFFFFFFFFFFFFF:FFFFFFFFFFFFFFFFFFFFFFF:FFFFFFFFFFFFFFFFFFFFFFFFFF:FFFFFFFFFFFFFFFFFFFFFFF:F,FFFFFFFFFFFFFFFFFF:FFFFFFF,FFFFFFF:FFF:FFFFFFFFFFFFFFFFFFFFFFFFFFF:FFFFF:FFFFFFFFFFFFF,FFF:F,FFF,FFFF:FF::FFFFFFFFFFFFFFFFFFFFFFFFF:FFFFFF,:FF:FFFFFFF:F,FF,
@A00769:42:HV3CFDRXX:1:2101:20347:14184 1:N:0:TTCACGAGAC+GTAACAATCT
GTGTCAGCAGCCGCGGTAATACGTAGGGGGCAAGCGTTATCCGGATTTACTGGGTGTAAAGGGAGCGTAGGCGGTATGGCAAGTCTGATGTGAAATCCCGGGGCTCAACCCCGGGACTGCATTGGAAACTGTCGGACTAGAGTGTCGGAGAGGCAAGTGGAATTCCTAGTGTAGCGGTAAAATGCGTAGATATTAGGAGGAACACCAGTGGCGAAGGCGGCTTGCTGGACGATGACTGACGATGAGGCTCG
+
FFF:FFFFFFFFFFFFFFFFFFF,FFFFFFFFFFFFFFFFFFFFFFFFFFFFFF:FFFFFFFFFFFF:FFFFFFFFFFFFFFFFFFF,FFFFFFF,FFFFFFFFFFFFFFFFF:FFFFFFFF:FFFFFFFFFFFFFFF,FFFFFFF:FFFFFFF,,FFFFFF,FFF:FFFFFFFFFFFF:FF:FF:FFF:FFF,FFFFFFFFFFFFFFF:FFFFFF,FFFF::FFFFFFF:FFFFFFFFF,,FFFF,F:FF
@A00769:42:HV3CFDRXX:1:2101:7500:14199 1:N:0:TTCACGAGAC+GTAACAATCT
GTGCCAGCCGCCGCGGTAATACGTATGTTCCAAGCGTTATCCGGATTTATTGGGCGTAAAGCGAGCGCAGACGGTTATTTAAGTCTGAAGTGAAAGCCCTCAGCTCAACTGAGGAACTGCTTTGGAAACTGGATGACTTGAGTGCAGTAGAGGAAAGTGGAACTCCATGTGTAGCGGTGAAATGCGTAGATAGATGGAAGAACACCAGTGGCGAAGGCGGCTTTCTGGACTGTAACTGACGTTGAGGCTCG
+
FFFFF:FFFFFFFFFFFFF:,FFFFFFFFFFF:FFFFFFFFFFFFF,FFFFF,FFFFFFFFFFFFFFFFFFFFFFFFFFFFFFFFFFFFFFFFFFFFFFFFFFFFFFFFFFFFFFFFFFFFFFFFFFFFFFFF:FF:FFFFFFFFFFF:FFFFFFFF:,FFFFFF::FFFFFFFFFFFFFFFFFFFFFFFFF,FFFFFFFFFF:FFFFFF:FFFFFFFFFFFFFFFFFFFFFFFFFFFF::FFFFF,:FF:
@A00769:42:HV3CFDRXX:1:2101:26476:14215 1:N:0:TTCACGAGAC+GTAACAATCT
GTGTCAGCAGCCGCGGTAATACGTATGTTCCAAGCGTTATCCGGATTTATTGGGCGTAAAGCGAGCGCAGACGGTTATTTAAGTCTGAAGTGAAAGCCCTCAGCTCAACTGAGGAATTGCTTTGGAAGCTGGATGACTTGAGTGCAGTAGAGGAAAGTGGAACTCCATGTGTAGCGGTGAAATGCGTAGATATATGGAAGAACACCAGTGGCGAAGGCGGCTTTCTGGACTGTAACTGACGTTGAGGCTCG
+
FFFFF:FFFFFFFFFFFFFFFFFFFFFFFF:FFFFFFFFFFFFFFFF:FFFFFFFFFFFFFFFFFFFFFF:FFFF:FFFFFFFFFFFFFFFFFFFFFFFFFFFFFFFFF:FFFF:FFFF,:FFFFFFFFFFFFFFFFFFFFFFFFFFFFFFFFFF:FFFFFFFFFFFFFFFFFFFFFFFFF,FFFFF:FFFFFFF:FFFFFFF:F:FFFFF:FF:,FF::FFFF,FFFFF:FF,:FF,FF:FF:FF:FFF,
@A00769:42:HV3CFDRXX:1:2101:1298:14231 1:N:0:TTCACGAGAC+GTAACAATCT
GTGCCAGCCGCCGCGGTAATACGTAGGTGGCAAGCGTTGTCCGGATTTATTGGGCGTAAAGCGAGCGCAGGCGGTTTCTTAAGTCTGATGTGAAAGCCCCCGGCTCAACTGGGGAGGGTCATTGGAAACTGGGAGACTTGAGTGCAGAAGAGGAGAGCGGAATTCCATGTGTAGCGGTGAAATGCGTAGATATATGGAGGAACACCAGTGGCGAAGGCGGCTCTCTGGTCTGTAACTGACGCTGAGGCTCG
+
FFF,FFF,FFFFFFFFFFFFFFFFFFFFFFFFFFFFFFFFFFFFFFFFFFFFFFFFFFFFFFFFFFFFFFFFFFFFFFF::FFFFFFFFFFFFFFFFFFFFFFFFFFFFFFFFFFFFFFFFFFFF:F,:FFFFFFFFFFFFFFFFFFF:FFFFFFFFFFFFFFFFFFFFFFFFFFFFFFFFFF:FFFFFFFFFFF,FFFFFFFFFFF,:F:FFFFF,FFFFFF:FF,,FFF,FFFFFFFFFFFFFF,FFF,
@A00769:42:HV3CFDRXX:1:2101:27434:14278 1:N:0:TTCACGAGAC+GTAACAATCT
GTGCCAGCAGCCGCGGTAATACGTAGGTGGCGAGCGTTATCCGGAATGATTGGGCGTAAAGGGTGCGTAGGCGGCCTGCTAAGTCTGGAGTGAAAGGTACCGGTTCAACCGGTACAGGCTCTGGAAACTGGCGGGCTAGAGAGCAGGAGAGGGCGGTGGAACTCCATGTGTAGCGGTAAAATGCGTAGATATATGGAAGAACACCAGTGGCTAAGGCGGCCGCCTGGCCTGTTACTGACGCTGAGGCACGA
+
FFFFFFFFFFFFFFFFFFFFFFFFFFFFFFFFFFFFFFFFF:FFFFFF:FFFFFFFF:FFFFFFFFFFFFFFFFFFFFFFFFFFFFFFFFFFFFFFFFFFFFFFFFFFFFFFFFF:FFFFF:FFFFFFFFFFFFFFFFFFFFFFFFFFFFFFFF:FFFFFFFFFFFFFFFFFFFFFFFF:FFFFFFFFFFFFFFF,FFFFFFFFFFFFFFF,FFF:FFFFFF:FFF:FFFFFFFFFFFF,FFFFF:FFFF:
@A00769:42:HV3CFDRXX:1:2101:25292:14293 1:N:0:TTCACGAGAC+GTAACAATCT
GTGTCAGCCGCCGCGGTAATACGCATGTTCCAAGCGTTATCCGGATTTATTGGGCGTAAAGCGCTCGCAGGCGGTTTCTTAAGTCTGATGTGAAAGCCCCCGGCTCAACCGGGGAGGGTCATTGGAAACTGGGAAACTTGAGTGCAGAAGAGGAGAGTGGAATTCCACGTGTAGCGGTGAAATGCGTAGAGATGTGGAGGAACACCAGTGGCGAAGGCGACTCTCTGGTCTGTAACTGACGCTGAGGAGCG
+
F:FFFFFFFFFFFFFFFFFFFFFFFFFFFFFFFFFFFFF:F:FF:F,FFFFFFFFF:F,FFFFFFFFFFFFFFFF:FFFF:FFFFFFFFFFFFFFFFFFFFFFFFFFFFFFFFFFFFFFFFFFFFFFFFFFFFFFFFFFFFFFFFFFF:FFFFFFFFFFFFFFFFFFFFFFF:FFFFFFFFFFFFFFFFFFF:F,FFFFFFFFFFFFFFFFFFFFF,FFFFFFFFFF:FFFFFFFFFF:F,FFFFF,FFF:
@A00769:42:HV3CFDRXX:1:2101:26521:14325 1:N:0:TTCACGAGAC+GTAACAATCT
GTGTCAGCAGCCGCGGTAATACGTATGTTCCAAGCGTTATCCGGATTTATTGGGCGTAAAGCGAGCGCAGACGGTTATTTAAGTCTGAAGTGAAAGCCCTCAGCTCAACTGAGGAATTGCTTTGGAAGCTGGATGACTTGAGTGCAGTAGAGGAAAGTGGAACTCCATGTGTAGCGGTGAAATGCGTAGATATATGGAAGAACACCAGTGGCGAAGGCGGCTGTCTGGACTGTAACTGACGTTGAGGCTCG
+
FFFFFFFFFFFFFFFFFFFFFFFFFFFFFFF:FFFFFFFFFFFFFFFFFFFFFFFFFFFFFFFFFFFFFFFFFFFFFFFFFFFFFFFFFFFFF:FFFFFFFFFFFFFFFFFFFFFFF:F:,FFFFF:FFFFFFFF,FF:FFFFFFFFFFFFFFFFFFFFFFFFFFFFFFFFFFFFFFFFFFFFFFFFFFFFFFFFFF:FF:FF:F:FF:FFFFF:FFF:FFF,FFFFFFFFFFFFFFFFF,FFFF:,FFF,
@A00769:42:HV3CFDRXX:1:2101:26386:14340 1:N:0:TTCACGAGAC+GTAACAATCT
GTGTCAGCAGCCGCGGTAATACGTATGTTCCAAGCGTTATCCGGATTTATTGGGCGTAAAGCGAGCGCAGACGGTTATTTAAGTCTGAAGTGAAAGCCCTCAGCTCAACTGAGGAATTGCTTTGGAAGCTGGATGACTTGAGTGCAGTAGAGGAAAGTGGAACTCCATGTGTAGCGGTGAAATGCGTAGATATATGGAAGAACACCAGTGGCGAAGGCGGCTTTCTGGACTGTAACTGACGTTGAGGCTCG
+
FFFF,FF,:FFFFFFFFFFFFFFFFFFFFFFFFFFFFFFFFFFFFFFFFFFF,FFFF:FFF:FFFFFFFFFFFF:FFFFFFF:FFF::F:F:FFFFF:FFFFFFFF:FFFF:FFFFFF::F:FFFFFF:FFFFFFFFFFFF,FF:FFFFFFFFF:FF,FFFFFFF:FF:FFFFFFFFFFFFFFFFF,FFF::,FFFFFF,FFFFFFFF::,FFFF::F:FFF::,:F::FF,FFF,F,F:FF:FF,FFFF,
@A00769:42:HV3CFDRXX:1:2101:2347:14418 1:N:0:TTCACGAGAC+GTAACAATCT
GTGTCAGCAGCCGCGGTAATACGGAGGGGGCGAGCGTTGTTCGGAGTGACTGGGCGTAAAGAGCACGTAGGCGGTGTTGTAAGTCATTAGTCAAAGACTAGAGCTCAACTTTAGTAAGGCTAGTGATACTATAATACTAGAGTATCAGAGAGGATTGCAGAATTCCTGGTGTAGCGGTGAAATGCGTAGATATCAGGAGGAATACCGTTAGAGAAGGCGGCAATCTGGCTGGAAACTGACGCTGAGGTGGG
+
,FFFFFFFF,FFF,FFFFFFFFF::FFFFF,FFF,FFFFF:F:FF,,FFFFFFFFF,FFF:FFFFF:::FFF:FFFFFFFFFFFFFFFF:F:F,,FFFFF,FF:F:FFFFF:F,FFF:::FFFFFFFF,,FFFFFFFFFFFFFFFF:FFFFF:F,,,FF,FFFFF:FFFFFFFFF:FFFF::FFFFFFFF:FFFFF:FFF,FFF,,FFFFF,FFFFFFFFFFFFFF:F:F:FFF,FF:,:FFFFF,FFFF,
@A00769:42:HV3CFDRXX:1:2101:24397:14465 1:N:0:TTCACGAGAC+GTAACAATCT
GTGTCAGCAGCCGCGGTAATACGGAGGATGCGAGCGTTATCCGGATTTATTGGGTTTAAAGGGTGCGTAGGCGGCATTATAAGTTAGTGGTAAAATATTGGGGCTTCACCTCACTACGCCATTAATACTGTAGAGCTAGAGAACAGACGAGGTAGGCGGAATAAGTTAAGTAGCGGTGAAATGCATAGATATAACTTAGAACACCGATAGCGAAGGCAGCTTACCAGACTGAGTCTGACGCTGATGAACGA
+
FFFFFFFFFFFFFFFFFFFFFFFFFFFFFFFFFFFFFFFFF:FFF:FF:FFFFFFFF:FFFFFFFFFFFFFFFFFFFFFFFFF:FFFFFFF,FFFFFF:FFFFFFFFFFFFFFFFFFFFFFFFFFFFFFFFFFFFFF:FFFFFF,FFF:FF:FF:FFFFFFF::FFFF:FFFFFFFFF:,FFFFFFF:F:FFFF:F:F::FF:FF:FFFF,FFFF,FFFFFFFF:F:FFFFFF:FFFFF,FFFFFF,FF,F
@A00769:42:HV3CFDRXX:1:2101:4291:14591 1:N:0:TTCACGAGAC+GTAACAATCT
GTGTCAGCAGCCGCGGTAAAACGGAGGGTGCAAGCGTTAATCGGAACTACTGGGCGTAAAGCGCACGCAGGCGGTTTGTTAACTCAGATGTGAAATCCACGGGCTCAACCTGGGAACTGCATTTGAAACTGGCAAGCTAGATTCTCGTAGATGGTGGTAGAATTACAGGTGTAGCGGTGAAATGCGTAGAGATCAGGAGGAATACCGGTTGCGAAGGCGGCCCCCTGGACGAAGACTGACGCTCAGGTGCG
+
FF,FFFFFF:FFF:,F,FF,FF,:FF:FFFFFF,FFF,FFFFF:F,FFFFFF:F,,,FFF:,FFF:FFFFFFF,,,F,,:FF,FFFF::,F,FFFF,:,F:,:::FFFFF,F,FFFFF:F:,FF:FFF:FF:,FFF,FF:F,FFFFF:F,:,F,,,F,F,F:F,,F,,F,FFF,F,,F,:FFF,,,FFFF,:FF,:,F:FFFF,:,F,F,FFFFF:FFFFFFFFFF,FFFFFFFFFFFFFFFFFF:FFFFF
@A00769:42:HV3CFDRXX:1:2101:3938:14606 1:N:0:TTCACGAGAC+GTAACAATCT
GTGTCAGCCGCCGCGGTAATACGTAGGTGGCAAGCGTTGTCCGGATTTATTGGGCGTAAAGCGAGCGCAGGCGGTTTCTTAAGTCTGATGTGAAAGCCCCCGGCTCAACCGGGGAGGGTCATTGGAAACTGGGAGACTTTAGTGCAGAAGAGGAGAGTGGAATTCCATGTGTAGCGGTGAAATGCGTAGATATATGGAGGAACACCAGTGGCGAAGGCGGCTCTCTGGTCTGTAACTGACGCTGAGGCTCG
+
FFF:FFFF:FFFFFFFFF:FFF,F:FFFF:FFFFFFFF:FFFFFFFFFFFFFFFFFFFFFFFFFFFFF:FFFFFF,FFFFFFFF:,,FFFFFFFF:FFFFFFFFFFFFFFFFFFFFF,FFFFF:FFFFFFFF,FFFFF,,FFFFF:FFFFFF,FFFFFFFFFF:FFF:FFFFFF:FFFFFFFFFFFFFFFFFFFFFFFFFFFFFFFFFFF:FFFFFFFFFFFF::FFFFFFF:FFFFFFFFFF:FFFFFFF
@A00769:42:HV3CFDRXX:1:2101:2220:14700 1:N:0:TTCACGAGAC+GTAACAATCT
GTGTCAGCCGCCGCGGTAATACGTAGGTCCCGAGCGTTGTCCGGATTTATTGGGCGTAAAGCGAGCGCAGGTGGTTTGTTAAGTCCGGTGTAAAAGGCAGTGGCTCAACCATTGTATGCATTGGAGACTGGTAGACTTGAGTGCAGGAGAGGAGAGTGGAATTCCATGTGTAGCGGTGAAATGCGTAGATATATGGAGGAACACCGGTGGCGAAAGCGGCTCTCTGGCCTGTAACTGACACTGAGGCTCGA
+
FFFFFFFFFFFFFFFFFFFFFFFFFFFFFFFF,FFFFFFFFFFFFFFFFFFFFFFFFFFFFFFFFFFF:FF:FFF:FFFFFFFFF:FFFFFFF:FFFFFFFFFFFF:FF:FFFFFFFF,FFFFFFFFFFFFF:FFFFFF:FFFF:FF:F:FF,FFFFFFFFFF:FFFFFFFFFFFFFFFF:FFFFFFFFFFFFF:FFFFFFFFFFF,FFFFFF:FF:FFFFFFFFF:F,FFFFF,F::FF:FFF:F,FFFF
@A00769:42:HV3CFDRXX:1:2101:4978:14747 1:N:0:TTCACGAGAC+GTAACAATCT
GTGCCAGCAGCCGCGGTAATACGTATGTTCCAAGCGTTATCCGGATTTATTGGGCGTAAAGCGAGCGCAGACGGTTATTTAAGTCTGAAGTGAAAGCCCTCAGCTCAACTGAGGAATTGCTTTGGAAACTGGATGACTTGAGTGCAGTAGAGGAAAGTGGAACTCCATGTGTAGCGGTGAAATGCGTAGATATATGGAAGAACACCAGTGGCGAAGGCGGCTTTCTGGACTGTAACTGACGTTGAGGCTCG
+
FFFFFFFFFFFFFFFFFFFFFFFFFFFFFFFFFFFFFFFFFFFFFFFFFFFFFFFFFFFFFFFFFFFFFFFFFFFFFFFFFFFFFFFFFFFFFFFFFFFFFFFFFFFFFFFFFFFFFFFF,FFFFF:FFFFFFFFFFFFF:FFFFFFFF:FFFFFFFFFFFFFFFF,FFFFFFFFFFFFFFFFFFF,FF,F:F,FFFFFFFFFFFFFFF:FFFF,FFFFFFFF:FFFFFFFFFFFFFFFFFF:F:F,FFF,
@A00769:42:HV3CFDRXX:1:2101:24207:14794 1:N:0:TTCACGAGAC+GTAACAATCT
GTGTCAGCCGCCGCGGTAATACGTATGTTCCAAGCGTTATCCGGATTTATTGGGCGTAAAGCGAGCGCAGACGGTTATTTAAGTCTGAAGTGAAAGCCCTCAGCTCAACTGAGGAATTGCTTTGGAAACTGGATGACTTGAGTGCAGTAGAGGAAAGTGGAACTCCCTGTGTAGCGGTGAAATGCGTAGATATATGGAAGAACACCAGTGGCGAAGGCGGCTTTCTGGAGTGTAACTGACGTTGAGGCTCG
+
FFFFFF:FFFFFFFFF,F,FFFFFFFFFFFFFFFF:::FFFFFFFF:FFF:FFF:FFFFFFF:FFFFF:FFFFF:FFFFFFFFF:F:FFF,FFFF,FFFFFFFFFF:F:FFFFFFF:FFF:FFFFFFF:FFFFFFFF:FFFFFF:FFF:,FFFFFFF,FFFFFF::,F:FFFFFFFF:FF:FF:FF,F:,:,FFF:,FFFF:F::,FFFFFF:,:FFFF:FFF,:FF,F,FFF:,F:FF,FFFFFF,FFFF
@A00769:42:HV3CFDRXX:1:2101:10511:14810 1:N:0:TTCACGAGAC+GTAACAATCT
GTGCCAGCCGCCGCGGTAATACGTAGGTGGCAAGCGTTGTCCGGATTTATTGGGCGTAAAGCGAGCGCAGGCGGTTTCTTAAGTCTGATGTGAAAGCCCCCGGCTCAACCGGGGAGGGTCATTGGAAACTGGGAGACTTGAGTGCAGAAGAGGAGAGTGGAATTCCATGTGTAGCGGTGAAATGCGTAGATATATGGAGGAACACCAGTGGCGAAGGCGGCTCTCTGGTCTGTAACTGACGCTGAGGCTCG
+
FFFFFFF:FFFFFFF::FFFFF,FF,,,FFFFFFFF:,FFFF:FFF,:FFFFF:FFFFFFFF,FF:FFF:,,F::,F,:FFF:F:F,F:F,FFFFFFFF,FFFF:FFFF:F,:::F:FFFFFFFFFF:FF,FFFFF:,F,F:FFFFFFFFF::,,FFF::FFF,F:FFFF,FFF::,,FFFFFFFFFF:FFF:FF,,F,,FF,FF:F,F,:F,,F,:FF,FFFFFF:FFFF,FFFFF,:,,,:,F:,FFF,
@A00769:42:HV3CFDRXX:1:2101:19334:14873 1:N:0:TTCACGAGAC+GTAACAATCT
GTGTCAGCCGCCGCGGTAATACGTAGGTGGCAAGCGTTGTCCGGATTTATTGGGCGTAAAGCGAGCGCAGGCGGTTTCTTAAGTCTGATGTGAAAGCCCCCGGCTCAACCGGGGAGGGTCATTGGAAACTGGGAGACTTGAGTGCAGAAGAGGAGAGTGGAATTCCATGTGTAGCGGTGAAATGCGTAGATATATGGAGGAACACCAGTGGCGAAGGCGGCTCTCTGGTCTGTAACTGACGCTGAGGCTCG
+
FFFFFFFFFFFFFFFFFFFFFFFFFFFFFFF:FFFFFFFFFFFFFFFFFFFFF:FFFFFFF:FFFFFFFFFFFFFFFFFFFFFFFFFFFFFFFFFFFFFFFFFFFFF:FFFFFFFFFFFFF,FFFFFFFFFFFFFFFFFFFFFF:FFFFFFF,FFF,FFFFFFFFFFFFFFFFFFFFFFFFFFFFF,FFFFFFFFFFFF,F::FFFF:FFF:FFFF,F:FFFFFFFFFFFF:FFFFFFFF::FFFF,FFF,
@A00769:42:HV3CFDRXX:1:2101:22968:14873 1:N:0:TTCACGAGAC+GTAACAATCT
GTGTCAGCAGCCGCGGTAATACGTAGGTGGCAAGCGTTATCCGGAATGATTGGGCGTAAAGGGTGAGCAGGCGGTTCTTCAAGTCATGAGTGAAAGGCAGAAGCTTAACTTCTGTTGGCTGATGAGACTGGAGAACTTGAGTACAGGAGAGGGCGGCGGAACTCCATGTGTAGCGGTAAAATGCGTAGAGATATGGAAGAACACCAGTGGCGAAGGCGGCCGCCTGGACTGAAACTGACGCTCAGGCACGA
+
F:FFFFFFFFFFFFFFFFFFFFFFFFFFFFFFFFFFFFFFFFFFF,,FF,FFFFFFFFFFFFFFFFFFFFFFFFFFFFFFFFFFFFFFFFFFFF:FFFFFFFFFFFFFFFFFFFFF:FFFFFFFFFFFFFFFFFFFFFFFFFFFFFFFFFF,FFFFFF:F::FFFFFFFFFFFFFFF,FF:FFFFF,FFFFF:FFFF,FF:FFF:FFFFFFFFFFFFF:FFF::,FFFFF:FFFFFFFF:FFFF:,FFFFF
@A00769:42:HV3CFDRXX:1:2101:4517:14951 1:N:0:TTCACGAGAC+GTAACAATCT
GTGCCAGCCGCCGCGGTAATACGTAGGGTGCGAGCGTTAATCGGAATTACTGGGCGTAAAGGGTGTGCAGGCGGCTGAGTAAGACAGATGTGAAATCCCCGGGCTTAACCTGGGAACCGCATATGTGACTGCTTGGCTAGAGTGCGTCAGAGGGAGGTGGAATTCCACGTGTAGCAGTGAAATGCGTAGATATGTGGAAGAACACCGATGGCGAAGGCAGCCTCCTGTGACGCAACTGACTCTCATACACG
+
FFF,FFFFFFFFFFF,:FFFFFF,,:FFFF,FF,:FFFFFFFFFFFFFFFFFFF::::FFFF,FF::FFFF:FFF:FFFFFFFFFF,FFFF::F::::FFFF::FFFFFFF::FF::FFFFFFF,F:FF:FFFF:FF:,F:F,,FFFFF,:F,FFFFFF,F:F,FFFF,,F:FF:F:F,F:FFF:FFF,:FF,F::FFFF,,F:F,F:F:F,:FFF:FFFFFFF:FF,F:F::,FFFFFF,FFF:F:FFF,
@A00769:42:HV3CFDRXX:1:2101:10438:14967 1:N:0:TTCACGAGAC+GTAACAATCT
GTGCCAGCCGCCGCGGTAATACGTAGGTGGCAAGCGTTGTCCGGATTTATTGGGCGTAAAGCGAGCGCAGGCGGTTTCTTAAGTCTGATGTGAAAGCCCCCGGCTCAACCGGGGAGGGTCATTGGAAACTGGGAGACTTGAGTGCAGAAGAGGAGAGTGGAATTCCATGTGTAGCGGTGAAATGCGTAGATATATGGAGGAACACCAGTGGCGAAGGCGGCTCTCTGGTCTGTAACTGACGCTGAGGCTCG
+
FFFFFFFFFFFFFFFFFFFFFFFFFFFFFFFFFFFFFFFFFFFFFFFFFFFFFFFFFFFFFFFFFFFFFFFFFFFFFFFFF:FFFFFFFFFFFFFFFFFFFFFFFFFFFFFFFFFFFFFFFFFFFFFFFFFFFFFFFFFFFFFFFFFFFFFFFFFFFFFFFFFFFFFFFFFFFFFFFFFFFFFFFFFFFFFFFFFF:FFFF:F:FFFFFFFF,FFF,FFFFFFFFFFFFFF:FFFFFF:F:FFFFF,FFF,
@A00769:42:HV3CFDRXX:1:2101:28266:14967 1:N:0:TTCACGAGAC+GTAACAATCT
GTGCCAGCCGCCGCGGTAATACGTAGGTGGCAAGCGTTATCCGGAATGATTGGGCGTAAAGGGTGAGCAGGCGGTTCTTCAAGTCAAGAGTGAAAGGCAGAAGCTTAACTTCTGTTGGCTGATGAGACTGGAGAACTTGAGTACAGGAGAGGGCGGCGGAACTCAATGTGTAGCGGTAAAATGCGTAGAGATATGGAAGAACACCAGTGGCGAAGGCGGCCGCCTGGACTGAAAGTGACGCTCAGGCACGA
+
,F:FFFF::FFFFFF:,F,FFF:,FFF,,FFFF,,F:FF,:F:,F:,,FFFF,FF::,FFFFFFFFFFF:F:FFF,FFF::FFFFF,FF,FFFFFF,FFFFFFFFFFF,:,FFF:FF,FF:FFF:FFFF,,FFFFF:,FFFFFFFFF,FF,,F::FFF:FFF:F,:F:,:FFFFFF:,,F,FFF,FFFFFF:FF,FFFFFF:FFF,FF,,F,F,:F,F,FF:FF:FFFFF:,FF,F,FF,FFFF:,FFFFF
@A00769:42:HV3CFDRXX:1:2101:17824:15045 1:N:0:TTCACGAGAC+GTAACAATCT
GTGTCAGCCGCCGCGGTAATACGTAGGTGGCAAGCGTTATCCGGAATGATTGGGCGTAAAGGGCTCGTAGGCGGTTCGTCGCGTCCGGTGTGAAAGTCCATCGCTTAACGGTGGATCCGCGCCGGGTACGGGCGGGCTTGAGTGCGGTAGGGGAGACTGGAATTCCCGGTGTAACGGTGGAATGTGTAGATATCGGGAAGAACACCAATGGCGAAGGCAGGTCTCTGGGCCGTTACTGACGCTGAGGAGCG
+
FFFFFFFFFFFFFFFFF:FFFFFFFFFFFFFF,FFFFFFFFFFFFFFFFFFFFFFFFFFFFF:FFFFFFFFFFFFFFFFFFFFFFF:FFFFFFFFFFFFFFFFFFFFFFFFFFF:FFFFFFFFFFFF:FFFFFFFFFFFFFFFFFFFF:FFFF::FFFFFFFFFFFFFFFFF::FFFFFFFFFF:FFFFFFFFFFFFF::FFFFFFF,FFFF:FFFFF:F:FFFFFFF:FFFFFFFF,FFF:FFFF::FF,
@A00769:42:HV3CFDRXX:1:2101:6686:15076 1:N:0:TTCACGAGAC+GTAACAATCT
GTGCCAGCCGCCGCGGTAATACGTATGTTCCAAGCGTTATCCGGATTTATTGGGCGTAAAGCGAGCGCAGACGGTTATTTAAGTCTGAAGTGAAAGCCCTCAGCTCAACTGAGGAACTGCTTTGGAAACTGGATGACTTGAGTGCAGTAGAGGAAAGTGGAACTCCATGTGTAGCGGTGAAATGCGTAGATATATGGAAGAACACCAGTGGCGAAGGCGGCTTGGTGGACTGTAACTGACGTTGAGGCTCG
+
F:FFFF,FFFFFFF:F,FFFFF:FF:FFFFFFFFFF,F:FF,,FFFFFF:FFFFFFFFF:FFFFFFFFFFFFFF,FFFFFFFFFFFFFFFFFFFF:FFF:FFFFFFFFF,FFF,FFFFFFFFFFFFFFFFF:F,FFFFF:FFFFFFFFFFF,FFFFF:FFFFFFFFFFFFFF,FFF:FFFF:FF:F,FFFF,FF,:FF,FF,:FFFF:FFFFFFFFF,:FFFF:,F:FF,F:F,FF,,F::,FFFF:FFFF
@A00769:42:HV3CFDRXX:1:2101:6460:15154 1:N:0:TTCACGAGAC+GTAACAATCT
GTGTCAGCCGCCGCGGTAATACGTAGGTGGCAAGCGTTGTCCGGATTTATTGGGCGTAAAGCGAGCGCAGGCGGTTTCTTAAGTCTGATGTGAAAGCCCCCGGCTCAACCGGGGAGGGTCATTGGAAACTGGGAGACTTGAGTGCAGAAGAGGAGAGTGGAATTCCATGTGTAGCGGTGAAATGCGTAGAGATATGGAGGAACACCAGTGGCGAAGGCGGCTCTCTGGTCTGTAACTGACGCTGAGGCTCG
+
FFFFFFFFFFFFFFFFFFFFFFFFFFFFFFFFFFFFFFFFFFFFFFF,FFFFFFFFFFFFFFFFFFFFFFFFFF:FF:FFFFFFFFFFFFFFFFFFFFFFFFFF:FFFFFFFFFFFFF:FF:FFFFFFFFFF:FF:FFFFFFF:FFFFFFFF,FFFFFFFFFFFF:FFFFFFFFFFFFFFFFFFFFFF:F,:FFF:FFFFF:FFFF:FFFFFFFFFFF:FFFFFFFFFFFF:FFFFFFFFF:FFFFFFFFF
@A00769:42:HV3CFDRXX:1:2101:17770:15170 1:N:0:TTCACGAGAC+GTAACAATCT
GTGCCAGCAGCCGCGGTAATACGTAGGTGGCAAGCGTTGTCCGGATTTATTGGGCGTAAAGCGAGCGCAGGCGGTTTCTTAAGTCTGATGTGAAAGTCCCCGGCTCAACCGGGGAGGGTCATTGGAAACTGGGAGACTTGAGTGCAGAAGAGGAGAGTGGAATTCCATGTGTAGCGGTGAAATGCGTAGATATATGGAGGAACACCAGTGGCGAAGGCGGCTCTCTGGTCTGTAACTGACGCTGAGGCTCG
+
FF:FFFFFFFFFFFFFFFFFFFFF,FFFFF:,FFFFFFFF:FFF,F:FFFFFFFFFFFFFFFFFFFFFFFFFFFF:FFFFFFFFFF:FFFFFFFFFFFFFFFFFFFFFFFFFFFFFFFFFFFFFFFFFFFFFFFFFF,:FFFFFF:,F,FFFFF:,FFFFFFFFFFFFFFFFFFFFFFFFFFFFFFFFFFFFFFFFFFFFFFFFFFFFFFFFFFFFFFFFFFFFFF:FFFFFF,FFFFFFFFFFFFFFFF,
@A00769:42:HV3CFDRXX:1:2101:27932:15233 1:N:0:TTCACGAGAC+GTAACAATCT
GTGTCAGCCGCCGCGGTAATACGTAGGTGGCAAGCGTTGTCCGGATTTATTGGGCGTAAAGCGAGCGCAGGCGGTTTCTTAAGTCTGTTGTGAAAGCCCCCGGCTCAACCGGGGAGGGTCATTGGAAACTGGGAAACTTGAGTTCAGAAGAGGAGAGTGGAATTCCACGTGTAGAGGTGAAATGCGTAGAGATGTGGAGGAACACCAGTGGCGAAGGCGACTCTCTGGACTGTAACTGACGCTGAGGAGCG
+
FFF,FFFFFFFFFFFFFFFFFFF:FFFFFF:,FFFFF,FF,FFFFFFFF,FFFFFFFFFFFFFFFFF,FFFFFFF:F,:FFFFF,FF,:FFFFFF,FFF::FFFFFFFFF:FFFFF,,FFFFFF,FFFFF:F,,:FFFFFFFF,F:F,FFFFFFF:FFFFFFFFFFF:FFFFFF,FFFFF:FF,FFFFF:::F,FFFFFFFFFFFFFFFF,FF:FFFFFFF:F:FFFF:,:F,FFFFFFFFFFFF,:,F:F
@A00769:42:HV3CFDRXX:1:2101:14335:15295 1:N:0:TTCACGAGAC+GTAACAATCT
GTGTCAGCCGCCGCGGTAATACGTATGTTCCAAGCGTTATCCGGATTTATTGGGCGTAAAGCGAGCGCAGACGGTTATTTAAGTCTGAAGTGAAAGCCCTCAGCTCAACTGAGGAATTGCTTTGGAAACTGGATGACTTGAGTGCAGTAGAGGAAAGTGGAACTCCATGTGTAGCGGTGAAATTCGTAGATATATGGAAGAACACCAGTGGCGAAGGCGGCTTTCTGGACTGTAACTGACGTTGAGGCTCG
+
FFFFFFFF:FFFFFFFFFFFFFFFFFFFFFF:FFFFFFFFFFFFFFFFFFFFFFFFFFFFFFFFFFFFFFF:FF,FFFFFF:FFF:FFFFFFFFFFFFFFFFFFFFFFFFFFFFFF,FF,F,F,FFFFFF:FFFF,FFFFF,FF:FFFFFFFFF:FFFFF:F,FF:::FFFFF:FFF:FFFFF,FFFFFF:FFFFFFFF:FFFFF,:FFFFFFFFFF,FFFF,FFFF,F:FFFFF,FFFFF,FFFF,:FF:
@A00769:42:HV3CFDRXX:1:2101:10845:15421 1:N:0:TTCACGAGAC+GTAACAATCT
GTGCCAGCAGCCGCGGTAATACGTAGGTGGCAAGCGTTGTCCGGATTTATTGGGCGTAAAGCGAGCGCAGGCGGTGTCTTAAGTCTGTTGTGAAAGCCCCCGGCTCAACCGGGGAGGGGCATTGGAAACTGGGAGACTTGAGTGCAGGAGAGGAGAGTGGAATTCCATGTGTAGCGGTGAAATGCGTAGATATATGGAGGAACACCAGTGGCGAAGGCGGCTCTCTGGACTGTAACTGACGCTGAGGCTCG
+
FFFFFFFFFFFFFFFFFFFFFFF:FFFFFFF:FFFFF:F:FFFFF,FF:,FFFFFFFFFFFFFFFFFFFFFFFF,,,,F:FFF,,:F,:FFFFFFFFFF:FFFFFFFF:FF,FFFFF,,F,F,FFFFFFFF:F,F::::FFFFFF,,,FFFFFFFFFFFFFF:FFF:FFFFFFF:FFFFF,FFFFFFFFFFFFFFFFFFFFFFFFFFFFFFF:F:FFFFFFFFFFFFF,,FF,FFFFFFF,FFFFF,FFF,
@A00769:42:HV3CFDRXX:1:2101:3965:15499 1:N:0:TTCACGAGAC+GTAACAATCT
GTGTCAGCCGCCGCGGTAATACGTATGTTCCAAGCGTTATCCGGATTTATTGGGCGTAAAGCGAGCGCAGACGGTTATTTAAGTCTGAAGTGAAAGCCCTCAGCTCAACTGAGGAATTGCTTTGGAAACTGGATGACTTGAGTGCAGTAGAGGAAAGTGGAACTCCATGTGTAGCGGTGAAATGCGTAGATATATGGAAGAACACCAGTGGCGAAGGCGGCTTTCTGAACTGCAACTGACGTTGAGGCTCG
+
FFFFFFFFFFFFFFFFFFFFFFFFFFFFFFFFFFFFFFFFFFFFFFF:FFFFFFFFFFFFFFFFFFFFFFFFFFF:FFFFFFFFFFFFFFFFFFFFFFFFFFFFFFFFFFFFFFFFFFF:F,FFF,FFFFFFF,F,FFFFFFFFFFFFFFFF:FFFFFFFFFFFFFFFFFFFFFFFFFFFF:FFFFFFFF,:FFFFFFFFFFF:FFFFFFFFFFFFFFFFFFFFFFF:,FF:FF:FFFFFF,FFFFFFFF,
@A00769:42:HV3CFDRXX:1:2101:1118:15577 1:N:0:TTCACGAGAC+GTAACAATCT
GTGCCAGCCGCCGCGGTAATACGTAGGTGGCAAGCGTTGTCCGGATTTATTGGGCGTAAAGCGAGCGCAGGCGGTTTCTTAAGCCTGATGTGAAAGCCCCCGGCTCAACCGGGGAGGGTCATTGGAAACTGGGAGACTTGAGTGCAGAAGAGGAGAGTGGAATTCCATGTGTAGCGGTGAAATGCGTAGATATATGGAGGAACACCAGTGGCGAAGGCGGCTCTCTGGTCTGTAACTGACGCTGGGGCTCG
+
FFFF:FFFFFFFFFFFFFFFFFFFFFFFFFFFFFFFFFFFF:FF:FFFFFFFFFFFFFFFFFFFFFFFFFFFFF:FFFFFFFFFFFFFFFFFFFFFFF:FFFFFFFF:F:FFFFFFFF,:FFFFF,,F:,FFFFFF:FFFFF,F:FFFFF:FF:FFFFF:::FFFFFFFFF:FFFFFFF:,:FF:FF:FF,:FF:FFFF,F,,F,,:FF,::FF::FFFF:F:F:FF:FF::F:,:FF:FF,FFFF,,FFF
@A00769:42:HV3CFDRXX:1:2101:9842:15812 1:N:0:TTCACGAGAC+GTAACAATCT
GTGTCAGCAGCCGCGGTAATACGTAGGTGGCAAGCGTTGTCCGGATTTATTGGGCGTAAACCGGGCCCAAACGGTTAATTAAGTAGGAAGTGAAAGCCCGCAGCTCAACTGAGGAATTGCTTTGGAAACAGGAGTACTTGAGTGGAGTAGAGGGAAGGTGAAATGCAAGGGGTGCGGTGGAATGGGTAGATATGAGGAAGAAAACCAGTTGCGAAGGCGGCATTGTGGACGGTAAAGGACGTTGAGGCAA
+
FFFFFFFFFFFFFFF:FF:FFFFFF:FFFFFFF,::F:FF,FF:FFF,F,F:FF,:F,FF,F,,:F,:F,,,,,FFF,,F:F::,,F,F,:,,FF,,FF,,F,:,,,F::,::F:F,F,:,FFF::F,:,::,,,,,,F,,,,F,::,::,,F,FF,,,F:F,,,FF,,:,,,::,F:,,FF:,:,,,,,:,,,,::,F,,F,,,:F,:,F:,:F::,,:,,FF,,,F,F,,::F:,,,,FF:,F,,,,,
@A00769:42:HV3CFDRXX:1:2101:5204:15828 1:N:0:TTCACGAGAC+GTAACAATCT
GTGCCAGCCGCCGCGGTAATACGTATGTTCCAAGCGTTATCCGGATTTATTGGGCGTAAAGCGAGCGCAGACGGTTATTTAAGTCTGAAGTGAAAGCCCTCAGCTCAACTGAGGAACTGCTTTGGAAACTGGATGACTTGAGTGCAGTAGAGGAAAGTGGAACTCCATGTGTAGCGGTGAAATGCGTAGATATATGGAAGAACACCAGTGGCGAAGGCGGCTTTCTGGACTGTAACTGACGTTGAGGCTCG
+
FFFFFFFFFFFFFFFFFFFFFFFFFFFFFFFFFFFFFFFFFFFFFF:FFFFFFFFFFFFFFFFFFFFFFFFFFFFFFFFFFF:FFFFFFFFFFFFFFFFFFFFFFFFFFFFFFFFFFFFFF,FFFFFFFFFFFFF:FFFFFFFFFFFFFFFFFFFFFFFFFFFFFFFFFFFFFFFFFFFFFFFFFFFFFF,FFFFFFFFFFFFFFFFF:FFFFF:FFF,FFFFFFFFFFFFF:FFFFFFFFFFFF,,FFF,
@A00769:42:HV3CFDRXX:1:2101:15700:15875 1:N:0:TTCACGAGAC+GTAACAATCT
GTGTCAGCAGCCGCGGTAATACGTAGGTGGCAAGCGTTGTCCGGATTTATTGGGCGTAAAGCGAGCGCAGGCGGTTTCTTATACACATCTCCGAGCCCACGAGACTTCACGAGACATCTCGTATGCCGTCTTCTGCTTGAAAAGTGGGGGGGGGGGGGGGGGGGGGGGGGGGGGGGGGGGGGGGGGGGGGGGGGGGGGGGGGGGGGGGGGGGGGGGGGGGGGGGGGGGGGGGGGGGGGGGGGGGGGGGGGG
+
FFFFFFFFFFFFFFFFFFFFFFFFFFFFFFFFFFFFFFFFFFFFFFFFFFFFFFFFFFFFFFFFFFFFFFFFFFFFFFFFFFFFFFF:FFFFFFFFFFFFFFFFFFFFFFFFFFFFFF:FFFFFFFFFFFFFFFFFFFFF:F,,,::,FFFFFFFFFFFFFFFFFFFFFFFFFFFFFFFFFFFFFFFFFFFFFFFFFFFFFFFFFFFFFFFFFFFFFFFFFFFFFFFFFFFFFFFFFFFFFFFFFFFFFFF
@A00769:42:HV3CFDRXX:1:2101:19072:16078 1:N:0:TTCACGAGAC+GTAACAATCT
GTGTCAGCAGCCGCGGTAATACGTATGTTCCAAGCGTTATCCGGATTTATTGGGCGTAAAGCGAGCGCAGACGGTTATTTAAGTCTGAAGTGAAAGCCCTCAGCTCAACTGAGGAATTGCTTTGGAAACTGGATGACTTGAGTGCAGTAGAGGAAAGTGGAACTCCATGTGTAGCGGTGAAATGCGTAGATATATGGAAGAACACCAGTGGCGAAGGCGGCTCTCTGGTCTGTAACTAACGCTGAGGCTCG
+
FFFFFFFFFFFFFFFFFFFFFFFFFFFFFFFFFFFFFF:FFFFFFFFFFFFFFFFFFFFFFFFFFFFFFFFFFF:F:,FFFFFFFFFF:FFFFFF:FFFFF:FFFF,FF:F:F:FF,FFF:F:F,FFFFFFFFFFFFFF:FFFFFFFFFFFFFFFFFFFFFFFFFFF,FFFFF:FF:FFFFFF:FFFFFFFFFF:FFF,:F:F:FFFFFF,FFFFFFFFFFFFFFFFFFFFFFF:FFFFFFFFFFFF:FFF
@A00769:42:HV3CFDRXX:1:2101:2899:16094 1:N:0:TTCACGAGAC+GTAACAATCT
GTGTCAGCCGCCGCGGTAATACGTATGTTCCAAGCGTTATCCGGATTTATTGGGCGTAAAGCGAGCGCAGACGGTTATTTAAGTCTGAAGTGAAAGCCCTCAGCTCAACTGAGGAATTGCTTTGGAAACTGGATGACTTGAGTGCAGTAGAGGAAAGTGGAACTCCATGTGTAGCGGTGAAATGCGTAGATATATGGAAGAACACCAGTGGCGAAGGCGGCTTTCTGGACTGTAACTGACGTTGAGGCTCG
+
FF:FF,FF:FFFFFFFFFFFFFFFFFFFFFF,FFFFFF:FFFFFFFFFFFFFFFFFFFFFFFFFFFFFFFFFFFFFFFFFFFFFFFFFFFFFFFFFFFFFFFFFFFFFFFFFFF:,FFFFFFF:F:FFFFFFFFFFFFFFFFFFF:F::FFFFF,FFFF:FFFFFFFFFFFFFFFFFFF:F:F:FFFFFFFFFFFF:FFFF,FFFF,,FFFFF:FF:FF:FFFFFFFF,FFFFF,FFFFFFFFFFF,FFF,
@A00769:42:HV3CFDRXX:1:2101:24532:16172 1:N:0:TTCACGAGAC+GTAACAATCT
GTGTCAGCCGCCGCGGTAATACGTAGGTGGCAAGCGTTATCCGGAATTATTGGGCGTGAAGAGCGCGCAGGTGGTTAATTAAGTCTGATGTGAAAGCCCACGGCTTAACCGTGGAGGGTCATTGGAAACTGGTTGACTTGAGTGCAGAAGAGGGAAGTGGAATTCCATGTGTAGCGGTGAAATGCGTAGAGATATGGAGGAACACCAGTGGCGAAGGCGGCTTCCTGGTCTGCAACTGACACTGAGGCGCG
+
FFFFFFFFFFFFFFFFFFFFFFFF:FFFFFFFFFFFFF,FFFFFFFFFFFFFFFFF,FF:FFFFFFFFFFFFFFFFFFFFFFFFFFFFFFFFFFFFFFFFFFFFFFFFFFFFFFFFFFFFFFFFFFFFFFFFFFFFFFFFFF:FFFFFFFFFFFFFFFFFFFFFFFFFFFFFFFFFFFFFFFFFFFFFFFFFFFF:FFFFFFFFFFFFFFFFFFFFFFFFFFFFFFFFFFFFFFFFFFFFFFFFFFFFFF,
@A00769:42:HV3CFDRXX:1:2101:1859:16266 1:N:0:TTCACGAGAC+GTAACAATCT
GTGTCAGCCGCCGCGGTAATACGTAGGTGGCAAGCGTTGTCCGGATTTATTGGGCGTAAAGCGAGCGCAGGCGGTTTCTTAAGTCTGATGTGAAAGCCCCCGGCTCAACCGGGGAGGGTCATTGGAAACTGGGAGACTTGAGTGCAGAAGAGGAGAGTGGAATTCCATGTGTAGCGGTGAAATGCGTAGATATATGGAGGAACACCAGTGGCGAAGGCGGCTCTCTGGACTGTAACTGACGCTGAGGCT
+
FFFFFFFFFFFFFFFFFFFFFFFFFFFFFFFFFFFFFFFF:FFF:FF:FFFFFFFFFFFFFFFFFFF,FFFFFF,,F:F:FFFF,FF,FFFFFFFFFFFFFFFFFFFFFFF,FFF,FF:FFF,::FFFFF:FF:FFFFFFFFF:F,F:FF:FF,FFFFF:FFFFFF,:FFFFFF,FFFF:FFF:FFFFF:FFF,,FFFFFFFFFF:F:FFFFF,FFFFFFFFF:FFF:,,,F,:FFFFF:FFFFFF,::
@A00769:42:HV3CFDRXX:1:2101:25238:16297 1:N:0:TTCACGAGAC+GTAACAATCT
GTGCCAGCAGCCGCGGTAATACGTAGGTGGCAAGCGTTGTCCGGATTTATTGGGCGTAAAGCGAGCGCAGGCGGTTTCTTAAGTCTGATGTGAAAGCCCCCGGCTCAACCGGGGAGGGTCATTGGAAACTGGGAGACTTGAGTGCAGAAGAGGAGAGTGGAATTCCATGTGTAGCGGTGAAATGCGTAGATATATGGAGGACCTCCAGTGGCGAAGGCGGCTCTCTGGTCTGTAACTGACGCTGAGGCTCG
+
FFFFFFFFFFFFFFFFFFFFF:F:FFFFF:FFFFFF::FFFFFFF:F:F:FFFFFFFFFFFFFFFFFF:FFFFFFFFFFFFFFFFFFF,F:FFFFFFFFFFFFFFFF,FFFFFFFFFFF:F::FF:F,FFFFFFFF,F,FFF:FFFFFFF:FF,FFFFFFFFF,FFFFF,F,FFFFF:FFF,FFFFFFF::,F,:FF,FF,,F,F::FFFFFF:FFFF:FFFF,:FFF,,FF:,::FFF,F:FF,FF:FFF
@A00769:42:HV3CFDRXX:1:2101:27028:16297 1:N:0:TTCACGAGAC+GTAACAATCT
GTGCCAGCAGCCGCGGTAATACGTAGGTGGCAGGCGCTGTCCGGATTTATTGGGCGTAAAGCGAGCGCAGGCGGTTTCTTAAGTCTGATGTGAAAGCCCCCGGCTCAACCGGGGAGGGTCATTGGAAACTGGGAGACTTGAGTGCAGAAGAGGAGAGTGGAATTCCATGTGTAGCGGTGAAATGCGTAGATATATGGAGGAACACCAGTGGCGAAGGCGGCTCTCTGGTCTGTAACTGACGCTGAGGCTCG
+
FFFFFFFF:FFFFFFFFFFFFFFFFFF:FF,FFFFF,FFFFFFFFFFFF:FFFFFFFFFFFFFFFFFFFFFFFFFFFFFFFFFFF,FFFFFF:F:FFFFFFFFF,FFFFFFFFFFFFFFFF,FFFFFF:FFFF,FFFFFFFFFFF,:,FFFFFF:FF,FFFFFFFF,FFFFFFF:FFFFFFFF,FFFFFFFF:F:FFFFFFFFFFFFF:FFFFFFFFFFFFFFFFFFF,,FFFFFFF::FFFFFFF,FFF:
@A00769:42:HV3CFDRXX:1:2101:21612:16344 1:N:0:TTCACGAGAC+GTAACAATCT
GTGCCAGCAGCCGCGGTAATACGTAGGTGGCGAGCGTTATCCGGAATGATTGGGCGTAAAGGGTGCGTAGGCGGCCTGCTAAGTCTGGAGTGAAAGGTACCGGCTCAACCGGTACAGGCTCTGGAAACTGGCGGGCTAGAGAGCAGGCGGAATTCCTAGTGTAGCGGTGAAATGCGTAGATATTAGGAGGAACACCAGTGGCGAAGGCGGCCTGCTGGACGATGACTGACGCTGAGGCTCGAAAGCGAGGG
+
FFFFFFFFFFFFFFFFFFFFFFFFFFFFFF:FFFFFFFFFFFFFFFFFFFFFFFFFFFFFFFFFFFFFFFFFFFFFFFFFFFFF:FFFFFFFFFFFFFFFFFFFFFFFFFF,FFFFFFFFFFFFFFFFFFFF,FFFF:FFFFFFFFFFFFFFFFF:FFFFFFFF:FFFFF:F:F:F,FFF,FFFFF:FFFFFFFF:FFFF,FFFF:,F,FFFFFFF,FFFFFF,FFFFFF:FF::F,FFF,FFF:F:,F,F
@A00769:42:HV3CFDRXX:1:2101:16839:16376 1:N:0:TTCACGAGAC+GTAACAATCT
GTGTCAGCAGCCGCGGTAATACGTAGGTGGCAAGCGTTGTCCGGATTTATTGGGCGTAAAGCGAGCGCAGGCGGTTTCTTAAGTCTGATGTGAAAGCCCCCGGCTCAACCGGGGAGGGTCATTGGAAACTGGGAGACTTGAGTGCAGAAGAGGAGAGTGGAATTCCATGTGTAGCGGTGAAATGCGTAGATATATGGAGGAACACCAGTGGCGAAGGCGGCTCTCTGGTCTGTAACTGACGCTGAGGCT
+
FFFFFFFFFFFFFFFFFFFFFFFFFFFFFFFFFFFFFFFFFFFFFF:FFFFFFFFFFFFFFFFFFFFFFFFFFFFFFFFFFF:FFFFF:FFFFFFFFFFFFFFFFFFFFFFFFFFFFFFFFFFFFFFFFFFFFFFFFFFFFFFFFFFF:FFF:FF:FFFFFFFFFF:FFFFFFFFFFFFF:FFFFFFFFF,FFFFFFFFFFFFFF,,,FFFFFF:FF:FFFFFFFFFFFFF:F,FFF:FFFFFFFFFFF
@A00769:42:HV3CFDRXX:1:2101:24397:16501 1:N:0:TTCACGAGAC+GTAACAATCT
GTGTCAGCCGCCGCGGTAATACGTAGGTGGCAAGCGTTGTCCGGATTTATTGGGCGTAAAGCGAGCGCAGGCGGTTTCTTAAGTCTGATGTGAAAGCCCCCGGCTCAACCGGGGAGGGTCATTGGAAACTGGGAGACTTGAGTGCAGAAGAGGAGAGTGGAATTCCATGTGTAGCGGTGAAATGCGTAGATATATGGAGGAACACCAGTGGCGAAGGCGGCTCTCTGGTCTGTAACTGACGCTGAGGCTCG
+
FFFFFFFFFFFFFFFFFF:FFFFF:FFFFFFF:FFF:,FFFFFFF:,FF:FFFFFFFFFFFFFFFFFFFFFFFFFFFFFFFFFFFFF:FFFFFFFFFFFFFFFFFFFFFFFFFFFFFFFF,FFFFF:FFFFFFFFFFFFFFFFFFFFFFFFFFFFFFFFFFFFFFFFF:FF:FFFFFFFFFFFFFF:FFFF:F:FF:FFFFFFFFF:F:F:FFFFFFFFFFFFFFFF,FFFFFFFFFFFF,FFFFFFFFFF
@A00769:42:HV3CFDRXX:1:2101:6804:16532 1:N:0:TTCACGAGAC+GTAACAATCT
GTGTCAGCAGCCGCGGTAATACGTAGGTGGCAAGCGTTATCCGGAATTATTGGGCGTAAAGAGCGCGCAGGTGGTTAATTAGGTCTGATGTGAAAGCCCACGGCTTAACCGTGGAGGGTCATTGGAAGCTGGTTGACTTGAGAGCAGAAGAGGGAAGTGGAATTCCATGTGTAGCGGTGAAATGCGTAGATATACGGAGGAACACCAGTGGCGAAGGCGGATTGCTGGACAGTAACTGACGCTGAGTCGCG
+
FFFFFFFFFFFFFFFFFF:FFFFFFFFFFFFFFFFF:FFFFFFFFF:FFFFFFFFFFFFFFFFFFFFFFFFFFFFFFFFFFFFFFFFFFFFFFF::FFFFFFFFFFFF::FFFFFFFFFFF:FFF:F:FFFFFFFFFFFFFFFFFFFFFFFFFFF,FFFFFF,FFF,FFFFFFFFFFFFFFF:FFFF:FFFFFFFFFFF::FFFFFFFFFFF,FFFFFFFFFFF:::FFFFFFFFFF:FF,FF:FF:FFF,
@A00769:42:HV3CFDRXX:1:2101:13223:16532 1:N:0:TTCACGAGAC+GTAACAATCT
GTGTCAGCAGCCGCGGTAATACGTAGGTGGCAAGCGTTGTCCGGATTTATTGGACGTAAAGCGAGCGCAGGCGGTTTCTTAAGTCTGAAGTGAAAGCCCTCAGCTCAACTGAGGAATTGCTTTGGAAACTGGATGACTTGAGTGCAGTAGAGGAAAGTGGAACTCCATGTGTAGCGGTGAAATGAGTAGATATGTGGTAGATCACCAGTGGCGAAGGCGGCTGTGTGGACTGTAGCGGACGTTGTGGCTCG
+
FFFF:FFFFFFFFFFFFFFFFFFFFFF:::FFFFF:FFF:FFF:FF,FFF:FFFFFFFFFFF:FFFFFF:FFF::FFF:FF::FFFFFF::FFFFF::FFFFFFF:,F:FFFFFFF:F,FF:FFFF,,,,FFF:FFFF:FFFFFFFF,F:FFFFFF:F,FF:F:F:F,,F,:FFFF:F,:FF:F,:,,F,F::,F:,::F,,::::FFF:F,::FFF:F,::,:,FFF,,FF::,F,:,,FF,FFF,:F:F
@A00769:42:HV3CFDRXX:1:2101:16667:16548 1:N:0:TTCACGAGAC+GTAACAATCT
GTGCCAGCAGCCGCGGTAATACGTAGGTGGCAAGCGTTGTCCGGATTTATTGGGCGTAAAGCGAGCGCAGGCGGTTTCTTAAGTCTGATGTGAAAGTCCCCGGCTCAACCGGGGAGGGTCATTGGAAACTGGGAGACTTGAGTGCAGAAGAGGAGAGTGGAATTCCATGTGTAGCGGTGAAATGCGTAGATATATGGAGGAACACCAGTGGCGAAGGCGGCTCTCTGGTCTGTAACTGACGCTGAGGCTCG
+
FFFFFFFFFFFFFFFFFFFFFFF:FFFFFFFFFFFFF:FFFFFFFFFFFFFFFFFFFFFFFFFFFFFFFFFFFFFFFFFFFFFFFFFFFF:FFFFFFFFFFFFFFFFFFFFFFFFFFFFFFFFFFFFFFFFFFFFFFFFF,FFFFFFFFFFFF:FFFFFFF:F:FFFFFFFFFFFFFFFFFFFFFFFFFF,FFFFFFFFFF:,FFFFFFFFFFFFFFFFFFFFFFFFFFFFFF:,FFFFFFFFFF:FFFFF
@A00769:42:HV3CFDRXX:1:2101:24912:16548 1:N:0:TTCACGAGAC+GTAACAATCT
GTGTCAGCCGCCGCGGTAACACATTAGATACCCTTGTAGTCC
+
FFFFFFFFFFFFFFFFFFF:FFFFFFFFFFFFFFFFFFFFFF
@A00769:42:HV3CFDRXX:1:2101:27362:16595 1:N:0:TTCACGAGAC+GTAACAATCT
GTGTCAGCCGCCGCGGTAATACGTAGGTGGCAAGCGTTGTCCGGATTTATTGGGCGTAAAGCGAGCGCAGGCGGTTTCTTAAGTCTGATGTGAAAGCCCCCGGCTCAACCGGGGAGGGTCATTGGAAACTGGGAGACTTGAGTGCAGAAGAGGAGAGTGGAATTCCATGTGTAGCGGTGAAATGCGTAGATATATGGAGGAACACCAGTGGCGAAGGCGGCTCTCTGGTCTGTAACTGACGCTGAGGCTCG
+
FFFFFFFFFFFFFFFFFFFFFFFFFFFF,FFFFFFFFFFF,FFFFFFFFFFFFFFFFFFFFFFFFFFFFFFFFFFFF:FFFFFFFFFFFFFFFFF:FFFFFFFFFFFFFF,FFFFFFFFFFFF,FF:FFFF,FFFFFFFFFFF,FFFFFFFFFFFF:FFFFFFFFFFFFFFFFFFFF:FFFF:FFFFFFFFFF,FF:FF,FFFFF:F:FFFF:FFFFF::,FFFFFFFFFFFFFFFFFFFFFF,FF:,FFF
@A00769:42:HV3CFDRXX:1:2101:9118:16658 1:N:0:TTCACGAGAC+GTAACAATCT
GTGCCAGCAGCCGCGGTAATACGTAGGTGGCAAGCGTTGTCCGGATTTATTGGGCGTAAAGCGAGCGCAGGCGGTTTCTTAAGTCTGATGTGAAAGCCCCCGGCTCAACCGGGGAGGGTCATTGGAAACTGGGAGACTTGAGTGCAGAAGAGGAGAGTGGAATTCCATGTGTAGCGGTGAAATGAGTAGATATATGGAGGAACACCAGAGTCGAAGGCTGCTCTCTGGGCTGTAACTGACGCTGAGGCTCG
+
FFF:FFFFFFFF,F:FFF:::FFF:F,,,FF,F,,F,F,:,:F:::F,FFF:F,FF,F,FF:FF:FF:FFF:F::,FFFFFF,FF:FF:,,FFFF:F:F:F::F,,FF:,:,FFF,:FF,F,,FF,F:,FF:,FF:F:F,:,FFFF:::FF:F:FFFF::FF:,:F,F::FFF:FFFFF:F:,F,F,::FFF,:,FFF:FFFF:FF,,,F,FFFFF,F,FFFFFFFF:,,,,FF:FF:FF,F:,FF,FF:,
@A00769:42:HV3CFDRXX:1:2101:32443:16752 1:N:0:TTCACGAGAC+GTAACAATCT
GTGTCAGCCGCCGCGGTAATACGTAGGTGGCAAGCGTTGTCCGGATTTATTGGGTGTGAAGCGAGCGCAGGCGGTTTCTTAAGTCTGATGTGAAAGCCCCCGGCTCAACCGGGGAGGGTCATTGGAAACTGGGAGACTTGAGTGCAGAAGAGGAGAGTGGAATTCCATGTGTAGCGGTGAAATGCGTAGATATATGGAGGAACACCAGTGGCGAAGGCGGCTCTCTGGTCTGTAACTGACGCTGAGGCTCG
+
FFFFFFFFFFFFFFFFF::FFFFF,FFFFFFFFFFFF:FFFFFFF,FF:FFFFFFFFFF,FFFFFFFFFFFFFFFFFFFFFFFFFFFF:FFFFFFFFFFFFFFFFFFFFFFFFFFFFFFFFFFFFFFFFFFFF:FFFFFFFFFFFFFFFFFFFFFFFFFFF,FFFFFFF:FFFFFFFFFFFFFFFFFFFFF,FFFFF:FFF,F:FFFF,FFFFFFFFFFFFFF:FFFFFFFFFFFFFFFFFFFFFFFFFF,
@A00769:42:HV3CFDRXX:1:2101:25491:16767 1:N:0:TTCACGAGAC+GTAACAATCT
GTGTCAGCAGCCGCGGTAATACGTAGGTGGCAAGCGTTGTCCGGATTTATTGGGCGTAAAGCGAGCGCAGGCGGTTTCTTAAGTCTGATGTGAAAGCCCCCGGCTCAACCGGGGAGGGTCATTGGAAACTGGGAGACTTGAGTGCAGAAGAGGAGAGTGGAATTCCATGTGTAGCGGTGAAATGCGTAGATATATGGAGGAACACCAGTGGCGAAGGCGGCTCTCTGGTCTGTAACTGACGCTGAGGCTCG
+
FFFFFFFFFFFFFFFFFFFFFFFFFFFFFFFFFFFFFFFFF:FFFF:FFFFFFFFFFFFFFFFFFFFFFFFFFFFFFFFFFFFFFFFFFFFFFFFFFFFFFFFFFFFFFFFFFFFFFFFFFFFFFFF:FFFFFFFFFFFFFFFFFFFF:FFFFFFFFFFFFFFFFFFFFFFFFFF:FFFFFFFFFFFFFF,F:FFFFFF::FFF:FFFFFF:FFFFFFFFFFFFFFFFFFFFFF:FF:FFFFFFFFFFFFF
@A00769:42:HV3CFDRXX:1:2101:25482:16783 1:N:0:TTCACGAGAC+GTAACAATCT
GTGTCAGCAGCCGCGGTAATACGTAGGTGGCAAGCGTTGTCCGGATTTATTGGGCGTAAAGCGAGCGCAGGCGGTTTCTTAAGTCTGATGTGAAAGCCCCCGGCTCAACCGGGGAGGGTCATTGGAAACTGGGAGACTTGAGTGCAGAAGAGGAGAGTGGAATTCCATGTGTAGCGGTGAAATGCGTAGATATATGGAGGAACACCAGTGGCGAAGGCGGCTCTCTGGTCTGTAACTGACGCTGAGGCTCG
+
FFFFFFFFFFFFFFFFFFFFFFFFFFFFFFFFFFFFFFF:FFFFFFFFFFFFFFFFFFFFFFFFFFFFFFFFFFFFFFFFFFFFF:FFFFFFFF:FFFFFFFFFFFFFFFFFFFFFFFFFF:FFFFFFFFFFFFFFFFFFFFFFF:FFF:FFFFFFFFFFFFFFFFFFFFFFF:FFFFFFFFFFFFFFFFFFFFFFFFFFFFFFFFF:FFFFFFFFFFFFFFFFFFFFFFFFFFFFFFFFFFF:FFFFFF:
@A00769:42:HV3CFDRXX:1:2101:28999:16799 1:N:0:TTCACGAGAC+GTAACAATCT
GTGTCAGCAGCCGCGGTAATACGTAGGTCCCGAGCGTTGTCCGGATTTATTGGGCGTAAAGCGAGCGCAGGCGGTTTCTTAAGTCTGATGTGAAAGCCCCCGGCTCAACCGGGGAGGGTCATTGGAAACTGGGAGACTTGAGTGCAGAAGAGGAGAGTGGAATTCCATGTGTAGCGGTGAAATGCGTAGATATATGGAGGAACACCAGTGGCGAAGGCGGCTCTCTGGTCTGTAACTGACGCTGAGGCTCG
+
FFFFFFFFFFFFFFFFF:FFFFFFFFFFFFFFFFFFFFFFFFFFFFFFF:FFFFFFFFFFFFFFFFFFFFFFFFFFFFFFFFFFFFFFFFFFFFFFFFFFFFFFFFFFFFF:FFFFFFFFFFFFFFFFFFFFFFFFFFFFFFFFFFFFFFFFF,FFFFFFFFFFFFFFFFFFFFFFFFFFFFFFFFFFFFFFFFFFFFFFFFFFFFFFFFFFFFFFFFFFFFF,FFFFFFFFF:FFFFFF,FFFFFFFFFF
@A00769:42:HV3CFDRXX:1:2101:6876:16845 1:N:0:TTCACGAGAC+GTAACAATCT
GTGTCAGCAGCCGAGGTAATACGTAGGTGGCAAGCGTTATCCGGAATTATTGGGCGTAAAGAGCGCGCAGGTGGTTAATTAGGTCTGATTTGAAAGCCCACGGCTTAACCGTGGAGGGTCATTGGAAGCTGGTTGACTAGAGAGCAGAAGAGGGAAGTGGAATTCCATGTGTAGCGGTGAAATGCGTAGATATACGGAGGAACACCAGTGGCGAAGGCGGATTGCTGGACAGTAACTAACGCTGAGGCTCG
+
,FFFF,,FF,FFF,F:FFFFFFF:,F,FFFFFF,F:FFFF,FFFF:F,FFFFF:FFFF,FFFFFFF:FF:FF:FFFFFF,F:FFFF,FF,,FFFFFFF,FF,FF:FFFFFFF:::FFFFFFFF:,F:FFFFFFFFFFF,,F,FFFFF:F,F:FFFF,FFFFFFFFFFF::FFFFFFFFFF:,:,FF:F,,FFF,,,,FFFF,::F:::,F,F,:::,::F:FFF:FF,,FFFF:F:F,FFF:F,F,,F,:F
@A00769:42:HV3CFDRXX:1:2101:17318:16892 1:N:0:TTCACGAGAC+GTAACAATCT
GTGCCAGCAGCCGCGGTAATACGTAGGTGGCAAGCGTTGTCCGGATTTATTGGGCGTAAAGCGAGCGCAGGCGGTTTCTTAAGTCTGATGTGAAAGTCCCCGGCTCAACCGGGGAGGGTCATTGGAAACTGGGAGACTTGAGTGCAGAAGAGGAGAGTGGAATTCCATGTGTAGCGGTGAAATGCGTAGATATATGGAGGAACACCAGTGGCGAAGGCGGCTCTCTGGTCTGTAACTGACGCTGAGGATCG
+
FFFF::FFFFFFF:FFFFFFF:FFFFFFFFFFF:FFFFFFF:FFFFFFFFFFFFFFFFFFFFFFFFFF,FFFFFFFFFFFF:FFFFF,FFFFFF:FFFFFFFFFFFF:FFFFFFFFFFFFFFF:FFFF,FFFFFFFFFFFFFFFFFFFFFFFFFFFF:FFFFFFFF:FFFFFFFF:FFFFFFF::FF:FFF,FFFFFFFFFFF:F:FFFF,F:F:FFFFFFFFFFFFFFFFFFF,FFFFFF,FFF,F,F:F
@A00769:42:HV3CFDRXX:1:2101:17644:16892 1:N:0:TTCACGAGAC+GTAACAATCT
GTGTCAGCCGCCGCGGTAATACGTAGGTGGCAAGCGTTGTCCGGATTTATTGGGCGTAAAGCGAGCGCAGGCGGTTTCTTAAGTCTGATGTGAAAGCCCCCGGCTCAACCGGGGAGGGTCATTGGAAACTGGGAGACTTGAGTGCAGAAGAGGAGAGTGGAATTCCATGTGTAGCGGTGAAATGCGTAGATATATGGAGGAACACCAGTGGCGAAGGCGGCTCTCTGGTCTGTAACTGACGCTGAGGCTCG
+
FFFFFFFFFFFFFFFFFFFFFFFFFFF:FFFFFFFF:FFFFFFFFFFFFFFFFFFFFFFFF:FFFFF::FF,FFFFFFFFFFFF:FFFFF:FFF:FF::FFFFFFF,FF:F:FFF,FFFFF,FF:F,FFFF,FFFFFFFF,FFFFFFF:FFFF,FFF:FFFFFFF,:F:FFFFFFFFFF,FF:FF,,,F:F,,,FFF,FFF,F,F,,FFFFFFFFF,FFFF:F,FFFFF,FFF,::FF,:F:FF,FF,FFF
@A00769:42:HV3CFDRXX:1:2101:15474:16955 1:N:0:TTCACGAGAC+GTAACAATCT
GTGTCAGCCGCCGCGGTAATACGTAGGTGGCAAGCGTTGTCCGGATTTATTGGGCGTAAAGCGAGCGCAGGCGGTTTCTTAAGTCTGATGTGAAAGCCCCCGGCTCAACCGGGGCGGGTCATTGGAAACTGGGAGACTTGAGTGCAGAAGAGGAGAGTGGAATTCCATGTGTAGCGGTGAAATGCGTAGATATATGGAGGAACACCAGTGGCGAAGGCGGCTCTCTGGGCTGTAACTGACGCTGAGGCTCG
+
FFFFF:FFFFFFFFFFFFFFFFFFFFFFFFFFFFFFFFFFFFFFFF:,FFFFFFFFFFFFFFFFFFFFFFFFFFFFFFFF:FFFF:FFF:FFF,FFFFFFFFFFFFFFFFFFFF,:FFF:F,FFFFF::FFFFFFFFF:FFFFFFFFFFF,FFFFFFFFFF,FFFF:FFFFFFFFFFFFF,,FF::FFFF,::FFFFFFF,FFFFF::F:FFFFFFFFFFFFFFFFFF,FFFFFFFFFFF:FF:FFFFFF:
@A00769:42:HV3CFDRXX:1:2101:12093:17049 1:N:0:TTCACGAGAC+GTAACAATCT
GTGCCAGCAGCCGCGGTAATACGTAGGTGGCAAGCGTTGTCCGGATTTATTGGGCGTAAAGCGAGCGCAGGCGGTTTCTTAAGTCTGATGTGAAAGCCCCCGGCTCAACCGGGGAGGGTCATTGGAAACTGGGAGACTTGAGTGCAGAAGAGGAGAGTGGAATTCCATGTGTAGCGGTGAAATGCGTAGATATATGGAGGAACACCAGTGGCGAAGGCGGCTCTCTGGTCTGTAACTGACGCTGAGGCTCG
+
FFF,FFFFFFFFFFFFFFFFFFFFFFFFFFFFFFFFF:FFF:FFFF,FFFFFFFFFFFFFFFFFFFFFFFFFFFFFFFFFFFF,FFF:FFFFF:FFFFFFFFFFFFF:FFFFFF:FFFFF:FFFFFFFFFFFF,FFF,FFFFFFFFFFFFFFFFFFFFFFFFFFFFFFFFFFFFFFFFFFFFFFFFFFFFFF,FFFFFFFFFFFFFFFFFFFFFFFFF,:FFFFFF,F:FFFF,FFFFFFFFFFFFFFFFF
@A00769:42:HV3CFDRXX:1:2101:6135:17347 1:N:0:TTCACGAGAC+GTAACAATCT
GTGTCAGCAGCCGCGGTAATACGTAGGTGGCAAGCGTTGTCCGGATTTATTGGGCGTAAAGCGAGCGCAGGCGGTTTCTTAAGTCTGATGTGAAAGCCCCCGGCTCAACCGGGGAGGGTCATTGGAAACTGGGAGACTTGAGTGCAGAAGAGGAGAGTGGAATTCCATGTGTAGCGGTGAAATGCGTAGATATATGGAGGAACACCAGTGGCGAAGGCGGCTCTCTGGTCTGTAACTGACGCTGAGGCTCG
+
FFFFFFFFFFFFFFFFFFFFFFFFFFFFFFFFFFFFF:F:FFFFFFFFFFFFFFFFFFFFFFFFFF:FFFFFFFFFFFFFFFFFFFFFFFFFFFFFFFF,FFFFFFFFFF:FFFFFFFF:F:FFFFFFFFFFFFF:FF,FFFFFF:FFF:FFF,,FF,FFFFFFFFFFF:FFFFFFFFFFFFFFFF,FFFFFFFFFFFFFFFFF:F:FFFFFFFFFFFFFFF,:FFFF:FFFFFFFFFFF,FFFFF,F:F,
@A00769:42:HV3CFDRXX:1:2101:15826:17440 1:N:0:TTCACGAGAC+GTAACAATCT
GTGTCAGCAGCCGCGGTAATACGTATGTTCCAAGCGTTATCCGGATTTATTGGGCGTAAAGCGGGCGCAGACGGTTATTTAAGTCTGAAGTGAAAGCCCTCAGCTCAACTGAGGAATTGCTTTGGAAACTGGATGACTTGAGTGCAGGAGAGGAAAGTGGAACTCCATGTGTAGAGGTGAAATGCGTAGATATATGGAGGAACACCAGTGGCGAAGGCGGCTCTCTGGTCTGAGACTGACGCTGAGGCTCG
+
F,F::FFFFFFFFFF::FFFFFF:F:,F:::FF:FFFFFF,:FFF,,,FF,FFFFFFFFFFFF,FFFFFFF:FF:F,,F:FFFF,:F:FFFFFFF,,FFFFFFFFFFFF:FFFFFF::F:FF:FFF,FFF,FFFF::FFFFFF,FFF,,FF,FF:FFFFF:FFF:,,FFFFFFF,FFFFF,F::,F,FFFFF:FFFFFFF,,FF:FFFFF:F:,F:F:FFF,:F,,FF,:FF,,,FF:,FFFFF,FFF:FF
@A00769:42:HV3CFDRXX:1:2101:28284:17566 1:N:0:TTCACGAGAC+GTAACAATCT
GTGCCAGCAGCCGCGGTAATACGTATGTTCCAAGCGTTATCCGGATTTATTGGGCGTAAAGCGAGCGCAGACGGTTATTTAAGTCTGAAGTGAAAGCCCTCAGCTCAACTGAGGAATTGCTTTGGAAACTGGATGACTTGAGTGCAGTAGAGGAAAGAGGAACTCCATGTGTAGCGGTGAAATGCGTAGATATATGGAAGAACACCAGTGGCGAAGGCGGCTTACTGGACGATAACTGACGCTGAGGAGCG
+
FFFFFFFFFFFFFFFFFFFFFFFFFF:FF:F:FFF:F,FFFFFFF,::FFF,FFF:FFFFF:FF,FFFFFFF,:F::FF,,,F,::F,FFFFF,F:F:FF,FF:F:F:FF:FF:F,,,::F,FFFFFF,F,:,FFFFF,FF:F:,FFF,:FF:FF,,,::F,:FFFF,:F:F:FF:FFFFF,FF,:,FF:F,FF,,FFFFFFF:F,F:,FF,FF,FFFF,,F,FF:F:F:FF:F,:::F::,F,FF,,,F,
@A00769:42:HV3CFDRXX:1:2101:29378:17644 1:N:0:TTCACGAGAC+GTAACAATCT
GTGCCAGCAGCCGCGGTAATACGTATGTTCCAAGCGTTATCCGGATTTATTGGGCGTAAAGCGAGCGCAGACGGTTATTTAAGTCTGAAGTGAAAGCCCTCAGCTCAACTGAGGAATTGCTTTGGAAACTGGATGACTTGAGTGCAGTAGAGGAAAGTGGAACTCCATGTGTAGCGGTGAAATGCGTAGATATATGGAAGAACACCAGTGGCGAAGGCGGCTTTCTGGACTGTAACTGATGTTGAGGCTCG
+
F:FFFFFF,FFFFFFFF:FFFFF::FFFFFFFFFFFF:FFFFFFF:F:F:FFFFFFFFFFFFFFFFFFFFFFFFFFF:FFFFFF,FF:FFFFFFFFFFFFFFF:FFFFF:FFFFFF,:FF,:FFFFFFFFFFFF:F:F,FF:FFFFFFFFFFFFFFFFFFFFFFFFFFFFFFFFFFFFFFFFFF,FFFFFFFFFFFFF,FFFFFFFFFFFFFFFFFFFFFFFFFFFF:FFFFFFFFFFFF,F:,FF,::F,
@A00769:42:HV3CFDRXX:1:2101:18249:17691 1:N:0:TTCACGAGAC+GTAACAATCT
GTGCCAGCAGCCGCGGTAATACGTAGGTGGCAAGCGTTGTCCGGATTTATTGGGCGTAAAGCGAGCGCAGGCGGTTTCTTAAGTCTGATGTGAAAGCCCCCGGCTCAACCGGGGAGGGTCATTGGAAACTGGGAGACTTGAGTGCAGAAGAGGAGAGTGGAATTCCATGTGTAGCGGTGAAATGCGTAGATATATGGAGGGACACCAGTGGCGAAGGCGGCTCTCTGGTCTGTAACTGACGCTGAGGCTCG
+
FFFFFFFFFFFFFFFFFF:FFFFFFFFFFFF:FFFFFFFFFFFF,F,FFFFFFFFFFFF:FFFFFFFFFFF:FFF:FFFFFFFF:FF,FFFFFFFFFFFFFFFF:FFFFFF:FFFFFF,:FFFFFF:FFF::FFF:FFFFFFFF::FF,FFFFFFFFFFFFFFFFFFFFFFFFFFFFFFF:FFFF:FFFFFFFFFFFFFFFF:FFFFFFFFFFFFFFFFFFFF:F:FFFFFFFF:FFFFF,FFFFF:FFFF
@A00769:42:HV3CFDRXX:1:2101:7853:17722 1:N:0:TTCACGAGAC+GTAACAATCT
GTGTCAGCAGCCGCGGTAATACGTATGTTCCAAGCGTTATCCGGATTTATTGGGCGTAAAGCGAGCGCAGACGGTTATTTAAGTCTGAAGCGAAAGCCCTCAGCTCAACTGAGGAATTGCTTTGGAAACTGGATGACTTGAGTGCAGTAGAGGAAAGTGGAACTCCATGTGTAGCGGTGAAATGCGTAGATATATGGAAGAACACCAGTGTCGAAGGCGGCTTTCTGGACTGTAACTGACTTTGAGTCTCG
+
,FFFFFF:FFFFFFFFFFF:FF:FFFFFFFFFFF:F,FFFFFFFF,FFFFFFFF,FFFFF:FFF:FFFFFFFFF,FFFFFFFFFFFFFFFFFFFFF,FFF,FFFFFFFFFFFFFFFFF,:FFFFFFFFFFFFFFFF:F:,FFFF,FFFF,F,FFFFFFFFFFFF,,FF:FFFFFFFF:FFFF,:,F,FFFFF:FF:,FFF:FFFF:FF::FFFF::FF,,F,:F::,FFFFF:F,FFFFF,::FF,,FFF,
@A00769:42:HV3CFDRXX:1:2101:10673:17785 1:N:0:TTCACGAGAC+GTAACAATCT
GTGTCAGCAGCCGCGGTAATACGGAGGATGCGAGCGTTATCCGGATTTATTGGGTTTAAAGGGTGCGCGGGCGGTCTGTTAAGTCAGCGGTCAAAGCCCGGGGCTCAACCCCGGCCCGCCGTTGAAACTGGCAGTCTCGAGTTGGAGAGAAGTATGCGGAATGCGCGGTGTAGCGGTGAAATGCATAGATATCGCGCAGAACTCCGATTGCGATGGCAGCATGCCGGCTCCACACTGACGCTGAGGCACGA
+
F:FFFFFFFF:FFFF:FFFFFFFFF,FFF,FFFFFF,FFFFFFF,F,FFFFFFFFFFFFF:F,FF,FFF:FF::FFFFFFFFFFFFF,FFF:FF:FFFFFFFF,FFF:,:FF::F:FFFFFFFFFFFFFF::FFFFFFFFFFF:FFFFFF::FFFFFFFFFF,FFFFF:FFFFFFFFFF:,:F:,FFFFFFFFFFFFFFFFFFF,FFFFF,F,,F:FF,F:FF,FFFFFF,FFFFFFFF,FFFFF,FFFFF
@A00769:42:HV3CFDRXX:1:2101:5683:17816 1:N:0:TACACGAGAC+GTAACAATCT
GTGACAGCCGCCGCGGTAATACGGAGGATGCGAGCGTTATCCGGATTTATTGGGATTAAAGGGAGCGAAGGCGGACTGTCAAGACAGCGGTAAAATACGGGGGCTCAACCTCCGCCCGCCGTTGAGACTGACGGTCTTGAGTGGGCGAGAAGTAGGCGGAATTAGAGGTGTAGCGGGGGAATGCCTAGATATAGAGCAGAACGCCGATTGCGAAGGCAGCATACCGGCGCACCAACTGACGCTGATGCTCG
+
FFF,FF:FFFFFFFFFFFFFFFFFFFFF,FF::FFFFF,FFFFFF:F:FFFFFF,,FFFFF,F,FFF,FFFFFF,FFFF:FFF,F:F,FFF,FFF::FF,,FFFFFFFFF,F:FF,FFFF,FFF,FFFFF,,::,,,F::F:F:FFFFFF:F,F,:FFF:F:,,,,F,,F::,,,F,F,F:,,,,,FFFF,F,F,F:,F:::,:FFF,FF:F,,,FFFF,FF,,,:F:FF,,:F:FFFFFFFFFF:FF:FF
@A00769:42:HV3CFDRXX:1:2101:20735:17895 1:N:0:TTCACGAGAC+GTAACAATCT
GTGCCAGCAGCCGCGGTAATACGTATGTTCCAAGCGTTATCCGGATTTATTGGGCGTAAAGCGAGCGCAGACGGTTATTTAAGTCTGAAGTGAAAGCCCTCAGCTCAACTGAGGAATTGCTTTGGAAACTGGATGACTTGAGTGCAGTAGAGGAAAGTGGAACTCCATGTGTAGCGGTGAAATGCGTAGATATATGGAAGAACACCAGTGGCGAAGGCGGCTTTCTGGACTGTAACTGACGTTGAGGCTCG
+
FFFFFFFFFFFFFFFF:FFFFFFFF:FFFFFFFFFFF:FFFFFFFF:FF,FFFFFFFFFFFFFFFF:FFFF:FFFFFFFFFFFFFFFFFFFFFF:FFF,FFFFFFFFFFFFFFFFFFFF,FFFF:FFFFFFFFFFFFF:,FFFFFFFFF::FFFFFF,FFFFFFFFFFFFFFFFFFFFFFFFFFFF,FFFFF:FFFFFFFFFFFFFF:FF,F:FFFFFFFFFFF,FFFFFF::FFFFFFF:FFFFF:FFF,
@A00769:42:HV3CFDRXX:1:2101:21685:18067 1:N:0:TTCACGAGAC+GTAACAATCT
GTGCCAGCCGCCGCGGTAATACGTATGTTCCAAGCGTTATCCGGATTTATTGGGCGTAAAGCGAGCGCAGACGGTTATTTAAGTCTGTAGTGAAAGCCCTCAGCTCAACTGAGGAATTGCTTTGGAAACTGGATGACTTGAGTGCAGTAGAGGAAAGTGGAACTCCATGTGTAGCGGTGAAATGAGTAGATATATGGAAGAACACCAGTGGCTAAGGCGGCTTTCTGGACTGTAACTGACGATGAGTCTCG
+
:FFFFFFFFFFF:F,FFFFFFFFFFFFFFFFFFFFF:,FFFFFFFFFFF,:FF:FF:FFF:F:FF,FFFFFF,FFFFFFFFFFFFFFF:FFFFFF,FFFFF:FF:FFFFFFFFFF:FF:::FFFFFFFFFFFFFFF,FFFF:FF,FFFF,F,FFFFF::FFF:FF,FFFFFFF:F:FFFFFFFF,FFFFFFFF::F,FFF:F:FF,F::FFF,F:::FFFFF,:,FFFF:FFFFFFFFFF,,FF,F:FFF,
@A00769:42:HV3CFDRXX:1:2101:16224:18098 1:N:0:TTCACGAGAC+GTAACAATCT
GTGTCAGCAGCCGCGGTAATACGTAGGTGGCGAGCGTTATCCGGAATGATTGGGCGTAAAGGGTGCGTAGGCGGCCTGCTAAGTCTGGAGTGAAAGGTACCGGCTCAACCGGTACAGGCTCTGGAAACTGGCGGGCTAGAGAGCAGGAGAGGGCGGTGGAACTCCATGTGTAGCGGTGAAATGCGCAGATATATGGAGGAACACCAGTGGCGAAGGCGGCTCTCTGGTCTGTAACTGACGCTGAGGCTCGA
+
FFFFFFFFFFFFFFFFFFFFFFFFFFFFFFFFFFFF::FFFFFFFF:FFFFFFFFF:FFFFFFFFFFFFFFFFFFFFFFF:FFFFFFFFFFFFFFFFFFFFFFFFFFF:FFFFFFFFFFFFFFFFFFFFFFFFFFFFFFF:FFFFFFFFFFFF:FFFFF:,FFFFF:FFFFFFFFFFFFF:FFFFFFFF:FFF:FFFFFF:FFFFFFFFFFF:FFFFFFFFFFFFF,FFFFF,FFFFFF:FFFFF::,FFF
@A00769:42:HV3CFDRXX:1:2101:12020:18145 1:N:0:TTCACGAGAC+GTAACAATCT
GTGTCAGCCGCCGCGGTAATACGTAGGTGGCAAGCGTTATCCGGAATTATTGGGCGTAAAGAGCGCGCAGGTGGTTAATTAAGTCTGATGTGAAAGCCCACGGCTTAACCGTGGAGGGTCATTGGAAACTGGTTGACTTGAGTGCAGAAGAGGGAAGTGGAATTCCATGTGTAGCGGTGAAACGCGTAGAGATATGGAGGAACACCAGTGGCGAAGGCGGCTTCCTGGTCTGCAACTGACACTGAGGCGCG
+
FFFFFFFFFFFFFFFFFFF,FFFFFFFFFFFFFFF:FF,FFFFFFF,:FFFFFFFF:FFF:FFFFFF::FFFFFFFFFFFFFFFFFFFFFFFFFFFFFFFFFFFFFF,FFFFFFFFFFFFF:FF:FFFFF:FFFF,FFFFFFFFF:FFFFFFFFFFFFFFFFFFFFFFFFFFF,FFFFFF,,FFFFFFFFFFFFFFFFFFFF:FFFFFFF:FFFFFFF:F:FFFFFFFFFFFFFFFFFFFFFFFFF:F,F:
@A00769:42:HV3CFDRXX:1:2101:19913:18161 1:N:0:TTCACGAGAC+GTAACAATCT
GTGTCAGCAGCCGCGGTAATACGTATGTTCCAAGCGTTCTCCGGATTTATTGGGCGTAAAGCGAGCGCAGACGGTTATTTAAGTCTGAAGTGAAGGCCCTCAGCTCAACTGAGGAATTGCTTTGGAAACTGGATGACTTGAGTGCAGTAGAGGAAAGTGGAACTCCATGTGTAGCGGTGAAATGCGTAGATATATGGAAGAACACCAGTGGCGAAGGCGGCTTTCTGGACTGTAACTGACGTTGAGGCTCG
+
FFFFFFFFFFFFFFFFFFF:FFFFFFFFFFF,FFFFFF,FF:FFF:F:FFFFFFFFFFFFFFFFFFFFFFFFFFF,FFFFFFFFFFF:FFFFFFFF,FF:FF:FF:F:::F,FFFFFFFFFFFFFFFFF:FFFFFF,FFFFFFFFFF:FFFFFFF:FFFFFFFFFFF,FFFFFFFFFFFFF:FFFF:FFFF,FFFF:FFFFFFFFFFFFF:FFFFFFFFFFFFFFFFFFFFFFFFFFFFFFFF:FFFFFF,
@A00769:42:HV3CFDRXX:1:2101:20518:18208 1:N:0:TTCACGAGAC+GTAACAATCT
GTGCCAGCAGCCGCGGTAATACGTATGTTCCAAGCGTTATCCGGATTTATTGGGCGTAAAGCGAGCGCAGACGGTTATTTAAGTCTGAAGTGAAAGCCCTCAGCTCAACTGAGGAATTGCTTTGGAAACTGGATGACTTGAGTGCAGTAGAGGAAAGTGGAACTCCATGTGTAGCGGTGAAATGCGTAGATATATGGAAGAACACCAGTGGCGAAGGCGGCTTTCTGGACTGTAACTGACGTTGAGGCTCG
+
FFFFFFFFFFFFFFFFFFFFFFFFFFFFFFFFFFFF:FFFFFFFFFFFFFFFFFFFFFFFFF:FFFFFFFFFFFF:FF:FFFFFFFFFFFFFFFFFFFFFFFFFFFFFFFFFFFFFFFFFFFFFFFFFFFFFF:FF:FFFFFFFFFFFFFFFFFFFFFFFFFFFFFFF:FFFFFFFFFFFFFFFFFFFFFF,F,FFFFFFFFFFFFFFFFFF,F,::FFFFFFFFFFFF:FFFFFFFFFFFFFFF:FFFFF
@A00769:42:HV3CFDRXX:1:2101:15022:18239 1:N:0:TTCACGAGAC+GTAACAATCT
GTGTCAGCCGCCGCGGTAATACGTAGGGTGCGAGCGTTAATCGGAACTACTGGGCGTAAAGGGTGTGCAGGCGGCTGAGTAAGACAGATGTGAAATCCCCGGGCTTAACCTGGGAACCGCATCTGTGACTGCTTGGCTAGAGTGCGTCAGAGGGAGGTGGACTTCCACGTGTAGCAGTGAAATGCGTAGATATGTGGACGAACACCGATGGCGAAGGCAGCCTCCTGGGACGCAGCTGACGCTCATCCACG
+
F,F:FFFFFFFFFFFFFFFFFFF:FFFFFFFFFFFFFF,FFFFFFFFFFFFFFFFF:FFFFFF,FFFFFFFFFFFFFFFFF:FFFFFFFFFFFFFFF:FFFFFFFFFFFFFFF:FFFFFFFF,FF:FFFFFF:,FFFFFFF:,FF:FF:FF:FFFFF:FFF:F:FFFFF,::FFF,FFFFF,FFF:FFFF,,FFFFF,:FF,FFFF:,:FF:FFFFFF::F,:F:F:::FF,FF,FFFFFFF:F,:,FFF,
@A00769:42:HV3CFDRXX:1:2101:15013:18255 1:N:0:TTCACGAGAC+GTAACAATCT
GTGTCAGCCGCCGCGGTAATACGTAGGGTGCGAGCGTTAATCGGAACTACTGGGCGTAAAGGGTGTGCAGGCGGCTGAGTAAGACAGATGTGAAATCCCCGGGCTTAACCTGGGAACCGCATATGTGACTGCTTGGCTAGAGTGCGTCAGAGGGAGGTGGAATTCCACGTGTAGCAGTGAAATGCGTAGATATGTGGAAGAACACCGATGGCGAAGGCAGCCTCCTGGGACGCAACTGACGCTCATCCACG
+
FFFFFFFFFFFFFFFFFFFFFFFFFFFFFFFFFFFFFFFFFFFFFFFFFFFFFFFFFFFFFFFFFFFFFFFFFFFFFFFFFFFFFFFF:FFFFFFFFFFFFFFFFFFFFFFFFFF:FFFFFFFFFFFFFFFFFFFFFFFFFFFFFFFFF:FFF:FFFFFFFFFFFFFFFFFFF:FFFFFFFFFFFFFFFF:FFFFFFF,FFFFFFFF:FFFFFFFFFFFFFF:FFFFFF:FFFF,FFFFFFFFF:F,FFF:
@A00769:42:HV3CFDRXX:1:2101:28565:18270 1:N:0:TTCACGAGAC+GTAACAATCT
GTGTCAGCAGCCGCGGTAATACGTAGGTGGCAAGCGTTGTCCGGATTTATTGGGCGTAAAGCGAGCGCAGGCGGTTTCTTAAGTCTGATGTGAAAGCCCCCGGCTCAACCGGGGAGGGTCATTGGAAACTGGGAGACTTGAGTGCAGAAGAGGAGAGTGGAATTCCATGTGTAGCGGTGAAATGCGTAGATATATGGAGGAACACCAGTGGCGAAGGCGGCTCTCTGGTCTGTAACTGACGCTGAGGCTCG
+
FFFFFFFFFFFFFFFFFFFFFFFFFFFFFFFFFFFFFFFFFFFFFFF:FFFFFFFFFFFFFFFFFFFFFFFFFFFFFFFFFFFFFFFF:FFFFFFFFFFFFF:FFFFFFFFFFFFFFFFFFFFFFF:FFFFFFFFFFFFFFFFFFFFF,FFFFFFFFFFFFFFFFFFFFFFF:FFFFFFFFFFFFFFFFFFF,FFFFFFFFFFFFFFFFF:FFFFFFF,FFFFFFFFFFFF:FFFFFFFF,FF:FF,FFF,
@A00769:42:HV3CFDRXX:1:2101:3929:18317 1:N:0:TTCACGAGAC+GTAACAATCT
GTGTCAGCAGCCGCGGTAATGCGTACGTTCCAAGCGTTATCCGGATTTATTGGGCGTAAAGCGAGCGCAGACGGTTATTTAAGTCTGAAGTGAAAGCCCTCAGCTCAACTGAGGAATTGCTTTGGAAACTGGATGACTTGAGTGCAGTAGAGGAAAGTGGAACTCCATGTGTAGCGGTGAAATGCGTAGATAGATGGAAGAACACCAGTGGCGAAGGCGGCTTTCTGGACTGTAACTGACGTTGAGGCTCG
+
FFFFFFFFFFFFFFFFFFFFFFFFFFFFFFF:FFFF,FFFFFFFFF:FFFFFFFFFFFFFFFFFFFFFFFF:FFF:F:FFFFFFFFFFFFFFFFFFFFFFFFFFFFFFFFFFF:FFFFFF:FFFFFFFFFFFFFFFFFF:FFFFFFFFF,FFFF:FFFFFFFF:FF:FFFFFFF:FFF:FFFF:FFFFFF:F,,F,FFF,F:FFF,FFFF,FFFFFFF,,FF:F,:::,FFFFF,FF:FF,FFFFF,FFF:
@A00769:42:HV3CFDRXX:1:2101:26476:18317 1:N:0:TTCACGAGAC+GTAACAATCT
GTGTCAGCCGCCGCGGTAATACGTATGTTCCAAGCGTTATCCGGATTTATTGAGCGTAAAGCGAGCGCAGACGGTTATTTAAGTCTGAAGTGAAAGCCCTCAGCTCAACTGAGGAATTGCTTTGGAAACTGGATGACTTGAGTGCAGTAGAGGAAAGTGGAACTCCATGTGTAGCGGTGAAATGCGTAGATATATGGAAGAACACCAGTGGCGAAGGCGGCTTTCTGGACTGTAACTGACGTTGAGGCTCG
+
FFFFFFFFFFFFFFFFFFFFFFFFFFFFFFFFFFFFFFFFFFFFFFFFFFFFFFFFFFFFFF:FFFFFFFFFFF:FFFFFFFF:FFFFFFFFFFFFFFFFFFF:FFFFFFFFFFF:F:F:FFFFFFFFFFFFFFFFFFFFFFFF:FFFFFFFFF:FFFFFF,FFFFFFF:FFFFFFFFFFFFFFFFFFFFF:F,F:FFFFFFFFF:FF:FFFFFFF:FFFFFFFFFFFFFFFF:FFFFFFF,FFFF,FFF,
@A00769:42:HV3CFDRXX:1:2101:26892:18568 1:N:0:TTCACGAGAC+GTAACAATCT
GTGCCAGCCGCCGCGGTAATTAGAAACCCCTGTAGTCC
+
FFFFFFFFFFFFFFFFFFFFFFFFFFFFFFFFFFFFFF
@A00769:42:HV3CFDRXX:1:2101:13304:18584 1:N:0:TTCACGAGAC+GTAACAATCT
GTGTCAGCCGCCGCGGTAATCCAGTAGATACCCCTGTAGTCC
+
:F:FFFFFF,FFF:F:FFF:FFF,FF::F:F,:FFFFF::FF
@A00769:42:HV3CFDRXX:1:2101:10294:18599 1:N:0:TTCACGAGAC+GTAACAATCT
GTGCCAGCAGCCGCGGTAATACGTAGGTGGCAAGCGTTGTCCGGAATTATTGGGCGTAAAGGGCTCGCAGGCGGTTTCTTAAGTCTGATGTGAAAGCCCCCGGCTCAACCGGGGAGGGTCAGTGGAAACTGGGAAACTTGAGTGCAGAAGAGGAGAGTGGAATTCCACGTGTAGCGGTGAAATGCGTAGAGATGTGGAGGAACACCAGTGGCGAAGGCGACTCTCTGGTCTGTAACTGACGCTGAGGAGCG
+
FFFFFFFFFFFFFFFFFFFFFFFFFFFFFFFFFFFFFFF:::FFFF:,FFFFFFFF:FFFFFFFFFFFFFF:FFFFFFFFFFFF::F::FFFFFFFFFFF:FFFFFF,F::FFFFFFFFFF,FFF:F,:F:FFFF:FF:FFFFFFFFF:FFFFFFFFFFFF,FFFFFFFFF:FFFFFFFFFFF,FFF,FFF:FFFFF:FFFFFFFF:FFFFFFFFF,F:FFFFFFF,F:FF,FF::FF::F,F,:,FFFF:
@A00769:42:HV3CFDRXX:1:2101:10312:18599 1:N:0:TTCACGAGAC+GTAACAATCT
GTGCCAGCAGCCGCGGTAATACGTAGGTGGCAAGCGTTGTCCGGAATTATTGGGCGTAAAGGGCTCGCAGGCGGTTTCTTAAGTCTGATGTGAAAGCCCCCGGCTCAACCGGGGAGGGTCATTGGAAACTGGGAAACTTGAGTGCAGAAGAGGAGAGTGGAATTCCACGTGTAGCGGTGAAATGCGTAGAGATGTGGAGGAACACCAGTGGCGAAGGCGACTCTCTGGTCTGTAACTGACGCTGAGGAGCG
+
FFFFFF:FFFFFFFFF:FFFFFF,FFFFF:FFFFFFFFFFFFFFFFFFFFFFF:FFFFFFFFFFFFFFFFFFFFFFFFF:FF:FFFFFFFF,FFFFFFF:FFFFFFFF:FFFFFFFFFFFF:,,FFFFFFF,FFFFF:FFF,:FFFFFFFFFFFFFF::FFF,FFFFFF,,:F:F,F:FFFF:FFFFFFFFFF,,F:FFFFF:FFFF:,F:F:FFF:FFFFFF,FFFFFFF:,FFFF::FF:FFFFFFFF,
@A00769:42:HV3CFDRXX:1:2101:21242:18615 1:N:0:TTCACGAGAC+GTAACAATCT
GTGTCAGCAGCCGCGGTAATACGTAGGTGGCAAGCGTTGTCCGGATTTATTGGGCGTAAAGCGAGCGCAGGCGGTTTCTTAAGTCTGATGTGAAAGCCCCCGGCTCAACCGGGGAGGGTCATTGGAAACTGGGAGACTTGAGTGCAGAAGAGGAGAGTGGAATTCCATGTGTAGCGGTGAAATGCGTAGAGATATGGAGGAACACCAGTGGCGAAGGCGGCTCTCTGGTCTGTAACAGACGCTGAGGCTCG
+
FFFFFFFFFFFFFFFFFFFFFFFFFFFFFFFFFFFFFFFFFFFFFFFFFFFFFFFFFFFFFFFFFFFF,FFFFFFFFFFFFFFFFFFFFFFFFF,FFFFFFFFFFFF,FFFFFF,FFFFFF,FFFFFFFFFFFFFFFFFFFFFFFFFF,FFFFFFFFFFFF:FFFFFFFFFFFFFFFFFFFFFFFFF,FF,F,FFFFFFF:FFFFFFF:FFFFFFFF:FFFFFFFFFFF:FFF:FF,FFFFFFFFFFFFF,
@A00769:42:HV3CFDRXX:1:2101:31421:18646 1:N:0:TTCACGAGAC+GTAACAATCT
GTGTCAGCCGCCGCGGTAATACGTATGTTCCAAGCGTTATCCGGATTTATTGGGCGTAAAGCGAGCGCAGACGGTTATTTAAGTCTGAAGTGAAAGCCCTCAGCTCAACTGAGGAATTGCTTTGGAAACTGGATGACTTGTGTGCAGTAGAGGAAAGTGGAACTCCATGTGTAGCGGTGAAATGCGTAGATATATGGAAGAACACCAGTGGCGAAGGCGGCTTTCTGGACTGTAACTGACGTTGAGGCTCG
+
FFFFFFFFFFFFFFFFFFFFFFFFFFFFFFFFFFFF::FFFFFFFFFFF:FFFFFFFFFFFFFFFFFFFFFFFF:FFFFFFFFFFFFFFFFFFFFFFFFFF:FF:FFFFFF:FFFFFFFFFFFFFFFFFFFFFFFFFFFFFFFFFFFFFFFFFFFFFFFFF:FFFFFFFFFFFFFFFFFFFF,FFF,FFFFFFFFFFFFFFFFFFFFFFFFF:FFFFFFFFFFFFF:FFFFFFFFFFFFF,FFFFF,FFF:
@A00769:42:HV3CFDRXX:1:2101:23565:18724 1:N:0:TTCACGATAC+GTAACAATCT
GTGTCAGCAGCCGCGGTAATTAGATACCCCTGTAGTCC
+
F:FF,F::FFFFFFFF,:,:F,FF::FFF:,,F:,,,,
@A00769:42:HV3CFDRXX:1:2101:24532:18740 1:N:0:TTCACGAGAC+GTAACAATCT
GTGTCAGCAGCCGCGGTAATACGTAGGTGGCAAGCGTTGTCCGGATTTACTGGGTGTAAAGGGCGTGCAGCCGGGCTGACAAGTCAGATGTGAAATCCCGCGGCTCAACCGCGGAACTGCATTTGAAACTGTCAGTCTTGAGTACCGGAGAGGTCATCGGAATTCCTTGTGTAGCGGTGAAATGCGTAGATATAAGGAAGAACACCAGTGGCGAAGGCGGATGACTGGACGGCAACTGACGGTGAGGCGCG
+
FFFFFFFFFFFFFFFFFFFFFFFFFFFFFFFFFFFFFFFFFFFFFFFFFFFFFFFFFFFFFFFFFFFFFFFFFFFFFFFFFFFFFFFFFFFFFF::FFFFFFFFFFF:FFFFFFFFFFFFF::FFFFFFFFFFFFFFFFFFFFFFFFFFFFFFFFFFFFFFFFFFFFFFFFFFFFFFFF:F:FFFFFFFF:FFFFF,FFF:FFFFFF,FFFFFFFFFFFFFFFFFFF:FFF,FF,FF,F:F,F,FFF:FFF
@A00769:42:HV3CFDRXX:1:2101:13765:18756 1:N:0:TTCACGAGAC+GTAACAATCT
GTGTCAGCCGCCGCGGTAATACGTATGTTCCAAGCGTTATCCGGATTTATTGGGCGTAAAGCGAGCGCAGACGGTTATTTAAGTCTGAAGTGAAAGCCCTCAGCTCAACTGAGGAATTGCTTTGGAAACTGGATGACTTGAGTGCAGTAGAGGAAAGTGGAACTCCATGTGTAGCGGTGAAATGCGTAGATATATGGAAGAACACCAGTGGCGAAGGCGGCTTTCTGGGCTGTGACTGACGTTGAGGCTCG
+
FFFFFFFFFFFFFFFF:FFFFFFFFFFFFFFFFFFFFFFFFFFFFFFFFFFFFFFFFFFFFFFFFFFF:FFFFFFFFFFFFFFFFFFFFFFFFFFFFFFFF:FFFFFFFFF:FFF,FFFFFFFFFFF:F:FFFFFFFFFFFFFFF,FFFFFFF,FFFFFFFFFFF,FFFFFFF:FFFFFFFFFFFFFFFFF,FF:FFFFF:,F,FFFFFFFFFFF:FFF:FF:F,FFFFFF:F,,FFF,FFFFF:FFFFFF
@A00769:42:HV3CFDRXX:1:2101:30309:18850 1:N:0:TTCACGAGAC+GTAACAATCT
GTGTCAGCCGCCGCGGTAATACGTAGGTGGCAAGCGTTGTCCGGATTTATTGGGCGTAAAGCGAGCGCAGGCGGTTTCTTAAGTCTGATGTGAAAGCCCCCGGCTCAACCGGGGAGGGTCATTGGAAACTGGGAGACTTGAGTGCAGAAGAGGAGAGTGGAATTCCATGTGTAGCGGTGAAATGCGTAGATATTTGGAGGAACACCAGTGGCGAAGGCGGCTCTCTGGTCTGTAACTGACGCTGAGGCTCG
+
FFFFFFFFFFFFFFFFFFFFFFFFFFFFFFFF:FFFFFFFFFFFFFF,FFFFFFFFFFFFFFFFFFFFFFFFFFFFFFFFFFFFFFFFFFFF::FFFFFFFFFFFFFFF:FFFF:FFFFFFF:FFFF::FFFF:FFFFFFFFFFFFFF:FFFFFFFFFFFF:FFFFF:FFFFFFFFFFFFFFFFFFFFFF:FFFFF:FF:FFFFFFFFFFFFFFFF,FFFFFFFFFFFFF:FFF,FF:FFFFFFFFFFFF,
@A00769:42:HV3CFDRXX:1:2101:30752:18928 1:N:0:TTCACGAGAC+GTAACAATCT
GTGCCAGCAGCCGCGGTAATACGTAGGTGGCAAGCGTTGTCCGGATTTATTGGGCGTAAAGCGAGCGCAGGCGGTTTCTTAAGTCTGATGTGAAAGCCCCCGGCTCAACCGGGGAGAGTCATTGGAAACTGGGAGACTTGAGTGCAGAAGAGGAGAGTGGAATTCCATGTGTAGCGGTGAAATGCGTAGATATATGGAGGAACACCAGTGGCGAAGGCGGCTCTCTGGTCTGTAACTGACGCTGAGGCT
+
FFFFFFFFFFFFFFFFFFFFFFFFFFFFFFFFFFFF,FFFFFFFFF:FF:FFFFFFFFFFFFFFFFFFFFFFFFFFFFFFFFFFFFFFFFFFFFFFFFFFFFFFFFFFFFFFFFFFFFFFFFFFFFFFFFFFFFFFFF,FFFFFF:FF:FFFFFFFFFFFFFFFFFFFFFFFFFFFFFFFFFFFFFFFFFFFFFFFFFFFFFFFFFFFFFFF:FFFFFFFFFFFFFF:FFFFFFFFFFFFFFFFFF,F:
@A00769:42:HV3CFDRXX:1:2101:11722:19006 1:N:0:TTCACGAGAC+GTAACAATCT
GTGTCAGCAGCCGCGGTAAATTAGAAACCCCGGTAGTCC
+
FFFFFFFFFFFFFFFFFFFFFFFFFFFFFFFFFFFFFFF
@A00769:42:HV3CFDRXX:1:2101:22083:19100 1:N:0:TTCACGAGAC+GTAACAATCT
GTGCCAGCAGCCGCGGTAATACGTATGTTCCAAGCGTTATCCGGATTTATTGGGCGTAAAGCGAGCGCAGACGGTTATTTAAGTCTGAAGTGAAAGCCCTCAGCTCAACTGAGGAATTGCTTTGGAAACTGGATGACTTGAGTTCAGTAGAGGAAAGTGGAACTCCATGTGTAGCGGTGAAATGCGTAGATATATGGAAGAACACCAGTGGCGAAGGCGGCTATCTGGACTGAAACTGACGTTGAGGCTCG
+
FFFFFFFF:FFFFFFFFFFFFFFFFFFFF:F,FFFFFF:F,FFFFFFFF,FFFFFFFF:FFFFFFFFFFFFFFF:,F,F,FFFFF:F:FFFFFFF,FFFFF:FFFFFFF,:FFFFF,FFF,F,F,FFFFF,FFFFFFFFFFFF,F:F:FFFFFFFFFFFFFFFFF:::FFFFFF,FFFFFFFF:FFFFFFFFFFFFFFFFFFFFFFFFFFFFFFFFFFFFFF,,:FF::,FF,FFFFFFFF,FFFF,FFF:
@A00769:42:HV3CFDRXX:1:2101:23818:19100 1:N:0:TTCACGAGAC+GTAACAATCT
GTGTCAGCAGCCGCGGTAATTAGATACCCCTGTAGTCC
+
FFFFFFFFFFFFFFFF:::FFFFFFFFFFFFFFFFFFF
@A00769:42:HV3CFDRXX:1:2101:25012:19100 1:N:0:TTCACGAGAC+GTAACAATCT
GTGTCAGCCGCCGCGGTAATACGTATGTTCCAAGCGTTATCCGGATTTATTGGGCGTAAAGCGAGCGCAGACGGTTATTTAAGTCTGAAGTGAAAGCCCTCAGCTCAACTGAGGAATTGCTTTGGAAACTGGATGACTTGAGTGCAGTAGAGGAAAGTGGAACTCCATGTGTAGCGGTGAAATGCGTAGATATATGGAAGAACACCAGTGGCGAAGGCGGCTTTCTGGACTGTAACTGACGTTGAGGCTCG
+
FFFFFFFFFFFFFFFFFFFFFFFFFFFFFFFFFFFFFFFFFFFFFFF:FFFFFFFFFFFFFFFFFFFFFFFFFFFFFFFFFFFFFFFFFFFFF:FFFFFFFFFFFFFFFFFFFFFFFFF:FFFFFFFFFFFFFFF:FFFFFFFFFFFFFFFFFFFFFFFFFFFFFFFFFFFFFFFFFFFFF:FFFFF,FF,FFFFFFFF:FFFFFFFFFF:FFFFFF:FFFFFFFFFFFFF:FFFFFF:FFFFFFF,FFF,
@A00769:42:HV3CFDRXX:1:2101:15745:19179 1:N:0:TTCACGAGAC+GTAACAATCT
GTGTCAGCAGCCGCGGTAATACGTAGGTGGCAAGCGTTGTCCGGATTTATTGGGCGTAAAGCGAGCGCAGGCGGTTTCTTAAGTCTGATGTGAAAGCCCCCGGCTCAACCGGGGAGGGGCATTGGAAACTGGGAGACTTGAGTGCAGAAGAGGAGAGTGGAATTCCATGTGTAGCGGTGAAATGCGTAGATAGATGGAGGAACACCGGTGGCGAAGGCGGCTCTCTGGGCTGTAACTGACGCTGAGGCTCG
+
FFFFFFFFFFFFFFFFFFFFFFFFFF:FFFFFFFFFFFF:,FFFFF,FFFFFFF:F:F,FFFFFFFFFFFFFFFFFFFFFFFFFF:F:FFFFF:,FFFFFFFFFF:F,F:FFFFFFFF,:F:FFFF:FFFFFFFFFFF:F:FFFF,F::::FF,F,FFFF:FFFF:,FFF::,FFFF,F:,,FF,F,,::,,,FFFFFFF,F,FFF,F,FFFF,:FFFFF:F,,:,FF,F,F,,:,:F,:F::F,FF,F,F
@A00769:42:HV3CFDRXX:1:2101:23204:19194 1:N:0:TTCACGAGAC+GTAACAATCT
GTGTCAGCAGCCGCGGTAATACGTATGTTCCAAGCGTTATCCGGATTTATTGGGCGTAAAGCGGGCGCAGACGGTTATTTAAGTCTGAAGTGAAAGCCCTCAGCTCAACTGAGGAATTGCTTTGGAAACTGGATGACTTGAGTGCAGTAGAGGAAAGTGGAACTCCATGTGTAGCGGTGAAATGCGTAGATATATGGAAGAACACCAGTGGCGAAGGCGGCTTTCTGGACTGTAACTGACGTTGAGGCTCG
+
FFFFFFFFFFFFFFFFFFFFFFFFFFFFFFFFFFFFF:FFFFFFF:F:FFFFFFFFFFFFFFFFFFFFFFFFFFFFFFFFFFFFFFFFFFFFFFFFFFFFFFFFFFFFFF:FFFFFFFFFFFFFFFFFFFFFFFFFFFFFFFFFFFFFFFFFFFF:FFFFF:FFFFFFFFFFFFFFFFFFFFFFFFFFFFFFFFFFFFFFFFFFF:FFFFFFFFFF:F:F:FFFFFFFF:::FFFFFFFFF:FFFF,FFFF
@A00769:42:HV3CFDRXX:1:2101:17463:19241 1:N:0:TTCACGAGAC+GTAACAATCT
GTGCCAGCAGCCGCGGTAATACGTAGGTGGCAAGCGTTGTCCGGATTTATTGGGCGTAAAGCGAGCGCAGGCGGTTTCTTAAGTCTGATGTGAAAGCCCCCGGCTCAACCGGGGAGGGTCATTGGAAACTGGGAGACTTGAGTGCAGAAGAGGAGAGTGGAATTCCGTGTGTAGCGGTGAAATGCGTAGATATATGGAGGAACACCAGTGGCGAAGGCGGCTCTCTGGTCTGTAACTGACGCTGAGGCTCG
+
FFFFFFFFFFFFFFFFFF:FFFFFFFFFFFFFFFFFF:FFFFFFFFFFFFFFFFFFFFFFFFFFFFFFFFFFFFFFFF:FFFFFFFFFFFFFFFFFFFFFFFFFFF:F:FFFFFFFFFFFFFF:FF:FFFFFFFFFFF::FFFFFFFFF:FFFFFFFFF:,FFFFFFFFFFFFFFF:FFFFFFFFF:FFFFFF,F:FFFFFFFFFFFFFFFFFFFFFFF,FFFFFF,FFFFFF,FFFFFF,FF:FF,FFF,
@A00769:42:HV3CFDRXX:1:2101:1913:19304 1:N:0:TTCACGAGAC+GTAACAATCT
GTGCCAGCAGCCGCGGTAATACGTAGGTGGCAAGCGTTGTCCGGATTTACTGGGTGTAAAGGGCGTGTAGCCGGGTTGACAAGTCAGATGTGAAATCCTGCGGCTTGACCGCAGAACTGCATTTGAAACTGTTGATCTTGAGTACTGGAGAGGGCGGTGGAACTCCATGTGTAGCGGTGAAATGCGTAGAGATATGGAGGAACACCAGTGGCGAAGGCGGCTTCCTGGTCTGCAACTGACACTGAGGCGCG
+
FFFFFFFFFFFFFFFFFFFF:FFFFFFFFFFFFFFFFFFFFFFFFFFFFFFFFFFFFFFFFFFFFFFFFFFFFFFFFFFFFFFFFFFFFFFFFFFFFFFFFFFFFFFFFFFFFFF:FFFFFFFFF:FFFFFFFFF:FFFFFFFFFFFFFFFFFFFFFFFFFFFFFFFFFFFFFFFFFFFFFFFFFFFFFFF:FFFFFFFFFFFFFFFFFFFFFFFFFFFFFFFF:FFFFFFFF:FFF::FF:F:FF,FFFF
@A00769:42:HV3CFDRXX:1:2101:17589:19304 1:N:0:TTCACGAGAC+GTAACAATCT
GTGCCAGCAGCCGCGGTAATACGTAGGTGGCAAGCGTTGTCCGGATTTATTGGGCGTAAAGCGAGCGCAGGCGGTTTCTTAAGTCTGATGTGAAAGCCCCCGGCTCAACCGGGGAGGGTCATTGGAAACTGGGAGACTTGAGTGCCGAAGAGGAGAGTGGAATTCCATGTGTAGCGGTGAAATGCGTAGATATATGGAGGAACACCAGTGGCGAAGGCGGCTCTCTGGTCTGTAACTGACGCTGAGGCTCG
+
FFFFFFFFFFFFFFFFFFFFFFFFFFFFFFFFFFFFFFFFF:FFF:F:FFFFFFFFFFFFFFFFFFFFFFFFF:FFFFFFFFFFFFFFFFFF,,:FFFFFFFFFFFFFFFFFFF:FFFFFFFFFFFFFFFFFFFFFFF:FFFF:F:FFFFFF:FFFFFFFFFFFFFFFFFFFFFFFFFFFFFFFF:FFFFF,FFFFFFFFFFFFFFFFFFFFFFFFFFFFFFFFFFF:FFF:FFFFF:FF:FF:FFFFFF,
@A00769:42:HV3CFDRXX:1:2101:25934:19382 1:N:0:TTCACGAGAC+GTAACAATCT
GTGTCAGCAGCCGCGGTAATACGTATGTTCCAAGCGTTATCCGGATTTATTGGGCGTAAAGCGAGCGCAGACGGTTATTTAAGTCTGAAGTGAAAGCCCTCAGCTCAACTGAGGAATTGCTTTGGAAACTGGATGACTTGAGTGCAGTAGAGGAAAGTGGTACTCCATGTGTAGCGGTGAAATGCGTAGATATATGGAAGAACACCAGTGGCGAAGGCGGCTTTCTGGACTGTAACTGACGTTGAGGCTCG
+
FFFFFFFFFFFFFFFFFF:FFFFF:FFFFFFFFFFF:FFFF:FFFF,FFFFFFFFFFFFFFFFFFFFFFFFFFFFFFFFFFF:FFFFFFFFFFFFFFFFFFFFFFFFF:FFFF:FFFF:FFFFFFFFFFFFFFFF:F:FFFFFF:FFF:FFFFFFFFFFFFFFFFFFF:FFFFFFFF,:FFFFF,FFFF,FFF,FF,:FF,:F,FFFFFFF:FFFFFFF:FF,FFFFFFFFFFFFFFFFF,FFFFF,FFFF
@A00769:42:HV3CFDRXX:1:2101:9986:19413 1:N:0:TTCACGAGAC+GTAACAATCT
GTGTCAGCAGCCGCGGTAATACGGAGGATGCGAGCGTTATCCGGATTTATTGGGTTTAAAGGGTGCGCGGGCGGGCTGTTAAGCCGGCGGTAAAAATTCAGGGCTCAACCCTGTCGAGCCGTCGGAACTGGCAGTCTTGAGTGGGCGAGAAGTATGCGGAATGCGTGGTGTAGCGGTGAAATGCATAGATATCACGCAGAACGCCGATTGCGAAGGCAGCATACCGGCGCCCAACTGACGCTGAGGCACGA
+
FFFFFFFFFFFFFFFFFFFFFFFFFFFFFFF:FFFFFFFF::FFFF,FFFFFFFF::FFFFFFFFFFFFFFFFFFFFFFFFFFFFFFFFFFFFFFFFFFFFFFF:FFFFFFFFFFFFFFFFFFFFFFFFFFFFFFFFFFFFFFFFFFFFF:FFFFFFFF::FFFFFFFFF:F:FFFFFFFFFFFFFFFFFFFFFFFFFF,,FFFFFFFFFF:FFFFFFFFFFFFFFFFFF:FFFFFFFF,FF:FF:FFFFF
@A00769:42:HV3CFDRXX:1:2101:11216:19413 1:N:0:TTCACGAGAC+GTAACAATCT
GTGTCAGCAGCCGCGGTAATACGTAGGTGGCAAGCGTTGTCCGGATTTATTGGGCGTAAAGCGAGCGCAGGCGGTTTCTTAAGTCTGATGTGAAAGCCCCCGGCTCAACCGGGGAGGGTCATTGGAAACTGGGAGGCTTGAGTGCAGAAGAGGAGAGTGGAATTCCATGTGTAGCGGTGAAATGCGTAGATATATGGAGGAACACCAGTGGCGAAGGCGGCTCTCTGGTCTGTAACTGACGCTGAGGCTCG
+
F,:FFFFFFFF,FF:F:F:FFFFFFFF:::FFF,FFF,FFFFF,FF,::F:FF:FF:FFF,:,FFF:FFF,F:F:FFF,FFFFFF:,,FF:FFFFFFFFFFFFFF:FFFFF,FFFFFFF,F:FFFFFFFFFFFFFF::F,FF::FFF:,FFF,FFFF,::FFFFFFF,,FF:FFFF,F,,FFFFF:,F:FFFFFF,,F,FF::FFFF:,:::,:FF,F,FFF,:,FF,F:FFFF:,,,FF::FF:F,F,F,
@A00769:42:HV3CFDRXX:1:2101:20148:19413 1:N:0:TTCACGAGAC+GTAACAATCT
GTGCCAGCAGCCGCGGTAATACGTAGGTGGCAAGCGTTGTCCGGATTTATTGGGCGTAAAGCGAGCGCAGGCGGTTTCCTAAGTCTGATGTGAAAGCCCCCGGCTCAACCGGGGAGGGTCATTGGAAACTGGGGGACTTGAGTGCAGAAGAGGAGAGTGGAATTCCATGTGTAGCGGTGAAATGCGGAGATATATGGAGGAACACCAGTGGCGAAGGCGGCTCTCTGGTCTGTAACTGACGCTGAGGCTCG
+
FFFFFFFFFFFFFFFFFFFFFFFF:FFFFFFFFFFFFFFFFFFFF,FF:FFFFFFFFFFFFFFFFFFFFFFFFFFFFFFFFFFFFFFFFFFFFF:FFFFFFFFFFFFFFFFFFFFFFFF:FFFFFFFFFFFFFFFF,,FFFFFF:FFF:FFFFFFFFFFFFFFFF:FFFFFF:FFFF:FFFFFF:F,:F:FFF,FFFFFFFFFFFFFFFFFF:FFFFF:FF:F:FFFFFF:FFFFFFFFFFFFFFF,F:FF
@A00769:42:HV3CFDRXX:1:2101:9489:19460 1:N:0:TTCACGAGAC+GTAACAATCT
GTGCCAGCAGCCGCGGTAATACGTAGGTGGCAAGCGTTGTCCGGATTTATTGGGCGTAAAGCGAGCGCAGGCGGTTTCTTAAGTCTGATGTGAAAGCCCCCGGCTCAACCGGGGAGGGTCATTGGAAACTGGGAGACTTGAGTGCAGAAGAGGAGAGTGGAATTCCATGTGTAGCGGTGAAATGCGTAGATATATGGAGGAACACCAGTGGCGAAGGCGGCTCTCTGGTCTGTAACTGACGCTGAGGCTCG
+
FFFFFFFFFFFFFFFFFFFFFFFFFFFFFFFFFFFFFFFF:FFFFF,FFFFFFFFFFFFFFFFFFFFFFFFFFFFFFFF:FFFFFFFFFFFFFF:FFFFFFFFFFFFFFFFFFFFFFFFFFFFFFFFFFFFFFFFFFFFFFFFFFFFF,FFFFFFFFFFFFFFFFFFFFFFFFFFFFFFFFFFFFFFFFFFF:FFFFFFFFFFFFF:FFFFFFFFFFFFFFFFFF:FFFFFFFFFFFFF:FFFFFFFFFF,
@A00769:42:HV3CFDRXX:1:2101:25292:19460 1:N:0:TTCACGAGAC+GTAACAATCT
GTGTCAGCAGCCGCGGTAATCCATTAGAAACCCCAGTAGTCCCTGTTCTTATACACATCTCCGAGCCCACGAGACTTCACGAGACATCTCGTATGCCGTCTTCTGCTTGAAAAAGGGGGGGGGGGGGGGGGGGGGGGGGGGGGGGGGGGGGGGGGGGGGGGGGGGGGGGGGGGGGGGGGGGGGGGGGGGGGGGGGGGGGGGGGGGGGGGGGGGGGGGGGGGGGGGGGGGGGGGGGGGGGGGGGGGGGGGGG
+
FFFFFFFFFFFFFFFFFFF:FFFFFFFFFFFFFFFFFFFFFFFFFFFFFFFFFFFFF:FFFFFFFFFFFFFFFFFFFFFFFFFFF,FF:FFFFFFFFFFFFF:FF:::FFF,:,:FFFFFFFFFFFFFFFFFFFFFFFFFFFFFFFFFFFFFFFFFFFFFFFFFFFFFFFFFFFFFFFFFFFFFFFFFFFFFFFFFFFFFFFFFFFFFFFFFFFFFFFFFFFFFFFF:FFFFFFFFFFFFFFFFFFFFFFF
@A00769:42:HV3CFDRXX:1:2101:28131:19492 1:N:0:TTCACGAGAC+GTAACAATCT
GTGCCAGCAGCCGCGGTAATACGTAGGTGGCAAGCGTTGTCCGGATTTATTGGGCGTAAAGCGAGCGCAGGCGGTTTCTTAAGTCTGATGTGAAAGCCCCCGGCTCAACCGGGGAGGGTCATTGGAAACTGGGAGACTTGAGTGCAGAAGAGGAGAGTGGAATTCCATGTGTAGCGGTGAAATGCGTAGATATCTGGAGGAACACCAGTGGCGAAGGCGGCTCTCTGGTCTGTAACTGACGCTGAGGCTCG
+
FFFFFFFFFFFFFFFFFF,FFFFFFFFFFFFFFFFFF:FFFFFFF::FFFFFFFFFFFFFFFFFFFFFFFFFFFFFFFFFFFFFFFFFFFFFFFFFFFFFFFFFFFFFFFFFFFFFFFFFFFFFFFFFFFFFFFFFFFFFFFFFFFFF,:FFFFFFFFFFFFFFFFFFF:FFFFFFFFFFF:FFFF:FFFFFF,FF:FFFFFFFFFFFFFFFFFFFFFFFFFF:FFFFFFF:FFFFFFFFF:F:FFFFFFF
@A00769:42:HV3CFDRXX:1:2101:25843:19570 1:N:0:TTCACGAGAC+GTAACAATCT
GTGCCAGCCGCCGCGGTAATACGTAGGTGGCAAGCGTTGTCCGGATTTATTGGGCGTAAAGCGAGCGCAGGCGGTTTCTTAAGTCTGATGTGAAAGCCCCCGGCTCAACCGGGGAGGGTCATTGGAAACTGGGAGACTTGAGTGCAGAAGAGGAGAGTGGAATTCCATGTGTAGCGGTGAAATGCGTAGATATATGGAGGAACACCAGTGGCGAAGGCGGCTCTCTGGTCTGTAACTGACGCTGAGGCTCG
+
FFFFFFFFFFFFFFFF:F:FFFFFFFFFFFFFFFFF,FFFFFFFFF,FFFFFFFFFFFFFF:FFF:FFFFFFFFFFFFFFFFFFFFF,FFFFFF,FFFFFFFFFFFFFF:FFFFFFFFFFFFFFFFFFF:FFFFFFF:F:FFFFFF,F,,FFFFFFFFF,FFFFFFFFFFFFFFFFF::FFFFFFF:FF:FF:FF:FFFFFFFFFFF:FF:FF:FFF:F:FFFFF:FFFF::FFFFF:FFFFFFFFFFFF,
@A00769:42:HV3CFDRXX:1:2101:25861:19570 1:N:0:TTCACGAGAC+GTAACAATCT
GTGCCAGCCGCCGCGGTAATACGTAGGTGGCAAGCGTTGTCCGGATTTATTGGGCGTAAAGCGAGCGCAGGCGGTTTCTTAAGTCTGATGTGAAAGCCCCCGGCTCAACCGGGGAGGGTCATTGGAAACTGGGAGACTTGAGTGCAGAAGAGGAGAGTGGAATTCCATGTGTAGCGGTGAAATGCGTAGATATATGGAGGAACACCAGTGGCGAAGGCGGCTCTCTGGTCTGTAACTGACGCTGAGGCTCG
+
FFF:FF:FFFFFFFF:FFFFFF:FFFFFFFFFFF:FFFFFFFFFFF,FFFFFFFFFFFFF,FFFFFF:FFFFFFFFFFF:FFFFFFFFFFFFFFFFFFFFFFF::FFFFFFFFFFFFFFFF:F,FFFFFFFFFFFFFFFFFFFFFFFFFFFFFFFFFFFFFFFFFFFFFFFFFFFFFFFFFFFFFF::FF,FFFFFFFFF,FFFFFFFFFFFFFFFFFFFFFFFFFF,,FFFFFFFF:FFF:F:FFFFFF,
@A00769:42:HV3CFDRXX:1:2101:13223:19633 1:N:0:TTCACGAGAC+GTAACAATCT
GTGTCAGCCGCCGCGGTAACAGTCTTAAGCTTAAAAGTGCATTACTATTAGATACCCTTGTAGTCC
+
F:FFFFFFFFFFFFFF:FFFFFFFF:FFFFFFFFFFFFFFFFFFFFFFFFFFFFFFFFFFFFFFFF
@A00769:42:HV3CFDRXX:1:2101:16857:19633 1:N:0:TTCACGAGAC+GTAACAATCT
GTGTCAGCAGCCGCGGTAATTAGAAACCCCAGTAGTCC
+
FFFFFFFFFFFFFFFFFFFFFFFFFFFFFFFFFFFFFF
@A00769:42:HV3CFDRXX:1:2101:28827:19633 1:N:0:TTCACGAGAC+GTAACAATCT
GTGCCAGCCGCCGCGGTAATACGTAGGTGGCAAGCGTTGTCCGGATTTATTGGGCGTAAAGCGAGCGCAGGCGGTTTCTTAAGTCTGATGTGAAAGCCCCCGGCTCAACCGGGGAGGGTCATTGGAAACTGGGAGACTTGAGTGCAGAAGAGGAGGGTGGAATTCCATGTGTAGCGGTGAAATGAGTAGATATATGGAGGAACACCAGTGGCGAAGGCGGCTCTCTGGTCTGTAACTGACGCTGAGGCTCG
+
FF:F::FFFFFFFFFFF,FFFFF:FFFFFFFFFFF::F:FFFFFFFFFFFFFF:::FF,FFFFFF::FF:FFFFFFFF:FFFF:FFFF,:FFFF,FFFFF::FFFF:,:FF:FFFFFFFF:FFFFFFFFF:FFFFF:,::FF,FFFFF,,F:FFFFF,FFFFFFFFFF:FF,FFFFF,FFFF,F,,,F,F,FFFF,FF:FFF,FFF:,FF,:FFFF:FF,FFFFF:,,FFFFF::FFFF,F,FFFF:FFF,
@A00769:42:HV3CFDRXX:1:2101:16631:19680 1:N:0:TTCACGAGAC+GTAACAATCT
GTGTCAGCCGCCGCGGTAATACGTAGGTGGCAAGCGTTATCCGGAATGGTTGGGCGTAAAGGGTGAGCAGGCGGTTCTTCAAGTCATGAGTGAAAGGCAGAAGCTTAACTTCTGTTGGCTGATGAGACTGGAGAACTTGAGTTCAGGAGAGGGCGGCGGAACTCCATGTGTAGCGGTAAAATGCGTAGAGATATGGAAGAACACCAGAGGCGAAGGCGGCCGCCTAGACTGAAACTGACTCTCAGGCACGA
+
F:FF:FFFFFFFFFFFFFF,FFFFFF:FFFFFFFF:FFFFFFFFFF,FFF:FFF:F,F:FFFFFFFFFFFFFF:FFF:FFFF:FF:FF:::,:FFF,:FF:F:FFFF,:FFFFF:FFFFFFFFFF:F:FF,FF:FFF,FFFFFFFFFFFFF:FF,F:FFF,:FFF:FF:FF,FFF:FF,F,F:F,FFF,FF,,FFFF:FF,F,F,FF,F,F,FF:FF,FFFFFFF,FFFFF::FFFF:FFFFFF:,F:F,F
@A00769:42:HV3CFDRXX:1:2101:6451:19742 1:N:0:TTCACGAGAC+GTAACAATCT
GTGTCAGCAGCCGCGGTAATACGGAGGATGCGAGCGTTATCCGGATTTATTGGGTTTAAAGGGTGCGTAGGCTGTGAGGTAAGTCAGCGGTGAAATGCCCCCGCTCAACGGGGTGAAGTGCCATTGATACTGCCTTGCTGGAATGCGGATGCCGTGGGAGGAATGTGTGGTGTAGCGGTGAAATGCATAGATATCACACAGAACACCGATTGCGAAGGCATCTCACGAATCAGCTATTGACGCTGATGCA
+
FFFFFFFFFFFFFFFFF:FFFFFFFFFFFFFFFFFFFFFFFF:FFF::FFFFFFFFFFFFFFFFFFFFFFFFFFFFFFFFFFFFFFFFFFFFFFFFF:FFFFFFFFFFFFFFFFFFFFFFFFFFFF::FFFFFFFFFF:F:FFFFFFFFFFFFFFFFFFFFFFFFF:FFFFFFF:F,FFFFFFFFFFFF,FFFFF:FFFFFFFFFFFFFF::F:,FFFFFFF:F:F,:FFF,FF:FF:F,FFFF,:FF,,
@A00769:42:HV3CFDRXX:1:2101:31232:19789 1:N:0:TTCACGAGAC+GGAACAATCT
GTGTCAGCAGCCGCGGTAATACGTATGTTCCAAGCGTTATCCGGATTTATTGGGCGTAAAGCGAGCGCAGACGGTTATTTAAGTCTGAAGTGAAAGCCCTCAGCTCAACTGAGGAATTGCTTTGGAAACTGGATGACTCGAGTGCAGTAGAGGAAAGTGGAACTCCATGTGTAGCGGTGAAATGCGTAGATATATGGAAGAACACCAGTGGCGAAGGCGGCTTTCTGGACTGTAACTGACGTTGAGGCTCG
+
FFFFFFFFFFFFFFFF,FFFFFFFFFFFFFFFFFFF,F:FFFFFFF,:F:FFFFFF:FFFFFFFFFFFFFF,:FFFF:,FF:FFFFFFFFFFFF:FFFFFFFFFFFFFFFFFFFFF:FFFF,FFFFFFF:FFFFFFFFFFFFFFFFFF:FFFFFFFFFFF:FFFFF,FFFFFFFFFFFFFFFFFFF,FFFFF,F:FF:FF:FFFFF:F,FFFF,FFFFFF:F,,F:FFFFFFF,F::FFFFFFFFF,:FFF
@A00769:42:HV3CFDRXX:1:2101:16595:19836 1:N:0:TTCACGAGAC+GTAACAATCT
GTGTCAGCAGCCGCGGTAATACGTATGTGGCAAGCGCTGTCCGGAATTATTGGGCGTAAAGGGCTCGCAGGCGGTTTCTTAAGTCTGATGTGAAAGCCCCCAGCTCAACCGGGGAGGGTCATTGGAAACTGGGAAACTTGAGTGCAGAAGAGGAGAGTGGAATTCCACGTGTAGCAGTGAAATGCGTAGAGATGTGGAGGATCACCAGTGGCGAAGGCGACTCTCTGGTCTGTAACTGACGCTGAGGAGCG
+
FFFFFFFFFFFFFFFFF:FFFFFFFFFFFFFFFFFFFFFFFFFF:FFFFFFFFFFFFFFFFFFFFFFFFFFFFFFFFFFF,FFF::FFFFFFFFFFFFFFFFFFFFFFFFFFFFFFFFFFFFFFFF,FFFFFFF:,F,FFFFFFFFF::FFFFFFFFFFFF:,FF:,FFFFF,FF,FFFF,:FFFF,FFFFF:FFFFFFF:FF,FFFFFF:FF,,FF:FF:FF:F:FFF,,FF:,F:FF,F:,FFF:FFFF
@A00769:42:HV3CFDRXX:1:2101:5150:19961 1:N:0:TTCACGAGAC+GTAACAATCT
GTGCCAGCAGCCGCGGTAATACGTAGGTGGCAAGCGTTGTCCGGATTTATTGGGCGTAAAGCGAGCGCAGGCGGTTTCTTAAGTCTGATGTGAAAGCCCCCGGCTCAACCGGGGAGGGTCATTGGAAACTGGGAGACGTGAGTGCAGAAGAGGAGAGTGGAATTCCATGTGTAGCGGTGAAATGCGTAGATATATGGAGGAACACCAGTGGCGAAGGCGGCTCTCTGGTCTGTCTCTGACGCTGAGGCTCG
+
:FFFFFFFFFFFFFFFFFFFFFFFFFFFFFFFFFFF:FFFFFFFFFFF,FFFFFFFFFFFFFFFFFFFFFFFFFFFFFFFFFF,FFFFFF,F:FFFFFFFFFFFFFFFFFFFFFFFFFFF,FFFF:FFFFFFFF:FF,FFFFFFF:FFFFFFFFFFFFF:FF,FFFFFFFFFFFFFFFF:FFFF::FFFFFFFF:FFFFF,:F:FFFFFFFFFFFFFF:FF::F::FF:F::F,,FF:,F,FFFFFFFFFF
@A00769:42:HV3CFDRXX:1:2101:25970:20008 1:N:0:TTCACGAGAC+GTAACAATCT
GTGTCAGCAGCCGCGGTAATACGTAGGTGGCGAGCGTTATCCGGAATGATTGGGCGTAAAGGGTGCGTAGGCGGCCTGCTAAGTCTGGAGTGAAAGGTACCGGCTCAACCGGTACAGGCTCTGGAAACTGGCGGGCTAGAGAGCAGGAGAGGGCGGTGGAACTCCATGTGTAGCGGTAAAATGCGTAGATATATGGAAGAACACCAGTGGCGAAGGCGGCCGCCTGGCCTGTTACTGACGCTGAGGCTCGA
+
FFFFFFFFFFFFFFFFFFFFFF:FFFFFFFFFFFFFFFFFFFFFFFFFFFFFFFFFFFFFFFFFFFFFFFFFFF:FFFFFFFFFFFFFFFFFF:FFFF:F:F::FF,FFFFFF:FFFFFFFFFFFFFFFFFFFFFFFFFFFFFF:FFFF,FFFFFFFFFFF:FF,,FF:FFFFFFFFF,:FFFFF,:FFFFFF,FFFFFF,FF:FFFFF:FFF,FFFFFF:FF:FFFF:FFFF::FFFFFFFFFFFF:FFF
@A00769:42:HV3CFDRXX:1:2101:30924:20134 1:N:0:TTCACGAGAC+GTAACAATCT
GTGTCAGCCGCCGCGGTAATACGTAGGTGGCAAGCGTTGTCCGGATTTATTGGGCGTAAAGCGAGCGCAGGCGGTTTCTTAAGTCTGATGTGAAAGCCCCCGGCTCAACCGGGGAGGGTCATTGGAAACTGGGAGACTTGAGTGCAGAAGAGGAGAGTGGAATTCCATGTGTAGCGGTGAAATGCGTAGATATATGGAGGAACACCAGTGGCGAAGGCGGCTCTCTGGTCTGTAACTGACGCTGAGGCTCG
+
FFF:FFFFFFFFFF:F:FF:FFFFFFFFFFFFFFFF,FFFFFFFF:FF:FFFFFFFFFFFFFFFFFFFFFFFFFFFFF:FFFFFFFFFFFFFFF:FFFFFFFFFFFFFFFFFFFFFFFFFFFFFFFFFFFFF:FFFFFFFFFFFFFFFFFFFFFFFFFFFFFFFFFFF,FFFFFFFFF,FFFFFFF,F:FFFFFF:FFFFFF:FFFF,F,,FFFF:FFFFFFF,:FFFFFFFFF,:FFFFF:FFFF,FF:,
@A00769:42:HV3CFDRXX:1:2101:15763:20181 1:N:0:TTCACGAGAC+GTAACAATCT
GTGTCAGCCGCCGCGGTAATACGTATGTTCCAAGCGTTATCCGGATTTATTGGGCGTAAAGCGAGCGCAGACGGTTATTTAAGTCTGAAGTGAAAGCCCTCAGCTCAACTGAGGAATTGCTTTGGAAACTGGATGACTTGAGTGCAGTAGAGGAAAGTGGAACTCCATGTGTAGCGGTGAAATGCGTAGATATATGGAAGAACACCAGTGGCGAAGGCGGCTTTCTGGACTGTAACTGACGTTGAGGCTCG
+
FFFFFFFFFFFFFFFFFFFFFFFFFFFFFFF:FFFFFFFFFFFFFFFFFFFFFFFFFFFFFFFFFFFFFFFFFFFFFFF:FFFFFFF,FFFFFFFFFFFFFFFFFFFFFFFFFFF,FFFFF:FFFFFFFF,FFFFFFFFFFFFF:FFFFFFF:FFF:FFFFFFFFFFFFFFFF,FFFFF:F:FFFFF,:F,FFFFFFFFFFFF,F:FFFF:FFF:FF:FFFF:FFFFFF:FFFFFFF,,:FFF:FFFFFF,
@A00769:42:HV3CFDRXX:1:2101:8169:20243 1:N:0:TTCACGAGAC+GTAACAATCT
GTGCCAGCAGCCGCGGTAATACATAGGGAGCAAGCGTTATCCGGATTTATTGGGTGTAAAGGGTGCGTAGACGGGAAATTAAGTTAGTTGTGAAATCCCTCGGCTTAACTGAGGAACTGCAACTAAAACTGATTTTCTTGAGTACTGGAGAGGAAGGTGGAATTCCTAGTGTAGCGGTGAAATGCGTAGATATTAGGAGGAACACCAGTGGCGAAGGCGACTTTCTGGACAGTAACTGACGTTGAGGCACG
+
F:FFFFFFFFFFFFFF,FFFFF,FFFFF:FFFFFF:FFFFF::FFF:FFF:F,FF:FFF:F,FF:FFFFFF:FF:FFFF,FFFF,:F:F:FFFFFFFFF:F,::FFF,FFF::FF,:FF,FFFFFF:FFF:FFFFF,FFFFFFF:FFFFFFFFFFFFFFFFFFF:FFFFFFFF:F::FFF:F,FFFF:FF,F,FFFFFFFFF,FFFFFFFFFFFFFFFFFFFFFFFF,,FFFF:FFFFFFFFFFF,,,FF,
@A00769:42:HV3CFDRXX:1:2101:1741:20259 1:N:0:TTCACGAGAC+GTAACAATCT
GTGCCAGCAGCCGCGGTAATACGGAGGATCCGAGCGTTATCCGGATTTATTGGGCGTAAAGCGAGCGCAGGCGGTTTCTTAAGTCTGATGTGAAAGCCCCCGGCTCAACCGGGGAGGGTCATTGGAAACTGGGAGACTTGAGTGCAGAAGAGGAGAGTGGAATTCCATGTGTAGCGGTGAAATGCGTAGATATATGGAGGAACACCAGTGGCGAAGGCGGCTCTCTGGTCTGTAACTGACGCTGAGGCTCG
+
FFFFFFFFFFFFFFFFFFFFFFFFFFFFFFFFFFFFFFFFFFFFFFFFFFFFFFFFFFFFFFF:FFFFFFFFFFFFFFFFFFFFFFFFFFFFFFFFFFFFFFFFFFFFFFFFFFFFFFF,FFFFF:FF:FFFFFFFFFFF:FFFFFFF:FFFFFFFFFFFFFFFF::FFFFFFFFFFFF,F:FFFFFFF:FFFFFFFFFFFF:FF:FFFFF:FFFFFFFFFFFFFFFFFFFFFFFF:FF:F:FFFF,FFF,
@A00769:42:HV3CFDRXX:1:2101:6858:20259 1:N:0:TTCACGAGAC+GTAACAATCT
GTGCCAGCCGCCGCGGTAATACGTAGGTGGCAAGCGTTGTCCGGATTTATTGGGCGTAAAGCGAGCGCAGGCGGTTTCTTAAGTCTGATGTGAAAGCCCCCGGCTCAACCGGGGAGGGTCATTGGAAACTGGGAGACTTGAGTGCAGAAGAGGAGAGTGGAATTCCATGTGTAGCGGTGAAATGCGTAGATATATGGAGGAACACCAGTGGCGAAGGCGGCTCTCTGGTCTGTAACTGACGCTGAGGCTCG
+
FFFFF:FFFFFFFFFFFFFFFFFFFFFFFFFFFF:FFFFFFFFFF:FFFFFFFFFFFF:FFFFFFFFFFFFFFFFFFFFFFFFFFFFFFFFFFFFFFFFFFFFFFFFFFFFF:FFFFFFFFFFFFFFFF:FFFFFFFFFFFFFFFFFFFFFFFFFF:FFFFFFFFFFFFF:FFFF:FFFF:FFF:FFFFFFFF,FF,FFFFF:FFF:FF:FF,FFFFFFFFFFFFFFFF:FFFFFFFFFFF,F:FFF,FFF
@A00769:42:HV3CFDRXX:1:2101:30770:20275 1:N:0:TTCACGAGAC+GGAACAATCT
GTGTCAGCCGCCGCGGTAATACGTAGGTGGCAAGCGTTGTCCGGATTTATTGGGCGTAAAGCGAGCGCAGGCGGTTTATTAAGTCTGATGTGAAAGCCCCCGGCTCAACCGGGGAGGGTCATTGGAAACTGGGAGACTTGAGTGCAGAAGAGGAGAGTGGAATTCCATGTGTAGCGGTGAAATGCGTAGATATATGGAGGAACACCAGTGGCGAAGGCGGCTCTCTGGTCTGTAACTGACGCTGAGGCTCG
+
FFFFFFFF,FFFFFFFFFFFFFFFFFFFFFFFFFFFFFF:FFFFFFFFFFFFFFFFFFFFFFFFFFFFFFFFFFFF:,FFFF:FFFFFFFFFFFFFFFFFFFFFFFFFFFFFFFFF:FFFFFFFFFFFFFFF,:,FFFFFFFFFFFFFFFFFFFFFFFFFFFFF:FF,:FFFFFFFFFFFFF:F:FFFFFFFFFF::FFFFFFFF:FFFFFFFFFFFFF,FFFFFFFF:FFFFFFFFFFF:FFFFF,FFF,
@A00769:42:HV3CFDRXX:1:2101:32199:20369 1:N:0:TTCACGAGAC+GTAACAATCT
GTGTCAGCCGCCGCGGTAATACGTATGTTCCAAGCGTTATCCGGATTTATTGGGCGTAAAGCGAGCGCAGACGGTTATTTAAGTCTGAAGTGAAAGCCCTCAGCTCAACTGAGGAATTGCTTTGGAAACTGGATGACTTGAGTGCAGTAGAGGAAAGTGGAACTCCATGTGTAGCGGTGAAATGCGTAGATATATGGAAGAACACCAGTGGCGAAGGCGGCTTTCTGGACTGTAACTGACGTTGAGGCTCG
+
FFFFFFFFFFFFFFFFFFFFFFFF:FFFFFFFFFFF:FFFFFFFFF,FFFFFFFFFFFFFFFFFFFFF:FFFFFF:FFFFFFFFF:FFFFFFFFFFFFFFFFFFFFFFF:FFFFF,FFFFF,FFFFFFFFFFF:FFFFFFFFFFFFFF,FFFFFFFFFFFF:FFFFFFFFF:FFFFFFFF:FFFFFFFFF,F,FFFFF::FFFFFFFFFFFFFFFFFFFFFF,FF:F,::FFFFFFFFFF,FFFF:FFFF:
@A00769:42:HV3CFDRXX:1:2101:24614:20447 1:N:0:TTCACGAGAC+GTAACAATCT
GTGTCAGCAGCCGCGGTAATACGTAGGTGGCAAGCGTTGTCCGGATTTATTGGGCGTAAAGCGAGCGCAGGCGGTTTCTTAAGTCTGATGTGAAAGCCCCCGGCTCAACCGGGGAGGGTCATTGGAAACTGGGAGACTTGAGTGCAGAAGAGGAGAGTGGAATTCCATGTGTAGCGGTGAAATGCGTAGATATATGGAGGAACACCAGTGGCGAAGGCGGCTCTCTGGTCTGTAACTGACGCTGAGGCTCG
+
FFFFFFFFFFFFFFFFF:FFFFFFFFFFFFF,FF:FF:FFFFFFF,FFFF:FFFFFFF:FFFFFFFFF:FFFFFF:FFFFFFFFF:F:FFFF:::FFFFFFFFFFFF:FFFFFFFFFFFFFFFFFFFFF:FFFFFF:FFFFFF:F,F:,FFFFFFFFFFFF,FFF:F:FFFF:F:FF,FF:,FFFF,:F:::FFFFFF:F,FF:FF:F:::FFFFFFFFFFFFF:FFF:FFF,F::FFFFFFFFFF:F:F:
@A00769:42:HV3CFDRXX:1:2101:5891:20462 1:N:0:TTCACGAGAC+GTAACAATCT
GTGTCAGCAGCCGCGGTAATACGTAGGTGGCAAGCGTTGTCCGGATTTATTGGGCGTAAAGCGAGCGCAGGCGGTTTCTTAAGTCTGATGTGAAAGCCCCCGGCTCAACCGGGGAGGGTCATTGGAAACTGGGAGACTTGAGTGCAGAAGAGGAGAGTGGAATTCCAGGTGTAGCGGTGAAATGCGTAGATATATGGAGGAACACCAGTGGCGAAGGCGGCTCTCTGGTCTGTAACTGACGCTGAGGCTCG
+
FFFFFFFFFFFFFFFFFFFFFFF,FFFFFFFFFFFFFFFFFFFFF:F:F:FFFFFFFFFFFFFFFFFFFFFFFFFFFF:FF,FFFFFF:FFFFF:FFFFF:FFFFFFF:FFFFF,FFFFF,F,FFFF,,,FFF,FF:F,FFFFFF,F,FFFFF:FFFFFFF,:F:FF,FFFFFFFFFFF:F,FFFFFFFFFFF,FFFFF:,:,FFF:F:FFF,FFFFFFFFFFF:F:FF:FF:,,FFF,F:F:FFFFF:FF
@A00769:42:HV3CFDRXX:1:2101:7789:20494 1:N:0:TTCACGAGAC+GTAACAATCT
GTGTCAGCCGCCGCGGTAATACGAAGGGGGCTAGCGTTGCTCGGAATCACTGGGCGTAAAGGGTGCGTAGGCGGGTCTTTAAGTCAGAGGTGAAAGCCTGGAGCTCAACTCCAGAACTGCCTTTGATACTGAGGATCTCGAGTTCGGGAGAGGTGAGTGGAACTGCGAGTGTAGAGGTGAAATTCGTAGATATTCGCAAGAACACCAGTGGCGAAGGCGGCTCACTGGCCCGATACTGACGCTGAGGCACG
+
FFFFFFFFFFFFFFFFFFFFFFFFFFFFFFFFFFFFFFFFFFFF:FFFFFFFFFFFFFFFFFFFFFFFFFFFFFFFFFFFFFFFFFFFFFFFFFFFFFFFFFFFFFFFFFFFFFF:FFFFFFFFFFF,FFFFFFFFFFFFFFFFFFFFFFFFFFFFFFFFF,FFFFFFFFFFFFFFFFFFFFFFFFFFFFFFFFFFFFFFFFFFFFFFFFFFFFFFFFFFFFFFFF:F:FFFFF:FFFFF:FFFFF:FFF,
@A00769:42:HV3CFDRXX:1:2101:23791:20556 1:N:0:TTCACGAGAC+GTAACAATCT
GTGTCAGCCGCCGCGGTAATACGTAGGGTGCAAGCGTTATCCGGATTTATTGGGCGTAAAGGGTGAGCAGGCGGTTCTTCAAGTCATGAGTGAAAGGCAGAAGCTTAACTTCTGTTGGCTGATGAGACTGGAGAACTTGAGTACAGGAGAGGGCGGCGGAACTCCATGTGTGGCGGTAAAATGCGTAGAGATGTGGAAGAACACCAGAGGCGAAGGCGGCCGCCTGGACTGAAACTGACGCTCAGGCACGA
+
FF:FFFFF:FFFFF,FFFFFFFFF,FFFF:FFF:FFFFFF::F:F,F,FFFFFFFFFFFFFFFFFFFFF:FFF::FFFFFFF,FFFF,FFF:FFF:FFFFFFFF,:FFFFFFFFFFFFFF:FFFFFFFF,FFFFFF:,FFFFFFF:FF:FF,F,F,F:FF,FFFFFF,:FF:F:FF:FFFFFF,FFFFFFFF,F:FFFF:F:,FFFF,,,F,FFFFFF:,FF,F,F,,,FFF,FFF,FF::,FFF,FF,,F
@A00769:42:HV3CFDRXX:1:2101:17680:20588 1:N:0:TTCACGATAC+GAAACAATCT
GTGTCAGCCGCCGCGGTAATACGTAGGGGGCAAGCGTTGTCCGGAATTATTGGGCGTAAAGCGAGCGGAGGCGGTGTCTTAAGTCGGGGGTGAAAGCCCGCGGCTCAACCGGGGAGGGTCATTGGAAACTGGGGGACTTGAGTGCGGAAGAGGGGGGTGGACTTCCGGGTGTAGGGGTGAAGTGGGTGGAGGTGTGGGGGGACAGCAGGGGCGAAGGCGGCGCTCTGGGCGGGAGCTGTCGCGGAGGGGCG
+
:FFFFFFFFFFFFF:FFFF:FFF,FFF,FF,,FFFFFFF:,FF:,,,:F,:FFF,FFF:FFFF,FFF,:FFFFFF:,:,::,FF,,F,,FF::,F:FF,,:FFF:::,:FFFFF,:,F:,:,,F,,F,,,FF:,:F,::FFFFF:,,,,FFFF,F,F,FF,,FF,,,,F,F,,F,FF,F,,,:,,F,,F,,:,,,,F,F:,:,,F,,,FFF,F,,FF,FF,:,F,FF:,,,F:,,,,F,,:,,,,:,,:,F
@A00769:42:HV3CFDRXX:1:2101:22101:20635 1:N:0:TTCACGAGAC+GTAACAATCT
GTGTCAGCAGCCGCGGTAATACGTAGGTGGCAAGCGTTGTCCGGATTTATTGGGCGTAAAGCGAGCGCAGGCGGTTTCTTAAGTCTGATGTGAAAGCCCCCGGCTCAACCGGGGAGGGTCATTGGAAACTGGGAGACTTGAGTGCAGAAGAGGAGAGTGGAATTCCATGTGTAGCGGTGAAATGCGTAGATATATGGAGGAACACCAGTGGCGAAGGCGGCTCTCTGGTCTGTAACTGACGCTGAGGCTCG
+
FFFFFFFFFFFFFFFFFFFFFFFFFFFFFFFFFFFFFF:FFFFFFF:FFFFFFFFFFFFFFFFF:FFF:FFFFFFFFFFFFFFFFFFFFFFF:F:FFFFFFFFFFFF:FFFFFFFFFFFFF:FFFFFFFFFFFFFFFFFFFFFFFFFFFFFFFFFFFFF:FFFFFFFFFFFFFFFFFFFFFFFFFF,:FF,F:FFFFFFFFFFFFFF,:FFFFFFFFFFFFFFFFFF:FFF,FFFF,FFFF,FFFF,FFF,
@A00769:42:HV3CFDRXX:1:2101:10257:20697 1:N:0:TTCACGAGAC+GTAACAATCT
GTGTCAGCCGCCGCGGTAATACGTAGGTGGCAAGCGTTGTCCGGATTTATTGGGCGTAAAGCGAGCGCAGGCGGTTTCTTAAGTCTGATGTGAAAGCCCCCGGCTCAACCGGGGAGGGTCATTGGAAACTGGGAGACTTGAGTGCAGAAGAGGAGAGTGGAATTCCATGTGTAGCGGTGAAATGCGTAGATATATGGAGGAACACCAGTGGCGAAGGCGGCTCTCTGGTCTGTAACTGACGCTGAGGCTCG
+
FFFFFFFFF:FFFFFF,FFF:FFFFFFFFFFFFFFFFFFFFFFFFF,FFFFFFFFFFFFFFFFF:F:,FFFFFFFFFFFFF:F,:,F::F:FF:FFFFFFFF:FFF:FF,FFFFFFFF,FFFFFFF:FFF:::FFFFFFFFFFFFFFFFFFFFFFFFFFFFFFFFF:FFFFFFFF:FFF,F:FF,FFFFFFFFFFFFFFFFFF:FFF:FFFFFFFFFFFFFFFFF,:F:FFFFFFFFFFFFFFFFFFFFF,
@A00769:42:HV3CFDRXX:1:2101:8856:20744 1:N:0:TTCACGAGAC+GTAACAATCT
GTGTCAGCCGCCGCGGTAATACGTATGTTCCAAGCGTTATCCGGATTTATTGGGCGTAAAGCGAGCGCAGACGGTTATTTAAGTCTGAAGTGAAAGCCCTCAGCTCAACTGAGGAATTGCTTTGGAAACTGGATGACTTGAGTGCAGTAGAGGAAAGTGGAACTCCATGTGTAGCGGTGAAATGCGTAGATATATGGAAGAACACCAGTGGCGAAGGCGGCTTTCTGGACTGTAACTGACGCTGAGCCTCG
+
FFF,FFFFFFFFFFFFFFFFFFFFFFF:FFF,FFFFFF:FFFFFFFFFFFFFFFFFFFFFFFF,FFF:FFFFFFFFFFFFFFFFFFFFFFFFFFFFF,FFF:FFF:FFFFFFFFFFFF:FFFF:FFF,,,FFFFFF,:F:F,,,,:F,::FF,FFFFFF:FF:FF:F::F,FFFFF,F:FFFF:,:FF:,FFFFF,,FF,:F,FFFFF,F,F,FFF,F:,,F::F,FFF:F,FFF,F,FF,,F,FF,F:F,
@A00769:42:HV3CFDRXX:1:2101:19822:20791 1:N:0:TTCACGAGAC+GTAACAATCT
GTGTCAGCCGCCGCGGTAATACGTAGGTGGCAAGCGTTGTCCGGATTTATTGGGCGTAAAGCGAGCGCAGGCGGTTTCTTAAGTCTGATGTGAAAGCCCCCGGCTCAACCGGGGAGGGTCATTGGAAACTGGGAGACTTGAGTGCAGAAGAGGAGAGTGGAATTCCATGTGTAGCGGTGAAATGCGTAGATATATGGAGGAACACCAGTGGCGAAGGCGGCTCTCTGGTCTGTAACTGACGCTGAGGCTCG
+
FFFFFFFFFFFFFFFFFFFFFFFFFFFFFFFFFFFFFFFFFFFFFFFFFFFFFFFFFFFFFFFFFFFFFFFFFFFFFFFFFFFFFFFF:FFFFFFFFFFFFFFFFFFF:,FFFFFFFFFFFFFFFFFF::FFFFFFFFFFFFFFFFFFFFFFF:FFFFFFFFFFFFFFFFFFFFFFFFFFFFFFFFFFFFFFFFFFFFFFFFFFFFFFFFFFFFFF,FFFFFFFFFFF,FF:FFFFFFFFFFFFFFFFFF:
@A00769:42:HV3CFDRXX:1:2101:23267:20807 1:N:0:TTCACGAGAC+GTAACAATCT
GTGCCAGCAGCCGCGGTAATACAGAGGGTGCGAGCGTTAATCGGATTTACTGGGCGTAAAGCGTGCGTAGGCGGCTTTTTAAGTCGGATGTGAAATCCCCGAGCTTAACTTGGGAATTGCATTCGATACTGGGAAGCTAGAGTATGGGAGAGGATGGTAGAATTCCAGGTGTAGCGGTGAAATGCGTAGAGATCTGGAGGAATACCGATGGCGAAGGCAGCCATCTGGCCTAATACTGACGCTGAGGTACG
+
FFFFFFFFFFFFFFFFFFFFFF,FFFFFFFFFFFFFFFFFFFFFFFFFFFFFFFFFFFFFFFFFFFFFFFFFFFFFFFFFFFFFFFFFFFFFFFFFFFFFF:FFFFFF::FFFFFFFFFFFFFFFFFF:FFFF:FFFFFFFFF,FFFFFFFFFF,FF:FFFFFFFFFFFFFFFFFFFFFFF:FFFFFFFFFFFFFFFFFFF,FFFFF:FFFFFFFFFFFFFFFFFFFFFFFFFFFFFFFFFFFFFF:FFF:
@A00769:42:HV3CFDRXX:1:2101:32515:20823 1:N:0:TTCACGAGAC+GTAACAATCT
GTGCCAGCAGCCGCGGTAACACGTAGGTGGCAAGCGTTGTCCGGATTTATTGGGCGTAAAGCGAGCGCAGGCGGTTTCTTAAGTCTGATGTGAAAGCCCCCGGCTCAACCGGGGAGGGTCATTGGAAACTGGGAGACTTGAGTGCAGAAGAGGAGAGTGGAATTCCATGTGTAGCGGTGAAATGCGTAGATATATGGAGGAACACCAGTGGCGAAGGCGGCTCTCTGGTCTGTAACTGACGCTGAGGCTCG
+
FFFFFFFFFFFFFFFFFFFFFFFFFFFFFFFFFFFFFFFFFFFFFFFFFFFFFFFFFFFFFFFFFFFFFFFFFFFFFFFFFFFFFFFFFFFFFFFFFFFFFFFFFFF:FFFFFFFFFFFFF,FFFFFFFFFFFFFFFFFFFFFFFFFFFFFFF:FFFFFFFFFFFFFFFFF:FFFFFFFFFFFFFFFFFF::FFFFF:FFF:FFFFFFFFFFF:FFFFFFFFFFFFFFFFFF,FFFFFFFFFFFFF:FFF:
@A00769:42:HV3CFDRXX:1:2101:29550:21136 1:N:0:TTCACGAGAC+TTAACAATCT
GTGTCAGCCGCCGCGGTAATACGTATGTTCCAAGTGTTATACGGATTTATTGGGCGTAAAGCGAGCGCAGACGGTTATTTAAGTCTGTAGTGAAAGCCCTCAGCTCAACTGAGGAATTGCTTTGTAAACTGGATGACTTGAGTGCAGTAGAGGAAAGTGGAAATCCATGTGTAGCGGTGAAATGCGTAGATATATGGAAGAACACCAGTGGCGAAGGCGGCTTTCTGGACTGTAACTGACGTTGAGGATCG
+
F:FFFFFFFFFFF,FFFFFFFFF:F,FFF:,,FF,FFFFF,FFFF,FFF,FFFFFFFFFFFFFFFFF,F,,:FF,,F:FFFFFF,FF,:FF:FFF,F:FFF:FFF:FFFF,FFF:F,F:F:,:,,FFFFFF:F,,,FFFFF,F,FFFFFFFFFFFFFFFFFF,FFF:FFFFFFFFFFFFF,FF:FFFFFFFFFF:FFF,FFFF,FFFFFFFFFFFF:FF:FF,FFF:FF::F:FFFF,FF,,F::,FFFFF
@A00769:42:HV3CFDRXX:1:2101:22525:21277 1:N:0:TTCACGAGAC+GTAACAATCT
GTGCCAGCAGCCGCGGTAATACAGAGGGTGCGAGCGTTAAACGGATTTACTGGGCGTAAAGCGTGCGAAGGCGGCTTTTTAAGTCGGATGTGAAATCCCCGAGCTTAACTTGGGAATTGCATTCGATACTGGGAAGCTAGAGTATGGGAGAGGATGGTAGAATTCCAGGTGTAGCGGTGAAATGCGTAGAGATCTGGAGGAATACCGATGGCGAAGGCAGCCATCTGGCCTAATACTGACGCTGAGGTACG
+
F,,FFF,F:,FF:F,,,FFFFFFFF,,,FFF:F,,FF,FF,,F:FFFFF:FFFF:FFFFFFF:FF,F,:FFFFFFFFFFFFFFFFFFFFFFFFFFFFFFFFFFFFF:FF,FFFFFFFFFF:FF,FFFF:FFFFFFFFFFF:FFFFF::FF:FFFFFFF:F:FFFFF:FF,FFFFFF:FFFFFFF:F,FFFFFFFFFFFFFFFF:FFFFFFFFF:FFFFFFFFF,FFFFFFF:FFFFFFF:FFF,FF:FFFF
@A00769:42:HV3CFDRXX:1:2101:26051:21308 1:N:0:TTCACGAGAC+GTAACAATCT
GTGCCAGCAGCCGCGGTAATACGTAGGTGGCAAGCGTTGTCCGGATTTATTGGGCGTAAAGAGAGCGCAGGCGGTTTCTTAAGTCTGATGTGAAAGCCCCCGGCTCAACCGGGGAGGGTCAGTGGAAACTGGGAGACTTGAGTGCAGAAGAGGAGAGTGGAATTCCATGTGTAGCGGTGAAATGCGTAGATATATGGAGGAACACCAGTGGCGAAGGCGGCTCTCTGGTCTGTAACTGACGCTGAGGAGCG
+
FFFFF,:FF,::FF:FFFF:FFF,FFFFF::FFFF,F,F:F:F:FF,FF:,,::F,:FFFF,FFFFF:::FF,:FFFFFFFF,:::FFF::,FF:,FF,FFF,:FFFF:::F:F:FFFFFF,FFFFFF:,:,FF:FF,:::F:F,F:F:,FF:FFF:FFFFF,FF:FFF:FFFFFFFF:FFFF::::FFFFFFFF,FFFFFF:FFFF,FFFF:FFFFFFFFFFFFFFF:FFFFF,,FFFFFFFF:F:FFFF
@A00769:42:HV3CFDRXX:1:2101:10059:21355 1:N:0:TTCACGAGAC+GTAACAATCT
GTGTCAGCCGCCGCGGTAATACGTAGGTGGCAAGCGTTGTCCGGATTTATTGGGCGTAAAGCGAGCGCAGGCGGTTTCTTAAGTCTGATGTGAAAGCCCCCGGCTCAACCGGGGAGGGTCATTGGAAACTGGGAGACTTGAGTGCAGAAGAGGAGAGTGGAATTCCATGTGTAGCGGTGAAATGCGTAGATATATGGAGGAACACCAGTGGCGAAGGCGGCTCTCTGGTCTGTAACTGACGCTGAGGCTCG
+
FFFFFFFFFFFFFFFFFFFFFFFFFFFFFFFFFFFFFFFFFFFF:FFFFFFFFFFFF:FFFFFFF,FFFFF:FFFFFFFFFFFFFFFFFFFFFFFFFFF:FFFF:FFFFFFFFFFF:FF:FFFFFFFFFF:::FFFFFFF:FF:FFFF,FFFFFFFFFFFFFFFFFFFFFFFFFFF:FFFFFFFFFFFFFFF:FFFFFFFFFFFFFFFFFFFFFFFFFFFF:FFFFFFFFF,F,FFFF:F,FFFFF:FFF,
@A00769:42:HV3CFDRXX:1:2101:29134:21355 1:N:0:TTCACGAGAC+GTAACAATCT
GTGCCAGCCGCCGCGGTAATACGTAGGTGGCAAGCGTTGTCCGGATTTATTGGGCGTAAAGCGAGCGCAGGCGGTTTCTTAAGTCTGATGTGAAAGCCCCCGGCTCAACCGGGGAGGGTCATTGGAAACTGGGAGACTTGAGTGCAGAAGAGGAGAGTGGAATTCCATGTGTAGCGGTGAAATGCGTAGATATATGGAGGAACACCAGTGGCGAAGGCGGCTCTCTGGTCTGTAACTGACGCTGAGGCTCG
+
FFFFFF:FFFFFFFFFFFFFFFFFFFFFFFFFFFFFFFFFFFFFFF:FFFFFFFFFFFFFFFFFFFFFFFFFFFFFFFFFFFFFFFFF,FFFFFFFFFFFFFFFFFF:FFFFFFFFFFFFF,FFFFFFFFFFFFFFFFFFFFFFFFFFFFFFFFFFFFFFFFFFFFFFFFFFFFFFFFFFFFFFFFF,FF:,FFFFFFFFFFF:FFFFFFFFFFFFFFFFFFFFF:FFFFFFFF,FFFFFFFFFFFFFFFF
@A00769:42:HV3CFDRXX:1:2101:22263:21386 1:N:0:TTCACGAGAC+GTAACAATCT
GTGTCAGCCGCCGCGGTAATACGTATGTTCCAAGCGTTATCCGGATTTATTGGGCGTAAAGCGAGCGCAGACGGTTATTTAAGTCTGAAGTGAAAGCCCTCAGCTCAACTGAGGAATTGCTTTGGAAACTGGATGACTTGAGTGCAGTAGAGGAAAGTGGAACTCCATGTGTAGCGGTGAAATGCGGAGATATATGGAGGAACACCAGTGGCGGAGGCGGCTCGCTGGGCTGTAACTGAGGCTGAGGCTCG
+
F:FFFFFFFFFFFFFF,FFFFFFFFFFFFFF:FFFF,:FFF:FFFF,F::FFFFFFFFFFFFFFFFFFFFFFFF,FF:FFFF::,FFFFFFFFFFFFFFFFFFFFF,,:FF:FFF:FFF,FFFFFFFFFFF:FFFFFFF::FFFFFF:FF:FFFFFFFFFFFFFFF,FF:FFFFFFF:FF,F,:FF,:F,,,:FFFFFFFF,F,F,FFFFF,,,:FF:FF,:,::,FF,FF:FFF,,FF,:,FFFFFFF,,
@A00769:42:HV3CFDRXX:1:2101:15971:21418 1:N:0:TTCACGAGAC+GTAACAATCT
GTGTCAGCAGCCGCGGTAATACGTAGGTGGCAAGCGTTGTCCGGATTTATTGGGCGTAAAGCGAGCGCAGGCGGTTTCTTAAGTCTGATGTGAAAGCCCCCGGCTCAACCGGGGAGGGTCATTGGAAACTGGGAGACTTGAGTGCAGAAGAGGAGAGTGGAATTCCATGTGTAGCGGTGAAATGCGTAGATATATGGAGGTACACCAGTGGCGAAGGCGGCTCTCTGGTCTGTAACTGACGCTGAGGCTCG
+
F,FFFF:FFFFFFFFFFFFFFFFFFFFFFFFFFFFFFFFFFFFFFF:FFFFFFFFFFFFFFFFFFFFFFFFFFFFFFFFFFF:FFFFFFFFFFFFFFFFFFFFFFFF:F:FFFFFFFFFFF,FFFFFFF:FFF::FFFFFFFFFFFFFFF:FFFF,FFFFFFFFFFFFF:FFFFFFFFFFFFFFFFF,FF,::FFFFFFF,,FFFFFFFFFFFFFFFFF,FF:FFFFFF::::FFFFFFFFFFFF::F:FF
@A00769:42:HV3CFDRXX:1:2101:26765:21418 1:N:0:TTCACGAGAC+GTAACAATCT
GTGTCAGCAGCCGCGGTAATACGGGGATGCAAGCGTTATCCGGATTTATTGGGTTTAAAGGGTGCGTAGGCTGTGAGGTAAGTCAGCGGTGAAATGCCCCCGCTCAACGGGGTGAAGTGCCATTGATACTGCCTTGCTGGAATGCGGATGCCGTGGGAGGAATGTGTGGTGTAGCGGTGAAATGCATAGATATCACACAGAACACCGATTGCGAAGGCATCTCACGAATCCGCGATTGACGCTGATGCACG
+
FFFFFFFFFFFFFFFFFFFFFFFFFFFFFFFFFFFFFFFFFFFFFFFFFFFFFFFFFFFFFFFFFFFFFFFFFFFFFFFFFFFFFFFFFFFFFFFFFFFFFFFFFFFFFFFFFF:FFFFFFFFFFFFFFFFFFFFFFFFFFFFFFFFFFFFFFFFFFFFFFFFFFFFFFFF:FFFFFFFFFFFFFFFFFFFFFFFFFFFFFFFFFFFF:FFFFFFFFFFFFFFFFFFFFF,:FFFFFFFFFFFFFFF:FF,
@A00769:42:HV3CFDRXX:1:2101:22236:21496 1:N:0:TTCACGAGAC+GTAACAATCT
GTGCCAGCAGCCGCGGTAATACGGAGGATGCGAGCGTTATCCGGATTTATTGGGTTTAAAGGGTGCGTAGGCGGTTTTTTAAGTTAGTGGTTAAACGTCGGGGCTTCTCCTTGATTTGGCATTAATACTGTAAGACTCGAGTTCAGACGAGGTAGGCGGGATAGGTGAAGGAGCGGTGGAATGCTTGGATGTAACGTAGTAGTCCGAGAGCGGGGGGAGGTTCCCGGGGTGGGACGGTGGCTGTGGCAGGG
+
F:F::FFF:FFFFFF:FFF:FFFFFF:FFFFF:FFFFFFF,FFFFFF:FFFFFF:FFFFFFFFFF,FF,FFFFFFFFFFFF:F:FFFFFF:FF:F:FFFFFFF:FF:,,:,:F,FF:F,,:FF,,::::FF,:FF:FFFFF,FFFF::,FFF,,FFF,F,,F,,::,F,:,,:,F:FFF,,,F,,F,:,,,:,F,,F,F::,:,,FF,,F,F,,F,,,:,,,,,,,F,,,F,,,,,:,:F:,:,,:,,,:,
@A00769:42:HV3CFDRXX:1:2101:15302:21543 1:N:0:TTCACGAGAC+GTAACAATCT
GTGTCAGCCGCCGCGGTAATACGTATGTTCCAAGCGTTATCCGGATTTATTGGGCGTAAAGCGTGCGCAGACGGTTATTTAAGTCTGAAGTGAAAGCCCTCAGCTCAACTGAGGAATTGCTTTGGAAACTGGATGACTTGAGTGCAGTAGAGGAAAGTGGACCTCCATGTGTAGCGGTGAAATGCGTAGATATATGGAAGAACACCAGTGGCGAAGGCGGCTTTCTGGACTGTAACTGACGTTGAGGCTCG
+
FFFFF:FFFFFFFFFFF:FFFFF:FFFFFFFF,::FFF:FFFFFF:FFFFFFFFFFFFFFFFFFFFFFFFFFFFFFFF:FFFFF:FFFFFFFFFFFFFFFFF:FFF,FFFFFFFF::F:FF,FFFF,FFFFFF,:FFFFFFFFFFFFFFFFFFFFFFFFFF,FFFFFFFF:FFFFFFFFFFFFF:FFFFFFFFFFF:F,,,FFFFFFFF:FF:FFF,FF:FFFFFFF:FFFFFFFFFFFFF,F:FF,FFF:
@A00769:42:HV3CFDRXX:1:2101:11098:21559 1:N:0:TTCACGATAC+GTAACAATCT
GTGACAGCCGCCGCGGTAATACGGAGGATGCGAGCGTTATCCGGATTAATGGGTTTAAAGGGTGCGTAGGCGGGATGCCAAGTCAGCGGTAAAAATGCGGTGCTCAACGCCGTCGAGCCGTTGAAACTGGCGTTCTTGAGTGGGCGAGAAGTATGCGGAATGCGTGGTGTAGCATTGAAATGCATAGATATAACGCAGAAATCCCAATGCGAAGGCAGCAAACCGGCGCACAACTCACGCTCAGGCACGAA
+
FFF,FFFFFFFFFFFFFFFFFFFFFFFFFF:,FFFF:F:FFFFFF,:F,:FFFFFFFFF:F,FFFFFF:FFFFFF::FFFF:FFFFFFFFF:F:FFFFFFFFFF:FF,,FF,:F,FF,FF,,,FFF:::,F,FF:FF:F,:FF,F:FFFFF,::::F,FFF,:F,FFFFFFFFF,,F:F:F,FFFF,FFF::F,F:F:,F,,FF,F,F:FFFF:,FF,:F:FF:F,F:F,:FFF,:FF,FF::::FFF,FF
@A00769:42:HV3CFDRXX:1:2101:21034:21637 1:N:0:TTCACGAGAC+GTAACAATCT
GTGTCAGCAGCCGCGGTAATCCATTAGATACCCGAGTAGTCC
+
FFFFFFFFFFFFFFFFFFFFFF:FFFFFFFFFFFFFFFFFFF
@A00769:42:HV3CFDRXX:1:2101:16152:21699 1:N:0:TTCACGAGAC+GTAACAATCT
GTGTCAGCAGCCGCGGTAATACGTAGGTGGCAAGCGTTGTCCGGATTTATTGGGCGTAAAGCGAGCGCAGGCGGTTTCTTAAGTCTGATGTGAAAGCCCCCGGCTCAACCGGGGAGGGTCATTGGAAACTGGGAGACTTGAGTGCAGAAGAGGAGAGTGGAATTCCATGTGTAGCGGTGAAATGCGTAGATCTATGGAGGAACACCAGTGGCGAAGGCGGCTCTCTGGTCTGTAACTGACGCTGAGGCTCG
+
FFFFF,FFFF:FF:FFF,FFFFFFFFFFFFFFF:F:FFFFF,:FFF:,FFFFFF:FFFFFFFFFF:FF:FF:FF:FFFFFF::FFFFFF,FF:FFFFF:FFFFFFF:,:FFFFF,FFFFF::F,FFF,FFFFFFFFFFF:FFFF,FF,FFFFFFF::FFF:FFFFFF:FFF:FFF,FFF:F,FF,:F,F,F:FFF,FFFF,F:FFFFFFFFFF:F::FFFFFFFFF,FFFF::FF:FFFFF,F,FF:FFF,
@A00769:42:HV3CFDRXX:1:2101:20826:21778 1:N:0:TTCACGAGAC+GTAACAATCT
GTGCCAGCAGCCGCGGTAATACGTAGGTGGCAAGCGTTGTCCGGATTTATTGGGCGTAAAGCGAGCGCAGGCGGTTTCTTAAGTCTGATGTGAAAGCCCCCGGCTCAACCGGGGAGGGTCATTGGAAACTGGGAGACTTGAGTGCAGAAGAGGAGAGTGGAATTCCATGTGTAGCGGTGAAATGCGGAGAGATATGGAGGAACACCAGTGGCGAAGGCGGGGGTCGGGTCTGTAAGTGACGCTGAGGCTCG
+
FFFFFFFFFFFFFFFFFF:FFFFFFFFFFFF:FFFF:FFFF,FFFF:FFFFFFFFFFFFFFFFFFFFFFFFFFFFFFFFFFFFFFFFFFF:FFF:FFFFFFFFFFFFF,F:FFFFFFFF:F:FFFF:FFFFFFFFFFF:FFFFFFFF:,FFFFFFFFFFF,FFFFFFFFFFF,,FFF,F,,FFF,F,,FF,F,FF:F,FF,,,,FF,F::F:F,,:F,FF,,,,,F:F,FFFFF:,:FF,:,FF,F::F:F
@A00769:42:HV3CFDRXX:1:2101:21459:21903 1:N:0:TTCACGAGAC+GTAACAATCT
GTGTCAGCAGCCGCGGTAATACGTATGTTCCAAGCGTTATCCGGATTTATTGGGCGTAAAGCGAGCGCAGACGGTTATTTAAGTCTGAAGTGAAAGCCCTCAGCTCAACTGAGGAATTGCTTTGGAAACTGGATGACTTGAGTGCAGTAGAGGAAAGTGGAACTCCATGTGTAGCGGTGAAATGCGTAGATATATGGAAGAACACCAGTGGCGAAGGCGGCTTTCTGGACTGTAACTGACGTTGAGGCTCG
+
FFFFFFFFFFFFFFFFF:FFFFF:FFFFFFFF:FFFFF,FFFFFF:FFFF,FFFFFFFFFFFFFFFFFFFFFFF:FFF:FFFF:FFFFF:F,FFFFFFFFFFFFFF,F:FFFF:FFF,::,FFFFFFFFFFFFFFFFFF:F:FFFFFFFFFFFFFFFFFFFFFFFFFFFFFFFFFF,FFFFFF:FFFFFFFFF:FF,:FFFFFFFFFFFFFFFFFF,FFFFFFFFFFFFFF:F,FFFFFF,FF,FF,FFF,
@A00769:42:HV3CFDRXX:1:2101:17635:21919 1:N:0:TTCACGAGAC+GGAACAATCT
GTGTCAGCAGCCGCGGTAATACGTAGGTGGCAAGCGTTGTCCGGATTTATTGGGCGTAAAGCGAGCGCAGGCGGTTTCTTAAGTCTGATGTGAAAGCCCCCGGCTCAACCGGGGAGGGTCATTGGAAACTGGGAGACTTGAGTGCAGAAGAGGAGAGTGGAATTCCATGTGTAGGGGTGGGATGCGTAGATAGTTGGAGGAAGGCCAGTGGGGGAGGGGGCGGTGGGGTCTGTGGGGGGGGGTGAGGGGCG
+
FFFFFFFF:FFFFFFF:FFFFFFFFFFFFF:FFFFF::FF::FFF:FF:FFFFFFFFFF,FFFFFFF:FFFFFFFFFFFFFFFF,FF::F:FFF:F:FF::FF::F:FF:F::FFFFF,:,:FFFF,:,:FF:,F,,,,F,F:FF,F,,F,FF,F:FFFF,,,,,,,FFFF,,F,FF,F,,,,F,F,,F,,,:,,FF:::,,,,,,:F,FF,F,,FF,:F,,,,,,FF:,,::,,,,F,,F,,F,F,,,,F
@A00769:42:HV3CFDRXX:1:2101:18150:21934 1:N:0:TTCACGAGAC+GTAACAATCT
GTGCCAGCAGCCGCGGTAATACGTAGGTGGCAAGCGTTGTCCGGATTTATTGGGCGTAAAGCGAGCGCAGGCGGTTTCTTAAGTCTGATGTGAAAGCCCTCAGCTCAACTGAGGAATTGCTTTGGAAACTGGATGACTTGAGTGCAGTAGAGGAAAGTGGAACTCCATGTGTAGCGGTGAAATGCGTAGATATATGGAAGGACACCAGTGGCGAAGGCGGCTTTCTGGACTGTAACTGACGTTGAGGCTCG
+
FFFFFFFFFFFFFFFFFFFFFFFFFFFFFFF:FFFFF:FFFFFFFFF,FFFFFFFFFFFFFFFFFFFFFFFFFFF:FFFFFFFFFFF,FFFFF:,FFFFFFFFFFFFFFFFFFFF:FFFF:FFFFF,FFFFFFFFFFFFFFFFF,,F::FFFFFFFFFFFFFFFFF,FFFF:F:FFF,FFFF:FFFFFFFFF:FFFFFFF:F:FF,,:,FFFFF:FFFFFFFFFF:F,F,FFFFFFFFF:,FF,FF,,FF:
@A00769:42:HV3CFDRXX:1:2101:24153:21934 1:N:0:TTCACGAGAC+GTAACAATCT
GTGCCAGCCGCCGCGGTAATACGTAGGTGGCAAGCGTTGTCCGGATTTATTGGGCGTAAAGCGAGCGCAGGCGGTTTCTTAAGTCTGATGTGAAAGCCCCCGGCTCAACCGGGGAGGGTCATTGGAAACTGGGAGACTTGAGTGCAGAAGAGGAGAGTGGAATTCCATGTGTAGCGGTGAAATGCGTAGAGATATGGAGGAACACAGTGGCGAAGGCGGCTTCCTGGTCTGCAACTGACACTGAGGCGCGA
+
FFFF::FF:FFFF:FFFFFFFFFFFFFFFFFFFFFFFFFFFFFFF:F,FFFF:FFFFFFFFFFFFFFFFFFFFFFFFFFFFF:,FFFFFF::FFFFF,,FFF:FFFFFFF:F:FFFFFFFFFF:FF:F:,:,FFFF,::FFFFFFFFFFFFFF,FFFFFFF::FFFF,:FFFFFF:FFFFF,FF,FFF:,F:,:FF:F:F,,,FFFF,F:FFFFF,FFF:F,::F:FF:FFFF:FFFFFFFFFFF::FFFF
@A00769:42:HV3CFDRXX:1:2101:26503:21966 1:N:0:TTCACGAGAC+GTAACAATCT
GTGTCAGCAGCCGCGGTAATACGTATGGTGCAAGCGTTATCCGGATTTACTGGGTGTAAAGGGAGCGTAGGCGGTCTGCAAAGTCTGATGTGAAAACCCGGGGCTCAACCCCGGGAGTGCATTGGAAACTGGCGGACTGGAGTGTTGGAGAGGTAAGCGGAATTCCTAGTGTAGCGGTGAAATGCGTAGATATTAGGAGGAACACCAGTGGCGAAGGCGGCTTACGGGCGCCCGACTGACGCTGAAGCACG
+
F:F,FFFFFFFFFFFFFFFFFFFFF:F:FFF:FFFFFFFFFFFFFFFFFFFFFFFFFFFFFFFFFFF:FFFFFFFFFFF,FFFFFFFF:FFFFFF,FFFFFFFFF,FFFF,:FF:FFFFF,FFFFF:FFFFF,:FFFF,FFFFF,,FFFFFFFFFF::::FFFF,FFFFFFFFFFFFFFFFFFFFFFFFF,F,,FFFFFFFF:FFF:FFF:FFFFFFFFFFF:,F,:FF,FFF:FFFFF,,FF::,FFFFF
@A00769:42:HV3CFDRXX:1:2101:15573:22013 1:N:0:TTCACGAGAC+GTAACAATCT
GTGCCAGCAGCCGCGGTAATACGTAGGTGGCGAGCGTTGTCCGGAATTATTGGGCGTAAAGGGCTCGCAGGCGGTTTCTTAAGTCTGATGTGAAAGCCCCCGGCTCAACCGGGGAGGGTCATTGGAAACTGGGAAACTTGAGTGCAGAAGAGGAGAGTGGAATTCCACGTGTAGCGGTGAAATGCGTAGAGATGTGGAGGAACACCAGTGGCGAAGGCGACTCTCTGGTCTGTAACTGACGCTGAGGAGCG
+
FFFFFFFFFFFFFFFFFFFFFFFFFFFFFFFFFFFFFFFFFFFFF,FFFF,FFFFFFFFFFFFFFFFFFFFFFFFFFFFFFFFF:FFF:FFF::,FFFFFFFFFFFF:FFFFFF,FFFFFF,FFFFFFF:FFFFFFFFFFFFFFF:FFFFFFF,FFFFFFF,FFFFFFFFFFFFFFFFFFF:F:FFFF:FFFFFFFFFFFFF:FFF,FFF:FFFFFFF:F,FFFFFF:F:F:::,FFF:FFFFFFFFFFFF
@A00769:42:HV3CFDRXX:1:2101:31720:22138 1:N:0:TTCACGAGAC+GTAACAATCT
GTGTCAGCCGCCGCGGTAATACGTAGGTGGCAAGCGTTGTCCGGATTTATTGGGCGTAAAGCGAGCGCAGGCGGTTTCTTAAGTCTGATGTGAAAGCCCCCGGCTCAACCGGGGAGGGTCATTGGAAACTGGGAGACTTGAGTGCAGAAGAGGAGAGTGGAATTCCATGTGTAGCGGTGAAATGCGTAGATATATGGAGGAACACCAGTGGCGAAGGCGGCTCTCTGGTCTGTAACTGACGCTGAGGCTCG
+
F:FFFFFFFFFFFFFFFFFFFFFFFFFFFFFFFFFF,FFFFFFFFFFFF::FFFFF:FFFFFFFFFFFFFFFFFFFFFFFFFF:F:FFFF:FFF,FFFFFFFFF,FFFFFFFFF,FFFFF::FFFFFFFFFFFFFFFFFFFFFFFFFFFFFFFFFFFFFFFFFFFF:FFFFFFFFFFFFF:FF,FF::FF,FFFFFFFFFFFFFFFFF:FFFFFFFFFFFFFFFF:FF,FFFFFFFF:FFFFFFF:FFFFF
@A00769:42:HV3CFDRXX:1:2101:10809:22279 1:N:0:TTCACGAGAC+GTAACAATCT
GTGTCAGCCGCCGCGGTAATACGTAGGTGGCAAGCGTTGTCCGGATTTATTGGGCGTAAAGCGAGCGCAGGCGGTTTCTTAAGTCTGATGTGAAAGCCCCCGGCTCAACCGGGGAGGGTCATTGGAAACTGGGAGACTTGAGTGCAGAAGAGGAGAGTGGAATTCCATGTGTAGCGGTGAAATGCGTAGATATATGGAGGAACACCAGTGGCGAAGGCGGCTCTCTGGACTGTAACTGACGTTGAGGCTCG
+
FFFFFFFFFFFFFFFFFFFFFFFF:FFFFFFFFFFFF,FFFFFFFFFFF:FFFFFFFF:FFFFFFFFFFFFFFFFFFFF:FFFFF:F,FFFFFFFFFFFFFFFFFFFFFFFFFFFFF,FFFFFFFFFFFFFF,:FFFFFFFFF:F:FFFFFFFFFFFFFFFF:FFFFFFFFF:FFFF:FFFFFFFFFFFFFF:FFFFFF:FFFF:FFFFFFFF:FFFFFFFFF:FFFFF::F:FFFFFFF,,FFFF,FFF:
@A00769:42:HV3CFDRXX:1:2101:24153:22373 1:N:0:TTCACGAGAC+GTAACAATCT
GTGCCAGCAGCCGCGGTAATACGTAGGTGGCAAGCGTTATCCGGATTTATTGGGCGTAAAGGGAACGCAGGCGGTCTTTTAAGTCTGATGTGAAAGCCTTCGGCTTAACCGGAGTAGTGCATTGGAAACTGGGAGACTTGAGTGCAGGAGAGGAGAGTGGAACTCCATGTGTAGCGGTGAAATGCGTAGATATATGGAAGAACACCAGTGGCGAAAGCGGCTCTCTGGTCTGTAACTGACGCTGAGGTTCG
+
FFFFFFFF,FFFFFFF::FFFFFFFFFFFFFFFFFFFFF:,FFFFFFFFFFFFF:FFFFFFFFFFFFFFFFFFFF,FFFFFFFFFFF:FFFFFFFFFFFFFFFFFFFFFF:FFF:FFFFF:FFFFFFFFFFFFF:FFFFFFFFFFFFFFFFF,FFFFFFFFFFFFFFFFFFFFFFFFFFFFFF,FFFFFFFFFFFF,FFF:F,FFFFFFF:FFFFF,FF:FFFFFFFFFFFFFFFFFFFFFFFFFF,FFF,
@A00769:42:HV3CFDRXX:1:2101:2248:22388 1:N:0:TTCACGAGAC+GTAACAATCT
GTGCCAGCAGCCGCGGTAATACGTAGGTGGCAAGCGTTGTCCGGATTTATTGGGCGTAAAGCGAGCGCAGGCGGTTTCTTAAGTCTGATGTGAAAGCCCCCGGCTCAACCGGGGAGGGTCATTGGAAACTGGGAGACTTGAGTGCAGAAGAGGAGAGTGGAATTCCATGTGTAGCGGTGAAATGCGTAGATATATGGAGGAACACCAGTGGCGAAGGCGGCTCTCTGGTCTGTAACTGACGCTGAGGCTCG
+
FFFFFFFFFFFFFFFFFF:FFFFFFFFFFFFFF,F:FF::FFFFF,F,FFFFFFFFFFFFFFFF:F:,FFF:FF:FFFFFFFFFFF:,FFFFFFFFF,FFF:FFFFFF,FF,FFFFFFFFFFF,FFFFFFF:FFFFFFFFF:FF:FFFFFFFFFFF,FFFFFFFFFFFFF:FF:FFFFFFFFFFFFFFF:F,FFFF,FF:FFFFF,F:,,FFFFFF,FF::FFFFFFF:FF::FF,F:F,::FFF:,FF::
@A00769:42:HV3CFDRXX:1:2101:14127:22388 1:N:0:TTCACGAGAC+GTAACAATCT
GTGTCAGCAGCGCGGTAATACGTAGGTGGCAAGCGTTGTCCGGATTTATTGGGCGTAAAGCGAGCGCAGGCGGTTTCTTAAGTCTGATGTGAAAGCCCCCGGCTCAACCGGGGAGGGTCATTGGAAACTGGGAGACTTGAGTGCAGAAGAGGAGAGTGGAATTCCATGTGTAGCGGTGAAATGCGTAGATATATGGAGGAACACCAGTGGCGAAGGCGGCTCTCTGGTCTGTAACTGACGCTGAGGCTCGA
+
FFFF:FFFFFFFFFFFF:FFFFFFFFFFFFFFFFFFFFF:FFFF::F,FFFFFFFFFF:FFFFFFFFFFFFFFFFFFFFF,FF:FFFFF:FFF:FFFFFFFFFFFFFFFFFFFFFFFFFFFFFFF,FFFFFFFFF:FFFFFFFFFFFF:FFFFFFFFFFFFFFF,FFFFFFFFFFFFFFFFF:FFFFFFFFFFFFFFFFFFFFFFFF:FFFFFFFFFFFFFFFFFFFFFFFF,FFFFFFFFFFFF:FFF:F
@A00769:42:HV3CFDRXX:1:2101:22336:22482 1:N:0:TTCACGAGAC+GTAACAATCT
GTGCCAGCAGCCGCGGTAATACGGAGGGTGCGAGCGTTAATCGGAATAACTGGGCGTAAAGGGCACGCAGGCGGATTTTTAAGTGAGGTGTGAAAGCCCCGGGCTTAACCTGGGAATAGCATTTCAGACTGGGAATCTAGAGTACTTTAGGGAGGGGTAGAATTCCACGTGTAGCGGTGAAATGCGTAGAGATGTGGAGGAATACCGAAGGCGAAGGCAGCCCCTTGGGAATGTACTGACGCTCATGTGCG
+
FF:FFFFFFFFFFFFFFFFFFFFFFFFFFFFFFFFFFFFFFFFFFFFFF:FFFFFFFFFFFF:FFFFFFFFFFFFFFFF:FFFFFFFFFFFFFFFFFFFFFFFFFFFFFFFFFFFFFFFFFFFFFF:FFF:FFF:FFFFFFFFFFFFFFFFFF::FFFFFFFFFFFFF::FFFFFFFFFFFFFFFFFFFFFFFFFF,FFFF,FFFF,FFFFF:FFF:F:FFFFFFFFFFF:,FFFFFFFFFFF:FFFFFF:
@A00769:42:HV3CFDRXX:1:2101:1588:22592 1:N:0:TTCACGAGAC+GTAACAATCT
GTGCCAGCCGCCGCGGTAATACGTAGGTGGCAAGCGTTGTCCGGATTTATTGGGCGTAAAGCGAGCGCAGGCGGTTTCTTAAGTCTGATGTGAAAGCCCCCGGCTCAACCGGGGAGGGTCATTGGAAACTGGGAGACTTGAGTGCAGAAGAGGAGAGTGGAATTCCATGTGTAGCGGTGAAATGCGTAGATATATGGAGGAACACCAGTGGCGAAGGCGGCTCTCTGGTCTGTAACTGACGCTGAGGCTCG
+
FFFFFFFFFFFFFFFFFFFFFFFFFFFFFFFFFFFFFFFFFFFFFFFFFFFFFFFFFFFFFFFFFFFFFFFFFFFFFFFFFFFFFFFF:FFFFFFFFFFFFFFFFFF:FFFFFFFFFFFFFFFFFFFFFFFFFF:FFF:FFFF:FFF:FFFFF:FFFFFFFFFFFFFFFFFFFFFFFFFFF:FF:FF:FFFFFFFF:FF:FF:FFFFFFFFFFFFFFFFFFFFFFFFFFFFFF::FFFFFFFFFFF:FFFF
@A00769:42:HV3CFDRXX:1:2101:6108:22654 1:N:0:TTCACGAGAC+GTAACAATCT
GTGTCAGCCGCCGCGGTAATACGTATGTTCCAAGCGTTATCCGGATTTATTGGGCGTAAAGCGAGCGCAGACGGTTATTTAAGTCTGAAGTGAAAGCCCTCAGCTCAACTGAGGATTGCTTTGGAAACTGGATGACTTGAGTGCAGTAGAGGAAAGTGGAACTCCATGTGTAGCGGTGAAATGCGTAGATATATGGAAGAACACCAGTGGCGAAGGCGGCTTTCTGGACTGTAACTGACGTTGAGGCTCGA
+
FFFFFFFFFFFFFFFF:FFFFFFFFFFFFFFFFFFF:FFFFFFFFFFFFFFFFFFFFFFFFFFFFFFFFFFFFFFFFFFFFFFFFFFFFFFFFFF:FFFFFFFFFFFFFFFFFFFFFFF,FFFFFFFFFFF,FFFFFFFFFFFFFFF:FFFFFFFFFFFF,:FFFFFFFFFFFFFFFFFFFFFFFFFFFF:F:FFFFFFFFFFF,FF:F:FFF,,:FFFFFFFFFF:FFF:FFF:FFFFFFFFFF,FFFFF
@A00769:42:HV3CFDRXX:1:2101:26187:22670 1:N:0:TTCACGAGAC+GTAACAATCT
GTGTCAGCCGCCGCGGTAATACGGAGGATCCGAGCGTTATCCGGATTTATTGGGTTTAAAGGGTGCGTAGGCGGCCTTTTAAGTCAGCGGTGAAAGTCTGTGGCTCAACCATAGAATTGCCGTTGAAACTGGGGGGCTTGAGTATGTTTGAGGCAGGCGGAATGCGTGGTGTAGCGGTGAAATGCTTAGATATCACGCAGAACCCCGATTGCGAAGGCAGCCTGCCAAGCCATGACTGACGCTGATGCACG
+
FFFFFFFFFFFFFFFFFFFFFFFFFFFFFFFFFF:FFFFFFFFFFFFFFFFFFFFFFFFFFFFFF:FFFFFFFFFFF:FFFFFFFFFFFFFFFFFFFFFFFFFFFF,FF:FF,FFFFF,FFFF,FFFFF,FFFFFFFFFFFFFFF:FFFFFFFFFF:F:FFFFF,FFFFFFFFFFFFF:FFFFFFF:FFFFFFFFFFFFFFFFFF::FFFFFFFFFFFF:,FF:FFFFFFFFFFFFFFFFFFFFFF,FFF:
@A00769:42:HV3CFDRXX:1:2101:15094:22717 1:N:0:TTCACGAGAC+GTAACAATCT
GTGCCAGCCGCCGCGGTAATACGTAGGTGGCAAGCGTTGTCCGGATTTATTGGGCGTAAAGCGAGCGCAGGCGGTTTCTTAAGTCTGATGCGAAAGCCCCCGGCTCAACCGGGGAGGGTCATTGGAAACTGGGAGACTTGAGTGCAGAAGAGGAGAGTGGAATTCCATGTGTAGCGGTGAAATGCGTAGATATATGGAGGAACACCAGTGGCGAAGGCGGCTCTCTGGTCTGTAACTGACGCTGAGGCTCG
+
FFFFF,FFFFFFFFFFFFFFFFFFFFFFFFFFFFFFFFFFFFFFFFF:FFFFFFFFFFFFFFFFFFFFFFFFF:FFFFFFFFFFFFF:FFFF:,FFFFFFFFFFFFF:FFFFFFFFFF:FFF:FFFFFF,FFF,FF:FFFFFF:FFFFFFFF:FFFFFFFF,FFFFFFFFFF,FFFFFF::FFFFFF,FFF,FFFFFFFFFFFFFFFFFFF:FFFFFFFFFFFFFFFFFFFFF,,FFFFFFFFFFFFFFFF
@A00769:42:HV3CFDRXX:1:2101:15926:22811 1:N:0:TTCACGAGAC+GTAACAATCT
GTGTCAGCAGCCGCGGTAATACGTATGTTCCAAGCGTTATCCGGATGTATTGGGCGTAAAGCGAGCGCAGACGGTTATTTAAGTCTGAAGTGAAAGCCCTCAGCTCAACTGAGGAATTGCTTCGGAAACTGGATGACTTGAGTGCAGTAGAGGAAAGTGGAACTCCATGTGTAGAGGTGAAATGCGTAGAGATATGGAAGAACACCAGTGGCGAAGGCGGCTTTCTGGACTGTAACTGACGTTGAGGCTCG
+
:FFFFFFFFFFFFFFFFFF,F::FFFF:F:F,:FF:FF:FFFFFF:,:F:FFFFFF,FF,:FFFFFFFFFF,,FFFFFFFFFF,FFFFFFFFFFF:FFFFFF:,,:F,F,FFFFF,F,F,FF::FFFF:FFFFF:,FFFFFF:::FF:FFFF:FFFFFF:FFFFFF:FFF:F,:,:FFFF,FF:FF,FFF,F,:F,FFFFFFFFFFF:FF:FF:FF:F,FFF:FF,,FFFFFFFFF:,FFFF,FFF,FF::
@A00769:42:HV3CFDRXX:1:2101:22173:22889 1:N:0:TTCACGAGAC+GTAACAATCT
GTGTCAGCAGCCGCGGTAATACGTAGGTGGCAAGCGTTGTCCGGATTTATTGGGCGTAAAGCGAGCGCAGGCGGTTTCTTAAGTCTGATGTGAAAGCCCCCGGCTCAACCGGGGAGGGTCATTGGAAACTGGGAGACTTGAGTGCAGAAGAGGAGAGTGGAATTCCATGTGTAGCGGTGAAATGCGTAGATATATGGAGGAACACCAGTGGCGAAGGCGGCTCTCTGGTCTGTAACTGACGCTGAGGCTCG
+
FFFFFFF:FFFFFFFFFFFFFFFFFFFFFFFFFFFFFF:FFFFFFF:FFFFFFFFFFFFFFFFFFFFFFFFFFFFFFFFFFF,FFFFFFFFFFF:FFFFFFFFFFFFFFFFFFFFFFFF:FFFFFF:F:FFFFF:FFFFF:FFFF:FFFFFFFFFFFFFFFFFFF:FFFFFFFFFFFFFFFFFFF:FF::FFFFFF:FFFFFFF:,FFFFFFFFFFFFFFFFFFFF::FFFFFFF:FFFFFFFFFFFF:F,
@A00769:42:HV3CFDRXX:1:2101:32660:22983 1:N:0:TTCACGAGAC+GTAACAATCT
GTGCCAGCAGCCGCGGTAATACGTATGTTCCAAGCGTTATCCGGATTTATTGGGCGTAAAGCGAGCGCAGACGGTTATTTAAGTCTGAAGTGAAAGCCCTCAGCTCAACTGAGGAATTGCTTTGGAAACTGGATGACTTGAGTGCAGTAGAGGAAAGTGGAACTCCATGTGTAGCGGTGAAATGCGTAGATATATGGAAGAACACCAGTGGCGAAGGCGGCTTTCTGGACTGTAACTGACGTTGAGGCTCG
+
FFFFFFFFFFFFFFFFFFFFFFFFFFFFFFFFFFFFFF:FFFFFF::FFFFFFFFFFFFFFFFFFFFFFFFFFFFFFFFFFFFFF:FFFFFFFFFFFFFFFFFFFFFFFFF:FFFFFFFFFFF:FFFFFFFFF:FFFF,FFFFFF,F:FFFFFF:FFFFFFFFFFF:FFFFFFFFFF:FF::,:FF::::F:::FFFF:F,F:FFFF:FFFFF:,FF:FFF:F,::FFF:FFF::F,F:FFF,,FF,FF:,
@A00769:42:HV3CFDRXX:1:2101:31711:22999 1:N:0:TTCACGAGAC+GTAACAATCT
GTGTCAGCCGCCGCGGTAATACGGAGGGTGCAAGCGTTACTCGGAATCACTGGGCGTAAAGAGCGCGTAGGCGGGATAGCAAGTCAGATGTGAAATCCTATGGCTTAACCATAGAACTGCATTTGAAACTGTTATTCTAGAGTCTGGGAGAGGTAGGTGGAATTCTTGGTGTAGGGGTAAAATCCGTAGAGATCAAGAGGAATACTCATTGCGAAGGCGACCTGCTAGAACATAACTGACGCTGATGCGCG
+
F,FFFFFFFFFFFFFF:FFFFFFFFF:FFFF:FFF:FFFFFF:FFFFFFFFFFF:F,:FF,FF:FFFFFFF:F:FFFFFFF::FFFFFF:FFFFFF:F:FFFFF:FF::FFFFFFFFFFFFFFFFFF:FF:FF,FFFFF,FFF,FF::FFFF:FFFFFF::FFFFFF:F,FF:FFFFF:FFFFF:,FFFF:F,:FFFFF,FFFFFFFFF:F:F:FF:FFFF:F,F:FFFFFFF,FFF,FF,F::FF,F:F,
@A00769:42:HV3CFDRXX:1:2101:32615:22999 1:N:0:TTCACGAGAC+GTAACAATCT
GTGCCAGCAGCCGCGGTAATACGTATGTTCCAAGCGTTATCCGGATTTATTGGGCGTAAAGCGAGCGCAGACGGTTATTTAAGTCTGAAGTGAAAGCCCTCAGCTCAACTGAGGAATTGCTTTGGAAACTGGATGACTTGAGTGCAGTAGAGGAAAGTGGAACTCCATGTGTAGCGGTGAAATGCGTAGATATATGGAAGAACACCAGTGGCGAAGGCGGCTTTCTGGACTGTCACTGACGTTGAGGCTCG
+
FFFFFFFFFFFFFFFFFFFFFFFFFFFFFFFFFFFFFF,FFFFF:F,FFFFFFFFFFFFFFFFFFFFFFFFFFF:FFFFFFFFFFFFF:FFFFFFFFFFFFFFFFFFFF,FFFFFFFFFFFFFFFF:FF:FFFFFFFFFFFF:FFFFFFFFFFF:FFFFFFFFFFFFFFFF:FFFFFFF:FFFFFFFFFF::FFFFFF,FF,FFFFFF,F:FFFFFFFFFF::FFF:FFF:FF:FFF::F:FF,:FFFFFF
@A00769:42:HV3CFDRXX:1:2101:26982:23015 1:N:0:TTCACGAGAC+GTAACAATCT
GTGTCAGCAGCCGCGGTAATACGTATGGTGCAATCGTTATCCGGATTTACTGGGTGTAAAGGGAGCGTAGGCGGTCTGCCAAGTCTGATGTGAAATCCCGGGGCTCAACCCCGGGAGTGCATTGGAAACTGGCGGACTGGAGTGTTGGAGAGGTAAGCGGAATTCCTAGTGTAGCGGTGAAATGCGTAGATATTAGGAGGAACACCAGTGGCGAAGGCGGCTTACCGGCGCCCGACTGACGCTGAAGCACG
+
FFFFFFFFFFF,F,FFFF:FFFFF,FFFFFFFF,FFFFFF:FFFFFFFFFFFFFFFFFFFFFFFFFF,FFFFFFFFFFFF:FFFFFFF:FF::FF,FFFFF::FFFFFFFFFFFFFF:FFFFFFFF:FF:FF,::FFFF,FFFFF:FFFFFFFF,:FFFF:FFFFFFFFFFFFF:F:FFFFFFFFFF:FFF:F:FF:FFFFFFFFFFFFFFF:FFF,FFFFF:FFFFFFFFFFFFFFFFFFFFFFFF:FF,
@A00769:42:HV3CFDRXX:1:2101:16803:23077 1:N:0:TTAACGAGAC+GTAACAAACT
GTGCCAGCAGCCGCGGTAATACGTAGGTGGCAAGAGTTGTCCGGATTTATTGGGCGTAAAGCGAGCGCAGGCGGTTTCTTAAGTCTGATGTGAAAGCCCCCGGCTCAACCGGGGAGGGTCATTGGAAACTGGGAGACTTGAGTGCAGAAGAGGAGAGTGGAATTCCAAGTGTAGCGGTGAAATGCGTAGATATATGGAGGAACACAAGTCGCGAAGGCGGCTCTCTGGTCTGTAAATGACTCTGAGGCT
+
FFFFFFF:FFFF:::FFFFFF::FF:FFF,FFFF,,F:FF,,::FF::F,F,,,::FFFF:,:F,:,FF:,:,FFFF,F:FF,FF::FF:,,FFFFFF:,:F:,::FF::,:,:F::::FF:,,FFFFFF,::FFFF,,FFF,:FF,FF:FF,FFF,F:,FF,,F,F,,,F:F:F:,F:FFFF,::FFFFF,FFF:FFF:FFFFFFF:F,:,:FF,,FF,FF:FFF:,F,,:,:,,:,FF,:,,F:,,F
@A00769:42:HV3CFDRXX:1:2101:26395:23093 1:N:0:TTCACGAGAC+GTAACAATCT
GTGTCAGCCGCCGCGGTAATACGGAGGATCCGAGCGTTATCCGGATTTATTGGGTTTAAAGGGTGCGTAGGCGGCCTTTTAAGTCAGCGGTGAAAGTCTGTGGCTCAACCATAGAATTGCCGTTGAAACTGGGGGGCTTGAGTATGTTTGAGGCAGGCGGAATGCGTGGTGTAGCGGTGAAATGCTTAGATATCACGCAGAACCCCGATTGCGAAGGCAGCCTGCCAAGCCATGACTGACGCTGATGCACG
+
FFFFFFFFFFFFFFFFFFFFFFF,FFFFFFFFFFFFFFFFFFFFFFFFF,FFFFFFFFFFFFFFFFFFFFFFFFFFFFFFFFFFFFFFFFFFFFF:FFFFFFFFFFFFF:FFFFFFFFFFFFFFFFFFFFFF,FFFFFFFFFFFFFFFFFFFFF,,F,FFFFFFFFF:FFFFFF:FF:FFFFF,FFFF:FFFFFFFF:FFFFFFFFFFFFFF:FFFFFFFF:FFFFFF:FFFFF:FFFFFFFFFFF:FFF:
@A00769:42:HV3CFDRXX:1:2101:21811:23140 1:N:0:TTCACGAGAC+GTAACAATCT
GTGACAGCAGCCGCGGTAATACGTATGTTCCAAGCGTTATCCGGATTTATTGGGCGTAAAGCGAGCGCAGACGGTTATTTAAGTCTGAAGTGAAAGCCCTCAGCTCAACAGAGGAATTGCTTTGGAAACTGGATGACTTGAGTGCAGTAGAGGAAAGTGGAACTCCATGTGTAGCGGTGAAATGCGTAGATATATGGAAGAACACCAGTGGCGAAGGCGGCTTTCTGGACTGTAACTGACGTTGAGGCTCG
+
FFF,FFFF:FFFFFFFFFFFFFFFF:FFFFF:FFFFFF,:FFFFF:,:FFFFFFFFFFFFFFFFFFFFFFFFFF,,F,FFFFFFFFFFFFFFFFFFFFF:FFFFFFFFF,F:FF:,F:,FFFFFFFFF::FFFFFFFFFFFFF:FFFF,,FF,FF::FF:FFFFFFF,FF,,F:FFFFFFFFFF:FFF:F,F::FF:F:FFFFFFFFFFFFF:FFFFFF,FF,F,F:FFF:,FFFF::FF,F::FF,FFF,
@A00769:42:HV3CFDRXX:1:2101:13440:23202 1:N:0:TTCACGAGAC+GTAACAATCT
GTGTCAGCAGCCGCGGTAATACGTAGGGTGCAGGCGTCGTCCGGAATTACTGGGCGTAAAGAGTTCGTAGGCGGTTTGTCGCGTCGTTTGTGAAAACCAGCAGCTCAACTGCTGGCTTGCAGGCGATACGGGCAGACTTGAGTACTGCAGGGGAGACTGGAATTCCTGGTGTAGCGGTGAAATGCGCAGAGATCAGGAGGAACACCGGTGGCGAAGGCGGGTCTCTGGGCAGTAACTGACGCTGAGGAACG
+
FFFFFFFFFFFFFFFFFFFFF:FFFFFFFF:FFFFF,FFFF::FFFF:FFFFFFFFFFFFFFFFFFFFFFFFFFFFFFFFFFFFFFFF:FFFFF:F,FFFFFF:,FFF:FFFFFFFFFF:FFF:FFFFFFFFFFFFFFFFFFFFFFFFF,FF:FFFFF:F:F,FFFF:FFFFF,FF:F:FF:F,F,F:FF,:FFF:FFF:FFFFFFF:F:,FFFFFFF,FFFFFFF::FFFFF:FFFFF:FFF,FFFF,F,
@A00769:42:HV3CFDRXX:1:2101:18846:23202 1:N:0:TTCACGAGAC+GTAACAATCT
GTGCCAGCAGCCCGCGGTAATACGTATGTTCCAAGCGTTATCCGGATTTATTGGGCGTAAAGCGAGCGCAGACGGTTATTTAAGTCTGAAGTGAAAGCCCTCAGCTCAACTGAGGAATTGCTTTGGAAACTGGATGACTTGAGTGCAGTAGAGGAAAGTGGAACTCCATGTGTAGCGGTGAAATGCGTAGATATATGGAAGAACACCAGTGGCGAAGGCGGCTTTCTGGACTGTAACTGACGTTGAGGCT
+
FFF:FFFFFFFFFFFFF:F,FFFFFFFFFFFF,FFF:F:FFF:FFFFFFFFFFFFFFFFFFFFFFFFFF:F:FFFF:FFFFFFFFFFFFFFFFFF,FFF:FFFFFFFFFFFFFFFFFFFFFFFFFFF,FFFFF:FF:FFFFFFFFFFFF,:FFFFFFFFFFFFFFF::FFFFFFF:FFFFFFF,FFF:FFF:::FFFFFFF,FF,FFF:F:,FFFFFFF:FFFFFFFF,FFF,FFFFFFFF,F::,F,FF
@A00769:42:HV3CFDRXX:1:2101:23628:23343 1:N:0:TTCACGAGAC+GTAACAATCT
GTGTCAGCAGCCGCGGTAATACGTAGGTGGCAAGCGTTGTCCGGAATTATTGGGCGTAAAGGGCTCGCAGGCGGTTTCTTAAGTCTGATGTGAAAGCCCCCGGCTCAACCGGGGAGGGTCATTGGAAACTGGGAGACTTGAGTGCAGAAGAGGAGAGTGGAATTCCATGTGTAGCGGTGAAATGCGTAGATAGATGGAGGAACACCAGTGGCGAAGGCGGCTCTCTGGTCTGTAACTGACGCTGAGGCTCG
+
FFFFFFFFFFFFFFFFFFFFFFFFFFFFFFFFFFFFFFFFFFFFF:FFFFFFFFFFFFFFFFFFFFFFFFFFFFFFFFFFFFFFFFFFFFFFFF,FFFFFFFFFFFFFF:FFFFFFFFFFF:FFFFFFFFFFFFF:F:FFFFFFF:F:FFFFFFFFFFFFFFFF::FFFFFFFFFFFFFFFFFF:FF:FF,F,FFFFFFF:F::FF:FFFFFFFFFFFFF:FFFFFFF:FFFFFFFFFFF:FFFF:FFF:,
@A00769:42:HV3CFDRXX:1:2101:11704:23359 1:N:0:TTCACGAGAC+GTAACAATCT
GTGCCAGCAGCCGCGGTAATACGTAGGTGACAAGCGTTATCCGGAATGATTGGGCGTAAAGGGTGCGTAGGCGGCCTGCTAAGTCTGGAGTGAAAGGTACCGGCTCAACCGGTACAGGCTCTGGAAACTGGCGGGCTAGAGAGCAGGAGAGGGCGGTGGAACTCCATGTGTAGCGGTAAAATGCGTAGATATATGGAAGAACACCAGTGGCGAAGGCGGCCGCCTGGACTGACACTGACGCTCAGGCACGA
+
FFFFFFFFFFFFFFFFFFFFFFFFFFFFFFFFFFFFFFFFFFFFFFFF:FFFFFFFFFFFFFFFFFFF:FFFFFFFFF:FFF:FFFFFFFFFFFFFFFFFFFFFFF,FFFFFFFFFFFFFFFFFFFFFFFFFFFFFFFFFF,FFFFFFFFFFFFFFFFFF:FFFFFFFFFFFFFFFF:FFFFFFFFFFFFFFFFFFF,FFFFFFFFFFFFF:FFFFFFFFFFF:,FFF:FFF,FFFFFF:FFFF,::FFFF
@A00769:42:HV3CFDRXX:1:2101:3983:23453 1:N:0:TTCACGAGAC+GTAACAATCT
GTGTCAGCAGCCGCGGTAATACATAGGTGGCGAGCGTTATCCGGAATGATTAGGCGTAAAGGGTGCGTAGGCGGCCTGCTAAGTCTGGAGTGAAAGGTACCGGCTCAACCGGTACAGGCTCTGGAAACTGGCGGGCTAGAGAGCAGGAGAGGGCGGTGGAACTCCATGTGTATCGGTAAAATGCGTAGATATATGGAAGAACACCAGTGGCGAAGGCGGCCGCCTGGCATGTTACTGACGCTGAGGCACGA
+
FFFFFFFFFFFFF:FFFFFFFFFFFFFFFFFFF,FFFFFFF:FFFFFFFFFFFFFFFFFFFF,FFF,FFFFFFFF:FFFFFFFFFFFFFFFFFFFFFFFFFFFFFFFFFFF:FFFFFFFFFFFFFFFFFFF:FFFFFFFFFFFFFF:FFFFFFFFFFFFFFFFFFFFFFFFFFFFFFFFF:FFFFFFFF:FFFFF:F,F:FFFFFFFFFFFF::FF,FFFFFFFFFFF,FFFFFFF:FF,FF::F,:FF,F
@A00769:42:HV3CFDRXX:1:2101:10285:23531 1:N:0:TTCACGAGAC+GTAACAATCT
GTGTCAGCCGCCGCGGTAATACGTAGGTGGCAAGCGTTGTCCGGATTTATTGGGCGTAAAGCGAGCGCAGGCGGTTTCTTAAGTCTGATGTGAAAGCCCCCGGCTCAACCGGGGAGGGTCATTGGAAACTGGGAGACTTGAGTGCAGAAGAGGAGAGTGGAATTCCATGTGTAGCGGTGAAATGCGTAGATATATGGAGGAACACCAGTGGCGAAGGCGGCTCTCTGGTCTGTAACTGACGCTGAGGCTCG
+
:FFFF,FFFFFFFFFFFFFFFFFFFFFFFFFFFFFFFFFFFFFFFFFFFFFFFFFFFFFFFFFFFFFFFFFFFFFFFFFFFFFFFFFFFFFF:,F:FFF:FFFFFFF:FFFFFF:FFFFFFFFFFFF:F:FFFFFFFFFFFFFFFFFFF:FFFFFFFFFFF,FFFFF::,FFFFFFFFFFFFFFFFFFFFFFFFFF:FFFF:FFFFFFF:FFFFFFFFF:FFFFFFF,:FFFFF:,FFFFFFFFFF:FFF:
@A00769:42:HV3CFDRXX:1:2101:26377:23531 1:N:0:TTCACGAGAC+GTAACAATCT
GTGTCAGCAGCCGCGGTAATACGTATGTTCCAAGCGTTATCCGGATTTATTGGGCGTAAAGCGAGCGCAGACGGTTATTTAAGTCTGAAGTGAAAGCCCTCAGCTCAACCGAGGAATTGCTTTGGAAACTGGATGACTTGAGTGCAGTAGAGGAAAGTGGAACTCCATGTGTAGCGGTGAAATGCGTAGATATATGGAAGAACACCAGTGGCGAAGGCGGCTTTCTGGACTGTAACTGACTTTGAGGCTCG
+
FFFFFFF:FFFFFFFFFFFFFFFFFFFFFFFFF:FFFFFFFFFFFFFFFFFFFFFFFFFFFFFFF:FFFFFFF:FFFFFFFFF,FFFFFFFFFFF::FFFFFF,FFFF:FFFFFF:F:,FFFF:FFFFFF:FFFFFFFFFF:FFFFFF:FFFFFFFFF:FFFFFFF:FFF,FFF::FFFFFFFFFFFFFFFFFFFF:FF::F:,FFFFF:FFFFF,,F,,:F,FF:F:FFFFF,FF:F:F,,F,FFFFFF,
@A00769:42:HV3CFDRXX:1:2101:25482:23547 1:N:0:TTCACGAGAC+GTAACAATCT
GTGCCAGCCGCCGCGGTAATTAGAAACCCCTGTAGTCCCTGTCTCTTAACACATCTCCGAGCCCACGAGACTTCACGAGACATCGCGTATGCCGTCTTCTGCTTGAAAAGGGGGGGGGGGGGGGGGGGGGGGGGGGGGGGGGGGGGGGGGGGGGGGGGGGGGGGGGGGGGGGGGGGGGGGGGGGGGGGGGGGGGGGGGGGGGGGGGGGGGGGGGGGGGGGGGGGGGGGGGGGGGGGGGGGGGGGGGGGGGG
+
FFFFF:FFF:FFFFFFFFFFFFFFFFFFFFF:FFFFF:FF:FFFFF:FFFFFFFFFFFFF:FFFFF:FFFF,FFFF:FFF,:F,,,,,:F:,FFF,FF:,F:,F,FF,:,,,,,F:F,,,FFFFF:FFF:FF:F:FF,FFFFFFFFFF,F:FF:FFFFFFFF:FFFFFFFFFFFFFFFFFFFFFFFFFFFFFFFFFFF:FFFFFFFFFFFFFFFFFFFFFFFFFFFFFFFFFFFFFFFFFFFFFFFFFFFF
@A00769:42:HV3CFDRXX:1:2101:8061:23688 1:N:0:TTCACGAGAC+GTAACAATCT
GTGTCAGCCGCCGCGGTAATACGTAGGTGGCAAGCGTTATCCGGAATTATTGGGCGTAAAGAGCGCGCAGGTGGTTAATTAAGTCTGATGTGAAAGCCCACGGCTTAACCGTGGAGGGTCATTGGAAACTGGTTGACTTGAGTGCAGAAGAGGGAAGTGGAATTCCATGTGTAGCGGTGAAATGCGTAGAGATATGGAGGAACACCAGTGGCGAAGGCGGCCTACTGGACGGTGACTGACGCTGAGGCTCG
+
FFFFFFFFFFFFFFFFFFFFFFFFFFFFFFFFFFFFFF,FFFFFFF:FFFFFFFFF:FFFF:FFFFFFFFFFFFFFFFFFFF:FFFFFFFFFFFFFFFFFFFFFFFFFFFFFFFFFFFFFF,FFFFFFFFFFFF::FFFFFFFFFFFF:FFF,FF,FFFFFFFFFFFFFFFFF,F,FFFFFFFFFFFFFFFFFFFFFFFFFFFFFFFF,F,:FFF,FFFFFF::FFF:FF,,FFFFFFFFFFF,F:,FFF,
@A00769:42:HV3CFDRXX:1:2101:16315:23891 1:N:0:TTCACGAGAC+GTAACAATCT
GTGTCAGCCGCCGCGGTAATACGGAGGATACGAGCGTTATCCGGATTTATTGGGTTTAAAGGGTGCGTAGGCGGGATGCCAAGTCAGCGGTCAAATACGGGGGCTCAACCTGCGTCCGCCGTTGAAACTGGCGTTCTTGAGTGGGCGAGAAGTACGCGGAATGCGTGGTGTAGCGGTGAAATGCATAGATATCACGCAGAACCCCGATTGCGAAGGCAGCGTACCGGCGCCCGACTGACGCTGAAGCACGA
+
FFFFFFFFFFFFFFFFFFFFFFFFFFFFFFFFF:FFFFFFFFFFFFF:FFFFFFFFFFFFFFFFFFFFFFFFFFFFFFFFFFFFFFFFFFFFFFFFFFFFFFFFFFFFFFFFFFFFFFFFFFFFFFFFFFFFFFFFFFFFFFFFFFFFFFFFFFFFFFFFFFFFFFFFFFFFFFFF:FFF:FFFFFFFFFFFFFF,FFFFFFF:FF:FF:,FFFFFFFFFFFFF,FFFFFFFFFFF:FFFFFFFF::FFF:
@A00769:42:HV3CFDRXX:1:2101:27507:23891 1:N:0:TTCACGAGAC+GTAACAATCT
GTGTCAGCCGCCGCGGTAATACGTAGGTGGCAAGCGTTGTCCGGATTTATTGGGCGTAAAGCGAGCGCAGGCGGTTTCTTAAGTCTGATGTGAAAGCCCCCGGCTCAACCGGGGAGGGTCATTGGAAACTGGGAGACTTGAGTGCAGAAGAGGAGAGTGGAATTCCATGTGTAGCGGTGAAATGCGTAGATATATGGAGGAACACCAGTGGCGAAGGCGGCTCTCTGGTCTGTAACTGACGCTGAGGCTCG
+
FFFFF:FFFFFFFFFFFFFFFF:FFFFFFFFFFFFFFFFFFFFFFFFFFFFFFFFFFFFFFFFFFFFFFFFFFFFFFFFFFFFFFFFFFFFFFFFFFFFFFFFFFFFFFFFFFFFFFFF:FFFFFFFFFFF:FFFFFFFFFFFFFFFFFFFF:FFFFFFFFFFFFFFFFFFFF:F:FFFFFFFFFFFFFFFFFFFFFFFFF:FFFFFFFFFFFFFFFFFFFFFFFFFFFFFFFFF,FFFFF:FFFFFFFF,
@A00769:42:HV3CFDRXX:1:2101:1714:23907 1:N:0:TTCACGAGAC+GTAACAATCT
GTGTCAGCAGCCGCGGTAATACGTAGGTGGCAAGCGTTGTCCGGAATTATTGGGCGTAAAGGGCTCGCAGGCGGTTTCTTAAGTCTGATGTGAAAGCCCCCGGCTCAACCGGGGAGGGTCATTGGAAACTGGGAAACTTGAGTGCAGAAGAGGAGAGTGGAATTCCACGTGTAGCGGTGAAATGCGTAGAGATGTGGAGGAACACCAGTAGCGAAGGCGACTCTCTGGTCTGTAACTGACGCTGAGGAGCG
+
FFFFFFFFFFFFFFFFFFFFFFFFFFFFFFFFFFFFFFFFFFFFFFFFFFFFFFFFFFFFFFFFFFFFFFFFFFFFFFFFFFFFFFFFFFFFFFFFFFFFFFFFFFFFFFFFFFFFFFFFFFFFFFFFFFFFFFFFFFFFFFFFFFFF:FFF:F:FFFFFFFFFFFFFFFFFFFFFFFFFFFFFFFFFFFF:FFFFFF:FFFFFFFFF:F:F:FFF:F,FFFF:FF,FFFFFFFFFFF:F,FFFFF,FF,,
@A00769:42:HV3CFDRXX:1:2101:31204:24001 1:N:0:TTCACGAGAC+GTAACAATCT
GTGTCAGCCGCCGCGGTAATACGTAGGTGGCAAGCGTTGTCCGGATTTATTGGGCGTAAAGCGAGCGCAGGCGGTTTCTTAAGTCTGATGTGAAAGCCCCCGGCTCAACCGGGGAGGGTCATTGGAAACTGGGAGACTTGAGTGCAGAAGAGGAGAGTGGAATTCCATGTGTAGCGGTGAAATGCGTAGATATATGGAGGAACACCAGTGGCGAAGGCGGCTCTCTGGTCTGTAACTGACGCTGAGGCTCG
+
F:FFFFFFFFFFFFFF:FFFFFF:FFFFFFFFFFFFFFFFFFFFFFFFFFFFFFFFF:FFFFFFFFFFFFFFFFFFFFFFFFFFFFFFFFFFFFFFFFFFFFFFFFFFFFFFFFFFFFFFFFFFFFF:FFFFFFFFF:FFFFFFFFFF,:FF:F::FFFFF:FFF:FFFFFFFFFFFFFF:FFFFFFFFFFFFFF:FF:FF:FFF:FFF::FF:FFFFFFFFFFFFF:FF:,F,FFFFFFFFFF:F,FFF,
@A00769:42:HV3CFDRXX:1:2101:8657:24032 1:N:0:TTCACGAGAC+GTAACAATCT
GTGCCAGCAGCCGCGGTAATTAGAAACCCCTGTAGTCC
+
FFFFFFFFFFFFFFFFFFFFFFFFFFFFFFFFFFFFFF
@A00769:42:HV3CFDRXX:1:2101:27959:24048 1:N:0:TTCACGAGAC+GTAACAATCT
GTGCCAGCCGCCGCGGTAATACGTAGGTGGCAAGCGTTGTCCGGATTTATTGGGCGTAAAGCGAGCGCAGGCGGTTTCTTAAGTCTGATGTGAAAGCCCCCGGATCAACCGAGGAGGGTCATTGGAAACTGGGAGACTTGAGTGCAGAAGAGGAGAGTGTAATTCAATGTGTATCGGTGAAATGCGTAGATATATGGAGGAACACCAGTGGCGAAGGCGGCTCTCTGGTCTGTAACTGACGCTGAGGCTCG
+
FF:F,F,F:FFF:,,F,:F,F,:FFF:F,,FFF,F:F:FFF,:FF:,FF,F::,F::FFF,:FF,FFFFFFFF:F:,FFFF:,F:FFF:,F,FFFFFF,:,FF,,FFFFF:FFF:FFF,FF:FF:FFFFF,FFFFFFFF:F::F,FFFFFF,,FFF,,F,F,,,F:F,F::FF,:,F,FF:FF:,F,F,FFFFFFFFFFFFFF:F,F,FFF,FFFFFFFFFFFF:FFFFFFFF:,FFFF:F:FFFF,FFF,
@A00769:42:HV3CFDRXX:1:2101:2627:24079 1:N:0:TTCACGAGAC+GTAACAATCT
GTGTCAGCAGCCGCGGTAATACGTAGGTGGCAAGCGTTGTCCGGATTTATTGGGCGTAAAGCGAGCGCAGGCGGTTTCTTAAGTCTGATGTGAAAGCCCCCGGCTCAACCGGGGAGGGTCATTGGAAACTGGGAGACTTGAGTGCAGAAGAGGAGAGTGGAATTCCATGTGTAGCGGTGAAATGCGTAGATATATGGAGGAACACCAGTGGCGAAGGCGGCTCTCTGGTCTGTAACTGGCGCTGAGGCTCG
+
FFFFFFFFFFFFFFFFFFFFFFFFFFFFFFFFFFFFFFFFF:FFFFFFFFFFFFFFFFFFFFFFFFFFFFFFFFFFFFFFFFFFFFFFFFFFFFFFFFFFFFFFFFFFFFFFFFFFFFFFFFFFFFFFFFFFFFF:FFFFFFFFFFFFFFFFFFFFFFFF,FFFFFFFFFFFFFFFFFFFFFFFFFFFFFFFFFFF:FFFFFFFFFFFFFFFFFFFFFFFFFFFFFFFFFFFF:FFFFFFFFFFFFFFFFF
@A00769:42:HV3CFDRXX:1:2101:24352:24158 1:N:0:TTCACGAGAC+GTAACAATCT
GTGTCAGCCGCCGCGGTAAAATGGAAATTAGATACCCTGGTAGTCCCTGTCTCTATACACATCTCCGAGCCCACGAGACTTCACGAGACATCTCGTATGCCGGCTTCTGCTTGAATAGGGGGGGGGGGGGGGGGGGGGGGGGGGGGGGGGGGGGGGGGGGGGGGGGGGGGGGGGGGGGGGGGGGGGGGGGGGGGGGGGGGGGGGGGGGGGGGGGGGGGGGGGGGGGGGGGGGGGGGGGGGGGGGGGGGGGG
+
FF:FFFFFFFFFFFFFFFFFFFFFFFFFFFFFFFFFFFFFFFF:FFFFFFFFFFFFFFFFFF:FFFFFFFFFFFFFFFFFFFFFFF:FFF,:,:F:FFF,:F,F:,:,F::FF,F,,,,,FFFF:FF:F::F,FFFFFF:FFFF:FF:FFFFFFFFFFFFFFFFFFFFFFFFFFFFFFFFFFFFFFFFFFF::FFFFFFFFFFFFFFF:FFFFFFFFFFFFFFFFFFFFFFFFFFFFF:FFFFFFF:FFFF
@A00769:42:HV3CFDRXX:1:2101:22390:24173 1:N:0:TTCACGAGAC+GTAACAATCT
GTGCCAGCCGCCGCGGTAATACGTATGTTCCAAGCGTTATCCGGATTTATTGGGCGTAAAGCGAGCGCAGACGGTGATTTAAGTCTGAAGTGAAAGCCCTCAGCTCAACTGAGGACTTGCTTTGGAAACTGGATGACTTGAGTGCAGTAGAGGAAAGTGGAACTCCATGTGTAGCGGTGAAATGCGTAGATATATGGAAGATCACCAGTGGCGAAGGCGGCTTTCTGGACTGTAACTGACGTTGAGGCTCG
+
FFFFFFFFFFFFFFFFF:FFFFFFFFFFFFFFFFFF:F,,F,FFFF,,FF,F,FFFFFFFFFFFFFFFFFFFFFF,FFFFFF:FFF:FFFFF,FFFFFFFF:FF:FFFFFFFFF,,FFF:FFFFF,F,F,FF:FFF,FFFFF:F,,F,:FFFF:::::FFF,FFFFF:FFFF,FFFFFFF,,FF:FF,FF:::F,FFF:FF,FFF::FFFFFFFFFFFFF::,F:FFFFFFFFF,FFFF:FF:,F:FF:F,
@A00769:42:HV3CFDRXX:1:2101:15555:24236 1:N:0:TTCACGAGAC+GTAACAATCT
GTGGCCAGCCGCCGCGGTAATACGTATGTTCCAAGCGTTATCCGGATTTATTGGGCGTAAAGCGAGCGCAGACGGTTATTTAAGTCTGAAGTGAAAGCCCTCAGCTCAACTGAGGAATTGCTTTGGAAACTGGATGACTTGAGTGCAGTAGAGGAAAGTGGAACTCCATGTGTAGCGGTGAAATGCGTAGATATATGGAAGAACACCAGTGACGAAGGCGGCTTTCTGGACTGTAACTGACGTTGAGGCT
+
FFFFFFFFFFFFFFFFFFFFFFFFFFFFFFFFFFFFFFFFF:FFFFF,FFFFFFFFFFFFFFFFFFFFFFFFFFFFFFFFFFFFFFFFFFFFFFFFFFFFFFFFFFF:FFFFFFF:FFFF::FFFFFFFFFFFFFFFFFFFFFFFFFFFFFFFFF:FFFFFFFFFFFFFFFFFFFFFFFF:FFFFFFFF:FF:FFFFFFFFFFF,FFF,F,,F,FFF,FF,FFFF:FFFF,FF:F,FF:,F,FFF:FFF:
@A00769:42:HV3CFDRXX:1:2101:2962:24251 1:N:0:TTCACGAGAC+GTAACAATCT
GTGTCAGCAGCCGCGGTAATACGTAGGTGGCAAGCGTCGTCCGGATTTACTGGGTGTAAAGGGCGTGCAGCCGGAGAGACAAGTCAGATGTGAAATCCACGGGCTCAACCCGTGAACTGCATTTGAAACTGTTTCCCCTGAGTGTCGGAGAGGTAATCGGAATTCCTTGTGTAGCGGTGAAATGCGTAGATATAAGGAAGAACACCAGTGGCGAAGGCGGATTACTGGACGATAACTGACGGTGAGGCGCG
+
::FF:F:FF:FF,FFFFF:FFFF:FF::FF:FFF:FFF:FFF,FFFFFFFF,F:FF,F::,FFFFF:FF:FFFFFFFFFFFFF,FF:FFFFFFF,FFFF::FF,FF:FFFFFFFFFFFF:F,FF::FFFF,:FF,FF:::FFFFFFFFF,FFFFFFFFFFFFFFFFFFFFFFFFFFF:FFFFF,FFF:FF,F,FFFFF:FF:F:F::FFF,FFFFFFFFFF:FF,,F:FF:FFFFFFFFFFFFFFF,F:F,
@A00769:42:HV3CFDRXX:1:2101:20763:24298 1:N:0:TTCACGAGAC+GTAACAATCG
GTGTCAGCAGCCGCGGTAATACGTAGGGTGCGAGCGTTGTCCGGAATTACTGGGCGTAAAGAGCTCGTAGGTGGTTTGTCGCGTCGTCTGTGAAATACCAATGCTTAACGTTGGTCGTGCAGGCGATACGGGCATTACTTGAGTGCTGTAGGGGTAACTGGAATTCCTGGTGTAGCGGTGAAATGCGCAGATATCAGGAGGAACACCGATGGCGAAGGCAGGTTACTGGGCAGTTACTGACGCTGAGTAG
+
FFFF:F:F:FFFFFFFFFFFFFF:FFFFFFFFFFFFFFFFFFFFFFFFFFF:FFFFFFFF:FFFFFFFFFFF:FFFFFFFFFFFFFFF:FFFFFFFFFFFFFFFFFFFFFFFFFFFFFFFFFFFFFFFFFFFFFFFFFFFFFFFFF:FFFFFFFFFFFFFF:FFFFFFFFFFF:FFFFF:FFFFFFFFFFFFFFFFFFFF:,:F:FFF,:FFFFFFFFFFF,FFFFFFFFFFFFFFFFFF,,FFFFF,FF
@A00769:42:HV3CFDRXX:1:2101:25952:24298 1:N:0:TTCACGAGAC+GTAACAATCT
GTGTCAGCAGCCGCGGTAATACGTAGGTGGCAAGCGTTGTCCGGATTTATTGGGCGTAAAGCGAGCGCAGGCGGTTTCTTAAGTCTGATGTGAAAGCCCCCGGCTCAACCGGGGAGGGTCATTGGAAACTGGGAGACTTGAGTGCAGAAGAGGAGAGTGGAATTCCATGTGTAGCGGTGAAATGCGTAGATATATGGAGGAACACCAGTGGCGAAGGCGGCTCTCTGGTCTGTAACTGACGCTGAGGCTCG
+
FFFFFFFFFFFFF:FFFFFFFFFFFFFFFFFFFFFFFFFFF:FFFF:FF:FFFFFFFFFFFFFFFFFFFFFFFFFFFFFFFFFF:FFFFFFF::FFFFFFFFFFF:FFFFFFFFFFFFFFFFFFFFFFFFF:FFFF:FFFFFFF:FF::FFFFF:FFFFFF:FFFF,F:FFFFFFFF:FF,,FF,F::F:,:,FFFFFFF:FF,F:,F:F,FF,:F:FFFFFFFFFFFF:FFFF,:FF:FF:FF:F,:FFF
@A00769:42:HV3CFDRXX:1:2101:15998:24439 1:N:0:TTCACGAGAC+GTAACAATCT
GTGCCAGCAGCCGCGGTAATACGTATGTTCCAAGCGTTATCCGGATTTATTGGGCGTAAAGCGAGCGCAGACGGTTATTTAAGTCTGAAGTGAAAGCCCTCAGCTCAACTGAGGAATTGCTTTGGAAACTGGATGACTTGAGTGCAGTGGGGGTAAGTGGAACTCCATGGGTAGCGGGGAGGGGGGGAGGTGGGTGGGAGTGGTCGAGTGGCGGGGGCGGCTTGGGGGGCTGTGGGGGTGGTTGAGGCTCG
+
FFFF,FFFFFFFFFFFFFFFFFFFFFFFFFFFFF:F:FF:F:FFFF::F:FFFFFFFF,FFFFFF:FFFFF,FF,F,FFFFFFFFF:FF:FF:F:FF,FFF:F,,:,:,,F:FF:::FF,F:FFF,,,:FFF:FF:,F:F,F:F,FFF,:,FF,FFFFFF,,,,,,,:F,FF,F:FF,F,,,,F:F:,F,,,,,FFF,,F:,F,,:,F,FF,F,,FF,FF,,,:,,FF,,:F:,,,,F,,FF,F,F:,:,:
@A00769:42:HV3CFDRXX:1:2101:1072:24455 1:N:0:TTCACGAGAC+GTAACAATCT
GTGTCAGCCGCCGCGGTAATACGTAGGGTGCGAGCGTTGTCCGGAATTATTGGGCGTAAAGAGCTTGTAGGCGGTTTGTCGCGTCTGCTGTGAAAGACCGCGGCTTAACACCGGTTCTGCAGAGGGTACTGTCATACTAGAGTGTGGTAGTGGAGACTGGAATTCCTGGTGTAACGGTGAAATGCGAAGATATCAGGAGGAACACCGATGGCGAAGGCAGGTCTCTGGGCAAGTACTGACGCTGAGAAGCG
+
FFFFFFFFFFFFFFFFFFFFFFFFFFF:FFF:FFFFFFFFFFFFF,F:FFFFFFFFFFFFFFF,:,F,FFFFFFF:F:,,:FFFFFF,FFFFFF:FFFF,,FFFFFFFF,:,FF:,FFFFFF,FF,FFF,F,:F,,FFFFFFFF,FFFFF,F:FFF:FFF:FFFFFFFFFFFF:FFFFF:FFFFFF,FFFFFF,,FFF,FFFFFF:,:FFF:FFFFF,,FFFFFFFF:,F:,,,FFF:F,:,FFFFFF,F,
@A00769:42:HV3CFDRXX:1:2101:7337:24471 1:N:0:TTCACGAGAC+GTAACAATCT
GTGCCAGCCGCCGCGGTAATACGTAGGTGGCAAGCGTTGTCCGGATTTATTGGGCGTAAAGCGAGCGCAGGCGGTTTCTTAAGTCTGATGTGAAAGCCCCCGGCTCAACCGGGGAGGGTCCTTGGAAACTGGGAGACTTGAGTGCAGAAGAGGAGAGTGGAATTCCATGTGTAGCGGTGAAATGCGTAGATATATGGAGGAACACCAGTGGCGAAGGCGGCTCTCTGGTCTGTAACTGACGCTGAGGCTCG
+
FFFFFFFFFFFFFFFF:FFFFFFFFFFFFFFF,FFFF,FFFFFFFFFFFFFFFFFFFFFFFFFFFFFFFFFFFFFFFFFFFFFFFFFFFF:FF:FFFFFFFFFFFF:FF:FFFFFFFFFF,FFFFF,FFFFFFFFF::FFFFFFFFFFFFF:FF:FFFFFFFFFFFFFFFFFFFFFFFFFF,FFFFF:FF:FFFFFFFFFF:FF,FFFFFFFF,FF,FFFFFFFFFFFFF::F,FFFF:F,FFFFFFFFFF
@A00769:42:HV3CFDRXX:1:2101:28492:24471 1:N:0:TTCACGAGAC+GTAACAATCT
GTGTCAGCAGCCGCGGTAATACGTATGTTCCAAGCGTTATACGGATTTATTGGGCGTAAAGCGAGCGCAGACGGTTATTTAAGTATGGAGTGAAATCCCTCAGCTCAACTGAGGAATTGCGTGGGAAACTGGATGACTTGAGTGCAGTAGAGGAAAGTGGAAATCCATGTGTAGCGGTGAAATTCGTAGATATATGGAAGAACACCAGTGGCGAAGGCGGCTCTCTGGAATGTAACTGACGATGAGGCTCG
+
FFFFFFFFFFFFFFFFFFFFFFF:F:FFFF:,FFFFFF,F,FFFF,FFF,FFFFFFFFFFFFF,FFF,FFFFFF,,,FF,FF,F,:F,:FFFFFF,FFF,F,FFFFFFF,:FFFFF,FF:,F,,,FFFFF:,,:F:FFFFFFF,F,,,FFFFFF,FFFFFFF,FFF,,FFFFFF,:FFFFFFF,FFFF:FFFFF,FFF:F:FFFFFFFFFFFFFFFFFFFFF,FFFFFF,:F::FFFFFF,FFFFF:,,F,
@A00769:42:HV3CFDRXX:1:2101:15194:24518 1:N:0:TTCACGAGAC+GTAACAATCT
GTGTCAGCCGCCGCGGTAATACGTAGGTGGCAAGCGTTGTCCGGATTTATTGGGCGTAAAGCGAGCGCAGGCGGTTTCTTAAGTCTGATGTGAAAGCCCCCGGCTCAACCGGGGAGGGTCATTGGAAACTGGGAGACTTGAGTGCAGAAGAGGAGAGTGGAATTCCATGTGTAGCGGTGAAATGCGTAGATATATGGAGGAACACCAGTGGCGAAGGCGGCTCTCTGGTCTGTAACTGACGCTGAGGCTCG
+
FFFFFFFF:FFFFFFFFFFFFFF,FFFFFFFFFFFFFFFFFFFFFFFFFFFFFFFFFFFFFFFFF:FFFFFFFFFFFFFFFFFFFFFFFFFFF:FFFFFFFFFFFFFFFFFFFFF:FFFFFFFFFFFFFFFFFFFFFFFFFFFFFFFFFFFFFFFFFF:FFFF:FF:FFFFFFFF:FFFFFFFFF:FFFFFFF:FFFFFFF:FFFFFFFFFFFF:FFFF:FFFFFFFFFFF:F,FFF:FFFFF:FFFFFF,
@A00769:42:HV3CFDRXX:1:2101:6271:24627 1:N:0:TTCACGAGAC+GTAACAATCT
GTGTCAGCAGCCGCGGTAATACGTAGGTGGCAAGCGTTATCCGGATTTATTGGGCGTAAAGGGAACGCAGGCGGTCTTTTAAGTCTGATGTGAAAGCCCCCGGCTCAACCGGGGAGGGTCATTGGAAACTGGGAGACTTGAGTGCAGAAGAGGAGAGTGGAATTCCATGTGTAGCGGTGAAATGCGTAGATATATGGAGGAACACCAGTGGCGAAGGCGGCTCTCTGGTCTGTAACTGACGCTGAGGCTCG
+
F:FFFFFFF,FFFFFFFFFFFFF,FFFFFFFFFFFFFFFFF,FFF,FFFFFFFFFFFFFFFFFFFFFFFFFFFFFFFFFF,FFFFFFFFFFFFF:FF:FFF:FFFFFFFFFFFFFFFFFFFFFF:F,FFFFFFFFFFFFFFFFFFFFFFFFFFFFFFFFFFFFFFFFFFFFFFFFFFFFFFFFF:FFFFFFFF,FFFFFFFFFFFFFFFFFFFFFFFFF:FFFFFFFFFFFFFFF:FFFF:FF:FF,FFF,
@A00769:42:HV3CFDRXX:1:2101:18756:24674 1:N:0:TTCACGAGAC+GTAACAATCT
GTGTCAGCCGCCGCGGTAATACGTAGGTGGCAAGCGTTGTCCGGATTTATTGGGCGTAAAGCGAGCGCAGGCGGTTTCTTAAGTCTGATGTGAAAGCCCCCGGCTCAACCGGGGAGGGTCATTGGAAACTGGGAGACTTGAGTGCAGAAGAGGAGAGTGGAATTCCATGTGTAGCGGTGAAATGCGTAGATATATGGAGGAACACCAGTGGCGAAGGCGGCTCTCTGGTCTGTAACTGACGCTGAGGCTCG
+
FFF:FFFFFFFFFFFFFF:F:FFFFFFFFFFFFF,FFFFFFFFFF,F,FFFFFF:FFFFFFF:FFFFFFFFFFFFFFFFFFF,F:FFFFFFFF,FFFFFFFFFFFFFFFFFFFFFFF:FF:FFFFFFFF:FFFFFFFFFFFFFFF:FFFFFFFFFFFFFFFF:FFFFFFFFFFFFFFFF:FFFFFFF:FFF:FFFF,FFFF:FFFFF:::FFFFFF:FFFFFFFFFFFFFF,F:FFFFFFF:FFFFFFFFF
@A00769:42:HV3CFDRXX:1:2101:2826:24706 1:N:0:TTCACGAGAC+GTAACAATCT
GTGTCAGCAGCCGCGGTAATACGTAGGTGGCAAGCGTTGTCCGGATTTATTGGGCGTAAAGCGAGCGCAGGCGGTTTCTTAAGTCTGATGTGAAAGCCCCCGGCTCAACCGGGGAGGGTCATTGGAAACTGGGAGACTTGAGTGCAGAAGAGGAGAGTGGAATTCCATGTGTAGCGGTGAAATGCGTAGATATATGGAGGAACACCAGTGGCGAAGGCGGCTCTCTGGTCTGTAACTGACGCTGAGGCTCG
+
FFFFFFFFF:FFFFFFFFFFFFFFFFF:FFFFFFFFF:FFFFFFF,FFFFFFFFFFFF,FFFFFF:FFFFFF:FFFFFFFFF:F,FFFFFFF,::FFFFFFFFFFFF:FFFF:FF:FFFF,FFF:FFFFFF:FFFF,FFFFFFFFF:FFFFFFFF:FFFFFF,FFF:F::FFFFFFFFFFFFFF:F:FF,F,FFFFFFFF,FF,FFFFFFFFFFFF,:FF:FF:FF,FF,F:F,,FFFF:FFFFFFFFFF:
@A00769:42:HV3CFDRXX:1:2101:20157:24846 1:N:0:TTCACGAGAC+GTAACAATCT
GTGTCAGCCGCCGCGGTAATACGTAGGTGGCAAGCGTTGTCCGGATTTATTGGGCGTAAAGCGAGCGCAGGCGGTTTCTTAAGTCTGATGTGAAAGCCCCCGGCTCAACCGGGGAGGGTCATTGGAAACTGGGAGACTTGAGTGCAGAAGAGGAGAGTGGAATTCCATGTGTAGCGGTGAAATGCGTAGATATATGGAGGAACACCAGTGGCGAAGGCGGCTCTCTGGTCTGTAACTGACGCTGAGGCTCG
+
FFFFFFFFFFFFFFFFFFFFFFFFFFFFFFF:FFFFFFFFFFFFFF::FFFFFFFFFFF:FFFFFFFFFFFFFFFFFFFFFFFFFFFFFFFFFFFFFFFFFFFFFFF,FFFFFF,FFFFFFFFFFFFFFFFF:FFFFFFFFFFFF:FF:FFFF,FFFFFFFFFFFFFFFFFFFFFFFFFFFFFFFFFF:FFFFFFFFFFFFFFFF,FFFFFFFFF:FF:FFFFFFFFFFFFFF:FFFFFFFFFFFF::FF,
@A00769:42:HV3CFDRXX:1:2101:28583:24846 1:N:0:TTCACGAGAC+GTAACAATCT
GTGCCAGCAGCCGCGGTAATACGTATGTTCCAAGCGTTATCCGGATTTATTGGGCGTAAAGCGAGCGCAGACGGTTATTTAAGTCTGAAGTGAAAGCCCTCAGCTCAACGGAGGAATTGCTTTGGAAACTGGATGACTTGAGTGCAGTAGAGGAAAGTGGAACTCCATGTGTAGCGGTGAAATGCGTAGATATATGGAAGAACACCAGTGGCGAAGGCGGCTTTCTGGACTGTCACTGACGTTGAGGCTCG
+
FFF,FFFFFFFFFFFFFFFFFFF:F:FFFFFFFFFFFFFFFFFFFFFFFFFFFF:FFFFFFFFFFFFFFF:FFFFFFFFFFFFFFFFFFFFFFFFFFFFFFFFFFFFF:,:FFFFFFFFFFF:FFFFFF:FFFFF:F:FFFFFFF:FFFFFFFFFFFFFFFFFFFF:FFFFFFF,FFFFFFFFFFFFFFFFFF,FF:F,F:,FFFFFFFFFFFFFFFFFFF:,:F,FFF,FF:FFFF:FFFFFFFFFFFF:
@A00769:42:HV3CFDRXX:1:2101:10185:24893 1:N:0:TTCACGAGAC+GTAACAATCT
GTGTCAGCCGCCGCGGTAATACGGAGGATGCGAGCGTTATCCGGATTTATTGGGTTTAAAGGGTGCGCAGGCGGTCTGTTAAGTCAGCGGTCAAAGCCCGGGGCTCAACCCCGGCCCGCCGTTGAAACTGGCAGTCTCGAGTTGGAGAGAAGTATGCGGAATGAGCGGTGTAGCGGTGAAATGCATAGATATCGAGCAGAACTCCGATTGCGAAGGCAGCATGCCTGCTCCACACTGACGCTGAGGCACGA
+
FFFFF::FFFFFFFFFFFFFFFF,FFFFFFF,FFFFFFFFFFFFF,FFFF:FFF:::FF:F:F,FFFFFFF:FFF,FFFFF:FFF,FF:FFFFFFFF:FF:FFFFFFFFFFFFF,FFF,FFFFFFFFFFFFFFFFF,,F,FFFFFFFFFFFFFFFFF,FFFFF,FF:F:F:F:F:F,F,,F,:FF,FF,F:F,F,:F:FF:FFFFFF,FFFF,FFFFFFFFFFFF,:FF:,,FFF,,FFFFFFFFFFF::F
@A00769:42:HV3CFDRXX:1:2101:3549:24956 1:N:0:TTCACGAGAC+GTAACAATCT
GTGTCAGCCGCCGCGGTAATACGTAGGTGGCAAGCGTTGTCCGGATTTATTGGGCGTAAAGCGAGCGCAGGCGGTTTCTTAAGTCTGATGTGAAAGCCCCCGGCTCAACCGGGGAGGGTCATTGGAAACTGGGAGACTTGAGTGCAGAAGAGGAGAGTGGAATTCCATGTGTAGCGGTAAAATGCGTAGATATATGGAGGAACACCAGTGGCGAAGGCGGCTCTCTGGTCTGTAACTGACGCTGAGGCTCG
+
FFFFFFFFFFFFFFFFFFFFFFFFFFFFFFFFFFFFFFFFFFFFFF:FFFFFFFFFFFFFFFFFFFFFFFFFFFFFFFFFFFFFFFFFFFFFF:FFFFFFFFFFFFFFFFFFFFFFFFFFFFFFFFFFFFFFFFFFFFFFFFFFFFFFFFFFFFFFFFFFF:FFFFFFFFFFFFFFFFFFFFFFFFFFFFFFFFFFFFFFFFFFFFFFFFFFFFFFFFFFFFFFFFFFFFFFFF,FFFFFFFFFFF:FFF:
@A00769:42:HV3CFDRXX:1:2101:4643:25066 1:N:0:TTCACGAGAC+GTAACAATCT
GTGTCAGCCGCCGCGGTAAATTAGATACCCCGGTAGTCC
+
FFFFFFFFF:FFFFFF:FFF:FFFFFF:F:FFFFFFFF:
@A00769:42:HV3CFDRXX:1:2101:18701:25113 1:N:0:TTCACGAGAC+GTAACAATCT
GTGTCAGCAGCCGCGGTAATACGTAGGTGGCAAGCGTTGTCCGGATTTATTGGGCGTAAAGCGAGCGCAGGCGGTTTCTTAAGTCTGATGTGAAAGCCCCCGGCTCAACCGGGGAGGGTCATTGGAGACTGGGAGACTTGAGTGCAGAAGAGGAGAGTGGAATTCCATGTGTAGCGGTGAAATGCGTAGATATATGGAGGAACACCAGTGGCGAAGGCGGCTCTCTGGTCTGTAACTGACGCTGAGGCTCG
+
FFFFFFFFFFFFFFFFFFFFFFFFFFFFFFFFFFFFF:FFFFFF:F,FFFFFFFFF:F:FF:FFFFFFFFFFFFFFFFFFFFFFF:FFFFFFFF:FFFFFFFFFFFF:FFFFFFFFFFF:F:FFFFFFFFFFFFFFFF:FFFFFFFFF,:,FFFFFFFFFFFFFFF,FFFFFFFFFFFF,FF,F,F:FF:FFFFFFF:FFF,F,FFFFF:FFFFFF:F::FFF:FFF:FFFFFFFF::FF,FFFFF,FFF,
@A00769:42:HV3CFDRXX:1:2101:7934:25128 1:N:0:TTCACGAGAC+GTAACAATCT
GTGCCAGCAGCCGCGGTAATACGTAGGTGGCAAGCGTTGTCCGGATTTATTGGGCGTAAAGCGAGCGCAGGCGGTTTCTTGAGTCTGATGTGAAAGCCCCCGGCTCAACCGGGGAGGGTCATTGGAAACTGGGAGACTTGAGTGCAGAAGAGGAGAGTGGAATTCCATGTGTAGCGGTGAAATGCGTAGATATATGGAGGAACACCAGTGGCGAAGGCGGCTCTCTGGTCTGTAACTGACGCTGAGGCTCG
+
FFFFFFFFFFFFFFFFFF:F:FFFFF:FFFFFFFFFFF:FFFFF:F:FFFFFFFFFFFFFFFFFFFFFFFFFFFFFFFFFFFFF::FFFFFFFFFFFFFFFFFFFFFF:FFFFFFFFF:FFF:FFF:FFFFFFFFFFFFFFFFFF:FF,FFFFFFFFFFFFFFFFFFFFFFFFFFFFFFF,:FFFF:FFFFFFFF:FFFFFFFFFF,FFFFFFFFFFFFFFFF,FFFFFF:FFFFFFF:FFFF:FF,FFF,
@A00769:42:HV3CFDRXX:1:2101:4906:25144 1:N:0:TTCACGAGAC+GTAACAATCT
GTGTCAGCAGCCGCGGTAATACGTAGGTGGCAAGCGTTATCCGGAATGATTGGGCGTAAAGGGTGAGCAGGCGGTTCTTCAAGTCATGAGTGAAAGGCAGAAGCTTAACTTCTGTTGGCTGATGAGACTGGAGAACTTGAGTACAGGAGAGGGCGGCGGAACTCCATGTGTAGCGGTAAAATGCGTAGAGATATGGAAGAACACCAGTGGCGAAGGCGGCCGCCTGGACAGAAACTGACGCTCAGGCACGA
+
FFFFFFFFFFFFFFFFFFFFFFF,FFFFFFFFFFFFFFFFFFFFFFFFFF,FFFFF,FFFFFFFFFFFFFFFFFFFFFFFFFFFFFFF:FFFFFFFFFFFFFFFFFFFFFFFFFFFFFFFFFFFFFFFFFFFFFFFFFFFFFFFFFFFFFFFFFFFFFFFFFFFF,FFFFF,FFFFFFFF,FFFFFFFF,:FFFFFFFFFF:FF,FFFFFFFFF,FFF:F,FFF,FFFF,:FFFFF::F,FFF:,,FFFF:
@A00769:42:HV3CFDRXX:1:2101:2682:25175 1:N:0:TTCACGAGAC+GTAACAATCT
GTGTCAGCCGCCGCGGTAATACGTATGTTCCAAGCGTTATCCGGATTTATTGGGCGTAAAGGGCTCGTAGGCGGTTCTTCAAGTCATGAGTGAAAGGCAGAAGCTTAACTTCTGTTGGCTGATGAGACTGGAGAACTTGAGTACAGGAGAGGGCGGCGGAACTCCATGTGTAGCGGTAAAATGCGTAGAGATATGGAAGAACACCAGTGGCGAAGGCGGCCGCCTGGACTGAAACTGACGCTCAGGCACGA
+
FFFFFFFFFFFFFFFFFFFFFFFFFFFFFFFFFFFFFFFF,FFFFFFFFFFFFFFFFFFFFFF:FFF:FFFFFFFF:FF,FFFFFFFFFFFFFFF,FFFFFFFFF:FFFFFFFFFFFFFFFFF:,FF:FFF::FFFFFFF,FFFFFF:FFFFFFFFFFFFFFF,FF:FFFFFFFF,FFF:FF::FFFFF:FF:FFFF,FF:,FF:F::FFF:FF,FFF:F,:,FFFFFF,F:FFF::FF:F:FF,,:,::F
@A00769:42:HV3CFDRXX:1:2101:26395:25191 1:N:0:TTCACGAGAC+GTAACAATCT
GTGTCAGCAGCCGCGGTAATACGGAGGGTGCGAGCGTTAATCGGAATTACTGGGCGTAAAGCGCTCGTAGGCGGTATGTCAAGTCAAGGGTGAAATCCCCGCGCTCAACGTGGGAACTGCCCTTGAAACTGGCAAACTGGAGTGTGTGAGAGGATAGTGGAATTCCAGGTGTAGGAGTGAAATCCGTAGATATCTGGAGGAACATCAGTGGCGAAGGCGACTATCTGGCACATAACTGACGCTGAGGAGCG
+
FFFFFFFFFFFFFFFFFFFFFFFFFFFFFFFFFFFFFFFFFFFFFFFFFFFFFFFFFFFFFFFFFFF:FFFFFFFFFF:FFFFFFFFFFFFFFFFFFFFFFFFFFFFFFFFFFFFFFFFFFFFFFFFFFFFFFFF:FFFFFFFFFFFFFFFFFFF:FFFFFFFFF:FFFFFFFF,FFFF:F:F:FFFFFFFFFFFFFFFFF:F:FFFFF:FFFFFFFFF::FFFFFF::FFFFFF:FFFFFFFFFFFFFFF
@A00769:42:HV3CFDRXX:1:2101:24035:25269 1:N:0:TTCACGAGAC+GTAACAATCT
GTGCCAGCAGCCGCGGTAATACGGAGGATGCGAGCGTTATCCGGATTTATTGGGTTTAAAGGGTGCGTAGGCGGACAGTCAAGTCAGCGGTAAAAATGCGGTGCTCAACGCCGTACAGCCGTTGAAACTGGCAGTCTTGAGTGGGCGAGAAGTATGCGGAATGCGTGGTGTAGCGGTGAAATGCATAGCTATTAGGAGGACCACCAGTGGCGAAGGCGGCTGTCTGGACTGTAGCTGACGGTGAGGCTCGA
+
FFFFFFFFFFFFFFFFFFFFFFFFFFFFFFFFFFFFFFFFF:FFFF,,:F:FFFFFFFFFFFFFFFFFFFFFFFFFFFFFFFFFFFF:FFFF::FFFFFFFFFFFFF:FFF:FF,FFFFFFFFF:,::FFFF,F:FFFFFFFFFFFFFF,,FF,FFFFF:,,F:F:FF:F:,FFFFFFF,,,FF,:,F,F,,F,FFFFFF,:,F,:FFF:FF,,FF:FF:F,,F,FF,,,FF,,,:F:,F::FFF:,,:F,
@A00769:42:HV3CFDRXX:1:2101:21477:25316 1:N:0:TTCACGAGAC+GTAACAATCT
GTGTCAGCAGCCGCGGTAATACGTATGTTCCAAGCGTTATCCGGATTTATTGGGCGTAAAGCGAGCGCAGACGGTTATTTAAGTCTGAAGTGAAAGCCCTCAGCTCAACTGAGGAATTGCTTTGGAAACTGGATGACTTGAGTGCAGTAGAGGAAAGTGGAACTCCATGTGTAGCGGTGAAATGCGTAGATATATGGAAGAACACCAGTGGCGAAGGCGGCTTTCTGGACTGTAACTGACGTTGAGGCTCG
+
FFFFFFFFFFFFFFFFFFFFFFFFF:FFFFFFFFFF,FFFFFFFFF:FFFFFFFFFFFFFFFFFFFFFFF:FFFFFF:FFFFFFFFFFFFFFFFFFFFFFFFFFFFFF::F,FFFFFFFF:FFFFFFFFFFFFFFFFF,FF:FFFFF,FFFFFFFFFFFFFFFFF:FFFFF:FFFFFFFFFFFFFFFFF,FFFFFF:FFF:FFFFFFF:FFF:F,F,F,FFFFFFFFFFF:FFFFFFFFF,FFFFF:FFF:
@A00769:42:HV3CFDRXX:1:2101:6144:25379 1:N:0:TTCACGAGAC+GTAACAATCT
GTGTCAGCAGCCGCGGTAAATTAGAAACCCCCGTAGTCC
+
:FFFFFFFFFFFFFFFFFFFFFFFFF:FFFFFFFFFFFF
@A00769:42:HV3CFDRXX:1:2101:27597:25394 1:N:0:TTCACGAGAC+GTAACAATCT
GTGTCAGCAGCCGCGGTAATACGTATGTTCCAAGCGTTATCCGGATTTATTGGGCGTAAAGCGAGCGCAGACGGTTATTTAAGTCTGAAGTGAAAGCCCTCAGCTCAACTGAGGAATTGCTTTGGAAACTGGATGACTTGAGTGCAGTAGAGGAAAGTGGAACTCCATGTGTAGCGGTGAAATGCGTAGATATATGGAAGAACACCAGTGGCGAAGGCGGCTTTCTGGACTGTGACTGACGTTGAGGCTCG
+
FFFF:FF:FFFFFFFFF,FFFFFFFFFFFFFFF,FFFFFFFFFFFFFFFFFFFFFFFFFFFFFFFFFFFFF:FFF:FFFFFF:FFFFFFFFFFFFFFFFFFFFFFFF:FFF:F:FFFFFFFFFF,FFFFFFFFFFF:FFFFFFF:FFFFFFF:FFF:FFFF:FFF:FFFFFFFFFFFFFFFFFFFFFFFFF,FFFF,FFFF,F:FFFFFF:FFFFFFFFFFF,FFFFFFFFFFFFFFFFFFFFFFFFFFF,
@A00769:42:HV3CFDRXX:1:2101:10963:25426 1:N:0:TTCACGAGAC+GTAACAATCT
GTGTCAGCAGCCGCGGTAATACGTAGGTGGCAAGCGTTGTCCGGATTTATTGGGCGTAAAGCGAGCGCAGGCGGTTTCTTAAGTCTGATGTGAAAGCCCCCGGCTCAACCGGGGAGGGTCATTGGAAACTGGGAGACTTGAGTGCAGAAGAGGAGAGTGGAATTCCATGTGTGGCGGTGAAATGCGTAGATATATGGAGGAACACCAGTGGCGAAGGCGGCTCTCTGGTCTGTAACTGACGCTGAGGCTCG
+
FFFFFFFF:FFFFFFFFFFFFFF:FFFFFFF:FFFFFFFFFFFFFFF::FFFFF:FFFFFFFFFFFFF,FFFFFFF:FFFFFFFF::FFF:F:::FFFFFFFFFFF:FFFFFFFFFFFFFFFFFFFFF:FFFFFFFFFFF:FFFFFFFFFFFFFFFFFFFFFFFF,F,FFFFFFFFFFFFFFFFFFFFF:F,FFFFFFFFFFFFFFFFFFFFFFFF:FFFFFFFFF::FFFFFFFFFFFF,FFF:F,FFFF
@A00769:42:HV3CFDRXX:1:2101:29839:25520 1:N:0:TTCACGAGAC+GTAACAATCT
GTGCCAGCAGCCGCGGTAATACGTATGTTCCAAGCGTTATCCGGATTTATTGGGCGTAAAGCGAGCGCAGACGGTTATTTAAGTCTGAAGTGAAAGCCCTCAGCTCAACTGAGGAATTGCTTTGGAAACTGGATGTCTTGAGTGCAGTAGAGGAAAGTGGAACTCCATGTGTAGCGGTGAAATGCGTAGATATATGGAAGAACACCAGTGGCGAAGGCGGCTTTCTGGACTGTAACTGACGATGAGGATCG
+
F:F,FFFFFFFFFFF:FFFFFFFFF,FFF,F:FFFFFFFF,FFFFFFFF,FFFFFFFFFFFFFFFFF:FFF,FF,:,FFFFFFFFF:FF:FFFFF,FFF,::FFF:FFF:FFFFFF,FFF,FF,:FFF:,FFFFFFFFFFFFF,,:F,FFFFFFFFFF:FFF,FFF,FFFFFF,FFFF::FF:FFFFFFFFFFFFFFFFFFFF:FFFFFFFFFFFFFFFFFF,FFFFFF:F:,:FFFFFF,,FFFFF,FF,
@A00769:42:HV3CFDRXX:1:2101:18674:25535 1:N:0:TTCACGAGAC+GTAACAATCT
GTGTCAGCAGCCGCGGTAATACGTAGGTGGCAAGCGTTGTCCGGATTTATTGGGCGTAAAGCGAGCGCAGGCGGTTTCTTGAGTCTGATGTGAAAGCCCCCGGCTCAACCGGGGAGGGTCATTGGAAACTGGGAGACTTGAGTGCAGAAGAGGAGAGTGGAATTCCATGTGTAGCGGTGAAATGCGTAGATATATGGAGGAACACCAGTGGCGAAGGCGGCTCTCTGGTCTGTAACTGACGCTGAGGCTCG
+
FFFFFFFFFFFFFFFFFFFFFFFFFFFFFFF:,FFF:,FFFFFFFFFFFFFFFFFFFFFFFFF,FFFFFFFF:FFFFFFFFFFFFFFFFF,FFFFFFFFFFF:FFFFFFFFFFFFFFFF::FFFFFFF:FFFFFF:F,,FFFFFFFFFFF:FFFF:FFFFFFFFF::FFFF:FFFFFFFFFFFFFFFFF,F,F,FFFFFFFFFFF,FFFFF:FFFFF::FF:F:FFFFF:FFFF::FFFFFFFFFFFFFFF
@A00769:42:HV3CFDRXX:1:2101:15971:25614 1:N:0:TTCACGAGAC+GTAACAATCT
GTGTCAGCCGCCGCGGTAATACGTAGGTGGCAAGCGTTGTCCGGATTTATTGGGCGTAAAGCGAGCGCAGGCGGTTTCTTAAGTCTGATGTGAAAGCCCCCGGCTCAACCGGGGAGGGTCATTGGAAACTGGGAGACTTGAGTGCAGAAGAGGAGAGTGGAATTCCATGTGTAGCGGTGAAATGCGTAGATATATGGAGGAACACCAGTGGCGAAGGCGGCTCTCTGGTCTGTAACTGACGCTGAGGCTCG
+
FFFFFFFFFFFFFFFFFFFFFFFFFFFFFFFF:FFF:FFFF:FFFFFFFFFFFFFFFFFFF:FFFFFFFFFFFFFFFFFFFFFF:FFFFF:FFF:FFFFFFFFFFFFFFFFFFF:FFFF,,FFFFF,F,F:FFFFFFF,FFFFFFFF:FF,FFFFFFFFFFFFFF:FFFFFFFFFFFFFFFFFF:FFFF,,:F:FFFFFFF:F,F,FFFFFFF:FFFFF,:FF:FFFFF:,FF:FFFFF,FFF:FFFFFFF
@A00769:42:HV3CFDRXX:1:2101:17951:25661 1:N:0:TTCACGAGAC+GTAACAATCT
GTGTCAGCAGCCGCGGTAATACGGAGGATGCGAGCGTTATCCGGATTTATTGGGTTTAAAGGGTGCGTAGGCGGGATGCCAAGTCAGCGGTCAAATACGGGGGCTCAACCTGCGTCCGCCGTTGAAACTGGCGTTCTTGAGTGGGCGAGAAGTACGCGGAATGCGTGGTGTAGCGGTGAAATGCATAGATATCACGCAGAACCCCGATTGCGAAGGCAGCGTACCGGCGCCCGACTGACGCTGAAGCACGA
+
FFFFFFFFFFFFFFFFFFFFFFFFFFFFFFFFFFFFFF:FFFFFFFF:FF:FFFFFFFFFFFFFFFFFFFFFFFFFFFFFFFFFFFFFFFFFFFFFF:FFFFFF,FFFFFFFFFFFFFFFF,FFFFFFFFFFFF:FFFFFFFFFFFFFFFFFFFFFFFFF,FFFFFFFFFFFFFFFFF:FF:FF::FFFFFFFFFFFFFFFFFFFFFFFFFFFFFFFF:F:FFFFFFFFFFFFFFFF:F,FFFF:F:FFFF
@A00769:42:HV3CFDRXX:1:2101:18810:25676 1:N:0:TTCACGAGAC+GTAACAATCT
GTGCCAGCAGCCGCGGTAATACGTAGGTGGCGAGCGTTATCCGGAATGATTGGGCGTAAAGGGTGCGTAGGCGGCCTGCTAAGTCTGGAGTGAAAGGTACCGGCTCAACCGGTACAGGCTCTGGAAACTGGCGGGCTAGAGAGCAGGAGAGGGCGGTGGAACTCCATGTGTAGCGGTCTAATGCGTAGATATATGGAAGAACACCAGTGGCGAAGGCGGCCGCCTGGCCTGTTACTGACGCTGAGGCACGA
+
FFFFF:FFFFFFFFFFFFFFFFFFF:FFFFFFFFFFFFFFFFFFF:FFFFFFFFFFFFFFFFFFFFFFFFFFFF:FFF:FF:FFF,FFFFFFF,:FFFFFFFF:FFFFFFFFFFFFFFFFFFFFFFF,:FFF:FFF:F:F,F:FFFF,,FFFFFFFFFFFFFFF:F:,FF:FFFFFF,FFFF:FFF,FFF:FF,:F:F:FFF,FFF:FFFF,,FFFF:F:FFF,:FFF,F:F:FF,FFFF,F:F:::F::F
@A00769:42:HV3CFDRXX:1:2101:21233:25708 1:N:0:TTCACGAGAC+GTAACAATCT
GTGCCAGCAGCCGCGGTAATACGTAGGGCGCAAGCGTTGTCCGGAATTATTGGGCGTAAAGAGCTCGTAGGCGGTTTGTCGCGTCTGCTGTGAAAGCCCGGGGCTTAACCCCGGGTGTGCAGTGGGTACGGGCAGACTTGAGTGCAGTAGGGGAGACTGGAACTCCTGGTGTAGCGGGGAAATGCGCAGATATCAGGAAGAACACCGATGGCGAAGGCAGGTCTCTGGGCTGTTACTGACGCTGAGGAGCG
+
FFFFF,FFFFFFFFFFFFFFFFFFFFFFFFFFFFFFFFF:F:FFF:,::FFFFFFFFF:FFFFFFFFFFFFFFFFFFFFFFFFFFFFF:FFF,F:FFFFFFFFFFFF:F:FFFFFFFFFFFFFFFFFFFFFFFFFFFFFFFFFF:FFF:FFFF,F,F::FF,FF,:FFFFFF,F:FF,F::,FFFFF:F::,FFFFFFFF,FFFFFFF,:FF:F:F:FFFF,F:FFFFFFFF,F,FFF,FFFFFFFFFFFF
@A00769:42:HV3CFDRXX:1:2101:4010:25786 1:N:0:TTCACGAGAC+GTAACAATCT
GTGTCAGCCGCCGCGGTAATACGTATGTTCCAAGCGTTGTCCGGATTTATTGGGCGTAAAGCGAGGGCAGACGGTTATTTAAGTCTGAAGTGAAAGCCCTCAGCTCAACTGAGGAATTGCTTTGGAAACTGGATGACTTGAGTGCAGTAGAGGAGAGTGGAACTCCATGTGTAGCGGTGAAATGCGTAGATATATGGAAGAACACCAGTGGCGAAGGCGGCTTTCTGGACTGTAACTGACGGTGAGGCTCG
+
FFFFFFFFFFFFFFFFFFFFFFFFFFFFFFFFFFFFFFFFF:FFFF,FFFFFFFFFFFFFFFFFFFFFFFFFFFFFFFFFFFFFFFFFFFFFFFFFFFFFFFFFFFFFFFFFFFFFFFF:FFFFFFFFFFFFFFF,FFFFFFFFFFFFFFFFFFFFFFFFFFFFFF:F,FFF,FFFF:FF:F:FFF,FFF,F,FFFFFFFFFFFFF,FFFFFFFFFFFFFFFFFF:FFFFFFFFFF,FFFF,FFFFFFFF,
@A00769:42:HV3CFDRXX:1:2101:20844:25848 1:N:0:TTCACGAGAC+GTAACAATCT
GTGCCAGCCGCCGCGGTAATACGTAGGTGGCAAGCGTTGTACGGATTTATTGGGCGTAAAGCGAGCGCAGGCGGTTTATTAAGTCTGATGTGAAAGCCCCCGGCTCAACCGGGGAGGGTCATTGGAAACTGGGAAACTTGAGTGAAGAAGAGGAGAGTGGAATTCCACGTGTAGCGGTGAAATGCGTAGAGATGTGGTGGAACACCAGTGGAGAAGGCGACTCTCTGGTCTGTAAATTACGCTGAGGAGCG
+
FFFFFFF:FFFF:FFFFFFFFFFFF,FF,FFF::,:F,FF,FF,,,:,FFFF,,F:FF:FF:FFFF,FF:,FFFF,,,FF,,,,,:FF:FFFF,,F,::,:,,FF,,FFF,::F,F:F,,,,F,:FFF::F,FF,:FF:F::F:,::FFFF,,:::,,FFF,,F,,:,,F:F:,,,F,FF,,FF,F:FFF:::F::,,,::FFF,:F,,,:,::F,:,:,::F,,,F:,:F,F,,,F,,FF::,,,FF:,F
@A00769:42:HV3CFDRXX:1:2101:6596:25880 1:N:0:TTCACGAGAC+GTAACAATCT
GTGCCAGCAGCCGCGGTAATACGTATGTTCCAAGCGTTATCCGGATTTATTGGGCGTAAAGCGAGCGCAGACGGTTATTTAAGTCTGAAGTGAAAGCCCTCAGCTCAACTGAGGAATTGCTTTGGAAACTGGATGACTTGAGTGCAGTAGAGGAAAGTGGAACTCCATGTGTAGCGGTGAAATGCGTAGATATATGGAAGAACACCAGTGGCGAAGGCGGCTTTCTGGACTGTAACTGACGTTGAGGCTCG
+
FFFFFFFFFFFFFFFFFFFFFFFFFFFFFFFFFFFFFFFFFFFFFFFFFFFFFFFFFFFFFFFFFFFFFFFFFFF:FFFFFF:FFFFFFFFFFFFFFFFFFFFFFFF:FF:FFFFFFFFFFFFFF:FFFFFFF:FFFFFFFFFFFFFF,FFFFF,FFFF,FFFFFFFFFF:FFFFFFFF,:FFFFF:FFFFFFFFFFFFFFFF,FFFFFFFFFFFFFFFFFFFFFF:,F,FFFFFFFFFFFFFF,F,FFF,
@A00769:42:HV3CFDRXX:1:2101:19416:25911 1:N:0:TTCACGAGAC+GTAACAATCT
GTGTCAGCCGCCGCGGTAATACGTAGGTGGCAAGCGTTGTCCGGAATTATTGGGCGTAAAGGGCTCGCAGGCGGTTTCTTAAGTCTGATGTGAAAGCCCCCGGCTCAACCGGGGAGGGTCATTGGAAACTGGGAGACTTGAGTGCAGAAGAGGAGAGTGGAATTCCATGTGCAGCGGTGAATTGCGTAGATATATGGAGGAACACCAGTGGCGAAGGCGGCTCTCTGGTCTGTCACTGACGCTGAGGCTCG
+
FFFFFFFFFFFFFFFFFFFFFFFFFFFFFFFFFFFFF:FFFFFFFFFFFFFFFFFFFFFFFFFFFFFFFFFFF:FFFFFFFFFFFFFF:FFF:FFFFFFFFFFFFFFFFFFFFFFFFFFFFFFFFFFFF:FFF:FFFFFFFFFFFFFFFFFFFFFFFFFFF,FFFFFFFFFFFFFFFFF:::FFF:FFFFFFFF:FFFFFFFFFFFFFFFFFFFFF:FF:FFFFFFFFFFFFF,FFFFFFFFFFFFFFFFF
@A00769:42:HV3CFDRXX:1:2101:19479:25927 1:N:0:TTCACGAGAC+GTAACAATCT
GTGTCAGCCGCCGCGGTAATACGTATGTGCCAAGCGTTATCCGGATTTATTGGGCGTAAAGCGAGCGCAGACGGTTAGGTAAGTCTGAAGTGAAAGCCCTCAGCTCAACTGAGGAATTGCTGTGGAAACTGGATGACTTGAGTGCAGTAGAGGAAAGTGGAACTCCGTGTGTAGCGGTGAAGTGCGTAGATATATGGAAGAACACCAGTGGCGAAGGCGGCTTTCTGGACTGTCACTGACGTTGAGGCTCG
+
F,FFF,FFFFFFFF:FF:FFFFFFFFFF,:FFF,:F,:::F,FF,F,:F,FFFFF:,FFFFF:FFFFF:FFFFF,:F,,F,,FF:,F,FFFFFF,FFFFF,:FFF::,:F,:FF,FFFF:F,F,F:FFFFFF:FFFF:,FFFFF:F:,FF:FFF,,FFF:,,FFF,,::FFF:FFFF,F:,,,FFFF:FF,,,FFFFF,FF,FFFF,F:FFF:FFFFF:FFFFFFFFF:FF::,,FFF,FFFFFF:FFF,,
@A00769:42:HV3CFDRXX:1:2101:24560:25958 1:N:0:TTCACGAGAC+GTAACAATCT
GTGCCAGCAGCCGCGGTAATACGTAGGTGGCAAGCGTTGTCCGGATTTATTGGGCGTAAAGCGAGCGCAGGCGGTTTCTTAAGTCTGATGTGAAAGCCCCCGGCTCAACCGGGGAGGGTCATTGGAAACTGGGAGACTTGAGTGCAGAAGAGGAGAGTGGAATTCCATGTGTAGCGGTGAAATGCGTAGATATTTGGAGGAACACCAGTGGCGAAGGCGGCTCTCTGGTCTGTAACTGACGCTGAGGCTCG
+
FFF:FFFFFFFFFFFFFFFFFFFF:FFFFFFFFFFFF,FFFFFFF:,F,:FFFFFFFFFFFFF:FFFFFFFFFFFFFFFFFFFF,FF:FFFFFFFFFF:F:FFFFF:F:FFFFF:FF,F:,FFFF:,F:FFFF,FF:F,FFFFF,,F:,F:FFFF,FFFF:FF:F,FFFFFF,FFFF,F,,:FF,F,FF,F:F,,:FFFFF:F,::FFFF:::,:FF,FF,F:FF:,FFF:FF,F,:,F,:,,FFF,:FF,
@A00769:42:HV3CFDRXX:1:2101:3143:26036 1:N:0:TTCACGAGAC+GTAACAATCT
GTGTCAGCCGCCGCGGTAATACGTAGGGTGCAAGCGTTAATCGGAATTACTGGGCGTAAAGCGTGCGCAGGCGGTTCGCTAAGACAGATGTGAAATCCCCGGGCTTAACCTGGGAACTGCATTTGTGACTGGCGGGCTAGAGTATGGCAGAGGGGGGTAGAATTCCACGTGTAGCAGTAAAATGCGTAGAGATGTGGAGGAATACCGATGGCGAAGGCAGCCCCCTGGGCCAATACTGACGCTCATGCACG
+
FFFFFFFFFFFFFFFFFFFFFFFFFFFFFFFFFFFFFFFFFFFFFFFFFFFFFFFFFFFFFFFFFFFFFFFFFFFFFFFFFFFFFFFFFFFFFF,FFFFFFFFFFFFFFFFFFFF:FFFFFFFFFFFFFFFFFFFFFFFFFFFFFFFFFFFFFFFFFFFFFFFFFFFFFFFFFFFFFFFFFFFFFFFFFFFFFFFFFFFFF:FFFFFFFFFF::FFFFFFFF:F:F:FFFFFFFFFFFFFFFFFFFFFFF,
@A00769:42:HV3CFDRXX:1:2101:4887:26083 1:N:0:TTCACGAGAC+GTAACAATCT
GTGTCAGCAGCCGCGGTAATACGTAGGTGGCAAGCGTTGTCCGGATTTATTGGGCGTAAAGCGAGCGCAGGCGGTTTCTTAAGTCTGATGTGAAAGCCCCCGGCTCAACCGGGGAGGGTCATTGGAAACTGGGAGACTTGAGTGCAGAAGAGGAGAGTGGAATTCCATGTGTAGCGGTGAAATGCGTAGATATATGGAGGAACACCAGTGGCGAAGGCGGCTCTCTGGTCTGTAACTGACGCTGAGGCTCG
+
FFFFF::FFFFFFFFFFF:FFFFFFFFFFFFFFFF:FFFFFFFFF,,,:FFFFFFFFFFFFFFFFFFFFFFFFFFFFFFFFF:FFFFFFFFFF,:FFFFFFFFF:FFFFFFFFF,FFFFFFFFFF:FF:FFFFFFFFFFFFFFFFFFFFFFFF:FFFFFFF:FFFFFFFFFFFFFFFFFFF:FFFFF,FFFFFFFFFFFF:FFFFFFFFFFFFFFFFFFFFF:FFFFFF:FF:F,FFFFFFFFFF::FFFF
@A00769:42:HV3CFDRXX:1:2101:12292:26099 1:N:0:TTCACGAGAC+GTAACAATCT
GTGCCAGCCGCCGCGGTAATACGTAGGTGGCAAGCGTTGTCCGGATTTATTGGGCGTAAAGCGAGCGCAGGCGGTTTCTTAAGTCTGAGGTGAAAGCCCCCGGCTCAACCGGGGAGGGTCATTGGAAACTGGGAGACTTGAGTGCAGAAGAGGAGAGTGGAATTCCATGTGTAGCGGTGAAATGCGTAGATATATGGAGGAACACCAGTGGCGAAGGCGGCTCTCTGGTCTGTAACTGACGCTGAGGCTCG
+
FFFFF:FFFFFFFFFFF:FFFFFFFFFFFFFFFFFFFFFFFFFFFF:,FFFFFFFFFFFFFFFFFFFFFFFFFFFFFF:FFFFFFFFF,FFFFFFFFFFFFFFFFF:F:FFFFFFFFFFFF,FFFFF:,F:::FFFFF:FFFF:,F,FF:FF,FFFFFFFFFFFF:F:F:FFFFFF,FFFF,FFFFFFFFF,F:F:FFF:FF,FFFF:FFF,FFF:FFFF,FFFFFF,F:FFF::FFFF,F,F:F,,FFF,
@A00769:42:HV3CFDRXX:1:2101:18267:26115 1:N:0:TTCACGAGAC+GTAACAATCT
GTGTCAGCAGCCGCGGTAATACGTATGTTCCAAGCGTTATCCGGATTTATTGGGCGTAAAGCGAGCGCAGACGGTTATTTAAGTCTGAAGTGAAAGCCCTCAGCTCAACTGAGGAATTGCTTTGGAAACTGGATGACTTGAGTGCAGTAGAGGAAAGTGGAACTCCATGTGTAGCGGTGAAATGCGTAGATATATGGAAGTACACCAGTGGCGAAGGCGGCTTTCTGGACTGTAACTGACGTTGAGGCTCG
+
FFFFFFFF:FFFFFFFF,FFFF::FFFFFFFFFFFFFFFFF:FFF:F,F:FFFF:FFFFFFFFFF,FFFFF,FF:FFFFFFFFFFFFFFFFFFFFFFFFFFFFFFFFFF:FFFF::FFFFFFFFFFFFFFFFFF,FFF:FFFFFFFFFFFFFFFFF,FFFFFFFFFFFFFFFFFFFFFFFF:FFFFF:F,F,FFFFF:FF,,FFF,FFFFFFF:F,FFF::F::FFFFF,FFFF,FFFFFFFFF:FFFFFF
@A00769:42:HV3CFDRXX:1:2101:18882:26115 1:N:0:TTCACGAGAC+GTAACAATCT
GTGTCAGCAGCCGCGGTAATACGTATGTTCCAAGCGTTATCCGGATTTAGTGGGCGTAAAGCGAGCGCAGACGGTTATTTAAGTCTGAAGTGAAAGCCCTCAGCTCAACTGAGGAATTGCTTTGGAAACTGGATGACTTGAGTGCAGTAGAGGAAAGTGGAACTCCATGTGTAGCGGTGAAATGCGTAGATATATGGAAGAACACCAGTGGCGAAGGCGGCTTTCTGGACTGTAACTGACGTTGAGGCTCG
+
FFFFFFFFFFFFFFFFFFFFF:F::FFFFFFFFFFFF,FFFFFFFFFFF,FFFFFFFFFFFFFFFFFFFFFFFFFFF,FFFFFFFFFFFFFFFFFFFFFFFFFFFFFFFFFFFFF,FFF:FFFF:FFFFFFFFFFF:FFFFFFF:FFF,:FFFF::F:FFFFFFF,FFFFFFF:F:FFFFFF,,F:,FFFFF,FF,FF::FFFFFFF:F,:FFFFFFF,FFFFFFF,:F:F::F,FFFFF:FF:F:,FFF,
@A00769:42:HV3CFDRXX:1:2101:22535:26334 1:N:0:TTCACGAGAC+GTAACAATCT
GTGTCAGCCGCCGCGGTAATACGTATGTTCCAAGCGTTATCCGGATTTATTGGGCGTAAAGCGGGCGCAGACGGTTATTTAAGTCTGAAGTGAAAGCCCTCAGCTCAACTGAGGAATTGCTTTGGAAACTGGATGACTTGAGTGCAGTAGAGGAAAGTGGAACTCCATGTGTAGCGGTGAAATGCGTAGATATATGGAAGAACACCAGTGGCGAAGGCGGCGTTCTGGACTGTAACTGAGGTTGAGGCTCG
+
FFFFFFFFFFFFFFFFFFFFFFFFFFFFFFFF:FFF,FFFFFFFF:FFFFFFFFFFFFFFFFFFFFFFFF:FFF:F,FFFFFFFFFFFFFFFFFFFFF:FFFFFFFFF::FFFFF:FFF,:FFFFFFF:FFFFFF:F:FF:FFFFFFF:FFFFFFFFFFF:FFFFFFFFFFFFFFFFFF,FFFF:FF:F,,:,,FFFF:F:,F:FFFF,,FFF,,FF,F:F,F,,,FFF:,FF:FFFFF,FFFFFF::FFF
@A00769:42:HV3CFDRXX:1:2101:8549:26349 1:N:0:TTCACGAGAC+GTAACAATCT
GTGTCAGCAGCCGCGGTAATACGTAGGTGGCAAGCGTTGTCCGGATTTATTGGGCGTAAAGCGAGCGCAGGCGGTTTCTTAAGTCTGATGTGAAAGCCCCCGGCTCAACCGGGGAGGGTCATTGGAAACTGGGAGACTTGAGTGCAGAAGAGGAGAGTGGAATTCCATGTGTAGCGGTGAAATGCGTAGATCTATGGAGGAACACCAGTGGCGAAGGCGGCTCTCTGGTCTGTAACTGACGCTGAGGCTCG
+
FFFFFFFFFFFFFFFFF,FFFFFFFFFFFFFFFFFFFFFF:FFFFFFFFFFFFFFFFFF:FFFFFFFF:FFFFFFFFFFFFFFFFFF:FFF:FFFFFFFFFFFFFFFFFFFFFFFFFFFFF,FFFFFFFFFFFFFFFFFFFFFFFFFFFFFFFFFFFFFFFFFFFFFFFFFFFFFFFFFFFFFFFF,FFFF,FFFFFFFFF::FFFFF,FF:FFFF:FFFFFFFFFF:FFF,FFF,F:FF:FFFFF:FFF,
@A00769:42:HV3CFDRXX:1:2101:14064:26349 1:N:0:TTCACGAGAC+GTAACAATCT
GTGTCAGCAGCCGCGGTAATACGTAGGGTGCAAGCGTTATCCGGATTTATTGGGCGTAAAGGGCTCGTAGGCGGTTCGTCGCGTCCGGTGTGAAAGTCCATCGCCTAACGGTGGATCCGCGCCGGGTACGGGCGGGCTTGAGTGCGGTAGGGGAGACTGGAATTCCCGGTGTAACGGTGGAATGTGTAGATATCGGGAAGAACACCAATGGCGAAGGCAGGTCTCTGGGCCGTTACTGACGCTGAGGAGCG
+
FFFFFFFFF:FFF:F:FFFFFFFFFF:F,FFFFFFFFFFFFFFFFFFFFFFFFFFFFFFFFFFFFF:FFFFFF:FFFFFFFFFFFFFFF:FFFFFFFFFFF,,FFFFFFFFFFFFFFF:FFFFFFFFFFFFFFFFFFFFFFFFFFFFFFFFFFFF:FFFFFFFFFFFF,:FFF:FFFFFFFFFFFFFFFFFFFF:FF:FFFFFFFFFFFF:FFFFF,FFFFFFFFF:,FF:FFFFFFFFF,FFFFF,FFF,
@A00769:42:HV3CFDRXX:1:2101:29496:26396 1:N:0:TTCACGAGAC+GTAACAATCT
GTGTCAGCAGCCGCGGTAATACGTAGGGTGCAAGCGTTAATCGGAATTACTGGACGTAAAGCGTGCGCAGGCGGTCCGCTAAGACAGATGTGAAATCCCCGGGCTTAACCTGGGAACTGCATTTGTGACTGGCGGGCTAGAGTATGGCAGAGGGGGGTAGAATTCCACGTGTAGCAGTGAAATGCGTAGAGATGTGGAGGAATACCGATGGCGAAGGCAGCCCCCTGGGCCAATACTGACGCTCATGCACG
+
F:FFFFFFFFFFFFFFF:FFFFFF:FFFFFFFFFFFFFFFFFFFFFFFFFFFFFFFFFFFFFFFFFFF:FFFFFFFFFFFFFFFFFFFFFFFFFFFFFFFFFFFF:FFFFFFFFFFFFFFF:FFFFFFFFFFFFFFFFFFFFFF:FFFFFFFFFFFF,FFF,FFFFFFF,FFF:FFF,FFFFFFFFFFF:FF:FF:FFF:F:FFFFFF:FFFFFFFFFF:FFFFFF:FFFF,:F,FFFFFFFFFF:FFFFF
@A00769:42:HV3CFDRXX:1:2101:12093:26412 1:N:0:TTCACGAGAC+GTAACAATCT
GCCGCGGTAATACGGGGGATGCAAGCGTTATCCGGATTTATTGGGTTTAAAGGGTGCGTAGGCGGTCGGATAAGTTAGAGGTGAAATCCCGAGGCTCAACTTCGGAATTGCCCCTGATACTGTTCGGCTAGAGAGTAGTTGCGGTAGGCGGAATGTATGGTGTAGCGGTGAAATGCTTAGAGACCATACAGAACACCGATTGCGAAGGCAGCTTGCCAAGCTACTTCCGACGTTGAGGCACGAAAGCGTGG
+
FFFFFFFFFFFFFFFFFFFFFFFFFFF:FFFFFFFFFF:FF:FFFFFFFFFFFFFFFFFFFFFFFFFFFFFFFFFFF:FFFFFFFFFFFFFFFFFFFFFFFFFFFFFFFFFFFFFFFFFFFFFFFFFFFFF,FFFFFFFFFFFFFFF:FFF,FFFFFFFFFFFF:F:FFF:FFFFFFFFFFFFFF:FFF,FFFFFFFFFFFFF:FFFFFF,FFFFFFFFF:F:FF:FFF:F::F:,F,FFF,FF,,::,FF
@A00769:42:HV3CFDRXX:1:2101:26973:26443 1:N:0:TTCACGAGAC+GTAACAATCT
GTGTCAGCCGCCGCGGTAATTAGAAACCCCAGTAGTCC
+
F:FFFFF:FFFFFFFFFFFFFFFFFFF:FFFFFFFFFF
@A00769:42:HV3CFDRXX:1:2101:18864:26522 1:N:0:TTCACGAGAC+GTAACAATCT
GTGTCAGCCGCCGCGGTAATACGTAGGTGGCAAGCGTTGTCCGGAATTATTGGGCGTAAAGGGCTCGCAGGCGGTTTCTTAAGTCTGATGTGAAAGCCCCCGGCTCAACCGGGGAGGGTCATTGGAAACTGGGAGACTTGAGTGCAGAAGAGGAGAGTGGAATTCCATGTGCAGCGGTGAAATGCGTAGATATATGGAGGAACACCAGTGGCGAAGGCGGCTCTCTGGTCTGTAACTGACGCTGAGGCTCG
+
F:FFFFFFFFFFFFFFFFFFFFF:FFFFFFFFFFFFFFFFFFFFF,FFFFFFFFFFFFFFFFFFFFFFFFFFFFFFFFFFFFFFFFF:FFFFFFFFFFFFFFFFFFFFFFFFFFFFFFFF,FFFFF,FFFFFFF:FF::FFFFFFFFF,FFFF,FFFFFFFF:FFFFFFFFFFFFF:F:FFFFFFF,FF:FFFFFFFFFFFFFFFFFFFFFFFFFFFFFFFFFFF,FFFF:FFFFFFFFF,F,FFF,FFF,
@A00769:42:HV3CFDRXX:1:2101:13883:26537 1:N:0:TTCACGAGAC+GTAACAATCT
GTGCCAGCCGCCGCGGTAACACGTAGGTGGCAAGCGTTATCCGGAATGATTGGGCGTAAAGGGTGAGCAGGCGGTTCTTCAAGTCATGAGTGAAAGGCAGAAGCTTAACTTCTGTTGGCTGATGAGACTGGAGAACTTGAGTACAGGAGAGGGCGGCGGAACTCCATGTGTAGCGGTAAAATGCGTAGAGATGTGGAAGAACACCAGTGGCGAAGGCGGCCGCCTGGACTGAAACTGACGCTCAGGCACGA
+
FFFFFFFFFFFFFFFFFF:FFFFFFFFFFFFFFFFF:FFFFFFFFFFFF,FFFFFFFFFFFFF:FFFFFFFFFFFFFFFFFFFFFFFFFFFFFFFFFFFFFFFFFF:FFFFFFFFFFFFFFFFFFFFFFFF:FFF:FFFFFFFFFFFFFFFFFFF,FFFF:FFFFFFFFFFFFFFF:,FFFFF,FFFFFFFFFFFF,FFF:FFFFF::FFFFF,F:FF,FFFFF,FFFFFFFFF:FFFF:FFFF::FFF:F
@A00769:42:HV3CFDRXX:1:2101:15058:26537 1:N:0:TTCACGAGAC+GTAACAATCT
GTGCCAGCCGCCGCGGTAATACGTAGGGTGCAAGCGTTATCCGGATTTATTGGGCGTAAAGGGCTCGTAGGCGGTTCGTCGCGTCCGGTGTGAAAGTCCATCGCTTAACGGTGGATCCGCGCCGGGTACGGGCGGGCTTGAGTGCGGTAGGGGAGACTGGAATTCCCGGTGTAACGGTGGAATGTGTAGATATCGGGAAGAACACCAATGGCGAAGGCAGGTCTCTGGGCCGTTACTGACGCTGAGGAGCG
+
FFFFFFFFFFFFFFFFFFFFFFFFFFFFFFFFFFFFFFFFFFFFFF:FFFFFFFFFFFFFFFFFFFFFFFFFFFFFFFFFFFFFFFFFFF:FFFFFFFFFFFFFFFFFFFFFFFF:FFFFFFFFFFFFFFFFFFFFFFFFFFFFFFFFFFFFFFFFF:FFFFFFFFFFFFFFFFFFF:FFF:FFFFF,FF,FFFFFF:FFFFFFFFFF:FF,FFFFFF:F:FFFFFFFFF:FFFFFFFFFFFF:FF:FFFF
@A00769:42:HV3CFDRXX:1:2101:9308:26725 1:N:0:TTCACGAGAC+GTAACAATCT
GTGCCAGCCGCCGCGGTAATACGGAGGGTGCGAGCGTTAATCGGAATTACTGGGCGTAAAGCGCTCGTAGGCGGTATGTCAAGTCAAGGGTGAAATCCCCGCGCTCAACGTGGGAACTGCCTTTGAAACTGGCAAACCGGAGTGTGTGAGAGGATAGTGGACTTCCAGGTGTAGGAGTGAAATCCGTAGATATCTGGAGGAACATCAGTGGCGAAGGCGACTATCTGGCACATAACTGACGCTGAGGAGCG
+
FFF:FFFFFFFFFFFFFFFFFFFFFFFFFFFFFFFFFFFF:FFFFFFFFFFFFFFFFFFFFF:,FFFFFFFFFF,,F:FFFFFFFF:FFFFFFFFFFFFFFFFFFFFFF:FFFFFFFFF:,FFFFFF:FFF:FFF,FFF:FFFFFF,FFFFF,,,::FFFF,FFFF:FFFFFFF:FFFFFFFFFFFF,FFFFF,FFFFFFF,FFFFF:FFF:FFFFFFFFFFF,FFF,FFFFFFFFF,FF:FF,FFFF:FF
@A00769:42:HV3CFDRXX:1:2101:26657:26804 1:N:0:TTCACGAGAC+GTAACAATCT
GTGCCAGCCGCCGCGGTAATACGTAGGTGGCGAGCGTTATCCGGAATGATCGGGCGTAAAGGGTGCGTAGGCGGCCTGCTAAGTCTGGAGTGAAAGGTACCGGCTCAACCGGTACAGGCTCTGGAAACTGGCGGGCTAGAGAGCAGGAGAGGGCGGTGGAACTCCATGTTTAGCGGTAAAATGCGTAGAGATATGGAGGAACACCAGTGGCGAAGGCGGCTTCCTGGTCTGCAACTGACACTGAGGCGCGA
+
FFF:FFFFFFFFFFFFFFFFFFFFFFFFFFF,FFFFFFF,FFFFF:FFFF:FFFFFFFFFFFF:FFFFFFFFFFFFFF::FFFFFFFF,::F:FFFFFF,FFFFFFFFFF,:F,FFF,F,FF:FFFF::FFFF:F,F:::F:FFFFFFF:FFFFF::FF,FFFFF:FF,,FFF:FFFF,,FF:,FFF:FFFFFFFFFF:FFFF::F:::,FFF::FFFF,FFF,FF:FFFF:::,,,FFFFFFFFFFFFFF
@A00769:42:HV3CFDRXX:1:2101:7238:26866 1:N:0:TTCACGAGAC+GTAACAATCT
GTGCCAGCAGCCGCGGTAACCCCATGGCGCATTAGAAACCCGAGTAGTCC
+
FFFFFFFFFFFFFFFFFFFFFFFF:FFFFFFFFFFFFFFFFFFFFFFFFF
@A00769:42:HV3CFDRXX:1:2101:8341:26866 1:N:0:TTCACGAGAC+GTAACAATCT
GTGTCAGCAGCCGCGGTAACCCCATGGCGCATTAGATACCCGAGTAGTCC
+
FFFFFFFFFFFFFFFFFFFFFFFFFFFFFFFFFFFFFFFFFFFFFFF,FF
@A00769:42:HV3CFDRXX:1:2101:26612:26913 1:N:0:TTCACGAGAC+GTAACAATCT
GTGTCAGCCGCCGCGGTAATACGTAGGTGGCAAGCGTTATCCGGAATGATTGGGCGTAAAGGGTGAGCAGGCGGTTCTTCAAGTCATGAGTGAAAGGCAGAAGCTTAACTTCTGTTGGCTGATGAGACTGGAGAACTTGAGTACAGGAGAGGGCGGCGGAACTCCATGTGTAGCGGTAAAATGCGTAGAGATATGGAAGAACACCAGTGGCGAAGGCGGCCGCCTGGACTGAAACTGACGCTCAGGCACGA
+
FFFFFFFFFFFFFFFFFFFFFFFFFFFFFFFFFFFFFFFFFF:FFFFFFFFFFFFFFFFFFFFFFFFFFFFFFFFFFFFFFFFFFFFFFFFFFFFFFFFFFFFFFFFFFFFFFFFFFFFFFFFFFFFFFFFFFFFFFFFFFFFFFFFFFFFFFFFFFFFFFFFFF,FFFFFFF:FFF,F::FFFFFFFFFFFFFFFFFFFFFFFFFFFFFF:FFF:FFFFFFFF:FFFFFFF:FFFFFF,F:FFF,FFF:F
@A00769:42:HV3CFDRXX:1:2101:3369:26929 1:N:0:TTCACGAGAC+GTAACAATCT
GTGTCAGCAGCCGCGGTAATACGTAGGTGGCAAGCGTTGTCCGGATTTATTGGGCGTAAAGCGAGCGCAGGCGGTTTCTTAAGTCTGATGTGAAAGCCCCCGGCTCAACCGGGGAGGGTCATTGGAAACTGGGAGACTTGAGTGCAGAAGAGGAGAGTGGAATTCCATGTGTAGCGGTGAAATGCGTAGATATATGGAGGAACACCAGTGGCGAAGGCGGCTCTCTGGTCTGTAACTGACGCTGAGGCTCG
+
F:FFFFFF:FFFFFFFFFFFFFF:FFFFFFFFFFFFFFFFFF:FFFF,FFFF:FFFFFFFFFFFF:FFFF:FFFFFFFFFFFFFFFFFFFFFFFFFFF:FFF,FFFF::FFFFFFFFFFFF,FFFFF::FFFFFFFFFFFFFFFFFFFFFFFF,F:FFFFF:FFFFFFFFFFFFFFFF:F:FF:FF::F::FFFF,:FF:F,:FFFFFFFFFFF,FFFFFFFFF:FFFFFFFF,FFFFFF:FFFFFFFFF:
@A00769:42:HV3CFDRXX:1:2101:5981:27070 1:N:0:TTCACGAGAC+GTAACAATCT
GTGCCAGCAGCCGCGGTAATACGTAGGTGGCAAGCGTTGTCCGGATTTATTGGGCGTAAAGCGAGCGCAGGCGGTTTCTTAAGTCTGATGTGAAAGCCCCCGGCTCAACCGGGGAGGGTCATTGGAAACTGGGAGACTTGAGTGCAGAAGAGGAGAGTGGAATTCCATGTGTAGCGGTGAAATGCGTAGATATATGGAGGAACACCAGTGGCGAAGGCGGCTCTCTGGTCTGTAACTGACGCCGAGGCTCG
+
FFFFFFFFFFFFFFFFFFFFFFFFFFFFFFFFFFFFFFFFFFFFF:FFFFFFFFFFFFFFFFFFFFFFFFFFFFFFFFFFFFFFFFFFFFFFFFF:FFFFFFFFFFFFFFFFFFFFFFFFFFFFFF:FFFFFFFFFFFFFFFFFFFFFFFFFFFFFFF:FFFFFF:FFFFFF:FFFFFFFFFFFFFFFFFFFFFFF:FFFF::FFFFFFFFFFFFFFFFFFFFFFFFFFFFFF::FFFFF:FFFFFFFFFF
@A00769:42:HV3CFDRXX:1:2101:26946:27117 1:N:0:TTCACGAGAC+GTAACAATCT
GTGTCAGCAGCCGCGGTAACCAAACAGTAACGGATGGTATTAGAAACCCTAGTAGTCC
+
FFFFFF:F,FFFFFF:FFFFFFFFFFFFF:FFFFFFFF:FFFFFFFFFFFFFF,FFFF
@A00769:42:HV3CFDRXX:1:2101:11026:27164 1:N:0:TTCACGAGAC+GTAACAATCT
GTGTCAGCCGCCGCGGTAATACGTAGGGGGCAAGCGTTTTCCGGAATTACTGGGTGTAAAGGGAGCGTAGACGGTGATGTAAGTCTGGAGTGAAAGGCGGGGGCCCAACCCCCGGACTGCTCTGGAAACTATGTGACTGGAGTGCAGGAGAGGTGAGCGGAATTCCTAGTGTAGCGGTGAAATGCGTAGAGATGTGGAGGAACACCAGTGGCGAAGGCGACTCTCTGGTCTGTAACTGACGCTGAGGAGCG
+
FFFFFFFFFFFFFFFFFFFFFFFFFFF:FFFFFFFFFFFFFFFFFFFFF:FFFFFFFFFFFFFFFFFFFFFFFFFFFFFFFFFFFFFFFFFFF,FFFFFFFFFFFFF:FFFFFFF:FFFFF:FFFFFFFFFFF,FF,FFFFFFFF,FFFFFFFF:FFFFFF:FFFFFFFFFFFFFFF:FF::FFFFFFFF:FFFFFFFFFFFF:FFFFFFFFFFFFFFFFFFFFF:FFF:FFFFF,FFFFFFFFFFFFFFF
@A00769:42:HV3CFDRXX:1:2101:27407:27164 1:N:0:TTCACGAGAC+GTAACAATCT
GTGTCAGCAGCCGCGGTAATACGAAGGGTGCAAGCGTTACTCGGAATTACTGGGCGTAAAGCGTGCGTAGGTGGTCGTTTAAGTCCGTTGTGAAAGCCCTGGGCTCAACCTGGGAACTGCAGTGGATACTGGACGACTAGAGTGTGGTAGAGGGTAGCGGAATTCCTGGTGTAGCAGTGAAATGCGTAGAGATCAGGAGGAACATCCATGGCGAAGGCAGCTACCTGGACCAACACTGACACTGAGGCACG
+
FFFFFFFFFF:FFFFFFFFFFFFFFFFFFFFFFFFFFFFFFFFFFFFFFFFFFFFFFFFFFFFFFFFFFFFFFFFFFFFFFFFFFFFFFFFFFFFF:FFFFFF:FFFFFFFFFF:FFFFFFFFFF:FFF,FFF:FFFF:FF:FFFFFFFFFFFFFFFFFFFFFF::FFF:FF,FFFFFFFF,FFFFFFF,F,FF:FFFF,FFFFFFFFFFFFFFFFFFFFFFFFFFFFFFFF:FFFFFFFFF:,:FFFFFF
@A00769:42:HV3CFDRXX:1:2101:29071:27258 1:N:0:TTCACGAGAC+GTAACAATCT
GTGTCAGCAGCCGCGGTAATACGTATGTTCCAAGCGTTATCCGGATTTATTGGGCGTAAAGCGAGCGCAGACGGTTATTTAAGTCTGAAGTGAAAGCCCTCAGCTCAACTGAGGAATTGCTTTGGAAACTGGATGACTTGAGTGCAGTAGAGGAAAGTGGAACTCCATGTGTAGCGGTGAAATGCGTAGATATATGGAAGAACACCAGTGGCGAAGGCGGCTTTCTGGACTGTAACTGACGTTGAGGCTCG
+
FFFFFFFFFFFFFFFF:FFFFFFFFFFFF:FFFFFFFF:FFFFFFFFFFFFFFFFFFFFFF:FFF:FFFFFFFFFFFFF:FFFFFFFFFFFFFFFFFFFFFFFFFFFFFFFFFFFFFFFFFFFFFFFFFFFFFFFFFFFFFFFFFFFFFFFFFF:FFFFFFFFFF:F:FFFFFFFFFFFFFFF,F,FFF:FFF:FFFFFFFFFFFFFFFF,F:FFF,FFFFFFFFFFFFFFF:,FFFFFF:FFFFF,FFFF
@A00769:42:HV3CFDRXX:1:2101:1479:27289 1:N:0:TTCACGAGAC+GTAACAATCT
GTGTCAGCAGCCGCGGTAACGGATTAGATACCCCCGTAGTCC
+
FFFFFFFFFFFFFFFFFFFFFFFFFFF:FFFFFFFFFFFFFF
@A00769:42:HV3CFDRXX:1:2101:24505:27336 1:N:0:TTCACGAGAC+GTAACAATCT
GTGTCAGCAGCCGCGGTAACCAAACAGTAACGGATGGTATTAGATACCCCTGTAGTCC
+
FFFFFFFFFFFFFFFFFFFFFFFFFFFFFFFFFFFFFF:FFFFFFFFFFFFFFFFFFF
@A00769:42:HV3CFDRXX:1:2101:32298:27367 1:N:0:TTCACGAGAC+GTAACAATCT
GTGCCAGCAGCCGCGGTAATACGTATGTTCCAAGCGTTCTCCGGATTTATTGGGCGTAAAGCGAGCGCAGACGGTTATTTAAGTCTGAAGTGAAAGCCCTCAGCTCAACTGAGGAATTGCTTTGGAAACTGGATGACTTGAGTGCAGTAGAGGAAAGTGGAACTCCATGTGTAGCGGTGAAATGCGTAGAGGTATGGAAGAACACCAGTGGCGAAGGCGGCTTTCTGGACTGTAACTGACGTTGAGGCTCG
+
FFFFF,FF,FFFFFFF:FF:FFFFFFFFF:FFFFFFFF,FFFFFFFF:FFFFFFFFFFFFFFFFFFFFFFFFFF:FFFFFFFFFF:FFFFFFFFF:FFFFFFFFFFF:FFF,:F,FFFFFF:FFFFFFFFFFF:FFFFFFFFFFFFFFFFFFFFFFFFFFFF:FFFFFFFF:FF:FFFFFF:FFFF,,FF,,:FFFF,,F:,F,F,,F:FFFFFFFFFFFFF:::::F,FF:F::,FF:FFFFFFF,:F:F
@A00769:42:HV3CFDRXX:1:2101:8495:27383 1:N:0:TTCACGAGAC+GTAACAATCT
GTGTCAGCAGCCGCGGTAACCCCATGGCGCATTAGATACCCGAGTAGTCC
+
F:,FFF:FFFFFFFFFFF:FFFFFFFFFFFFFFFFFFFFFFFFFFFFFFF
@A00769:42:HV3CFDRXX:1:2101:21983:27477 1:N:0:TTCACGAGAC+GTAACAATCT
GTGTCAGCAGCCGCGGTAATACGTAGGTGGCAAGCGTTGTCCGGATTTATTGGGCGTAAAGCGAGCGCAGGCGGTTTCTTAAGTCTGATGTGAAAGCCCCCGGCTCAACCGGGGAGGGTCATTGGAAACTGGGAGACTTGAGTGCAGAAGAGGAGAGTGGAATTCCATGTGTAGCGGTGAAATGCGTAGATATATGGAGGAACACCAGTGGCGAAGGCGGCTCTCTGGTCTGTAACTGACGCTGAGGCTCG
+
FFFFFFFFFFFFFFFFFFFFFFFFFFFFFFFFFFFFFFFFFFFFFF,FFFFFFFFFFFFFFFFFFFFF,FFFFFFFFFFFFFFFFFFFFFFFFFFFFFFFFFFFFFFFFFFFFF:FFFFFF,FFFFFFFFFFFFFFFFFFFFFFF:FFFFFFFFFFFFFFFFFFFFFFFFFFF:F:FFFFFFFFFFFF:F:F::F,FFFFFF:FF,,:F,::FF:FFFF:FFFFFFFFFFFFF:FFFFFFFFF,FFFFF:,
@A00769:42:HV3CFDRXX:1:2101:20916:27571 1:N:0:TTCACGAGAC+GTAACAATCT
GTGCCAGCCGCCGCGGTAATACGTATGTTCCGAGCGTTATCCGGATTTATTGGGCGTAAAGCGAGCGCAGACGGTTATTTAAGTCTGAAGTGAAAGCCCTCAGCTCAACTGAGGAATTGCTTTGGAAACTGGATGACTTGAGTGCAGTAGAGGAAAGTGGAACTCCATGTGTAGCGGTGAAATGCGTAGATATATGGAAGAACACCAGTGGCGAAGGCGGCTTTCTGGACTGTAACTGACGTTGAGGCTCG
+
FF,FFFFFFFFFFFFFFFFFFFFFFFFFFFFFF:FFFFFFF,FFFF,FFF:FFFF:FFFFFF:FF:FFFFF:FFFFFFFFFFFFFFFFFFFFFFFFFFFFFFFFFFFF,FFFFFF:FFFFF:F,F:FFFFFFFF,FFFFFFFFFFFF:FFFFFF,FFFFF:FFFF:,FFFFFFF,FFFFF,FFF,FFFFF,FFFF:F:FFF,F,F:FFFFFFFFFF,FFFFFFFFFFFF:FFFF,FFFFFFFFFF,:FFF,
@A00769:42:HV3CFDRXX:1:2101:29767:27586 1:N:0:TTCACGAGAC+GTAACAATCT
GTGTCAGCCGCCGCGGTAATCCATTAGATACCCTGGTAGTCC
+
FFFFFFFFFFFFFFFFFFFFFFFFFFFFFFFFFFFFFFF:F,
@A00769:42:HV3CFDRXX:1:2101:26060:27618 1:N:0:TTCACGAGAC+GTAACAATCT
GTGCCAGCAGCCGCGGTAATTAGATACCCCAGTAGTCC
+
FFF,FFFFFFFFFFFFFFFFF,FFFFFFFFFFFFFF:,
@A00769:42:HV3CFDRXX:1:2101:29333:27618 1:N:0:TTCACGATAC+GTAACAATCT
GTGCCAGCAGCCGCGGTAATACGTATGTTCCAAGCGTTATCCGGATTTATTGGGCGTAAAGCGAGCGCAGACGGTTATTTAAGTCTGAAGTGAAAGCCATAAGCTAAACTGAGGAATTGATTTGGAAACTGGATGACTTGAGTGCAGTAGAGGAAACTGGAAATCCATGTGTAGCGGTGAAATGCGTAGATATATGGAAGAACACCAGTGGCGAAGGCGGCTTACTGGACTGTAACTTATGTATAGGCTCG
+
FFF,:FFFFFFFFFFFFFFFFFFFF:FFF,FFFFFFFFFFFFFFFF:,FFFFFFFFFFFFFF::FFFFFFFFFFFF,FFFFFFFFF,FF,FFFFFFFF,F,FFFF,FFFF,FFFFF,F,,FFFFF:FF,,:,F:,F,,F,F,,,,FF,F:FFF,FF:FF,F,F,F,FFFF,FF:FF,:,FF:::F,,:FF::,F:F:FF,FF:FF::,:,:F:FFF,FF,FF:,::F:F:F,,FF,F,:F,FF,:,::,F,
@A00769:42:HV3CFDRXX:1:2101:30906:27680 1:N:0:TTCACGAGAC+GTAACAATCT
GTGCCAGCAGCCGCGGTAATACGTAGGTGGCAAGCGTTGTCCGGATTTATTGGGCGTAAAGCGAGCGCAGGCGGTTTCTTAAGTCTGATGTGAAAGCCCCCGGCTCAACCGGGGAGGGTCATTGGAAACTGGGAGACTGGAGTGCAGAAGAGGAGAGTGGAATTCCCTGTGTAGCGGTGAAATGCGGAGATAGATGGAGGAACACCAGTGGCGAAGGCGGCTCTCTGGTCTGTAACGGACGCTGAGGCTCG
+
F:FFFFFFFFFFFFFFFF:FFFFFFFFFFFFF::FFF,FFFFFFFF:FFFFFFFFFFFFFFFFFFFFF:FFFFFFFFFFFFFFFF,FFFFFFFF:FFFFFF:FFFF,:FFF:FFFFFFFF,FFFFF,FFFFFF:F,FF,FFFFFF:FF::FFFFF:FFF::FFFFF,FF,FF:FFFF,FF,F,F,F,,F,F:,,FFFFFF,::,FF,F:FFF:,FFFFFFF,F,F,FF,FFF,:,F,FFFFF,FFF:F,FF
@A00769:42:HV3CFDRXX:1:2101:14100:27727 1:N:0:TTCACGAGAC+GTAACAATCT
GTGTCAGCAGCCGCGGTAATACGTAGGTGGCAAGCGTTGTCCGGATTTATTGGGCGTAAAGCGAGCGCAGGCGGTTTCTTAAGTCTGATGTGAAAGCCCCCGGCTCAACCGGGGAGGGTCATTGGAAACTGGGAGACTTGAGTGCAGAAGAGGAGAGTGGAATTCCATGTGTAGCGGTGAAATGCGTAGATATATGGAGGAACACCAGTGGCGAAGGCGGCTCTCTGGTCTGTAACTGACGCTGAGGCTCG
+
FFF:FFFFFFFFFFFFFFFFFFFFFFFFFFF,FFFFFFFFFFFFFFF,FFFFFFFFFFFFF:FFFFFFFFFFFFFFF:FFFFFFFFFFFFFFF,FFFFFFFFFFFFFFFFFFFFFFFFFFF:FFFFFFFFFFFFFFFFFFFFFFFFFFFFFFFFFFFFFF:FFFFFFFFFFF:FFFFFFFFFFFFFFFFF,FFFFFFFFFFFFFFFFFFFFFFFFFFFFFFFFFFFFFFFFFFFFFFFFF,FFFFFFFFF,
@A00769:42:HV3CFDRXX:1:2101:14091:27743 1:N:0:TTCACGAGAC+GTAACAATCT
GTGTCAGCAGCCGCGGTAATACGGAGGATGCGAGCGTTATCCGGATTTATTGGGTTTAAAGGGTGCGCAGGCGGTCTGTTAAGTCAGCGGTCAAAGCCCGGGGCTCAACCCCGGCCCGCCGTTGAAACTGGCAGTCTCGAGTTGGAGAGAAGTATGCGGAATGCGCGGTGTAGCGGTGAAATGCATAGATATCACGCAGAACTCCGATTGCGAAGGCAGCATACCGGCGCCCGACTGACGCTGAGGCACGA
+
FFFFFF:FFFFFFFFFFFFFFFFFFF::FFFFFFFFFFF:FFFFFF:,F::FFFF::F,FFF:FFFFFF:FFFFFFFFFFFFFFFFFFFFFFFFFFF:FFFFFFFFF:FFFFFFFFFFFFFFFFFFFFFFFFFFFF,FFFF,FFFFFFFFF:FFFFFFFF,FFFFFFFFFFFFFFFFFFFF:F,,F:FFFF:FFFFF::F:FFFFFFFFFFFFFFFFFFFFFFFF:F:FFFFFFFFF:F,FF:FF,FFFFF
@A00769:42:HV3CFDRXX:1:2101:12852:27853 1:N:0:TTCACGAGAC+GTAACAATCT
GTGCCAGCAGCCGCGGTAACACATTAGAAACCCTCGTAGTCC
+
F,FFF:FFFFFFFFFFFFFFFF:FFFFFFFF,:FFFFFFF,F
@A00769:42:HV3CFDRXX:1:2101:26169:27868 1:N:0:TTCACGAGAC+GTAACAATCT
GTGTCAGCAGCCGCGGTAATACGTAGGTGGCAAGCGTTGTCCGGATTTATTGGGCGTAAAGCGAGCGCAGGCGGTTTCTTAAGTCTGATGTGAAAGCCCCCGGCTCAACCGGGGAGGGTCATTGGAAACTGGGAGACTTGAGTGCAGAAGAGGAGAGTGGAATTCCATGTGTAGCGGTGAAATGCGTAGATATATGGAGGAACACCAGTGGCGAAGGCGGCTCTCTGGTCTGTCACTGACGCTGAGGCTCG
+
FFFFFFFFFF:FFFFFFFFFFFFFFFFFFFFFFFFFFFFFFFFFFFFFFFFFFFFFFFFFFFFFFFFFFFFFFFFFFFFFFFFFFFFFFFFFFFFFFFFFFFFFFFFFFFFFFFFFFFFFFFFFFFFFFFFFFFFFF:FF:FFFF:FFFFFFFFFFFFFFFFF:FFFFFFFFFFFFFF:FFFFFFFFFFFFFF:FFFFFFFFFFFFFFFFFFFFFFFF,FFFFFFFFFFFFFF,FFFFFF,FF,FFF:FF:
@A00769:42:HV3CFDRXX:1:2101:4444:27884 1:N:0:TTCACGAGAC+GTAACAATCT
GTGACAGCCGCCGCGGTAATACGTAGGTGGCAAGCGTTGTCCGGATTTATTGGGCGTAAAGCGAGCGCAGGCGGTTTCTAAAGTCTGATGTGAAAGCCCCCGGCTCAACCGGGGAGGGTCATTGGAAACTGGGAGACTTGAGTGCAGAAGAGGAGAGTGGAATTCCATGTGTAGCGGTGAAATGCGTAGATATATGGAGGAACAACAGTGGCGAAGGCGGCTCTCTGGTCTGTCACAGACGCTGAGGCTCG
+
,,,FFF,F:FF:,:F,FFFF,F:,FF,FF,FFFFF,FF,FFFF:F:,,FFF,FF,,F:FFFF:,:F,F,,,FF:F:FFF,FF,F,F:FFFFFFFFF,F,FF:F,:F,F,F:FF,,:FFFFF::FFF,FF::F,FFFFF:,FF,:FFFFF::,,,,F,F,,FF:::,FF,F:FFFF:,FFFF:FF,FFFFF:F:F,F,FFFFF,F:FFFF,,FF:FFF,,FF,FFFFF:FF,,F,::,FFF,F,FFFF,,F,
@A00769:42:HV3CFDRXX:1:2101:11198:28056 1:N:0:TTCACGAGAC+GTAACAATCT
GTGCCAGCAGCCGCGGTAATACGTAGGTGGCAAGCGTTGTCCGGATTTATTGGGCGTAAAGCGAGCGCAGGCGGTTTCTTAAGTCTGATGTGAAAGCCCCCGGCTCAACCGGGGAGGGTCATTGGAAACTGGGAGACTTGAGTGCAGAAGAGGAGAGTGGAATTCCATGTGTAGCGGTGAAATGCGTAGATATATGGAGGAACACCAGTGGCGAAGGCGGCGCTCTGGTCTGTAACTGACGCTGAGGCTCG
+
FFFFFFFFFFFFFFFFFFFFFFFF:FFFFFFFFFFFFFFFFFFFFF,FFFFFFFFFFFFFFFFFFFFFFFFFFFFFFFFFF:FF,FFFFFFFFFFFFFFFFFFFFFFFFFFFFF:FFFFFFFF:FFFF:FFFFFF:FF:FFFFFFF:F:FFFFFF:FFFFFFFFFFFFF:FFFFFFF,FFFFFFFFFFFF,F:F:FFFFFFFF:FFFFFFFFFFFFFFFFF,FFFFFFFFFFFF,::FFFFFFFFF:FFF,
@A00769:42:HV3CFDRXX:1:2101:11143:28087 1:N:0:TTCACGAGAC+GTAACAATCT
GTGCCAGCAGCCGCGGTAATACGTAGGTGGCAAGCGTTGTCCGGATTTATTGGGCGTAAAGCGAGCGCAGGCGGTTTCTTAAGTCTGATGTGAAAGCCCCCGGCTCAACCGGGGAGGGTCCTTGGAAACTGGGAGACTTGAGTGCAGAAGAGGAGAGTGGAATTCCATGTGTAGCGGTGAAATGCGTAGATATATGGAGGAACACCAGTGGCGAAGGCGGCTCTCTGGTCTGTAACTGACGCTGAGGCTCG
+
FFFFF:FF,FFFFFFFFFFFFF:FFFFFFFFFFFFFFFFFF,FFF,F:,:FFFF,FFFFFFFFFFFFF:FFFFFFFFFFFFFFFFFFF:FFF:FFFFFFFFFFFFFFFFFFFFFFFFFFF,FFFFF,:FFFFFFFF:FFFFFFF:FFFFFF:F:FFFFFFFFF:FFFFF:F,FFFFFFF:FFFFFFFFFFF:FFF::FFFFFFFFFFFFFFFFFFF,F,FFFFFFFF:FFF:FFF,FFFFFFFFFFFFFF:
@A00769:42:HV3CFDRXX:1:2101:10565:28213 1:N:0:TTCACGAGAC+GTAACAATCT
GTGCCAGCCGCCGCGGTAAATTAGAAACCCGAGTAGTCC
+
FFFFFFFFFFFFFFFFF:FFFF:FFF:FFFFFFFFFFF:
@A00769:42:HV3CFDRXX:1:2101:12707:28228 1:N:0:TTCACGAGAC+GTAACACTCT
GTGTCAGCCGCCGCGGTAATACGTAGGCGGCAAGCGTTGTCCGGATTTATTGGGCGTAAAGCGAGCGCAGGCGGTTTCTTAAGTCTGATGTGAAAGCCCCCGGCTCAACCGGGGAGGGTCGTTGGACAGGGGGAGACTGGAGTGCAGAAGAGGAGAGTGGAGGGCCATGTGTCGCGGTGGGTGGCGGGGGTGTGTGGGGGAGCGCCAGTGGGGAGGGGGGCGCTGGGGTCGGGGTCGGGCGGGGAGGGGCG
+
FFFFF:FFFFFFFFFFFFFFFF:FFFFFFF:FFFFF:,FFF,FFF,F::,FFFF:FFFFFFFF,F:FFFFF:FFFFFFFFFFF,,FF,F::F,,:F,F,FFFF:,F,,::FFFF,FFFF,,F,FF,,,,:FFF:F,,,,F,F,FF:F,,:FFF,F,FFF:,,F,,,,FF,FF,F,FF,F,:,:F,F,,:,,,,,,FF,FF,,,,,,,:,F:,:,FFF:FF,:,,FFFF,,FF,,,,,F,,F,:F,F:::,F
@A00769:42:HV3CFDRXX:1:2101:6017:28260 1:N:0:TTCACGAGAC+GTAACAATCT
GTGCCAGCAGCCGCGGTAATACGTAGGTGGCAAGCGTTGTCCGGATTTATTGGGCGTAAAGCGAGCGCAGGCGGTTTCTTAAGTCTGATGTGAAAGCCCACGGCTTAACCGTGGAGGGTCATTGGAAACTGGTTGACTTGAGTGCAGAAGAGGGAAGTGGAATTCCATGTGTAGCGGTGAAATGCGTAGATATTAGGAGGAACACCAGTGGCGAAGGCGGCTTACTGGACTGTAACTGACGTTGAGGCTCG
+
FFFFFFFFFFFFFFFFFF:FFFFFFFFFFFFFFFFFFFF,:FFFFF,:FFFFFFFFFFFFFFF:FFFFFFFFFFFFFFFFFF:FFFFFFFFFFFFFFF:FFFFFFF:FFFF,FF:FFFF:FFFFFFFF,FFFFF:::FFFFFFF,,FF,:FFFFF,:FF:F:FFFFFFFFFFFFFFFFFF:FFF:FFFF,,FFFFFFFFFFFFFFFFFFFF,FF:F:FFF:F,FFFFFFFFF:FFFFFF:FF:,FF,,FF:
@A00769:42:HV3CFDRXX:1:2101:13205:28307 1:N:0:TTCACGAGAC+GTAACAATCT
GTGCCAGCAGCCGCGGTAATACGTAGGTGGCAAGCGTTGTCCGGATTTATTGGGCGTAAAGCGAGCGCAGGCGGTTTCTTAAGTCTGATGTGAAAGCCCCCGGCTCAACCGGGGAGGGTCATTGGAAACTGGGAGACTTGAGTGCAGAAGAGGAGAGTGGAATTCCATGTGTAGCGGTGAAATGCGTAGATATATGGAGGAACACCAGTGGCTAAGGCGGCTCTCTGGTCTGTAACTGACGCTGAGGCTCG
+
FFFFFFFFFFFFFFFF:F:FFFFF:FFFFFFFFF:FF,FFFFFFF:F,FFFFFFFFFF:FFF:FFFFFF:FFFFFFFFFFFFF:FFF,FFFFF,FFFFFFFFFFFFF:FFFFFFFFFF:FFFF:FF:F,FFFFF:,,,FFFF:FF:FF,,FFFF:,:FF:FFFFFF:FFF:F,FF::FFF::F:FF:F:FFF,FF:,FF:FFFFFFFF:F::,FFF,F::FFFFF,FFFFFFFFFFFFFF,FF:FF:FFF,
@A00769:42:HV3CFDRXX:1:2101:28230:28307 1:N:0:TTCACGAGAC+GTAACAATCT
GTGACAGCAGCCGCGGTAATACGTATGTTCCAAGCGTTATCCGGATTTATTGGGCGTAAAGCGAGCGCAGACGGTTATTTAAGTCTGAAGTGAAAGCCCTCAGCTCAACAGAGGAATTGCTTTGGAAACTGGATGACTTGAGTGCAGTAGAGGAAAGTGGAAATCCATGTGTAGCGGTGAAATGCGTAGATATATGGAAGAACACCAGTGGCGAAGGCGGCTTTCTGGACTGAAACTGACGATGAGGCTCG
+
FFF,FFFFFFFFFFFFFF:FFFF::FF,FFFFFFFFFF:FFFFFFFFFFFFFFFFFFFFFFFFFFFF,FF:FFF:,FFFFFFFFFFFFFFFFFFF,FFFFF:FFFFFFF,,,FF,F:FFF,FFFFFFFFFFFFF,:FFFFFFFFF,F,:FFFFFF,F,FFFF,FFFF,FFFFFFFFFFFF:FFFFFFFFFF:FF:FFFFFFFFFFFFFFFFFFFFFFFFFFF:,FFFFFFFF,FFFFFFF:,F:FF,FFF,
@A00769:42:HV3CFDRXX:1:2101:10212:28354 1:N:0:TTCACGAGAC+GTAACAATCT
GTGTCAGCCGCCGCGGTAATACGTAGGTGGCGAGCGTTATCCGGAATGATTGGGCGTAAAGGGTGCGCAGGCGGCCTGCTAAGTCTGGAGTGAAAGGTACCGGCTCAACCGGTACAGGCTCTGGAAACTGGCAGGCTAGAGAGCAGGAGAGGGCGGTGGAACTCCATGTGTAGCGGTAAAATGCGTAGATATATGGAAGAACACCAGTGGCGACGGCGGCCGCCTGGCCTGTTAACTGACGCTGAGGCACG
+
F:FFFFFFFFFFFFFFFFFFFFFFFFFFFFFFFFFFFFFFFFFFFFFFFFFFFFFFFFFFFFFFFFFFFFFFFFFFFFFFFFFFFFFFFF:FFFFFFFFFFFFFFFFFFFFFFFFFFFFFFFFFFF,FFFFFFFFFF,FFFFFFFFFFFFFFFF:FFFFF,FFFFF:FFFF:FFFFF:FFFF,FFF,FF,FF,FFFFFFFFFFF::FFFFF:F,,,FFFFFFFFF,FFFFFFF,FF:FF::FFFFF,FFF:
@A00769:42:HV3CFDRXX:1:2101:27227:28354 1:N:0:ATCACGAGAC+GTAACAAACT
GTGTCAGCCGCCGCGGTAATACGTAGGTGGCAAGCGTTGTCCGGATTTATTGGGCGTAAAGCGAGCGCAGGCGGTTTCTTAAGTCTGATGTGAAAGCCCACGGCTCAACCGGGGAGGGTCATTGGAAACTGGGAGACTTGAGTGCAGAAGAGGAGAGTGGAATTCCATTTGTAGCGGTGAAATGCGTAGATATATGGAGGAACACCAGTGGCGAAGGCGGCTCTCTGGTCTGTAACTGACGCTGAGGCTCG
+
F:FF::FF::FF::FFFFF:FF:FF,F,FF:FF:F,:::F,,FFF,FFFFFF,FFFFFFFFF:FF,:FFFF,F:F:FFFFFFFFFFFFF:FFF:F,FFF,F,FF:,FFF:F,F:FFFF,F,F:FFFFFFFF:,F,F:F::FFF,FFF::F:FFFFF:F:FFFFFF,FF,F,FFFFF:FFFFFF,FFFF,:,:FFFF,FF:FF,FFFF,:,:F:FFF,FF,F:FFFFFF::FF:F:,F:FF,,F,F,F,F:,
@A00769:42:HV3CFDRXX:1:2101:7509:28369 1:N:0:TTCACGAGAC+GTAACAATCT
GTGCCAGCCGCCGCGGTAATACGTATGTGGCAAGCGTTGTCCGGATTTATTGGGCGTAAAGCGAGCGCAGGCGGTTTCTTAAGTCTGATGTGAAAGTCCATCGCTTAACGGTGGATCCGCGCCGGGTACGGGCGGGCTTGAGTGCGGTAGGGGAGACTGGAATTCCCGGTGTAACGGTGGAATGTGTAGATATCGGGAAGAACACCAATGGCGAAGGCAGGTCTCTGGGCCGTTACTGACGCTGAGGAGCG
+
FFFFF:FFFFF:FFFF::FFFFFFFFFF:FFFF:FFFFFFFFFFF:FFFFFFFFFFFFFFFFFFFFFFFFFFFFFFFFFFFFFFFFFFFFFFFFFFFFFF:FFFFFF:FFFFFFFFFFFFFFFFFFFF:FF:FFFFFF::FFFFFFFFFFFFFF:FFFFF:FFFF:FFFFFFFFF:FFFFFFF:FFFF:F:FFF:FFF:FFFFFFFFFFFFFFFFF:F:FFFFFFFFF,FFFFF:FFFFFFFFFFFFFFFF
@A00769:42:HV3CFDRXX:1:2101:10095:28401 1:N:0:TTCACGAGAC+GTAACAATCT
GTGTCAGCCGCCGCGGTAATACGTAGGTGGCGAGCGTTATCCGGAATGATTGGGCGTAAAGGGTGCGCAGGCGGCCTGCTAAGTCTGGAGTGAAAGGTACCGGCTCAACCGGTACAGGCTCTGGAAACTGGCAGGCTAGAGAGCAGGAGAGGGCGGTGGAACTCCATGTGTAGCGGTAAAATGCGTAGATATATGGAAGAACACCAGTGGCGAAGGCGGCCGCCTGGCCTGTTAACTGACGCTGAGGCACG
+
FFFFFFFFFFFFFFFFFFFFFFFFFFFFFFFFFFFFFFFFFFFFF:FFFFFFFFFFFFFFFFFFFFFFFFFFFFFFFFFFF:FFFFFFFFFFFFFFF:FFFFFFFFFFFFFFFFFF:F:FFFFFFF,FFFFFFFFFFFFFFFFFFFFFFFFFFFFFFFFFFFFFF:FFFFFFFFFFFFF:FFFFFFFFF,FFFFFF:FF:FFFFFFF,FFFFFFFFFFFFFFFFFF,FF::FF:,FFFFF:FF,:FFFFF:
@A00769:42:HV3CFDRXX:1:2101:21667:28494 1:N:0:TTCACGAGAC+GTAACAATCT
GCGTCAGCCGCCGCGGTAATACGTAGGTGGCAAGCGTTGTCCGGATTTATTGGGCGTAAAGCGAGCGCAGGCGGTTTCTTAAGTCTGATGTGAAAGCCCCCGGCTCAACCGGGGAGGGTCATTGGAAACTGGGAGACTTGAGTGCAGAAGAGGAGAGTGGAATTCCATGTGTAGCGGAGAAATGCGTAGATATATGGAGGAACACCAGTGGCGAAGGCGGCTCTCTGGGCTGTAACTGACGCTGAGGCTCG
+
FFFFF::FFF:FF,FFFF:FFFFFFFFFFFF,::FF:F:FF,FFFF::F:FFFFFFFFFF::,FFFFFF::FFFFFFF::FFFF,FF:FFFF,F,,FFFF,FF:FFFFFFFF:FFF,FFFFFF:FF:FFFFF:FFFFFF,:F::FFFFF,FF:FFFF:FFFFFFF,::,FFFFF:,:,,FFF,,F,,::FFF,F,:FF,FFFFFFF::F,,F:FF,FFFFFFFF:F:,,:F,FFFFF,:F,FF:FF,FFF,
@A00769:42:HV3CFDRXX:1:2101:17861:28541 1:N:0:TTCACGAGAC+GTAACAATCT
GTGTCAGCCGCCGCGGTAATACGTAGGTGGCAAGCGTTATCCGGAATGATTGGGCGTAAAGGGTGAGCAGGCGGTTCTTCAAGTCATGAGTGAAAGGCAGAAGCTTAACTTCTGTTGGCTGATGAGACTGGAGAACTTGAGTACAGGAGAGGGCGGCGGAACTCCATGTGTAGCGGTAAAATGCGTAGAGATATGGAAGACCACCAGTGGCGAAGGCGGCCGCCTGGACTGACACTGACGCTCAGGCACGA
+
FFFFFFFFFFFFFFFFFFF:FF:FFF:FFFFF,:FFFF,FFFFFFF:FFF:FFFFF:FFFFFFFFFFFFFFFF:FFFFFF,FFFFF::F:FFFFFFFFFFFFFFFFFFFFFFFF:FFFFFFFFFFFFFFFFFFF:,FFFFFFFFFFFFFF,FFFFFF:FFFFFFF:FFFFF,:FFFF,F:FFFFFFFFFFF,:FFFF,FF,FFFFFFF:FFF,FF:FFFFFFFFFFF:FFFF,FFFFFFFFFF::,FFFFF
@A00769:42:HV3CFDRXX:1:2101:21531:28541 1:N:0:TTCACGAGAC+GTAACAATCT
GTGCCAGCAGCCGCGGTAATACGTAGGTGGCAAGCGTTGTCCGGATTTATTGGGCGTAAAGCGAGCGCAGGCGGTTTCTTAAGTCTGATGTGAAAGCCCCCGGCTCAACCGGGGAGGGTCATTGGAAACTGGGAGACTTGAGTGCAGAAGAGGAGAGTGGAATTCCATGTGTAGCGGTGAAATGCGTAGATATATGGAGGAACACCAGTGGCGAAGGCGGCTCTCTGGTCTGTAACTGACGCTGAGGCTCG
+
FFFFFFFFFFFFFFFFFFFFFFF,FFFFFFFFFFFFFFFFF:FFF,FFFFFFFFFFFFFFFFFFFFFFFFFFFFFFFFFFFFFFFFFF:FFFFF,FFFFFFFFFFFFFFFFFFFFFFFFFFFFFFFFFFFFFFF:FFFFFFFFFFFFFFFFFFFFFFFFFF:FFFFFFFFFFFFFFFFF:FFFFF:FFFFFF:FFFFFFFF:FFFFFFFFFFFFFFFFFFFFFFFFFFFFFFF:FFF:FF,FFFF:FFFF:
@A00769:42:HV3CFDRXX:1:2101:23963:28557 1:N:0:TTCACGAGAC+GTAACAATCT
GTGCCAGCAGCCGCGGTAACACATTAGAAACCCTTGTAGTCCCTGTCTTTATACACATCTCCGAGCCCACGAGACTTCACGAGACATCTCGTATGCCGTCTTCTGCTTGAAAAGGGGGGGGGGGGGGGGGGGGGGGGGGGGGGGGGGGGGGGGGGGGGGGGGGGGGGGGGGGGGGGGGGGGGGGGGGGGGGGGGGGGGGGGGGGGGGGGGGGGGGGGGGGGGGGGGGGGGGGGGGGGGGGGGGGGGGGGGG
+
FFFFFFFFFFFFFFFFFFFFFFFFFFFFF:FFFFFFFFFFF:FFFFFFFFFFFFFFFFFFFFFFFFFFFFFFFFFFFFFFFFFFFFFFFFFFFFFFFFFF:FFFF::FF,:,,,::,FFF:FFFFFFFFFFFF:FFFFFF:FFFFFFFFFFFFFFFFFFFFFFFFFFFFFFFFFFFFFFFFFFFFFFFFFFFFFFFFFFFFFFFFFFFFFFFFFFF:FFFFFFFFFF:F:FFFFFFFFFFFFFFFFFFFFF
@A00769:42:HV3CFDRXX:1:2101:8151:28667 1:N:0:TTCACGAGAC+GTAACAATCT
GTGCCAGCCGCCGCGGTAATACGTATGTGGCAAGCGTTGTCCGGATTTATTGGGCGTAAAGCGAGCGCAGGCGGTTTCTTAAGTCTGAGGTGAAAGTCCATCGCTTAACGGTGGATCCGCGCCGGGTACGGGCGGGCTTGAGTGCGGTAGGGGAGACTGGAATTCCCGGTGTAACGGTGGAATGTGTAGATATCGGGAAGAACACCAATGGCGAAGGCAGGTCTCTGGGCCGTTACTGACGCTGAGGAGCG
+
FFFF:F:FFFFFF:FFFFFFFFFFFFF:FFFFFFFFFFFFFFFFFF::FFFFFFFFF,FFFFFFFFFF:FFFFFFFFFFFFFFFFFFF,F:FFFFFFFF:FFFFFFFFFFFFFFFFFFFFFFFFFFF,FFFFFFFFFFFFFFFFFF:FFFFFFFFFFFFFFFFFFFFF:FFFFFFFF:FF:FFF:FF,F:FFFFFFFF,FFFFFFFF,FFFFFFFFFFFFFFFFFFF:FFFFFFFFFFFFFFFFFFFFFFF
@A00769:42:HV3CFDRXX:1:2101:28456:28792 1:N:0:TTCACGAGAC+GTAACAAGCT
GTGTCAGCAGCCGCGGTAATACGTATGGTGCAAGCGTTATCCGGATTTACTGGGTGTAAAGGGAGCGTAGGCGGTCTGCCAAGTCTGATGTGAAAACCCGGGGCTCAACCCCGGGCGTGCAGTGGAAACTGGCGGACTGGAGTGTCGGAGAGGTAAGAGGAATTCCTAGTGTAGCGGTGAAATGCGTAGATATATGGAGGAACACCAGTGGCGAAGGCGGCTCTCTGGTCTGTAACTGACGCTGAGGCTCG
+
FFFFFFFFFFFFFFFFF:FFFFF,FFFFFFFFFFFFFF,FFFFFF:FFFFFFFF,FFFFFFFFF:FFFFFFFFFFFFF:F,FFFFFF:FFFFFFFFFF:F,FFF,FF:F,:F,FF,,:FFF,:FFF:FFFFFF:FF,F::,,::F,F:FF,FFF:F,,,FFFFFFFF:FFF,FFF:F:F:FFFFFF,,FFF,FFFFF:FFF,F:FF,FF,FF:FFFFFFF:FFFF:FFFFF:FFFF,,:FFF:FFF,,FFF
@A00769:42:HV3CFDRXX:1:2101:30617:28870 1:N:0:TTCACGAGAC+GTAACAATCT
GTGTCAGCCGCCGCGGTAATACGTAGGTGGCAAGCGCTGTCCGGATTTATTGGGCGTAAAGCGAGCGCAGGCGGTTTCTTAAGTCTGATGTGAAAGCCCCCGGCTCAACCGGGGAGGGTCATTGGAAACTGGGAGACTTGAGTGCAGAAGAGGAGAGTGGAATTCCATGTGTAGCGGTGAAATGCGTAGATATATGGAGGAACACCAGTGGCGAAGGCGGCTCTCTGGTCTGTAACTGACGCTGAGGCTCG
+
FFFFFFFFFFFFFFFFFFFFFFFF,FFFFFFFFFFFFFFFFFFFFF,FFFFFFFFFFFFFFFFFFFFFFFFFFFFFFFFFFFF:FFFF:FFFFFFFFFFFFFFFFFFFFFFFFFFFFFFFFFFFFF:FFFFFFFFFFFFFFFFFFFFF,FFFFFFFFFFFFFFFFFFFFFFF:FFFFFFFFFFFFFFFFFFFFFFFFFFFFFFFFFFFFFFFFFFFFFFFF:FFFFFFFFF:F,FFFFFF,FFFFF:FFF,
@A00769:42:HV3CFDRXX:1:2101:20048:28980 1:N:0:TTCACGAGAC+GTAACAATCT
GTGCCAGCAGCCGCGGTAATTAGAAACCCTCGTAGTCC
+
FFFFFFFFFFFFFFFFFFFFFFFFFFFFFFFFFFFFFF
@A00769:42:HV3CFDRXX:1:2101:10456:29027 1:N:0:TTCACGAGAC+GTAACAATCT
GTGTCAGCCGCCGCGGTAATACGTAGGTGGCAAGCGTTGTCCGGATTTATTGGGCGTAAAGCGAGCGCAGGCGGTTTCTTAAGTCTGATGTGAAAGCCCCCGGCTCAACCGGGGAGGGTCATTGGAAACTGGGAGACTTGAGTGCAGAAGAGGAGAGTGGAATTCCATGTGTAGCGGTGAAATGCGTAGATATATGGAGGAACACCAGTGGCGAAGGCGGCTCTCTGGTCTGTAACTGACGCTGAGGCTCG
+
FFFFFFFFFFFFFFFFFFFFFFFFFFFFFFFF:FFFFFFFF:FFFFF:FFFFFFFFF:FFFFFFFFFFFFFFFFFFFFFFFFFFFFFF,FFFFF:FFFFFFFFFFFFFFFFFFFFFFFFFF:FFFFF:FFFFFF:FFFFFFFFF:FF:FFFF::FFFFFFFFFFFFFFFFFFFFFFFFFFFFFFFFFFFFFFFFFFFFFFF:FFFFFFF,FFFFFFFFFFFFFFFFFFFFFFFFFFF,FFFFFFFF,FFF,
@A00769:42:HV3CFDRXX:1:2101:23258:29027 1:N:0:TTCACGAGAC+GTAACAATCT
GTGCCAGCCGCCGCGGTAATACGTAGGTGGCAAGCGTTGTCCGGATTTATTGGGCGTAAAGCGAGCGCAGGCGGTTTCTTAAGTCTGATGTGAAAGCCCCCGGCTCAACCGGGGAGGGTCATTGGAAACTGGGAGACTTGAGTGCAGAAGAGGAGAGTGGAATTCCATGTGTAGCGGTGAAATGCGTAGATATATGGAGGAACACCAGTGGCGAAGGCGGCCTACTGGACGGTGACTGACGCTGAGGCTCG
+
FFFFFFFFFFFFFFFFFFFFFFFFFFFFFFFFFFFFFFFFFFFFFFFFFFFFFFFFFFFFFFFFFFFFFFFFFFFFFFFFFFFFFFFFFFFFFFFFFFFFFFFFFF:FFFFFFFFFFFFFFFFFFF:F:FFFFFFFFFFFFFFFFFFFFFFFFFFFFFFFFFFFFFFFFFFFFFFFF:FFFFFFFFFFFFFFFFFFFFFFFFFFFFFFFFFFFFFF,FF:FFFFFFFFFF:FFFFFFFFFFFFFFF,FFFF
@A00769:42:HV3CFDRXX:1:2101:6714:29089 1:N:0:TTCACGAGAC+GTAACAATCT
GTGCCAGCAGCCGCGGTAATACGTAGGTGGCAAGCGTTGTCCGGACTTATTGGGCGTAAAGCGAGCGCAGGCGGTTTCTTAAGTCTGATGTGAAAGCCCCCGGCTCAACCGGGGAGGGTCATTGGAAACTGGGAGACTTGAGTGCAGAAGAGGAGAGTGGAATTCCATGTGTAGCGGTGAAATGCGTAGATATATGGAGGAACACCAGTGGCGAAGGCGGCTCTCTGGTCTGTAACTGACGCTGAGGCTCG
+
FFFFF:FFFFFFFFFFFFFFFFFFFFFFFFFFFFFFFFFFFFFFFFF:FF:FFFFFFFFFFFFFFFFFFFFFFFFFFFFFFFFFFFFFFFFFFFFFFFFFFFFFFFF:FFFFFFFFFFFFFFFFFFFFFFFFFFF,FFFFFFFFFFFFFFFFFFFFFFFFF:FFFFFF::FF,FFFFFFFFFFFFF:FFF::FFFFFFF,FFFFFFFFFFF:FFFFFFF:FF:FFFFFFFFF:F,FFFFFFFFF:F::FFF
@A00769:42:HV3CFDRXX:1:2101:7591:29105 1:N:0:TTCACGAGAC+GTAACAATCT
GTGCCAGCCGCCGCGGTAATACGTATGTGGCAAGCGTTGTCCGGATTTATTGGGCGTAAAGCGAGCGCAGGCGGTTTCTTAAGTCTGATGTGAAAGTCCATCGCTTAACGGTGGATCCGCGCCGGGTACGGGCGGGCTTGAGTGCGGTAGGGGAGACTGGAATTCCCGGTGTAACGGTGGAATGTGTAGATATCGGGAAGAACACCAATGGCGAAGGCAGGTCTCTGGGCCGTTACTGACGCTGAGGAGCG
+
FFFFFFFFFFFFFFFFFFFFFFF:FFFFFFFF:FFFFFFFF,FFFFFFFFFFFFFFFFFFFFFFFFFF:FFFFFFFFFFFFFFFFFFFFFFFFFFFFFFFFFFFFFFFFFFFFFFFFFFFFFFFFFFFFFFFFFFFFFFFFFFFFFFFFFFFFFFFFFFFFFFFFFFFFFFFFFFFFFFF:FFFFFFFFFFFFFFFFF,FFFFFFFFFF,FFFFFFFF:FFFFFFFFF,FFFFFFFFFFFFFFFFFFF:FF
@A00769:42:HV3CFDRXX:1:2101:10113:29215 1:N:0:TTCACGAGAC+GTAACAATCT
GTGTCAGCCGCCGCGGTAATACGTAGGTGGCAAGCGTTGTCCGGATTTATTGGGCGTAAAGCGAGCGCAGGCGGTTTCTTAAGTCTGATGTGAAAGCCCCCGGCTCAACCGGGGAGGGTCATTGGAAACTGGGAGACTTGAGTGCAGAAGAGGAGAGTGGAATTCCATGTGTAGCGGTGAAATGCGTAGATATATGGAGGAACACCAGTGGCGAAGGCGGCTCTCTGGTCTGTAACTGACGCTGAGGCTCG
+
FFFFFFFFFFFFFFFFFFFFF:FF:FFFFFFFFFFFFFFFFFFFFFFFFFFFFFFFFFFFFFFFFFFFFFFFFFFFFFFFFFFFFFFFFFFF,FFFFFFFFFFFFF:FFFFFFFFFFFFFFFFFFFFFFFFF:FFFFFF:FFFFFFFF:FFFFFFFFFFFFFFFFFFFFFFFFFFFFFFFFFFFFF:FFFF:FFFFFFFFFF:FFFFFFFFFFFFF:F,FFFFFFFF,:FFFFFFFFF,F,FFF:::FFF,
@A00769:42:HV3CFDRXX:1:2101:20943:29340 1:N:0:TTCACGAGAC+GTAACAATCT
GTGCCAGCAGCCGCGGTAATACGTAGGTGGCGAGCGTTATCCGGAATGATTGGGCGTAAAGGGTGCGTAGGCGGCTAGAAAAGTTAGAAGTCGAAGGCTATAGCTCAACTATAGTAAGCTTCTAAAACTATTTAGCTTGAGAAATGGAAGGGAGAGTGGAAGTCGTAGTGTAGCGGTTGAATGCGCAGATATTAGGAAGAATACCGGCGGCGAAGGCGACTTTCTGGCCATTATCTGACGCTGAGGTACGA
+
:FFFFFFF:FFFFFFFFFFFFFFFFFFFFFFFFFFFFF:FFFFFFFFFFFFFFFFFFF,FFF,FFFFF:FFFFFFF:FFF:FFFFFF:FFFF,FFFFF:,FFFFF,,FFF:FFFF,,F,F:::,FFF,F,FFF:,:,FFFFF:,FFF,F,FFF,,F::FF:,FF,,FF:F::FFFF,,F,,,FF,:,FF,,,:,FFF:F:::F:,FF:F:::,:FFF::::F,FFFF::,,:,,FFFF,:F,FFF,FF:FF
@A00769:42:HV3CFDRXX:1:2101:22589:29340 1:N:0:TTCACGAGAC+GTAACAATCT
GTGTCAGCCGCCGCGGTAATACGTAGGTGGCAAGCGTTGTCCGGATTTATTGGGCGTAAAGCGAGCGCAGACGGTTATTTAAGTCTGAAGTGAAAGCCCTCAGCTCAACTGAGGAATTGCTTTGGAAACTGGATGACTTGAGTGCAGTAGAGGAAAGTGGAACTCCATGTGTAGCGGTGAAATGCGTAGATATATGGAAGAACACCAGTGGCGAAGGCGGCTTTCTGGACTGTAACTGACGATGAGGCTCG
+
FFFF:FFFFFFF:FFFF,FFFFFFFFFFFFFF:F:FFFFFFFFFF:F:::FFFFFFFFFFFFFFF,FF,F:FFFFFFFFFFFFFFFFFFFFFFF:FFFFFFFFFFF,FF:F:FFFF,:FF:FFFFFFFFFF,FFFFFFFFFF:FFFFFFFFFFF:FFFFFF:FFFFFFFFFFFFFFFF:FFFFFFFFFFFFFF:FFF,F:FFFFFFFFFFF:FFFF:FFFF,FFFFFFF:F,FFFFFFFF,,::F,FFFFF
@A00769:42:HV3CFDRXX:1:2101:5367:29356 1:N:0:TTCACGAGAC+GTAACAATCT
GTGCCAGCAGCCGCGGTAATACGTATGTTCCAAGCGTTATCCGGATTTATTGGGCGTAAAGCGAGCGCAGACGGTTATTTAAGTCTGAAGTGAAAGCCCTCAGCTCAACTGAGGAATTGCTTTGGAAACTGGATGACTTGAGTGCAGTAGAGGAAAGTGGAACTCCATGTGTAGCGGTGAAATGCGTAGATATATGGAAGAACACCAGTGGCGAAGGCGGCTTTCTGGACTGTAACTGACGTTGAGGCTCG
+
FFFFF:FFFFFFFFFFFFFFFFFFFFFFFFFFFFFFFF,FFFFFFFF,FF,FFFFFFFFFFFFFFFFFFFFFFFFFFFFFF:FFFFFFFFFFFFFFFFFFFFFFFFFF:FFFFFFFFFFFFF:FFFF:FFFFFFFFFFFFFFFFFFFFFFFFFF::FFFFF:FFFFFFF,FFFFFFFFFFF:FFFFFFFFF,FFFFFFFF,FFFFFFF:FFFFFFFFFFF:F,F:FFFFFFFF:F,FFFFFFFFFFF,FFF
@A00769:42:HV3CFDRXX:1:2101:22553:29371 1:N:0:TTCACGAGAC+GTAACAATCT
GTGCCAGCCGCCGCGGTAATACGTATGTTCCAAGCGTTATCCGGATTTATTGGGCGTAAAGCGAGCGCAGACGGTTATTTAAGTCTGAAGTGAAAGCCCTCAGCTCAACTGAGGAATTGCTTTGGAAACTGGATGACTTGAGTGCAGTAGAGGAAAGTGGAACTCCATGTGTAGCGGTGAAATGCGTAGATATATGGAAGAACACCAGTGGCGAAGGCGGCTTTCTGGACTGTAACTGACGTTGAGGCTCG
+
FFFFFFFFFFFFFFFFFFFFFFFFFFFFFFFFFFFFFFFFFFFFFFFFFFFFFFFFFFFFFFFFFFFFFFFFFFFFFFFFFFFFFFFFFFFFFFFFFFFFFFFFF:FFFFFFFFFFFFFFFFFFFFFFFFFFFFFFFFFFFFFFFFFFFFFFFFF:FFFFFFFFFFFFFFF,FFF:FFFFFFFFFFFF:FFF:FF:FFFFFFFFF:FFFF,FFFFFFFFFFFFF:FF,FFF::FFFF:FF,:FFFF,,FF,
@A00769:42:HV3CFDRXX:1:2101:16360:29481 1:N:0:TTCACGAGAC+GTAACAATCT
GTGCCAGCCGCCGCGGTAATACGTAGGTGGCAAGCGTTGTCCGGAATTATTGGGCGTAAAGGGCTCGCAGGCGGTTTCTTAAGTCTGATGTGAAAGCCCCCGGCTCAACCGGGGAGGGTCATTGGAAACTGGGAGACTTGAGTGCAGACGAGGAGAGTGGAATTCCATGTGTAGCGGTGAAATGCGTAGATATATGGAGGAACACCAGTGGCGAAGGCGGCTCTCTGGTCTGTAACTGGCGCTGAGGCTCG
+
FFFFFFFFFFFFFFFFFFFFFFFF,FFFFFFFFFFF,FFFFFFFFFFFFFFFFFFFFFFFFFFFFFFFFFFFFFFFFFFFFFFFFFFFFFFFFFFFFFFFFFFFFFFFFFFFFFFFFFFFFFFFFFFFFFFFFFFFFF:FFFFFFFFF,F:FFFFFFFFFFFFFFF,F,FFF,FFFFFFFFFFF:FFFF,FFFFFFFFFFFFFFFFFFFF:FF:FF,F:FFFFFFFFFFFFFFFFFFF,F,FFFFF,FFF,
@A00769:42:HV3CFDRXX:1:2101:18340:29496 1:N:0:TTCACGAGAC+GTAACAATCT
GTGTCAGCAGCCGCGGTAATACGGAGGATGCGAGCGTTATCCGGATTTATTGGGTTTAAAGGGTGCGCAGGCGGTCTGTTAAGTCAGCGGTCAAAGCCCGGGGCTCAACCCCGGCCCGCCGTTGAAACTGGCAGTCTCGAGTTGGAGAGAAGTATGCGGAATGCGCGGTGTAGCGGTGACATGCATAGATATAGCGCAGAACTCCGATTGCGAAGGCAGCATGCCGGCTCCACACTGACGCTGAGGCACGA
+
,:FFFFFF:FFF:FFF:FF,FF:FFFF:FF:F,:FFFFFF:,FFFFFFFF:FFF,FFF,FFFFFFFFFFF:FF:FFFFFFFF:FFF:FFF:FFFFFFFFF,:FFFFFF,FFFFFFFFFFFF:FFF,FF:F:FF:FFFF:FF,FFFFFFFFF:FFF,FFFFFFFFFFFFF:F,,FFFFF:F:F,:FFFFFFF,,FF:FF,FFFFF:F:FF,F:FF:,FFFFFFFF,FFFFF,FFFFF:FF,FFFFF,FFFFF
@A00769:42:HV3CFDRXX:1:2101:5484:29528 1:N:0:TTCACGAGAC+GTAACAATCT
GTGTCAGCCGCCGCGGTAATACGTAGGTGGCATGCGTTGTCCGGATTTATTGGGCGTAAAGCGAGCGCAGGCGGTTTCTTAAGTCTGATGTGAAAGCCCCCGGCTCAACCGGGGAGGTTCATTGGAAACTGGGAGACTTGAGTGAAGAAGAGGAGAGTGGAATTCCATGTGTAGCGGTGAAATGCGTAGATATATGGAGGAAAACCAGTGGCGAAGGCGGCTCTCTGGTCTGTCATTGACGCTGAGGCTCG
+
FFF,FFFFFFFFFFFFFFFFFFFFFFFF:FFF,FFFFF:,FFFFF,FFFFFFFFFFFFFFFFFF,FFFFFFFFFFFFFF:FFFFFFFFFFFFFFFFFFFFFF:FFFFFFF,FFFFF:,FFFFF:FF:FFFFF,FFF:F,FFFF,,FFFFFFFF:FFFF,FFFFFFFFFFFFFFFFFFFFF,FFF:FFFFF:FF,FFFFFFF,,FF:FFFFFFFFFFFFFFF:F,FFFF,FF,:FF,F:FF,F,,FFF,FFF
@A00769:42:HV3CFDRXX:1:2101:6225:29559 1:N:0:TTCACGAGAC+GTAACAATCT
GTGTCAGCCGCCGCGGTAATACGGAGGGTGCGAGCGTTAATCGGAATAACTGGGCGTAAAGGGCACGCCGGCGGTGGTTTAAGTGAGGTGTGAAAGCCCTGGGCTCAACCTGGGAATAGAATTTCAGACTGGACAACTAGAGGACTTTAGGGAGGGGTAGAATTCCACGTGTAGCGGTGAAATGCGTCGAGATGTGGAGGAATACCGAAGGCGAAGGCAGCCCCTTGGGAATGTACTGACGCTCATGTGCG
+
,FF,F,:FFF:F:FFFF:FFFFFFFFF:FF:,:,,::F:F:F,FFFFF:,,::FFFFFFF::FF,FFF,F:,FF:,F,F,F,FFFF,FF,,FFF,FFFF::FFFFFF,F:FF,F,FF,F,FFFF,FF,,F,FF:FFF:FFFF,F,FFF,FFF:FFFFF,:FFF,F,F,:FF::FF,:,F,F,:FF:F,FFF:F,,FFF:FF,FFF,,,,FF:,,F,,F:F,:FFF,,:FF::,F,,::F:FF:F,F:F,F:
@A00769:42:HV3CFDRXX:1:2101:7220:29559 1:N:0:TTCACGAGAC+GTAACAATCT
GTGTCAGCCGCCGCGGTAATACGTATGTTCCAAGCGTTATCCGGATTTATTGGGCGTAAAGCGAGCGCAGACGGTTATTTAAGTCTGAAGTGAAAGCCCTCAGCTCAACTGAGGAATTGCTTTGGAAACTGGATGACTTGAGTGCAGTAGAGGAAAGTGGAACTCCATGTGTAGCGGTGAAATGCGTAGATATATGGAAGAACACCAGTGGCGAAGGCGGCTTTCTGGACTGTAACTGACGTTGAGGCTCG
+
FFFFFFFFFFFFFFFFFFFFFFFFFFFFFFFFFFFFFFFFFFFFFFFFFFFFFFFFFFFFFFFFFFFFFFF:FFFFFFFFFFFFFFFFFFFFFFFFFFFFFFFFFFFFFFFFFFFFFFFFFFFFFFFFFFFFFFFFFFFFFFFFFFFFFFFFFFFFFFFFFFFFFFFFFFFFFFFFFFFFFFFFFFFF:FFFFFFF:FFF:FFFFFF:FFFFFFFF:FF,FFFFFFFFFFFFFFFFFF,F,FFFFF,FFF,
@A00769:42:HV3CFDRXX:1:2101:11153:29637 1:N:0:TTCACGAGAC+GTAACAATCT
GTGCCAGCCGCCGCGGTAATACGTAGGTGGCAAGCGTTGTCCGGATTTATTGGGCGTAAAGCGAGCGCAGGCGGTTTCTTAAGTCTGATGTGAAAGCCCCCGGCTCAACCGGGGAGGGTCATTGGAAACTGGGAGACTTGAGTGCAGAAGGGGAGAGTGGAATTCCATGTGTAGCGGTGAAATGCGTAGATATATGGAGGAACACCAGTGGCGAAGGCGGCTCTCTGGTCTGTAACTGACGCTGAGGCTCG
+
FFFFFFFFFFFFFFFFFFFFFFFFFFFFFFFFFFFF:FFFFFFFF:F:,FFFFFFFFFFFFFFFFFFFFFFFFFFFFFFFFFFFFFF:F::FFFFFFFFFFFFFFFFFFFFFFFFFFFFF:F:F:F,FFFFFFFFF:FFFFFFFFFFFFFFFFF:FFFFFFFF::FFF:F:FFFFFFFFFF:FFF:FF::FFFFFFFFF:FFF:FF:FFFFFFFF::FFFFFFFFFFFFFFFF:FFFFFF,FF:FFFFFFF
@A00769:42:HV3CFDRXX:1:2101:18484:29653 1:N:0:TTCACGAGAC+GTAACAATCT
GTGTCAGCAGCCGCGGTAATACGTATGTTCCAAGCGTTATCCGGATTTATTGGGCGTAAAGCGAGCGCAGACGGTTATTTAAGTCTGAAGTGGAAAGCCCTCAGCTCAACTGAGGAATTGCTTTGGAAACTGGATGACTTGAGTGCAGTAGAGGAAAGTGGAACTCCATGTGTAGCGGTGAAATGCGTAGATCTATGGAAGAACACCAGTGGCGAAGGCGGCTTTCTGGACTGTAACTGACGTTGAGGCT
+
FFFFFFFFFFFFFFFFFFFFFFFF:FFFFFFFF,FFFFFFFFFF,:FFFFFF:FFFFFFFFFFFF:FFF:FF:FFFFFFFFFFFFFFFFFFFFFFFFFFFFFF:FFFFFFF:FFFFFFFFFFFFFFFFFFFFFFFFFF,FFFFFFFFFFFFFFFFFFFFFF,,FFFFFFFFF:FFFFFFFFFFFFFFFFFFF,::FF:F,FFFF:F,FFFF:FFFF:FFFFFF:FFFFFFFFFFFFFF:,FF:FFFF:FF
@A00769:42:HV3CFDRXX:1:2101:29270:29669 1:N:0:TTCACGAGAC+GTAACAATCT
GTGTCAGCCGCCGCGGTAATACGTATGTTCCAAGCGTTATCCGGATTTATTGGGCGTAAAGCGAGCGCAGACGGTTATTTAAGTCTGAAGTGAAAGCCCTCAGCTCAACTGAGGAATTGCTTTGGAAACTGGATGACGTGAGTGCAGTAGAGGAAAGTGGAACTCCATGTGTAGCGGTGAAATGCGTAGATATATGGAAGAAGACCAGTGGCGAAGGCGGCTTTCTGGACTGTAACTGACGTTGAGGCGCG
+
FFF::::FFFFFF:FF,::FFFFF:FFFFFFFFFFF,,FFFFFFFF,FFFFFFFFFFF:FFFFFFFFFFFF:FF,FF,FFFFF:F:F,F:FFF,:FFFFFFFFF,::,,FFFFFFFFFF,,FFF:FF:,FFFF:FF:,:::FFFFFF:F:FFFF:FFFF,:FF,FF,FFFFFF::FF,FF:,,:,FFFF::,::FFF:FF,F,,:FFFFFFFFF,F:FFFFFF,FFFFFFF:FF,F,FFFFF,FFFFF,F,
@A00769:42:HV3CFDRXX:1:2101:19524:29794 1:N:0:TTCACGAGAC+GTAACAATCT
GTGTCAGCCGCCGCGGTAATACGGAGGATGCGAGCGTTATCCGGATTTATTGGGTTTAAAGGGTGCGTAGGCGGACTGTCAAGTCAGCGGTAAAATACGGGGGCTCAACCTCCGCCCGCCGTTGAAACTGACGGTCTTGAGTGGGCGAGAAGTATGCGGAATGCGTGGTGTAGCGGTGAAATGCATAGATATCACGCAGAACTCCGATTGCGAAGGCAGCATACCGGCGCCCAACTGACGCTGAAGCACGA
+
FFFFF,FFFFFFFFFFFF:FFFFFFFFFFF:F,FFFFFFFFFFFF:FF::FFFFFFFFFFFFFFFFFFFFFFFF:FFFFFFFFFFFFFFFFFF:FFFFFFFFFFFFFFFFFFFFFFFFFFFF:FFFFFFFFFFFFFFF:FFFFFFFFFFF:FFFFFFFFF:FFFFFFFFFFFFFFFFFF:FFFFFFFFFFFFF:FFFFFFFFFFFFFFFFFFF,FFF:FF,FFFFFFFFF:FF:FFF:FFFFFFFFF,FFF
@A00769:42:HV3CFDRXX:1:2101:6225:29935 1:N:0:TTCACGAGAC+GTAACAATCT
GTGTCAGCCGCCGCGGTAATACGTAGGTGGCAAGCGTTGTCCGGATTTATTGGGCGTAAAGCGAGCGCAGGCGGTTTCTTAAGTCTGATGTGAAAGCCCCCGGCTCAACCGGGGAGGGTCATTGGAAACTGGGAGACTTGAGTGCAGAAGAGGAGAGTGGAATTCCATGTGTAGCGGTGAAATGCGTAGATATATGGAGGAACACCAGTGGCGAAGGCGGCTCTCTGGTCTGTAACTGACGCTGAGGCTCG
+
FFFFFFFFFFFFFFFFFFFFFFFFFFFFFFFFFFFFFFFFF:FFFFF,FF:FFFFFFF:FFFFFFFFFFFFFFFFFFFFFFFFF:FF:FFFFFFFFFFFFFFFFFFFFFFFFFFFFFFFFFFFFFFF,::FFFFFFFFFFFFFFFFF:FFFFFFFFFFFFFFFFFFFFFFFF:FFFFFFFF,FFFFFFFFF,F:FF:FFFFFFFFFFFFFFFFFF:FFFFFFF:FFFFF:FFF,,FFFFFFFFFFFFFFF,
@A00769:42:HV3CFDRXX:1:2101:17598:29935 1:N:0:TTCACGAGAC+GTAACAATCT
GTGCCAGCCGCCGCGGTAATCCATTAGATACCCTAGTAGTCCCTGTCTCTATACACATCTCCGAGCCCACGAGACTTCACGAGACATCTCGGATGCCGTCTTGTGCTTGCTGGGGGGGGGGGGGGGGGGGGGGGGGGGGGGGGGGGGGGGGGGGGGGGGGGGGGGGGGGGGGGGGGGGGGGGGGGGGGGGGGGGGGGGGGGGGGGGGGGGGGGGGGGGGGGGGGGGGGGGGGGGGGGGGGGGGGGGGGGGG
+
FFFFFFFF:FFFFFFFFFFFFFFFF:FFF:FFFFFFF:FFFFFFFF:FF:FFFFFFF:,FFFF:FFFFFF:FFFFFFFF::FF:FFFF,,F,,:,,:F,:,F,,F:::F,,,,,,,::F,F:FFFFFFFFFFF,FFFF:FFFFFFFFFFFFFFFF:FFFFFFFFFFFFFFFFFFFFFFFFFF:FFFFFFF,FFFFFFFFF:FFFFF:FFFFFFFFFFFFFFFFFFF:FFFFFFFFFFFFFFFFFFFFFFFF
@A00769:42:HV3CFDRXX:1:2101:22896:29935 1:N:0:TTCACGAGAC+GTAACAATCT
GTGTCAGCAGCCGCGGTAAGATTAGAAACCCGGGTAGTCC
+
F:FFFFFFFFFFFFFFFFFFFFFFFFFFFFFFFFFFFFFF
@A00769:42:HV3CFDRXX:1:2101:28492:29951 1:N:0:TTCACGAGAC+GTAACAATCT
GTGCCAGCAGCCGCGGTAATACGTAGGTGGCAAGCGTTGTCCGGATTTATTGGGCGTAAAGCGAGCGCAGGCGGTTTCTTAAGTCTGATGTGAAAGCCCCCGGCTCAACCGGGGAGGGTCATTGGAAACTGGGAGACTTGAGTGCAGAAGAGGAGAGTGGAATTCCATGTGTAGCGGTGAAATGCGTAGATATATGGAGGAACACCAGTGGCGAAGGCGGCTCTCTGGTCTGTAACTGACGCTGAGGCTCG
+
FFFFFFFFFFFFFFFFFFFFFFFFFF:FFFFFF:FFF:FFFFFFFF:FFFFFFFFFFFFFFF:FFFFFFFF:FFFFFFFFFFFFFFFFFFFFFFFFFFFFFFFFFFFF,FFFFFFFFFFFFFFFFFFFFFFFFFFFFFF:FFFFFFFFFFFFFFFFFFFFFFFFFFFFFFFFFFFFFFFFFFFFFF:F:FFF,FFF:FFFFFFFFFFFF::FFFFFFFFFFFF:FFFFFFF,FFFFFFFF,FFFFF,FFF,
@A00769:42:HV3CFDRXX:1:2101:2284:29966 1:N:0:TTCACGAGAC+GTAACAATCT
GTGTCAGCCGCCGCGGTAATACGTAGGTGGCAAGCGTTGTCCGGATTTATTGGGCGTAAAGCGAGCGCAGGCGGTTTCTTAAGTCTGATGTGAAAGCCCCCGGCTCAACCGGGGAGGGTCATTGGAAACTGGGAGACTTGAGTGCAGAAGAGGAGAGTGGAATTCCATGTGTAGCGGTGAAATGCGTAGATATATGGAGGAACACCAGTGGCGAAGGCGGCTCTCTGGTCTGTAACTGACGCTGAGGCTCG
+
FFFFFF:FFFFFFFFFFFFFFFFFFFFFFFFFFFFFFFFFFFFFFFFFFFFFFFFFFFFFFFFFF:FFFFFFFFFFFFFFFFFFFFFFFFFFFFFFFFFFFFFFFF,FFFFFFFFFFFFFFFFFFFFF:FFFFFFFFFFFFFFFFFFFFFFF,FFFFFF:FFFFFFFFFFFFFFFFFFF:FFFFFFFFFF:FFFFFFFFFFFF,F:FFFFFFFFFFFFFFFFFFFFFFFFFFFF,FF,FFFFFFFF:FFF,
@A00769:42:HV3CFDRXX:1:2101:8847:29966 1:N:0:TTCACGAGAC+GTAACAATCT
GTGCCAGCAGCCGCGGTAATACGTATGTTCCAAGCGTTATCCGGATTTATTGGGCGTAAAGCGAGCGCAGACGGTTATTTAAGTCTGAAGTGAAAGCCCTCAGCTCAACTGAGGAATTGCTTTGGAAACTGGATGACTTGAGTGCAGTAGAGGAAAGTGGAACTCCATGCGTAGCGGTGAAATGCGTAGATATATGGAAGAACACCAGTGGCGAAGGCGGCTTTCTGGACTGTAACTGACGTTGAGGCTCG
+
FFFFFFFFFFFFFFFFFFFFFFFFFFFFFFFFFFFFFF:FFFFFFFFFFFFFFFFFFFFFFFFFF:FFFFFFFFFFFFFFFFFFFFFFFFFF:FFFFFFFFFFFFFFFFFFFFFFFFF:F,FFFFFFFFFFFFFFFFFFFFFFFFFFFFFF:FFFFFF:FFFFFFFFFFF:FFFFFFFFFFFF:FFFFFFFFF,FFFF:::FFFFFFFFFFFFFFFFFFFFFF,:FFFFFFFFFFFF::F,,F,FFFFFFF
@A00769:42:HV3CFDRXX:1:2101:17824:30013 1:N:0:TTCACGAGAC+GTAACAATCG
GTGTCAGCCGCCGCGGTAATACGTAGGTGGCAAGCGTTGTCCGGATTTATTGGGCGTAAAGCGAGCGCAGGCGGTTTCTTAAGTCTGATGTGAAAGCCCCCGGCTCAACCGGGGAGGGTCATTGGAAACTGGGAGACTTGAGTGCAGAAGAGGAGAGTGGAATTCCATGTGTAGCGGTGAAATGCGTAGATATATGGAGGAACACCAGTGGCGAAGGCGGCTCTCTGGTCTGTAACTGACGCTGAGGCTCG
+
FFFFF:FFFFFFFFFFFF,FFFFFF:FFFFFFFFFFF::FF,FFFF:FFFFFFFFF,FFFFFFF::FFFFFFFFFF,FF:FFF:FFFF::FFFFFFFF:FF,FFFFFFF,FFFFFFFFFFFFFFFFFFFF,F:FFFF:F,FF,FF,:F:,FF,FFFF,FFFF,FFFFF,F:FFFFF::FF,FF:,FFF,FFFFFFF,FFFFFFFFF:,,F,:FFF:FF,FFFFFF::FFFFFFFFFFFF::FFFF:,FFF,
@A00769:42:HV3CFDRXX:1:2101:23014:30013 1:N:0:TTCACGAGAC+GTAACAATCT
GTGCCAGCCGCCGCGGTAATACGTAGGTGGCAAGCGTTGTCCGGATTTATTGGGCGTAAAGCGAGCGCAGGCGGTTTCTTAAGTCTGATGTGAAAGCCCCCGGCTCAACCGGGGAGGGTCATTGGAAACTGGGAGACGTGAGTGCAGAAGAGGAGAGTGGAATTCCATGTGTAGCGGTGAAATGCGTAGATATATGGAGGAACACAAGTGGCGAAGGCGGCTCTCTGGTCTGTAACTGACGCTGAGGCTCG
+
F:FFFF::,FFF:FFF:F:FFFFFFFFFFFFFFFFFFFF:FFF::::FFFFFF::FFFFFFFFFFFFFFF:::FFF:F,,FF:FFFFF,FF:F:,FF:FFF:FFFFFF:F::F::F:FFF:,F::F:F:FF,FFF,,,FFFFFFF,FF:,FF:F:F,F:FFFFFFFFF,F,:::FFF,FFFFFFFF,F::F:FFF,:FF,:F,FF,F,F,,::F,FFF,F:FFF:F,:FFF,F:F::FFFFFF,::,F::,
@A00769:42:HV3CFDRXX:1:2101:31756:30091 1:N:0:TTCACGAGAC+GTACCAATCT
GTGTCAGCAGCCGCGGTAATACGTAGGTGGCAAGCGTTGTCCGGATTTATTGGGCGTAAAGCGAGCGCAGGCGGTTTCTTAAGTCTGATGTGAAAGCCCCCGGCTCAACCGGGGAGGGTCATTGGAAACTGGGAGACTTGAGTGCAGGAGAGGAGAGTGGAATTCCATGTGTAGCGGTGAAATGCGTAGATATATGGAGGAACACCAGTGGCGAAGGCGGCTCTCTGGTCTGTAACTGACGCTGAGGCTCG
+
FFFFFFFFFFFFFFFFFFFFFFF:FFFFFFFFFFFFFFFFFFFFF:F:F,FFFFFFFFFFFFF,FFFFFFFFFFF,FFFFFFFF:,F::FFFFFF:FFFFFFFFFFFFFFFFFFFFFFFF,FFFFFFFFF:FFFFFFF:FFFFFF,:F:FFFFFFFFFFFFF:FFF,FFFFFFFFFFFFF,FFFFF,:FFFFF:FFFFFFFFFFFFFFFFFFFF,FFFFFF:FFFFFF,F,FFFFFFFFFFFFFFF:F,FF
@A00769:42:HV3CFDRXX:1:2101:8693:30201 1:N:0:TTCACGAGAC+GTAACAATCT
GTGCCAGCAGCCGCGGTAATACGTAGGTGGCAAGCGTTATCCGGAATTATTGGGCGTAAAGAGCGCGCAGGTGGTTAATTAAGTCTGATGTGAAAGCCCACGCCTTAACCGTGGAGGGTCATTGGAAACTGGTTGACTTGAGTGCAGAAGAGGGAAGTGGAATTCCATGTGTAGCGGTGAAATGCGTAGAGATATGGAGGAACACCAGTGGCGAAGGCGGCTTCCTGGTCTGCAACTGACACTGAGGCGCG
+
FFFFFFFFFFFFFFFFFFFFFFFFFFFFFFFFFFFFFFFFFFFFFF::FFFFFFFFFF,FF:FFFFFFFFFFFFFFFFFFFFFFFFFFFFFFFFFFFFFFFFFF:FFFFFFFFFFFFFFFF,FFFFFFFFFFFFFFFFFFFFFFFFFF,:FFFFF,FFFFFFF:FFFFFFFFFFFFFFFF,:FFFFFFF:FF:F:FFFFFFFFFFFFFFFFFFF,FFFFFFFFFFFFFFFFFFFFFFFFFFFFFFFFF:F:
@A00769:42:HV3CFDRXX:1:2101:10728:30217 1:N:0:TTCACGAGAC+GTAACAATCT
GTGTCAGCAGCCGCGGTAATACGGAGGGTGCAAGCGTTACTCGGAATCACTGGGCGTAAAGAGCGCGTAGGCGGGATAGCAAGTCAGATGTGAAATCCTATGGCTTAACCATAGAACTGCATTTGAGACTGTTATTCTAGAGCATGGGAGAGGTAGGTGGAATTCTTGGTGTAGGGGTAAAATCCGTAGAGATCAAGAGGAATACTCATTGCGAAGGCGTCCTGCTAGAACATAACTGACGCTGATGCGCG
+
FFFFFFFFFFFFFFFFFFFFFFFFFFFFFFFFFFFFFFFFFFFFFFFFFFFFFFFFFFFFF:FFFFFFFFFFFFFFFFFFFFFFFFFFFFFFFFFFFFFFFFFFFFFFFFFFFFFFFFFFFFFFFFFFFFFFFFFFFFFFFFFFFFFFFFFFFFFFFFFFFFFFFFFFFFFFFF:FFFFF:FFFFFFFFFF:FFFFFFFFFFFFFFF:FFFFFF:FFFFFFFFFFFFFFFFFFFFFFFFFFFFFFF,FFF:
@A00769:42:HV3CFDRXX:1:2101:21106:30217 1:N:0:TTCACGAGAC+GTAACAATCT
GTGCCAGCAGCCGCGGTAATACGTAGGTGGCGAGCGTTATCCGGAATGATTGGGCGTAAAGGGTGCGTAGGCGGCTAGAAAAGTTAGAAGTCAAAGGCTATAGCTCAACTATAGTAAGCTTCTAAAACTATTTAGCTTGAGAAATGGAAGGGAAAGTGGAATTCCTAGGGTAGCGGTTGAATGCGCAGATATTAGGAAGAATACCGGCGGCGAAGGCGACTTTCTGGCCATTATCTGACGCTGAGGTACGA
+
FFFFFFFFFFFFFFFFFFFF:FFFFFFFFFFFFFFFFF:FFFFFFFFFFFFFFFFFFFFFFFFFFFFFFF:FFFF:FFFFFFFFFFFFFFFF:FFFFFFFFFFFFFFFFFF:FFFFFFFFFFFF,,FFFFFFFFFFF:,:FF,F:FFFFFFFFFFFFFF:,FFFFFF,,:FFF:FF,,FF:FFF:FFF:FFFFF:FFFFFFFFFFFFFF:F,,F:FFFF:F,FFFFFFFFFFFFFF:FF,F,:FF,FFFF:
@A00769:42:HV3CFDRXX:1:2101:25979:30232 1:N:0:TTCAAGAGAC+GTAACAATCT
GTGACAGCAGCCGCGGTAATACGTATGTTCCAAGCGTTATCCGGATTTATTGGGCGTAAAGCGAGCGCAGACGGTTATTTAAGTCTGAAGTGAAAGCCCTCAGCTAAACTTAGGAATTGCTTTGGAAACTGGATGACTTGAGTGGAGAAGAGGAAAGTGGAACTCCATGTGTAGCGGTGAAATGCGTAGATATATGGAAGAACACCAGTGGCGAAGGCGGCTTACTGGACTGTAACTGACGTTGAGGCTCG
+
FFF,FFFFFFFFFF:FFFFFFFFFFF:FFFFFFFFFFFF,,FF:,,FFF,FFFFFFFFFFF,F,FFFFFF,FFFFFF,F:FFF,F:FF::FFFFF,FFF,FFFFF,FFFF,,F:FF,:FFF:F,,,FFFF,:FF,,FF,:F:FF,F,,F,FF,FFFFFFFFF:FF,,,FFF:FFF:FFFFFFFF:FFF:FFFF,:,FF,:FFFFFFF,FFFFFFFFFF,FF:F,:F:FF:F,,FFFFFFF,,F,F,,FFF,
@A00769:42:HV3CFDRXX:1:2101:22941:30295 1:N:0:TTCACGAGAC+GTAACAATCT
GTGTCAGCAGCCGCGGTAATACGTATGTTCCAAGCGTTATCCGGATTTATTGGGCGTAAAGCGAGCGCAGACGGTTATTTAAGTCTGAAGTGAAAGCCCTCAGCTCAACTGAGGAATTGCTTTGGAAACTGGATGACTTGAGTGCAGTAGAGGAAAGTGGAACTCCATGTGTAGCGGTGAAATGCGTAGATATATGGAAGAACACCAGTGGCGAAGGCGGCTTTCTGGACTGTAACTGACGTTGAGGCTCG
+
,F::::::F::FFFF:FFF:FFFFFFFFFF::FFFF,F:FF:FFFF,:FFFFFFFFFFFF:FFFF:FFFFFFFFFFFF:FFF:FF:FFF:FFFFF:FFF:FFF:F,FF:FFFF,FFFFF:F,FFFFFF:FFF:FFFFF,FFFFFF,F,:FFFF:,,FFFFFFFFFFFFF:FFFFFF:,:F,F:FFFF::FF:F:FFFFFFFFFFFFF,,FFFF:,FFFFFFFFFFFF:FFFFFF,:FFFFFFFFFFFFFF:
@A00769:42:HV3CFDRXX:1:2101:21522:30311 1:N:0:TTCACGAGAC+GTAACAATCT
GTGTCAGCAGCCGCGGTAATACGTATGTTCCAAGCGTTATCCGGATTTATTGGGCGTAAAGCGAGCGCAGACGGTTATTTAAGTCTGAAGTGAAAGCCCTCAGCTCAACTGAGGAAGTGCTTTGGAAACTGGATGACTTGAGTGCAGTAGAGGAAAGTGGAACTCCATGTGTAGCGGTGAAATGCGTAGATATATGGAAGAACACCAGTGGCGAAGGCGGCTTTCTGGACTGTAACTGACGTTGAGGCTCG
+
FFFF:FFFFFFFFFFF:FFFFFFFFFFFFF,FFFFFFFFF:FFFFFFFF:,FFFFFFFFFFFFFFFFFF,,FF:,F:FFFFFFF,:FF::,FFFFFFFFFF,FFFF,FF,F:FFFF,F,:F,FFFFFFFFFFF,F,FFFF:FFFFF:FFFFFFFFFFFFFFF,FFF:FF,F:FFFFFF::FFFFFFFFF:FFF,:FF,,F:F,::FFFFFFF:FFF,FFF:FFF,FFFF:FFF:F,::F:FFF::F:FFFF
@A00769:42:HV3CFDRXX:1:2101:30481:30326 1:N:0:TTCACGAGAC+GTAACAATCT
GTGTCAGCAGCCGCGGTAATACGTAGGTGGCAAGCGTTGTCCGGATTTATTGGGCGTAAAGCGAGCGCAGGCGGTTTCTTAAGTCTGATGTGAAAGCCCCCGGCTCAACCGGGGAGGGTCATTGGAAACTGGGAGACTTGAGTGCAGAAGAGGAGAGTGGAATTCCATGTGTAGCGGTGAAATGCGTAGATATCTGGAGGAACACCAGTGGCGAAGGCGGCTCTCTGGTCTGTAACTGACGCTGAGGCTCG
+
:FFFFFF:FFFFFFFF:F::F:FFFF::FFFFF::FFFFFFFFFFFFF,,:::FFF:FFFF:FFFFFFFFFFFF:FFFFFFFFFFFFF:FFF:FF:F:FFFFFF:F:FFF:FFFFFFF:F:F:FFFFFF,FF,FFF,,FFFF,FFFFF::F:F:FFFF:F:F,:FFFFF,:,FFF::F:,F:FFFFFFF:::,,FF,FF:F,,,F:FF:,FF::F:FFFF:,,,FFFFFFFF,,F,F,:,,::,,:F,FFF
@A00769:42:HV3CFDRXX:1:2101:3794:30358 1:N:0:TTCACGAGAC+GTAACAATCT
GTGTCAGCAGCCGCGGTAATACGTAGGTGGCAAGCGTTGTCCGGATTTATTGGGCGTAAAGCGAGCGCAGGCGGTTTCTTAAGTCTGATGTGAAAGCCCCCGGCTCAACCGGGGAGGGTCATTGGAAACTGGGAGACTTGAGTGCAGAAGAGGAGAGTGGAATTCCATGTGTAGCGGTGAAATGCGTAGAGAGATGGAGGAACACCAGTGGCGAAGGCGGCTCTCTGGTCTGTAACTGACGCTGAGGCTCG
+
F,F:FF:F:FF:FF:,,FFFFF::,FFF,,FFF,FF,:F,F:FF,:::FF::,FF::F:FFF:FFF:FFFF:FFFFFFFFFFF:,:FFFFF:F:::F:FFFFFF:FF,F:FFFFFF:FFF,FFFF:FFFFFFFFF:F,,FFF:FFFFF:FFFFF:FFFF::F,FFFFFFFFFFFF,F,:F:FFFFF,FF:,F,FFFFFF:FFFFFF:FF,:F:,,,FF:FF:FFFF::,:F:FFFF:FFF:F:,F:,FFF,
@A00769:42:HV3CFDRXX:1:2101:8495:30358 1:N:0:TTCACGAGAC+GTAACAATCT
GTGCCAGCAGCCGCGGTAATACGTAGGTGGCAAGCGTTATCCGGAATTAGTGGGCGTACAGTGCGCGCAGGTGGTTAATAAAGTCTGATGTGAAAGCCCACGCCTTAACCGTGGAGGTTCATTGGAAACTGGTTGACTTGAGTGCAGAAGAGGGAAGAGGAATTCCATGTGTAGCGGTGAAATGCGTAGAGATATGGAGGAACACCAGTGGCGAAGGCGGCTTCCTGGTCTGCAACTGACACTGAGGCGCG
+
:FFF,FFFFFFFFFFF:FFFFFFF,,:FFF:,:FF::FFFFF:FF,F:F,::FF:F,:,,F,F,F:::FFFFFF:FFF:,FFFFF:FFFFF:FFF:,:,,FF:FF,FFF,,,,,F:F,FFFFF,FFFFFFF:,F:,FF:,FFF,,,FF::FF:,F,F,FFFFFFFFFFFFF:FF:FFFFFFFFF,FFFFFFFFFFFFFFFFF:FFF,FFF,:FF:FFFFF:FF,FFFFFFF,FFFFFFFF:FFFFF,FFFF
@A00769:42:HV3CFDRXX:1:2101:11333:30358 1:N:0:TTCACGAGAC+GTAACAATCT
GTGCCAGCAGCCGCGGTAATACGTATGTTCCAAGCGTTATCCGGATTTATTGGGCGTAAAGCGAGCGCGGGCGGTTATTTAAGTCTGTAGTGAAAGCCCGCAGCTCAACGGAGGAATTGCTTTGGAAACTGGATGACTTGAGTGCAGTAGAGGAAAGTGGAACTCCATGTGTAGCGGTGAAATGCGTAGATATATGGAAGAACACCAGTGGCGAAGGCGGCTTTCTGGACTGTAACTGACGTTTAGGATCG
+
FFF:,FFFFFFFFFFFFFFFFFFFF:FFF:FFFFFFFF:FFF:FFFFF,:FFFFFFFFFFF:FFFFFF:F,FFFFF,FF::FFF:FF,FFFFFFFFFF,,FFFFFF:F:,F,FF,::FFF,F,:FFF:F,FFFFFFFFFFFFFFF,F,:FF::FFFFFF:FF,FFFFFFFFFF:FFFF,FFFFFFF,FFFFFFF,FFFF::F:FFF,:FFFF,FF:FFFF,F:FFFFFFF,FF,:FF,FF:,F,FF,,FF,
@A00769:42:HV3CFDRXX:1:2101:13404:30436 1:N:0:TTCACGAGAC+GTAACAATCT
GTGCCAGCCGCCGCGGTAATACGTAGGTGGCAAGCGTTGTCCGGATTTATTGGGCGTAAAGCGAGCGCAGACGGTTATTTAAGTCTGAAGTGAAAGCCCTCAGCTCAACTGAGGAATTGCTTTGGAAACTGGATGACTTGAGTGCAGTAGAGGAAAGTGGAACTCCATGTGTAGCGGTGAAATGCGTAGATATATGGAAGAACACCAGTGGCGAAGGCGGCTTTCTGGACTGTAACTGACGTTGAGGCTCG
+
FFFFFFFFFFFFFFFFFF:FFFFFFFFFFFFFFFFFF,F:FFFFFFF:FFFFFFFFFFFFFFFFFFFFFF:FFFFFFFFFFFFFFFFFFFFFFFFFFFFFFFFFFFFFFFFFFFFFFFFFF:F:FFFFFFFFFFFFFFFFFFFFF,FFF:FF:FFFFFFFFFFFFFFFFFFF,FFFFFFFFFFFFF,FFFF,:FFFFFFFFFFFF,F:FFFFF:F:FF:FFFFFFF:FF:FFFFF,FFFF,FF:FF,FFF,
@A00769:42:HV3CFDRXX:1:2101:18728:30452 1:N:0:TTCACGAGAC+GTAACAATCT
GTGTCAGCAGCCGCGGTAACCATTAGAAACCCCAGTAGTCC
+
FFFFFFFFFFFFFFFFFFFFFFFFFFFFFFFFFFFFFFFFF
@A00769:42:HV3CFDRXX:1:2101:9001:30483 1:N:0:TTCACGAGAC+GTAACAATCT
GTGCCAGCAGCCGCGGTAATACGTATGTTCCAAGCGTTATCCGGATTTATTGGGCGTAAAGCGAGCGCAGACGGTTATTTAAGTCTGAAGTGAAAGCCCTCAGCTCAACTGAGGAATTGCTTTGGAAACTGGATGACTTGAGTGCAGTAGAGGAAAGTGGAACTCCATGTGTAGCGGTGAAATGCGTAGATATATGGAAGAACACCAGTGGCGAAGGCGGCTTTCTGGACTGTAACTGACGTTGAGGCTCG
+
FFFFFFFFFFFFFFFFFFFFFFFFFFFFFFFFFFFFFFFFFFFFFF:FFFFFFFFFFFFFFFFFFFFFFFF:FFFFFFFFFFFFFFFFFFFFFFFFFFFFFFFFFFFFFFFFFF:FFFFFF:FFFFFFFFFFFFFFFFFFFFFFFFFFFFFFF::F,FFFFFFFFFFFFFFFFFFFFFFFFFFFFFF:FFFFFFFFFFFFFFFFFFFFFFFFFFFFFFFFFFFFFFFFFFFFFFFFF,F:FFFFF,:FFF,
@A00769:42:HV3CFDRXX:1:2101:10122:30514 1:N:0:TTCACGAGAC+GTAACAATCT
GTGCCAGCAGCCGCGGTAATTAGATACCCTCGTAGTCC
+
FFFFFFFFFFFFFFFFFF,FFFFFFFFFFFFFFFFFFF
@A00769:42:HV3CFDRXX:1:2101:18123:30530 1:N:0:TTCACGAGAC+GTAACAATCT
GTGTCAGCCGCCGCGGTAATACGTAGGTGGCAAGCGTTGTCCGGATTTATTGGGCGTAAAGCGAGCGCAGGCGGTTTCTTAAGTCTGATGTGAAAGCCCCCGGCTCAACCGGGGAGGGGCAGTGGAAACTGGGAGACTTGAGTGCAGAAGAGGAGAGTGGAATTCCATGTGTAGCGGTGAAATGCGTCGATATATGGAAGAACACCAGAGGCGAAGGCGGCTTTCTGGACTGAAACTGACGATGAGGCTCG
+
:FFF,F:F::FFF,FFFFF:FFFFF:FFFFF,FFF,:F:F:FFFFFF,F::FFF,F,F,F,FFF:FFF,,FFFF:,:F:,F,,FF:F,FFFFFFFFFFFFFFF,:FF:FF::F,,F,,,FF,,::FF:F,,:F,,F:F,FFFF,F,,,,:F:,FFF:,F:,FFFFF:,F,::F:F:,,:F,FFFFFF,FF,FFFF,FFF,FF:F:FF:,,,::FF,FF,,,:FFFF,FF,F,,FF,,,FF,,,,F,,F:F,
@A00769:42:HV3CFDRXX:1:2101:28492:30545 1:N:0:TTCACGAGAC+GTAACAATCT
GTGCCAGCAGCCGCGGTAATACGTAGGTGGCAAGCGTTGTCCGGATTTATTGGGCGTAAAGCGAGCGCAGGCGGTTTCTTAAGTCTGATGTGAAAGCCCCCGGCTCAACCGGGGAGGGTCATTGGAAACTGGGAGACTTGAGTGCAGAAGAGGAGAGTGGAATTCCATGTGTAGCGGTGAAATGCGTAGATATATGGAGGAACACCAGTGGCGAAGGCGGCTCTCTGGTCTGTAACTGACGCTGAGGCTCG
+
FFFFFFFFFFFFFFFFFFFFFFFFFFFFFFF:FFFFF:FFFFFFFFFFFFFFFFFFFFFFFFFFFFFFFFFFFFFFFFFFFFFFFFFFFFFFFFFFFFFFFFFFFFFFFFF:F:FFFFFF,FFFFF:FFFFFFFF:F,FFFFFFFFFF:FFFFFFFFFFFFFFFFFFFFFF:FFFFFFFFFFFFFFFFF,FFFFFF:FFFFFFFFFFFFFFFFFFFFFFFFFFFF,FFFF::FFFFFFFF,FFF:F,FFF,
@A00769:42:HV3CFDRXX:1:2101:29134:30592 1:N:0:TTCACGAGAC+GTAACAATCT
GTGTCAGCAGCCGCGGTAATACGTAGGTGGCAAGCGTTATCCGGAATTATCGGGCGTAAAGCGCGCGTAGGCGGTTTTTTAAGTCTGATGTGAAAGCTCACGGCTCAACCGTGGAGGGTCATTGGAAACTGGTTGACTTGAGTGCAGAAGAGGGAAGTGGAATTCCGTGTGTAGCGGTGAAATGCGTAGAGATCTGGAGGAACACCAGTGGCGAAGGCGGCCTACTGGGCTCTAACTGACGCTGAGGCACG
+
F:FFFFFFFFFFFFFFFFFFFFFFFFFFFFFFFFFFF:FFFFFFFFFFFFFFFFFFFFFFFFFFFFF:FFFFFFFFFFFFFFFFFFFFFFFFFFFFFFFFF:FF:FFFFF::FFFFFFFFFF:FFF,FFFFFFFFFFFFFFFFFFFFFFFFF:FF,FFFFFFFFFF:FFFFFFFFFFFF:FFFF,FFFFFFFF:F:F:FFF,FFFFFF,FFFFFFF:FFFFF::FF,FFFFFF,FFFFFFFFFFFF,FFFF
@A00769:42:HV3CFDRXX:1:2101:4083:30639 1:N:0:TTCACGAGAC+GTAACAATCT
GTGTCAGCAGCCGCGGTAATTAGATACCCGAGTAGTCC
+
FFFFFFFFFFFFFFFFFF,,FFF:F,FFFFFF:FFF::
@A00769:42:HV3CFDRXX:1:2101:21567:30671 1:N:0:TTCACGAGAC+GTAACAATCT
GTGTCAGCAGCCGCGGTAATACGTAGGGTCAAAGCGTTAATCGGAATTACTGGGCGTAAAGCGAGCGCAGGCGGTTGTGAAAGACCGATGTGAAATCCCCGGGCTGAACCTGGGAATTGCATTGGAGACTGCACGGCTAGAGTGAGTCAGAGGTGGGTAGAATTCCGAGTGTAGCGGTGAGATTCGTAGAGAGTAGGAGGAATACCGATGGCGAAGGCAGCGCCCTGGGTGAACACTGACGCTCATGCTCG
+
FFFFFFFFFFFFFFFFFFFFFFF,FF:F,:,:F:FFFF::FFFFFFFFFFFFFFFF:FFFFFF,FFFFFFFFFF,,F,F:FFF,,:F,,:FFFFFFFFF:FFFFF,FFFF,,FFFFFFFF:F,:,,FFFF:FF:FFFFFFFFF,,F:,F,FFF:FFFF:FFF::FF,,FFFF,F,,FFFF,F::FFFFFFFFF:,FFFFFFFF,,F:F:F:FFF,F:F,FF,F,FFFF,,,FF,FFFFFFF:F:FFF,,:,
@A00769:42:HV3CFDRXX:1:2101:15374:30718 1:N:0:TTCACGAGAC+GTAACACTCT
GTGCCAGCAGCCGCGGTAATACGTAGGTGGCAAGCGTTGTCCGGATTTATTGGGCGTAAAGCGAGCGCAGGCGGTTTCTTAAGTCTGATGTGAAAGCTCCCGGCTCAACCGGGGAGGGTCATTGGAAACTGGGAGACTTGAGTGCAGAAGAGGAGAGTGGAATTCCATGTGTAGCGGTGAAATGCGTAGATATATGGAGGAACACCAGTGGCGAAGGCGGCTCTCTGGTCTGTAACTGACGCTGAGGCTCG
+
FFFFFFFF,F:FFFFFFFFFFFF:FFFFFFFF:FFFFFFFFFFFF,F::FFFFFFFFFFFFFF,FFFFFFFFFFFFFFFFFFFFF:FF,FFFFFFFFFFFFFFFFFFFF:FFFFFFFFFF:FFFFFFFF:FFFFFF:F::FFFFFFFFFFF:FF,FFFFFFF:FFFFFFFF:FFFFFFF:FFFFFFFFFFFFFFFFFFFFFFFFFFFFFFFFFFFFFFFFFFF:FFF:FF:F:FFFFFFFFFFFFFFFFFF
@A00769:42:HV3CFDRXX:1:2101:25391:30718 1:N:0:TTCACGAGAC+GTAACAATCT
GTGTCAGCCGCCGCGGTAATACGTAGGTGGCAAGCGTTGTCCGGATTTATTGGGCGTAAAGCGAGCGCAGGCGGTTTCTTAAGTCTGATGTGAAAGCCCCCGGCTCAACCGGGGAGGGTCATTGGAAACTGGGAGACTTGAGTGCAGAAGAGGAGAGTGGAATTCCATGTGTAGCGGTGAAATGCGTAGATATATGGAGGAACACCAGTGGCGAAGGCGGCTCTCTGGTCTGTAACTGACGCTGAGGCTCG
+
FFFFFFFFFFFFFFFFFFFFFFFFFFFFFFFFFFFFFFFFFFFFFFFFFFFFFFFFFFFFFFFFFFFFFFFFFFFFFFFFFFFFFFFFFFFFFFFFFFFFFFFFFFFFFFFFFFFFFFFFFFFFFFFFFFFF:FFFFFFFFF:FFFFFFFFFFFFFF:FFFFFFFFFFF:FFFFF,,FF:FFFFF,:F:FFFFFF:FFFFFFFFFFF:F,,FFFF,:FF:FFFFFFFFFFF::,FFF,FF:FF,FF,FFF,
@A00769:42:HV3CFDRXX:1:2101:25382:30733 1:N:0:TTCACGAGAC+GTAACAATCT
GTGTCAGCCGCCGCGGTAATACGTAGGTGGCAAGCGTTGTCCGGATTTATTGGGCGTAAAGCGAGCGCAGGCGGTTTCTTAAGTCTGATGTGAAAGCCCCCGGCTCAACCGGGGAGGGTCATTGGAAACTGGGAGACTTGAGTGCAGAAGAGGAGAGTGGAATTCCATGTGTAGCGGTGAAATGCGTAGATATATGGAGGAACACCAGTGGCGAAGGCGGCTCTCTGGTCTGTAACTGACGCTGAGGCTCG
+
FFFFFFFFFFFFFFFFFFFFFFFFFFFFFFFF:::FF:FFFFFFFFFFFFFFFFFFFFFFFFFFF:FFFFFFF:FFFFFFFFFFFFFFFFF:FFFFFFFF:FFFFFFFFFFFFFFFFFFFFF:FFFFFFFFFFFFFFFFFFFFF:FFFFFFF:FFFFFFFFF::F:FFFFFFFFFFFF,FFFFFFFFFFFF,FFFF:FF:F:FFFFFFFFFFFFFF:FFFFFFFFFFFFFF:FFFFF:FF,FF,FF,FFF,
@A00769:42:HV3CFDRXX:1:2101:27805:30733 1:N:0:TTCACGAGAC+GTAACAATCT
GTGCCAGCAGCCGCGGTAATACGTAGGTGGCAAGCGGTGTCCGGAGTTATTGGGCGTAAAGCGAGCGCAGGCGGTTTCTTAAGTCTGATGTGAAAGCCCCCGGCTCAACCGGGGAGGGTCATTGGAAACTGGGAGACTTGAGTGCAGAAGAGGAGAGTGGAATTCCATGTGTAGCGGTGAAATGCGTAGATATATGGAGGAACACCAGTGGCGAAGGCGGCTCTCTGGTCTGTAACTGACGCTGAGGCTCG
+
FFFFFF:FFFFF:,FFFF,FFF:FF,:::FFFFFFF,:FFF:FFF,FFFFFFF:FFFFFF:FF,F,:FFFFFFFFFFF:,,FFFFF:,FFFFFFFFFF:FFFFFFF::,FFFFFFFF:F:,F:F,FFF,FF:F,F:FF:FFFFF:FF:F:FFFFF,FFFF:F:F:FFF:FFF:FFF:FF,F,FF::F,,,F:F:F,:FFF,F:,F,FFFFFFFFF,,F:F,FFFFFFF,FFFF:FFFFF:,,FFFF:,FFF
@A00769:42:HV3CFDRXX:1:2101:19407:30812 1:N:0:TTCACGAGAC+GTAACAATCT
GTGCCAGCAGCCGCGGTAATACGTAGGGGGCAAGCGTTATCCGGATTTACTGGGTGTAAAGGGAGCGTAGACGGCAGCACAAGTCTGGAGTGAAATCCCGGGGCTTAACCCCGGAACTGCTTTGGAAACTGTGCGGCTGGAGTGCAGGAGGGGTAAGCGGAATTCCTAGTGTAGCGGTGAAATGCGTAGATATTAGGAGGAACACCGGTGGCGAAGGCGGCTTACTGGACTGTAACTGACACTGAGGCTCG
+
:,F:FFFFF:FFFF:FFFFFFFF,FFFFFFFFFFFF::FFFFFFFFF:FFFFFFFFFFFFFFFFFFFFFFFFFFFFFFFFFFFFFFFFFFFFFFFFFFFFFFFFFFFFFFFFFFFFFFFFF:FFFF:FF:F:FFFFFFFF,FFFFFF,FFFFFFFFFF::F:,,FFF:F:F,FFFF:F:,FFF:FFFFFF:FFF,FFFF,F,FFFFFFFFFFFFF:FFFFFF,,:F:FF:F,F,FFF,:FF:F::FFFFFF
@A00769:42:HV3CFDRXX:1:2101:4300:30953 1:N:0:TTCACGAGAC+GTAACAATCT
GTGTCAGCCGCCGCGGTAATACGTATGTTCCAAGCGTTATCCGGATTTATTGGGCGTAAAGCGAGCGCAGACGGTTATTTAAGTCTGAAGTGAAAGCCCTCAGCTCAACTGAGGAATTGCTTTGGAAACTGGATGACTTGAGTGCAGTAGAGGAAAGTGGAACTCCATGTGTAGCGGTGAAATGCGTAGATATATGGAAGAACACCAGTGGCGAAGGCGGCTTTCTGGACTGTAACTGACGTTGAGGCTCG
+
FFFF:FFFFFFFFFFFFFFFFFFFFFFFFFFFFFFFFFFFFFFFFFFFFFFFFFFFFFFFFFFFFFFFFFFFFFF:FFFFFFFFFFF:FFFFFFFFFFFFFFFFFFFFFFFFFFF,FFF:FFF:FFFFFFFFFFFFFFFFFFFFFFFFFF:FFF:FFFFFFFFFFFFFFFFFFFFFFFFFFFFFFFFFFFFFFFFFFFFFFFFFFFFFFFFFFFFFFFFFFFFFFFFFFFF,FFF:FFFFFFF,FFFFFF,
@A00769:42:HV3CFDRXX:1:2101:24352:31015 1:N:0:TTCACGAGAC+GTAACAATCT
GTGCCAGCCGCCGCGGTAATACGTAGGTGGCGAGCGCTATCCGGAATGATTGGGCGTAAAGGGTGCGTAGGCGGCCTGCTAAGTCTGGAGTGAAAGGTACCGGCTCAACCGGTACAGGCTCTGGAAACTGGCGGGCTCGAGAGCAGGAGAGGGCGGTGGAACTCCATGTGTAGCGGTCAAATGCGTAGAGATATGGAAGAACACCAGTGGCGAAGGCGGCCGCCTGGCCTGTTACTGACGCTGAGGCACGA
+
FFFFFFFFFFFFFFFFFFFFFFFFFFFFFFFFFFFFFFFFFFFF:FFF:,:FFFFFFFFFFFFFFFFFFFFFFFFFFFFF,FFFFFFFFFFFFFFFFF:FFFFFFF,:FFFF:FFFFFF,FFFFFFFF,FFFFFFFF,FFFFFF,FF:FFFFF,FFFFF:,F:FF,:FFFF,FFFF,:F,:FF:FF,FF:FF:,FFF,FF,F,:F,FFFFFFFFFFFFF:FFF:FFFF:F:,FF,FFFF,FFF,FFFFFFF
@A00769:42:HV3CFDRXX:1:2101:2329:31046 1:N:0:TTCACGAGAC+GTAACAATCT
GTGTCAGCCGCCGCGGTAATACGTAGGTGGCAAGCGTTGTCCGGATTTATTGGGCGTAAAGCGAGCGCAGGCGGTTTCTTAAGTCTGATGTGAAAGCCCCCGGCTCAACCGGGGAGGGTCATTGGAAACTGGGAGACTTGAGTGCAGAAGAGGAGAGTGGAATGCCATGTGTAGCGGTGAAATGCGTAGATATATGGAGGACAACCAGTGGCGAAGGCGGCTCTCTGGTCTGTAACTGACGCTGAGGCTCG
+
::F,F,FFFFFFFFFFF:FFFFFFFFFFFFFFF,FF,:FFFFFFF,FFF,FFFFFF,FFFFF,FFFFFFFFFFFFFFFFFFFFFFFFFFF:FFF:FFFFFFF:FFFFFFFFFFFFFFFFFFFFF,:FFFFFFFFFFFFFFFFFFFFF::F:F:FFFFF:FFFF,FFFFFFFFFFF:FF:FFFF:,,FF:,F,F,:F:FFFF:,FFFFFF,FFFF:FFFFFFFF::F,FFFF:F:FF:,:F,FF,,:FFFFF
@A00769:42:HV3CFDRXX:1:2101:10556:31046 1:N:0:TTCACGAGAC+GTAACAATCT
GTGCCAGCCGCCGCGGTAATACGTAGGTCCCGAGCGTTGTCCGGATTTATTGGGCGTAAAGCGAGCGCAGGTGGTTTATTAAGTCTGGTATAAAAGGCAGTGGCTCAACCATTGTATGCATTAGAAACCCTAGTAGTCC
+
FFFFFFF:FFFFFFFFF:FFFFFFFFFFFFF:FFFFFFFFFFFFFFFFFF,FFFFFFFFFFFFFF:FFFFFFFFFFFFFFFFFFFFFFFFF:FFFFF:FF:FFFFFFFFFFF:FFFFFFFFFFFFFFFFFFFFFF:FFF
@A00769:42:HV3CFDRXX:1:2101:18150:31046 1:N:0:TTCACGAGAC+GTAACAATCT
GTGTCAGCCGCCGCGGTAATACGTAGGTGGCAAGCGTTGTCCGGATTTATTGGGCGTAAAGCGAGCGCAGGCGGTTTCTTAAGTCTGATGTGAAAGCCCCCGGCTCAACCGGGGAGGGTCATTGGAAACTGGGAGACTTGAGTGCAGAAGAGGAGAGTGGAATTCCATGTGTAGCGGTGAAATGCGTAGATATATGGAAGAACACCAGTGGCGAAGGCGGCTTTCTGGACTGTAACTGACGTTGAGGCTCG
+
FFFFFFFFFFFFFFFFFFFFFFFFFFFFFFFFFFFFFFFFFFFFFFF:FFFFFFFFFFFFFFFFFFFFFFFFFFFFFFFFFFFFFFF:FFFF:FFFFFFFFFFFFFFFFFFFFFFFFFFFFFF:FFFFFFF:FFFFFFFFFFF:FFFFFFFFFFFFFFFFF,FFFFF,FFFFFFF:FFFFFFFFFFFFFFF,F,FF,FFFFFFFFFFFFF:F:FFFFFFFFFFFFFFF::FFF,FFFFFF::FF,,FFFFF
@A00769:42:HV3CFDRXX:1:2101:23746:31062 1:N:0:TTCACGAGAC+GTAACAATCT
GTGCCAGCAGCCGCGGTAATTAGAAACCCTGGTAGTCC
+
FFFF:FFFFFFF:FF:F:FFFF:FFFFFFFFFFFF:FF
@A00769:42:HV3CFDRXX:1:2101:13376:31109 1:N:0:TTCACGAGAC+GTAACAATCT
GTGTCAGCAGCCGCGGTAATACGTAGGGTGCAAGCGTTAATCGGAATTACTGGGCGTAAAGCGTGCGCAGGCGGTCCGCTAAGACAGATGTGAAATCCCCGGGCTTAACCTGGGAAACTGCATTTGTGACTGGCGGGCTAGAGTATGGCAGAGGGGGGTAGAATTCCACGTGTAGCAGTGAAATGCGTAGAGAGGTGGAAGAATACCAGTGGCGAAGGCGGCTCTCTGGTCGGTAACTGACGCGGAGGCT
+
FFFFFFFF:FFFFFFFFF,FFFFF,FFFFFFFFFFFFFF::FFFFFFFFFFFFFFFFFFFFFFFFFFFFFFFFFFFFFFFFFFFFFFFFFFFFFFFFFFFFFFFFFFFFFFFFFFF:FF::F,FFFFF:FFFFFFFFF,FFFFF,FFFFFFF:FFFFFF:FFFFFFFFF:FFFFFFFFFFFFFFFFFFF:FFF:FFF:F,::::F:FFFF:FFF:F,FFFFFF::FFF,FF,FF,F::F:F::,FFF,FF
@A00769:42:HV3CFDRXX:1:2101:20645:31172 1:N:0:TTCACGAGAC+GTAACAATCT
GTGTCAGCCGCCGCGGTAATACGTAGGTGGCAAGCGTTGTCCGGATTTATTGGGCGTGAAGCGAGCGCAGGCGGTTTCTTAAGTCTGATGTGAAAGCCCCCGGCTCAACCGGGGAGGGTCATTGGAAACTGGGAGACTTGAGTGCAGAAGAGGAGAGTGGAATTCCATGTGTAGCGGTGAAATGCGTAGATATATGGAGGAACACCAGTGGCGAAGGCGGCTCTCTGGTCTGTCACTGACGCTGAGGCTCG
+
FFFFFFFFFFFFF,F:F,F,FFFFFFFFFFFFFFFFFF::FFFFFFF:FFFFFF:FFFFFF:FFFFFFFFFFFFFFFFFFFFFFFFFFFFFFFFFFFFFFFFFFFFFFFFFFFFFFFFFFF,FFFFF:FFFFFFFFFFFF::FFFFFFFFFFF,FFFFFFF:FFFFFFFFF:FFFFFFFFFFF:FFF,FFFFFFFFFFFFF:FFFF:FF,,FFF:FF:FFFFFFFFFFF:FFF,:FFFFFF:FF::F,FFF
@A00769:42:HV3CFDRXX:1:2101:16495:31187 1:N:0:TTCACGAGAC+GTAACAATCT
GTGTCAGCCGCCGCGGTAATACGTATGTTCCAAGCGTTATCCGGATTTATTGGGCGTAAAGCGAGCGCAGACGGTTATGTAGGTCTGAAGTGAAAGCCCTCAGCTCAACTGAGGAATTGCTTTGGAAACTGGATGACTTGAGTGCAGTAGAGGAAAGTGGAACTCCATGTGTAGCGGTGAAATGCGTAGATATATGGAAGAACACCAGTGGCGAAGGCGGCTTTCTGGACTGTAACTGACGTTGAGGCTCG
+
FFFFF,FFFFFFF:FFFFFFFFFFFFFFFFF:FFFFFF:FFFFFFF,,F,:FFFFFFFFFFFF:FFFFFFFFFFF:::,:FFFFF,FF:FFFFFFFFFFFFFFFF:FFF:F:FF,,FFFFF,F:FFFFF,FF,::F,F:FFFFFF,FFFFFFF:,FF:F,FFFFFFFF:,FFFFFF:,FFFF:FFFF,FF:FFFF:FFFFFFF,FFFF,FFFFFFFFFFFF:FFFFFFFFFFF,:FF,FF:,FFFFFFFF,
@A00769:42:HV3CFDRXX:1:2101:17309:31187 1:N:0:TTCACGAGAC+GTAACAATCT
GTGCCAGCAGCCGCGGTAATACGTAGGTGGCAAGCGTTGTCCGGATTTATTGGGCGTAAAGCGAGCGCGGGCGGTTTCTTAAGTCTGATGTGAAAGCCCCCGGCTCAACCGGGGAGGGTCATTGGAAACTGGGAGACTTGAGTGCAGAAGAGGAGAGTGGAATTCCATGTGTAGCGGTGAAATGCGTAGATATCTGGAGGAACACCAGTGGCGAGGGCGGCTCTCTGGTCTGTAACTGACGCTGAGGCTCG
+
:FFFF:F:,F,FFFFF:F,FF:FFFF:FFFFFFFFFFFFFFFFFF:FF,:FFFF:F:FFF:FFFFFFF:FFFFFFFFFFFFFFFFF:,FFFFFF:FFFFFF:FFFFFFFFFF:FFFFFFFFF:FFFFFFFFFF:FF,:FF,FFF,FF,:F,FFFFFFFFF::FFF:F:F,FFFFFF:FF,FF,F:FFFF,,:F,F::F:F,F,:F,FFFFFF:,,:F,FF:F::,FFFFF::FF:::F:,,F,FFFF:FF:
@A00769:42:HV3CFDRXX:1:2101:3197:31203 1:N:0:TTCACGAGAC+GTAACAATCT
GTGCCAGCCGCCGCGGTAATACGGAGGGTGCGAGCGTTATCCGGATTTAGTGGGTTTAAAGGGTGCGTAGACGGACTGGCAAGTCTGAGGTGAAAATCCGGGGCCCAACCCGGGAACTGCATGGGAAACTGTGAGGCTTGAGTGTCGGAGAGGTAAGTGGAATTCCTCGTGTAGCGGTGAAATGCGTAGATGTGAGGAGGAGCGCCTGTGGCGAAGGCGGCTGGGGGGTCCGTGTCGGGCGGGGAGGCGCG
+
,F:::F:F,FF,::FF,F:,,:F,FF,,::F,FF:F,,:FF,FFFF:,,,FFFFFF,F,FFF,,,FF,FF:F,FF,F,:FFFF:F::,,F,FF::FF,:F:F,F,,,F:,:,:F,:,FF:FF,FFF,,,,F,::,,F,,FFFF,,:F,,::FF,,,FFFFF,,,:,F,F,FF,F:FFFF:,,:F:F,,F,F,:F,FF,FF,,,,:::FFFF,F,,FF,:F,,:,:,FFF,,FF,F,FF,,F:,F,FF,,:F
@A00769:42:HV3CFDRXX:1:2101:4001:31219 1:N:0:TTCACGAGAC+GTAACAATCT
GTGCCAGCCGCCGCGGTAATACGGAGGATGCGAGCGTTATCCGGATTTATTGGGTTTAAAGGGTGCGTAGACGGACTGGCAAGTCTGATGTGAAAATCCGGGGCCCAACCCCGGAACTGCATTGGAAACTGTGAGTCTAGAGTGTCGGAGAGGTAAGTGGAATTCCTAGTGTAGCGGTGAAATGCGTAGATATTAGGAGGAACACCAGTGGCGAAGGCGGCTTACTGGACAGTAACTGACGTTGAGGCTCG
+
FFFFF:FFFFFFFFFFFFFFFFFFFFF:FFFFFFFFFFFFFFFFFFFFFFFFFFF:FFFFFFFFFFFFFFFFFFFFFFFFFFFFFFFFFFFFFFFFFFFFFFFFFFFFFFFFFFFFFFFFF:FFFFFFFFFFFFFFFFFFFFFFFFFFFFFFFFFFFFFFFFFFFFFFFFFFFFFFFFFFFFF,FFFFFF,F:FFFFF,FFFFFFFF:FF:FFFFF:FFFFFFFFFF:FFFFFFFFFFFFFFFFF:FFFF,
@A00769:42:HV3CFDRXX:1:2101:22896:31219 1:N:0:TTCACGAGAC+GTAACAATCT
GTGCCAGCAGCCGCGGTAATACGTATGTTCCAAGCGTTATCCGGAGTTATTGGGCGTAGAGCGAGCGCAGACGGTTATTTAAGTCTGAAGTGAAAGCCCTCAGCTCAACTGAGGAATTGCGTTGGAAACTGGATGACCTGAGTGCAGTAGAGGAAAGTGGAACTCCATGTGTAGCGGTGAAATGCGTAGATATATGGAAGAACACCAGTGGCGAAGGCGGCTTTCTGGACTGTAACTGACGTTGAGGCTCG
+
FFFFFFFFFFFFFFFFFF:FFFFFFFFFFFFFFFFFFF:F:FFFF,::,,FFFFFFFFFFF:F:FFFFFF:FFF,F,FFFFFFF:FFFFFFFFFFFFFFFF:FFFFF:F,FFFF:FFFF,,F:FFF,,FFFFFFF:FFFFFFFFFFF:FFFFFFFFFFFFFFF:FFFFFFFFFFFFFFFFFFFFFFFFF,FFFF,FFF,FFFFFFFFFFFFFFFFFFFFFFF:FF:FFFFF:F:FFFFFFF:,FFF:F:F,
@A00769:42:HV3CFDRXX:1:2101:30599:31250 1:N:0:TTCACGAGAC+GTAACAATCT
GTGTCAGCAGCCGCGGTAATACGTAGGTGGCAAGCGTTGTCCGGAATTATTGGGCATAAAGGGCTCGCAGGCGGTTTCTTAAGTCTGATGTGAAAGCCCCCGGCTCAACCGGGGAGGGTCATTGGAAACTGGGAAACTTGAGTGCAGAAGAGGAGAGTGGAATTCCACGTGTAGCGGTGAAATGCGTAGAGATGTGGAGGAACACCAGTGGCGAAGGCGACTCTCTGGTCTGTAACTGACGCTGAGGAGCG
+
FFF,FFFFF:FFFF,FFFFF:FFFFFFFFFFFFFFFFFF,FFFFF:FFFFFFFFFFF:FFFFFFFFFFFF:FFFF:FFFFFFF:FFFFFF:FFFFF:FFF::F:FFFFFFFF:FFFFFFFFFFFFF,:F:FF,FFFFFFFFFFFFFFF,FFFFFFFFFFFFFFF:FFF:,FFF,F:::FF,FFFF:FFFFFFFFF::FFFFFF:FFFFFFFFFFFF:FFFFFFFFFFFFFFF:,FFFFFFFFFFFFFFF:F
@A00769:42:HV3CFDRXX:1:2101:9607:31407 1:N:0:TTCACGAGAC+GTAACAATCT
GTGCCAGCCGCCGCGGTAATACGTATGTTCCAAGCGTTATCCGGATTTATTGGGCGTAAAGCGAGCGCAGACGGTTATTTAAGTCTGAAGTGAAAGCCCTCAGCTCAACTGAGGAATTGCTTTGGAAACTGGATGACTTGAGTGCAGTAGAGGAAAGTGGAACTCCATGTGTAGCGGTGAAATGCGTAGATATATGGAAGAACACCAGTGGCGAAGGCGGCTTTCTGGACTGTAACTGACGTTGAGGCTCG
+
FFFFFFFFFFFFFFFFFFFFFFF:FFFFFFFF::F:FFFFFFFFFFFFFFFFFFFFFFFFFFFFFFFFFFFFFFFFF:FFFFF:FFFFFFFFFFF:F:FFFFFFFFFFFFF:FFFFFF,FFFFFF:FFFFFFFFF:FFFFFFFFFFFFFFFFFFFFF:FFFFFFFFFFFFFFFFF,FF:F:FFFFFFFF:::FFFFF,FF,,:FFF,,F::FFFFFFF::FFFFFFFF:FFFFFFFFFFFFFFFFF:FF:F
@A00769:42:HV3CFDRXX:1:2101:5385:31422 1:N:0:TTCACGAGAC+GTAACAATCT
GTGTCAGCCGCCGCGGTAATACGTAGGTGGCAAGCGTTGTCCGGATTTATTGGGCGTAAAGCGAGCGCAGGCGGTTTCTTAAGTCTGATGTGAAAGCCCCCGGCTCAACCGGGGAGGGTCATTGGAAACTGGGAGACTTGAGTGCAGAAGAGGAGAGTGGAATTCCACGTGTAGCGGTGAAATGCGTAGAGATGTGGAGGAACGCCAGTGGCGAAGGCGACTCTCTGGTCTGTAACTGACGCTGAGGAGCG
+
FFFFFFFFFFFFFFFFFFFFFFFFFFFFFFFFFFFFFFFFFFFFF:FFFFFFFFFFFFFFF:FFFFFFFFFFFFFFFFFFFFFFFFFFFFFFFFFFFFFFFFFFFFFFFFFFFFFFFFFFFFFFFFFFF:FFFFFFFFFFFFFFFFFFFFFFFFFFFFFFFFFFFFFFFFFFFFFFFFFFFFFFFFFFFFFFF:FFFFFFFFFFFFFFFFFFFFFFFFFFFFFFFFFFFFFFFFFFFFFF,FFFFFFFFFF
@A00769:42:HV3CFDRXX:1:2101:26051:31516 1:N:0:TTCACGAGAC+GTAACAATCT
GTGTCAGCAGCCGCGGTAATACGTAGGTGGCAAGCGTTGTCCGGAGTTATTGGGCGTAAAGCGAGCGCAGGCGGTTTCTTAAGTCTGATGTGAAAGCCCCCGGCTCAACCGGGGAGGGTCATTGGAAACTGGGAGACTTGAGTGCAGAAGAGGAGAGTGGAATTCCATGTGTAGCGGTGAAATGCGTAGATATATGGAGGAACACCAGTGGCGAAGGCGGCTCTCTGGTCTGTAACTGACGCTGAGGCTCG
+
FFFFF:FFFFFFFFFFF:FFFFFFFFFFFFFF,F:FFFFFFFFFF,F:FFFFFFFFFFFFFFFFFFF:FFF:FFFFFFFFFFFFF:FFFFF:FF,F:FFF:FFFFF,FFFF:FFFFFFF:F:FFFFF:,FFFF:FFFFFF,FFFFFFFFF,FF,,FF,FFFFFFF:FF:FFFF:FFFFFFF,FFFF::FFFFFFF:,FFF:F:FFFFFFFFFFFFFF:F:,F:FFFFFFFF,F,FFFF,FFFF:FFFFFF,
@A00769:42:HV3CFDRXX:1:2101:29116:31532 1:N:0:TTCACGAGAC+GTAACAATCT
GTGTCAGCAGCCGCGGTAAAAAAAAAATTAGATACCCCCGTAGTCC
+
FFFFFFFFFFFFFFFFFFFFFFFFFFF:FFFFFFFFFFFFFFFFFF
@A00769:42:HV3CFDRXX:1:2101:9290:31610 1:N:0:TTCACGAGAC+GTAACAATCT
GTGCCAGCAGCCGCGGTAATACGTAGGATGCAAGCGTTATCCGGATTTATTGGGCGTAAAGGGCTCGTAGGCGGTTCGTCGCGTCCGGTGTGAAAGTCCATCGCTTAACGGTGGATCCGCGCCGGGTACGGGCGGGCTTGAGTGCGGTAGGGGAGACTGGAATTCCCGGTGTAACGGTGGAATGTGTAGATATCGGGAAGAACACCAATGGCGAAGGCAGGTCTCTGGGCCGTTACTGACGCTGAGGAGCG
+
FFFFFFFFFFFFFFFFFFFFFFFFFFFFFFFFFFFFFFFFFFFFFFF,FFFFF:FFFFFFFFFFFFFFFFFFFFFFFFFFFFFFFFFF:FFFFFFFFFFFF:FFFFFF,FFFFFFFFFFFFFFFFFF,FFFFFF,FFFFFFFFFFFFFFFFFF:FFF:FFF,FFFFFFFFFFFFFFFFFFFFFFFFF,FFF,FFFFFFFFFFFFFF,F,FFFFFFFFFFFFFFFFFFFFFFFFF,FFFFFFFFFFFFFFFF
@A00769:42:HV3CFDRXX:1:2101:4227:31673 1:N:0:TTCACGAGAC+GTAACAATCT
GTGCCAGCCGCCGCGGTAATACGTAGGTGGCAAGCGTTATCCGGACTGATTGGGCGTAAAGGGTGGGCAGGCGGTTCTTCAAGTCATGAGTGAATGGCAGAAGCTTAACTTCTGTTGGCTGATGAGACTGGAGAACTTGAGTACAGGAGAGGGCGGCGGAACTCCATGTGTAGCGGTAAAATGCGTAGAGATATGGAAGAACACCAGTGGCGAAGGCGGCCGCCTGGACTGAAACTGACGCTCAGGCACGA
+
FFFFFFFFFFFFFFFFFFFFFFFFFFFFFFFFFFFFFFFFFFFFF,FFFFFFFFFFFFFFFFFFFFFFFFFFFFFFFFFFFFFFFFFFFF:FFFFFFFFFFFFFFFFFFFFFFFFFFFFFFFFFFFFFFFFFFFFF:FFFFFFFFFFFFFFFFFFFFFFFFFFFF:FFFFFFFFFFFFFFFFFFFFFFFF:FF:FFFFF:FFFFFFFFFFFFFFFFFFFFFFFFFFFFFFFFFFFFF:FFFFFF,,FFFFF
@A00769:42:HV3CFDRXX:1:2101:1705:31720 1:N:0:TTCACGAGAC+GTAACAATCT
GTGCCAGCCGCCGCGGTAATACGTAGGTGGCAAGCGTTGTCCGGATTTATTGGGCGTAAAGCGAGCGCAGGCGGTTTCTTAAGTCTGATGTGAAAGCCCCCGGCTCAACCGGGGAGGGTCATTGGAAACTGGGAGACTTGAGTGCAGAAGAGGAGAGTGGAATTCCATGTGTAGCGGTGAAATGCGTAGATATATGGAGGAACACCAGTGGCGAAGGCGGCTCTCTGGTCTGTAACTGACGCTGAGGCTCG
+
FFFF:FFFFFFFFFFFFFFFFFFFFFFFFFFFFFFFFFFFFFFFFFFFFFFFFFFFFFFFFFFFFFFFFFFFFFFF:FF::F:FFFFFFFFFFFFFFFFFFFFFFFF,FFFFFFFFFFFFFFFFFFFF,FFFFFFFFFFFFFFFFFFFFFFFFFFFFFFFFFFFFFFFFFFFFFFFFFFFFFFFFF,FFF:FFFFFFFFFFFF,FFFFFFFFFF:FFFFFFFFFFFFFFFFFFFF:FFFFFF:FFF:FFF,
@A00769:42:HV3CFDRXX:1:2101:4282:31892 1:N:0:TTCACGAGAC+GTAACAATCT
GTGTCAGCCGCCGCGGTAATACGTAGGTGGCAAGCGTTGTCCGGAATTATTGGGCGTAAAGGGCTCGCAGGCGGTTTCTTAAGTCTGATGTGAAAGCCCCCGGCTCAACCGGGGAGGGTCATTGGAAACTGGGAAACTTGAGTGCAGAGGAGGAGAGTGGAATTCCACGTGTAGCGGTGAAATGCGTAGAGATGTGGAGGAACACCAGTGGCGAAGGCGACTCTCTGGTCTGTAACTGACGCTGAGGCTCG
+
FFFFFFFFFFFFFFFFFFFFFFFFFFFFFFFFFFFFFFFFFFFFFF:FFFFFFFFFFFFFFFFFFFFFFFFFFFFFFFFFFFFFFFFFFFFFFFFFFFFFFFFFFFFFFFFFFFFFFFFFFFFFFFFFFFFFFFFFFFFFFFFFFFFFFFFF:FFFFFF:FFFFFFFFFFFFFFFFFFF:FFFFFFFFFFFFFFFFFFFFFFFFFFF:FFFFFFFF,F:F:FFFFFFFFFFFFFFFFFFFFFF::F:FFF,
@A00769:42:HV3CFDRXX:1:2101:20446:31923 1:N:0:TTCACGAGAC+GTAACAATCT
GTGTCAGCCGCCGCGGTAATACGTAGGTGGCAAGCGTTGTCCGGATTTATTGGGCGTAAAGCGAGCGCAGGCGGTTTCTTAAGTCTGATGTGAAAGCCCCCGGCTCAACCGGGGAGGGTCATTGGAAACTGGGAGACTTGAGTGCAGAAGAGGAGAGTGGAATTCCATGTGTAGCGGTGAATTGCGTAGATATATGGAGGAACACCAGTGGCGAAGGCGGCTCTCTGGTCTGTCTCTGACGCTGAGGCTCG
+
FFFFF,FFFFFFFFFFFFFFFFFFFFFFFFF:FFFFFFFFF:FF::F,FFFFFFFFFFFFFFFFFFFFFFFFFFF:FFFFFFFFFFFFFF:F,::FFFFFF:FF:FF:F:FFFF,FFF:FF,FFF,FF:,FFF:FF,FFFFFFFFFFF,FFFF:FFFFFF,,FFFF:FF:FFFF:FF,FFF,FF:FFFFF:F:F,FFFFFF,FFFF:F:FFFFFFFFFFFFFFF,FFF:FFF::,FFFFFFFFF:FFFFFF
@A00769:42:HV3CFDRXX:1:2101:26648:31955 1:N:0:TTCACGAGAC+GTAACAATCT
GTGCCAGCCGCCGCGGTAATACGTAGGTGGCAAGCGTTGTCCGGATTTATTGGGCGTAAAGCGAGCGCAGGCGGTTTCTTAAGTCTGATGTGAAAGCCCCCGGCTCAACCGGGGAGGGTCATTGGAAACTGGGAGACTTGAGTGCAGAAGAGGAGAGTGGAATTCCATGTGTAGCGGTGAAATGCGTAGATATATGGAGGAACACCAGTGGCGAAGGCGGCTCTCTGGTCTGTAACTGACGCTGAGGCTCG
+
FFFFFFF:FFFFFFFFFFFFFFFFFFFFFFFFFFFFFFFFFFFFFFFFFFFFFFFFFFFFFFFFFFFFFFFFFFFFFFFFFFFFFFFFFFFFF:FFFFF:FFFFFF:F:FFFFFFFFFF:FFFF:FFFFFFFFFFFFFFFFFFFFFFF,FFFFFFFFFFFFF,FFFFFFFFFFFFFFFFFFFFFFFFFFFFFFFFFFFFFF,F:FFFFFFFFFFFFFFFFFFFFF:FFFFFFFF::FFFF:FFFFF,FFFF
@A00769:42:HV3CFDRXX:1:2101:22092:32017 1:N:0:TTCACGAGAC+GTAACAATCT
GTGCCAGCCGCCGCGGTAATACGTAGGTGGCAAGCGTTGTCCGGATTTATTGGGCGTAAAGCGAGCGCAGGCGGTTTCTTAAGTCTGATGTGAAAGCCCCCGGCTCAACCGGGGAGGGTCATTGGAAACTGGGAGACTTGAGTGCAGAAGAGGAGAGTGGAATTCCATGTGTAGCGGTGAAATGCGTAGATATATGGAGGAACACCAGTGGCGAAGGCGGCTCTCTGGTCTGTAACTGACGCTGAGGCTCG
+
FFFFFFFFFFFFFFFFFFFFFFFFFFFFFFFFFFFFFFFFFFFFFFFFFFFFFFFFFFFFFFFFFFFFFFFFFFFFFFFFFFFFF:FFFFFFFFFFFFFFFFFFFFF:FFFFFFFFFFFFFFFFFFFFFFFFFF:FFFFFFFFFFFFFFFFFFF:FFFFFFFFFFF:FF:F:FFFFFFFFFFFFFFFFFFF:FFFFFF:FFFFFFFFFFFFFF:FFFFFFFFFFFFFFFFFFFF:FFF:FFFF:F,FFFF:
@A00769:42:HV3CFDRXX:1:2101:26124:32017 1:N:0:TTCACGACAC+GTAACAATCT
GTGACAGCAGCCGCGGTAATACGGAGGTGGGAAGCGTTGTACGGATTTATTGGGCGTAAAGCGAGCGAAGGCGGTGTCTAAAGTGGGAGGTGAAAGCCCCCGGCTCAACCGGGGAGGGTCATTGGAAACTGCGGGACTTGAGTGCGGAAGAGGAGAGTGGAATTCCATGTGTAGAGGTGAAATTCGTAGGTATATGGAGGAACACCAGTGGCGAAGGCGGCTCTCTGGGGTGTTACTGACGCTGAGGGTCG
+
FFF,FFFFFFFFFFFFFFFFFFF,FFF:FF,:FFFFFFFF,FFFF,FFF,FFFFFFFFFFFFF,FFF,FFFFFF:,,:,,FFFF,,F,,FFF:FF:FFF,,FFFFFF:FF,,FFF::,FF:,,,,FF::F:,,:F,FF:FFFF,F,,,FFFFF,FFF:FFFFFFFF,:FFFFFF,FF:FFF:F,FFFFF,::F::FF:FF::FFFFFFFFFFFFFFFFFFFFFFFFFF,,,F:,FFFFFFF,:::FF,FFF
@A00769:42:HV3CFDRXX:1:2101:1524:32127 1:N:0:TTCACGAGAC+GTAACAATCT
GTGTCAGCCGCCGCGGTAATACGTATGTTTCAAGCGTTATCCGGATTTATTGGGCGTAAAGCGAGCGCAGACGGTTATTTAAGTCTGAAGTGAAAGCCCTCAGCTCAACTGAGGAATTGCTTTGGAAACTGGATGACTTGAGTGCAGTAGAGGAAAGTGGAACTCCATGTGTAGCGGTGAAATGCGTAGATATATGGAAGAACACCAGTGGCGAAGGCGGCTTTCTGGACTGTAACTGACGTTGAGGCTCG
+
FFFFFFFFFFFFFFFFFFFFFFFFFFFFFFFFFFFFFFFFFFFFFFFFFFFFFFFFFFFFFFFFFFFFFFFFFFFFFFF:FF:FFFFFFFFFFFFFFFFFFFFFFFFF:FFFFFFFFFF:FFFFFFFF:FFFFFFFFFFF:FFF:FFFFF:FFF:FFFFF:FFFFFFFFFFFFFFFFFFFFFF:FFFF:FFFFFFFFFFFFFFFFFFFFFFFFFFFFFFFFFFFFFFFFFF:FFF,FFFFFF:,FF,FFF:
@A00769:42:HV3CFDRXX:1:2101:32470:32142 1:N:0:TTCACGAGAC+GTAACAATCT
GTGTCAGCAGCCGCGGTAATACGTATGTTCCAAGCGTTATCCGGATTTATTGGGCGTAAAGCGAGCGCAGACGGTTATTTAAGTCTGAAGTGAAAGCCCTCAGCTCAACTGAGGAATTGCTTTGGAAACTGGATGACTTGAGTGCAGTAGAGGAGAGTGGAATTCCATGTGTAGCGGTGAAATGCGTAGATATATGGAGGAACACCAGTGGCGAAGGCGGCTCTCTGGTCTGTAACTGACGCTGAGGCTCG
+
FFFFFFFFFFFFFFFF::FFFFFFFFFFFFFFFFFFFF,FFFFFF:F:FFFFFFFFFFFFFFFFFFFFFFF:FFF::FFFFFFFFFFF:FFFFFFFFFFFFFFFFFFFF:F:FFF,FFFFF:FFFFFFFFFFFFFFF:FFFFFFFFFF,FFFF,FFFFFFF,FFFFFFFFFFFFFFFFFFFFF:FFF,FFFFFFFFF:FFF:FFFF,FFFFFFFFFFFFFFFFFFFFFFFFF:,:FFFFFFFFFFFFFFFF
@A00769:42:HV3CFDRXX:1:2101:18069:32158 1:N:0:TTCACGAGAC+GTAACAATCT
GTGTCAGCAGCCGCGGTAATACGTAGGTGGCAAGCGTTGTCCGGAATTATTGGGCGTAAAGGGCTCGCAGGCGGTTTCTTAAGTCTGATGTGAAAGCCCCCGGCTCAACCGGGGAGGGTCATTGGAAACTGGGAAACTTGAGTGCAGAAGAGGAGAGTGGAATTCCACGTGTAGCGGTGAAATGCGTAGAGATGTGGAGGAACACCAGTGGCGAAGGCGACTCTCTGGTCTGTAACTGACGCTGAGGAGCG
+
F,FFFFFFFFFFFFFFFFFFFFFFFFFFFFFF:FFFFFFFFFFFF:FF,FFFFFFFFFFFFFFFFFFFFFFFFFFFFFFFFFFFFFFFFFFFFFFFFFF:FFFFF::FFFFFF:FFFFFFFFFF:FFFFFFFFFFF:FF,:FFFFFFFF:FFFFFFFFFFFFFFFFFFFFFFF:F:FFFFFFFF,FFFFFF:FFFFFFFFFFFFFFFFFFFFFFFFFFFFFFFF:FFFFFF,FFFFFFFF,FFFFF,FFF:
@A00769:42:HV3CFDRXX:1:2101:3125:32236 1:N:0:TTCACGAGAC+GTAACAATCT
GTGCCAGCCGCCGCGGTAATACGTAGGTGGCAAGCGTTATCCGGAATGATTGGGCGTAAAGGGTGGGCAGGCGGTTCTTCAAGTCATGAGTGAATGGCAGAAGCTTAACTTCTGTTGGCTGATGAGACTGGAGAACTTGAGTACAGGAGAGGGCGGCGGAACTCCATGTGTAGCGGTAAAATGCGTAGAGATATGGAAGAACACCAGTGGCGAAGGCGGCCGCCTGGACTGAAACTGACGCTCAGGCACGA
+
FFFFFFFFFFFFFFFFFFFFFFFFFFFFFFFFFFFFFFFFFFFFFF:FFFFFFFFFFFFFFFFF:FFFFFFFFFFFFFFFF:FFFFFFFFFFFFFFFFFFFFFFFFFFFFFFFFFFFFFFFFFFFFFFFFFFFFFFFFFFFFFFFF:FFFFFFFFFFFFFFFFFFFFFFFFFFFFFF,FFFFFFFFFFFFFF:FFFF:FFF:FFFFFFFFFFFFFFFFFFFFFFFFFFFF:FFFFF:FF,FFFFF,:FFFF
@A00769:42:HV3CFDRXX:1:2101:29722:32330 1:N:0:TTCACGAGAC+GTAACAATCT
GTGCCAGCAGCCGCGGTAATTAGAAACCCCTGTAGTCC
+
FFFFFFFFFFFFFFFFFFFFFFFFFFFFFFFFFFFFFF
@A00769:42:HV3CFDRXX:1:2101:31774:32346 1:N:0:ATCACGAGAC+GTAACAATCT
GTGTCAGCCGCCGCGGTAATACGTAGGTGGCAAGCGTAGTCCGGATTTATTGGGCGTAAAGCGAGCGCAGGCGGTTTCTTAAGTCTGATGTGAAAGCCCCCGGCTCAACCGGCGAGGGTCATTGGAGACTGGGAGACTTGAGTGCAGAAGAAGAGAGTGGAAAACCATGTGTAGCGGTGAAATGCGTAGATATATGGACGAACACCAGACGCGAAGGCGGCTCACAGGTCTCTAACTGACGCTGAGGCTCG
+
,:FFFF::FFFF:F::FFFFFFF,::::F,:FF:,F,,::FFF:F,,,FF:,:,::,F:,,,,FFF,FFFFFF::FFF,,FF:,F,FF,,,,FF:FFFFFF:,:,FF:::,,,,FF,,,F,,,FFFFFFFF:,F,,F:,FF::,:F:F:FF:,FFF,:,:,FFFFF:FF,:FF,:,,:,:,:,,F,,F,F,F,F,,FF,,::FFFFF,,:,:,,::,,,,:::,FF,,:FF,:,FF:,FFFF:,F,:FFF,
@A00769:42:HV3CFDRXX:1:2101:8422:32393 1:N:0:TTCACGAGAC+GTAACAATCT
GTGTCAGCCGCCGCGGTAATACGTAGGTGGATAGCGTTGTCCGGATTTATTGGGGGTAAAGGGAGCGTAGGCGGTCTGCCAAGTATGTTGTGAAAACCCGGGGCTCAACCCCGGGAGTGCATTGGAAACTGGCGGACTGGAGTGTTGGAGAGGTGAGCGGAATTCCTAGTGTAGCGGTGAAATGCGTAGATATTCGGAGGAACACCAGTGGCGAAGGCGGCTAACAGGCGCCCTACTGACGCTGAAGAACG
+
FFFFFFFF,FFFFFFFFFFFFFF:FFF,FF,,FFFFFFFF,FFFF:FFF,:FFF,FFFFFF:F,FFFFFFFFFF:F,:,,FFFF,,F,,FFFFFF:FFFFFFFFFFFFFFFFFF,F,FFFFF,:,FFFFF,,:FF,FF,FFFF:,,,FFFFFFF,FFFFFF:FFFFFFFFFF:F:FFFFFFFF,FFFFFFF:FF,FF:FFFFFFFFFFFFFFFFFFFFFFFF,FF:FFF:FF:,FFFFFF:FFFF:F:F:,
@A00769:42:HV3CFDRXX:1:2101:23710:32471 1:N:0:TTCACGAGAC+GTAACAATCT
GTGCCAGCAGCCGCGGTAATACGTAGGTGGCAAGCGTTGTCCGGATTTATTGGGCGTAAAGCGAGCGCAGGCGGTTTCTTAAGTCTGATGTGAAAGCCCCCGGCTCAACCGGGGAGGGTCATTGGAAACTGGGAGACTTGAGTGCAGAAGAGGAGAGTGGAATTCCATGTGTAGCGGTGAAATGCGTAGATATATGGAGGAACGCCAGTGGCGAAGGCGGCTCTCTGGTCTGTAACTGACGCTGAGGCTCG
+
FFFFFFFFFFFFFFFFFFFFFFFFFFFFFFFFFFFFFFFFFFFFFFFFFFFFFFFFFFFFFFFFFFFFFFFFFFFFFFFFFFFFF:FFFFFF:FFFFFFFFFFFFFFFFFFFFFFFFFFFF:FFFFFFFFFFFFFFFFFFFFFFFFFF:FFFFFFFFFFFFFFFFFFFFFFFFFFFFFFFFFFFFFF:FFF,FFFFF:FF:FF,FF:FFFFFFFFFFFFFFFFFFFFF:FFF:F,FFFFFFFFFF:FFFF:
@A00769:42:HV3CFDRXX:1:2101:1362:32534 1:N:0:TTCACGAGAC+GTAACAATCT
GTGCCAGCAGCCGCGGTAATCCATTAGATACCCGCGTAGTCC
+
FF:FFFFFFFFFFFFFFFFFFFF:FFF:FFF:FFFF:FFFFF
@A00769:42:HV3CFDRXX:1:2101:2501:32534 1:N:0:TTCACGAGAC+GTAACAATCT
GTGTCAGCAGCCGCGGTAATCCATTAGAAACCCTGGTAGTCC
+
FFFFFFFFFFFFFFFFFFFFFFFFFFFFFFFFFFFFFFFF:F
@A00769:42:HV3CFDRXX:1:2101:31006:32581 1:N:0:TTCACGAGAC+GTAACAATCT
GTGCCAGCCGCCGCGGTAATACGTAGGTGGCAAGCGTTGTCCGGATTTATTGGGCGTAAGGCGAGCGCAGGCGGTTTCTTAAGTCTGATGTGAAAGCCCCCGGCTCAACCGGGGAGGGTCATTGGAAACTGGGAGACTTGAGTGCAGAAGAGGAGAGTGGAATTCCATGTGTAGCGGTGAAATGCGTAGATATATGGAGGAACACCAGTGGCGAAGGCGGCTCTCTGGTCTGTAACTGACGCTGAGGCTCG
+
FFFFFFFFFFFFFFFFFFFFFFFFFFFFFFFFFFFFF:FFFFFFFF:FFFFFFFFFFFFFFFFFFFFFFFFFFFFFFFFFFFFFFFFFFFFFFFFFFFFFFFFFFFFFFFFFFFFFFFFFFFFFFFFFFFFFFFFFFFFFFFFFFFFFFFFFFFFFFFFFFFFFFFFFFFFFFFFFFFFFFFFFFF:FFFF:FFFFF:FFFFFFFFFFFFFF:FFFFFFFFF:FFFF::FFFFF:FFFFFFFFFFFFF,FF
@A00769:42:HV3CFDRXX:1:2101:10664:32800 1:N:0:TTCACGAGAC+GTAACAATCT
GTGTCAGCCGCCGCGGTAATACGGAGGGCGCGAGCGTTAATCGGAATTACTGGGCGTAAAGCGCGCGTAGGCTGTTGTGTAAGTTGGGGGTGAAATCCCACGGCTCAACCGTGGAACAGCCCTTGATACTGCGCGACTTGAATCCGGGAGAGGGTGGCGGAATTCCAGGGGTAGGAGTGAAATCCGTAGATATCTGGAGGAACATCAGTGGCGAAGGCGGCCACCTGGACCGGTATTGACGCTGAGGCGCG
+
FFFFFFFFFFFFF:FF,FFFFF:FFFFFFFFFFFFFFFFFFFFFFFFF:F:FFFFFFFFFFFFFFFF:FFFFFF,FFFFF,FFF:FF::F:FFFFF:F,,FF,:FF:FFFF,FFFFFFF:::,::,,F,:FFF,FFFFFF,:F:FFFFFFFFF,FF:FFF:FF,FF,FF,F,:FFFFFFFFFFF::F:FFFFFF,FFFFF,,F,FFFFF,F:FF::FFFFFFFFFFFFFFF:F,F:F,FFFF:,:::F:FF
@A00769:42:HV3CFDRXX:1:2101:15944:32800 1:N:0:TTCACGAGAC+GTAACAATCT
GTGTCAGCAGCCGCGGTAATACGGAGGATGCGAGCGTTATCCGGATTTATTGGGTTTAAAGGGTGCGCAGGCGGGCCTTTAAGCCGGCGGTGAAATCGCGGGGCTCAACCCCGCCGAGCCGTCGGAACTGGGGGCCTTGAGTGCGGCGGAGGCATGCGGAATGCGCGGTGTAGCGGTGAAATGCATATATATCACGCAGAACTCCGATTGCGAAGGCAGCATACCGGCGCTCAACTGACGCTCATGCACGA
+
FFFFFFFFFFFFFFFFFFFFFFFFFFFFFFFFFFFFFFFFFFFFFFFFFFFFFFFFFFFFFFFFFFFFFFFFFFFFFFFFFFFFFFFFFFFFFFFFFFFFFFFFFFFFFFFFFFFFFFFFFFFFFF,FFFFFFFF:FFFFFFF:FFFF:FFFF,FFFFFFFFFFFFFFFF:FFFFFFFF:FFF:FFF,FFFFFF:FF:FFFFFFFFFF:FF:F:,:FFFFFFFF:FFFFFFFF:FFFFFFFFFFF:FFF,F
@A00769:42:HV3CFDRXX:1:2101:16812:32831 1:N:0:TTCACGAGAC+GTAACAATCT
GTGTCAGCAGCCGCGGTAATCCATTAGAAACCCGTGTAGTCC
+
FFFFFFFFFFFFFFFFFFFFFFFFFFFFFFFFFFFFFFFFFF
@A00769:42:HV3CFDRXX:1:2101:30409:32863 1:N:0:TTCACGAGAC+GTAACAATCT
GTGTCAGCCGCCGCGGTAATACGTATGTTCCGAGCGTTATCCGGATTGATTGGGCGTAAAGCGAGCGCAGACGGTTAGTTAAGTCTGAAGTGAAAGCCCTCAGCTCAACGGAGGAATTGCTTTGGAAAATGGATGACTTGAGTGCGGTAGAGGAAAGTGGAACTCCATTTGTAGCGGTGAATTGCGTAGATATATGGAAGAACACCAGTGGCGAAGGCGGCTGGCTGGACTGTAACGGACGTTGAGGCTCG
+
FFFFFFFFFFFFFFFF:F,F:FFFFFFFFFF,FF,FFFF:FF:FF,F,::FFFFFF::FFF:FFF:F:FFFFFF,,:,,FF:::FFFFF::FFFFF:,,:F::FFFFF:,F,:,,,FFF,,F,:FF,F,:F:::F:,:,,,,FF,,FF,,:FFF,,,,FFFF,:FF:,,,:,,F:FF,,:F,,F,,,F,F,,FF:,,F,,FF:FFFF,FF,,FF,FFFF:F,,,,,F:F,,:F:F,,FF:,F,FFFFF:,,
@A00769:42:HV3CFDRXX:1:2101:31141:32941 1:N:0:TTCACGAGAC+GTAACAATCT
GTGCCAGCCGCCGCGGTAATACGTAGGTGGCAAGCGTTGTCCGGATTTATTGGGCGTAAGGCGAGCGCAGGCGGTTTCTTAAGTCTGATGTGAAAGCCCCCGGCTCAACCGGGGAGGGTCATTGGAAACTGGGAGACTTGAGTGCAGAAGAGGAGAGTGGAATTCCATGTGTAGCGGTGAAATGCGTAGATATATGGAGGAACACCAGTGGCGAAGGCGGCTCTCTGGTCTGTAACTGACGCTGAGGCTCG
+
FFFFFFFF:FFFFFFFFFFFFFFFFFFFFFFFFFFFFFF,FFFFFFFFFFFFFFFFFFFFFFFFFFFFFFFFFFFFFFFFFFFFFFFFFFFFFFFFFFFFFFFFFFFFFFFFFFFFFFFFFFFFFFFFFFFFF:FFFFFFFFFFFFFFFFFFFFF:FFFFFFFFFFFFFFFFFFFFFFFFFFFFFFFFFFF:FFFFFFFFFFFFFFFFFFFFFFFFFFFFFFFFFFFF,FF,FFFFFFFF,FFFFF:FFF:
@A00769:42:HV3CFDRXX:1:2101:32407:32941 1:N:0:TTCACGAGAC+GTAACAATCT
GTGCCAGCAGCCGCGGTAAAATGGAAATTAGATACCCGCGTAGTCC
+
F,FF:,FFF:FFFFFFFFFFFFFFFFF:FFFF:FF:FFFFFFFFFF
@A00769:42:HV3CFDRXX:1:2101:31620:33082 1:N:0:TTCACGAGAC+GTAACAATCT
GTGTCAGCAGCCGCGGTAACCCCATGGCGCATTAGAAACCCCGGTAGTCC
+
F:FFFFFFFFFFFFFFF:FFFFFF:FFFFF::FFFFFFFF:FFFFFF,FF
@A00769:42:HV3CFDRXX:1:2101:28402:33113 1:N:0:TTCACGAGAC+GTAACAATCT
GTGTCAGCAGCCGCGGTAATACGTATGGTGCAAGCGTTATCCGGATTTACTGGGTGTAAAGGGAGCGTAGGCGGTCTGCCAAGTCTGATGTGAAAACCCGGGGCTCAACCCCGGGAGTGCATTGGAAACTGGCGGACTGGAGTGTCGGAGAGGTAAGCGGAATTCCTAGTGTAGCGGTGAAATGCGTAGATATATGGAGGAACACCAGTGGCGAAGGCGGCTCTCTGGTCTGTAACTGACGCTGAGGCTCG
+
FFFFFFFFFFFFFFFFFFFFFFFF,FFFFFFFFFFFFFFFFFFFFFFFFFFFFFFFFFFFFFFFFFFFFFFFFFFF:FFF:FFF,FFFFFFFFFF:FFFFFFFFFFF:FFFFFFFFFFFFF,FFFFFFFFFFFFFFFFF:FFFFFF,FFF:FFFF,:F:FFFFFFF:FFFFFFFFFF,FFF,FFFF,FF:::F:FFFFFF,F:FFF::FF:FFFFFFFFFFFFFF:FF,FFFFF,F:FFFFFFFFF,FFF:
@A00769:42:HV3CFDRXX:1:2101:29595:33113 1:N:0:TTAACGAGAC+GTAACAAGCT
GTGTCAGCAGCCGCGGTAATACGTAGGTGGGAAGCGTTGTCCGGAATTAGTGGGCGTAAAGCGCGCGCAGGCGGAGTAGTAAGTTGGGGGTGAAAGCCCGCGGCTCAACCCGGGAGGTGCCTGCGAAACTGGGGGACTTGAGTGCAGTAGAGGAGAGTGGAATTCCAAGTGTAGCGGTGAAATGCGTAGATATTTGGAGGAACACCAGTGGCGAAGGCGGCTCACTGGAGGGGTACTGACGCTGAGGAGCG
+
F:FFFFFF:FFFFFFFFFFFFFF,FFF,FF,,FFFFFFFF,FFFF,FFF,FFFFFFFFFFFFF,FFFFFFFFFF:,,,,:FFFF,FF,,FFF:FF,F:F:,F:FFFFFFF,,FFF,F,,F,F,,F:FFFF,,:,F,FFFFFFF:F,,,FFFFF,F,FFF:F,FF:F:,FFF:FF:FFFFFFFFFFFFFFFFFF,,FFFF:F:F:FF:,FFFFFFFFFF:FFFF,FFF:,,,F,,::FFFFFFFFFFF,:FF
@A00769:42:HV3CFDRXX:1:2101:26567:33254 1:N:0:TTCACGAGAC+GTAACAATCT
GTGCCAGCAGCCGCGGTAATACGTATGTTCCAAGCGTTATCCGGATTTATTGGGCGTAAAGCGAGCGCAGACGGTTATTTAAGTCTGAAGTGAAAGCCCTCAGCTCAACTGAGGAATTGCTTTGGAAACTGGATGACTTGAGTGCAGTAGAGGAAAGTGGAACTCCATGTGTAGCGGTGAAATGCGTAGATATATGGAAGAACACCAGTGGCGAAGGCGGCTTTCTGGACTGTAACTGACGTTGAGGCTCG
+
FFFFFFFFFFFFFFFFFFFFFFFFFFFF:FF:FFFFF,FF:FFFFFFFFFFFFFFFFFFFFFFFFFFFFFF:FFFFF:F:F:FFFFF:FFFFFFFFFFFFFFFFFFFFF:FFFFFF:FFF:FFFFFFFFFFFFFF,FFFFFFFFF:FFFFFFFFFFFFFFFF:FFFFFFFFFFFFFFFFFFFF,FFFFFFFFFF:,FFFFFFFFFFFFFFFFFFFFFFFFFF,FFFFFFF,FFFFFFFFF:,FFFFFFFF:
@A00769:42:HV3CFDRXX:1:2101:20130:33285 1:N:0:TTCACGAGAC+GTAACAATCT
GTGCCAGCCGCCGCGGTAATACGTATGTTCCAAGCGTTATCCGGATTTATTGGGCGTAAAGCGAGCGCAGACGGTTATTTAAGTCTGAAGTGAAAGCCCTCAGCTCAACTGAGGAATTGCTTTGGAAACTGGATGACTTGAGTGCAGTAGAGGAAAGTGGAACTCCATGTGTAGCGGTGAAATGCGTAGATATATGGAAGAACACCAGTGGCGAAGGCGGCTATCTGGACTGTAACTGACGTTGAGGCTCG
+
FFFFFFFFFFFFFFFFFFFFFFFFFFFFFFFFFFFFFF:FFFFFFFF:FFFFFFFFFFFFFFFFFFFFFFFFFFFFFFF:FF:FFFFFFFFFFFFFFFFFFFFFFFFFFFFFFFF:F:F:,FFFFFFFFFFFFFFFFFFFFFFFFFFFF,FFFFFFFFF:FFFFFFFFFFFFFFFFFFF:FFFF:F:FFFF:FFFFFFFFFFFFFFF:FFFFF:FF:FFFFF,FFFF:FFF:F:FFFFFF:FFF:F,FFF,
@A00769:42:HV3CFDRXX:1:2101:4553:33332 1:N:0:TTCACGAGAC+GTAACAATCT
GTGCCAGCAGCCGCGGTAATACGTATGTTCCAAGCGTTATCCGGATTTATTGGGCGTAAAGCGAGCGCAGACGGTTATTTAAGTCTGAAGTGAAAGCCCTCAGCTCAACTGAGGAATTGCTTTGGAAACTGGATGACTTGAGTGCAGTAGAGGAAAGTGGAACTCCATGTGTAGCGGTGAAATGCGTAGATATATGGAAGAACACCAGTGGCGAAGGCGGCTTTCTGGACTGTAACTGACGTTGAGGCTCG
+
FFFFFFFFFFFFFFFFFFFFFFFFFFFFFFF,FFFFFFFFFFFFFF,FFFFFFFFFFFFFFFFFFFFFFFFFFFFFFFF:FFFFFFFFFFFF:FFFFFFFFFFF:FFFFFFFFFFFFFF:FFFFFFFF:FFFFFFFFFFFFFFFFFFF:,FFFFFFFFFFFF:FFFFFFFFFFFFFFFF:FFFFFFFFFFFF:FF:F:FFFFFFFF:FFFFFF:FFFF:FFFFFF:FFFFFF::FFFFFFF:FFFF,FFF,
@A00769:42:HV3CFDRXX:1:2101:11740:33348 1:N:0:TTCACGAGAC+GTAACAATCT
GTGTCAGCCGCCGCGGTAATACGTAGGTGGCAAGCGTTGTCCGGATTTATTGGGCGTAAAGCGAGCGCAGACGGTTATTTAAGTCTGAAGTGAAAGCCCTCAGCTCAACTGAGGAATTGCTTTGGAAACTGGATGACTTGAGTGCAGTAGAGGAAAGTGGAACTCCATGTGTAGCGGTGAAATGCGTAGATATATGGAAGAACACCAGTGGCGAAGGCGGCTTTCTGGACTGTAACTGACGTTGAGGCTCG
+
FFFFFFFFFFFFFFFFFFFFFFFF:F:FFFFFFFFFF,FFFFFFFFFFFFFFFFFFFFFFFFFFFFFFFFFFFFFFFFFFFFFFFFFFFFFFFFFFFFFFFFFFFFFFFFFFFFFFFFFFFFFFFFFFFFFFFFFFFFFFFFFFFFFF:FFFFFF:FFFFFFFFFFFFFFFFFFFFFFFFFFFFFFFFFFFFF:FF:FFF:FFFFFFF:FFFFFFFFFFFFFFFFFFFFFF::FFF:F:F:FFFFF,FFF:
@A00769:42:HV3CFDRXX:1:2101:19913:33348 1:N:0:TTCACGAGAC+GTAACAATCT
GTGTCAGCAGCCGCGGTAATACGTAGGTGGCAAGCGTTATCCGGAATGATTGGGCGTAAAGGGTGAGCAGGCGGTTCTTCAAGTCATGAGTGAAAGGCAGAAGCTTAACTTCTGTTGGCTGATGAGACTGGAGAACTTGAGTACAGGAGAGGGCGGCGGAACTCCATGTGTAGCGGTAAGATGCGTAGAGATATGGAAGAACACCAGTGGCGACGGCGGCCGCCTGGACTGAAACTGACGCGCAGGCACGA
+
F:F:FFFFFFFFFFFF,FFFFFFFFFFFF:FFFFFFFFF:F::FFFF::FFFFFF:F:FFFFFFF:F:FF:FFFFFFFFFFFFF,::FFFFF:FFFF:FF:F:FFFF:FFFFFFFF::FFFF:F:FFFFFFF:FF,F,FFFFFF,FFF:FFFF:FFFFFF,F:FFF,,FFFFFF,FFFFFFF,FFF:FFFFF,:F:F:FFFF:F,,FFF,FFF,F,F,FFFF:FFF,,FFF:F:FF,FFF,,FFF:FF:FF
@A00769:42:HV3CFDRXX:1:2101:17065:33426 1:N:0:TTCACGAGAC+GTAACAATCT
GTGTCAGCAGCCGCGGTAATACGTATGTTCCAAGCGTTATCCGGATTTATTGGGCGTAAAGCGAGCGCAGACGGTTATTTAAGTCTGAAGTGAAAGCCCTCAGCTCAACTGAGGAATTGCTTTGGAAACTGGATGACTTGAGTGCAGTAGAGGAAAGTGGAACTCCATGTGTAGCGGTGAAATGCGTAGATATATGGAAGAACACCAGTGGCGAAGGCGGCTTTCTGGACTGTAACTGACGTTGAGGCTCG
+
FFFFFFFFFFFFFFFFFFFFFFFFFFFFFFFFFFFFFF,FFFFFFFFFFFFFFFFFFFFFFFFFFFFFFFFFFFFFFFFFFFFFFFFFFFFFFFFFFFFFFFFFFFFFFFFFFF:FFFFFF:FFFFFFFFFF:FFFFFFFFF:FFFF:FFFFFF,FFFFFFFFFFFFFFFFFFFFFFFFFF,FFFFFFFF::FFFFFFFFFFFFFFFFF::FFFFFFFFFFFFFFFF,FFFFFFFFFFFFFFFFFF,FFFF
@A00769:42:HV3CFDRXX:1:2101:14154:33458 1:N:0:TTCACGAGAC+GTAACAATCT
GTGCCAGCCGCCGCGGTAATACGAAGGGGGCTAGCGTTGCTCGGAATTACTGGGCGTAAAGGGAGCGTAGGCGGACTGTTAAGTTAGAGGTGAAAGCCCAGGGCTCAACCTTGGAATTGCCTTTGATACTGGCAGTCTTGAGTACGGAAGAGGTATGTGGAACTCCGAGTGTAGAGGTGAAATTCGTAGATATTCGGAAGAACACCAGTGGCGAAGGCGACATACTGGTCCGTTACTGACGCTGAGGCTCG
+
FFFFFFFFFFFFFFFFFF:FF:FFFF:FFFFFFFFFFFFF,FFFFFFFF:FF:FFFF:F:FFFFFFFFFFFFFFFFFF,F,FF,FFFFFFFFFFFFFF:FFFFFFFFFFF:FFFF:FFF:FF,FFFFFFFFFFFFFF:FFFFFF:FF,FFFFFFFFFFF:::FFFFFFFFFFFFFFF:FF:FFFFFFFFFFFFFF:FFFFFFFFF,:FF:FFFFFFFFFF:FFFFFFFFFF:FFFFFFFF:FFFFF,FFF:
@A00769:42:HV3CFDRXX:1:2101:15420:33458 1:N:0:TTCACGAGAC+GTAACAATCT
GTGCCAGCAGCCGCGGTAATACGTAGGTGGCAAGCGTTGTCCGGATTTATTGGGCGTAAAGCGAGCGCAGGCGGTTTCTTAAGTCTGATGTGAAAGCCCCCGGCTCAACCGGGGAGGGTCATTGGAAAATGGGAGACTTGAGTGCAGAAGAGGAGAGTGGAATTCCATGTGTAGCGGTGAAATGCGTAGATATATGGAGGAACACCAGTGGCGAAGGCGGCTCTCTGGTCTGCACCTGACGCTGAGGCTCG
+
FFFFFFFFF:F:FFFFFFF:FF,:FFFF:F:FFFFF:FFFFF::F::,FFFF:FFFFFFFF,FF,FFFFFF,FF,FFFFF:F,FF::FFFFF,,FFF,FFF:,F,FFF:F:F,F,FF:FFF,F,FF,:,FFFFFFFFFFFF::FF,F::,FF:FF,,,F,F:F,FFFF:F:,,,::,,FFFFF,FF,F,F,F:FF,FF,,FFFFF,,FFF,,:F::FF::,FFFFFFFFFFFFF,:FFF,:FFFFF,FFF,
@A00769:42:HV3CFDRXX:1:2101:16125:33489 1:N:0:TTCACGAGAC+GTAACAATCT
GTGCCAGCAGCCGCGGTAATACGTAGGTGGCAAGCGTTGTCCGGATTTATTGGGCGTAAAGCGAGCGCAGGCGGTTTCTTAAGTCTGATGTGAAAGCCCCCGGCTCAACCGGGGAGGGTCATTGGAAACTGGGAGACTTGAGTGCAGAAGAGGAGAGTGGAATTCCATGTGTAGCGGTGAAATGCGTAGATATATGGAGGAACACCAGTGGCGAAGGCGGCTCTCTGGTCTGCAACTGACGCTGAGGCTCG
+
FFFFFFFFFFFFFFFFFFFFFFFFFFFFFFFFFFFFFFFFFFFFF:FFFFFFFFFFFFFFFFFFFFFFFFFFFFFFFFFFFFFFFFFFFFFFF:FFFFFFFFFFFFFFFFFFFFFFFFFF:FFF::FFFFFF:FFFFFFFFFFFFFFFFFFFFFFFFFFFF:FFFFF:FFFFFFFFFFFFFFFFFFFFFFFFFFFF,F:F,FFFFFFFFFFFFFFFFFFFFFFFFFFFF:FFF:FFFFFF,FFFFFF:FF,
@A00769:42:HV3CFDRXX:1:2101:10294:33505 1:N:0:TTCACGAGAC+GTAACAATCT
GTGTCAGCCGCCGCGGTAATCCATTAGAAACCCCTGTAGTCC
+
FFFFFFFFFFFFFFFFFFFFFFFFFFFFFFFFFFFFFFFFFF
@A00769:42:HV3CFDRXX:1:2101:22697:33505 1:N:0:TTCACGAGAC+GTAACAATCT
GTGCCAGCAGCCGCGGTAATACGTAGGTGGCAAGCGTTGTCCGGATTTATTGGGCGTAAAGCGAGCGCAGGCGGTTTCTTAAGTCTGATGTGAAAGCCCCCGGCTCAACCGGGGAGGGTCATTGGAAACTGGGAGACTTGAGTGCAGAAGAGGAGAGTGGAATTCCATGTGTAGCGGTGAAATGCGTAGATATATGGAGGAACGCCAGTGGCGAAGGCGGCTCTCTGGTCTGTAACTGACGCTGAGGCTCG
+
FFFFFFFFFFFFFFFFFFFFFFFFFFFFFFFFFFFFF:FFFFFFFFFFFFFFFFFFFFFFFFFFFFFFFFFFFFFFFFFFFFFFFFFFFFFFFFFFFFFFFFFFFFFFFFFFFFFFFFFFFFFFFFFFFFFFFFFFFFFFFFFFFFFFF:FFFF:FFFFFFFFFFFFFFFFFFFFFFFFFF:FFFF:FFFFFFFFFFFFFFFFFFFFFFFFFFFFFFFFFFFF:FFFFFFF:FFFFFFFF:FFFFF,FFF,
@A00769:42:HV3CFDRXX:1:2101:15754:33599 1:N:0:TTCACGAGAC+GTAACAATCT
GTGTCAGCCGCCGCGGTAATACGTAGGTGGCAAGCGTTGTCCGGATTTATTGGGCGTAAAGCGAGCGCAGGCGGTTTCTTAAGTCTGATGTGAAAGCCCCCGGCTCAACCGGGGAGGGTCATTGGAAACTGGGAGACTTGAGTGCAGAAGAGGAGAGTGGAATTCCATGTGTAGCGGTGAAATGCGTAGATATATGGAGGAAAACCAGTGGCGAAGGCGGCTCTCTGGTCTGTCACTGACGCTGAGGCTCG
+
FFFFFFFFFFFFFFFFFFFFFFFFFFFFFFFFFFFFFFFFFFFFFFFFFFFFFFFFFFFFFFFFFFFFFFFFFFFFFFFFFFFFFFF:FFFFFFFFF:FFFFFFF:FFFFFFFFFFFFFF:FFFFFFFFFFFFFFFFFF:F:FF,FFFFFFFFF:FFFFFFFFF,:FFFFFFFFFFFFFFF:FFF:F:FFFFFFF,,FFF:,,FFFF,FFFFFFFFFF,FFF,,,F:FFFF,F::FF::F:,F:FFFFFF,
@A00769:42:HV3CFDRXX:1:2101:22932:33630 1:N:0:TTCACGAGAC+GTAACAATCT
GTGCCAGCAGCCGCGGTAATACGTAGGTGGCAAGCGTTGTCCGGATTTATTGGGCGTAAAGCGAGCGCAGGCGGTTTCTTAAGTCTGATGTGAAAGCCCCCGGCTCAACCGGGGAGGGTCATTGGAAACTGGGAGACTTGAGTGCAGAAGAGGAGAGTGGAATTCCATGTGTAGCGGTGAAATGCGTAGATATATGGAGGAACGCCAGTGGCGAAGGCGGCTCTCTGGTCTGTAACTGACGCTGAGGCTCG
+
FFFFFFFFFFFFFFFFFFF:FFFFFFFFFFFFFFFFFFFFFFFFFFFFFFFFFFFFFFFFFFFFFFFFFFFFFFFFFFFFFFFFFFFFFFFFFFFFFFFFFFFFFFFFFFFFFFFFFFFFF:FFF,FFF:FFFFFFFFFFFFFFF,FF,FFFFFFFFFFFF:FFFFFFFFFFFFFFFFFFFFFFFF:FFF:F:FFFFFFFFFFFFFF:FFFFFFFFFFFFFFFFFFFFFFFFFFFFFFFFFFF:FFFF:F:
@A00769:42:HV3CFDRXX:1:2101:8712:33677 1:N:0:TTCACGAGAC+GTAACAATCT
GTGTCAGCAGCCGCGGTAATACGTAGGTGGCAAGCGTTATCCGGAATGATTGGGCGTAAAGGGTGAGCAGGCGGTTCTTCAAGTCATGAGTGAAAGGCAGAAGCTTAACTTCTGTTGGCTGATGAGACTGGAGAACTTGAGTACAGGAGAGGGCGGCGGAACTCCATGTGTAGCGGTAAAATGCGTAGAGATATGGAAGAACACCAATGGCGAAGGCAGGTCTCTGGGCCGTTACTGACGCTGAGGAGCGA
+
FFFFFFFFFFFFFFFFFFFFFFFFFFFFFFFFFFFFFFFFFFFFFFFFF,FFFFFF:FFFFFFFFFFFFFFFFFFFFFFFFFFFF:FFFFFFF,FFFFFFFFFFFFFFFFFFFFFFFFFFFFFFFFFFFFFFFFFF:FFFFFFFFFFFFFFFFFFFFFFFFFFFFF:FFFF::FFFF,FF::FFF,FFF:F,FFFFF:FFF:FFFFFFF,FFFF:FFF:FFFFFFFFFFFFF:FFFFFF,FFFFF,FFFFF
@A00769:42:HV3CFDRXX:1:2101:28528:33739 1:N:0:TTCACGAGAC+GTAACAATCT
GTGCCAGCAGCCGCGGTAATCCAGTAGTCTATTAGAAACCCCCGTAGTCC
+
FFF:FFFFFFFFFFFFFFFFFFFFFFFF:FFFFFFFFF::FFFFFFFFFF
@A00769:42:HV3CFDRXX:1:2101:29080:33755 1:N:0:TTCACGAGAC+GTAACAATCT
GTGTCAGCAGCCGCGGTAATACGTAGGTGGCAAGCGTTGTCCGGATTTATTGGGCGTAAAGCGAGCGCAGGCGGTTTCTTAAGTCTGATGTGAAAGCCCCCGGCTCAACCGGGGAGGGTCATTGGAAACTGGGAGACTTGAGTGCAGAAGAGGAGAGTGGAATTCCATGTGTAGCGGTGAAATGCGTAGATATATGGAGGAACACCAGTGGCGAAGGCGGCTCTCTGGTCTGTAACTGACGCTGAGGCTCG
+
FFFFFFFFFFFFFFFFFFFFFFFFFFFFFFFFFFFFFFFFFFFFF:FFFFFFFFFFFFFFFFFF:FFFFFFFFF:FFFFFFFFFF,FFFFFFFFFFFFFFFFFFFFFFFFFFFFFFFFFFFF,F:FFFFFFFFFFFFFFFFFFFF:FFFFFFFFFFFFF:FFF:F,FFFFF:FF:F::FFFFFFFF:FFFFFF:FFFFFFF:F:FF:FFFFFFFFFFFFFFFFFFFFF:FF:,F,FFFFFFFFFFF,:,FF
@A00769:42:HV3CFDRXX:1:2101:24813:33786 1:N:0:TTCACGAGAC+GTAACAATCT
GTGTCAGCCGCCGCGGTAATACGTATGTTCCAAGCGTTATCCGGATTTATTGGGCGTAAAGCGAGCGCAGACGGTTATTTAAGTCTGAAGTGAAAGCCCTCAGCTCAACTGAGGAATTGCTTTGGAAACTGGATGACTTGAGTGCAGGAGAGGAAAGTGGAACTCCATGTGTAGCGGTGAAATGCGTAGATATTGGGAGGAACACCAGTGGCGAAGGCGGCCTGCTGGTCAGTAACTGACGTTGAGGCTCG
+
FFFFFFFFFFFFFFFFFFFFFFFFFFFFFFFFFFFFFFFFFFFFF:FF::FFFFFFFFFFFFFFFFFFFF::FFFFFFFFF::FFFF:FFFFFF:FFF::FFFFFF,F:,FFFFFF,FF::F,FFFFF:FFF::F:F:FFFFFF::F,F:FFFF,FFFFFFF:FFF:FFFFF,FFFFFFFFFF:FFFF:,FFFFFFFFFF:FFF::FFFF,FFF,FFFFFFFFFF:FF,F,FF:F,FFFFF::FFFF,F:F
@A00769:42:HV3CFDRXX:1:2101:10185:33880 1:N:0:TTCACGAGAC+GTAACAATCT
GTGTCAGCAGCCGCGGTAATTAGATACCCTAGTAGTCCCTGTCCTTATACACATCTCCGAGCCCACGAGACTTCACGAGACATCTCGTATGCCGTCTTCGGCTTGAAAAGGGGGGGGGGGGGGGGGGGGGGGGGGGGGGGGGGGGGGGGGGGGGGGGGGGGGGGGGGGGGGGGGGGGGGGGGGGGGGGGGGGGGGGGGGGGGGGGGGGGGGGGGGGGGGGGGGGGGGGGGGGGGGGGGGGGGGGGGGGGGG
+
FFFFFFFFFFFFFFFFFFFFF:FFFFFFFFFFFFFFFFFFFFFFFFFFFFFFF:FFFFFFFFFFFFFFFFFFFFFFFFFFFF:F,:F:FFFF:F:FFF,,F,FFFF,F:,,F:FFFFFFFF:FFFFFFFFFFFFFFFFFFFFFFFFFFFFFFFFFF:FFFFFFFFFFFFFFFFFF:FFFFFFFFFFFFFFFFFFFFFF:FFFFFFFFFFFFFFFF:FFF:FFF:FFFFF:FFFFFFFFFF:FFFFFFFFFF
@A00769:42:HV3CFDRXX:1:2101:22959:33990 1:N:0:TTCACGAGAC+GTAACAATCT
GTGTCAGCCGCCGCGGTAATACGTATGGTGCAAGCGTTATCCGGAATTACTGGGTGTAAAGGGAGCGTAGACGGTGAAGTAAGTCTGGAGTGAAAGGCGGGGGCCCAACCCCCGGACTGCTCTGGAAACTATTTGACTGGAGTGCAGGAGAGGTAAGCGGAATTCCTAGTGTAGCGGTGAAATGCGTAGATATTAGGAGGAACACCAGTGGCGAAGGCGGCTTACTGGACTGTAACTGACGTTGAGGCTCG
+
FFFFFFFFFFFFFFFFFFFFFFFFFFFFFFFFFFFFFFFFFFFFFFFFFFFFFFFFFFFFFF::FFFFFFFFFFFFFFFFFFFFFFFFFFFFFFFFFFFFFFFFFFFFFFFFFFFFFFFFFFFFF:FFFFFFFFFFFFFFFFFFFFFFFFFFFFFFFFFFF,FFFFFFFFFFFFFFFFFFFFFFFFFFFFFFFFFFFFF:FFFFFFFFFFFF:FFFFFFFFF,FFFFFFFF:FFFFFFFFFFF:FFFFFF,
@A00769:42:HV3CFDRXX:1:2101:7319:34021 1:N:0:TTCACAAGAC+GTAACAATCT
GTGCCAGCAGCCGCGGTAATACGTAGGTGGCAAGCGTTATCCGGAATGATTGGGCGTAAAGGGTGAGCAGGCGGTTCTTCAAGTCATGAGTGAAAGGCAGAAGCTTAACTTCTGTTGGCTGATGAGACTGGAGAACTTGAGTACAGGAGAGGGCGGCGGAACTCCATGTGTAGCGGTAAAATGCGTAGAGATATGGAAGAACACCAGTGGCGAAGGCGGCCGCCTGGACTGAAACTGACGCTCAGGCACGA
+
FFFFFFFFFFFFFFFFFFFFFFFFFFFFFFFFFF:FFFFFFFFFFFFFFFFFFFFFFFFFFFFFFFFFFFFFFFFFFFFFFFFFFFFFFFFFFFFFFFFF:FFFFFFFFFFFFFFFFFFFFFFFFFFFFFFFFFFFF:FFFFFFFFFFFFFFFFFFFFFFFFFFFFFF,FFFFF:FF,FFFFFFFF:FFFFF,:F,:FFFFFFFFFF:FFFFFFFFFF:FFFFFF,FFF:FF:FFF:FFFFFFF:FFFF:F
@A00769:42:HV3CFDRXX:1:2101:10908:34100 1:N:0:TTCACGAGAC+GTAACAATCT
GTGCCAGCAGCCGCGGTAATACGTAGGTGGCAAGCGTTGTCCGGATTTATTGGGCGTAAAGCGAGCGCAGCCGGTTTCATAAGTCTGATGTGAAAGCCCACGGCTCAACCGGGGAGGGTCATTGGAAACTGGGAGACTTGAGTGCAGAAGAGGAGAGTGGAATACCATGTGTTGCGGTGAAATGCGTAGATATATGGAAGAACACCAGTGGCGAAGGCGGCTTTCTGGACTGTAACTGACGTTGAGGCTCG
+
FF,F:,,,:::FFF,FF:FFF:,FF,,F:FF:F,FF,:,F,,,,F:F,FF:,:,F,,FFF,,:,,F,FF,,F,:,,FF,,FFFFF,:F,:F,,:,F:F,,F,,F,F:F,F:F,,:F::,:F:,:,FFF:,,,::FFFFF,FF,:FFFF,,F,::::,F:FFFF,FFFF,F:,:FFFFF:FF,FF,F,F:FF,FF::FFFF:FF:F:F:FF,:FFFFFFFFFFFFFFF,FFFFFFF:F,:F,FFFFFFFFF,
@A00769:42:HV3CFDRXX:1:2101:27769:34115 1:N:0:TTCACGAGAC+GTAACAATCT
GTGCCAGCCGCCGCGGTAATACGTAGGTGGCAAGCGTTGTCCGGATTTATTGGGCGTAAAGCGAGCGCAGGCGGTTTCTTAAGTCTGATGTGAAAGCCCCCGGCTCAACCGGGGAGGGTCATTGGAAACTGGGAGACTTGAGTGCAGAAGAGGAGAGTGGAATTCCATGTGTAGCGGTGAAATGCGTAGATATATGGAGGAACACCAGTGGCGAAGGCGGCTCTCTGGTCTGTAACTGACGCTGAGGCTCG
+
FFFF:FFFFFFFFFFFFFFFFFFFFFFFFFFFFFFFFFFFFFFFFFFFFFFFF:FFFFFFFFFFFFFFFFFFF:FFFFFFFFFF::FFFFF:FFFFFFFFFFFFFFFFF:FFFFFFFFFFFFFFFFFF,FFFFFFFFFFFFFFFFFFFFFFFFFFFFFFFFFFFFFFFFFFFFF:FF:FFF,FF,FFFFF,,FFFFF:FFF,:FF:FFFFFF:FFF:FFFFFFFFFFFF,FFF:FFFFFFFFF:FFFFFFF
@A00769:42:HV3CFDRXX:1:2101:23782:34131 1:N:0:TTCACGAGAC+GTAACAATCT
GTGTCAGCAGCCGCGGTAATACGTAGGTGGCAAGCGTTGTCCGGATTTATTGGGCGTAAAGCGAGCGCAGGCGGTTTCTTAAGTCTGATGTGAAAGCCCCCGGCTCAACCGGGGAGGGTCATTGGAAACTGGGAGACTTGAGTGCAGAAGAGGAGAGTGGAATTCCATGTGTAGCGGTGAAATGCGTAGATATATGGAGGAACACCAGTGGCGAAGGCGGCTCTCTGGTCTGTAACTGACGCTGAGGCTCG
+
FFFFFFFFFFFFFFFFFFFFFFFFFFFFFFFFFFFFFFF:FFFF:F:FFFFFFFFFFFFFFFFFFFFFFFFFFFFFFFFFFFF:FFFFFFFFF:FFFFFFFFFF,FF:FFFFFFFFFF,:F:FFFF:FFFFF:FF:F,FFFFFFFFF:,FFFFFFFFFFFFFFFFFFFFFFFFFFFFFFFFFFFFFFFFF,FFFF:FFFFFFFFFFFFFF,FFF:FF:FF:FFFFFFFFFF:F::FFFF:FFFFFFFFFF:
@A00769:42:HV3CFDRXX:1:2101:2401:34147 1:N:0:TTCACGAGAC+GTAACAATCT
GTGTCAGCCGCCGCGGTAATACGTAGGTGGCAAGCGTTGTCCGGATTTATTGGGCGTAAAGCGAGCGCAGGCGGTTTCTTAAGTCTGATGTGAAAGCCCCCGGCTCAACCGGGGAGGGTCATTGGAAACTGGGAGACTTGAGTGCAGAAGAGGAGAGTGGAATTCCATGTGTAGCGGTGAAATGCGTAGATATATGGAGGAACACCAGTGGCGAAGGCGGCTCTCTGGTCTGTAACTGACGCTGAGGCTCG
+
FFFFFFFFFFFFFFFFFFFF,FF:FFFFFFFFFFFFFFFFF:FFF,FFFFFFFFF:FFFFFFFFFFFFFFFFFFFFFFF:FF:FFFFFFFFF:F:FFF:FFFFFFFFF:FFFFF:FFFFFFF:FF:FFF,FFFFFFFF:FF:FF:FFFFFFFF:FFFFFFF:FFFF:FFF:FFFFFFFFFFFFFFFFFFFFF:,F:FFFFF,FFFFF:::FFF:FFFFFF,:FFFFFFF:F,F,FFFFFF:FF,FF:FFF,
@A00769:42:HV3CFDRXX:1:2101:24849:34162 1:N:0:TTCACGAGAC+GTAACAATCT
GTGTCAGCCGCCGCGGTAATACGGAAGGTCCAGGCGTTATCCGGATTTATTGGGTTTAAAGGGAGCGTAAGCGGATTATTAAGTCAGTGGTGAAAGACGGTGGCTCAACCATCGTTAGCCATTGAAACTGGTAGTCTTGAGTGCAGACAGGGATGCTGGAACTCGTGGTGTAGCGGTGAAATGCTTAGATATCACGATGAACTCCGATCGCGAAGGCAGGTGTCCGGGCTGCAACTGACGCTGAGGCTCGA
+
FFF:FFFFFFFFFFFFFFFFFFFFFFFFFFF:FFFFFFFFFFFFFF,FFFFFFFFF:FFFFFFFFFFFFFFFFFFFFFFFFFFFFFFFFFFFFFFFFFFFFFFF,FFFFFFFFFFFFFF,F:FFFFF:FFFFFFFFF:FFFFFFFFFFFFFFFFFFFF:F,F:FFFFFFFF:FFFFFFFFFFFFFFFF:F:FFFFFFFFFFFFF,F:FFFF:F,F:FFFFF:FF,F:FFFF,:FFFFF:,FFFFF,FFFFF
@A00769:42:HV3CFDRXX:1:2101:30689:34162 1:N:0:TTCACGAGAC+GTAACAATCT
GTGTCAGCCGCCGCGGTAATACGGAGGATTCAAGCGTTATTCGGATTTATTGGGTTTAAAGGGTGCGTAGGCGGTCGGATAAGTTAGAGGTGAAATCCCGAGGCTCAACTTCGGAATTGCCTCTGATACTGTTCGGCTAGAGAGTAGTTGCGGTAGGCGGAATGTATGGTGTAGCGGTGAAATGCTTAGAGATCATACAGAACACCGATTGCGAAGGCAGCTTACCAAGCTACTTCTGACGTTGAGGCACG
+
F:FFFFFFFFFFFFFFFFFFFFFFFFFFFFFFF:FF,FFFFFFFFFFFFFFFFFFFFFFFFFFFFFFFFFFFFFFFFFFFFFFFFFFFFFFFFFFFFFFFFFFFFFFFFFFFFFFFF::FFFFFFFFFFFFFFFF:FFFFFFFFFFFFFF,FFFFFF:FFFFFFFFFFFFF:FFF:FFFFFFF,FF:FF,FFFFF,FFFFF:,:,FFF:FFF:,FF:FFFFFF:,FFFFFFFFFFFFFFF:,FF::FFFF,
@A00769:42:HV3CFDRXX:1:2101:29423:34194 1:N:0:TTCACGAGAC+GTAACAATCT
GTGCCAGCAGCCGCGGTAATACGTAGGTGGCAAGCGTTATCCGGAATTATTGGGCGTAAAGAGCGCGCAGGTGGTTAATTAAGTCTGATGTGAAAGCCCACGGCTTAACCGTGGAGGGTCATTGGAAACTGGTTGACTTGAGTGCAGAAGAGGGAAGTGGAATTCCATGTGTAGCGGTGAAATGCGTAGAGATATGGAGGAACACCAGTGGCGAAGGCGGCTTCCTGGTCTGCAACTGACACTGAGGCGCG
+
F:FFFFFFFFFFFFFFFFFFFFFFFFFFFFFFFFFFFFFFFFFFFFFFFFFFFFFFFFFFFFFFFFFFFFFFFF:FFFFFFFFFFFFFFFFFFFFFFFFFF:FFFFFFFFFFFFFFFFFFFFFFFFFFFFFFFFFFFFFFFFFFFFFFFFFFFFF,FFFFFFFFFFFFFFFFFFFFFFFFFFFFFFFFF::FF:FF:FFFFFFFFFFFFFFFFFFF:FFFFFFFFFFFFFFFFFFFFFFFFFFFFF:F:F:
@A00769:42:HV3CFDRXX:1:2101:29668:34209 1:N:0:TTCACGAGAC+GTAACAATCT
GTGTCAGCAGCCGCGGTAATACGTAGGTGGCAAGCGTTGTCCGGATTTATTGGGCGTAAAGCGAGCGCAGGCGGTTTCTTAAGTCTGATGTGAAAGCCCCCGGCTCAACCGGGGAGGGTCATTGGAAACTGGGAGACTTGAGTGCAGAAGAGGAGAGTGGAATTCCATGTGTAGCGGTGAAATGCGTAGATATATGGAGGAACACCAGTGGCGAAGGCGGCTCTCTGGTCTGTAACTGACGCTGAGGCTCG
+
FFFFFFFFFFFFF:FFFFF:FFFFFFFF:FFFFFFFFFFFF:FFF::,FFFFFFFFFFFFFFFFFFFFFFFFFFF:FFFFFFFFFFFFFFFFF:FFFFFFF:FFFFFFFFFFFF,FFF:FFF::FFFFFFFFFFFFFF,FFFFFFFFF:FFF:FFFFFFFF:FFFFFFFFFFFFFFFFFFFFFF,F,FFF:FF:F:FFFFFFFFFFFFFF:FFFFFFF,F:FFFFFFFFFF,FFFFF:FFFFFFFFFFFF:
@A00769:42:HV3CFDRXX:1:2101:5358:34256 1:N:0:TTCACGAGAC+GTAACAATCT
GTGTCAGCAGCCGCGGTAATACGGAGGATGCGAGCGTTATCCGGATTTATTGGGTTTAAAGGGTGCGCAGGCGGTCTGTTAAGTCAGCGGTCAAAGCCCGGGGCTCAACCCCGGCCCGCCGTTGAAACTGGCAGTCTCGAGTTGGAGAGAAGTATGCGGAATGCGCGGTGTAGCGGTGTAATGCATAGATATCGCGCAGAACTCCGATTGCGAAGGCAGCATGCCGGCTCCACACTGACGCTGAGGCACGA
+
F:FFFFF:FFFF:FFFFFFFFFFFFFFFFFFF:F,FFF,F:,:FFF,,FFFFFFFFFFFFFFFFFFFF:FFFFFFFFFFFFFFFFFFF:::FF:FFF:FFFFFFFFFFFFFF:FFFFFFFFFFF:,F::F:FFF:FFF,FFF,,FFFFFFF:FFFF,FFFFFFFFFFF:FF:,:FFFF,,FFFF,:FFFFF,FFF:FF:FFFFF,FF,F:F:FFF,FFF,FFF:FF,FFF:FFFFF,FF,FF,::,FFFFF
@A00769:42:HV3CFDRXX:1:2101:5376:34350 1:N:0:TTCACGAGAC+GTAACAATCT
GTGTCAGCCGCCGCGGTAATACGTAGGTGGCAAGCGTTGTCCGGATTTATTGGGCGTAAAGCGAGCGCAGGCGGTTTCTTAAGTCTGATGTGAAAGCCCCCGGCTCAACCGGGGAGGGTCATTGGAAACTGGGAGACTTGAGTGCAGAAGAGGAGAGTGGAATTCCATGTGTAGCGGTGAAATGCGTAGATATATGGAGGAACACCAGTGGCGAAGGCGGCTCTCTGGTCTGTAACTGACGCTGAGGCTCG
+
F:FFFFFFFFFFFFFFFFFFFFFFFFFFFFFFFFFFFFFFFFFFFFFFFFFFFFFFFFFFFFFFFFFFFFFFFFFFFFFFFFFFFFFFFF:FFFFFFFFFFFFFFFFFFFFFFFFFFFFFFFFFFF,FFFFFFFFFFFFFFFFFFFFFFFFFFFFFFFFFFFFFFFFFFFFFFFFFFF:FFFFFFFFFFFFFFFFF,FFFF,:FFFFFFFFFFFFF:FF:FFFFFFFFFFFFF:FFF:FF,FFFF::FFFF
@A00769:42:HV3CFDRXX:1:2101:15203:34366 1:N:0:TTCACGAGAC+GTAACAATCT
GTGTCAGCCGCCGCGGTAATACGTAGGTGGCAAGCGTTGTCCGGATTTATTGGGCGTAAAGCGAGCGCAGGCGGTTTCTTAAGTCTGATGTGAAAGCCCCCGGCTCAACCGGGGAGGGTCATTGGAAACTGGGAGACTTGAGTGCAGAAGAGGAGAGTGGAATTCCATGTGTAGCGGTGAAATGCGTAGATATATGGAGGAACACCAGTGGCGAAGGCGGCTCTCTGGTCTGTAACTGACGCTGAGGCTCG
+
FFFFFFFFFFFFFFFFFFFFFFFFFFFFFFFFFFFFFFFFFFFFFFFFFFFFFFFFFFFFFFFFFFFFFFFFFFFFFFF:FFFFFFFFFFFFFFF:FFFFFFFFFFFFF:FFFFFFFFFFFFFFFFFF,FFFFFFFFFFF:FFFFFFFFFFFFFFFFFFFFFFFFFFFFFFFFFFFFFFFFFF:FFFFFF:FFFFFFFFFFFFFFFFFFFFFFFFFFF,FFFFFFFFFFFF:FFFFFF:FFFFFFFFFF:,
@A00769:42:HV3CFDRXX:1:2101:15429:34381 1:N:0:TTCACGAGAC+GTAACAATCT
GTGTCAGCAGCCGCGGTAATACGTAGGTGGCAAGCGTTGTCCGGATTTATTGGGCGTAAAGCGAGCGCAGGCGGTTTCTTAAGTCTGATGTGAAAGCCCCCGGCTCAACCGGGGAGGGTCATTGGAAACTGGGAGACTTGAGTGCAGAAGAGGAGAGTGGAATTCCATGTGTAGCGGTGAAATGCGTAGATATATGGAGGAACACCAGTGGCGAAGGCGGCTCTCTGGTCTGTAGCTGACGCTGAGGCTCG
+
FFFFFFFFFFFFFFFFFFFFFFFFFFFFFFFFFFFFFFFFF:FFFFF,FFFFFFFFF:FFFFFFFFFFFFFFFFFFFFF:FFFFFFFFFFFFFFFFFFFFFFFFFF:FFFFFFF,FFFFFFF,FF:FFFFFFFFFFFFFFFFFFF:FF,FFFFFFFFFFFF,FFFF:FF:FFFFFFFFFFF:FFFFF,FFFFFFFFFFF:FFFFFFFFFFFFFFFFFFFFFFFFFFFFFFFFFFF:FFFF:FF:FF,FFF,
@A00769:42:HV3CFDRXX:1:2101:24053:34413 1:N:0:TTCACGAGAC+GTAACAATCT
GTGCCAGCCGCCGCGGTAATACGTAGGTGGCAAGCGTTGTCCGGATTTATTGGGCGTAAAGCGAGCGCAGGCGGTTTCTTAAGTCTGATGTGAAAGCCCCCGGCTCAACCGGGGAGGGTCATTGGAAACTGGGAGACTTGAGTGCGGAAGAGGAGAGTGGAATTCCATGTGTAGCGGTGAAATGCGTAGATATATGGAGGAACACCAGTGGCGAAGGCGGCTCTCTGGTCTGTAACTGACGCTGAGGCTCG
+
FFFFF:FFFFFFFFFFFF:F:FFFFFFFFFFFFFFFFFFFFFFF:FFF:FFFFFFFFFFFFFFFFFFFFFFFFFFFFFFFFFFFFFFFFFFFFFFFFFFFFFFFFFFFFFFFFFFFFFFFFFFFFFFFFFFFFFFFFFFFFFFFFFFFFFFFFFFFFFFFFFFFFFFFFFFFFFFFFFFFFFFFFFFFFFFF:FFFFFFFFFFFFFFFFF:FFFFFFF:FFFFFFFFFFFF:F,FFFFFF:FFFFF,FFF:
@A00769:42:HV3CFDRXX:1:2101:27281:34460 1:N:0:TTCACGAGAC+GTAACAATCT
GTGCCAGCCGCCGCGGTAATACGTAGGTGGCAAGCGTTATCCGGAATTATTGGGCGTAAAGAGCGCGCAGGTGGTTAATTAAGTCTGATGTGAGAACCCGGGGCTCAACCCCGGGAGTGCATTGGAAACTGGCGGACTGGAGTGTCGGAGAGGTAAGCGGAATTCCTAGTGTAGCGGTGAAATGCGTAGATATTAGGAGGAACACCAGTGGCGAAGGCGGCCTGCTGGACAGTAACTGACGTTGAGGCTCG
+
FFF,F,:FF:FFFFFFFFFFFFFFFFFFFF::FFFFFF,F,FFFFFFFFFFFFFFFFFFFFFFFFFFFFFFFFFF:FFFFFFFFFFFFFFFFFFFFF:FFFFFFFFFFF:FFFFFFFF:FFF,:FFFFFFF,F,F,FF,FFFF::FFFFFFFFFFFF:FFFFFFFFFFFFFFF:FFFFFFFFFFF:FFFFFFFFFFFFF:FF:FF:FFFF,FFFFFFF:FFFF,FFFFFFF:FFF:F:FFFFF,FF:,FF,
@A00769:42:HV3CFDRXX:1:2101:32542:34460 1:N:0:TTCACGAGAC+GTAACAATCT
GTGTCAGCCGCCGCGGTAAAATGGAAATTAGATACCCCGGTAGTCC
+
FFFFFFFFFFFFFFFFFFFFFFFFFFFFFFFFFFFFFFFFFFFFFF
@A00769:42:HV3CFDRXX:1:2101:25644:34507 1:N:0:TTCACGAGAC+GTAACAATCT
GTGTCAGCAGCCGCGGTAATACGTAGGGTGCAAGCGTTAATCGGAATTACTGGGCGTAAAGCGTGCGCAGGCGGTTCGCTAAGACAGGTGTGAAATCCCCGGGCTTAACCTGGGAACTGCATTTGTGACTGGCGGGCTAGAGTATGGCAGAGGGGGTAGAATTCCACGTGTAGCAGTGAAATGCGTAGAGAGGTGGAGGAATACCGATGGCGAAGGCAGCCCCCTGGGCCAATACTGACGCTCATGCACGA
+
FFFFF:FFFFFFFFFF,,,FF:FFFFFFFFFF:FFFFFFFFFFFFFFFF:FFFFFFFFFFFFFFFFFFFFFFFFFFFFFFFFFFF,FFFF:FFFFFFFFFFFFFFFFFFF:FFFFFFFFFFFFFFFFF:FFFFFFFFFF:FFF:FFFFF:FFFFF:FFFFFFFFFFFF,FF:,FFFFFF,FF:FFFFFFFF,:FFFFFFFFF:FFFFFF,:::F:F:FFFFFFFFFFFFFFF,FFFFFF:FFFFF,,FF,F
@A00769:42:HV3CFDRXX:1:2101:32018:34554 1:N:0:TTCACGAGAC+GTAACAATCT
GTGCCAGCCGCCGCGGTAATACGGAGGGTGCAAGCGTTAATCGGAATTACTGGGCGTAAAGCGCACGCAGGCGGTTTGTTAAGTCAGATGTGAAATCCCCGGGCTCAACCTGGGAACTGCATTTGAAACTGGCAAGCTAGAGTCTCGTAGAGGGGGGTAGAATTCCAGGTGTAGCGGTGAAGTGCGTAGAGATCTGGAGGAATACCGGTGGCGAAGGCGGCCCCCTGGACGAAGACTGACGCTCAGGTGCG
+
FFFFFFFFFFFFFFFFFFFFFFFFFFFFFFFF,FFFFFFFFFFFFFFFFFFFFFFFFFFFFFFFFFFFFFFFFFFFFFFFFFFFFFFF:F:FFFFFFFFFFFFFFFFFFFFFFFFFFFFFFFFFFFFFFFFF:FFFFFFFFFFFFFF:FFFFFFFFFFFFFFFFFFFFFFFFFFFFFFFFFFFFF:FFFFFFFFFFFFFFF,F::FF:FFFFFFFF:FFFFFFF:FFF,FFF:FFFFFFFFFFFF:FFFFF
@A00769:42:HV3CFDRXX:1:2101:8250:34569 1:N:0:TTCACGAGAC+GTAACAATCT
GTGCCAGCCGCCGCGGTAATACGTAGGTGGCAAGCGTTATCCGGAATGATTGGGCGTAAAGGGTGAGCAGGCGGTTCTTCAAGTCATGAGTGAAAGGCAGAAGCTTAACTTCTGTTGGCTGATGAGACTGGAGAACTTGAGTACAGGAGAGGGCGGCAGAACTCCATGTGTAGCGGTAAATTGCGTAGAGATATGGAAGAACACCAGTGGCGAAGGCGGCCGCCTGGACTGAAACTGACGCTCAGGCACGA
+
FFFFF:FFFFFFFFFF::FFFFF,FFFFFFFF,FFFFFFFFFFFFFFFFFFFFFFFFFFFFF:FFFFFFFFFFF:FFFFFFFFF,FFF:FFFFF,FFFFFFFFFFF:F:FFF:FFFFFFFFFFF:FFFFFFFFFFFFFFFFF,:FFFFFFFFFFFFFFFFFFFF:FFFFFF,,FFFFFF:,FFF:FFFFFF:FFFFF,FF,F,FFFF:F,FFFFFF:FFFFFFFFFFFF::FFFFFF:F:FFFFF,FFF:F
@A00769:42:HV3CFDRXX:1:2101:27344:34569 1:N:0:TTCACGAGAC+GTAACAATCT
TGTCAGCCGCCGCGGTAATACGTAGGTCCCGAGCGTTGTCCGGATTTATTGGGCGTAAAGCGAGCGCAGGTGGTTTATTAGGTCTGGTGTAAAAGGCAGTGGCTCAACCATTGTATGCATTGGAAACTGGTAGACCTGAGTGCAGGAGAGGAGAGTGGAATTCCATGTGTAGCGGTGAAATGCGTAGATATATGGAGGAACACCAGTGGCGAAGGCGGCTCTCTGGTCTGTAACTGACGCTGAGGCTCGAA
+
FFFFFFFFFFFFFFFFFFFFFFFFFFFFFFFFF:FFFFF:FFFF:FFFFFFFFFFFFF:FFFFFFFFFFFFFF:FFFFFFFFFFFFFFFFFFF,FFF,FFFFFFFFF::FFFFFFFF:FFFFFF:FFFFFFFF,F:FFFF:FF:FFFFF:FFFFFFFFFFFFF:,FFFFFFFFFFFFFFFFF,FFFFFFFFFFFFFFFFFFFF:F,F:FF,FFFFFFFFFFFFFFFFFFFFF,,F:FF:FFFFF,FFFFFF
@A00769:42:HV3CFDRXX:1:2101:4381:34601 1:N:0:TTCACGAGAC+GTAACAATCT
GTGTCAGCCGCCGCGGTAATACGTAGGTGGCAAGCGTTGTCCGGATTTATTGGGCGTAAAGCGAGCGCAGGCGGTTTCTTAAGTCTGATGTGAAAGCCCCCGGCTCAACCGGGGAGGGTCATTGGAAACTGGGAGACTTGAGTGCAGAAGAGGAGAGTGGAATTCCATGTGTAGCGGTGAAATGCGTAGATATATGGAGGAACACCAGTGGCGAAGGCGGCTCTCTGGTCTGTAACTGACGCTGAGGCTCG
+
FFFFFFFFFFFFFFFFFFFFFFFFFFFFFFFFFFFFFFFFFFFFFFFFFFFFFFFFFFFFFFFFFFFFFFFFFFFFFFFFFFFFFFFFFFFFFFFFFFFFFFFFFF,FFFFFFFFFFFFFFFFFFFFFFFFFFFFFFFFFFFFFFFFFFFFFFFFFFFFFFFFFFFFFFFFFFFFFFFFFFFF:FFFFFF,:FFFFFFFFFFFFFFFFFFFFFFFFFFFFFFFFFFFFFFFFFFFFFFFFFFFFFFFFFF,
@A00769:42:HV3CFDRXX:1:2101:13539:34616 1:N:0:TTCACGAGAC+GTAACAATCT
GTGCCAGCTGCCGCGGTAATCCATTAGAAACCCTAGTAGTCC
+
FFF:FFFF,:FFFFFFFFFFFFFFFFFFFFFFFFFFFFFFF:
@A00769:42:HV3CFDRXX:1:2101:27588:34679 1:N:0:TTCACGAGAC+GTAACAATCT
GTGTCAGCAGCCGCGGTAATACGAAGGGTGCAAGCGTTACTCGGAATTACTGGGCGTAGAGCGTGCGTAGGTGGTCGATTAAGTCCGTTGTGAAAGCCCTGGGTTCAACCTGGGAACTGCAGTGGATACTGGACGACTAGAGTGTGGTAGAGGGTAGCGGAATTCCTGGTGTAGCAGTGAAATGCGTAGAGATCAGGAGGAACATCCTTGGCGAAGGCAGCTACCTGGACCAACACTGACACTGGGGCACG
+
FFFFFFFFFFFFFFFFFFFFFFFFFFFFFFFFFFFFFFFFFFFFFFFFFFFFFFFFFFFFFFFFF:FFFFFFFFFFFF,FFFFFFFFFFFFFFFFFFFFFFFFF,F,FFFFFFFFFFFFFFFFFFFFF:FFFFFFFFFFFFFFFFFFFFFFFFFFFFFFFFFFFFFFFFFFFFFFFFF:FFFFF:FFFF::FFFFF:FFFF,F:FF,,FFFFF,FFF:,::F:,FF:,F::F:F,FFFFFFFFF:FF:FF:
@A00769:42:HV3CFDRXX:1:2101:5122:34695 1:N:0:TTCACGAGAC+GTAACAATCT
GTGTCAGCAGCCGCGGTAATACGGAGGATGCGAGCGTTATCCGGATTTATTGGGTTTAAAGGGTGCGCAGGCGGTCTGTTAAGTCAGCGGTCAAAGCCCGGGGCTCAACCCCGGCCCGCCGTTGAAACTGGCAGTCTCGAGTTGGAGAGAAGTATGCGGAATGCGCGGTGTAGCGGTGAAATGCATAGATATCGCGCAGAACTCCGATTGCGAAGGCAGCATGCCGGCTCCACACTGACGCTGAGGCACGA
+
FFFFFFFFFFFFFFFFFFFFFFFFFFF:FFFFFFFFFFFFFFFF:F,FFFFFFFFF:FFFFFFFFFFFFFFFFFFFFFFFFFFFFFFFFFFFFFFFFFFFFFFFFFF:FFFFFFFFFFFFFFF:FFFFFFFFFFFFFFFFFFFFFFFFFF:FFFFFFFFFFFFFFFFFFFFFFFFFFFFFFF:FFFFFFFFFFFFFFFFFFFFF:FFFFFF:FFFFFFFFFFFFF:FFFFF:FFFF:FF,FFFFF:FFFFF
@A00769:42:HV3CFDRXX:1:2101:26856:34695 1:N:0:TTCACGAGAC+GTAACAATCT
TGTCAGCCGCCGCGGTAATACGTAGGTCCCGAGCGTTGTCCGGATTTATTGGGCGTAAAGCGAGCGCAGGTGGTTTATTAGGTCTGGTGTAAAAGGCAGTGGCTCAACCATTGTATGCATTGGAAACTGGTAGACCTGAGTGCAGGAGAGGAGAGTGGAATTCCATGTGTAGCGGTGAAATGCGTAGATATATGGAGGAACACCAGTGGCGAAGGCGGCTCTCTGGTCTGTAACTGACGCTGAGGCTCGAA
+
FFFFFFFFFFFFFFF::FFFFFFFFFF:FFFFFFFF:FFFFFFF:F:FFFFFFFFFFFFFFFFFFFFFFFFFF::FF:FFFFFFFFFFFFFF,FFF:FFFFFFFFFFFFF:FFFFFFFFFFFFFFFFFFFFF:FFFFFFFFFFFFFFFFFFFFFFFFFFFFFFFFFFFFFFFFFFFFFFFFFFFFFFFFF:FFFF,F:FFF:FFFFF:FFFFFFFFF,FF,FFFFFFFFFF,FFFFFF,FFF,F,FFFFFF
@A00769:42:HV3CFDRXX:1:2101:32380:34710 1:N:0:TTCACGAGAC+GTAACAATCT
GTGCCAGCAGCCGCGGTAATACGTAGGTGGCAAGCGTTGTCCGGATTTATTGGGCGTAAAGCGAGCGCAGGCGGTTTCTCAAGTCTGATGTGAAAGCCCCCGGCTCAACCGGGGAGGGTCATTGGAAACTGGGAGACTTGAGTGCAGAAGAGGAGAGTGGAATTCCATGTGTAGCGGTGAAATGCGTAGATATATGGAGGAACACCAGTGGCGAAGGCGGCTCTCTGGTCTGTAACTGACGCTGAGGCTCG
+
FFFFFFFFFFFFFFFFFFFFFFFFFFFFFFFFFFFFFFFFFFFFFFFFFFFFFFFFFFFFFFFFFFFFFFFFFFFFFFFFFFFFFFFFFFFF:FFFFFFFFFFFFFFFFFFFFFFFFFFFFFFFFFFFF:FFFFFFFFFFFFFFFFFF:FFFFFFFFFFFFFFFFFFFF:FFFFFFFFFFFFFFFFFFFFFFFFFFFFFFFFFFF:FFFFFFFFFFFFF:FFFFFFFFFFFFFFFFF:FFFFF,FFFFFF,
@A00769:42:HV3CFDRXX:1:2101:22001:34741 1:N:0:TTCACGAGAC+GTAACAATCT
GTGTCAGCAGCCGCGGTAATACGTAGGTGGCAAGCGTTGTCCGGATTTATTGGGCGTAAAGCGAGCGCAGGCGGTTTCTTAAGTCTGATGTGAAAGCCCCCGGCTCAACCGGGGAGGGTCATTGGAAACTGGGAGACTTGAGTGCAGGAGAGGAGAGTGGAATTCCATGTGTAGCGGTGAAATGCGTAGATATATGGAGGAACACCAGTGGCGAAGGCGGCTCTCTGGTCTGTAACTGACGCTGAGGCTCG
+
FFFFFFFFFFFFFFFFFFFFFFFFFFFFFFFFFFFFFFFFFFFFFFFF:FFFFFFFFFFFFFFFFFFFFFFFFFFFFFFFFFFFFFFFFFFFFFFFFFFFFFFF:FFFFFFFFFF:F:FFFFFFFFFFFFFFFFFF:FFFFFFF:FFFF:FFFFFFFFF:FFFF::FF,F:FFFFFFFFFFFFF,:FF:F:FFFFF,FF:FF:FF:F:FF,,,FF::F::FFFFFF:,FFF:F:FFFFFF,FF,FF,FFF,
@A00769:42:HV3CFDRXX:1:2101:16595:34773 1:N:0:TTCACGAGAC+GTAACAATCT
GTGCCAGCCGCCGCGGTAATTAGAAACCCCAGTAGTCCCTTCTCTTATACACATCTCCGAGCCCACGAGACTTCACGAGACATCTCGTATGCCGTCTTCTGCTTGAAAAGGGGGGGGGGGGGGGGGGGGGGGGGGGGGGGGGGGGGGGGGGGGGGGGGGGGGGGGGGGGGGGGGGGGGGGGGGGGGGGGGGGGGGGGGGGGGGGGGGGGGGGGGGGGGGGGGGGGGGGGGGGGGGGGGGGGGGGGGGGGGG
+
FFFFFFFFFFFFFFFFFFFFFF:FFFFFFFFFFFFFFFFFFFFFFFFFFFFFFFFFFFFFFFFFFFFFFFFFFFFFFFFFFFFF,FFFFFFFFFFFFFF:FFF:FF:,,,,,:FFFFFF,FFFFFFFFFFFFFFFFFFFFFFFF:FFFFFFFFFFF:FFFFFFFFFFFFFFFFFFFFFFFFFFFFFFFFFFFFFFFFFFFFFFFFFFFFFFFFFFFFFFFFFFFFFFFFFFFFFFFFFFFFFFFFFFFFFF
@A00769:42:HV3CFDRXX:1:2101:25174:34820 1:N:0:TTCACGAGAC+GTAACAATCT
GTGTCAGCCGCCGCGGTAATACGTATGTTCCAAGCGTTATCCGGATTTATTGGGCGTAAAGCGAGCGCAGACGGTTATTTAAGTCTGAAGTGAAAGCCCTCAGCTCAACTGAGGAATTGCTTTGGAAACTGGATGACTTGAGTGCAGTAGAGGAAAGTGGAACTCCATGTGTAGCGGTGAAATGCGTAGATATATGTAAGAACACCAGTGGCGAAGGCGGCTTTCTGGACTGTAACTGACGTTGAGGCTCG
+
FFFFFFFFFFFFFFFFFFFFFFF:FFF:FFFFFFFF:F:FFFFFF:FFFF:FFFFFFFFFFFFFF:FFFFFF:FFFFFFFFF:FFFFFF,FFF:FFFFFFFFFFFFFFFFFFFFF:FFFF:FF:FFFFFFFFFFFFFFFFFFFFFFF:FFFFFFFFFFFFFFFFFFFF:FFFFFFFFFFFFFFFFFFFFFFFFFFFF,F:FFFFFFFF,FFFFFFFFF::FF,:FFFFF:FFFFFFFFFFFFFFFF,FFF:
@A00769:42:HV3CFDRXX:1:2101:23005:34882 1:N:0:TTCACGAGAC+GTAACAATCT
GTGCCAGCCGCCGCGGTAATACGTATGTTCCAAGCGTTATCCGGATTTATTGGGCGTAAAGCGAGCGCAGACGGTTATTTAAGTCTGAAGTGAAAGCCCTCAGCTCAACTGAGGAATTGCTTTGGAAACTGGATGACTTGAGTGCAGTAGAGGAAAGTGGAACTCCATGTGTAGCGGTGAAATGCGTAGATATATGGAAGAACACCAGTGGCGAAGGCGGCTTTCTGGACTGTAACTGACGTTGAGGCTCG
+
FF:F:FFFFFFFFFFFFFFFFFFFFFFFFFFFFFFFFFF:FFFFFFFFFFFFFFFFFF:FFFFFFFFFFFF:FFF:FFFFFFFFFFFFFFFFFFFFFFFFFFFF:FFFFFFFFFFFFFFFFFFFFFFFFFFFFFFFFFFFFFFFFFF:FFFFFFFFF:FFFFFFFFFFFFFFFFF:FFFFFFFFFFFFFFFFFFF,FFFFFFFFF,:FFF:FFFFFFF,FFFFFFFFFF:F::FFFFFFF,FF:FF:FFF,
@A00769:42:HV3CFDRXX:1:2101:7256:34914 1:N:0:TTCACGAGAC+GTAACAATCT
GTGCCAGCCGCCGCGGTAATACGTAGGTGGCAAGCGTTATCCGGAATGATTGGGCGTAAAGGGTGAGCAGGCGGTTCTTCAAGTCATGAGTGAAAGGCAGAAGCTTAACTTCTGTTGGCTGATGAGACTGGAGAACTTGAGTACAGGAGAGGGCGGCAGAACTCCATGTGTAGCGGTAAAATGCGTAGAGATATGGAAGAACACCAGTGGCGAAGGCGGCCGCCTGGACTGAAACTGACGCTCAGGCACGA
+
FFFFF:F:FFFFFFFFFFFFFFFFFFFFFFFFFFFFFFFFFFFFF:FFFF,FFFFFFFFFFFFFFFFFFFFFFFFFFFFFFFFFFF:FFFFF:FFFFFFFFFFFFFF:FFFFFFFFF,FFFFFFFFFFF:FFFFF:FF:FFFFFFFFFFFFFFFFFFFFFFFFFFFFFFFFFFFFFF,FFFF:F:,FFFFFFFF:FF,FFFFFFFFF,FFFFFFFFFFFFFFFFFFFFF,FF:FF,FFF,F:FFF,FFFFF
@A00769:42:HV3CFDRXX:1:2101:7491:34914 1:N:0:TTCACGAGAC+GTAACAATCT
GTGTCAGCCGCCGCGGTAATTAGATACCCCCGTAGTCC
+
FFFFFFFFFFFFFFFFFFFFFFFFFFFFFFFFFFFFFF
@A00769:42:HV3CFDRXX:1:2101:16712:35039 1:N:0:TTCACGAGAC+GTAACAATCT
GTGTCAGCCGCCGCGGTAATACGTAGGTGGCAAGCGTTGTCCGGATTTATTGGGCGTAAAGCGAGCGCAGGCGGTTTCTTAAGTCTGATGTGAAAGCCCCCGGCTCAACCGGGGAGGGTCATTGGAAACTGGGAGACTTGAGTGCAGAAGAGGAGAGTGGAATTCCATGTGTAGCGGTGAAATGCGTAGATATATGGAGGAACACCAGTGGCGAAGGCGGCTCTCTGGTCTGTAACTGACGCTGAGGCTCG
+
FFFFFFFFFFFFFFFFFFFFFFFFFFFFFFFFFFFF::FFFFFFF,FFFFFFFFFFFFFFFFFFF:FFFFFFFFFFFFFFF:FFFFFFFFFFFFFFFFFFFFFFFF:FFFFFFFFFFFFFFFFFFFFFFFFFFFFF:FFFFFFFFFFF,:FFFFFFFFFFFFFFFFFFFFFFFFFFFFFFFFFFFFFFFFF,F:FFFFFFFFFFF:FFFFF:FFFF:FFFFFF,F:FFFF::F,FFFFFFFFFFFF:FFFF
@A00769:42:HV3CFDRXX:1:2101:17978:35039 1:N:0:TTCACGAGAC+GTAACAATCT
GTGTCAGCCGCCGCGGTAATACGTATGTTCCAAGCGTTATCCGGATTTATTGGGCGTAAAGCGAGCGCAGACGGTTATTTAAGTCTGAAGTGAAAGCCCTCAGCTCAACTGAGGAATTGCTTTGGAAACTGGATGACTTGAGTGCAGTAGAGGAAAGTGGAACTCCATGTGTAGCGGTGAAATGCGTAGATATATGGAAGAACACCAGTGGCGAAGGCGGCTTTCTGGACTGTAACTGACGTTGAGGCTCG
+
FFFFFFFFFFFFFFFF:FFFFFFFFFFFFFFFFFFFFFFFFFFFFFFFF:FFFFFFFFFFFFFFFFFFFFFFFFFFF:FFFFFFFFFFFFFFFFFFFFFFFFFFFFFFFFFFFFF,FFF::FFFFFFFFFFFFFFFFFFFFFFFFFF:FFFFFFFFFFFFFFFFF::FFFFFFFFFFFFFFFFFFFF:FFFF:FFFFFFFF:FFFFFFFF:FF:FFFFFFFF:,FFFFFFF:F,FFFFFFFFFFFFFFFFF
@A00769:42:HV3CFDRXX:1:2101:15745:35117 1:N:0:TTCACGAGAC+GTAACAATCT
GTGCCAGCCGCCGCGGTAATACGTAGGTGGCAAGCGTTATCCGGAATTATTGGGCGTAAAGAGCGCGCAGGTGGCTAATTAAGTCTGATGTGAAAGCCCACGGCTTAACCGTGGAGGGTCATTGGAAACTGGTTGACTTGAGTGCAGAAGAGGGAAGTGGAATTCCATGTGTAGCGGTGAAATGCGTAGAGATATGGAGGAACACCAGTGGCGAAGGCGGCTTCCTGGTCTGCAACTGACGCTGAGGCTCG
+
FFFFFFFFFFFFFFFFFFFFFFFFFFFFFFFFFFFFFFFFFFFFFFFFFFFFFFFFFFFFFFFFFFFFFFFFFFFFFFFFFFFFFFFFFF,FFFFFFFFFFFFFFF,FFFFFFFFFFFFFFFFFFFFFFFFFFFFFFFFFFFFFFFFFFFFFFFFFFF:FF,FFF:FFFFFFFFFFFFFFFFFF:FF,FFF:,F,FFFFFF:F:FFFFFFFFFFFFFFFFFFF:FFFFF:FFF,FFFFFFFFF::FFFFFF
@A00769:42:HV3CFDRXX:1:2101:20591:35117 1:N:0:TTCACGAGAC+GTAACAATCT
GTGTCAGCAGCCGCGGTAATACGTATGTTCCAAGCGTTATCCGGATTTATTGGGCGTAAAGCGAGCGCAGACGGTTATTTAAGTCTGAAGTGAAAGCCCTCAGCTCAACTGAGGAATTGCTTTGGAAACTGGATGACTTGAGTGCAGTAGAGGAAAGTGGAACTCCATGTGTAGCGGTGAGATGCGGAGATATATGGAAGAACACCAGTGGCGAGGGCGGCTTTCTGGACTGTAACTGACGTTGAGGCTCG
+
FFFFFFFFFFFFFFFFFFFFFFFFFFFFFFF:FFFF:FFFF,FFFF,FFFFFFFFFFFFFF:FFFF:FFFFFFFFFFFFF:FFFFFF,FFFFFFFFFFFFFFFFFFF:FFF:FF:FFFF:F:FF:FFFFFFFFFFFFFFFFFF:FF::FFFFF:FFFFFF,FFFFFFFFFFFFF:FFFFF,F:FFF,FFF,F,FFF:FFFFF,FFFFFFFFFFFFFFFFFFFF:F:F:FFF,FFFFFFFFFFFFFFFFFFF
@A00769:42:HV3CFDRXX:1:2101:31213:35227 1:N:0:TTCACGAGAC+GTAACAATCT
GTGCCAGCCGCCGCGGTAATACGTAGGTGGCAAGCGTTGTCCGGATTTATTGGGCGTAAAGCGAGCGCAGACGGTTATTTAAGTCTGAAGTGAAAGCCCTCAGCTCAACTGAGGAATTGCTTTGGAAACTGGATGACTTGAGTGCAGTAGAGGAAAGTGGAACTCCATGTGTAGCGGTGAAATGCGTAGATATATGGAAGAACACCAGTGGCGAAGGCGGCTTTCTGGACTGTAACTGACGTTGAGGCTCG
+
F::FFFF:FFFFFFFFFFFFFF:FFFFF:FFFFFF:FFF:FFFFF:F:FFFFFFFF:FFFF:FFF:FFFFF:FFFFFFF:FFFFFFFFFFFFFFFFFFFFFFFFFFF:FF:FFFFFF,FF:FFF:FFFF:FFFFF,FFFFFFF:FFF:FFFFFFFFF,FFFFFFFFFFF::FF,FFFF,FFF:FFFF,FF,F,FFF:FFFFFFFFF,F::FFFFFFFF:FFFFF,FFFFFFFF:FF,::FFFF:F:F,FFF
@A00769:42:HV3CFDRXX:1:2101:16938:35336 1:N:0:TTCACGAGAC+ATAACAATCT
GATTCATAAGAAGCATTAATCACTACGATCAAAGATTTATCATTATTAAAATTTTCATCACGAAGATTCGGCTCATTGATAATATAAACATCAAATTTCCAAGAATAAAAAGCTAACTGAATATAATAATGTTCATATATATAGAACATACACAAGTCGCAAAAAATTCAATATCTGACAAATTTTTAAAGAAAATACACAAAAACAAAAAAAAAGCCAGATAACAAATATATATATGACGATCACAAAAA
+
F::F,::::F,FFFF,,::,,,FF,FF:F,:,:F,:F:,FF,F:,F,:,,FF:F:F,,,,:F:,FFFF,FFFF,FFF,,:::F:,,F:F:FF,::FFF:,FFFF,F,,,::F,FF,:F,:,FFFF,,,FF,F,,F,FF:F,F:FF,FF:F:,:F,,F,FFF::F,::FFFF:F::FF,F,,,FFFFF:FFF,,F,FF,:F::,,F:::,:,::FFFF,:,,FFFFFFFF,F,:F:,,F:F,FF::,,,F:F
@A00769:42:HV3CFDRXX:1:2101:25952:35352 1:N:0:TTCACGAGAC+GTAACAATCT
GTGTCAGCAGCCGCGGTAATACGTAGGTGGCAAGCGTTGTCCGGATTTATTGGGCGTAAAGCGCGCGCAGGCGGTTTCTTAAGTCTGATGTGAAAGCCCCCGGCTCAACCGGGGAGGGTCATTGGAAACTGGGAGACTTGAGTGCAGAAGAGGAGAGTGGAATTCCATGTGTAGCGGTGAAATGCGTAGATATATGGAGGAACACCAGTGGCGAAGGCGGCTCTCTGGTCTGTATCTGACGCTGAGGATCG
+
F:FFFFFFFFFFFFFFFFFFFFF:FFFFFF,FFF:FF:FF:FFFFFFFF,FFFFFFFFFFFFF,FFF,FFFFFF:::FF:FFFF,FF:,FFFFF::FFFFFFFFFF:FFF:FFFF:,FFF:F,F,FFFFF:F:FFFFFFFFFFFFF:FFFFFFFFFFFFFFFFFFFF:F:FFFF:FFFFFFFF:FFFFFFFFFF,FFFFF,:FFF:FFFFFFFFFF,FF:FFFFFFFFF::FFF,FFFF,F,FFFFF,,:F
@A00769:42:HV3CFDRXX:1:2101:13358:35368 1:N:0:TTCACGAGAC+GTAACAATCT
GTGTCAGCAGCCGCGGTAATACGTATGTTCCAAGCGTTATCCGGATTTATTGGGCGTAAAGCGAGCGCAGACGGTTATTTAAGTCTGAAGTGAAAGCCCTCAGCTCAACTGAGGAATTGCTTTGGAAACTGGATGACTTGAGTGCAGTAGAGGAAAGTGGAACTCCATGTGTAGCGGTGAAATGCGTAGATATATGGAAGAACACCAGTGGCGAAGGCGGCTTTCTGGACTGTAACTGACTTTGAGGCT
+
FFFFFFFFFFFFFFFFFFFFFFFFFFFFFFFFF,FFFFF:FFFF:F:FFFFF:FFFFFFFFFFFFFFFFFFFFFFFFFFFFFFFFFFFFFFF:FFFFFFFFFFFFFFFFFFFFFFFFF::FFFFFF,FFFFFFF:F,FF:FFFF,FFF:,F,FFFFF:FFFFFF:FFFFFFFFFFFFFF:FFFFF:FFFFFFFFF::FFF:F:FFFFF::FF,FF,FF:F,FFF,F,FFFFF:F:FF:FF::,,FF,FF
@A00769:42:HV3CFDRXX:1:2101:20446:35399 1:N:0:TTCACGAGAC+GTAACAATCT
GTGTCAGCCGCCGCGGTAATTAGAAACCCTAGTAGTCC
+
FFFFFFFF:FFFFFFFF:FFFFF:FFFFFFFFFFFFFF
@A00769:42:HV3CFDRXX:1:2101:12283:35415 1:N:0:TTCACGAGAC+GTAACAATCT
GTGCCAGCAGCCGCGGTAATACGGAGGATGCGAGCGTTATCCGGATTTATTGGGTTTAAAGGGTGCGCAGGCGGTCTGTTAAGTCAGCGGTCAAAGCCCGGGGCTCAACCCCGGCCCGCCGTTGAAACTGGCAGTCTCGAGTTGGAGAGAAGTATGCGGAATGCGCGGTGTAGCGGTGACATGCATAGATATCGCGCAGAACTCCGATTGCGTAGGCAGCATGCCGGCTCCACACTGACGCTGAGGCACGA
+
FFFFF:FFFFFFFFFFFFFFFFFFFFFFFFFFF,FFFF,FFFF:F,F:,::FFF:FFFFFFFFFFFFFFFFFFFFFF:FFFFFFFFFFFFFFF::FFFFF::FFFF:FFFFFFFFFFFFFFFFF,:FF:FFF:FFF:FFF:F:FFFFFFFFFFFFFFFFFFFFFFFFFFFFFFFFF,::,FF:::FFFF,F:FFFF:FFFFFFFF:F,FFFFF:FF,::FFF:FFFFFF:F:F:FF,FF:,F:FF,FFFFF
@A00769:42:HV3CFDRXX:1:2101:10999:35446 1:N:0:TTCACGAGAC+GTAACAATCT
GTGCCAGCAGCCGCGGTAATACGTATGTTCCAAGCGTTATCCGGATTTATTGGGCGTAAAGCGAGCGCAGGCGGTTTCTTAAGTCTGATGTGAAAGCCCCCGGCTCAACCGGGGAGGGTCATTGGAAACTGGGAGACTTGAGTGCAGAAGAGGAGAGTGGAATTCCATGTGTAGCGGTGAAATGCGTAGATATATGGAGGAACACCAGTGGCGAAGGCGGCTCTCTGGTCTGTAACTGACGCTGAGGCTCG
+
FFFFFFFFFFFFFFFFFFFFFFFFFFFFFFF:FFFFFFFFFFFFFFF,FFFFFFFFFFFFFFFFFFFFFFFFFFFFFFFFFFFFFFFFFFFFFFFFFFFFFFFFFFFFFFFFFF,FFFFFFF:FFFF:::FFF:FF:,FFFFFF:FF:,FFFF:FFFFFFF,FFFFFFF:FFFFFFFFFFFFFF:FFFF::FFFFF:FFFFFF:F:FFFFFFFF::FFFF:FFFFFFFFF:FFFF:F,FF:F:,FFF:FFF
@A00769:42:HV3CFDRXX:1:2101:7880:35462 1:N:0:TTCACGAGAC+GTAACAATCT
GTGTCAGCCGCCGCGGTAATTAGAAACCCCCGTAGTCC
+
FFFFFFFFFFFFFFFFFFFFFFFFFFFFFFFFFFFFFF
@A00769:42:HV3CFDRXX:1:2101:19190:35509 1:N:0:TTCACGAGAC+GTAACAATCT
GTGTCAGCCGCCGCGGTAATACGTAGGTGCAAGCGTTGTCCGGAATTATTGGGCGTAAAGGGCTCGCAGGTGGTTTCTTAAGTCTGATGTGAAAGCCCCCGGCTCAACCGGGGAGGGCCATTGGAAACTGGGAAACTTGAGTGCAGAAGAGGAGAGTGGAATTCCACGTGTAGCGGTGAAATGCGTAGAGATGTGGAGGAACACCAGTGGCGAAGGCGACTCTCTGGTCTGTAACTGACGCTGAGGAGCGA
+
FFFFFFFFFFFFFFFFFFFFFFF,FFFFF,FFFFFF,FFFFFFF:FFFFFFFFFFFFFFFFFFFFFFFFFFFFFFFFFFFFFFFFFFFFFFFFFFFFFF:FFFFFFFFFFFFFFFFFFFFFFFFFFFF:FFFF:FFFFFFFFFFFFFFFFFFFFFFFFFFFFFFFFF,:FF:FFFFFFF,FFFFFFFFFFFFFFFFFFFF::FFFFFFFFFFFF:FFFFFFFFFFFF:FFFF:FFFFFFFFFFFFFF:FFF
@A00769:42:HV3CFDRXX:1:2101:26711:35509 1:N:0:TTCACGAGAC+GTAACAATCT
GTGCCAGCAGCCGCGGTAATACGTATGTTCCAAGCGTTATCCGGATTTATTGGGCGTAAAGCGAGCGCAGACGGTTATTTAAGTCTGAAGTGAAAGCCCTCAGCTCAACTGAGGAATTGCTTTGGAAACTGGATGACTTGAGTGCAGTAGAGGAAAGTGGAACTCCATGTGTAGCGGTGAGATGCGTAGATATATGGAAGAACACCAGTGGCGAAGGCGGCTTTCTGGACTGTAACTGACGTTGAGGCTCG
+
FFF,FF:FFFFFFFFF:FFFFFFFFFFFFFFFF:FFFF,FFFFFFFFFFFFFFFFFFFFFFFFFFFFFFFFFFFFFFFFFFFFFFF:FFFFFFFFFFFFFFFFFFFFFFFF,FFFFFFFFFFFFF:FFFFFFFFFFFFFFFFFF,FFFFF:FFF:FF:FFFFFFFFFFFF,FFFFFFFFFFFF:FFFFFFFFFFFF,FF:FFFFFFFFF,FF:F:FFFFFFFFFFFFFF:FFFFFFFFFF:F:FFFFFFFF
@A00769:42:HV3CFDRXX:1:2101:5773:35571 1:N:0:TTCACGAGAC+GTAACAATCT
GTGACAGCCGCCGCGGTAATACGGAGGATTCAAGCGTTATCCGGATTTATTGGGTTTAAAGGGTGCGAAGGCGGTCGGATAAGTTAGAGGTGAAATCCCGAGGCTCAACTTCGGAATTGCCTCTGAGACTGTTCGGCTAGAGAGTAGTTGCGGTAGGCGGAATGAATGGTGTAGCGGTGAAATGCTTAGAGATCATAAAGAACACCGATTGCGAAGGCATCATACCAAGCTACATCTGACGATGATGCACG
+
F,F,FFFFFFFFFFFFFFFFFFF,FFFFFFF,FFFFFFFFFFFFFF:FF:FFFFFFFFFFFFFFF,F,FFFFFFF:,FFFFFF:FFFF:FFF:FFFFFF,FFFFFFFFFFFFFFFF:FFF,FFFFF:FFFF,:,FF,F,FFF,F,,F,,,:FFFFF,,FFFFFF,F::FFFFFFF,FFFFFFFFFFF:FF,:FFFF,,FFFFFFFFFFFFFFFFFFFFF,,,F,:FFFFFFF,,,FFFFFF,F,:F:F:FF
@A00769:42:HV3CFDRXX:1:2101:2465:35665 1:N:0:TTCACGATAC+GTAACAATCT
GTGCCAGCAGCCGCGGTAATTAGATACCCTAGTAGTCG
+
FFF,FFFFFFFFFFFFFFFFFFF:F,F:,FFFFF:F:,
@A00769:42:HV3CFDRXX:1:2101:13874:35759 1:N:0:TTCACGAGAC+GTAACAATCT
GTGTCAGCAGCCGCGGTAATACGTAGGTGGCAAGCGTTGTCCGGATTTATTGGGCGTAAAGCGAGCGCAGGCGGTTTCTTAAGTCCGATGTGAAAGCCCCCGGCTCAACCGGGGAGGGTCATTGGAAACTGGGAGACTTGAGTGCAGAAGAGGAGAGTGGAATTCCATGTGTAGCGGTGAAATGCGTAGATATATGGAGGAACACCAGTGGCGAAGGCGGCTCTCTGGTCTGTAACTGACGCTGAGGCTCG
+
FFFFFFFFFFFFFFFFFFFFFFFFFFFFFF::FFFFFFFFF:FFFF:FFFFFFFFFFFFFFFFFFFF:FFFFFFF,FFF,:FFF:FF:FFFFFFF:FFFFFFFFFFF:FFFFFFFF::::FF:FFFFFFFFFFFF,FFFFFFFFFFF:FFFFFFFFFFFFFFFFFFFFFFFFFF:FFFFFFFF,FFFFFF,FFF:FFFFF:FFFFFFFF:FFFFFFFFFFFFFFF:FF:FFFFFFFFFFFFFF:F:FFFF:
@A00769:42:HV3CFDRXX:1:2101:20320:35900 1:N:0:TTCACGAGAC+GTAACAATCT
GTGCCAGCCGCCGTGGTAATACGTAGGTGGCAAGCGTTGTCCGGATTTATTGGGCGTAAAGCGAGCGCAGGCGGTTTCTTAAGTCTGATGTGAAAGCCCCCGGCTCAACCGGGGAGGGTCATTGGAAACTGGGAGACTTGAGTGCAGAAGAGGAGAGTGGAATTCCATGTGTAGCGGTGAAATGCGTAGAGATATGGAGGAACACCAGTGGCGAAGGCGGCTCTCTGGTCTGTAACTGACGCTGAGGCTCG
+
FFFFFFFFFFF:F:FFFFFFFFFFFFFFFFFFFFFFFFFFF:FFFFFFFFFFFFFFFFFFFFFFFFFFFFFFFFFFFFFFFFFFFFFFFFFFF::FFFFFFFFFFFF:FFFFFFFFFFFFF,FFF:F,FFF:F:F:FFFFFFFFFFFF,FFFFFFFFFFF:,FFFFFFFFF,FFFFFFF::,FFFFF,F:,F,FFFFFFF,F:FFF:F:FFFFF,FFFFFFFFFF:FF:FFFF:,FFF,FFFFFFFFFFFF
@A00769:42:HV3CFDRXX:1:2101:10999:35916 1:N:0:TTCACGAGAC+GTAACAATCT
GTGTCAGCAGCCGCGGTAATACGTATGTTCCAAGCGTTATCCGGATTTATTGGGCGTAAAGCGAGCGCAGACGGTTATTTAAGTCTGAAGTGAAGGCCCTCAGCTCAACTGAGGAATTGCTTTGGAAACTGGATGACTTGAGTGCAGTAGAGGACAGTGGAACTCCATGTGTAGCGGTGAAATGCGTAGATATATGGAGGAACACCAGTGGCGAAGGCGGCTCTCTGGTCTGTAACTGACGCTGAGGCTCG
+
FFFFF,FFFFFFFFFFFFFFFFFFFFFFFFFFFFFFFF,FFFFFFFF:FFFFFFFFFFFFFFFFFFFFFFFFFFFFFFFFFFFFFFFFFFFFF:FFFFFFFFFFFFFFFFFFFFFFFFFFF:FFFFFFFFFFFFFFFFFFFFFFFFFF,FFFFF,FFFFFF:FFFFFFFFFFFFF:FFFFFFFFFFFFFFFFFFFFFFFFFFFFFFFFFFFFFFFFFFFFFFFFFFFFFFFFFF:FFFFFFFFFFFFFFF,
@A00769:42:HV3CFDRXX:1:2101:11776:35947 1:N:0:TTCACGAGAC+GTAACAATCT
GTGCCAGCAGCCGCGGTAATCCATTAGAAACCTTAGTAGTCCCTTCCTTATACACATCTCCGAGCCCACGAGACTTCACGAGACATCTCGTATGCCGTCTGGTGCTTGAAAAGGGGGGGGGGGGGGGGGGGGGGGGGGGGGGGGGGGGGGGGGGGGGGGGGGGGGGGGGGGGGGGGGGGGGGGGGGGGGGGGGGGGGGGGGGGGGGGGGGGGGGGGGGGGGGGGGGGGGGGGGGGGGGGGGGGGGGGGGGG
+
FFFFFFFFFFFFF:FFFFFFFFFFFFFFFFFFFFFFFFFFFF:F:FF:FFFFFFFF::FFFFF:FFF:FFFFF,FFFFFFFFFFFF::,:F:FF:F:F:F,,F:FFF:,:F,,,,,:FFFFFFFFF,FFF:FFFF:F::FFFFFFFFFFF:FFFFFFFFFF:FFFF,FFFFFFFFFFFFFFFFFFFFFFFFFFFFFF:FFFFFFFF,FFFFFFFFFFFFFFFFFFFFFFFFFFFFFFFFFFFF:FFFFFFF
@A00769:42:HV3CFDRXX:1:2101:4128:35978 1:N:0:TTCACGAGAC+GTAACAATCT
GTGTCAGCCGCCGCGGTAATACGGAGGGTGCGAGCGTTAATCGGAGTTACTGGGCGTAAAGCGCTCGTAGGCGGTATGTCAAGTCAAGGGTGAAATCCCCGCGCTCAACGTGGGAACTGCCTTTGAAACTGGCAAACTGGAGTGTGTGAGAGGATAGTGGAATTCCAGGTGTAGGAGTGAAATCCGTAGATATCTGGAGGAACATCAGTGGCGAAGGCGACTATCTGGCACATAACTGACGCTGAGGAGCG
+
FFFFFFFFFFFFFFFFFF,FFFFFFFFFFFFFFFFFFFFFFFFFFFFFFFFFFFFFFFFFFFFFFFFFFFFFFFFF:FFFF:FFFFFFFFFFFFFFFFFFFFFFFFFFFFFFFFFFFFFFFFFFFFFFFFFFFF:FFFFFFFFFFFFFFFFFFFFFFFFFFFFFFFFF:FFFFF:FFFFFFFFFFFFFFFFFFFFF:FFFF:FFFFFFFFFFFFFFFFFFFFFFFFFFFFFFF:FFFFFFF:FFFFFFF:F
@A00769:42:HV3CFDRXX:1:2101:19370:36072 1:N:0:TTCACGATAC+GTAACAATCT
GAATCAAACAAAGACGTAAAAAGAATATTACAAACTTAAACCTCATTAATTGTACTTAAAACTAACCAAGCAATATTCATACATAACATGTTCAACAACACAACACAAAACTCCAAAAACATTCTAAAAAGAGAGAAATCAATACAAAAAACCAGAAACTAAAACCATATCAAGCCCTAAAAAACTACAAACAAACACTAAAAAAACATAACGAAAGAGCAAAACTCATAACTAAATTAACCTGAAGCTCA
+
FF,FF:,FFF:,FFFF,,,,,,,,:,F,,:,F,F,,,F,F,F,,::FF:,,,,F,:,,F:F::,F:FFF:,,::FF:::F:,F,F,,:,:,F,:,FF,,,:F,FF::F:F,F,,:,:,,FF,,:,F,:FF,F:::FFFF,FF,,:,,F,,F,,FF:F,:,F:FF,,F,F,,F:,:,:,F:FFF::::,FF:,,:FFF,FF::F,,,,F,F,,,F:F,,,,,F,FF,F,,:,FF,,,::,::,,:FF,,:,,
@A00769:42:HV3CFDRXX:1:2101:17942:36104 1:N:0:TTCACGAGAC+GTAACAATCT
GTGTCAGCAGCCGCGGTAATACGTAGGTGGCAAGCGTTGTCCGGATTTATTGGGCGTAAAGCGAGCGCAGGCGGTTTCTTAAGTCTGATGTGAAAGCCCCCGGCTCAACCGGGGAGGGTCATTGGAAACTGGGAGACTTGAGTGCAGAAGAGGAGAGTGGAATTCCATGGGTAGCGGTGAAATGCGTAGATATATGGAGGAGCACCAGTGGCGAAGGCGGCTCTCTGGTCTGTAACTGACGCTGAGGCTCG
+
FFFFF,FFFFFFFFFF:,FFF:FFFFFFFFF:F::FF:FFF,FFFFF,F,::FFFFFFFFFFF,FFFFFFFFFFFFFFFFFFFF,FFFFF,FFFFFFFFFFFFF:FFF:FFFF:FFFFFFFFFFF,FFF:FFF,FFFFFFFFFF:FFFFFFFFFFFFFFFFFFFFFFF:,FFFFFFF:FF:FFFFFFFFF:,:FFF:FFFF,F:FFFFFFFFFFFFFFF,FFF,FFFFFFFF:,:FFFFF:FFFFFFFFF,
@A00769:42:HV3CFDRXX:1:2101:31575:36198 1:N:0:TTCACGAGAC+GTAACAATCT
GTGCCAGCAGCCGCGGTAATACGGAGGATGCGAGCGTTATCCGGATTTATTGGGTTTAAAGGGTGCGTAGGCGGGCTGTTAAGTTAGAGGTGAAATCCCGAGGCTCAACTTCGGAATTGCCTCTGATACTGTTCGGCTAGAGAGTAGTTGCGGTAGGCGGAATGTATGGTGTAGCGGTGAAATGCTTAGAGATCATACAGAACACCGATTGCGAAGGCAGCTTACCAAGCTACTTCTGACGTTGAGGCACG
+
FFFFFFFFFFFFFFFFFFFFFFFFFFFFFFFFFFFFFF,:FFFFFF:FFFFFFFFFFF:FFFFFFFFFFFFFFFFFFFFFFFFFFFFFFFFFFFFFFFFFFFFFFFFFFFFFFFFFFFFFFFFFFFFFFFFFFFFFFFFFFFFFFFFFFFFFFF:FFFFFF:FFFFFFFFFFFFFFFFFFFFFFFFFFFFFFFFFFFFFFFFFFF:FFFFFFFFFFFFFFFFFFFFFFFFF:FFFFFFFF::FFFF,FFF:
@A00769:42:HV3CFDRXX:1:2101:31015:36229 1:N:0:TTCACGAGAC+GTAACAATCT
GTGTCAGCAGCCGCGGTAATACGGAGGATGCGAGCGTTATCCGGATTTATTGGGTTTAAAGGGTGCGCAGGCGGCCTGTTAAGTCAGCGGTAAAGGCCCGGGGCTCAACCCCGGCGAGCCGTTGAAACTGGCGGGCTGGAGTTGGAGAGAAGTACGCGGAATGCGCGGCGTAGCGGTGAAATGCGTAGATATCTCGCAGAACCCCGATTGCGAAGGCAGCGTAACGGCTCCAAACTGACGCTGAGGGACGG
+
FFFFFFFFFFFFFFFFFFFFFFF,FFFF:FF:FFFFFF:FF:FFFF::FFFFFF,:FFFFFFF,FFFFFFFFFF:,F,FFFFFFF:F,FFF:FFFFFFF:FFFFFFF:FFF:FFFFFF:F,F:F,FF,,FFFFFF:,F:,F:FF,FFFF,FF:FF:F:F,::,,FF:,FF,,:::FFF::F,:,,,:F:F:F:,:FF:FF::F,F:,F,F:F,FFFF:FFF:,,FFF,FF,F,,F::FF,F:,,F,,,,:,
@A00769:42:HV3CFDRXX:1:2101:32443:36292 1:N:0:TTCACGAGAC+GTAACAATCT
GTGCCAGCCGCCGCGGTAATACGTAGGTGGCAAGCGTTGTCCGGATTTATTGGGCGTAAAGCGAGCGCAGGCGGTTTCTTAAGTCTGATGTGAAAGCCCCCGGCTCAACCGGGGAGGGTCATTGGAAACTGGGAGACTTGAGTGCAGAGGAGGAGAGTGGAATTCCATGTGTAGCGGTGAAATGCGTAGATATATGGAGGAACACCAGTGGCGAAGGCGGCTCTCTGGTCTGTAACTGACGCTGAGGCTCG
+
FFFFFFFFFFFFFFFFFFFFFFFFFFFFFFFFFFFFFFFFFFFFFF::FFFFFFFFFF:FFFFFFFFFFFFFFFFFFFFFF,FFF:FFFFFFFFFFFFFFFFFF:FF,FFFFFFFFFFFFF,FFFFFF:FFFFFFFFFFFFFFFF,FFFFFFFFF:,:FFFFFFFFFFFFFFF:FFF,FFFFFFFFF,FF,,FFFFF:FFFFFFFF:FFFFFFFFFFFFFFFFFFFFF:FFFFFFFF:FFFFFFFFFFFF:
@A00769:42:HV3CFDRXX:1:2101:5141:36323 1:N:0:TTCACAAGAC+GTAACAATCT
GTGTCAGCCGCCGCGGTAATACGTAGGTGGCAAGCGTTGTCCGGATTTATTGGGCGTAAAGCGAGCGCAGGCGGTTTCTTAAGTCTGATGTGAAAGCCCCCGGCTCAACCGGGGAGGGTCATTGGAAAGGGGGAGACTTGAGTGCAGAAGAGGAGAGTGGACTTCCATGTGTAGCGGTGAAATGCGTAGATATATGGAGGAACACCAGTGGCGAAGGCGGCTCTCTGGTCTGTTACTGACGCTGAGGCTCG
+
F:FF::,:FF:FF,FFFFFF::FFFF:FFFF:FF:FFF:F::FFF,,,FFFFF,::FFFFFFFFFFF:FFF:FFFFF:FFF,F:FF:,:FF:F,,FF::,FF::F:FFFFFFFF,FFF,,F:FFFFFF,,FFF,F,FFFFFF,FF:F::::FF,:F:FFF::::FF:F:FFFFFFFFFFF,:F:FFFFFFFF:FF::FFFFFFFFF,F,F:FFFFFF::FFFFFFF:FFF:FF,::FF::,FFFFFFFFF,
@A00769:42:HV3CFDRXX:1:2101:24026:36370 1:N:0:TTCACGAGAC+GTAACAATCT
GTGTCAGCAGCCGCGGTAATACGTATGTTCCAAGCGTTATCCGGATTTATTGGGCGTAAAGCGAGCGCAGACGGTTATTTAAGTCTGAAGTGAAAGCCCTCAGCTCAACTGAGGAATTGCTTTGGAAACTGGATGACTTGAGTGCAGTAGAGGAAAGTGGAACTCCATGTGTAGCGGTGAAATGCGTAGATATATGGAAGAACACCAGTGGCGAAGGCGGCTGTCTGGACTGTCACTGACGTTGAGGCTCG
+
FFFF:FFFF:FFFFFF,FFFFFF:FFFFFF:FFF:F,FFF:FFFFF:F:,FFFFFFFFFFFFFFFFFFFF,FFF:FF,FFFFFF:FFFFFFFFFF,FFFFFFFFFFFFF:FFFFFFFFFFFFF:,F::FF:FF:F,FFFFFFF,FFF,:FFFFFFFFF,FF,FFF:FF:FFFF:FF:F:FFFFFF:FFF:FFFFF:FF::FFFF:FFFF:FF:FFFFF:F:,,F:F,FF:F:F,F:FFFF,:FFFF:FFFF
@A00769:42:HV3CFDRXX:1:2101:24071:36385 1:N:0:TTCACGAGAC+GTAACAATCT
GTGCCAGCCGCCGCGGTAATACGTAGGTGGCAAGCGTTGTCCGGAATTATTGGGCGTAAAGGGCTCGCAGGCGGTTTCTTAAGTCTGATGTGAAAGCCCCCGGCTCAACCGGGGAGGGTCATTGGAAACTGGGAAACTTGAGTGCAGAAGAGGAGAGTGGAATTCCACGTGTAGCGGTGAAATGCGTAGAGATGTGGAGGAACACCAGTGGCGAAGGCGACTCTCTGGTCTGTAACTGACGCTGAGGAGCG
+
FFF:FFFFFFFFFFFFF:FFFFFFFFFF:FFFFFF:FFF,F:FF,FFFFFFFFFFFFFFFFFFFFFFFFFFFFFFFFFFFFFFFF:FFFFFFF,FFFFFFFFFFFFF,F:,F:F:FFFFFFFF:FFFFFFFFFFFFFF:FFFFFFFFFFFFFFFFFFFF:FFFFFFFF,FFFFFFF,FFFFFFFFFFFFFF:FFF:,,FFFFFFFFFFFFF:FFFF:FFFFFFFFFF:FFF,FFF,FFFFFFFFFFFFFFF
@A00769:42:HV3CFDRXX:1:2101:11650:36417 1:N:0:TTCACGAGAC+GTAACAATCT
GTGCCAGCAGCCGCGGTAATTAGAAACCCGTGTAGTCC
+
F:FFFFFFFFFFFFFFFFFFFFFFFFFFFFFFFFFFFF
@A00769:42:HV3CFDRXX:1:2101:16224:36417 1:N:0:TTCACGAGAC+GTAACAATCT
GTGTCAGCCGCCGCGGTAATACGTAGGTGGCAAGCGTTGTCCGGATTTATTGGGCGTAAAGCGAGCGCAGGCGGTTTCTTAAGTCTGATGTGAAAGCCCCCGGCTCAACCGGGGAGGGTCATTGGAAACTGGGAGACTTGAGTGCAGAAGAGGAGAGTGGAATTCCATGTGTAGCGGTGAAATGCGTAGATATATGGAGGAACACCAGTGGCGAAGGCGGCTCTCTGGTCTGTAACTGACGCTGAGGCTCG
+
FFFFF:FFFFFFFFFFFF,FFFFFFFFFFFFFFFFFF:FFF:FFFFFFF:FFFFFFFFFFFFFFFFFFFFFFFFFFFFFFFFFFFFFFFFFFFFFFFFFFFFFFFFFFFFFFFF:FFFFFFFFFFFFFFFFFFFFFFFFFFFFFFFFFF,FFFFFFFFFFFFFFFFFF:FFFFFFFFF:FFFFFFFFFF:FFFFF,,F:F:FFFFFFFFFFF:FFF,FFFFFFFFFFFF,FFFFFFFF:F,FFFFF,FFF,
@A00769:42:HV3CFDRXX:1:2101:9489:36620 1:N:0:TTCACGAGAC+GTAACAATCT
GTGTCAGCAGCCGCGGTAATACGGAGGATGCGAGCGTTATCCGGATTTATTGGGTTTAAAGGGTGCGTAGGCGGCATTATAAGATAGTGGTAAAATATTGGGGCTTCACCTCGCTACGCCATTAATACTGTAGAGCTAGAGAACAGACGAGGTAGGCGGAATAAGTTAAGTAGCGGTGAAATGCATAGATATAACTTAGAACACCGATAGCGAAGGCAGCTTACCAGACTGAGTCTGACGCTGATGCACGA
+
FFFFFFFFFFFFFFFFFFFFFFFFFFFFFFFFFFFFFFFFFFFFF,FFFFFFFFFFFF:FFFFFFFFFFFFFFFFFFFFFFFFFFFFFFFFFF,FFFFFFFFFFFFFFFFFFFFFFFFFFFF:FFFFFFFFFFFFFFFFFFFFFFFFFFFFFFF:FFFFFFFFFFFFFFFFFFFFFFFFFFFFFFFF:FFFFFFFFFFFFFFFFFF:FFF:FFFF,FFFFF:FFFFFFFF,:F:FFF:FFFFF:F:::F,F
@A00769:42:HV3CFDRXX:1:2101:11315:36620 1:N:0:TTCACGAGAC+GTAACAATCT
GTGACAGCCGCCGCGGTAATACGTAGGGTACAAGCGTTAATCGGAATTACTGGGCGTAAAGCGAGCGCAGGCGGTTTTTGAAGACAGATGTGAAATCCCCGGGCTTAACCTGGGAATTTCATTGGTGACTGCAAGGCTAGAGTGAGTAAGATGGGGGTAGAATTCCAGGTGTAGCAGTGAAAAGCGTAGAGATGTGGATGAATACCTATGGCGAATGCAGCCCCCTTGTATAACACTGACTCTCATGAACG
+
FFF,FFF:FFFFF,,FFFFFF:FFFFF,F,,FF,FF,FF,F:F:FFF,FF,,:FFFFFFFFFF,:FF:F:FFF,,F,:,,FF,FF,FFFFF,FFFFF,F:,,:FFFFF,FF:FF:F:F:FFFF,,::F,FF,FFF,,FFFF,:,,,F:F,F,F,,,FFFF::F,F:,,,FFFFFFFF,:,FF,:F,,F:F,,:,,,,F,FF,,FF:FFF,FF,FF:,F:,,::,F,:FF,FF:FFF,F,FFFFFFFF,,F,
@A00769:42:HV3CFDRXX:1:2101:11333:36652 1:N:0:TTCACGAGAC+GTAACAATCT
GTGTCAGCAGCCGCGGTAATACGTAGGTGGCAAGCGTTGTCCGGATTTATTGGGCGTAAAGCGAGCGCAGGCGGTTTCTTAAGTCTGATGTGAAAGCCCCCGGCTCAACCGGGGAGGGTCATTGGAAACTGGGAGACTTGAGTGCAGAAGAGGAGAGTGGAATTCCATGTGTAGCGGTGAAATGCGTAGATATATGGAGGAACACCAGTGGCGAAGGCGGCTCTCTGGTCTGTAACTGACGCTGAGGCTCG
+
FFFFFFFFF:FFFFFFFFFF:FFFFFFFFFFFFFFFFFFFF:FFFFFFFFFFFFFFFFFFFFFF:FFFFFFFFFFFFFF:FF:FFFFFFFFF,,FFFFFFFFFFFFFFFFFFFFFFFFF,FFFFFFFFFFFFF:FF:,FFFFFFFFFFFFFFFFFFFFFFF,F:FFFFFFFFFFFFFFF,FFFFFF,FF:F,FFFFFFFF,FF,FFFFFFFFFFFFFF:FFFFFF,:FFFFFFFFFFFFF,FFFFF,FFF:
@A00769:42:HV3CFDRXX:1:2101:14597:36667 1:N:0:TTCACGAGAC+GTAACAATCT
GTGTCAGCCGCCGCGGTAATACGTAGGTGGCAAGCGTTATCCGGAATGATTGGGCGTAAAGGGTGAGCAGGCGGTTCTTCAAGTCATGAGTGAAAGGCAGAAGCTTAACTTCTGTTGGCTGATGAGACTGGAGAACTTGAGTACAGGAGAGGGCGGCGGAACTCCATGTGTAGCGGTAAAATGCGTAGAGATATGGAAGAACACCAGTGGCGAAGGCGGCCGCCTGGACTGAAACTGACGCTCAGGAACGA
+
FFFFFFFFFFFFFFFFFF:FFFFF:FFFFFFFFFF:FFFFFFFFFFFFFFFFFFFFFFFFFFFFFFFFFFFFFFFFF:FFFFFFFFFFFFFFFFFFFFF:FFFF::FFFF:FFFFFFFFFFFF:FFFFFFFF:FFFF:F:F:FFFF:FFFF,F:FFFFFFFFFFFFFF:FFFFFFFF,FFFF:F,FF:FFFF:FFFFFFFFFFF,F:FF:FFFFF:FFFFFFFF::FFFF:FFFFF:F,FFFFFF,,:F:F
@A00769:42:HV3CFDRXX:1:2101:6949:36761 1:N:0:TTCACGAGAC+GTAACAATCT
GTGTCAGCAGCCGCGGTAATACGTAGGTCCCGAGCGTTATCCGGATTTATTGGGCGTAAAGCGAGCGCAGGCGGTTGGATAAGTCTGAAGTTAAAGGCTGCGGCTTAACCATAGTATGCTTTGGAAACTGTTCAACTTGAGTGCAGAAGGGGAGAGTGGAATTCCATGTGTAGCGGTGGAATGCGGAGATATATGGAGGACCACCGGTGGCGAAGGCGGCTCTCTGGTCTGTAACTGACGCTGAGGCTCGA
+
FFFF:FFFFFFFFFFFFFFFFF:FFFFFFF:FFFFFFF:FFFFFFFFFFFFFFFFFFFFFFFFFF:F,:FFFFFF,FFFFFFFF:FF:FFFFFF:FFFFFFFFFF:FF,FFFFF:FFFFFFFFFF,FFFFFFFFFFFFFFFFF:FFF,:FFFFFFFFFFFFFF::FFFFFFFFFFFFFFFFFF:F,,FFF:FFFFFFFFF,F:::FFFFFFFFFFFFFFFF:FF:FFF:FFF,F:FF:F,FFF,FFF::FF
@A00769:42:HV3CFDRXX:1:2101:24632:36761 1:N:0:TTCACGAGAC+GTAACAATCT
GTGTCAGCAGCCGCGGTAATACGTAGGTGGCAAGCGTTGTCCGGATTTATTGGGCGTAAAGCGAGCGCAGGCGGTTTCTTAAGTCTGATGTGAAAGCCCCCGGCTCAACCGGGGAGGGTCATTGGAAACTGGGAGACTTGAGTGCAGAAGAGGAGAGTGGAATTCCATGTGTAGCGGTGAAATGCGTAGATATATGGAGGAACACCAGTGGCGAAGGCGGCTCTCTGGTCTGTAACTGACGCTGAGGCTCG
+
FFFFFFFFFFFFFFFFFFFFFFFFFFFFFFFFFFFFFFFFF,FFFF,FFFFFFFF:FFFFFFFFFFFFFFFFFFFFFFFFFFFFFFFFFFFFFF:FFFFFFFFF,FF:FFFFFFFFFFFF:FFFFF:FFFFF,FFFFFFFFFFFF,FF,FFFFFF:FFFFF,FFFFFFFFFFFFFFFFFFFFFFFF,,FFFF,FFFFFF:FFFFFFFFFFFFFFFFF,FF,FFF:FFF::F:F,F:FFFFFFFF,FFFFFF
@A00769:42:HV3CFDRXX:1:2101:28221:36839 1:N:0:TTCACGAGAC+GTAACAATCT
GTGTCAGCCGCCGCGGTAATACGATTAACCCAAACTAATTATCTTCGGCGTAAAACGTGTCAACTATAAATAAATAAATAGAATTAAAATCCAACTTATATGTGAAAATTAATTGTTAGGACCTAAACTCAATAACGAAAGTAATTCTAGTCATTTATAATACACGACAGCTAAGACCCAAACTGGTATTAGAAAACCGCGTAGTCCATGACTCTTCTACACAACTCCGAGCACACGAGACTTCACGAGA
+
FFFFFF:FFF:FFFFFFFF:FF:FFFFF,FFFF:FFFF,,,FFF,FFFF:F:FFFFF:FFFFFFF::FF:,FFF,FFFFFFFFF:FFFFFF,FF,FF:::FF,,FFF,,F,F,FFF:FF,F,F:FFFFF:FFFFFF:FFF,:,::FFF::,FF,F:FFFF,F,FFFFFF,::FF:F:,:F:F,,,,,FFFF,FF,:F:,,F:F:F,:,FF:,FFF,,FFFF:F,:F:FFFF,,FF,::F:F,F,FFF:FF
@A00769:42:HV3CFDRXX:1:2101:26196:36871 1:N:0:TTCACGAGAC+GTAACAATCT
GTGCCAGCCGCCGCGGTAATACGTAGGTGGCAAGCGTTGTCCGGATTTATTGGGCGTAAAGCGAGCGCAGGCGGTTTCTTAAGTCTGATGTGAAAGCCCCCGGCTCAACCGGGGAGGGTCATTGGAAACTGGGAGACTTGAGTGCAGAAGAGGAGAGTGGAATTCCATGTGTAGCGGTGAAATGCGTAGATATATGGAGGAACACCAGTGGCGAAGGCGGCTCTCTGGTCTGTAACTGACGCTGAGGCTCG
+
FFFFF:FFFFFFFFFFFFF,FFFFFFFFFFFFFFFF:FFFFFFFFF,FFFFFFFFFFFFFFFFFFFFFFFFFFFFFFFFFFFFFFFFF,FFFFFFFFFFFFFFFFFFFFFFFFFFFFFFFFFFFFFFFFF:FFFFFFFFFFFF:F,FF:FFF::F:FFFFF,FFFFFFFFFFFFFFFFFFF,FFFFF:FFFF,FFFFFF:F:FFF,FFFFFFFFFFFFFFFFFF:FFFF::,F,::F:FFFFF:FF:F,F,
@A00769:42:HV3CFDRXX:1:2101:9959:36965 1:N:0:TTCACGAGAC+GTAACAATCT
GTGTCAGCAGCCGCGGTAATACGTAGGTGGCAAGCGTTGTCCGGAGTTATTGGGCGTAAAGCGAGCGCAGGCGGTTTCTTAAGTCTGATGTGAAAGCCCCCGGCTCAACCGGGGAGGGTCATTGGAAACTGGGAGACTTGAGTGCAGAAGAGGAGAGTGGAATTCCATGTGTAGCGGTGAAATGCGTAGATATATGGGGGAACACCAGTGGCGAAGGCGGCTCTCTGGTCTGTAACTGACGCTGAGGCTCG
+
:FFFFFF:FFFFFFFFFFFFFFFFFFFFFF:FFFFFFFFF,FFFF,FFF:FFFF::FFFFFF:FFFFFFFFFFF:FFFFFFF:FFFFFFFFF:F:FFFFFFFFFFFF,FFFFFFFFFFFF,FFFFFFFFFFFFFFFFFFFFFF:FFFFFFFFFFFFFF:FFFFF:FFF:FFFFFF:FFFFFF:FFFFF:FFFFFFF,:FFF:FFFFFFFF,FFFF,FFFFFFFFFFFFFFF:FFFFFFFF,FFFF::FFF,
@A00769:42:HV3CFDRXX:1:2102:5059:1016 1:N:0:TTCACGAGAC+GTAACAATCT
GTGTCAGCCGCCGCGGTANTTAGATACCCGTGTAGTCC
+
FFFFFFFFFFFFFFFFFF#FFFFFFFFF:FF,FFFFFF
@A00769:42:HV3CFDRXX:1:2102:24352:1141 1:N:0:TTCACGAGAC+GTAACAATCT
GTGCCAGCCGCCGCGGTAATACGTATGTTCCAAGCGTTATCCGGATTTATTGGGCGTAAAGCGAGCGCAGACGGTTATTTAAGTCTGAAGTGAAAGCCCTCAGCTCAACTGAGGAATTGCTTTGGAAACTGGATGACTTGAGTGCAGTAGAGGAAAGTGGAACTCCATGTGTAGCGGTGAAATGCGTAGATATATGGAAGAACACCAGTGGCGAAGGCGGCTTTCTGGACTGTAACTGACGTTGAGGCTCG
+
FFFFFFFFFFFFFFFFFFFFFFFFFFFFFFFFFFFFFF,FF:FFFF:FFF:FFFFFFFFFFFFFFFFFFFF:FFF:FFFF:FFFFFFFFFFFFFFFFFFFFFFFFFF:,FFFFF:FFFF::FFFFFFF:FFFFFFFFFFFFFFFFFF:FFFF:FF:FFFFFFFFFFFFFFFFFFFFFFFFF,FFFFFFFFFF:FF,FFFF:FFFFFFFFFFFFFFFFFFFFFFFFFFFFFF:FFF,FFFF:,F,FFFFFF,
@A00769:42:HV3CFDRXX:1:2102:4670:1251 1:N:0:TTAACGAGAC+GTAACAAGCT
GTGTCAGCCGCCGCGGTAATACGTAGGTGGCTAGCGTTGTCCGGATTTATTGGGCGTAAAGCGAGCGCAGGCGGTTTCTAAAGTCTGAGGTGAAAGCCCCCGGCTCAACCGGGGAGGGTCTTGGGAAACTGGGGGTCTTGAGTGCGGTAGAGGTGAGTGGAATTCCATGTGTAGCGGTGAAATGCGTAGATATATGGAGGAACACCAGTGGCGAAGGCGGCTCTCTGGGATGTGACTGACGCTGAGGATCG
+
FFF,FFFFFFFFFFFFF:FFFFF,FFF:FF,,FFFF:FFF,:FFF,FFF,:FFFFFFFFFFFF:FFF,:FFFFF,,,F,,FFFF,:F,FF:FFFF:FFF,,FFFFFFFFF,,FFF:,F,F,,,,F,F:FF,,:,F,FFFFFFF,F,,,FFFFF,FFFFFFF,FFFF,,FFFFFF,FFFFF,FFFFFFFFF,:F::FFFF:F,FFFFFF:F:FFFFFFFFFFFFFFFFF,,,F,,F:FFFFFFFFFFF,,F:
@A00769:42:HV3CFDRXX:1:2102:8856:1360 1:N:0:TTCACGAGAC+GTAACAATCT
GTGACAGCCGCCGCGGTAATACGTATGTTCCAAGCGTTATCCGGATTTATTGGGCGTAAAGCGAGCGCAGACGGTTATATAAGCCTGAAGTGAAAGCCCTCAGCTCAACTTAGGAATTGCTTTTGAAACTGGATGACTTGAGTGCAGTAGAGGAAAGTGGAACTCCAAGTGTAGCTGTGAAATGCGTAGATATATGGAAGAACACCCGTGGCGAAGGCGCATTACTGGACTGTAACTGACGATGAGGCTCG
+
FFF,FFFFFFFFFFFFFFFFFFFFFFFFF:FFFFFFFFF:,FFFFFFFF:FFFFFFFFFFFFFFFFFFFF:FFFFFFF,FFFF,F,FFFFFFFFF:FFF,:,FFFFFFF:,,F:FF,FFFFFF,FF:FFFFFFF,:FF:FFFF,F,FFFFFFFF::,FFFFF,FFF,,FFFFFFF,F,FFFFFFFF:FFFFFFF:FFFFFFFFFFF:,FFFFFFFFFF,,:,:,FF:,,FFFFFFFFFFFF,F,F,FFFF,
@A00769:42:HV3CFDRXX:1:2102:5683:1407 1:N:0:TTCACGAGAC+GTAACAATCT
[truncated: 61,347,742 more chars]
