# Supplementary material for: Microbiome analysis of Spodoptera frugiperda (Lepidoptera, Noctuidae) larvae exposed to Bacillus thuringiensis (Bt) endotoxins
Source: PeerJ. 2023 Sep 12;11:e15916. doi: 10.7717/peerj.15916 (PMC10503500; doi:10.7717/peerj.15916)
Supplement: Supplemental Information 21 — Larvae fed on diet with antibiotics for 24 h and subsequently exposed to Bt-treatment in sterile diet (SD) with no antibiotics (Bt + Ab-SD) [file peerj-11-15916-s021.gz › peerj-11-15916-s021]

@A00769:42:HV3CFDRXX:1:2101:9724:1016 1:N:0:TCCAGGTTGT+TGCCGGGCAG
GTGTCAGCCGCCGCGGTAATACGTAGGTGGCAAGCGTTGTCCGGATTTATTGGGCGTAAAGCGAGCGCAGGCGGTTTCTTAAGTCTGATGTGAAAGCCCCCGGCTCAACCGGGGAGGGTCATTGGAAACTGGGAGACTTGAGTGCAGAAGAGGAGAGTGGAATTCCATGTGTAGCGGTGAAATGCGGAGATATCTGGAGGAACACCAGTGGCGAAGGCGGCTCTCTGGTCTGTAACTGACGCTGAGGCTCG
+
FFFFFFFFFFFFFFFFFFFFFFFFFFFFFFFFFFFF:FFFFFFFF:,F:,:FFF:FFFF,FFFFFFFFFF:FFF:FFFFFFFFFFFF:FFFFFF,FFFFFFFFF:FFFFFFFFFFFFFFFFFFFFF:FFFFFFFFFFF,FFFFFFFFFFFFFFFFFFFFFFF:FFFFFFFFFFFFFFFFFFFFF:F:FF:F:F:FFFFF::,F:FFFFFFFF::FFFFFFFFF,FFFFFFF:F:FFFFFFFFFFFFFFFFF
@A00769:42:HV3CFDRXX:1:2101:15826:1031 1:N:0:TCCTGGTTGT+TGCCGGTCAG
GTGCCAGCAGCCGCGGTAATACGTATGTTCCAAGCGTTATCCGGATTTATTGGGCGTAAAGCGAGCGCAGACGGTTATTTAAGTCTGAAGTGAAAGCCCTCAGCTCAACTGAGGAATTGCTTTGGAAACTGGATGACTTGAGTGCAGTAGAGGAAAGTGGAACTCCATGTGTAGCGGTGAAATGCGTAGATATATGGAAGAACACCAGTGGCGAAGGCGGCTTTCTGGACTGTAACTGACGTTGAGGCTCG
+
,FFFFFFFFFFF:FFF,:F,F,F,FFFFFF,::FF::FFFFFFFFFFFFFFFFF:FFFFFF:FFFF:F:,FFFFF:FF,:FF::FF:FF,::FFF:FFFF:F,FFFF::FFFF:F:FFF,F,F:FFF::FF:FFFFFFFFFFFF:FFFFFFFFF,FFFF:F,FFFFFFF:FFFFFFFFFF:FFFFF:FFF,FFFFFFF,FFFFFFFF:,F:FFF,FF:FFFF:FFFFFFFFFFFFFF:FFFFFFF:F:FF,
@A00769:42:HV3CFDRXX:1:2101:20844:1047 1:N:0:TCCTGGTTGT+TGCCGGTCAG
GTGTCAGCCGCCGCGGTAATACGGAGGGTGCAGGCGTTACTCGGAATCACTGGGCGTGAAGAGTGCGTAGGCGGGGTAATAAGTCAGATGTGAAATCCTGTAGCTTAACTACAGAACTGCATTTGAAACTGTTACTCTGGAGTGTGGGAGAGGTAGGTGGAATTCTTGGTGTAGGGGTAAAATCCGTAGAGATCAAGAGGAATACTCATTGCGAAGGCGACCTGCTGGAACATTACTGACGCTGATGCACG
+
FFFFFFFFFFFFFFFFFFFFFFFFFFFFFFFFFFFFF:FFFFFFFFFFFFFFFFFFFFFFFFFFFFFFFFFFFFFF:FFFFFFFFFFFFFFFF:FFFFFFFFFFFFFFFFF:FFFFFFFFF,FFF,FFFFFFFF:FFFFFFFFFFFFFFFFFF::F:FFF:,FF:FFFF:FFFFFFFF::F,FFFFFFFFFFFFFFFFF:F,FFFFFF:FF:F,,:F:FF::FFFFFFFFFF,FFFF,:FFFFFFFF::F:
@A00769:42:HV3CFDRXX:1:2101:16586:1063 1:N:0:TCCTGGTTGT+TGCCGGTCAG
GTGTCAGCAGCCGCGGTAATACGTATGTTTCAAGCGTTATCCGGATTTATTGGGCGTAAAGCGAGCGCAGACGGTTATTTAAGTCTGAAGTGAAAGCCCTCAGCTCAACTGAGGAATTGTTTTGGAAACTGGATGACTTGAGTGCAGTAGAGGAAAGTGGAACTCCATGTGTAGCGGTGAAATGCGTAGATATATGGAAGAACACCAGTGGCGAAGGCGGCTTTCTGGACTGTAACTGACGTTGAGGCTCG
+
FF:FF:FFFFFFFFFFFFFFFFFFFFFF:FFFFFFFFF:FFFFFFF::F:FFFFFF:FF:FFFFFFFFFFFFFFFFF:FF:FFFFFFFFFFFFF:FFFFFF,FFFFFF,FFFFF:FFFFF:,FFFFFFFFFFFFFFFFFFFFFF:FF,FF,FFF,FFFFFF,FFF,FF:FFFFFFFFFFFFFF:FF::FFF,FFFFFFFFFFFFFFFFFFFFFFF:FFFFFFFFF:F:FFFFFFF:FFFFFFFFFFFFF:F
@A00769:42:HV3CFDRXX:1:2101:31313:1078 1:N:0:TCCTGGTTGT+TGCCGGTCAG
GTGTCAGCAGCCGCGGTAATACGTATGTTCCAAGCGTTATCCGGATTTATTGGGCGTAAAGCGAGCGCAGACGGTTATTTAAGTCTGAAGTGAAAGCCCTCAGCTCAACTGAGGAATTGCTTTGGAAACTGGATGACTTGAGTGCAGTAGAGGAAAGTGGAACTCCATGTGTAGCGGTGAAATGCGTAGATATATGGAAGAACACCAGTGGCGAAGGCGGCTTTCTGGACTGTAACTGACGTTGAGGCTCG
+
FFFFFF:FFFFFFFFFFFFFFFFFFFFFFFFFFFFFFFFF:FFFFFFFFFFFFFFFFF:FFFFFFFFFFFFFFFF:FFFFFFFFF:FFFFFFFFFFFFFFFFFFFFFFFFFFFFF:FFFFF,FFFFFFFFFFFFFFFFFFFFFFFFFFFFFFFF:FFFFFFFFFFF:F:FFFFFFFFFFFFFF:FFFFFFFF:FFFFFFFFFFFFF,FFFFFFF:FFFFFFFFFFFFFFFFFF:FFFFFFFFFFFF,FFFF
@A00769:42:HV3CFDRXX:1:2101:4047:1110 1:N:0:TCCTGGTTGT+TGCCGGTCAG
GTGCCAGCAGCCGCGGTAATTAGATACCCCCGTAGTCC
+
FFF:FFFFFFFFFFFFFFFF:FFFFFFFFFFF,FF,::
@A00769:42:HV3CFDRXX:1:2101:15420:1141 1:N:0:TCCTGGTTGT+TGCCGGTCAG
GTGTCAGCAGCCGCGGTAATACGTATGTTCCAAGCGTTATCCGGATTTATTGGGCGTAAAGCGAGCGCAGACGGTTATTTAAGTCTGAAGTGAAAGCCCTCAGCTCAACTGAGGAATTGCTTTGGAGACTGGATGACTTGAGTGCAGTAGAGGAAAGTGGAACTCCATGTGTAGCGGTGAAATGCGTAGATATATGGAAGAACACCAGTGGCGAAGGCGGCTTTCTGGACTGTAACTGACGTTGAGGCTCG
+
FFFFFFFFFFFFFFFFFFFFFFFFFFFFFFFFFFFFFFFFFFFFFF,FFFFFFFFFFFFFFFFFFFFFFF:FFFF:FFFFFFFFFFFFFFFFFFFFFFFFFFFFFFFFFFFFF:FFFFFFFFFFFFFFFFFFFFFFFFFFFFFFFFFFFFFFFFFFFFFFFFFFFFFFFFFFFFFFFFFFFFFFFFFFFFFF:FF:FFFFFFFFFFFFFF:FFFFFFFFFFFFFFFF:FFFFFFFFFFFF,FFFF:FFFF:
@A00769:42:HV3CFDRXX:1:2101:13259:1157 1:N:0:TCCTGGTTGT+TGCCGGTCAG
GTGTCAGCCGCCGCGGTAATACGTAGGTGGCAGGCGTTCTCCGGAATGATTGGGCGTAAAGGGTGAGCAGGCGGTTCTTCAAGTCATGAGTGAAAGGTAGAAGCTTAACTTCTGTTGGCTGATGAGACTGGAGAACTTGAGTACAGGAGAGGGCGGCGGAACTCCATGTGTAGCGGTAAAATGCGTAGAGATATGGAAGAACACCAGTGGCGAAGGCGGCCGCCTGGAGTGAAACTGACGCTCAGGCACGA
+
FFFFFFFFFFFF:FFFFFFF:FFFFFFFFFFFFFFFFF,FFFFFFFFFF:FFFFFFFFFFFFFFFFFF:FFFFFFFFFFFFFFFFFFFFF,F:FFFFFFFFFFFFF:,,FFFFFFFF,FFFFFFFFFFFFFFFFFFF,FFFFFF:FFF,FFFFFFFFF,FF:FFF:FFFFFFFFFFF:F:FFFFFFF:FFFFFF,FFFFFFF,FFFFFFFF:FFF,FF:FFFF:,:FF,,:F,FF:FF:,FFF,:,F:FF,
@A00769:42:HV3CFDRXX:1:2101:20699:1172 1:N:0:TCCTGGTTGT+TGCCGGTCAG
GTGTCAGCCGCCGCGGTAATACGGAGGGTGCAGGCGTTACTCGGAATCACTGGGCGTGAAGAGTGCGTAGGCGGGGTAATAAGTCAGATGTGAAATCCTGTAGCTTAACTACAGAACTGCATTTGAAACTGTTACTCTGGAGTGTGGGAGAGGTAGGTGGAATTCTTGGTGTAGGGGTAAAATCCGTAGAGATCAAGAGGAATACTCATTGCGAAGGCGACCTGCTGGAACATTACTGACGCTGATGCACG
+
FFFFFFFFFFFFFFFFFFFFFFFFFFFFFFFFFFFFFFFFFFFFFFF,FFFFFFFFF:F:FFFFFFF:FFF,FFFFFFFFFFFFFFFFFFFFFFFFFFFFFFFFFFF:FFF,FFFF:FFFFFFFFF,FFFF,FF:FFFFFFFFFFFFFFFFFF:FFFF:FFFFFFFFFF:FFFF,FFF:FFFFFFFFFFFFFFF,F:FFFFFFFFFFFF:FFFFFF:F:FFF::,,F:F,,:FFFFFFFF,FFFF:FF:FF
@A00769:42:HV3CFDRXX:1:2101:21450:1188 1:N:0:TCCTGGTTGT+TGCCGGTCAG
GTGTCAGCCGCCGCGGTAATTAGAAACCCCCGTAGTCC
+
FFFFFFFFFFFFFFFFFFF:FFFFFFFFFFFFFFFFFF
@A00769:42:HV3CFDRXX:1:2101:16740:1204 1:N:0:TCCTGGTTGT+TGCCGGTCAG
GTGTCAGCAGCCGCGGTAATACGGATGTTCCAAGCGTTATCCGGATTTATTGGGCGTAAAGCGAGCGCAGACGGGTATTTAAGTCTGAAGTGAAAGCCCTCAGCTCAACTGAGGAATTGCTTTGGAAACTGGATGACTAGAGTGCAGTAGAGGAAAGTGGAACTCCATGTGTAGCGGTGAAATGCGTAGATATATGGAGGAACACCAGTGGCGAAGGCGGCTTTCTGGACTGTAACTGACGTTGAGGATCG
+
:FF:F:FFFF:F:F::FFFFFF:,F,FFFFFFFFFF,F:FFFFFF::FFFFFFFFFFFF,FF,:FFF:FFF:FF,FFFFF,FFFF,FFFF,FFFF:FFF::FFF:,FF:FFFFFFFF:F,,F,FFFFFFFFF:F,:,:,FF:FF,FF:FF:,:FF:FF,FFFFFF:,FF:::FF:::,FFFF,F:F,,F,F,F:FF,F,F,,F,FF:FFFFFF,:F:FF:FFFFFFFFF,FFF:FFFFF,FF:F:FF,FF,
@A00769:42:HV3CFDRXX:1:2101:18439:1204 1:N:0:TCCTGGTTGT+TGCCGGTCAG
GTGTCAGCAGCCGCGGTAATTAGATACCCCCGTAGTCC
+
FFFFFFFFFFFFFFFFFFF:FFFFFFFFFFFFFFFFFF
@A00769:42:HV3CFDRXX:1:2101:1479:1266 1:N:0:TCCTGGTTGT+TGCCGGTCAG
GTGTCAGCAGCCGCGGTAATACGTAGGTGGCAAGCGTTATCCGGAATGATTGGGTGTAAAGGGCGTGTAGGCGGGAATGCAAGTCAGATGTGAAAACTATGGGCTCAACCCATAGCCTGCATTTGAAACTGTATTTCTTGAGTGCTGGAGAGGCAATCGGAATTCCGTGTGTAGCGGTGAAATGCGTAGATATACGGAGGAACACCAGTGGCGAAGGCGGATTGCTGGACAGTAACTGACGCTGTGGCGCG
+
FFFFFFFFFFFFFFFFFFFFFFFFFFFFFFFFFFFFFFFFFFFFFFFFFFFFFFFFFFFFFFFFFFFFFFFFFFFFFFFFFFFFFFFFFF,FFFF:FFFFFFFFFFF:FFFFFFFFFFFFFFFFFFF:FFFFFF:FFFFFFFFFFFFFFFFFF,FF:F:FFFF:FFFFFFFF:F:FFFF:F,FF,FF:FFF,F:FF:FFFF,,:FF,FFFF:F:,FFFF,:,FF,FFF,:FFF:F:FF,,F,FF,:FFFFF
@A00769:42:HV3CFDRXX:1:2101:10520:1266 1:N:0:TCCTGGTTGT+TGCCGGTCAG
GTGCCAGCAGCCGCGGTAATCCATTAGAAACCCCCGTAGTCC
+
:FFFFFFFFFFFFFFFFFFFFFFFFFFFFFFFFFFFF:F:FF
@A00769:42:HV3CFDRXX:1:2101:14055:1313 1:N:0:TCCTGGTTGT+TGCCGGTCAG
GTGTCAGCAGCCGCGGTAATTCTTATTTTTAACTCTGTCAGATCAGAGGTGATTATAGTAATCACTGAACAATCAGAAATCTTTCTTTTTGGCAGTTCTCATTAGAAACCCGTGTAGTCC
+
FFFFFFFFFFFFFFFFFFFFFFFFFFFFFFFFFFFFFFFFFFFFFFFFFFFFFFFFFFFFFFFFFFFFFFFFFF,FFFFFFFFFFFFFFFFFFFFFFFFFFFFFFF,FFFFFFFFFFFFF
@A00769:42:HV3CFDRXX:1:2101:17725:1313 1:N:0:TCCTGGTTGT+TGCCGGTCAG
GTGCCAGCAGCCGCGGTAATACGTATGTTCCAAGCGTTATCCGGATTTATTGGGCGTAAAGCGAGCGCAGACGGTTATTTAAGTCTGAAGTGAAAGCCCTCAGCTCAACTGAGGAATTGCTTTGGAAACTGGATGACTTGAGTGCAGTAGAGGAAAGTGGAACTCCATGTGTAGCGGTGAAATGCGTAGATATATGGAAGAACACCAGTGGCGAAGGCGGCTTTCTGGACTGTAACTGACGTTGAGGCTCG
+
FFFFFFFFFFFFFFFFFFFFFFFFFFFFFFFF:FFFF:FFFFFF:F,:FFFFFFFFFFFFFFFFFFFFFFFFFF:FF:FFFFFFFFF,FFFFFFFFFFFFFFFF:F:F:FF,F:FFFFFF:FFFF:FFFFFFFFF:FFF,FFFFFFFFFFFFFFFFFFFFFFFFFFFFFFFFFFFFFFFFFF,,FFFFFFFF:FFFFFFFFFFFFFFFFF:FFFFFFFFFFFFFFFFFFFFFFFF:FFFFFFFFF::FF:,
@A00769:42:HV3CFDRXX:1:2101:15176:1344 1:N:0:TCCTGGTTGT+TGCCGGTCAG
GTGTCAGCAGCCGCGGTAATACGTATGTTCCAAGCGTTATCCGGATTTATTGGGCGTAAAGCGAGCGCAGACGGTTATTTAAGTCTGAAGTGAAAGCCCTCAGCTCAACTGAGGAATTGCTTTGGAAACTGGATGACTTGAGTGCAGTAGAGGAAAGTGGAACTCCATGTGTAGCGGTGAAATGCGTAGATATATGGAAGAACACCAGTGGCGAAGGCGGCTTTCTGGACTGTAACTGACGTTGAGGCTCG
+
FFFFFFFFFFFFFFFFF:FFFFFFFFFFFFFFFFFFFFFFFFFFFFFFFFFFFFFFFFFFFFFFFFFFFFFFFFFFFFFFFFFFFFFFFFFFFFFFFFFFFFFFFFFFFFFFFFFFFF:FFFFFFFFFFFFFF:FFFFFFF:FF:FFFFFFFFFFFFFFFFFFFFFF:FFFFFFFFFFFFFFFFFFFFFFFFFFFFFFFFFFFFF:FFFFFFFFF:FFFFFFFFFFFFFFFFFFFFFFFFFFF:F:FFFF:
@A00769:42:HV3CFDRXX:1:2101:27480:1360 1:N:0:TCCTGGTTGT+TGCCGGTCAG
GTGTCAGCAGCCGCGGTAATACGTATGTTCCAAGCGTTATCCGGATTTATTGGGCGTAAAGCGAGCGCAGACGGTTATTTAAGTCTGAAGTGAAAGCCCTCAGCTCAACTGAGGAATTGCTTTGGAAACTGGATGACTTGAGTGCAGTAGAGGAAAGTGGAACTCCATGTGTAGCGGTGAAATGCGTAGATATATGGAAGAACACCAGTGGCGAAGGCGGCTTTCTGGACTGTAACTGACGTTGAGGCTCG
+
FFFF:FFFFFFFFFFFFFFFFFFFFFFFFFFFFFFFFFFFFFFFFFF:FFFFFFFFFFFFFFFFFFFFFFFFFFFFFFFFFFFFFFFFFFFFFFFFFFFFFFFFFFFFFFFFFFFFFFFFFFFFFFFFFFFFFFF:FFFFFFFFFFFFFFFFFF:FFFFFFFFFFFFFFFFFFFFFFFFFFFFFFFFFF:,FFFFFFFFFF:FFFFFFFFFFFFFFFFFFFFFFFFFFFFFFFFFFFFFFFFF:FFFFFF:
@A00769:42:HV3CFDRXX:1:2101:8377:1376 1:N:0:TCCTGGTTGT+TGCCGGTCAG
GTGCCAGCCGCCGCGGTAATACGTATGTTCCAAGCGTTATCCGGATTTATTGGGCGTAAAGCGAGCGCAGACGGTTATTTAAGTCTGAAGTGAAAGCCCTCAGCTCAACTGAGGAATTGCTTTGGAAACTGGATGACTTGAGTGCAGTAGAGGAAAGTGGAACTCCATGTGTAGCGGTGAAATGCGTAGATATATGGAAGAACACCAGTGGCGAAGGCGGCTTTCTGGACTGTAACTGACGTTGAGGCTCG
+
FFFFFFFFFFFFFFFFFFFFFFFFFFFFFFFFFFFFFFFFFFFFFFFFFFFFFFFFFFFFFFFFFFFFFFFFFF:FFFFFFFFFFFFFFFFFFFFFFFFFF:FFFFFFFFF:FFFFFFFFFFFFFFFFFFFFFFFFFFF:FFFFFFFFFFFFFFFFFFFFFFFFFFFFFFFFFFFFFFFFFFFFFF,FFFFFFFFFFFFFF,F,FFFFFFFF:FFFFFFFFFFFFFFF::FFFFFFFF,:FFFFFFFFFFF
@A00769:42:HV3CFDRXX:1:2101:30445:1391 1:N:0:TCCTGGTTGT+TGCCGGTCAG
GTGCCAGCAGCCGCGGTAATACGTATGTTCCAAGCGTTATCCGGATTTATTGGGCGTAAAGCGAGCGCAGACGGTTATTTAAGTCTGAAGTGAAAGCCCTCAGCTCAACTGAGGAATTGCTTTGGAAACTGGATGACTTGAGTGCAGTAGAGGAAAGTGGAACTCCATGTGTAGCGGTGAAATGCGTAGATATATGGAAGAACACCAGTGGCGAAGGCGGCTTTCTGGACTGTAACTGACGTTGAGGCTCG
+
F::FFFFFFFFFFFFFFFF::FFFFFFFFFFFFFFFFF:,FFFFFF:FFFFFFFFFFFFFFFFFFFFFFFFFFFFFFFFFFFFFFFFFFFFFFFFFFFFFFFFFFF::FFFFFFF:FFFFF:FFFFFFFFFFF:FFFFFFFFF:FFFF:FFFFF:FFFFFFFFFFFFFFFFFFFFFFFFFF,FFFFF,FFFFFFFFFF:FFFFFFFFFFFFFFFFFFFFFFF:FFFFFFFFFFFFFFFFFFFFFFF,FFF,
@A00769:42:HV3CFDRXX:1:2101:30472:1407 1:N:0:TCCTGGTTGT+TGCCGGTCAG
GTGTCAGCAGCCGCGGTAATACGTAGGTGGCAAGCGTTATCCGGAATGATTGGGCGTAAAGGGTGAGCAGGCGGTTCTTCAAGTCATGAGTGAAAGGCAGAAGCTTAACTTCTGTTGGCTGATGAGACTGGAGAACTTGAGTACAGGAGAGGGCGGCGGAACTCCATGTGTAGCGGTAAAATGCGTAGAGATATGGAAGAACACCAGTGGCGAAGGCGGCCGCCTGGACTGAAACTGACGCTCAGGCACGA
+
FF:FFFFFFFFFFFFFFFFFFFFFFFFFFFFFFFFFFFFFFFFFFFFFFFFFFFFFFFFFFFFFFFFFFFFFFFFFFFFFFFFFFF:FFFFFFFFFFFFFFFFFFFFFFFFFFFFFFFFFFFFFFFFFFFFFFF:F:FFFFFFFFFFFFFFFFF:FFFFFFFFFFFF::FFFFFFFF,FFFFFFF:FFFFFFFFFFFFFFFFFFFFFFF:FF:::FFFFFFFFFFFFFFFF:,FFF:FF:FFFFF:FFFFF
@A00769:42:HV3CFDRXX:1:2101:7319:1454 1:N:0:TCCTGGTTGT+TGCCGGTCAG
GTGTCAGCAGCCGCGGTAATACGTAGGGTCCAAGCGTTAATCGGAATTACTGGGCGTAAAGCGTGCGCAGGCGGTTGTGCAAGACCGATGTGAAATCCCCGGGCTTAACCTGGGAATTGCATTGGTGACTGCACGGCTAGAGTGTGTCAGAGGGGGGTAGAATTCCACGTGTAGCAGTGAAATGCGTAGAGATGTGGAGGAATACCGATGGCGAAGGCAGCCCCCTGGGATAACACTGACGCTCATGCACG
+
FF:FFFFFFFFFFFFFFFFFFFFFFFFFFFFFFFFFFFFFF:FFFFFFFFFFFFFFFFFFFFFFFFFFFFFFFFFFFFFFFFFFFFFFFFFFFFFFFFFFFFFFFFFFFFFFFFFFFF:FFFFFFFFFFFFFFFFFFFFFFFFFFFFF:FFFFFFFFFFFFFFFFFFFFFFFFFFFFFFFFFFFFFFFFFFFFFFFFFFFF,F,FFF:FFFFFFFFFFFFFFFFFFFFFFF,FFFFFFFF:FFFFFFFFFF
@A00769:42:HV3CFDRXX:1:2101:11189:1454 1:N:0:TCCTGGTTGT+TGCCGGTCAG
GTGCCAGCAGCCGCGGTAATACGTATGTTCCAAGCGTTATCCGGATTTATTGGGCGTAAAGCGAGCGCAGACGGTTATTTAAGTCTGGAGTGAAAGCCCTCAGCTCAACTGAGGAATTGCTTTGGAAACTGGATGACTTGAGTGCAGTAGAGGAAAGTGGAACTCCATGTGTAGCGGTGAAATGCGTAGATATATGGAAGAACACCAGTGGCGAAGGCGGCTTTCTGGACTGTAACTGACGTTGAGGCTCG
+
FFFFFFFFFFFFFFFFFFFFFFFFFFFFFFFFFFFFFFFFFFFFFFFFFFFFFFFFFFFFFFFFFFFFFFFFFFFFFFFFFFFFFFFFFFFFFFFFFFFFFFFFFFFFFFFFFFFFFFFFF:FFFFFFFFFFFFFFFFFFFFFFFFF:FFFFFFFFFFFFFFFFFFFFFFFFFFFFF:FFFFFFFF:FFFFFFFF:FFFFFFFFFFFFFF:F:FFFFF:FFFFF:FF::FF,:FFFF:FF,F,FFF,FFF:
@A00769:42:HV3CFDRXX:1:2101:25256:1454 1:N:0:TCCTGGTTGT+TGCCGGTCAG
GTGTCAGCAGCCGCGGTAATACGTATGTTCCAAGCGTTAGCCGGATTTATTGGGCGTAAAGCGAGCGCAGACGGTTATTAAAGTCGGAAGTGAAAGCCCTCAGCTCAACTGAGGAATTGCTTTGGAAACTGGATGACTTGAGTGCAGTAGAGGAAAGTGGAACTCCATGTGTAGCGGTGAAATGCGTAGATATAAGGAAGAACACACGGGGCGAAGGCGGCTTTCTGGACTGTAACTGACGTTGAGGCTCG
+
FFF:F:,FFF,F,F:FFF,FFFF,FF,,FFF::,::FFF,,,,::,:F,F,,FFF::FFFF:FF:,,FF,:F:FF,FF,,FF:F:,::F,F,,FF,FFFF:F:FFF:FF,:FFFF:,FF:,F,,,FFFF:,FFF,:F,:FF:FFF:F,F:F:,F,F,FFFFF,F:,,:F:FFFFF,,F:FF,FF,,,F:FF,F:,:,FFFFF:FF,,:,F:F:FFFFFFF:FFFFFFFFF,,FFFFF:,FF:,FFF,FFFF
@A00769:42:HV3CFDRXX:1:2101:29460:1501 1:N:0:TCCTGGTTGT+TGCCGGTCAG
GTGTCAGCAGCCGCGGTAATACGTATGTTCCAAGCGTTATCCGGATTTATTGGGCGTAAAGCGAGCGCAGACGGTTATTTAAGTCTGAAGTGAAAGCCCTCAGCTCAACTGAGGAATTGCTTTGGAAACTGGATGACTTGAGTGCAGTAGAGGAAAGTGGAACTCCATGTGTAGCGGTGAAATGCGTAGATATATGGAAGAACACCAGTGGCGAAGGCGGCTTTCTGGACTGTAACTGACGTTGAGGCTCG
+
FFFFFFFFFFFFFFFFFFFFFFFFFFFFFFFFFFFFFFFFFFFFFFFFF,FFFFFFFFFFFFFFFFFFFFFFFFFFFFFFFFFFFFFFFFFFFFFFFFFFFFFFFFFFFFF,FFFFFFFFFFFFFFFFFFFFFFFFFFFFFFFFFFFF,:FFFFFFFFF:FFFFFFFFFFFFFFFFFFFFFF:FFFFFFF:FFFFFF:FFFF:FFFFFFFFFFFFFFFF:FFFFFFFFFFFFFFFFFFFFFFFFFFFFFF:
@A00769:42:HV3CFDRXX:1:2101:28040:1673 1:N:0:TCCTGGTTGT+TGCCGGTCAG
GTGTCAGCAGCCGCGGTAATACGTATGTTCCAAGCGTTATCCGGATTTATTGGGCGTAAAGCGAGCGCAGACGGTTATTTAAGTCTGAAGTGAAAGCCCTCAGCTCAACTGAGGAATTGCTTTGGAAACTGGATGACTTGAGTGCAGTAGAGGAAAGTGGAACTCCATGTGTAGCGGTGAAATGCGTAGATATATGGAAGAACACCAGTGGCGAAGGCGGCTTTCTGGACTGTAACTGACGTTGAGGCTCG
+
FFFFFFFFFFFFFFFFFFFFFFFFFFFFFFFFFFFFFFFFFFFFFFFFFFFFFFFFFFFFFFFFFFFFFFFFFFFFFFFFFFFFFFFFFFFFFFFFFFFFF:F:FFFFFFF:FFF:FFFFF,FFFFFFFFFFFFFFFFFFFFFFFFFFFFFFFFFFFFFFFFFFFFFFFFFFFFF,FFFFFFFFFFFFFFFFFFFFFFFFFFFFFFFFFFFFFFFFFFFFFFFFFFF:FFFFFFFFFF,FFFFF:F,:FF,
@A00769:42:HV3CFDRXX:1:2101:16486:1705 1:N:0:TCCTGGTTGT+TGCCGGTCAG
GTGTCAGCAGCCGCGGTAATACGTATGTTCCAAGCGTTATCCGGATTTATTGGGCGTAAAGCGAGCGCAGACGGTTATTTAAGTCTGAAGTGAAAGCCCTCAGCTCAACTGAGGAATTGCTTTGGAAACTGGATGACTTGAGTGCAGTAGAGGAAAGTGGAACTCCATGTGTAGCGGTGAAATGCGTAGATATATGGACGAACACCAGTGGCGAAGGCGGCTTTCTGGGCTGTAACTGACGTTGAGGCTCG
+
FFFFF:FFFFFFFFFFFFFFFFFFFFFFFFFFFFFF:FFFF:FFFFFFFFFFFFFF,FFFFFFFFFFFFFFFFFF,F:FFFFFFF,FFFFFFFF:FFFFFFFFFFFFFFFFFFFFFFFF:F,FFFFFFF:FFF:FFFFFF:FFFFFF:FFFFFF:FFFFF:FFFFF,FFFFFFFF:F,FFFFF:FF::FFF::FFFFF,F,F,FF:FFFFF:F,FF,:FFFFF,FFF:,,FFFF:FFFF:FF,FF,F,F:,
@A00769:42:HV3CFDRXX:1:2101:18385:1705 1:N:0:TCCTGGTTGT+TGCCGGTCAG
GTGTCAGCCGCCGCGGTAATACGCAGGGTGCGAGCGTTGTCCGGAATTACTGGGCGTAAAGAGCTCGTAGGCGGTTTGTCACGTCGTCTGTGAAATCCTAGGGCTTAACCCTGGACGTGCAGGCGATACGGGCTGACTTGAGTACTACAGGGGAGACTGGAATTTCTGGTGTAGCGGTGGAATGCACAGATATCAGGAAGAACACCGATGGCGAAGGCAGGTCTCTGGGTAGTAACTGACGCTGAGGAGCG
+
FFFFFFFFFFFFFFFFFFFFFFFFFFFFFFFFFFFFFFFFFFFFFFFFFFFFFFFFFFFFF:FFFFFFFFFFFFFFFFFFFFFFFFFFFFFFFF:FFFFFFFFFFFF:FFFFFFFFFFFFFFFFFFFFFFFFFFFFFFFFFFFFFFFFFFFFFFFFFFFFFFFFFFFFFFFFFFFFF:FFFF:FFF:FFFFFFF:F:FFFFFF,FFFFFFFF,:FF:FFFFFF:FFFFFF:FF:FF,FFFFFFFFF:FFFF
@A00769:42:HV3CFDRXX:1:2101:32759:1705 1:N:0:TCCTGGTTGT+TGCCGGTCAG
GTGCCAGCAGCCGCGGTAATACGTAGGTGGCAAGCGTTATCCGGAATTATTGGGCGTAAAGAGCGCGCAGGTGGTTAATTAAGTCTGATGTTAAAGCCCACGGCTTAACCGTGGAGGGTCATTGGAAACTGGTTGACTTGAGTGCAGAAGAGGGAAGTGGGATTCCATGTGTAGCGGTGAAATGCGTAGAGATATGGAGGAACACCAGTGGCGAAGGCGGCTTCCTGGTCTGCAACTGACACTGAGGCGCG
+
FFFFFFFFFFFFFFFFFFFFFFFFFFFFFFFFFFFFFF:FFFFFFFFFFFFFFFFFFF:FFFFFFFFFFFFFFFFFFFFFFFFFFFFFFFFFFFFFFFFFFFFFFFFFFFFFFFFFFFFFFF:FFFFF:FFFFFFFFFFFFFFFFFFFFFFFFFFFFFF:FFFFFFFFFFFFF:FFFFFFFFFFFFFFF:FFFFFF:FF:FFFFF:F:FFFFFFFFFFFF:F:::FFFFFFFFF:FF:FFF,F:F:FFFF,
@A00769:42:HV3CFDRXX:1:2101:5990:1720 1:N:0:TCCTGGTTGT+TGCCGGTCAG
GTGCCAGCAGCCGCGGTAATACGTAGGGTCCAAGCGTTAATCGGAATTACTGGGCGTAAAGCGTGCGCAGGCGGTTGTGCAAGACCGATGTGAAATCCCCGGGCTTAACCTGGGAATTGCATTGGTGACTGCACGGCTAGAGTGTGTCAGAGGGGGGTAGAATTCCACGTGTAGCAGTGAAATGCGTAGAGATGTGGAGGAATACCGATGGCGAAGGCAGCCCCCTGGGATAACACTGACGCTCATGCACG
+
FFFFFFFFFFFFFFFFFFFFFFFFFFFFFFFFFFFFFFFFFFFFFFFFFFFFFFFFFFFFFFFFFFFF:FFFFFFFFFFFFFFFF,FFFFFFFFFFFFFFFFFFFFFFFFFFFFFFFFFF:FF,FFFFFFFFFFFFFF,FFFFF,FFFFFFFFFFFFF:FFFFFF:F:FFFFFFF:FFFFFFFFFFFFFF:FFFFFFFFFFFFFFFFFFF,FFFFFFFFFFFFFF,FFFFF,FFFFFFF:FFFFFFFFFFF
@A00769:42:HV3CFDRXX:1:2101:9588:1720 1:N:0:TCCTGGTTGT+TGCCGGTCAG
GTGTCAGCCGCCGCGGTAATACGGAGGATGCGAGCGTTATCCGGATTTATTGGGTTTAAAGGGAGCGTAGGTGGATTGTTAAGTCAGTTGTGAAAGTTTGCGGCTCAACCGTAAAATTGCAGTTGAAACTGGCAGTCTTGAATACAGTAGAGGTGGGCGGAATTCGTGGTGTAGCGGTGAAATGCATAGATATCGCGCAGAACTCCGATTGCGAAGGCAGCATGCCGGCTCCACACTGACGCTGAGGCACG
+
FFFFFFFFFFFFFFFFFFFFFFFFFFFFFFFFFFFFFF:FFFFFF,FFFF:FFFFFFFFFFFFFFFFFFFFFFFFFFFFFFFFF:FFFFFFFFFFFFFFFFFFFFFFFFFFFFFFFFFFFFFFFFFFFFFFFFFFFFFFFFFFFFFFFFFFFFFFFFFFFF:FFFFFFFFFFFFFFFFFFFFFFFFFFFFFFFFFFFFFFFFFFFFFFFFF,FFFFFFFFF,F:FFF:FFF,FF:F:FFFF:FFFFF:FF,
@A00769:42:HV3CFDRXX:1:2101:5023:1736 1:N:0:TCCTGGTTGT+TGCCGGTCAG
GTGTCAGCAGCCGCGGTAATACGTATGTTCCAAGCGTTATCCGGATTTATTGGGCGTAAAGCGAGCGCAGACGGTTATTTAAGTCTGAAGTGAAAGCCCTCAGCTCAACTGAGGAATTGCTTTGGAAACTGGATGACTTGAGTGCAGTAGAGGAAAGTGGAACTCCATGTGTAGCGGTGAAATGCGTAGATATATGGAAGAACACCAGTGGCGAAGGCGGCTTTCTGGACTGTAACTGACGTTGAGGCTCG
+
FFFFFFFFFFFFFFFFFFFFFFFFFFFFFFFFFFFFFFFFFFFFFFFFFFFFFFFFFFFFFFFFFFFFFFFFFFFFFFF:FFFFFFFFFFFFFFFFFFFFFFFFFFFFFFFFFFFFFFFFFFFFFF,FFFFFFFFFF:FFFFFFFFFFFFFFFFFFFFFFFFFFFFFFFFFFFFFF,FFFFFFFFFFFFFFFFFFFFFFFFFFFFFFFFFFFF,FF:FFFFFFF:FFFFFF::F:FFFFF,FFFFFFFFFF
@A00769:42:HV3CFDRXX:1:2101:12707:1767 1:N:0:TCCTGGTTGT+TGCCGGTCAG
GTGTCAGCAGCCGCGGTAATTAGAAACCCGAGTAGTCCCTGTCTCTATACACATCTCCGAGCCCACGAGACTCCTGGTTGTATCTCGTATGCCGTCTTCTGCTTGAAAAGGGGGGGGGGGGGGGGGGGGGGGGGGGGGGGGGGGGGGGGGGGGGGGGGGGGGGGGGGGGGGGGGGGGGGGGGGGGGGGGGGGGGGGGGGGGGGGGGGGGGGGGGGGGGGGGGGGGGGGGGGGGGGGGGGGGGGGGGGGGGG
+
FFFFFFFFFFFFFFFFFFFFFFFFFFFFFFFFFFF:FFFFFFFFFFFFFFFFFFFFFFFFFFFFFFFFFFFFFFFFF,FFFFFF:FFFFFFFFFFFFF,FF:F:F:FF,,,,FFFFFFFFFFFFFFFFFFFFFFFFFFFFFFFFFFFFFFFFFFFFFFFFFFFFFFFFFFFFFFFFFFFFFFFFFFFFFFFFFFFFFFFFFFFFFFFFFFFFFFFFFFFFFFFFFFFFFFFFFFFFFFFFFFFFFFFFFFF
@A00769:42:HV3CFDRXX:1:2101:9534:1783 1:N:0:TCCTGGTTGT+TGCCGGTCAG
GTGTCAGCCGCCGCGGTAATACGGAGGATGCGAGCGTTATCCGGATTTATTGGGTTTAAAGGGAGCGTAGGTGGATTGTTAAGTCAGTTGTGAAAGTTTGCGGCTCAACCGTAAAATTGCAGTTGAAACTGGCAGTCTTGAATACAGTAGAGGTGGGCGGAATTCGTGGTGTAGCGGTGAAATGCATAGATATCGCGCAGAACTCCGATTGCGAAGGCAGCATGCCGGCTCCACACTGACGCTGAGGCACG
+
FFFFFFFFFFFFFFFFFFFFFFFFFFFFFFFFFFFFFFFFFFFFFF:FFFFFFFFFFFFFFFFFFFFFFFFFFFF:FFFFFFFFFFFFFFFFFFFFFFFFFFFFFFFFFFFFFFFFFF:FFFFFFFFFFFFFFFFFFFFFFFFFFFFFFFFFFF:FFFFFFFFFFFFFFFFFFFFFFFF,,:FFFFFFFFFFFFFFF:FFFFFFFF:FFFFFFFFFFFFFF:FFFFFFFFFFFFFFFFFF:FFFFFFFFFF
@A00769:42:HV3CFDRXX:1:2101:19090:1861 1:N:0:TCCTGGTTGT+TGCCGGTCAG
GTGTCAGCAGCCGCGGTAATACGTATGTTCCAAGCGTTATCCGGATTTATTGGGCGTAAAGCGAGCGCGGACGGTTATTTAAGTCTGAAGTGAAAGCCCTCAGCTCAACTGAGGAATTGCTTTGGAAACTGGATGACTTGAGTGCAGTAGAGGAAAGTGGAACTCCATGTGTAGCGGTGAAATGCGTAGATATATGGAAGAACACCAGTGGCGAAGGCGGCTTTCTGGACTGTAACTGACGTTGAGGCTCG
+
FFFFFFFFFFFFFFFFFFFFFFFFFFFFFFFFFFFFFF:FFFFFFFFFFFFFFFFFFFFFFFFFFFFFF:F:FFF,FFFFFFFFFFFFFFFFFF,FFFFFFFFFFFFFFFFFFFF,F:FFFFFFFFFFFFFFFFFFFFFFFFFFFFFFFFFFFFFFFFFFFFFFFFFFFFFFFFFFFFFFFFFFFFFFFF,FFFFFFFFF:FFFFFFF:F,FFFFFFFFFFF:FFF,FF:FFF,,FFFFF,FFF:F,:FF,
@A00769:42:HV3CFDRXX:1:2101:1696:1892 1:N:0:TCCTGGTTGT+TGCCGGTCAG
GTGTCAGCAGCCGCGGTAATTAGATACCCTAGTAGTCC
+
FFFFFFFFFFFFFFFFFFF,FFFFFFFFFFFFFFFFFF
@A00769:42:HV3CFDRXX:1:2101:14696:1892 1:N:0:TCCTGGTTGT+TGCCGGTCAG
GTGTCAGCCGCCGCGGTAATCCAGTAGAAACCCTAGTAGTCC
+
:FFFFFFFFFFFFFFFFFFFFFF,FFFFFFFFFF:FFFFFFF
@A00769:42:HV3CFDRXX:1:2101:1759:1908 1:N:0:TCCTGGTTGT+TGCCGGTCAG
GTGTCAGCAGCCGCGGTAATTAGATACCCTAGTAGTCC
+
FFFFFFFFFFFFFFFFFFFFFFFFFFFFFFFFFFFFF:
@A00769:42:HV3CFDRXX:1:2101:26756:1924 1:N:0:TCCTGGTTGT+TGCCGGTCAG
GTGTCAGCAGCCGCGGTAATACGTATGTTCCAAGCGTTATCCGGATTTATTGGGCGTAAAGCGAGCGCAGACGGTTATTTAAGTCTGAAGTGAAAGCCCTCAGCTCAACTGAGGAATTGCTTTGGAAACTGGATGACTTGAGTGCAGTAGAGGAAAGTGGAACTCCATGTGTAGCGGTGAAATGCGTAGATATATGGAAGAACACCAGTGGCGAAGGCGGCTTTCTGGACTGTAACTGACGTTGAGGCTCG
+
FF:FFFFFFFFFFFFF:FFFFFFFFFFFFFFFFFFFFFFFFFFFFFFFFFFFFFFFFFFFFFFFFFFFFFFFFFFFFFFFFFFFFFFFFFFFFFFFFFFFFFFFFFFFFFFFFFFFFFFFFFFFFFFFFFFFFFFFFFFFFFFFFFFFFFFFFFFFFFFFFFFFFFFFFFFFFFFFFFFFFFFFFFFFFFFFFFFF:FFFFFFFFFFFFFFF:FFFFFFFFFFFFFF:FFFFF:FFFFFF,FFF:FFFFF:
@A00769:42:HV3CFDRXX:1:2101:8223:1955 1:N:0:TCCTGGTTGT+TGCCGGTCAG
GTGTCAGCAGCCGCGGTAATTAGATACCCGAGTAGTCC
+
FFFFFFFFFFFFFFFFFFF,FFFFFFFFFFFFFFFFFF
@A00769:42:HV3CFDRXX:1:2101:24749:1986 1:N:0:TCCTGGTTGT+TGCCGGTCAG
GTGCCAGCCGCCGCGGTAATACGTAGGTGGCAAGCGTTATCCGGAATTATTGGGCGTAAAGAGCGCGCAGGTGGTTAACTAAGTCTGATGTGAAAGCCCACGGCTTAACCGTGGAGGGTCATTGGAAACTGGTTGACTTGAGTGCAGAAGAGGGAAGTGGAATTCCATGTGTAGCGGTGAAATGCGTAGAGATATGGAGGAACACCAGTGGCGAAGGCGGCTTCCTGGTCTGCAACCGACACTGAGGCGCG
+
FF:FFFFFFFFFFFFFFFFFFFFF:FFFFFFFFFFFF,FFFFFFF,FFFFFFFFFFF:FFFFFFFFFFFFF:FFFFFFFFFFFFFFFFFFFFFFFFFFFFFFFFFFFF:FFFFFFFFF:FF,FFFFFFFFFFFFFFFF:FFFFFF,FF:FFFFFFFFFFFFFFFFFFFFFFFFFFFFFFFFFF:FFFFFFFF:FFFFFFFFFFFFFFFFFFFFFFFFFFFFFFFFFF:FFF:FFFFFF:FFFF:FF,FFFF
@A00769:42:HV3CFDRXX:1:2101:20925:2033 1:N:0:TCCTGGTTGT+TGCCGGTCAG
GTGCCAGCAGCCGCGGTAATACGTATGTTCCAAGCGTTATCCGGATTTATTGGGCGTAAAGCGAGCGCAGACGGTTATTTAAGTCTGAAGTGAAAGCCCTCAGCTCAACTGAGGAATTGCTTTGGAAACTGGATGACTTGAGTGCAGTAGAGGAAAGTGGAACTCCATGTGTAGCGGTGAAATGCGTAGATATATGGAAGAACACCAGTGGCGAAGGCGGCTTTCTGGACTGTAACTGACGTTGAGGCTCG
+
FFFFFFFFFFFFFFFFFFFFFFFFFFFFFFFFFFFFFFFFFFFFFF:FFFFFFFFFFFFFFFFFFFFFFFFFFFFFFFF:FFFFFFFFFFFFFFFFFFFF:FFFFFFFFFF:FFF,F:FFF:FFFFFFF:FFFFFFFFFFFFFFFFFFFFFFFFFFFFFF:FFFFFFFFFFFFF:F,FFFFFFF,FF,FF,F:FFFFFFFFFFFFFFFFFFFFFFFFFFFFFFFFFFFFFFFFFFFFFFFFFF,F,FFFF:
@A00769:42:HV3CFDRXX:1:2101:30852:2033 1:N:0:TCCTGGTTGT+TGCCGGTCAG
GTGTCAGCAGCCGCGGTAATACGTATGTTCCAAGCGTTATCCGGATTTATTGGGCGTAAAGCGAGCGCAGACGGTTATTTAAGTCTGAAGTGAAAGCCCTCAGCTCAACTGAGGAATTGCTTTGGAAACTGGATGACTTGAGTGCAGTAGAGGAAAGTGGAACTCCATGTGTAGCGGTGAAATGCGTAGGTATATGGAAGAACACCAGTGGCGAAGGCGGCTTTCTGGACTGTAACTGACGTTGAGGCTCG
+
FF:FFFFFFFFFFFFFF:FFFFFFFFFFFFFFFFFFFF,FFFFFFFFFFFFFFFFFFFFFFFFFFFFFFFFFFFFFFFFFFFFFFFFFFFFFFFFFFFFFFFF:FFFFFFFFFFF,F,:FF:FFFFFFFFFFFFFFFFF:FFFFFFFFFFFFFF,FFFFFFFFFFFFFFFFF:FFFFFF:F:FFFFFFFFF:FFFFFFFFF::FFF:FFFFFFFFFFFFFF:FFFFFF,FF::FFFF:FF:F:FFFFFFF,
@A00769:42:HV3CFDRXX:1:2101:29297:2190 1:N:0:TCCTGGTTGT+GGCCGGTCAG
GTGTCAGCAGCCGCGGTAATACGTATGTTCCAAGCGTTATCCGGATTTATTGGGCGTAAAGCGAGCGCAGACGGTTATTTAAGCCTGAAGTGAAAGCCCTCAGCTCAACTGAGGAATTGCTTTGGAAACTGGATGACTTGAGTGCAGTAGAGGAAAGTGGAACTCCATGTGTAGCGGTGAAATGCGTAGATATATGGAAGAACACCAGTGGCGAAGGCGGCTTTCTGGACTGTAACTGACGTTGAGGCTCG
+
FFFFF:FFFFFFFFFFFFFFFFFFFFFFFFFFFFFFFF:FFFFFFFF:FFFFFFFFFFFFFFFFFFFFFFFFFFFFFFFFFFFFFFFFFFFFFFFFFFFFFFFFFFFFFFFFFFFFFFFFFFFFFFFFFFFFFFFFFFFFFFFFFFFF:FFFFFFFFFFFFFFFFFFFFFFFFFFFFFFFFFFFFFFFFFFFFFFFFFFFFFFFF:FFFFFFFFFFFFFFFFFFFFF,FFFFFF:FFFFFFFFFFFFFFF:
@A00769:42:HV3CFDRXX:1:2101:2275:2237 1:N:0:TCCTGGTTGT+TGCCGGTCAG
GTGTCAGCCGCCGCGGTAATACGTATGTTCCAAGCGTTATCCGGATTTATTGGGCGTAAAGCGAGCGCAGACGGTTATTTAAGTCTGAAGTGAAAGCCCTCAGCTCAACTGAGGAATTGCTTTGGAAACTGGATGACTTGAGTGCAGTAGAGGAAAGTGGAACTCCATGTGTAGCGGTGAAATGCGTAGATATATGGAAGAACACCAGTGGCGAAGGCGGCTTTCTGGACTGTAACTGACGTTGAGGCTCG
+
:FFFF:FF:FFFFFFFF:FFFFFFFFFFFFF:FFFF:F,FFFFFFFFFFFFFFF:FFFFFFFFFFFFFFFF:FFFF:FF:FF:FFFF,FFFFFFFFF:FFFFF:FFFF,FFFFFFFFFF::FFFFFFFFFFFFFFFFFFFFFFFFF:FFFFFFFF,F,:FFF:FFFFFFFFFFF::FFFFFFF:F,F,FF:F,F::FFFFFFFFF:F::::FFFFFFF,FFF,FFF,FFF:F,FFFFFFF,,:FF::FFF:
@A00769:42:HV3CFDRXX:1:2101:21658:2237 1:N:0:TCCTGGTTGT+TGCCGGTCAG
GTGTCAGCCGCCGCGGTAATACGTAGGGGGCAAGCGTTATCCGGATTTACTGGGTGTAAAGGGAGCGTAGACGGTGAAGTAAGTCTGGAGTGAAAGGCGGGGGCCCAACCCCCGGACTGCTCTGGAAACTATTTGACTGGAGTGCAGGAGAGGTAAGCGGAATTCCTAGTGTAGCGGTGAAATGCGGAGATATGAGGAGGAACACCAGTGGCGAAGGCGGCTTACTGGACTGTAACTGACACTGAGGCACG
+
FFFFFFFFFFFFFFFF:FFFFFFF,FFFFFFFFFFF::FFFFF:FFFFFFFFFFFFFFFFFFFFFFFFFFFFFFFFFFFFF,FFFFFFFFFFFF:FFFFFFFFFFFFFFFFFFFFFFFFFFFFFFF,FFFF:FFF:FFFFFFFF::FFFFFFFF:FFFF::F,FFF,FFFFFFFFFFFF,F,FFFF:FF,:,,,,FF:FF,FF,,,FFFF::F:,FFFFFF:F,,,FFF,FF:F,,:F,:,,FFFFF:FFF
@A00769:42:HV3CFDRXX:1:2101:31078:2237 1:N:0:TCCTGGTTGT+TGCCGGTCAG
GTGTCAGCCGCCGCGGTAATCATTAGAAACCCCTGTAGTCC
+
FF:FFFFFFFFFFFFFFFFFF,,FFFFFFFFFFFFFFFFF:
@A00769:42:HV3CFDRXX:1:2101:15564:2268 1:N:0:TCCTGGTTGT+TGCCGGTCAG
GTGCCAGCAGCCGCGGTAATACGTAGGTGGCAAGCGTTATCCGGAATTATTGGGCGTAAAGAGCGCGCAGGTGGTTAATTAAGTCTGATGTGAAAGCCCACGGCTTAACCGTGGAGGGTCATTGGAAACTGGTTGACTTGAGTGCAGAAGAGGGAAGTGGAATTCCATGTGTAGCGGTGAAATGCGTAGAGATATGGAGGAACACCAGTGGCGAAGGCGGCTTCCTGGTCTGCAACTGACACTGAGGCGCG
+
FFFFFFFFFFFFFFFFFFFFFFFFFFFFFFFF,FFFF:FFF:FFF,FFFF,FFFFFF:FFFFF:FFF:FF:FFF:F,FFFFFFFFFFFFFFFF:FFFFFFFFFFFF,FFFFFFFFFFFFF:FFF:FFFFFFF:FFFFFFFFFFFF:FFFFFFFFFFF:FFFFFFFFFF,:FFFFF::FFFFFFFFFFFFFF:F,FFFFFFF:F:F:FFFF:FFFFF,FF:FFFFFFFFFFFF,F:FFFFF:F:FFF,FFFF
@A00769:42:HV3CFDRXX:1:2101:9471:2300 1:N:0:TCCTGGTTGT+TGCCGGTCAG
GCGCCAGCAGCCGCGGTAATACGTATGTTCCAAGCGTTATCCGGATTTATTGGGCGTAAAGCGAGCGCAGACGGTTATTTAAGTCTGAAGTGAAAGCCCTCAGCTCAACTGAGGAATTGCTTTGGAAACTGGATGACTTGAGTGCAGTAGAGGAAAGTGGAACTCCATGTGTAGCGGTGAAGTGCGTAGATATATGGAAGAACACCAGTGGCGAAGGCGGCTTTCTGGACTGTAACTGACGTTGAGGCTCG
+
FFFFFFFFFFFFFFFFFFFFFFFFFFFFFFFFFFFFFFFFFFFFFFFFFFFFFFFFF:FFFFFFFFFFFFFFFFFFFFFFFFFFFFFFFFFFFFFFFFFFFFFFFFFFFFFFFFFFFFFFFFFFFFFFFFFFFFFFFFFFFFFFF:FFFFFFFF,FFFFF::FFFFFFFFFFFFFFF:FF,FFFFFFFFFFFFFFF:F:FF:FFF:FFFFFFFFFFFFFFFFFFFFFFFFF:FFF:F:FFFFFF:F,,FF,
@A00769:42:HV3CFDRXX:1:2101:18114:2300 1:N:0:TCCTGGTTGT+TGCCGGTCAG
GTGCCAGCAGCCGCGGTAATACGTATGTTCCAAGCGTTATCCGGATTTATTGGGCGTAAAGCGAGCGCAGACGGTTATTTAAGTCTGAAGTGAAAGCCCTCAGCTCAACTGAGGAATTGCTTTGGAAACTGGATGACTTGAGTGCAGTAGAGGAAAGTGGAACTCCATGTGTAGCGGTGAAATGCGTAGATATATGGAAGAACACCAGTGGCGAAGGCGGCTTTCTGGACTGTAACTGACGTTGAGGCTCG
+
FFFFF:FFFFFFFFFFFFFFFFFFFFFFFFFFFFFFFFFFFFFF:FF,FFFFFFFFFFFFFFFFFFFFFFFFFFFFFFFFFFFFFFFFFFFFFFFFFFFFFFFFFFFF:FFFFFF:FFFF:FFFFFFFFFFFFFFFFFFFFFFFFFFFFFFFFFFFFFFFFFFFFFFFFFFFFFFFFFFFFFFFFFFFFFFFFFFFFFFFFFFFFFFF:FFFFFFFFFFFFFFFFFFFFFF::FFFFFFFF:FFFF:FFF,
@A00769:42:HV3CFDRXX:1:2101:7798:2315 1:N:0:TCCTGGTTGT+TGCCGGTCAG
GTGTCAGCAGCCGCGGTAATTAGATACCCGAGTAGTCC
+
FFFFFFFFFFFFFFFF:FF,FFFFFFFFFFFFFFFFFF
@A00769:42:HV3CFDRXX:1:2101:21685:2347 1:N:0:TCCTGGTTGT+TGCCGGTCAG
GTGTCAGCCGCCGCGGTAATACGTAGGGGGCAAGCGTTATCCGGATTTACTGGGTGTAAAGGGAGCGTAGACGGTGAAGTAAGTCTGGAGTGAAAGGCGGGGGCCCAACCCCCGGACTGCTCTGGAAACTATTTGACTGGAGTGCAGGAGAGGTAAGCGGAATTCCTAGTGTAGCGGTGAAATGCGTCGATATTAGGAGGAACACCAGTGGCGAAGGCGGCTTACTGGACTGTAACTGACACTGAGGCACG
+
:F:FF:FFFFFFFFFFF:,FFFF:,F:FFFFFFFFF,FFF:F:FFFFFFF:FFF:FFF,FFFFFFFFFFFFFFFFFF:FFF,FFF,FF:F:FF:,F:FFFFFF:FFF:FFFFFF:FF,FF:,:FF,F,F,FFFFF:FFFFFF,FFFF::FF:F,F,FFF:,FFFFF:,FFFFFFFFFFFF:,FF:FF,FF,FFFFFFFFF:F:F:F,FFFFFFFFFFFFFFFF:FFF,,,,F,F,:FFFF,,FFFF,FFF,
@A00769:42:HV3CFDRXX:1:2101:16740:2362 1:N:0:TCCTGGTTGT+TGCCGGTCAG
GTAACACCCGCCGCGGTAATACGTATGTTCCAACCGTTATCCGTATATATTGGGCGTAAAGCGAGCGCAGACGGTTATTAAAGACAGAAGTGAAAGCACACAGCTCAACAGAGGAAATGCTATGGAAACTGGATGAATTGAGTGCACGAGCTGAAAGACGAACTACATATGTAGCGGAGAAATGAGTAGATATATTGAAGAACACCAGATTCGAAGTCGGCAATCTGGACAGTAACAGACTATAAGGCACG
+
FF,,:F,FFFF,,,,:FFFFFF,:FF:F,:FFF,,,,,FF,FF,,,,F:,:,F,F,FFF:F:,:FFFFF,FFF,,,FFF,:F,,,,F::FF,::F,F,:,,F,FF,F,F,F:,,F,,F,:,,:,,F,:F,,,F,FF:F,,,,,,F:,,,,,:,FFF,:,FFF,:,:F,,,,FF,:,F,:FFF,,,F,:F,FF:,,:,,:,FFF:F,F,,,,:,,F,FF,FF,,,F,,,:F,,FF,,:,FFFFF,F:,F,F,
@A00769:42:HV3CFDRXX:1:2101:24514:2362 1:N:0:TCCTGGTTGT+TGCCGGTCAG
GTGTCAGCCGCCGCGGTAATTAGAAACCCTAGTAGTCC
+
FFFFFFFFFFFFFFFFFFFFFFFFFFFFFFFFFFFFFF
@A00769:42:HV3CFDRXX:1:2101:2627:2440 1:N:0:TCCTGGTTGT+TGCCGGTCAG
GTGTCAGCCGCCGCGGTAATACGTAGGTGGCGAGCGTTATCCGGAATGATTGGGCGTAAAGGGTGCGTAGGCGGCCTGCTAAGTCTGGAGTGAAAGGTACCGGCTCAACCGGTACAGGCTCTGGAAACTGGCGGGCTAGAGAGCAGGAGAGGGCGGTGGAACTCCATGCGTAGCGGTAAAATGCGTAGAGATATGGAAGAGCACCAGTGGCGAAGGCGGCCGCCTGGACTGAAACTGACGCTCAGGCACGA
+
FFFFFFFFFFFFFFFFFFFFFFFFFFFFFFF:FFFFFF:FFFF:FFFFFFFFFFFFFFFFFFFFF:FFFFFFFFFFFFFFFFFFFFFFFFFFFFFF,FFFFFFFFFFFFFF,:F:FF:F:FFFFFFFFFF:F:FFFFFFFFFFFFFFFFFFFFFFFFFFFFFFFFFFFFFFF:F:FF:FFFFFFFFFFF:,FFFFF,,FFFFFFF,F:F,FF:FFF:FF:,:FFF::,,:FF,F,:F,:,FFFF,:FFF:,
@A00769:42:HV3CFDRXX:1:2101:6949:2440 1:N:0:TCCTGGTTGT+TGCCGGTCAG
GTGCCAGCCGCCGCGGTAATTAGAAACCCCAGTAGTCCCTGTCTCTATACACATCTCCGAGCCCACGAGACTCCTGGTTGTATCTCGTATGCCGTCTTCTGCTTGAAAAGGGGGGGGGGGGGGGGGGGGGGGGGGGGGGGGGGGGGGGGGGGGGGGGGGGGGGGGGGGGGGGGGGGGGGGGGGGGGGGGGGGGGGGGGGGGGGGGGGGGGGGGGGGGGGGGGGGGGGGGGGGGGGGGGGGGGGGGGGGGGG
+
FFFFFFFFFFFFFFFFFFFFFFFFFFFFFFFFFFFFFFFFFFFFFFFFFFFFF:FFFFFFFFFFFFFFFFFFFF:FFFFFFFFF,FFFFFFFFFFFFFFFF::FF:,:,,,:FFFFFFFFFFFFFFFFFFFFFFFFFFFFFFFFFFFFFFFFFFFFFFFFFFFFFFFFFFFFFFFFFFFFFFFFFFFFFFFFFFFFFFFFFFFFFFFFFFFFFFFFFFFFFFFFFFFFFFFFFFFFFFFFFFFFFFFFFFF
@A00769:42:HV3CFDRXX:1:2101:17246:2456 1:N:0:TCCTGGTTGT+TGCCGGTCAG
GTGTCAGCCGCCGCGGTAATACGTATGTTCCAAGCGTTATCCGGATTTATTGGGCGTAAAGCGAGCGCAGACGGTTATTTAAGTCTGAAGTGAAAGCCCTCAGCTCAACTGAGGAATTGCTTTGGAAACTGGATGACTTGAGTGCAGTAGAGGAAAGTGGAACTCCATGTGTAGCGGTGAAATGCGTAGATATATGGAAGAACACCAGTGGCGAAGGCGGCTTTCTGGACTGTAACTGACGTTGAGGCTCG
+
FFFFFFFFFFFFFFFFFFFFFFFF:FFFFFFFFFFFFFFFFFFFFFFFFFFFFFFFFFFFFFFFFFFFFFFFFFFFF:FFFFFFF:FFFFFFFF:FFFFFFFFFFFFFFFFFFFF:FFFFFFFFFFFFFFFFFFFFFFFFFFFFFFFFF:FFFFFFFFF:FFFFFFFFFFFFFFFFFFF:FFF,FFFFFFFFFFFFFFFF:FFFFFFFFFFFFFFFFFFFFF,FFFF:FF:FFFFFFFFFFFFFF:,FFF:
@A00769:42:HV3CFDRXX:1:2101:16161:2487 1:N:0:TCCTGGTTGT+TGCCGGTCAG
GTGTCAGCAGCCGCGGTAATACGTATGTTCCAAGCGTTATCCGGATTTATTGGGCGTAAAGCGAGCGCAGACGGTTATTTAAGTCTGAAGTGAAAGCCCTCAGCTCAACTGAGGAATTGTTTTGGAAACTGGATGACTTGAGTGCAGTAGAGGAAAGTGGAACTCCATGTGTAGCGGTGAAATGCGTAGATATATGGAAGAACACCAGTGGCGAAGGCGGCTTTCTGGACTGTAACTGACGTTGAGGCTCG
+
FFFFFFFFFFFFFFFFFFFFFFFFFFFFFFFFFFFFFFFFFFFFFFFFF,FFFFFFFFFFFFFFFFFFFFF:FFFFFFFFFFFFFFFFFFFFFFFFFFFFFFFFFFFFFFFFFFFFFFF:FFFFFFFFFFFFFFFFFFFF:FFFFFFFFFFFFFFFFFFFFFFFFFFFFFFFFFFFFFFFFFFFFF,FFFFFFFFFFFFFFFFFFFFFFFFFFFFF:FFFFFFFFFF:F:FFFFFFFFFFFFFFFF,FFF:
@A00769:42:HV3CFDRXX:1:2101:18738:2503 1:N:0:TCCTGGTTGT+TGCCGGTCAG
GTGTCAGCAGCCGCGGTAATACGTATGTTCCAAGCGTTATCCGGATTTATTGGGCGTAAAGCGAGCGCAGACGGTTATTTAAGTCTGAAGTGAAAGCCCTCAGCTCAACTGAGGAATTGCTTTGGAAACTGGATGACTTGAGTGCAGTAGAGGAAAGTGGAACTCCATGTGTAGCGGTGAAATGCGTAGATATATGGAAGAACACCAGTGGCGAAGGCGGCTTTCTGGACTGTCACTGACGTTGAGGCTCG
+
F:FFFFFFFFFFFFFF:FFFFFFFFFFFFFFFFFFFFFFFFFFFFFF:FFFFFFFFFFFFFFF:FFFFFFFFF:FFFFFF:FFFFFF:FFFFFFFFFF,FFFFFFFFF:FF:FFF:FFFFFFFFFFFF::,FFFFFFFFFF:FFFFFF:,FF,FFFFF:FFFFFFFFFFF,FF:F,FFFFF,FFF:FFFFFFFFFFF::F,F:FFFF:F,F:FFFFFF:FFFFFFFFFFFF,F,FFFFFF:FF:FFFFFF,
@A00769:42:HV3CFDRXX:1:2101:14172:2519 1:N:0:TCCTGGTTGT+TGCCGGTCAG
GTGTCAGCAGCCGCGGTAATACGTAGGGTGCAAGCGTTATCCGGATTTACTGGGTGTAAAGGGAGCGTAGGCGGTTTGGCAAGTCAGAAGTGAAAGCCCGGGGCTCAACTCCGGGACTGCTTTTGAAACTGTTAGACTAGAGTGCAGGAGAGGTAAGTGGAATTCCGAGTGTAGCGGGGAACTGCGTCGATATTAGGAGGAACACCAGTGGCGAAGGCGGCTTCCTGGACGAGGACTGACGTTGAGGCTCG
+
FFFFFFFFFFFFFFFFFFF:FF:FFFFFFFFFFFFFFFFFFFFFFFFFFF:FFFFFFF,FFFFFFFFFFFFFFFF:FFFFFFFFFFFFF::FF:::FFFFFFFF,FFFFFFFFFFFFFFFF,FFF,FFFFF:FF:FF,FFF,FFFFF::F,:FFFFFFFF,FFFF,,FFFF:,FFFF,FF:,,FFF:,F:,F::FF:,FF,F,,FF,F,FFFF:,FFFFFF:F,:FFF,FFFFF,:,FFFFF,FF:F:F,:
@A00769:42:HV3CFDRXX:1:2101:15872:2550 1:N:0:TCCTGGTTGT+TGCCGGTCAG
GTGTCAGCCGCCGCGGTAATACGTATGTTCCAAGCGTTATCCGGATTTATTGGGCGTAAAGCGAGCGCAGACGGTTATTTAAGTCTGAAGTGAAAGCCCTCAGCTCAACTGAGGAATTGCTTTGGAAACTGGATGACTTGAGTGCAGTAGAGGAAAGTGGAACTCCATGTGTAGCGGTGAAATGCGTAGATATATGGAAGAACACCAGTGGCGAAGGCGGCTTTCTGGACTGTAACTGACGTTGAGGCTCG
+
FFFFFFFFFFFFFFFFFF,FFFF:FFFFFFFFFFFFFFFFFFFFFFFFFFFFFFFFFFFFFFFFFFFFFFFFFFFFFFFFFFFFFFFFFFFFFFFFFFFFFFFFFFFFFFFFFFFF:FFF,FFFFFFFFFFFFFFFFFFFFFFFFFFFF:FFFFFFFFFFFFFFFFFFFFFFFFFFFFFFFFFF:FFFFFFFFFFFFFFFFFFFFFFFFFFFFFFFFFFFFFFFFFFFFFFFFFFFFFFF:FFFFFFFFF,
@A00769:42:HV3CFDRXX:1:2101:30083:2550 1:N:0:TCCTGGTTGT+TGCCGGTCAG
GTGTCAGCCGCCGCGGTAATACGTATGTTCCAAGCGTTATCCGGATTTATTGGGCGTAAAGCGAGCGCAGACGGTTATTTAAGTCTGAAGTGAAAGCCCTCAGCTCAACTGAGGAATTGCTTTGGAAACTGGATGACTTGAGTGCAGTAGAGGAAAGTGGAACTCCATGTGTAGCGGTGAATGCGTAGATATATGGAAGAACACCAGTGGCGAAGGCGGCTTTCTGGACTGTAACTGACGTTGAGGCTCGA
+
FFFFFFFFFFFFFFFFFFFFFFFFFFFFFFFFFFFFFF:FFFFFFFFFFFFFFFFFFFFFFFFFFFFFFFFFFFFFFFFFFFF:FFFFFFFFFF,FFFFFFFFFFFFFFFFFFFFFFFFFFFFFFFFFFFFFFFFFFFFFFFFFFFFF:FFFFFFFFFFFFFFFFFFFFFFFFFF:FFFFFFFFFF:FFF:FFFFFFFFFFF:FFFF,FFFFFFF:FFFFFFFFF:,FFFF:FFF:FFF,:FFFF,FFFF:
@A00769:42:HV3CFDRXX:1:2101:12518:2566 1:N:0:TCCTGGGTGT+TGCCGGTCAG
GTGTCAGCAGCCGCGGTAATACGTATGTTCCAAGCGTTATCCGGATTTATTGGGCGTAAAGCGAGCGCAGACGGTTATTTAAGTCTGAAGTGAAAGCCCTCAGCTCAACTGAGGAATTGCCTTGGAAACTGGATGACTTGAGTGCAGTAGAGGAAAGTGGAACTCCATGTGTAGCGGTGAAATGCGTAGATATATGGAAGAACACCAGTGGCGAAGGCGGCTTTCTGGACTGTAACTGACGTTGAGGCTCG
+
FFFFFFFFFFFFFFFF:FFF:FFFFFFFFFF:FFFF,FFFFFFFFF:FF:FFFFFFFFFFFFFFFFFFFFFFFFFFFFFFFFFFFFFFFFFFFFFFFFFFFFFF:FFFFFFFFFFFFFFFFFFFFFFFFFFFFFFFFFF:FFFFFFFFFFFFFFFFFFFFFFFFFFFFFFFFFFFFFFFFFFFFF:FFFFFF:FFFFFFFFFFFFFFFFFFFF,FFFF:FFFFF:F::FFFF:FFFFFF:,,FFFF:FFF,
@A00769:42:HV3CFDRXX:1:2101:9742:2581 1:N:0:TCCTGGTAGT+TCCCGGTCAG
GTGTCAGCCGCCGCGGTAATACGTATGTTCCAAGCGTTATCCGGATTTATTGGGCGTAAAGCGAGCGCAGACGGTTAGTTAAGTCTGAAGTGAAAGCCCTCTGCTCAACTGAGGAATTGCTTTGGAAACTGGATGACTTGAGTGCCGTAGAGGAAAGTGGAACTCCATGTGTAGCGGTGAAATGCGTAGACAGATGGAAGAACACCAGTGGCGAAGGCGGCTTTCTGGACTGTAACTGACGTTGAGGCT
+
FFFFFFFFFFFFFFFFFFFFFFFFFFF:FFF,FFFFFFFFFFFFFFFFFFFFFFFFFFFFFFFFFFFFFF,FFFF,F,FFFFFFF,F:FFFFFFFF,FFFF,FFFFFFF:F:F:F:FFFF,FFF,FFFFFFFF,FF,FF:,FFF,,F,,,FF,FF:FFF,FF:,F,F::FFF::FFF::FFFF,FF:F,:FF,F:::FFFFFFFFFFF:F:F,F:F,FF,FF:,FFF::F,,,FFFF:FF,F,FFF,F:
@A00769:42:HV3CFDRXX:1:2101:1868:2597 1:N:0:TCCTGGTTGT+TGCCGGTCAG
GTGTCAGCCGCCGCGGTAATACGTATGTTCCAAGCGTTATCCGGATTTATTGGGCGTAAAGCGAGCGCAGACGGTTATTTAAGTCTGAAGTGAAAGCCCTCAGCTCAACTGAGGAATTGCTTTGGAAACTGGATGACTTGAGTGCAGTAGAGGAAAGTGGAACTCCATGTGTAGCGGTGAAATGCGTAGATATATGGAAGAAAACCAGTGGCGAAGGCGGCTTTCTGGACTGTAACTGACTTTGAGGCTCG
+
FFFFFFFFFFFFFFFFFFFFFFFFFFFFF:FFFFFFFFFFFFFFFFFFFFFFFFFFFFFFFFFFFFFFFFFFFFFFFFFFFFFFFFFFFFFFFFF,FFFFFFFFF,FFFFFFFFFFFFFFFFFFFFFFFFFFFFFFFF:FFFFFF,F:FFFFFF:FFF:FFF:F,FFFFFFFFFF:FFFFFFFFFFFF:FFFFFFF:,FFFF:FFFFFFFFF:FFFFF,FFF,FFF::F::FFF,FFFFF:,F,FFFFFF,
@A00769:42:HV3CFDRXX:1:2101:23475:2597 1:N:0:TCCTGGTTGT+TGCCGGTCAG
GTGTCAGCAGCCGCGGTAATTAGAAACCCCCGTAGTCCCTTCTCTTATACACATCTCCGAGCCCACGAGACTCCTGGTTGTATCGCGTATGCCGTCTTCTGCTTGAAAAGGGGGGGGGGGGGGGGGGGGGGGGGGGGGGGGGGGGGGGGGGGGGGGGGGGGGGGGGGGGGGGGGGGGGGGGGGGGGGGGGGGGGGGGGGGGGGGGGGGGGGGGGGGGGGGGGGGGGGGGGGGGGGGGGGGGGGGGGGGGGG
+
FFFFFFFFFFFFFFFFFFFFFFFFFFFFFFFF:FFFFFFFFFFFFFFFFFFFF:FFFFFFFFFFFFFFFFFFFFFFFFFFFF:F,FFFFFFF:FFFFF:FF:F:FFF:,,:,FF:FFFFFFFFFFFFFFFFFFFFFFFFFFFFFFFFFFFFFFFFFFFFFFFFFFFFFFFFFFFFFFFFFFFFFFFFFFFFFFFFFFFFFFFFFFFFFFFFFFFFFFFFFFFFFFFFFFFFFFFFFFFFFFFFFFFFFFFF
@A00769:42:HV3CFDRXX:1:2101:30282:2613 1:N:0:TCCTGGTTGT+TGCCGGTCAG
GTGTCAGCAGCCGCGGTAATACGTATGGTGCAAGCGTTATCCGGATTTACTGGGTGTAAAGGGAGCGTAGGCGGTCTGCCAAGTCTGATGTGAAAACCCGGGGCTCAACCCCGGGAGTGCATTGGAAACTGGCGGACTGGAGTGTCGGAGAGGTAAGCGGAATTCCTAGTGTAGCGGTGAAATGCGTAGATATTAGGAGGAACACCAGTGGCGAAGGCGGCTTACTGGACGATAACTGACGCTGAGGCCCG
+
FF:FFFFFFFFFFFFFFFFFFFFFFFFFFFFFFFFFFFFFFFFFFFFFFFFFFFFFFFFFFFF:FFFFFFFFFFFFFFFFFFFFFFFF:FFFFFFFFFFFFFFFFF::FFFFFFFFFFFFF:FFFFFFF:FFFFFFFFFF:FFFFFFFFFFFFF:FFFFFFFFFFFF:FFFFFFFFFFFFF:FFFFF,FF,F:FFFFFFFFFFFFF:FFFFFFFFFFFFFF:FFFFFFFFFFF,FFFFFFFFFFFFFFFFF
@A00769:42:HV3CFDRXX:1:2101:15555:2628 1:N:0:TCCTGGTTGT+TGCCGGTCAG
GTGCCAGCAGCCGCGGTAATACGTAGGTGGCAAGCGTTATCCGGAATTATTGGGCGTAAAGAGCGCGCAGGTGGTTAATTAAGTCTGATGTGAAAGCCCACGGCTTAACCGTGGAGGGTCATTGGAAACTGGTTGACTTGAGTGCAGAAGAGGGAAGTGGAATTCCATGTGTAGCGGTGAAATGCGTAGAGATATGGAGGAACACCAGTGGCGAAGGCGGCTTCCTGGTCTGCAACTGACACTGAGGCGCG
+
:F:FFFF:,,F,FFFFFFF:FFF:F,FFFFFFFFFF::FFFFFFFFF::FFFFFFFFF:FFFF:FFFFFF:FFFFFFFFFFFFFFFFFF,F,FFFFF::FFFFFFFF,FFFF:FFFF:FFF:FF:FFFF,:FF:FFFFF:FFFFFFFFF:FFFFFFF:FFFFFFFFFFFFF:F:FFFFFFF:FFFFFFFFFF:FF::FFF,,FFFF:FF:FFFFFFFFF:FFFFFFF:F:FFFF,FFF,F,,F:,FFF,FF
@A00769:42:HV3CFDRXX:1:2101:19840:2628 1:N:0:TCCTGGTTGT+TGCCGGTCAG
GTGCCAGCAGCCGCGGTAATTAGAAACCCCCGTAGTCCCTTCTCTTATACACATCTCCGAGCCCACGAGACTCCTGGGTGTATCGCGTATGCCGGCTGCTGCGTGAAAATCGGGGTGGGGGGGGGGGGGGGGGGGGGGGGGGGGGGGGGGGGGGGGGGGGGGGGGGGGGGGGGGGGGGGGGGGGGGGGGGGGGGGGGGGGGGGGGGGGGGGGGGGGGGGGGGGGGGGGGGGGGGGGGGGGGGGGGGGGGGG
+
,FFFFF:FFFFF:FFFFFFFFFFFFFFFFFFFFFFFFFF::FFFFFFFFFFFF:FFFF:F:FFF:F,FFFFFFF,FF,,FF:FF,FF,:,,FF,,,,,F::,,FFF:::,,,,,F,,F,FFFFF,F:F:FFF:FFFFFFFFFFFF:FFFFFFF:F:FFFF:,:FFFFFFFFFFF:FFFFFFFFFFFFFFFFFFFFFFFFF:FF:FFFFFFFFFFFFFFFFFFFFFF:FFFFFFFFFFFFFFFFFF:FFFFF
@A00769:42:HV3CFDRXX:1:2101:26512:2628 1:N:0:TCCTGGTTGT+TGCCGGTCAG
GTGCCAGCAGCCGCGGTAATACGTAGGTCCCGAGCGTTGTCCGGATTTATTGGGCGTAAAGCGAGCGCAGGTGGTTTATTAAGTCTGGTGTAAAAGGCAGTGGCTCAACCATTGTATGCATTGGAAACTGGTAGACTTGAGTGCAGGAGAGGAGAGTGGAATTCCATGTGTAGCGGTGAAATGCGTAGATATATGGAGGAACACCAGTGGCGAAGGCGGCTCTCTGGTCTGTAACTGACGCTGAGGCTCGA
+
FF:FFFFFFFFFFFFFFFFFFFFFFFFFFFFFFFFFFFFFFFFFFFF:FFFFFFFFFFFFFFFFFFFFFFFFFFF:FFFFFFFFFFFFFFFF::FFFFFFFFFFFFFF,FFFFFFFFFFFF:FFFFF:FFFFFFFF:FFFFFFFFFFFFFFFFFFFFFFFFFFF,FFF,FFFFFFFFFFFF,FFF,FFFFF:FFFFFFFF,FFFFFFFF,F::FFFF:FFFFFF:FFFFFFF,F:FFFFFFFF:F:F,FFF
@A00769:42:HV3CFDRXX:1:2101:19054:2644 1:N:0:TCCTGGTTGT+TGCCGGTCAG
GTGCCAGCCGCCGCGGTAATACGTATGTTCCAAGCGTTATCCGGATTTATTGGGCGTAAAGCGAGCGCAGACGGTTATTTAAGTCTGAAGTGAAAGCCCTCAGCTCAACTGAGGAATTGCTTTGGAAACTGGATGACTTGGGTGCAGTAGAGGAAAGTGGAACTCCATGTGTAGCGGTGAAATGCGTAGATATATGGAAGAACACCAGTGGCGAAGGCGGCTTTCTGGACTGTAACTGACGTTGAGGCTCG
+
FFFFFFFFFFFFFFFFFFFFFFFFFFFFFFFFFFFF,FFFFFFFFF,F:FFFFFFFFFFFFFFFFFFFFF:FFF:FFFFFFFFFFFFFFFFFFFFFFFFFFFFFFFF:F,FFFFFFFFF,FFFFFFFF:FFFFFFFFFFFFFFFFFFFF:FFFFFFFFFFFF:FFFFFFFFFFFFFFFFFF:,FFFFF:FFFF:FFFFFFFFFFF:FFFFFFFF:FF:FFFFFF:FFFF:FFFFFFFFF:FFFFFF,FFFF
@A00769:42:HV3CFDRXX:1:2101:3468:2675 1:N:0:TCCTGGTTGT+TGCCGGTCAG
GTGTCAGCCGCCGCGGTAATACGTATGTTCCAAGCGTTATCCGGATTTATTGGGCGTAAAGCGAGCGCAGACGGTTATTTAAGTCTGAAGTGAAAGCCCTCAGCTCAACTGAGGAATTGCTTTGGAAACTGGATGACTTGAGTGCAGTAGAGGAAAGTGGAACTCCATGTGTAGCGGTGAAATGCGTAGATATATGGAAGAACACCAGTGGCGAAGGCGGCTTTCTGGACTGTAACTGACGTTGAGGCTCG
+
FFFFFFFFFFFFFFFFFFFFFFFFFFFFFFFF:FFFFFFFFFFFFFFFFFFFFFFFFFFFFFFFFFFFFFFFFFFFFFFFFFFFFFFFFFFFFFFFFFFFFFFFFFFFF,FFFFFFFFFFFFFFFFFFFFFFFFFFFFFFFFFFFFFFFFFFFFFFFFFFFFFFFFFFFFFFFFFFFFFFFFFFFFFFF:FFF:FFFFFFFFFFFFFFFFFFFFF:FFFFFF:FFFFFFFFFFFFFFFFFFFF,F:,:FF,
@A00769:42:HV3CFDRXX:1:2101:9498:2691 1:N:0:TCCTGGTTGT+TGCCGGTCAG
GTGTCAGCAGCCGCGGTAATACGTATGTTCCAAGCGTTATCCGGATTTATTGGGCGTAAAGCGAGCGCAGACGGTTATTTAAGTCTGAAGTGAAAGCCCTCAGCTCAACTGAGGAATTGCTTTGGAAACTGGATGACTTGAGTGCAGTAGAGGAAAGTGGAACTCCATGTGTAGCGGTGAAATGCGTAGATATATGGACGAACACCAGTGGCGAAGGCGGCTTTCTGGACTGTAACTGACGTTGAGGATCG
+
::F,F:FF:::F:,:,FFFFFFF:F:FF:F:FFF::FF:F::FFFFF,FF:FF::FFFFFFFFFF,FFFFFFFF,F:FFFFFFF::FFF,FFFF,FF,:F:FF:FFFFF,FFFFFFFF:FFF,FFFFFFF::F,F,FFFFFFFFFF:FF,FFFF,F,FF:,:FFFFFFF:FFFFFFFF,F:,FF::FF,:F,FFFFFF,FF,,FFFFFF:FFFFF:,FFFFF,F:FFF,FFFFF,,FFFF:,F,FF:,FF,
@A00769:42:HV3CFDRXX:1:2101:26684:2769 1:N:0:TCCTGGTTGT+TGCCGGTCAG
GTGCCAGCAGCCGCGGTAATACGTAGGGTGCGAGCGTTAATCGGAATTACTGGGCGTAAAGCGTGCGCAGGCGGTTATGTAAGACAGGTGTGAAATCCCCGGGCTTAACCTGGGAACTGCGCTTGTGACTGCATAACTCGAGTGTGGCAGAGGGGGGTGGAATTCCACGTGTAGCAGTGAAATGCGTAGAGATGTGGAGGAACACCGATGGCGAAGGCAGCCCCCTGGGTCAACACTGACGCTCATGCACG
+
FFFFFFFFFFFFFFFFFFFFFFFFFFFFFFFFFFFFFFFFFFFFFFFFFFFFFFFFFFFFFFFFFFFFFFFFFFFFFFFF::FFFFFFFFFFFFFFFFFFFFFFFFFF:FFFFFFFFFFFFFFFFFFFFFFFFFFFFFFFFFFFFFFF,F:FFFFFF:FFFFFFFFFFFFFFFFFFFFFFFFFF,FFFFFFF:FFFFFFFFFFFFFFFFFFFFFFFFF:FFFFFFFF:FFF,FFFFF:FFFF,F,::FFF,
@A00769:42:HV3CFDRXX:1:2101:18267:2785 1:N:0:TCCTGGTTGT+TGCCGGTCAG
GTGTCAGCCGCCGCGGTAACCCCATGGCGCATTAGATACCCGAGTAGTCCCTTCTCTTATACACATCTCCGAGCCCACGAGACTCCTGGTTGTATCTCGTATGCCGTCTTCTGCTTGAATAAGGTGGGGGGGGGGGGGGGGGGGGGGGGGGGGGGGGGGGGGGGGGGGGGGGGGGGGGGGGGGGGGGGGGGGGGGGGGGGGGGGGGGGGGGGGGGGGGGGGGGGGGGGGGGGGGGGGGGGGGGGGGGGGGG
+
FFFFFFFFFFFFFFFFFFFFFFFFFFFFFFFFFFFFFFFF:FFFF:FFFFF,FFFFFFFFFFFFFFF:FFFFFFFFFFFFFFFFFFFFFF:FFFFF,:FF::,,FFFFFFFFF,:FF:F,,,,F,FFFFFFFFFFFFFFFFFFFFFFFFFFFFFFFFFFFFFFF:FFFFFFFFFFFFFFFFFFFFFFFFFFFFFFFFFFFFFFFFFFFFFFFFFFFFFFFFFFFFFFFFFFFFFFFFFFFFFFFFFFFFFF
@A00769:42:HV3CFDRXX:1:2101:25400:2801 1:N:0:TCCTGGTTGT+TGCCGGTCAG
GTGCCAGCCGCCGCGGTAATACGTAGGGTGCAAGCGTTATCCGGATTTACTGGGTGTAAAGGGAGCGTAGGTGGCATGGTAAGCCAGAAGTGAAAACCCAGGGCTCAACTCTGTGGATTGCTTTTGGAACTATCAAGCTAGAGTGCTGGAGGGGTAAGCGGAATTCCTAGTGTAGCGGTGAAATGCGTAGATATTAGGAGGACCACCGGTGGCGAAGGCGGCTTACTGGACAGAAACTGACACTGAGGCT
+
FFFFFFFFFFFFFFFFFF:FFFFFFFFFFFFFFFFFFFFFFFFFFFFFFFFFFFFFFFFFFFFFFFFFFFFFFFFFFFFFFFFFFFFFFFFFFFFFFFFFFFFFFFFFFFFFFFFFFFFFFFFFFFFFFFFFFFF:FFFFFFFFFF:FFFFFFFFFFFFFFFFFFFFFFFFFFFFFFFFFFFF:FFFFFFFFF,FFF:FF:F,FFFFFFFFFFFFFFFF,FF:FFFFFFFFFFFFFFF,FFFFF,FF:FF
@A00769:42:HV3CFDRXX:1:2101:25608:2879 1:N:0:TCCTGGTTGT+TGCCGGTCAG
GTGTCAGCCGCCGCGGTAATACGTATGTTCCAAGCGTTATCCGGATTTATTGGGCGTAAAGCGAGCGCAGACGGTTATTTAAGTCTGAAGTGAAAGCCCTCAGCTCAACTGAGGAATTGCTTTGGAAACTGGATGACTTGAGTGCAGTAGAGGAAAGTGGAACTCCATGTGTAGCGGTGAAATGCGTAGATATATGGAAGAACACCAGTGGCGAAGGCGGCTTTCTGGACTGTAACTGACGTTGAGGCTCG
+
FFFFFFFFFFFFFFFFFFFFFFFFFFFFFFFFFFFF,:FFFFFFFFFFFFFFFFFFFFFFFFFFFFFFFFFFFF:FFFFFFFFFFFFFFFFFFFFFFFFFFFFFFFFFFFFFFFFFF:FFFFFFFF:FFFFFFFFFFF:FFFFFFFFFFFFFFFFFFFFFFFFFFF:FFFFFFFFFFFFFFFFFFFFFFFFFFFFFFFFFFFFFFFFFFFFFFFFFFFFFFFFFFFF:FFFFFFFFFFFFFFFFFF,FFFF
@A00769:42:HV3CFDRXX:1:2101:3260:2942 1:N:0:TCCTGGTTGT+TGCCGGTCAG
GTGCCAGCCGCCGCGGTAATACGTATGTTCCAAGCGTTATCCGGATTTATTGGGCGTAAAGCGAGCGCAGACGGTTATTTAAGTCTGAAGTGAAAGCCCTCAGCTCAACTGAGGAATTGCTTTGGAAACTGGATGACTTGAGTGCAGTAGAGGAAAGTGGAACTCCATGTGTAGCGGTGAAATGCGTAGATATATGGAAGAACACCAGTGGCGAAGGCGGCTTTCTGGACTGTAACTGACGTTGAGGCTCG
+
FFFFFFFFFFFFFFFFFFFFFFFFFFFFFFFFFFFFFF:FFFFFFFFFFFFFFFFFFFFFFFFFFFFFFFFFFFFFFFFFFFFFFFFFFFFFFFFFFFFFFFFFFFFFFF:FFFFFFFFFFFFFFFFFFFFFF:FFFFFFFFFFFFFFFFFFFF:FFFFF:FFFFFFFFFFFFFFFFFFFFFFFFFFFFF:FFFFFFFFFFFFFF,F:FFF:F,FFFFFFFFFFFFFFFFFFFFFFF,,:FFF:F,,FFF,
@A00769:42:HV3CFDRXX:1:2101:13702:2957 1:N:0:TCCTGGTTGT+TGCCGGTCAG
GTGTCAGCAGCCGCGGTAATACGTAGGTGGCAAGCGTTATCCGGAATGATTGGGCGTAAAGGGTGAGCAGGCGGTTCTTCAAGTCATGAGTGAAAGGCAGAAGCCTAACTTCTGTTGGCTGATGAGACTGGAGAACTTGAGTACAGGAGAGGGCGGCGGAACTCCATGTGTAGCGGTAAAATGCGTAGAGATATGGAAGAACACCAGTGGCGAAGGCGGCCGCCTGGACTGAAACTGACGCTCAGGCACGA
+
FFFFFFFFFFFFFFFFFFFFFFFFFFFFFFFFFFFFFFFFFFFFFFFFFFFFFFFFFFF:FFFFFFFFFFFFFFFFFFFFFFFFFFFFFFFFFFFFFFFFFFFFFFFFFFFFFFFFFFFFFFFFFFFFFFFFFFFFFFFFFFFFFF:FFFFFFFFFFFFF:FFFFFFFFFF:FFFFFFFF:FFFFFFFFFFFFFFFFFFF:FFFFFF,F,FFFFFFFF:FFFFFFFFFF,FF,FFFFFF:FFFF,,F,FFF
@A00769:42:HV3CFDRXX:1:2101:19144:3051 1:N:0:TCCTGGTTGT+TGCCGGTCAG
GTGTCAGCAGCCGCGGTAATACGTATGTTCCAAGCGTTATCCGGATTTATTGGGCGTAAAGCGAGCGCAGACGGTTATTTAAGTCTGAAGTGAAAGCCCTCAGCTCAACTGAGGAATTGCGTTGGAAACTGGATGACTTGAGTGCAGTAGAGGAAAGTGGAACTCCATGTGTAGCGGTGAAATGCGGAGATATATGGAAGAACACCAGTGGCGAAGGCGGCTTTCTGGACTGTAACTGACGTTGAGGCTCG
+
FFFFFFFFFFFFFFFFFFFFFFFFFFFFFFFFFFFF,FFFFFFFFF:FF:FFFFFFFFFFFFFFFFFFFF::FFFFFFFFFFFFFFFFFFFFFFFFFFFFFFFFFFFFFFFFFFFF:FF:,FFFFFFFFFFFFFFF:F:,FFFF:FFFF:FFFFFFFFFFFF:FFF:FF:FFFFFFF,FFFF,FFF,FF:F:FFFFFFFFFFF,F,FFFFFF:,,FF:F::F:F,,:FF,FFFFF:,,,:,::FFFF,,,F
@A00769:42:HV3CFDRXX:1:2101:28185:3051 1:N:0:TCCTGGTTGT+TGCCGGTCAG
GTGCCAGCCGCCGCGGTAATACGTATGTTCCAAGCGTTATCCGGATTTATTGGGCGTAAAGCGAGCGCAGACGGTTATTTAAGTCTGAAGTGAAAGCCCTCAGCTCAACTGAGGAATTGCTTTGGAAACTGGATGACTTGAGTGCAGTAGAGGAAAGTGGAACTCCATGTGTAGCGGTGAAAGGCGTAGGTATCTGGAAGAACACCAGTGGCGAAGGCGGCGGTCTGGACTGTAACTGACGGTGAGGCTCG
+
FF:FFFFFFFFFFFFFFFFFFFFFFFFFFFFFFFFFFFFF:FFFF:FFFFFFFFFFFFFFFFF:FFFFFFFFFF::FF:FFFFFF:FFFFFFFFFFFFFFFFF:FF:F::F:FFFF,FFF,F,FFF:F::FFFFF:F,,F:FFFF,F,FF:FFFF:FFFFF:F,,::,F,FF:FFFF:F,:,,FFF,,F,,,:,,FFF:F:::,F::FFFFFF,,F::FF:,,:::FFF,,FF,,,,F,,F,,F,F:F,:F
@A00769:42:HV3CFDRXX:1:2101:19271:3082 1:N:0:TCCTGGTTGT+TGCCGGTCAG
GTGTCAGCAGCCGCGGTAATACGTATGTTCCAAGCGTTATCCGGATTTATTGGGCGTAAAGCGAGCGCAGACGGTTATTTAAGTCTGAAGTGAAAGCCCTCAGCTCAACTGAGGAATTGCTTTGGAAACTGGATGACTTGAGTGCAGTAGAGGAAAGTGGAACTCCATGTGTAGCGGTGAAATGCGTAGATATATGGAAGAACACCAGTGGCGAAGGCGGCTTTCTGGACTGTAACTGACGTTGAGGCTCG
+
FFFFFFFF:FFFFFFFFFFFFFFFFFF,FFFFFFFFFF,FFFFFFFF:FFFFFFFFFFFFFFFFFFFFFFFFFF::FFFFFFFFFFFFFFFFFFFFFFFFFFFFFFFFF:FFFF,FFFFFF:F:FFFFFFFFFFFFFFFFFFFFF:FFFFFFFFFFF:FFFFFFFF,,FFFFFFFFFFFFFFFFFFF,FF:FFFFFFF:FFFFFFFFFFFFFFF:FFFFFFFFFFFFFFFFFFFFFFFFFFFFFFFFFFFF
@A00769:42:HV3CFDRXX:1:2101:28664:3129 1:N:0:TCCTGGTTGT+TGCCGGTCAG
GTGTCAGCAGCCGCGGTAATCCATTAGATACCCTAGTAGTCC
+
FFFFFFFFFFFFFFFFFFFFFF:,FFFFFFFFFFFFFFFFFF
@A00769:42:HV3CFDRXX:1:2101:9100:3192 1:N:0:TCCTGGTTGT+TGCCGGTCAG
GTGTCAGCCGCCGCGGTAATACGTATGTTCCAAGCGTTATCCGGATTTATTGGGCGTAAAGCGAGCGCAGACGGTTATTTAAGTCTGAAGTGAAAGCCCTCAGCTCAACTGAGGACTTGCTTTGGAAACTGGATGACTTGAGTGCAGTAGAGGAAAGTGGAACTCCATGTGTAGCGGTGAAATGCGTAGATATATGGAAGAACACCAGTGGCGAAGGCGGCTTTCTGGACTGTAACTGACGTTGAGGCTCG
+
FFFFF,FFF,FFFFFFF:FFFFFFFFFFFFFFF:FF:FFFFFFFFFFFFF,:FFFFFFFF:FFF:FFFFFFF:F:FFFFFFFFFFF:,FF:,FFFF:FFFFFFFFF::F,F:F::,::FFF,F,FFFFF,FF,FFFFF:FFF:F::FFFFFF:F::,FFFFFFFFFF:FFFFFFF,FFFFFFFFF:,FFFF,F:::FF,FFFFFFFF,FF,F:FFFFFF:FF,FFFF,FFF,FFF:F:FF:FFFFF,FFF,
@A00769:42:HV3CFDRXX:1:2101:4101:3208 1:N:0:TCCTGGTTGT+TGCCGGTCAG
GTGTCAGCAGCCGCGGTAATACGTAGGTGGCAAGCGTTGTCCGGATTTATTGGGCGTAAAGCGAGCGCAGGCGGTTTTTTAAGTCTGATGTGAAAGCCCACGGCTCAACCATGGAGGGTCATTGGAAACTGGAAAACTTGAGTGCAGAAGAGGAAAGTGGAATTCCATGTGTAGCGGTGAAATGCGCAGAGATATGGAGGAACACCAGTGGCGAAGGCGACTTTCTGGTCTGTAACTGACGCTGATGTGCG
+
FFFFFFFFFFFFFFFFFFFFFFFFFFFFFFFFFFFFFFF:FFFFFFF:FFFFFFFFFFFFFFFFFFFFFFFFFFFFFFFFFFFFFFFFFFFFFFFFFFFFFFFFFFFFFFFFFFFFFFFFFFFFFFFF:FFFFFF:FFFFFFFFFFFF,FFFFFF,FFFFF:FFFFFFFFFF::FFFFFF:,FFFFFFF:FFFFFFFFFFFFFFF,,FFF,FFFFFFF,:FFFFFFF:FFFFFFFFFFFFFF:FFFFFF:F
@A00769:42:HV3CFDRXX:1:2101:6542:3239 1:N:0:TCCTGGTTGT+TGCCGGTCAG
GTGTCAGCCGCCGCGGTAAGAGCCAAGATACAGTCCTGGCATTAGATACCCGGGTAGTCC
+
FFFFFFFFFFFFFFFFFFFFFFFFFFFFFFFFFFFFFFFFFFFFFFFFF:FFFFFFFFFF
@A00769:42:HV3CFDRXX:1:2101:21233:3255 1:N:0:TCCTGGTTGT+TGCCGGTCAG
GTGTCAGCAGCCGCGGTAATACGTATGTTCCAAGCGTTATCCGGATTTATTGGGCGTAAAGCGAGCGCAGACGGTTATTTAAGTCTGAAGTGAAAGCCCTCAGCTCAACTGAGGAATTGCTTTGGAAACTGGATGACTTGAGTGCAGTAGAGGAAAGTGGAACTCCATGTGTAGCGGTGAAATGCGTAGATATATGGAAGAACACCAGTGGCGAAGGCGGCTTTCTGGACTGTAACTGACGTTGAGGCTCG
+
FFFFFFFFFFFFFFFFFFFFFFFFFFFFFFFFFFFFFF,FFFFFF:FFFFFFFFFFFFFFFFFFF:FFFFFFFFFF:FFFFFFFFFFFFFFFFFFFFFFFFFFFFFFFFFFFFFF:FFFFFFFFFFFFFFFFFFFFFFFFFFFFFFFFFFFFFFFFFFFFF:FFFFFFFFFFFFFFFFFFFFFFFFFFFFFFFFFFFFFFFFF:FFFFFFFFFFFFFFFFFFFFFFFF:FF:FFFFFFFFF,FFFFFFFF:
@A00769:42:HV3CFDRXX:1:2101:28592:3286 1:N:0:TCCTGGTTGT+TGCCGGTCAG
GTGTCAGCAGCCGCGGTAATCCATTAGATACCCTAGTAGTCC
+
F,:FFFFFFF:,FFFF,F,FF::F,FFFFFFFFFFFFFF:F,
@A00769:42:HV3CFDRXX:1:2101:4282:3302 1:N:0:TCCTGGTTGT+TGCCGGTCAG
GTGTCAGCAGCCGCGGTAATACGTATGGAGCAAGCGTTATCCGGATTTACTGGGTGTAAAGGGAGCGTAGGCGGCAGGGCAAGTCTGATGTGAAACTCCGGGGCTCAACCCCGGACTTGCATTGGAAACTGTCAGGCTGGAGTGCGGGAGAGGCAGGCGGAATTCCTAGTGTAGCGGTGAAATGCGTCGATAGTAGGAGGAACACCAGTGGCGAAGGCGGCCTGCTGGACCGTAACTGACGCTGAGGCTCG
+
FFFFFFFFFFFFFFFFFFFFFFFFFFFFFFFFFFFFFFFFFFFFFFFFFFFFFFFF,FFFFFFFFFFFFFFFFFFFFFFFFFFFFFFFFFFFFFFFFFFFFFFFFFFFFFFFFFFFFFFFFFFFFFFFFFFFFFFFFFFFFFFFFFFFFFFFFFFFFFFFFFFFF:FFFFFF,:FFFFFFF:F:FFF,FF,F,FFFFFFF:FFFF:FFFFFFFFFFFFFFFFFFF,FFFFFFFFFFFFFFFFFFFFFFFF:
@A00769:42:HV3CFDRXX:1:2101:10013:3302 1:N:0:TCCTGGTTGT+TGCCGGTCAG
GTGTCAGCAGCCGCGGTAATACGTATGTTCCAAGCGTTATCCGGATTTACTGGGCGTAAAGCGAGCGCAGACGGTTATTTAAGTCTGAAGTGAAAGCCCTCAGCTCAACTGAGGAATTGCTTTGGAAACTGGATGACTTGAGTGCAGTAGAGGAAAGTGGAACTCCATGTGTAGCGGTGAAATGCGTAGATATATGGAAGAACACCAGTGGCGAAGGCGGCTTTCTGGACTGTAACTGACGTTGAGGCTCG
+
FFFFFFFFFFFFFFFFFFFFFFFFFFFFFFFFFFFF,FFFFFFFFFFFFFFFFFFFFFFFFFFFFFFFFFFFFFFFFFFFFFFFFFF:FFFFFFFFFFFFFFFFFFFFFFFFFFFFFFFFFFFFFFFFFFFFFFFFFFF:FFFFFFFFFFFFFFFFFFFFFFFFFFFFFFFFFFFFFFFFFFFFFF:FFFFFFFFFFFFFFFFFFFFFFFFF:FFFFFFFFFFF:FFFFFF,FFFFFFFFFFFFFF,FFFF
@A00769:42:HV3CFDRXX:1:2101:7726:3317 1:N:0:TCCTGGTTGT+TGCCGGTCAG
GTGCCAGCAGCCGCGGTAATACGTAGGTGGCAAGCGTTATCCGGAATGATTGGGCGTAAAGGGTGAGCAGGCGGTTCTTCAAGTCATGAGTGAAAGGCAGAAGCTTAACTTCTGTTGGCTGATGAGACTGGAGAACTTGAGTACAGGAGAGGGCGGCGGAACTCCATGTGTAGCGGTAAAATGCGTAGAGATATGGAAGAACACCAGTGGCGAAGGCGGCCGCCTGGACTGAAACTGACGCTCAGGCACGA
+
FFFFFFFFFFFFFFFFFFFFFFFFFFFFFFFFFFFFFFFFFFFFFFFFFFFFFFFFFFFFFFFFFFFFFFFFFFFFFFFFFFFFFFFFFFFFFFFFFFFFFFFFF:FFFFFFFFFFFFFFFFFFFFFFFFFFFFFFFFFFFFFFFFFFFFF:FFFFFFFF:FFFFFFFFFFFFFFFF:FFFFFFFFFFFFFF,FFFF::FFFFFFFFFFFF:FFF:F:FFFFFFF,FFF:FFFFFFFFF,FFFFF,F:F:F
@A00769:42:HV3CFDRXX:1:2101:21034:3349 1:N:0:TCCTGGTTGT+TGCCGGTCAG
GTGTCAGCAGCCGCGGTAATCCATTAGATACCCCAGTAGTCC
+
FFFFFFFFFFFFFFFFFFFFFF::FFFFFFFFFFFFFFFFFF
@A00769:42:HV3CFDRXX:1:2101:2663:3380 1:N:0:TCCTGGTTGT+TGCCGGTCAG
GTGTCAGCAGCCGCGGTAATACGTATGTTCCAAGCGTTATCCGGATTTATTGGGCGTAAAGCGAGCGCAGACGGTTATTTAAGTCTGAAGTGAAAGCCCTCAGCTCAACTGAGGAATTGCTTTGGAAACTGGATGACTTGAGTGCAGTAGAGGAAAGTGGAACTCCATGTGTAGCGGTGAAATGCGTAGATATATGGAAGAACACCAGTGGCGAAGGCGGCTTTCTGGACTGTAACTGACGTTGAGGCTCG
+
FFFFFFFFFFFFFFFFFFFFFFFFFFFFFFFFFFFFFF:FFFFFFFF:FFFFFFFFFFFFFFFFFFFFFFFFFFFFFFFFFFFFFFFFFFFFFFFFFFFFFFFFFFFFFFFFF::,FFFFF:FFFFFFFFFFFFFFFFFFFFFFFFFFFFFFFFFFFFFFF:FFFFFFFFFF:FF:FFFFF:FFFFF:FFFFFFFFFFFFFFFFFFFFFFFFFFFF:F,FFFFFFFFFFFFFFFFFFFFF:FFFFF:FFF,
@A00769:42:HV3CFDRXX:1:2101:14091:3411 1:N:0:TCCTGGTTGT+TGCCGGTCAG
GTGCCAGCCGCCGCGGTAATACGTAGGTGGCAAGCGTTATCCGGAATGATTGGGCGTAAAGGGTGAGCAGGCGGTTCTTCAAGTCATGAGTGAAAGGCAGAAGCTTAACTTCTGTTGGCTGATGAGACTGGAGAACTTGAGTACAGGAGAGGGCGGCGGAACTCCATGTGTAGCGGTAAAATGCGTAGAGATATGGAAGAACACCAGTGGCGAAGGCGGCCGCCTGGACTGAAACTGACGCTCAGGCACGA
+
FFFFFFFFFFFFFFFFFFFFFFFFFFFFFFFFFFFFFFFFFFFFFFFFFFFFFFFFFFFFFFFFFFFFFFFFFFFFFFFFFFFFF:FF,FFF:F,FF:FFF,FFFFFFFFFFFFF:FF:FFFFFFFFFFFFFFFF:FFFFFFFFFFFFFFFFFFF:FFFFFFFFFFFFFFFF,FFFFFF:FF:FFFFFFFF:FF:F:FFF:FFFF:FFFFFFFF,FFFF:F,F:F,FFFFF:,FF:F,F,FFFFF,FFFFF
@A00769:42:HV3CFDRXX:1:2101:26386:3411 1:N:0:TCCTGGTTGT+TGCCGGTCAG
GTGTCAGCCGCCGCGGTAATACGTATGTTCCAAGCGTTATCCGGATTTATTGGGCGTAAAGCGAGCGCAGACGGTTATTTAAGTCTGAAGTGAAAGCCCTCAGCTCAACTGAGGAATTGCTTTGGAAACTGGATGACTTGAGTGCAGTAGAGGAAAGTGGAACTCCATGTGTAGCGGTGAAATGCGTAGATATATGGAAGAACACCAGTGGCGAAGGCGGCTTTCTGGACTGTAACTGACGTTGAGGATCG
+
FFFFFFFFFFFFFFFFFFFFFFFFFFFFFFFFFFFFFFFFFFFFFFFFFFFFFFFFFFFFFFFFFFF:FFFFFFF:FFF:FFFFFFFFFFFFFFFFFFFFFFFFFFFF:FFFFFFFFFFF:FFF:FFFFFFFFFFFFFFFFFFFFFFFFFFFFFFFFFFFFFFFFF:FFFFFFF:FFFFFFFFFF:FFFFFFFFFFFFFFFFFFFFFFFF:FFFFFFFFFFF:F:F:FF,FFFFF,FFFF,FFFFF:,FF,
@A00769:42:HV3CFDRXX:1:2101:3748:3443 1:N:0:TCCTGGTTGT+TGCCGGTCAG
GTGCCAGCCGCCGCGGTAATACGTAGGTGGCAAGCGTTATCCGGATTTATTGGGCGTAAAGCGAGCGCAGGCGGGTTTTTAAGTCTGATGTGAAAGCCCTCGGCTTAACCGAGGAAGTGCATCGGAAACTGGGAAACTTGAGTGCAGAAGAGGACAGTGGAACTCCATGTGTAGCGGTGAAATGCGCAGATATATGGAAGAACACCAGTGGCGAGGGCGGCTGTCTGGTCTGTAACTGACGCTGAGGCTCG
+
FFFFFFFFFFFFFFFFFFFFFFFFFFFFFFFFFFFFFF:FFFFFFFFFFFFFFFFFFFFFFFFFFFFFFFFFFFFFFFFFFFFFFFFFFFFFFFFFFFFFFFFFFFFFFFFFFFFFFFFFFFFFFFFFFFFFFFFFFFFFFFFFFFF,FFFFF:FFFFFFFFFFFFFFFFF:FFFFFFFFFFFFFFFFFFFFFFFFFF:F:FFFFFFFFFFFFF:FFFFFFFFFFFFFFFFFFFFFFFFFFFFFF:FFFF,
@A00769:42:HV3CFDRXX:1:2101:26964:3443 1:N:0:TCCTGGTTGT+TGCCGGTCAG
GTGCCAGCCGCCGCGGTAACCCCATGGCGCATTAGAAACCCGGGTAGTCCCTGTTCTTATACACATCTCCGAGCCCACGAGACTCCTGGTTGTATCTCGTATGCCGTCTTCTGCTTGAAAAGGGGGGGGGGGGGGGGGGGGGGGGGGGGGGGGGGGGGGGGGGGGGGGGGGGGGGGGGGGGGGGGGGGGGGGGGGGGGGGGGGGGGGGGGGGGGGGGGGGGGGGGGGGGGGGGGGGGGGGGGGGGGGGGGG
+
FFFFFFFFFFFFFFFFFFFFFFFFFFFFFFFFFFFF:FFFFFFFFFFFFFFFFFFFFFFFFFFFF:FF:FFFFFFFFFFFFFFFFFFFFFFFFFFF,FFF:FFFFFFF,F,FF::FF:,:,,,,FFFFFFFFFFFFFFFFFFFFFFFFFFFFFFFFFFFFFFFFFFFFFFFFFFFFFFFFFFFFFFFFFFFFFFFFFFFFFFFFFFFFFFFFFFFFFFFFFFFFFFFFFFFFFFFFFFFFFFFFFFFFFFF
@A00769:42:HV3CFDRXX:1:2101:29035:3458 1:N:0:TCCTGGTTGT+TGCCGGTCAG
GTGTCAGCAGCCGCGGTAATACGTATGTTCCAAGCGTTATCCGGATTTATTGGGCGTAAAGCGAGCGCAGACGGTTATTTAAGTCTGAAGTGAAAGCCCTCAGCTCAACTGAGGAATTGCTTTGGAAACTGGATGACCTGAGTGCAGTAGAGGAAAGTGGAACTCCATGTGTAGCGGTGAAATGCGTAGATATATGGAAGAACACCAGTGGCGAAGGCGGCTTTCTGGACTGTAACTGACGTTGAGGCTCG
+
FF:FFFFFFFFFFFFF:FFFFFFFFFFFFFFFFFFFFFFFFFFFFFFFFFFFFFFFFFFFFFFFF:FFFFFFFF:FFFFFFFFFFFFFFFFFFFFFFFFFFFFFFFFFFFFFFFF:FFFFFFFFFFFFFFFFFFFFFFFFFFFFFFFFFFFFFFFFFFFFFFFFFFFFFFFFFFFFFFFFFFFFFFFFFFFFFFFFFFFFFFFFFFFF:FFFFFFFFFFFFFFFFFFFFFFFF::FFFFFF:FFF,FFFF,
@A00769:42:HV3CFDRXX:1:2101:21594:3474 1:N:0:TCCTGGTTGT+TGCCGGTCAG
GTGTCAGCAGCCGCGGTAACACATTAGAAACCCTCGTAGTCCCTGTCTCTTAACACATCTCCGAGCCCACGAGACTCCTGGTTGTATCTCGTATGCCGTCTTCTGCTTGAATAGGGGGGGGGGGGGGGGGGGGGGGGGGGGGGGGGGGGGGGGGGGGGGGGGGGGGGGGGGGGGGGGGGGGGGGGGGGGGGGGGGGGGGGGGGGGGGGGGGGGGGGGGGGGGGGGGGGGGGGGGGGGGGGGGGGGGGGGGG
+
FFFFFFFFFFFFFFFFFFFFFFFFFFFFFFFFFFFFFFF:FFFFFFFFFFFFFFFFF:FFFFFFFFFFFFFFFFFFFF:FF,FFFFFF:,FF,FF:FFFFFF:FF,F,F,F,:,F,:FFFFFFFFFFFFFFFFFFFFFFFFFFFFFFFFFFFFFFFFFFFFFFFFFFFFFFFFFFFFFFFFFFFFFFFFFFFFFFFFFFFFFFFFFFFFFFFFFFFFFFFFFFFFFFFFFFFFFFFFFFFFFFFFFFFFFF
@A00769:42:HV3CFDRXX:1:2101:26919:3490 1:N:0:TCCTGGTTGT+TGCCGGTCAG
GTGCCAGCCGCCGCGGTAACCCCATGGCGCATTAGAAACCCGGGTAGTCCCTGTTCTTATACACATCTCCGAGCCCACGAGACTCCTGGTTGTATCTCGTATGCCGTCTTCTGCTTGAAAAGGGGGGGGGGGGGGGGGGGGGGGGGGGGGGGGGGGGGGGGGGGGGGGGGGGGGGGGGGGGGGGGGGGGGGGGGGGGGGGGGGGGGGGGGGGGGGGGGGGGGGGGGGGGGGGGGGGGGGGGGGGGGGGGGG
+
:FFFFFFFFFFFFFFFFFFFFFFFFFFFFFFFFFFF,FFFFFFFFFFFFFFFFFFFFFFFFFFFF:FFFFFFFFFFFFFFFFFFFFFFFF:FFFFF::FFFFFFFF:FFF:FFFF,F:F,,,,::FFFFFFFFFFFFFFFFFFFFFFFFFFFFFFFFFFFFFFFFFFFFFFFFFFFFFFFFFFFFFFFFFFFFFFFFFFFFFFFFFFFFFFFFFFFFFFFFFFFFFFFFFFFFFFFFFFFFFFFFFFFFFF
@A00769:42:HV3CFDRXX:1:2101:29758:3552 1:N:0:TCCTGGTTGT+TGCCGGTCAG
GTGCCAGCCGCCGCGGTAATACGTATGTTCCAAGCGTTATCCGGATTTATTGGGCGTAAAGCGAGCGCAGACGGTTATTTAAGTCTGAAGTGAAAGCCCTCAGCTCAACTGAGGAATTGCTTTGGAAACTGGATGACTTGAGTGCAGTAGAGGAAAGTGGAACTCCATGTGTAGCGGTGAAATGCGTAGATATATGGAAGAACACCAGTGGCGAAGGCGGCTTTCTGGACTGTAACTGACGTTGAGGCT
+
FFF:FFFFFFFFFFFFFFFFFFF:FFFFFFFFFFFF,FFFFFFFFFFFF,FFFFFF:FFFFFFFFFFFFF,FFFF,FFFFFFFFFFF:FFFFFFFFFFFFF,FFFFFF:FFFF:FF:FFF:FFF,FFF:F:FF:FFFFFFFFFFF:F,FF,FFFFFFFFFFFFFFF:FFFFFFFFFFFFFFFFFFFFFFFFFFFFFFFF:FFFFF,F:FFFFFFFFFFF:FF,FFFF:F:FFFFF:FFFFF,::FF,:,
@A00769:42:HV3CFDRXX:1:2101:8811:3599 1:N:0:TCCTGGTTGT+TGCCGGTCAG
GTGTCAGCAGCCGCGGTAATTAGAAACCCTAGTAGTCC
+
FFFFFFFFFFFFFFFFFFF:FFFFFFFFFFFFFFFFFF
@A00769:42:HV3CFDRXX:1:2101:28284:3630 1:N:0:TCCTGGTTGT+TGCCGGTCAG
GTGCCAGCAGCCGCGGTAATACGTATGTTCCAAGCGTTATCCGGATTTATTGGGCGTAAAGCGAGCGCAGACGGTTATTTAAGTCTGAAGTGAAAGCCCTCAGCTCAACTGAGGAATTGCTTTGGAAACTGGATGACTTGAGTGCAGTAGAGGAAAGTGGAACTCCATGTGTAGCGGTGAAATGCGTAGATATATGGAAGAACACCAGTGGCGAAGGCGGCTTTCTGGACTGTAACTGACGTTGAGGCTCG
+
FF,F:FFF:FFFFFFFF,FFFFFFFFFFFFFF:FFF:FFFFFFFFF,FF:FFFFFFF:FFFFFFFFFFFFFFFF:F,FFFFFFF:FFFFFFFFFFFFFFFFFFFFF:FF:FFFFFF:FF:FFFFFFFFFFFFFFFFFFFFFFFFFFFFFFF:FF,FFFFFFFFFFFFFFFFFFFFFFFFFFFFFFF:FFFFFFFFFFFFFFFFFFFFFFFFFFFFFFFF:FF:FFFFFF:FFFFFFFFFFFFFFFFFF:FF
@A00769:42:HV3CFDRXX:1:2101:20518:3740 1:N:0:TCCTGGTTGT+TGCCGGTCAG
GTGCCAGCCGCCGCGGTAATACGTAGGTGGCAAGCGTTACCCGGAATTATTGGGCGTAAAGCGCGCGTAGGCGGTTTTTTAAGTCTGATGTGAAAGCCCACGGCTCAACCGTGGAGGGTCATTGGAAACTGGAAAACTTGAGTGCAGAAGAGGAAAGTGGAATTCCATGTGTAGCGGTGAAATGCGCAGAGAGATGGAGGAACACCAGTGGCGAAGGCGACTTTCTGGTCTGTAACTGACGCTGATGTGCG
+
,:,FFF,FFFFFF:F:FFFFF:FFF:,FFFFFFFF:FFF:FFFFFF:FFFFFF,:FFFF:FF,FF,,F:F:FFFFFF:FF,FFFFFFFFF::FF,F,F,FFF,,F:FF::FF,:FFFFF,F,FFF:F:,F,FFFFFFFF,:FFFFFFFFFFF,FF,:FFFFFF:FFFF,,:FFFF:FFFF:F,FF:FF:FFF,FF,FF::FF::F,FF,,,,::FF,:FF,:FFF,FFF,F:F::FFFF,,,:::F:FFF:
@A00769:42:HV3CFDRXX:1:2101:10104:3771 1:N:0:TCCTGGTTGT+TGCCGGTCAG
GTGTCAGCAGCCGCGGTAATACGTATGTTCCAAGCGTTATCCGGATTTATTGGGCGTAAAGCGAGCGCAGACGGTTATTTAAGTCTGAAGTGAAAGCCCTCAGCTCAACTGAGGAATTGCTTTGGAAACTGGATGACTTGAGTGCAGTAGAGGAAAGTGGAACTCCATGTGTAGCGGTGAAATGCGTAGATATATGGAAGAACACCAGTGGCGAAGGCGGCTTTCTGGACTGTAACTGACGTTGAGGCTCG
+
FFFFFFFFFFFFFFFFFFFFFFFFFFFFFFFFFFFFFFFFF:FFFF:FFFFFFFFFFFFFFFFFFFFFFFFFFFFFFFF:FFFFFFFFFFFFFFFFFFFFFFFFFFFFFFFFFFFFFFFFFFFFFFFFFFFFFFFFFFFFFFFFFFFFF:FFFFFFF:FFFFFFF:FFF,FFF:FFFFF:FF,FF,FFFFFFFFF,:FFF,FFFF:FFF:,F,FFF,FF:FFFF:F,FFFF,:FFF:::F::FFF,,FFF,
@A00769:42:HV3CFDRXX:1:2101:18638:3771 1:N:0:TCCTGGTTGT+TGCCGGTCAG
GTGTCAGCCGCCGCGGTAATACGTATGTTCCAAGCGTTATCCGGATTTATTGGGCGTAAAGCGAGCGCAGACGGTTATTTAAGTCTGAAGTGAAAGCCCTCAGCTCAACTGAGGAATTGCTTTGGAAACTGGATGACTTGAGTGCAGTAGAGGAAAGTGGAACTCCATGTGTAGCGGTGAAATGCGTAGATATATGGAAGAACACCAGTGGCGAAGGCGGCTTTCTGGACTGTAACTGACGTTGAGGCTCG
+
FFFFFFFFFFFFFFFFFFFFFFFFFFFFFFFFFFFFFFFFFFFFFFFFFFFFFFFFFFFFFFFFFFFFFFFFFFFFFFFFFFFFFFFFFFFFFFFFFFFFFFFFFFFFFFFFFFFFFFFFFF:FFFFFFF:FFFF,FFFFFFF:FFFFFFFFFFFFFFFFFFFFFFFFFFFFFFFFFFFFFFFFFFFFFFFFFFFFFFFFFFFFFFFFFFFFFFFF:FFFFFFFFFFFFFF,:FFFFFFFFFFFFF:FFFF
@A00769:42:HV3CFDRXX:1:2101:28429:3850 1:N:0:TCCTGGTTGT+TGCCGGTCAG
GTGTCAGCAGCCGCGGTAATACGGAGGATTCAAGCGTTATCCGGATTTATTGGGTTTAAAGGGTGCGTAGGCGGTCGGATAAGTTAGAGGTGAAATCCCGAGGCTCAACTTCGGAATTGCCTCTGATACTGTTCGGCTAGAGAGTAGTTGCGGTAGGCGGAATGTATGGTGTAGCGGTGAAATGCTTAGAGATCATACAGAACACCAGTGGCGAAGGCGGCCGCCTGGCCTGTTACTGACGCTGAGGCACG
+
FF,FFFFFFFFFFFFFFFFFFFFFFFFFFFFFFFFFFFFFFFFFFFFFFFFFFFFF:FFFFFFFFFFFFFFFFFFFFFFFFFFFF,FFFFFFFFFFFFFF:FFFFFFFFFFF:FFFFFFFFFFFFFFFFFFFFFFFFFFFFFFFFFFFFFFFFFFFFFFFFFFFFFFFFFF:FFFFFFFFFFFFFF,FFFFFFFFFFFFFFFFFFF,FFFFFFFFFFFFFFFFFF:FFFFFFFF:FFF:FFFFFFFFFF:F
@A00769:42:HV3CFDRXX:1:2101:7979:3881 1:N:0:TCCTGGTTGT+TGCCGGTCAG
GTGTCAGCCGCCGCGGTAATACGTATGTTCCAAGCGTTATCCGGATTTATTGGGCGTAAAGCGAGCGCAGACGGTTATTTAAGTCTGAAGTGAAAGCCCTCAGCTCAACTGAGGAATTGCTTTGGAAACTGGATGACTTGAGTGCAGTAGAGGAAAGTGGAACTCCATGTGTAGCGGTGAAATGCGTAGATATATGGAAGAACACCAGTGGCGAAGGCGGCTTTCAGGACTGTAACTGACGTTGAGGCTCG
+
FFFFFFFFFFFFFFFF:FFFFFFFFFFFFFFFFFFFFFFFF:FFFFFFFFFFFFFFFFFFFFFFFFFFFFFFFFFFFFFFFFFFFFFFFFFF:FFFFFFFF:FFFFFFFFFFFFFFFFFFFF:FFFFFFFFFFFFFFFFFFFFFFFFFFFFFFFFFFFFFFFFFFFFFFFFFFFFFFFFF:FFFFFFFFFFFFFFFFFFFFFFFFFFFFFFFFFFFFFFFFFFFFF:FF:FFF:FFF:FF,:FFFF:FFFF
@A00769:42:HV3CFDRXX:1:2101:28456:3959 1:N:0:TCCTGGTTGT+TGCCGGTCAG
GTGTCAGCAGCCGCGGTAATACGGAGGATTCAAGCGTTAACCGGATTTATTGGGTTTAAAGGGAGCGAAGGCGGTCGGATAAGTTAGAGGTGAAATCCCGAGGCTCAACTTCGGAATTTCCTCTGATACTGTTCTGCTAGAGAGTAGTTGAGGTAGGAGGAATGTATGGTGTAGCGGTGAAATGCTTAGAGATCATAAAGAACACCAGTGGCGAAGGCGGCCGCCTGGCCTGTAACTGACGCTGAGGCACG
+
FF,FFFF::FFFFFFFFFFFFFFFF:::FFFFF:FF,FF,:F:FFFFFFFFFFF:,FFFFF,F,FFF,FFFFF:F,::FFFFFFFFFFFFFFFFFF:FF,F:FFFFFFF,FFFFFFFF,FFF:FFFFFFFF:,F,:F:FF:::F,FFF,F,FFF:,F:FFFFFF,,FFFFFFFFFFFFFFFFF:F:FFFF,FF,,FF,F:,FFFFFF:F,FFF:FF,FF:F,FFFFF:,F:,F,:FFFF:F:FFF:FF,F,
@A00769:42:HV3CFDRXX:1:2101:7744:3975 1:N:0:TGCTGGTTGT+GGCCGGTCAG
GTGTCAGCCGCCGCGGTAATACGTAGGTGGCAAGCGTTATCCGGATTTATTGGGCGTAAAGGGACCGCAGGCGGTCTTTTAAGTCTGATGTGAAAGCCTTCGGCTTAACCGGCGTGGTGCATTGGAAACTGGGAGACTTGAGTGCAGAAGAGGAGAGTGGAAGTCCATGTGTAGCGGTGAAATGCGTAGATATATGGAAGAACACCAGTGGCGGAGGCGGCTCTCTGGTCTGTAACTGACGCTGAGGGTCG
+
FFFFFFFF,FFFF:FFF,FFFFFFFFFFFFFFFFFFFF,FFFFFFFFFFFFFFFFFFFFFF,FF,FFFF:FFFFFFFFFFFFFFFFFFFFFFFFFFFF,,FFFFFFFFFFFF,FF,F,,FF,FFFFFF::FFFFFFFFFFFFFFFFFFFFFFFFFFF,FFFF,FFFFFFFFFFFFFFFFF,FFF:FF:FF,FFFFFFF,FF,FFFF:FFFFFF,:,FFFFFF,FFF:F,FFFF:FFFF,FFFFFF:,:F:F
@A00769:42:HV3CFDRXX:1:2101:13286:4022 1:N:0:TCCTGGTTGT+TGCCGGTCAG
GTGACAGCCGCCGCGGTAATCCATTAGATACCCCTGTAGTCC
+
,FF,FFFF:FFFFFFFFFFFFF:,FFFFFFFF:F,FF:FFFF
@A00769:42:HV3CFDRXX:1:2101:26295:4038 1:N:0:TCCTGGTTGT+TGCCGGTCAG
GTGTCAGCAGCCGCGGTAATACGTATGTTCCAAGCGTTATCCGGATTTATTGGGCGTAAAGCGAGCGCAGACGGTTATTTAAGTCTGAAGTGAAAGCCCTCAGCTCAACTGAGGAATTGCTTTGGAAACTGGATGACTTGAGTGCAGTAGAGGAAAGTGGAACTCCATGTGTAGCGGTGAAATGCGTAGATATATGGAAGAACACCAGTGGCGAAGGCGGCTTTCTGGACTGTAACTGACGTTGAGGCTCG
+
FFFFFFFFFFFFFFFFFFFFFFFFFFFFFFFFFFFFF:FFFFFF:,:F:FFFFFFFFFFFFFFFFFFFFFFFFFF:FFFFFFFFFFFFFFFFFFFFFFFFFFFFFFFFFFFFFFF:FFFFFFFFFFF:FFFFFFFFFFFFFFFFFFFF::FFFFF:F::FFFFFFFFFFFFFFFFF:FFFFFFFF:FF:FFFFFFFFFF:FFFFFFFF:F:FFFFFFFFFFF:FFF::FFF:FFFFFF:F,:,,FF,:FF,
@A00769:42:HV3CFDRXX:1:2101:29776:4085 1:N:0:TCCTGGTTGT+TGCCGGTCAG
GTGCAGCAGCCGCGGTAATACGTATGTTCCAAGCGTTATCCGGATTTATTGGGCGTAAAGCGAGCGCAGACGGTTATTTAAGTCTGAAGTGAAAGCCCTCAGCTCAACTGAGGAATTGCTTTGGAAACTGGATGACTTGAGTGCAGTAGAGGAAAGTGGAACTCCATGTGTAGCGGTGAAATGCGTAGATATATGGAAGAACACCAGTGGCGAAGGCGGCTTTCTGGACTGTAACTGACGTTGAGGCTCGA
+
FF,FFFFFFFFFFFFFFFFFFF:FFFFFFFFFFFFFF:FFFFFFFFFFFFFFFFFFFFF:FFFFFFFFFFFFF:FFFFFFFFFFFFFFFFFFFFFFFFFFFFFFFFFF:FFFFF,FFFFFFFFFFFFFFFFFFFFFFFFFFFFFFFF:FFFFFFFFFFFF:FF:FFFFF:FFFFFFFFFFFF,FFFFFFFFFFF:FF:FFF,F:F:F:FFFFFF:FFF:FF,FFFFFFFFFF:FF:FFF:FFFF::FFF:F
@A00769:42:HV3CFDRXX:1:2101:25581:4116 1:N:0:TCCTGGTTGT+TGCCGGTCAG
GTGCCAGCAGCCGCGGTAATACGTATGTTCCAAGCGTTATCCGGATTTAGTGGGCGTAAAGCGAGCGCAGACGGTTATTTAAGTCTGAAGTGAAAGCCCTCAGCTCAACTGAGGAATTGCTTTGGAAACTGGATGACTGGAGTGCAGTAGAGGAAAGTGGAACTCCATGTGTAGCGGTGAAATGCGTAGATATATGGAAGAACACCAGTGGCGAAGGCGGCTTTCTGGACTGTAACTGACGTTGAGGCTCG
+
:FFFFFFF:,FFFFF:F,::FFFFFFFFFFFF:FFFF:,:F:FFFFFFF,FFFFF:FFFFFFF,F:FFFF:FFFFFFFFFFFF:F:FFFFFFF::FFF:FFFFFFF:FF,FFF:FF,,:::F,FFFFF:FFFFFFFFF,FFFFFFFFFFF:FFF,FFF,FF:FFFFFF:F:FFFFFFFFFFFFFFF:FFFFF:FF:,FFF:FF:FFFFF,FFFFFF,F:,,F,,FFFFF,FFFF,FFFF::,FFFF,F:F,
@A00769:42:HV3CFDRXX:1:2101:32398:4116 1:N:0:TCCTGGTTGT+TGCCGGTCAG
GTGTCAGCCGCCGCGGTAATACGTAGGTGGCAAGCGTTGTCCGGATTTATTGGGCCTAAAGCGAGCGCAGGCGGTTTTTTAAGTCTGATGTGAAAGCCTTCGGCTTAACCGGAGAAGTGCATCGGAAACTGGGAGACTTGAGTGCAGAAGAGGACAGTGGAACTCCATGTGTAGCGGTGGAATGCGTAGATATATGGAAGAACACCAGTGGCGAAGGCGGCTGTCTAGTCTGTAACTGACGCTGAGGCTCG
+
F:,FFFFFFFFFFFFFF,:FFFFFFFFFFFFFFFFFFFFFFFFFF,FFFFFFFFFFFFFFFFFFFFFFFFFFFFFFFFFFFFFFFFFFFFF:FFFFFFFFFFFFFFFFFFFFFFFFFFFFFFFFFFF:F,FFFFFFF,FFFFFF:FFFF,F:F,FF:FFFFFFFFFFF,FFFF,F:FFFFFF:FFFF:F:FFF,FFFF:FFFFFFF:F,FFFFFFFFFFFFFFFFFFF:FFFFFFFFFFFF:FFFF:FFF:
@A00769:42:HV3CFDRXX:1:2101:10474:4319 1:N:0:TCCTGGTTGT+TGCCGGTCAG
GTGCTAGCAGCCGCGGTAATACGTATGTTCCAAGCGTTATCCGGATTTATTGGGCGTAAAGCGAGCGCAGACGGTTATTTAAGTCTGAAGTGAAAGCCCTCAGCTCAACTGAGGAATTGCTTTGGAAACTGGATGACTTGAGTGCAGTAGAGGAAAGTGGAACTCCATGTGTAGCGGTGAAATGCGTAGATATATGGAAGAACACCAGTGGCGAAGGCGGCTTTCTGGACTGTAACTGACGTTGAGGCTCG
+
FFFFFFFFFFFFFFFFFFFFFFFFFFFFFFFFFFFFFFFFFFFFFFFFFFFFFFFFFFFFFFFFFFFFFFFFFFFFFFFFFFFFFFFFFFFFFFFFFFFFFFFFFFFFFFFFFFFFFFFFFFFFFFFFFFFFFFFFFFFFFFFFFFFFFFFFFFFFFFFFFFFFFFFFFFFFFFFFFFFFFFFFFFFFFFFFF:FFFFFF:FFFFFFFFFFFFFFF:FFFFFFFFFFFFFFFFFFFFFFF,,FFFF:FFF:
@A00769:42:HV3CFDRXX:1:2101:9851:4366 1:N:0:TCCTGGTTGA+TGCCGGTCAG
GTGTCAGCCGCCGCGGTAATACGTAGGTCCCGAGCGTTGTCCGGATTTATTGGGCGTAAAGCGAGCGCAGGTGGTTTATTAAGTCTGGTGTAAAAGGCAGTGGCTCAACCATTGTATGCATTGGAAACTGGTAGACTTGAGTGCAGGAGAGGAGAGTGGAATTCCATGTGTAGCGGTGAAATGCGTAGATCTATGGAGGAACACCGGTGGCGAAAGCGGCTCTCTGGCCTGTAACTGACACTGAGGCTCGA
+
FFFFFFFFFFFFFFFFFFFFFFFFFFFFFFFFFFFFFFFFFFFFFFFFFFFFFFFFFFFFFFFFFFFFFFFFFFFFFFFFFFFFFFFFFFFFFFFFFFFFFFFFFFFFFFFFFFFFFFFFFFFFFFFFFFFFFFFFFFFFFFFFFFFFFFFFFF,FFF:FFFFFFFFFFFFFFFFFFFFFFFFFFFF:FF,FFFFFFFFF,F:F:F:FFFFFF:FFFFFFFFFFFFFFFFFFFFFFFFFFFFF:F,F:FFF
@A00769:42:HV3CFDRXX:1:2101:15112:4366 1:N:0:TCCTGGTTGT+TGCCGGTCAG
GTGCCAGCAGCCGCGGTAATACGTAGGGTCCAAGCGTTAATCGGAATTACTGGGCGTAAAGCGTGCGCAGGCGGTTGTGCAAGACCGATGTGAAATCCCCGGGCTTAACCTGGGAATTGCATTGGTGACTGCACGGCTAGAGTGTGTCAGAGGGGGGTAGAATTCCACGTGTAGCAGTGAAATGCGTAGAGATGTGGAGGAATACCGATGGCGAAGGCAGCCCCCTGGGATAACACTGACGCTCATGCACG
+
FFFFFFFFFFFFFFFFFFFFFFFFFFFFFFFFFFFFFFFFFFFFFFFFFFFFFFFFFFFFFFFFFFFFFFFFFFFFFFFFFFFFFFFFFFFFFFFFFFFFF:FFFFFFFFFFFFFFFFFFFFFFFFFFFFFFFFFFFFFFFFFFFFFF:FFFFFFFFFFFFFFFFFFFFFFFFFFFFFFFFFFFFFFFFFF,FFFFFFFFFFFFFFF:FFFFFFFFFF:FFFFFF:FFFF:FFF:FFFFF:F:FFFFFFF,
@A00769:42:HV3CFDRXX:1:2101:25843:4382 1:N:0:TCCTGGTTGT+TGCCGGTCAG
GTGCCAGCAGCCGCGGTAATACGTATGTTCCAAGCGTTATCCGGATTTATTGGGCGTAAAGCGAGCGCAGACGGTTATTTAAGTCTGAAGTGAAAGCCCTCAGCTCAACTGAGGAATTGCTTTGGAAACTGGATGACTTGAGTGCAGTAGAGGAAAGTGGAACTCCATGTGTAGCGGTGAAATGCGTAGATATATGGAAGAACACCAGTGGCGAAGGCGGCTTTCTGGACTGTAACTGACGTTGAGGCTCG
+
FFFFFFFFFFFFFFFFFFFFFFFFFFFFFFFFFFFFFFFFFFFFFFFFFFFFFFFFFFFFFFFFFFFFFFFFFFFFFFFFFFFFFFFFFFFFFFFFFFFFFFFFFFF:FFFFFFF,FFFFFFFFFF:FFFFFFFFFFFFFFFFFFFFFFFFFFF:FFFFFFFFFFFFFFFFFFFFFFFFFFFFFFFF:FFFFFFFFFFFFFFFFFFFFFFFFFFFFFFFFFFFFFFFFFFFFF:FFFFFFFFFFF:FFFF,
@A00769:42:HV3CFDRXX:1:2101:31928:4398 1:N:0:TCCTGGTTGT+TGCCGGTCAG
GTGTCAGCAGCCGCGGTAATACGTATGTTCCAAGCGTTATCCGGATTTATTGGGCGTAAAGCGAGCGCAGACGGTTATTTAAGTCTGAAGTGAAAGCCCTCAGCTCAACTGAGGAATTGCTTTGGAAACTGGATGACTTGAGTGCAGTAGAGGAAAGTGGAACTCCATGTGTAGCGGTGAAATGCGTAGATATATGGAAGAACACCAGTGGCGAAGGCGGCTTTCTGGACTGTAACTGACGTTGAGGCTCG
+
FF,FFFFFFFFFFFFFFFFFFFFFFFFFFFFFFFFFFF:FFFFFF:FF:FFFFFFFFFFFFFFFFFFFFFFFFFFFFFFFFFFFFFFFFFFFFFFFFFFFFFFFFFFFFFFFFFFFFFFFFFFFFFFFFFFFFFFFFFFFFFFFFFFFFFFFFF:FFFFFFFFFFFFFFFFFFFFFFFFFFFFFFFFFFFFFFFFFFFFFFFFFFFFFFFFFFFFF:FFFFF:FFFFFFFFFF:FFFFFFF:FFFFFFFF,
@A00769:42:HV3CFDRXX:1:2101:18665:4413 1:N:0:TCCTGGTTGT+GGCCGGTCAG
GTGCCAGCCGCCGCGGTAATACGTAGGTGGCAAGCGTTACCCGGAATTATTGGGCGTAAAGCGCGCGTAGGCGGTTTTTTAAGTCTGATGTGAAAGCCCACGGCTCAACCGTGGAGGGTCATTGGAAACTGGAAAACTTGAGTGCAGAAGAGGAAAGTGGAATTCCATGTGTAGCGGTGAAATTCGCAGAGATATGGAGGAACACCAGTGGCGAAGGCGACTTTCTGGTCTGTAACTGACGCTGATGTGCG
+
F,FFFFFF:FFF:FFFFF:FF:F:FF:FFFFFF,:FFFFFFFFFFFFFFFF:FFFFF:FF:FFFF,FFFF,FFFFF,,FFFFFF,FFFFFFFFF,,FF:FFF:FFFFFF,FFFF,:F:FFF:FF:FFF:F,FFF,FF:F:FFF,FFF,,:FFFFFFFFFFFFFF:::F:FFFF,FF,F:FFFF,F,F,:FFFF:FFFFFFFFFFFFFF,F,FFFFFF,FFF,:FFF,,FFFFFFFFFFFFFFFFFF:,,,:
@A00769:42:HV3CFDRXX:1:2101:9534:4445 1:N:0:TCCTGGTTGT+TGCCGGTCAG
GTGTCAGCAGCCGCGGTAATTAGAAACCCTAGTAGTCC
+
FFFFFFFFFFFFFFFFFFFFFFFFFFFFFFFFFFFFFF
@A00769:42:HV3CFDRXX:1:2101:27172:4460 1:N:0:TCCTAGTTGT+TGCCGGTCAG
GTGTCAGCCGCCGCGGTAATACGGAGGGTGCAAGCGTTAATCGGAATTACTGGGCGTAAAGCGCACGCAGGCGGTTTGTTAAGTCAGATGTGAAATCCCCGGGCTCAACCTAGGAACTGCATCTGATACTGGCAAGCTTGAGTCTCGTAGAGGGGGGTAGAATTCCAGGTGCAGCGGTGAAATGCGTAGAGATCTGGAGGAATACCGGTGGCGAAGGCGGCCCCCTGGACGAAGACTGACGCTCAGGTGCG
+
F:F:FFFFFFFFFFFFFFFFFFFFFFFFFFFFFFFFFFFFFFFFFFFFFFFFFFFFFFFFFFFFFFFFFFFFFFFFFFFFFFFFFFFF:FFFFFFFFFFFFFFFFFFFFFF,FFF,FFFFFF,FFFFFFFFFFFFFFFFFFFFFFFFFFFFFFFFFFFFFFFFFFFFFFFFFFFFFFFFFFFFFFFFFFFF:FFFFFFFFF:FFFFF:FFFFFFF:FFFFF,FFFFFFFF:F:FFFFFFFFF:FFFFFFF,
@A00769:42:HV3CFDRXX:1:2101:9950:4476 1:N:0:TCCTGGTTGT+TGCCGGTCAG
GTGTCAGCAGCCGCGGTAATACGTATGTTCCAAGCGTTATCCGGATTTATTGGGCGTAAAGCGAGCGCAGACGGTTATTTAAGTCTGAAGTGAAAGCCCTCAGCTCAACTGAGGACTTGCTTTGGAAACTGGATGACTTGAGTGCAGTAGAGGAAAGTGGAACTCCATGTGTAGCGGTGAAATGCGTAGATATATGGAAGAACACCAGTGGCGAAGGCGGCTTTCCGGACTGTAACTGACGTTGAGGCTCG
+
FFFFFFFFFFFFFFFFFFFFFFFFFFFFFFF:FFFFFFFFFFFFFFFFFFFFFFFFFFF:FFFFFFFFFFF,FFF:FFFFFFFFFFF:FFFFFFFFFFFFFFFFFFFFFFFFFFF,FFFFF,FFFFFFFFFFFFFFFFFFFFFFFFFFFFFFFF,FFFFFFF:FFFFFFFFFFFFFFFFFFFFFFFFFFF:FFFFFFFFFFFF:FFFFFFFFF:FFFFFFFFFFF,FFFFFFFFFFFFFFFFFFFFFFFF,
@A00769:42:HV3CFDRXX:1:2101:11388:4492 1:N:0:TCATGGTTGT+TGCCGGTCAG
GTGTCAGCCGCCGCGGTAATACGTATGTTCCAAGCGTTATGCGGATTTATTGGGCGTAAAGCGAGCGCAGACGGTGATTTAAGTATGAAGTGAAATCCCTCAGCTCAACTCAGGAAATGCTTTGGAAACTGGATGTCTTGAGTGCAGTAGAGGAAAGTGGAAATCCATGTGTAGAGGTGAAATGCGTAGATATAAGGAAGAACACCAGTGGCGAAGGCGGCTATCTGGACTGTAACTGACGTTGAGGCTCG
+
FFFFFFFF:FFFFFFFFFF,FFFFFFF,,:,,FFFFFF,F,FFFF,FFF,FFFFFFFFFFFFFFFFF,FF,FFF,,:FF:FFFF,,F,,FFFFFF,FFFFF:FFFFFFF,,,FFFF,FFF,F,:FFFFFF:,,FF,FFFFFFF,F,,,FF:FF:FFFFFFF,,FFF,,FFFFFF,FFFFFFFF,FFFFFFF,F,,FFFFFF:F:FFFFFF:F:FFFFF:FFF,:FFFF,,FF,,FFF:FFF,FFFFF:FF,
@A00769:42:HV3CFDRXX:1:2101:26485:4554 1:N:0:TCCTGGTTGT+TGCCGGTCAG
GTGCCAGCCGCCGCGGTAATACGTATGTTCCAAGCGTTATCCGGATTTATTGGGCGTAAAACGAGCGCAGACGGTTATTTAAGTCTGAAGTGAAAGCCCTCAGCTCAACTGAGGAATTGCTTTGGAAACTGGATGACTTGAGAGCAGTAGAGGAAAGTGGAACTCCATGTGTAGCTGTGAAATGCGTAGATATATGGAAGAACACCAGTGGCGAAGGCGGCTTTCTGGACTGTAACTGACGTTGAGGCTCG
+
,FFFF:::,:FFFF,::FFF:F:FFF:,FFFFF,FF,FFFF,FFFF,FFFF::FFFFF:FFF:FFFF,F:FF:FF,FF:FFFFF:,FFFF:,FFFFFFFFFFFF:FFF:::F:FFFF,F,:FFF:FFF,FFFF,FF,F:FFF,FFF:F,,FF,FFFF:FFFFFFFFF,,FFFFFFFFFFFF:FFFFFFFFF,:FFFFFFFFFFFFFFFFFFF,FFF,FFFF:FFFFF:F,FFFFF,FFFF,F,F,FF,FF:
@A00769:42:HV3CFDRXX:1:2101:6967:4570 1:N:0:TCCTGGTTGT+TGCCGGTCAG
GTGTCAGCAGCCGCGGTAATACGTAGGGTGCAAGCGTTAATCGGAATTACTGGGCGTATAGCGTGCGCAGGCGGTCCGCTAAGACAGATGTGAAATCCCCGGGCTTAACCTGGGAACTGCATTTGTGACTGGCGGGCTAGAGTATGGCAGAGGGGGGTAGAATTCCACGTGTAGCAGTGAAATGCGTAGAGATGTGGAGGAATACCGATGGCGAAGGCAGCCCCCTGGGCCAATACTGACGCTCATGCACG
+
FFFFFFFFF:FFFFFFFFFFFFFFFFFFFFFFFFFFFFF:FFFFFFFFFF,FFFFFFFFFFFFFFFFFFFFFFFFFFFFFFFFFFFFFFFFFF,FFFFFFFFFFFFFFFFFFFF,FFFFFFFFFFF:FFFFFFFFFFFFFFFFFFFFFFFFFFFFFFFFFFFFFFFFF:FFFFFFFFFFFFFFFFFFFFFFFFFFFFFFFFFFFFF:FFFFFF:FFFF:FFFFFFFFFFFFF:F:FFFFFFFFFFFFFFF,
@A00769:42:HV3CFDRXX:1:2101:32389:4570 1:N:0:TCCTGGTTGT+TGCCGGTCAG
GTGCCAGCCGCCGCGGTAATACGTATGTTCCAAGCGTTCTCCGGATTTATTGGGCGTAAAGCGAGCGCAGACGGTTATTTAAGTCTGAAGTGAAAGCCCTCAGCTCAACTGAGGAATTGCTTTGGAAACTGGATGACTTGAGTGCAGTAGAGGAAAGTGGAACTCCATGTGTAGCGGTGAAATGCGTAGATATATGGAAGAACACCAGTGGCGAAGGCGGCTTTCTGGACTGTAACTGACGTTGAGGCTCG
+
FF,FFFFFFFFFFFFF:FFFFFFFFFFFFFF:FFFFFF,FFFFFFFFFFFFFFFFFFFFFFFFFFFFFFFFFFFFF:FFFFFFFFFFFFFFFFFFFFFFFFFFFFFFFFFFFFFFFFFFFFFFFFFFFFFFFFFFFFFFFFFFFF:FFFFFFFF,:FFFFF:FFFFFFFFFFFFFFFFFFFFFFFFFFFFFFFFFFFFFFFFFFFFFFFF:FFF:FFFFFFFF:FFFFFFF:F,F:FFFF:,FFFFFFFF,
@A00769:42:HV3CFDRXX:1:2101:20374:4648 1:N:0:TCCTGGTTGT+TGCCGGTCAG
GTGCCAGCAGCCGCGGTAATACGTATGTTCCAAGCGTTATCCGGATTTATTGGGCGTAAAGCGAGCGCAGACGGTTATTTAAGTCTGAAGTGAAAGCCCTCAGCTCAACTGAGGAATTGCTTTGGAAACTGGATGACTTGAGTGCAGTAGAGGAAAGTGGAACTCCATGTGTAGCGGTGAAATGCGTAGATATATGGAAGAACACCAGTGGCGAAGGCGGCTTTCTGGACTGTAACTGACGTTGAGGCTCG
+
FFFFFFFFFFFFFFFFFFFFFFFFFFFFFFFFFFFFFFFFFFFFFFF:FFFFFFFFFFFFFFFFFFFFFFFFFFFFFFFFFFFFFFFFFFFFFFFFFFFFFFFFFFFFFFFFFFFFFFFFFFF:FFFFFFFFFFFFFFFFFFFFFFFFFFFFFFFFFFFFFFFFFFFFFFFFFFFFFFFFFFFF:FFFFFFFF:FFFFFFFFFFFFFFFFFFFFFF:FFFFFFFFF:FFFFF:FFFFFFF,,::FF:FFF,
@A00769:42:HV3CFDRXX:1:2101:22272:4711 1:N:0:TCCTGGTTGT+TGCCGGTCAG
GTGCCAGCAGCCGCGGTAATACGGAGGATTCAAGCGTTATCCGGATTTATTGGGTTTAAAGGGTGCGTAGGCGGTCGGATAAGTTAGAGGTGAAATCCCGAGGCTCAACTTCGGAATTGCCTCTGATACTGTTCGGCTAGAGAGTAGTTGCGGTAGGCGGAATGTATGGTGTAGCGGTGAAATGCTTAGAGATCATACAGAACACCAGTGGCGAAGGCGGCCGCCTGGCCTGTTACTGACGCTGAGGCACG
+
FFFFFFFFFFFFFFFFFFFFFFFFFFFFFFFFFFFFFFFFFFFFF:FFFFFFFFFFFFFFFFFFFFFFFFFFFFFFFFFFFFFFFFFFFFFFFFFFFFFFFFFFFFFFFFFFFFF,FFFFFFFFFFFFFFFFFFFFFFFFFFFFFFFF:F:FFFFFFF:FFFFFF:FFFFFFF:FFFFF:FFFFFFFFFFFFFFFFFFFFFFFFFFFFFF,FFFFF,FFFFFF:FFFFF:FFF,FFFFFFFFF,FFFF:F:
@A00769:42:HV3CFDRXX:1:2101:5240:4773 1:N:0:TCCTGGTTGT+TGCCGGTCAG
GTGTCAGCCGCCGCGGTAATACGTATGTTCCAAGCGTTATCCGGATTTATTGGGCGTAAAGCGAGCGCAGACGGTTATTTAAGTCTGAAGTGAAAGCCCTCAGCTCAACTGAGGAATTGCTTTGGAAACTGGATGACTTGAGTGCAGTAGAGGAAAGTGGAACTCCATGTGTAGCGGTGAAATGCGTAGATATATGGAAGAACACCAGTGGCGAAGGCGGCTTTCTGGACTGTAACTGACGTTGAGGCTCG
+
,FFFFF:FFFFFFFFFFFFFF:FFFFFFFFFFFF:FFF,FFFFFFFF,FFFFFFFFFFFFFFFFFFFFFFF,F:FFFF:FFF:FFFFFFF:FFFFFFFF,:F,FFFFFFFFFFFFFF::FFFFFFFFFFFF:FFF:FFF:FFFFFFFF:,FFFFF:FFF:FFFFFFFFFFFFFFF,FFFFFFFFFFFFF::FFFF:FFFFF:FFF,,,FF,F:FFF:FFFFFFFFFF,F,::FFFFFFFF,F::FF,FFF,
@A00769:42:HV3CFDRXX:1:2101:11451:4914 1:N:0:TCCTGGTTGT+TGCCGGTCAG
GTGTCAGCCGCCGCGGTAAGTTCCCTGTAGGTAAAGTACAGAAGCTCGTCATTAGAAACCCCAGTAGTCC
+
FFFFFFFFFFFFFFFFFFFFFF:FF:FFFFFFFFFF::FFFFF,FFFFFF::FFFFFFFFFFFFFF,FFF
@A00769:42:HV3CFDRXX:1:2101:25699:4946 1:N:0:TCCTGGTTGT+TGCCGGTCAG
GTGTCAGCAGCCGCGGTAATACGTATGTTCCAAGCGTTATCCGGATTTATTGGGCGTAAAGCGAGCGCAGACGGTTATTTAAGTCTGAAGTGAAAGCCCTCAGCTCAACTGAGGAATTGCTTTGGAAACTGGATGACTTGAGTGCAGTCGAGGAAAGTGGAACTCCCTGTGTAGCGGTGAAATGCGGAGATAGATGGAAGAACACCAGTGGCGAAGGCGGCTTTCTGGACTGTAACTGACGTTGAGGCTCG
+
FFFFFFFFFFFFFFFFFFFFFF:F:,:F,,F,FFFFFFFF::FFF::FF,FFFFFFFFFF,FFFFFFFFF:,FF:FFFFFFFFFF,F,FFFFFF::FFFFF,FFF::F::FFF:F,,FFF,FF:FF:FF,:FF:FF,:FFFF,FF:F,,:,FFFFF,,FFFFFFF:,FFFFFFFFFFFFFFF,:FF,:FFFF,FF:FF:FFFFF,F,FFFFFF,F:,FF:FFF,F::F,FF,FFF,FFFF,,,:,FF,FFF
@A00769:42:HV3CFDRXX:1:2101:29351:4946 1:N:0:TCCTGGTTGT+TGCCGGTCAG
GTGTCAGCCGCCGCGGTAATACGTATGTTCCAAGCGTTATCCGGATTTATTGGGCGTAAAGCGAGCGCAGACGGTTATTTAAGTCTGAAGTGAAAGCCCTCAGCTCAACTGAGGAATTGCTTTGGAAACTGGATGACTTGAGTGCAGTAGAGGAAAGTGGAACTCCATGTGTAGCGGTGAAATGCGTAGATATATGGAAGAACACCAGTGGCGAAGGCGGCTTTCTGGACTGTAACTGACGATGAGGCTCG
+
FF,:FFFFFFFFFFFFF:FFFFFFF:FFFFFFFFFFFFFFFFFFFFFFF,FFFFFFFFFFFFFFFFFFFFFFFFFFF:FFFFFFF:FFFFFFFFFF,FFFFFFFFFFFFFFFFFFFFFFF,FF:FF,FFFFFFFFFFFFFFFF:FFFFF:FFFF:FF,FFFFFFF:FFFFFFFFFFFFFFFFFFF:FFFFFFFF:,FF:FFFFFFFF,F,FF:FFFFF,FFFFFFFFFFFFFFFFFFFFF,:FFFF,FFF:
@A00769:42:HV3CFDRXX:1:2101:23131:4977 1:N:0:TCCTGGTTGT+TGCCGGTCAG
GTGCCAGCAGCCGCGGTAATACGTAGGTGGCAAGCGTTATCCGGAATTATTGGGCGTAAAGCGCGCGTAGGCGGTTTTTTAAGTCTGATGTGAAAGCCCACGGCTCAACCATGGAGGGTCATTGGAAACTGGAAAACTTGAGTGCAGAAGGGGAAAGTGGAATTCCATGTGTAGCGGTGAAATGCGCAGAGATATGGAGGAACACCAGTGGCGAAGGCGACTTTCTGGTCTGTAACTGACGCTGATGTGCG
+
,FF,F:FF:FFFFFF:FFF,FFF:FFFFFFFFFFFF:F,FFFFFFFFFFF:FFFFFFFFF:FF:FF:FFFFFFFF:FFFFFFFFF:FFFFF:FFFFFFFFFFFFFFFFFF:FFFFFFFFFF,FFFFFFF,F:FFFFF,FFFFFFFF,FFF,FFF,FFFFFFF:FF,F:,FFFFFFF::FFFFF:F:F:FFFFFF::FFFFFFFFFFF:,:,FFFF:F,FFFF:FF::,:FF,,FFFFFF,,F:FFF::F:F
@A00769:42:HV3CFDRXX:1:2101:30101:4993 1:N:0:TCCTGGTTGT+TGCTGGTCAG
GTATCAGCCGCCGCGGTAATACGTAGGTGGCAAGCGTTATCCGGATTTATTGGGCGTAAAGGGAACGCAGGCGGTCTTTTAAGTCTGATGTGAAAGCCTTCGGCTTAACCGGAGTAGTGCATTAGAAACCCCTGTAGTCC
+
F::FFFFFFFFFFFFF,FFF:FFFFF:FF:FF:FFFFFFFFFFFFFFFFFFFFFFFF,FFFFFF:FFFFF:FFFFFFFFFFF::FFFF:FFFFFFFF:FFF,:FFFFF,FFFFFFFF:,FF:FFFFFFF,:FF,FFFF,:
@A00769:42:HV3CFDRXX:1:2101:9977:5024 1:N:0:TCCTGGTTGT+TGCCGGTCAG
GTGTCAGCAGCCGCGGTAATACGTATGTTCCAAGCGTTATCCGGATTTATTGGGCGTAAAGCGAGCGCAGACGGTTATTTAAGTCTGAAGTGAAAGCCCTCAGCTCAACTGAGGAATTGCTTTGGAAACTGGATGACTTGAGTGCAGTAGAGGAAAGTGGAACTCCATGTGTAGCGGTGAAATGCGTAGATATATGGAAGAACACCAGTGGCGAAGGCGGCTTTCTGGACTGTAACTGACGTTGAGGCTCG
+
FFFFFFFF:FFFFFFFFFFFFFFFFFFFFFFFFFFFFF:FFFFFFFF:FFFFFFFFFFFFFFFFFFFFFFFFFFFFFFFFFFFFFFFFFFFFFFFFFFFFFFFFFFFFFFFFFFFFFFFFFFFFFFFFFF:FFFFFFFFFF:FFFFFFFFFFF,FFFFFFFFFFFFFFFFFFFFFFFFFFF:FFFFFFFFFFFFFF,FF:FFFFFFFFFF:FFF:FFFFFFFFFFFFF,FFFF,FFFFFFFFFFFFFFFF,
@A00769:42:HV3CFDRXX:1:2101:3667:5087 1:N:0:TCCTGGTTGT+TGCCGGTCAG
GTGTCAGCAGCCGCGGTAATACGTAGGGTGCAAGCGTTAATCGGAATTACTGGGCGTAAAGCGTGCGCAGGCGGTTCGCTAAGACAGATGTGAAATCCCCGGGCTTAACCTGGGAACTGCATTTGTGACTGGCGGGCTAGAGTATGGCAGAGGGGGGTAAAATTCCACGTGTAGCAGTGAAATGCGTAGAGATGTGGAGGAATACCGATGGCGAAGGCAGCCCCCTGGGCCAATACTGACGCTCATGCACG
+
,F:FFFFFFFFFFFFF,FFFFF:FF:FFFFFF,FFFF:FFF,F:FFFFFFFF:F:FFFFFFFFFF::FFFFFFF:FF,FFFFFFFFFFFF,FFFFF:FFFF,FFFFFF:FFFFFFFF:FFFFFFFFFFFFFFF:FFFFFFF:FFFFFF:FFFFFFFFFFFF,FF:FFF,FFFFF:FFFFFFFFFFFFFFFFF:FFF:FFF:,FFFF,FFFFFFFFFFFFF:FFFFFF:FFF:FFFFFFFFFFFFFF:FFFF
@A00769:42:HV3CFDRXX:1:2101:17445:5181 1:N:0:TCCTGGTTGT+TGCCGGTCAG
GTGCCAGCAGCCGCGGTAATACGTAGGTGGCAAGCGTTATCCGGAATGATTGGGCGTAAAGGGTGAGCAGGCGGTTCTTCAAGTCATGAGTGAGAGGCAGAAGCTTAACTTCTGTTGGCTGATGAGACTGGAGAACTTGAGTACAGGAGAGGGCGGCGGAACTCCATGTGTAGCGGTACAATGCGTAGAGATATGGAAGGACACCAGTGGCGAAGGCGGCCGCCTGGACTGAAACTGACGCTCAGGCACGA
+
FFFFFFFFFFFFFFFFFFFFFFFFFFFFFFFFFFFFFFF:FFFFFFFFFFFFFFFFFFFFFFFFFFFFFFFFFFFFFFFFFFFFFF,:FFFFFFFFFFFFFFFFFFFFFFFFFF,FFFFFFFFFFFFFFFFFFFFF,FFFFFFFFFFFFFFFFFFFFFFF,FFFFFFFFFFFFFFF:F,FFFFFF,FFFFFFFFFFFFFFFFFFFFFFFFFFFF:FFFFFFFFFFFFFFFFF:FFFFFF,FFFF,:FFF:F
@A00769:42:HV3CFDRXX:1:2101:27941:5196 1:N:0:TCCTGGTTGA+TGCCGGTCAG
GTGTCAGCCGCCGCGGTAATACGTATGTTCCAAGCGTTATCCGGATTTATTGGGCGTAAAGCGAGCGCAGACGGTTATTTAAGTCTGAAGTGAAAGCCCTCAGCTCAACTGAGGAATTGCTTTGGAAACTGGATGACTTGAGTGCAGTAGAGGAAAGTGGAACTCCATGTGTAGCGGTGAAATGCGTAGATATATGGAAGAACACCAGTGGCGAAGGCGGCTTTCTGGACTGTAACTGACGTTGAGGCTCG
+
FFFFFFF:FFFFFFFFFFFFFFFFFFFFFFFFFFFFFFFFFFFFFFFFFFFFFFFFFFFFFFFFFFFFFFFFFFFFFFFFFFFFFFFFFFFFFFFFFFFFF:FFFFFFFFFFFFFFFFF:FFFFFFFFFFFFFFFF:FFF:FFFFFFFFFFFFFFF:FFFFF:FFFFFFFFFFFFFFFFFFFFFFFF:FF:FFFFFFFFFF:FFFFFFFFFFFFFFFFFFFFFFFFF,F,FFFFFFFFF:FFFFFF,:FF,
@A00769:42:HV3CFDRXX:1:2101:11171:5212 1:N:0:TCCTGGTTGT+TGCCGGTCAG
GTGTCAGCCGCCGCGGTAATACGTATGTTCCAAGCGTTATCCGGATTTATTGGGCGTAAAGCGAGCGCAGACGGTTATTTAAGTCTGAAGTGAAAGCCCTCAGCTCAACTGAGGAATTGCTTTGGAAACTGGATGACTTGAGTGCAGTAGAGGAAAGTGGAACTCCATGTGTAGCGGTGAAATGCGTAGATATATGGAAGAACACCAGTGGCGAAGGCGGCTTTCTGGACTGTAACTGACGTTGAGGCTCG
+
FFFFFFFFFFFFFFFFFF,FFFFFFFFFFFFFFFFFFFFFFFFFFF:FFFFFFFFFFFFFFFFFFF:FFFFFFFFFFFFF:FFFFFFFFFFFFFFFFFFFFFFFFF:FFFFFFFFFFFF:FFF:FFFFFFFFFFFFF:FFFFFFFFF:FFF:FFFFFFFFFFFFFFFFFFFFFFFFFFFF:F:FF::FFFFFFFFF:FFFFFFFF,FFFF::FFFFFFFFFFFFFFF:FFFFFFFF:FFF,F,FFF,FFF,
@A00769:42:HV3CFDRXX:1:2101:8901:5228 1:N:0:TCCTGGTTGT+TGCCGGTCAG
GTGTCAGCAGCCGCGGTAATACGTATGTTCCAAGCGTTATCCGGATTTATTGGGCGTAAAGCGAGCGCAGACGGTTATTTAAGTCTGAAGTGAAAGCCCTCAGCTCAACTGAGGAATTGCTTTGGAAACTGGATGACTTGAGTGCAGTAGAGGAAAGTGGAACTCCATGTGTAGCGGTGAAATGCGTAGATATATGGAAGAACACCAGTGGCGAAGGCGGCTTTCTGGACTGTAACTGACGTTGAGGCTCG
+
FFFFFFFFFFFFFFFFFFFFFFFFFFFFFFFFFFFFFFFFFFFFFFFFFFFFFFFFFFFFFFFFFFFFFFFFFFFFFFF:FFFFFFFFFFFFFFFFFFFFFFFFFFFFFFFFFFF:FFFFFFFFFFFFFFFFFF,FFFFFFFFFFFFFFFFFFF:FFFFFFFFFFFFFFFFFFFFFFFFFFFFFFFFFFFFFFFFF:FF:FFFFFFFFFFFFFFFF::FFFFFFFF:FFFFFFFFFFFFFFFF,F,FFFF,
@A00769:42:HV3CFDRXX:1:2101:14199:5259 1:N:0:TCCTGGTTGT+TGCCGGTCAG
GTGTCAGCAGCCGCGGTAATACGTAGGGGGCAAGCGTTATCCGGAATTACTGGGTGTAAAGGGAGCGTAGACGGTGAAGTAAGTCTGGAGTGAAAGGCGGGGGCCCAACCCCCGGACTGCTCTGGAAACTATTTGACTGGAGTGCAGGAGAGGTAAGCGGAATTCCTAGTGTAGCGGTGAAATGCGTAGATATTAGGAGGAACACCAGTGGCGAAGGCGGCTTACTGGACTGTAACTGACGTTGAGGCTCG
+
F:FFFFFFFFFFF:FFFFFFFF:FFF:FFFFFFFF:FF:FFFFFFFFFFF:FFFFFFFFFFFFFFFFF:FFFFF:FFF:,FFFFFFFFFFFF:F:FFF:FF:FFF:F,FFFFFFFFF:FFFFFFFFFFFFFF::FFFFFF:,:FFFFFFFFFFFFF:FFFFFFFFFF:FF:FFF:FFF:FFFF,FFFFFFF,FFFF,:FFFF:FFFFFFFFFFFFF:FF:FFFFF:FFFFFFFF:FFFF:F:FFF:,FFF,
@A00769:42:HV3CFDRXX:1:2101:30761:5290 1:N:0:TCCTGGTTGT+TGCCGGTCAG
GTATCAGCCGCCGCGGTAATTAGATACCCTGGTAGTCC
+
FF,FFFFFFFFFFFFFFF:FFFFFFFFFFFFFFFFFFF
@A00769:42:HV3CFDRXX:1:2101:18475:5337 1:N:0:TCCTGGTTGT+TGCCGGTCAG
GTGTCAGCCGCCGCGGTAATACGTAGGGCGCAAGCGTTATCCGGATTTATTGGGCGTAAAGGGCTCGTAGGCGGTTCGTCGCGTCCGGTGTGAAAGTCCATCGCTTAACGGTGGATCCGCGCCGGGTACGGGCGGGCTTGAGTGCGGTAGGGGAGACTGGAATTCCCGGTGTAACGGTGGAGTGTGTAGATATCGGGAAGAACACCAATGGCGAAGGCAGGTCTCTGGGCCGTTACTGACGCTGAGGAGCG
+
FFFFFFFFFFFFFFFFFFFFFFFFFFFFFFFFFFFFFFFFFFFFFF,FFFFFFFFFFFFFFFFFFFFFFFFFFFFFFFFFFFFFFFFFFFFFFFFF:FFFFFFFFFFFFFFFFFFFF:FFFFFFFFFFFFFFFFFFFFFFFFFF:FFF:FFFFFF:FFFFFFFFFFFFFFFFFFFF:FFFF,:FFFFFFFFFFF,,FF:FFFFFFF:FF:,,FFFF,FFF:FFFFF:F,FFF,FFFFFFFFFFFFF,,,F,
@A00769:42:HV3CFDRXX:1:2101:2419:5368 1:N:0:TCCTGGTTGT+TGCCGGTCAG
GTGTCAGCCGCCGCGGTAATACGCAGGGTCCAAGCGTTAATCGGAATTACTGGGCGTAAAGCGTGCGCAGGCGGTTGTGCAAGACCGATGTGAAATCCCCGGGCTTAACCTGGGAATTGCATTGGTGACTGCACGGCTAGAGTGTGTCAGAGGGGGGTAGAATTCCACGTGTAGCAGTGAAATGCGTAGAGATGTGGAGGAATACCGATGGCGAAGGCAGCCCCCTGGGATAACACTGACGCTCATGCACG
+
FFFFF:FFFFFFFFFFFFFFFFFFFFFFFFFFFFFFFFFFFFFFFFFFFFFFFFFFFFFFFFFFFFFFFFFFFFFFFFFFFFFFFFFFFFFFFFFFFFFFFFFFFFFFFFFFFFFFFFFFFFFFFFFFFFFFFFFFFFF:FFFFFFFFFFFFFFFFFFFFFFFFFFFFFFFFFFFFFFFFFFFFFFFF,F:FFFFFFFFFF,F,FFFFFFFFFFFFFFFFF:FFF:FFF:::FFFFFFFFFFFFFF:FFF,
@A00769:42:HV3CFDRXX:1:2101:8947:5368 1:N:0:TCCTGGTTGT+TGCCGGTCAG
GTGTCAGCCGCCGCGGTAATACGTATGTTCCAAGCGTTATCCGGATTTATTGGGCGTAAAGCGAGCGCAGACGGTTATTTAAGTCTGAAGTGAAAGCCCTCAGCTCAACTGAGGAATTGCTTTGGAAACCGGATGACTTGAGTGCAGTAGAGGAAAGTGGAACTCCATGTGTAGCGGTGAAATGCGTAGATATATGGAAGAACACCAGTGGCGAAGGCGGCTTTCTGGACTGTAACTGACGTTGAGGCTCG
+
FFFFFFFFFFFFFFFFFFFFFFFFFFFFFFFFFFFFFFFFFFFFF:FFF:FFFFFFFFFFFFFFFFFFFFFFFFFFFFFFFFFFFFFFFFFFFFFFFFFFFFFFFFFFFFFFFFFFFFFFFFFFFFFFFFFFFFFFFFFF,FFFFFFF:FFFFFFFFFFFFFFFFF:FFFFFFFFFFFFFFFFFF:FFFFFFFFFFFFFFFFFFFFFFFFFFFFFFFFFFFFFFFFFFFFFFFFFFFFF::FFFFF,FFFF
@A00769:42:HV3CFDRXX:1:2101:24469:5384 1:N:0:TCCTGGTTGT+TGCCGGTCAG
GTGTCAGCAGCCGCGGTAATACGTATGTTCCAAGCGTTATCCGGATTTATTGGGCGTAAAGCGAGCGCAGACGGTTATTTAAGTCTGAAGTGAAAGCCCTCAGCTCAACTGAGGAATTGCTTTGGAAACTGGATGACTTGAGTGCAGTAGAGGAAAGTGGAACTCCATGTGTAGCGGTGAAATGCGTAGATATATGGAAGAACACCAGTGGCGAAGGCGGCTTTCTGGACTGTAACTGACGATGAGGCT
+
FFFFF:FFFFFFFFFFFFFFFFFFFFFFFF,:FFFFFF:FFFFFFFF:FFFFFFFFFFFFFFFFFFF,FF,FFFF,FFFFFFFF,FFFFFFFFFFFFFFFF:FFFFFFFFF:FFFFFFFF:F:FFFFFFFFFFFF:FFFFFFFFFFFFFFFFFFFFFFF:FFFFFFFFFFFFFFFFFFFFFFF,FFFFFF,FFFFFFFFFFFFFFFFFFFFFFFFFFFFFFF,:FFFFF,,FFFFFFFFFF,F:F:F,F
@A00769:42:HV3CFDRXX:1:2101:28158:5415 1:N:0:TCCTGGTTGT+TGCCGGTCAG
GTGTCAGCAGCCGCGGTAATACGTATGTTCCAAGCGTTATCCGGATTTATTGGGCGTAAAGCGAGCGCAGACGGTTATTTAAGTCTGAAGTGAAAGCCCTCAGCTCAACTGAGGACTTGCTTTGGAAACTGGATGACTTGAGTGCAGTAGAGGAAAGTGGAACTCCATGTGTAGCGGTGAAATGCGTAGATATATGGAAGAACACCAGTGGCGAAGGCGGCTTTCTGGACTGTAACTGACGTTGAGGCTCG
+
FFFFFFFF:FFFFFFFF,FFFFFFFFFFFFFFFFFFFF:FFFFFFFFFFFFFFFFFFFFFFFFFFFFFFFFFFFFFFFFFFFFFFFFFFFFFFFFFFFFFFFFFFFFFFFFFFFF,FFFFFFFFFFFFFFFFFFFFFFFFFFFFFFFFFFFFFF,FFFFFFFFFFFFFFFFFFFFFFFFFFFFFFFFFFF:FFF:FFF:FFFFFFFFFFFFFFFFFFFFFFFFFFFFFFFFFFFFFFFFFFFFFFFFFFF,
@A00769:42:HV3CFDRXX:1:2101:28592:5447 1:N:0:TCCTGGTTGT+TGCCGGTCAG
GTGTCAGCAGCCGCGGTAATACGGAAGGTCCGGGCGTTATCCGGATTTATTGGGTTTAAAGGGAGCGTAGGCTGTCTATTAAGCGTGTTGTGAAATATACCGGCTCAACCGGTGGCTTGCAGCGCGAACTGGTCGACTTGAGTATGCAGGAAGTAGGCGGAATTCATGGTGTAGCGGTGAAATGCTTAGATATCATGACGAATTCCGATTGCGCAGGCAGCTTACTGTAGCATAACTGACGCTGATGCTCG
+
FFFFFFFFFFFFFFFFFFFFFFFFFFFFFFFFFFFFF:FFFFFFFFFFFFFFFFFFFFFFFFFFFFFFFFF:FFFFF,FFFFFFF:FFFFFFFFFFFFFFFFFFFFFFFFFFFFFFFFFFFFFFFFFFF:FFFFFFFFFFFFFFFF:FFF::FFFFFFFFFF:FFF:F:FFFFFFFFFFFFFF:FFFFFFFFFFFFFFFFFF,FFFFFFFFFFFFFFF,FFFFFF:FF:FFFFFFFFFFF:FFFFFFFFF,
@A00769:42:HV3CFDRXX:1:2101:14832:5509 1:N:0:TCCTGGTTGT+GGCCGGTCAG
GTGTCAGCAGCCGCGGTAATACGTATGTTCCAAGCGTTATCCGGATGTATTGGCGTAAAGCGAGCGCAGACGGTTATTTAAGTCTGAAGTGAATGCCCTCAGCTCTAGTGAGGAATTGCTTTGGAAACTGGATGAGTTGAGTGCGGTAGAGGAAAGTGGAGCTCCATTTGTAGCGGTGTATTGCGTGGATATATGGGAGAACACCAGTGGCGAAAGCGGCTCTCTGGTCTGTAACTGACGCTGAGGTGCGA
+
F:FF::F,F:F:F:FF::FFFFFFFFFFFFF,FFF,,FFF:FF:FF,,FFFFFFFF:F,F,F:FFFFFF,FFF:F:F:F:,FF,,FFFFFF,F,F:F,F,FFFF:,,,:F,FFF,:FF,F,F:F,F:,,FF,FF,,FFF:FFF,,FFF,FFFFFFFFFF:,FFF,::,,F:,FFFFFF,F,FF,FF,FF:::,FF,,F,,:F,F,FFFF,::F,,,FFF:FF:FFFFF,,::F:::,:FFFFFFF,F,,FF
@A00769:42:HV3CFDRXX:1:2101:5565:5556 1:N:0:TCCTGGTTGT+TGCCGGTCAG
GTGTCAGCAGCCGCGGTAATACGTAGGGTGCAAGCGTTAATCGGAATTACTGGGCGTAAAGCGTGCGCAGGCGGTCCGCTAAGACAGATGTGAAATCCCCGGGCTTAACCTGGGAACTGCATTTGTGACTGGCGGGCTAGAGTATGGCAGAGGGGGGTAGAATTCCACGTGTAGCAGTGAAATGCGTAGAGATGTGGAGGAATACCGATGGCGAAGGCAGCCCCCTGGGCCAATACTGACGCTCATGCACG
+
FFFFFFFFFFFFFFFF:FFFFFFFFFFFFFFFFFFFFFFFFFFFFFFFFFFFFFFFFFFFFFFFFFFFFFFFFFFFFFFFFFFFFFFFFFFFFFFFFFFFFFFFFFFFFFFFFFFFFFFFFFFFFFFFFFFFFFFFFFFFFFFFFFFFFFFFFFFFFFFFFFFFFFFFFFFFFFFFFFFFFFFFFFFFFFFFFFFFFFFFF,:FF:FFF:FFFFFFFF:FFFFFFFFFFFFFFFF:FF:FFFFFFF,:FF,
@A00769:42:HV3CFDRXX:1:2101:8603:5588 1:N:0:TCCTGGTTGT+TGCCGGTCAG
GTGTCAGCAGCCGCGGTAATACGTATGTTCCAAGCGTTATCCGGATTTATTGGGCGTAAAGCGAGCGCAGACGGTTATTTAAGTCTGAAGTGAAAGCCCTCAGCTCAACTGAGGAATTGCTTTGGAAACTGGATGACTTGAGTGCAGTAGAGGAAAGTGGAACTCCATGTGTAGCGGTGAAATGCGTAGATATATGGAAGAACACCAGTGGCGAAGGCGGCTTTCTGGACTGTAACTGACGTTGAGGCTCG
+
FFFFFFFF:FFFFFFFFFF:FFFFFFFFFFFFFFFFFFFFFFFFFFFFFFFFFFFFFFFFFFFFFFFFFFFFFFFFFFFFFFFFFFF:FFFFFFFFFFFFFFFFFFFFFFF,FFFFFFF:F:F,FFFFFFFFFFF,FFFFFFFFFFFFFFFFFFFFFFF:FFFFFFFFFFFFF:F,FFF:FFFFFFF,:FFF:FFFFFFFFFFFFFFFFFFFFFFFFF,F:FFFFFFFFFFFFFFFFFFF:FFF:F,FFF,
@A00769:42:HV3CFDRXX:1:2101:20365:5603 1:N:0:TCCTGGTTGT+TGCCGGTCAG
GTGTCAGCCGCCGCGGTAACCCCATGGCGCCTTAGATACCCTTGTAGTCC
+
FFFFFFFFFFFFFFFFFFFFFFFFFFFFF:,FFFFFFFFFF:,F,,FFFF
@A00769:42:HV3CFDRXX:1:2101:30309:5666 1:N:0:TCCTGGTTGT+TGCCGGTCAG
GTACCAGCAGCCGCGGTAACCCCATGGCTCATTAGAAACCCCCGTAGTCC
+
FF,F:FFFFFFFFFFFFFFFFFFFFFFF:FF,FFFFFF,FFFFFF:FFFF
@A00769:42:HV3CFDRXX:1:2101:5240:5713 1:N:0:TCCTGGTTGT+TGCCGGTCAG
GTGCCAGCAGCCGCGGTAATACGTATGTTCCAAGCGTTATCCGGATTTATTGGGCGTAAAGCGAGCGCAGACGGTTATTTAAGTCTGAAGTGAAAGCCCTCAGCTCAACTGAGGAATTGCTTTGGAAACTGGATGACTTGAGTGCAGTAGAGGAAAGTGGAACTCCATGTGTAGCGGTGAAATGCGTAGATATATGGAAGAACACCAGTGGCGAAGGCGGCTTTCTGGACTGTAACTGACGCTGAGGTGCG
+
FFFFFFFFFFFFFFFFFFFFFFFFFFFFFFFFFFFFFFF:FFFFFFFFFFFFFFFFFFFFFFFFFFFFFFFFFFFFFFFFFFFFFFFFFFFFFFFFFFFFFFFFFFFFFFFFFFF:FFFFF,FFFFFFFFFFFFFFFFFFFFFFFFFFF:FFFFF::FFFFFFFFFFFFFFFFFFFFFFFFFF:FFFFFFFFFFFFFFFFFFFFFFFFF::FFFFFFFF:FFFFFFF:F:FFFFFFF:FFF,:FFF,FFF,
@A00769:42:HV3CFDRXX:1:2101:20989:5776 1:N:0:TCCTGGTTGT+TGCCGGTCAG
GTGTCAGCAGCCGCGGTAACACGTAGGGTGCAAGCGTTATCCGGATTTATTGGGCGTAAAGGGCTCGTAGGCGGTTCGTCGCGTCCGGTGTGAAAGTCCATCGCTTAACGGTGGATCCGCGCCGGGTACGGGCGGGCTTGAGTGCGGTAGGGGAGACTGGAATTCCCGGTGTAACGGTGGAATGTGTAGATATCGGGAAGAACACCAATGGCGAAGGCAGGTCTCTGGGCCGTTACTGACGCTGAGGAGCG
+
FFFFFFFFFFFFFFFFFFFFFFFFFFFFFFFFFFFFFFFFFFFFFFFFFFFFFFFFFFFFFFFFFFFFFFFFFFFFFFFFFFFFFFFFFFFFFFFFFFFFFFFFFFFFFFFFFFFFFFFFFFFFFFFFFFFFFFFFFFFFFFFFFFFFFFFFFF:FFFFFFFFFFFFFFFFFFFFFFFFFF:FFFFFFFFFFFFFFFFFFFFFFFFFFFFFFFFFFFFFFFFFFFFFFFFFFFFFFFFFF:FFFFFFFFF,
@A00769:42:HV3CFDRXX:1:2101:19551:5791 1:N:0:TCCTGGTTGT+TGCCGGTCAG
GTGTCAGCCGCCGCGGTAACCCCATGGCGCATTAGATACCCTTGTAGTCC
+
FFFFFFFFFFFFFFFFFFFFFFFFFFFFFF:,FFFFFFFFFFFFFFFFFF
@A00769:42:HV3CFDRXX:1:2101:3088:5807 1:N:0:TCCTGGTTGT+TGCCGGTCAG
GTGTCAGCAGCCGCGGTAATACAGAGGGTGCAAGCGTTAATCGGAATTACTGGGCGTAAAGGGCGCGTAGGTGGTTTGGTAAGTTGGATGTGAAATCCCCGGGCTCAACCTGGGAATGGCATTCAATACTGCCTCACCAGAGTATGGTAGAGGGAAGCGGAATTCCACATGTAGCGGTGAAATGCGTAGATATGTGGAGGAACATCAATGGCGAAGGCAGCTTCCTGGACCAATACTGACACTGAGGCGCG
+
FFFFFFFFFFFFFFFFFFFFF:FFFFFFFFFFFFFFFFFFFFFFFFFFFFFFFFFFFFFFFFFFFFFFFFFFFFFFFFFFFFFFFFF,FFFFFFFFFFFFFFFFFFFFFF,FFFFFFF:FFFFFFFFFFFFFFFFFFFFFFFFFFFFFFFFFFFFFFFFFFFFFFFF:FFFFFFFFFFFFFFFFFFFFF:FFFFFFFFFFFFFFFFFFFFFFFFFFFFFFFFFFFFFFFFFFFFFFFFFFFFFFFFFFFFF
@A00769:42:HV3CFDRXX:1:2101:4408:5807 1:N:0:TCCTGGTTGT+TGCCGGTCAG
GTGACAGCCGCCGCGGTAATACGTATGTTCCAAGCGTTATCCGGATTTATTGGGCGTAAAGCGAGCGCAGACGGTTATTTAAGTCTGAAGTGAAAGCCCTCAGCTCAACTGAGGAATTGCTTTGGAAACTGGATGACTTGAGTGCAGTAGAGGAAAGTGGAACTCCATGTGTAGCGGTGAAATGCGTAGATATATGGAAGAACACCAGTGGCGAAGGCGGCTATCTGGACTGTAACTGACGTTGAGCCTCG
+
FFF,FFFFFFFFFFFFFFFFFFFFFFFFFFF:FFFFFF:FFFFFF:FF,FFFFF:FFFFFFFF:FFF:FF,FFF,FFFFFFFFF:FF,,FFFFF:FF:,FF:FFF,:FF,:FFF:F,:FFFFFFFFFFF:F::FFF,FF:F::FF:FFFFFF,FFFFFF,FF:FFFF::F,:FFFF:FFFFFF:FFF::F:FFF:,,F:,FF,:F:FF,F,F,FFFFFF,,F,,FFF,FFF,FF::F,:F,FF,:F,:FF,
@A00769:42:HV3CFDRXX:1:2101:20998:5822 1:N:0:TCCTGGTTGT+TGCCGGTCAG
GTGTCAGCAGCCGCGGAAACACGTAGGGTGCAAGCGTTATCCGGATTTATTGGGCGTAAAGGGCTCGTAGGCGGTTCGTCGCGTCCGGTGTGAAAGTCCATCGCTTAACGGTGGATCCGCGCCGGGTACGGGCGGGCTTGAGTGCGGTAGGGGAGACTGGAATTCCCGGTGTAACGGTGGACTGTCTAGATCTCGGGAAGAAAACCAATGGCGAAGGCAGGTCTCTGCGCCGTTACTGACGCTGAGGAGCG
+
F,FFFF:FFFFF,FFF,F:FFFF,FFFFFF,FFF,:FF,FFF:,FF,,,FF,,,FF:F:FF::FFFF:,F:FFF:::F,F,F:F::,,FFF:F:,FFFF:FFFFFFF:,,:F,:,F:,,F,FF:FF,F,F:F,,,FF:,:FFFF,FF::::::F,:F:FFF,:FF,F:F,F,FFF,F:FFF:FF:,F,FFF,:,,,FF:,FF,F:,:FF,FF:F::FFFF,:F,F:,,FF,::FFFF:FF,FF,FF,FFF,
@A00769:42:HV3CFDRXX:1:2101:4815:5854 1:N:0:TCCTGGTTGT+TGCCGGTCAG
GTGTCAGCCGCCGCGGTAATACGTATGTTCCAAGCGTTATCCGGATTTATTGGGCGTAAAGCGAGCGCAGACGGTTATTTAAGTCTGAAGTGAAAGCCCTCAGCTCAACTGAGGAATTGCTTTGGAAACTGGATGACTTGAGTGCAGTAGAGGAAAGTGGAACTCCATGTGTAGCGGTGAAATGCGTAGATATATGGAAGAACACCAGTGGCGAAGGCGGCTTTCTGGACTGTAACTGACGTTGAGGCTCG
+
FFFFFFFFFFFFFFFFFFFFFFFFFFFFFFFFFFFFFFFFFFFFFFFFFFFFFFFFFFFFF:FFFFFFFFFFFF:FFFFFFFFFFFFFFFFFFFFFFFFFFFFFFFFFFFFFFFFFFFFFFFFFFF:FFFFFFFFFFFF,FFFFFFFFFFF,FFFFFFFFFFFFFFFFFFFFFFFFFFFFFFFFF::FFFFFF:FFFFFFFFFFFFFFFFFFFFFF:FF:FFFF,FFFFFFFF:FFFFFF,FFFFF,FFF,
@A00769:42:HV3CFDRXX:1:2101:4698:5869 1:N:0:TCCTGGTTGT+TGCCGGTCAG
GTGCCAGCCGCCGCGGTAATACGTAGGGTGCAAGCGTTGTCCGGAATTACTGGGCGTAAAGAGTTCGTAGGCGGTTTGTCGCGTCGTTTGTGAAAACCAGCAGCTCAACTGCTGGCTTGCAGGCGATACGGGCAGACTTGAGTACTGCAGGGGAGACTGGAATTCCTGGTGTAGCGGTGAAAAGCGCAGATATCAGGAGGAACACCGGTGGCGAAGGCGGGTCTCTGGGCAGTAACTGACGCTGAGGAACG
+
::FFFFFFF,FF:FFFFFFFFFFFFFFFFFFFFFFFFFFFFFFFFFFFFFFF,FF,FFF:FFFFFFFFFFFFFFFF:F:FFFFFFFF:FFFFF:FFFFFF:F:::F,FFFFFF:FFFFFFFFFFFFFFFFFFFFFFFFFFFFFFFF,FFF,:FFFFFF,FFFFFFFFF,F:FFFF:FFFFF,,:F,FFFF:FFFF,FFF:FF::F:FF:,FFF,FF:FFFF:FFFFF::FF::FFF::FF,FFFFF,F:F,
@A00769:42:HV3CFDRXX:1:2101:10321:5869 1:N:0:TCCTGGTTGT+TGCCGGTCAG
GTGCCAGCAGCCGCGGTAACACATTAGAAACCCTAGTAGTCC
+
FFFFFFFFFFFFFFFFFFFFFFF:FFFFFFFFFFFFFFFFFF
@A00769:42:HV3CFDRXX:1:2101:6931:5916 1:N:0:TCCTGGTTGT+TGCCGGTCAG
GTGCCAGCCGCCGCGGTAATACGTATGTTCCAAGCGTTATCCGGATTTATTGGGCGTAAAGCGAGCGCAGACGGTTATTTAAGTCTGAAGTGAAAGCCCTCAGCTCAACTGAGGAATTGCTTTGGAAACTGGATGACTTGAGTGCAGTAGAGGAAAGTGGAACTCCATGTGTAGCGGTGAAATGCGTAGATATATGGAAGAACACCAGTGGCGAAGGCGGCTTTCAGGACTGTAACTGACGTTGAGGCTCG
+
FFFFFFF:FFFFFFFFFFFFFFFF:FFFFFFFFFFFFFFFFFFFFFFFF:FFFFFFFFFFFFFFFFFFFFFFFFFFFFFFFFFFFFFFFFFFFFFFFFFFFFFFFFFFFFFFFFFFFFFF:FFFFF,FFFFFFFFFFFFFFFFFFFFFF:FFFFFFFFFFFFFFFFFFFFFFFFFFFFF:FFFFF:FFFFFFF:FFFFFFF:FFFF:FFFFFF:F,FFFFFFFFFF:FFFF,FFFFFFFF::FFFF,FFF,
@A00769:42:HV3CFDRXX:1:2101:20112:5916 1:N:0:TCCTGGTTGT+TGCCGGTCAG
GTGCCAGCAGCCGCGGTAATACGGAGGATTCAAGCGTTATCCGGATTTATTGGGTTTAAAGGGTGCGTAGGCGGTCGGATAAGTTAGAGGTGAAATCCCGAGGCTCAACTTCGGAATTGCCTCTGATACTGTTCGGCTAGAGAGTAGTTGCGGTAGGCGGAATGTATGGTGTAACGGTGAAATGCTTAGAGATCATACAGAACACCGATTGCGACGGCAGCTTACCAAGCTCCTTCTGACGTTGAGGCACG
+
::FFFFFFFFFFF:FFFFF:FFFFFFFFFFFFFFF:FFFFFFFFFFFFFFFF:FFFFFFF,FFFFFFFFFFFF:FFFFFFFFF:FFFFFF:F:F,FFFFFFFFF:FFFFFF::FFFFFFFF:FFFFFFFFFFFF:F:F:FFFFFF:F,F:FFFF,FFFFF,FFFFFFFFFFF,FFFFF::,FFFFFFFF,F,,F,F:FFFFFF,FFFFFF,FFF,FFF:FF,,FFFFFF:F,FFFF:FFFF,FFFF::F:,
@A00769:42:HV3CFDRXX:1:2101:21142:5916 1:N:0:TCCTGGTTGT+TGCCGGTCAG
GTGTCAGCAGCCGCGGTAACACGTAGGGTGCAAGCGTTATCCGGATTTATTGGGCGTAAAGGGCTCGTAGGCGGTTCGTCGCGTCCGGTGTGAAAGTCCATCGCTTAACGGTGGATCCGCGCCGGGTACGGGCGGGCTTGAGTGCGGTAGGGGAGACTGGAATTCCCGGTGTAACGGTGGAATGTGTAGATATCGGGAAGAACACCAATGGCGAAGGCAGGTCTCTGGGCCGTTACTGACGCTGAGGAGCG
+
FFFFFFFFFFFFFFFFFF:FFFF:FFFFFFFFFFFFFFFFFFFFFFFFFFFFFFFFFFFFFFFFFFFFFFFFFFFFFFFFFFFFFFFFFF,F:FFFFFFFFFFFFFFFFFFFFFFFFFFFFFFFFFFFFFFFFFFFFFFFFFFFFFFFFFFFF:FFFFFFFFFFFFFFFFFFF:FFFFFFFFFFFFFFFFFFFFFFFFFFFFFFFFFFFFFFFFFF:FFFF,FFF::FFFFF,F:FFFFF:FFF:F:FFFF
@A00769:42:HV3CFDRXX:1:2101:26856:5916 1:N:0:TCCTGGTTGT+TGCCGGTCAG
GTGCCAGCAGCCGCGGTAATACGTATGTTCCAAGCGTTATCCGGATTTATTGGGCGTAAAGCGAGCGCAGACGGTTATTTAAGTCTGAAGTGAAAGCCCTCAGCTCAACTGAGGAATTGCTTTGGAAACTGGATGACTTGAGTGCAGTAGAGGAAAGTGGAACTCCATGTGTAGCGGTGAAATGCGTAGATATATGGAAGAACACCAGTGGCGAAGGCGGCTTTCTGGACTGTAACTGACGTTGAGGCTCG
+
FFFFFFFFFFFFFFFFFFFFFFFFFFFFFFF:FFFFFF:FFFFFFF,FFFFFFFFFFFFFFFFFFFFFFFFFFFFFFFFFFFFFFFFFFFFFFFFFFFFFFFFFFFFFFFFFFFFFFFFFFFFFFFFFFFFFFFFFFFFFFFFFFFFFFFFFFFFFFFFFFFFFFFFFFFFFFFFFFFFFFFFFFFFFFFFFFFFFFFFFFFFFFFFFFFFFFFFFFFFFFF:FFFFFFFFFFFFFFFFF:FFFFF:FFF:
@A00769:42:HV3CFDRXX:1:2101:21947:5932 1:N:0:TCCTGGTTGT+TGCCGGTCAG
GTGCCAGCAGCCGCGGTAAAAAAAAATTAGATACCCCCGTAGTCC
+
FFFFFFFFFFFFFFFFFFFFFFFFFF,FFFFFFFFFFFFFFFFFF
@A00769:42:HV3CFDRXX:1:2101:14344:5979 1:N:0:TCCTGGTTGT+TGCCGGTCAG
GTGTCAGCAGCCGCGGTAATACGTATGTTCCAAGCGTTATCCGGATTTATTGGGCGTAAAGCGAGCGCAGACGGTTATTTAAGTCTGAAGTGAAAGCCCTCAGCTCAACTGAGGAATTGCTTTGGAAACTGGATGACTTGAGTGCAGTAGAGGAAAGTGGAACTCCATGTGTAGCGGTGAAATGCGTAGATATATGGAAGAACACCAGTGGCGAAGGCGGCTTTCTGGACTGTAACTGACGTTGAGGCTCG
+
FFFFFFFFFFFFFFFFFFFFFFFFFFFFFFF:FFFFFFFFFFFFFF:FFFFFFFFFFFFFFFFFFFFFFFFFFFFFFFFFFFFF:FFFFFFFFFFFFFFFFFFFFFFFFFFFFFF:FFF::FFFFFFFFFFFFFFFFFFFFFFFFFFF:FFFFFFFFFFFFFFFFFFFFFFFFFFFFFFFFFFFFF:FFFFFFFFFFFFFFFFFFFFFFFFFFFFFFFFFFFFFFF,FFFFFF,FFFFFFFFFFFFFFFF,
@A00769:42:HV3CFDRXX:1:2101:17824:6057 1:N:0:TCCTGGTTGT+TGCCGGTCAG
GTGTCAGCCGCCGCGGTAATACGTATGTTCTAAGCGTTATCCGGATTTATTGGGCGTAAAGCGAGCGCAGGCGGTTATTTAAGTCTGAAGTGAAAGCCCTCAGCTCAACTGAGGAATTGCTTTGGAAACTGGATGACTTGAGTGCAGTAGAGGAAAGTGGAACTCCATGTGTAGCGGTGAAATGCGTAGATATATGGAAGAACACCAGTGGCGAAGGCGGCTTTCTGGACTGTAACTGACGTTGAGGCTCG
+
FFFFFFFFFFFFFFFFFFFFFFFFFFFF:FFFFFFFF:F:FFFFFFFFFFFFFFFFFFFFFFFFFFFFFFFFFFFFFFFFFFFFFFF,FFFFFFFFFFFFF,FFFFF,FFF,FF,,FFFF::FFFFFFFFFFFFFFFFFFFFFFF:FF,FFFFFFFFFFFF,FFFFFFFFFFFFF:FFFFFF:FFFF:FF:F:FFFFFFFFFFFFFFFFF:FFFFFFFFFFFFFFFFF:FFFFFFFFFFFFFFFFFFFFF,
@A00769:42:HV3CFDRXX:1:2101:7220:6104 1:N:0:TCCTGGTTGT+TGCCGGTCAG
GTGTCAGCCGCCGCGGTAATACGTATGTTCCAAGCGTTATCCGGATTTATTGGGCGTAAAGCGAGCGCAGACGGTTATTTAAGTCTGAAGTGAAAGCCCTCAGCTCAACTGAGGAATTGCTTTGGAAACTGGATGACTTGAGTGCAGTAGAGGAAAGTGGAACTCCATGTGTAGCGGTGAAATGCGTAGATATATGGAAGAACACCAGTGGCGAAGGCGGCTTTCTGGACTGTAACTGACGTTGAGGCTCG
+
FFFFFFFFFFFFFFFFFFFFFFFFFFFFFFFFFFFFFFFFFFFFFFFFF:FFFFFFFFFFFFFFFFFFFFFFFFFFF:FFFFFFFFFFFFFFFFFFFFFFFFFFFFFFFFFFFFFF:FFFFFFFFFFFFFFFFFFFFFFFFFFFFFFFFFFFFFFFFFFFFFFFFF,FFFFFFFFFFFFFFFFFFFFFFFFFFFFFFFFFFFFFFFFFFFFFFFFF:FFFFF:FFFFFFFF:FFFFFFFF:FFFFF,FFFF
@A00769:42:HV3CFDRXX:1:2101:4327:6136 1:N:0:TCCTGGTTGT+TGCCGGTCAG
GTGTCAGCCGCCGCGGTAATACGTAGGTGGCAAGCGTTGTCCGGAATTACTGGGTGTAAAGGGAGCGTAGGCGGTGTTGTAAGTCATTAGTCAAAGACTAGAGCTCAACTTTAGTAAGGCTAGTGATACTATAATACTAGAGTATCAGAGAGGATTGCAGAATTCCTGGTGTAGCGGTGAAATGCGTAGATATCAGGAGGAATACCGTTAGCGAAGGCGGCAATCTGGCTGGAAACTGACGCTGAGGTGCG
+
FFFFFFFFFFFFFFFFFFFFFFFFFFFFFFFFFFFFFFFFFFFFFFFF:FFFFFFFFFFFFFFFFFFFFFFFFFFFFFFFFFFFFFFFFFFFFFFFFFFFFFFFFFFFFFFF:FFFFFFFFFFFFFFFFFFFFF:F:FFFFFFFFFFFFFFFFFFFFFFFFF:F:FFFF:FFFFFFFFFFFFFF:FFF:FFFFFFF,FFFFFFFFFFFFFFFFFFF,FFFFF:FFFFF:F,FF,FFFFFF,FFFF:,F:,F
@A00769:42:HV3CFDRXX:1:2101:24623:6151 1:N:0:TCCTGGTTGT+TGCCGGTCAG
GTGTCAGCCGCCGCGGTAATACGTAGGGTGCAAGCGTTATCCGGATTTACTGGGTGTAAAGGGAGCGTAGACGGCTGTGCAAGCCAGATGTGAAAGCCCGGGGCTCAACCCCGGGACTGCATTTGGAACTGTGTGGCTGGAGTGTCGGAGAGGCAGGCGGAATTCCTAGTGTAGCGGTGAAATGCGTAGATATTAGGAGGAACACCAGTGGCGAAGGCGGCCTGCTGGACGATGACTGACGTTGAGGCTCG
+
FFFFFFFFFFFFFFFFFFFFFFFFFFFFFFFFFFFFFFFFFFFFFFFFFFFFFFF:FFFFFFFFFFFFFFFFFFFFFFFFFFFFFFFFFFFFFFFFFFFFFFFFFFFFFFFFFFFFFFFFFFFFFFF:FFFFFFFFFFFFFFFFFFFFFFFFFFFFFFFFFFFFFFFFFFFFFFFFFFFFFFFFFFFFFFFFFFFFFFFFFFFFFFFFFFFFFFFFFFFFFFF:FFFF::,FFFFFFFFFFF:FFFFFFF:
@A00769:42:HV3CFDRXX:1:2101:28348:6151 1:N:0:TCCTGGTTGT+TGCCGGTCAG
GTGTCAGCAGCCGCGGTAATACGTATGTTCCAAGCGTTATCCGGATTTATTGGGCGTAAAGCGAGCGCAGACGGTTATTTAAGTCTGAAGTGAAAGCCCTCAGCTCAACTGAGGAATTGCTTTGGAAACTGGATGACTTGAGTGCAGTAGAGGAAAGTGGAACTCCATGTGTAGCGGTGAAATGCGTAGATATATGGAAGAACACCAGTGGCGAAGGCGGCTTTCTGGACTGTAACTGACGTTGAGGCTCG
+
FFFFFFFFFFFFFFFFFFFFFFFFFFFFFFFFFFFFFFFFFFFFFFF:FFFFFFFFFFFFFFFFFFFFFFFFFFFFFFFFFFFFFFFFFFFFFFFFFFFFFFFFFFFFFFFFFFF,FFFFFFFFFFFFFFFFFFFFFFFFFFFFFFFF::FFFF:FFFFFF:FFFFFFFFFFFFFFFFFFFFFFFFFFFFFFFFFFFFFFFFFFFFFFFFFFFFFFFFFFFFFFFFFFFFFFFFFFFFFFFFFFFFFFFF:
@A00769:42:HV3CFDRXX:1:2101:10149:6167 1:N:0:TCCTGGTTGT+TGCCGGTCAG
GTGCCAGCAGCCGCGGTAACACATTAGAAACCCTAGTAGTCC
+
FFFFFFFFFFFFFFFFFFFFFF,FFFFFFFFF,FF:FFFFFF
@A00769:42:HV3CFDRXX:1:2101:31530:6183 1:N:0:TCCTGGTTGT+TGCCGGTCAG
GTGCCAGCCGCCGCGGTAATACGTATGTTCCAAGCGTTATCCGGATTTATTGGGCGTAAAGCGAGCGCAGACGGTTATTTAAGTCTGAAGTGAAAGCCCTCAGCTCAACTGAGGAATTGCTTTGGAAACTGGATGACTTGAGAGCAGTAGAGGAAAGTGGAACTCCATGTGTAGCGGTGAAATGCGTAGATATATGGAAGAACACCAGAGGCGAAGGCGGCTTTCTGGACTGTAACTGACGATGAGGCTCG
+
FF,,FFFFFFFFFFFFFFF:FFFFFFF,FFFFFFFFFF,FFFFFFFF:F,FFFFFFFFFFFFF:FFFFFF:FFFFFF:FFFFFFFFF,FFFFFFFFFFFFFFFFF::FFF,FFFF:FFFFF,FFFF:FFFFF::,FFFFFFF,FFFF,:FFFFF,:FFFFFFFFFFF,FFFFFFFFFFFFFFFFFFFFFFFFF,:FFF:FFFFFFFFF,FFFFFFFFFFFF,,FFFFF:,,FFFFFFFFFFFFFF,,FFFF
@A00769:42:HV3CFDRXX:1:2101:24343:6230 1:N:0:TCCTGGTTGT+TGCCGGTCAG
GTGCCAGCAGCCGCGGTAATACGTATGTTCCAAGCGTTATCCGGATTTATTGGGCGTAAAGCGAGCGCAGACGGTTATTTAAGTCTGAAGTGAAAGCCCTCAGCTCAACTGAGGAATTGCTTTGGAAACTGGATGACTTGAGTGCAGTAGAGGAAAGTGGAACTCCATGTGTAGCGGTGAAATGCGTAGATATATGGAAGAACACCAGTGGCGAAGGCGGCTTTCTGGACTGTAACTGACGTTGAGGCTCG
+
FFFFFFFFFFFFFFFFFFFFFFFFFFFFFFFFFFFFFFFFFFFFFFFFFFFFFFFFFFFFFFFFFFFFFFFFFFFFFFFFFFFFFFFFFFFFFFFFFFFFFFFFFFFFFFFFFFFFFFFFFFFFFFFFFFFFFFFFFFFFFFFFFFFFFFFFFFFFFFFFFFFFFFFFFFFFFFFFFFFFFFFFFFFFFFFFFFFFFFFFFFFFFFFFFFFFF:FFFFFFFFFFFFFFFFFFFFFFFFFF:FFFFFFFFF,
@A00769:42:HV3CFDRXX:1:2101:24189:6245 1:N:0:TCCTGGTTGT+TGCCGGTCAG
GTGTCAGCAGCCGCGGTAATACGTAGGTGGCGAGCGTTATCCGGATTTATTGGGCGTAAAGGGCTCGTAGGCGGTTCGTCGCGTCCGGTGTGAAAGTCCATCGCTTAACGGTGGATCCGCGCCGGGTACGGGCGGGCTTGAGTGCGGTAGGGGAGACTGGAATTCCCGGTGTAACGGTGGAATGTGTAGATATCGGGAAGAACACCAATGGCGAAGGCAGGTCTCTGGGCCGTTACTGACGCTGAGGAGCG
+
FFFFFFFFFFFFFFFFFFFFFFFFFFFFFFFFFFFFFFFFFFFFFFFFFFFFFFFFFFFFFFFFFFFFFFFFFFFFFFFFFFFFFFFF:FFFFFFFFFFFFFFFFFFFFFF:FFFFFFFFFFFFFFFFFFFFFFFFFFFFFFFFFFFFFFF:FFFFF:FFF:FFFFFFFFFFFFFFFFFFF:FFFFFFFF,,FFFFFFFFFFFFFF:F,::FFFFFFFFFFFFFFFFFFF:F:F,FFFFFFFF:FFFFFF,
@A00769:42:HV3CFDRXX:1:2101:11162:6261 1:N:0:TCCTGGTTGT+TGCCGGTCAG
GTGCCAGCCGCCGCGGTAATACGTAGGTGGCGAGCGTTATCCGGAATGATTGGGCGTAAAGGGTGCGTAGGCGGCCTGCTAAGTCTGGAGTGAAAGGTACCGGCTCAACCGGTACAGGCTCTGGAAACTGGCGGGCTAGAGAGCAGGAGAGGGCGGTGGAACTCCATGTGTAGCGGTAAAATGCGTAGATATCTGGAAGAACACCAGTGGCGAAGGCGGCCGCCTGGCCTGTTACTGACGCGGAGGCACGA
+
FFFFFFFFFFFFFFFFFFFFFFFFFFFFFFFFFFFF:FFFFFFFFF:FFFFFFFFFFFFFFFFFFFFFFFFFFFFFFF:F:FFF:FFFFF:FFFFFFFFFFFFFFFFFF:FFFFFFFFF::FFFFF:FFFFFFFFFFFFFFFFF:FFFFFFFFFFFFFFF,FF:F:FF:FFFFFFFF,:F:FFFF::FF::F,FFF:FFFF:FF:,F:FFFFF,FF:FF,FFFFFFF:FFF:FFFFF,FFF,FFFFF,FF,
@A00769:42:HV3CFDRXX:1:2101:24207:6277 1:N:0:TCCTGGTTGT+TGCCGGTCAG
GTGTCAGCCGCCGCGGTAATACGTATGTTCCAAGCGTTATCCGGATTTATTGGGCGTAAAGCGAGCGCAGACGGTTATTTAAGTCTGAAGTGAAAGCCCTCAGCTCAACTGAGGAATTGCTTTGGAAACTGGATGACTTGAGTGCAGTAGAGGAAAGTGGAACTCCATGTGTAGCGGTGAAATGCGTAGATATATGGAAGAACACCAGTGGCGAAGGCGGCTTTCTGGACTGTAACTGACGTTGAGGCTCG
+
FFFFFFFFFFFFFFFFFFFFFFFFFFFFFFFFFFFFFF:FFFFFFFFFFFFFFFFFFFFFFFFFFFFFFFFFFFFFFFFFFFFFFFF:FFFFFFFFFFFFFFFFFFFFFFFFFFFFFFFFFFFFFFFFFFFFFFFFFFFFFFFFFFFF:FFFFFFFFFFFFFFFFFFFFFFFFFFFFFFFFFFFFFFFFF:FFFFF:FFFFFFFFFFFFFFFFF:FFFFFFF,FFFFFFFFFF,FFFF,F,FFFFFFFFF,
@A00769:42:HV3CFDRXX:1:2101:5430:6324 1:N:0:TCCTGGTTGT+TGCCGGTCAG
GTGCCAGCAGCCGCGGTAATACGTAGGGCGCAAGCGTTAATCGGAATTACTGGGCGTAAAGCGTGCGCAGGCGGTCCGCTAAGACAGATGTGAAATCCCCGGGCTTAACCTGGGAACTGCATTTGTGACTGGCGGGCTAGAGTATGGCAGAGGGGGGTAGAATTCCACGTGTAGCAGTGAAATGCGTAGAGATGTGGAGGAATACCGATGGCGAAGGCAGCCCCCTGGGCCAATACTGACGCTCATGCACG
+
FFFFFFFFFFFFFFFFFFFFFFFFFFFFFFFFFFFFFFFFFFFFFFFFFFFFFFFFFFFFFFFFFFFF:FFFFFFFFFFFFFFFFFFFFFFFFFFFFFFFFFFFF:FFFFFFFFFFFFFFFFFFFFFFFFFFFFFFFFFFFFFFFFFFFFFFFFFFFF:FFFFFFFFFFFFFFFFFFFFFFFFFFFF,FFFFFFFFFFFFF,F,FFFF:FFFFFFFFFFFFF:FFFFFFFFFFFFFFFFFFFFFFF:FFFF
@A00769:42:HV3CFDRXX:1:2101:12147:6339 1:N:0:TCATGGTTGT+TGCCGGTCAG
GTGTCAGCCGCCGCGGTAATACGTATGTTCCAAGCGTTATCCGGATTTATTGGGCGTAAAGCGAGCGCAGACGGTTATTTAAGTCTGAAGTGAAAGCCCTCAGCTCAACTGAGGAATTGCTTTGGAAACTGGATGACTTGAGTGCAGTAGAGGAAAGTGGAACTCCATGTGTAGCGGTGAAATGCGTAGATATATGGAAGAACACCAGTGGCGAAGGCGGCTTTCTGGACTGTAACTGACGTTGAGGCTCG
+
FFFFFFFF:FFFFFFFFFFFFFF:FFFF::F:FFFFFFFF:FFFFFF:FFFFFFF:FFFFFFFFFFFFFFF:FF::FFFFF:FFF:F::FFFFFFFFFFFF,FFFFFFF:FFF:FFFFFF,FFFFFFFFF,:F:F,FFFFFFFFF,FF,FFFFFFFFFFFF,,FFF:FFFFFFFFFFFFFFFFFFFFFFF:F:F:FFFFFFFFFFFFFFF:FFFFFFFFF::F:F:FFFFF:FFFFFFFFF,F,F,F,FFF
@A00769:42:HV3CFDRXX:1:2101:9118:6417 1:N:0:TCCTGGTTGT+TGCCGGTCAG
GTGCCAGCCGCCGCGGTAATACGGAGGATGCGAGCGTTATCCGGATTTATTGGGTTTAAAGGGTGCGCAGGCGGAATGTCAAGTCAGCGGTAAAATTTCGGGGCTCAACCCCGTCGTGCCGTTGAAACTGGCGTTCTTGAGTGAGCGAGAAGTATGCGGAATGCGTGGTGTAGCGGTGAAATGCATAGATATCACGCAGAACTCCGATTGCGAAGGCAGCATACCGGCGCTCAACTGACGCTCATGCACGA
+
FFFFFFFFFFFFFFFFFFFFFFFFFFFFFFFFFFFFFF,FFFFFFFFFF:FFFFFFFFFFFFF:FFFFFFFFFFFFFFFFFFFFFFFFFFFFFFFFFFFFFFFFFFFFFFFFFFFFFFFFFF:FFFFFFFFFFFFFFFFFFFFFFFFFFFFFFFFFFFFFFFFFFFFFFFFF,FFFFFF,FFFFFFFFFFFFFFFFFFFFFFFFFFF,FFFFFFFFFFFFFFFFF:FF,FFFFFFFFFF:FFFFF:FFF:F
@A00769:42:HV3CFDRXX:1:2101:24578:6449 1:N:0:TCCTGGATGT+TTCCGGTCAG
GTGTCAGCAGCCGCGGTAATTAGATACCCTCGTAGTCC
+
FFFFFFFFFFFFFFFFFFFFF,FF:FF:FFF:F,:F,,
@A00769:42:HV3CFDRXX:1:2101:26549:6480 1:N:0:TCCTGGTTGT+TGCCGGTCAG
GTGTCAGCAGCCGCGGTAATACGTATGTTCCAAGCGTTATCCGGATTTATTGGGCGTAAAGCGAGCGCAGACGGTTATTTAAGTCTGAAGTGAAAGCCCTCAGCTCAACTGAGGAATTGCTTTGGAAACTGGATGACTTGAGTGCAGTAGAGGAAAGTGGAACTCCATGTGTAGCGGTGAAATGCGTAGATATATGGAAGAACACCAGTGGCGAAGGCGGCTTTCTGGACTGTAACTGACGTTGAGGCTCG
+
FFFFFFFFFFFFFFFFFFFFFFFFFFFFFFFFFFFF::FFFFFFFFFFFFFFFFFFFFFFFFFFFFFFFFF:FFFFFFFFFFFF,FFFFFFFFFFFFFFFFFFFFFFFFFFFFFFFFF:FFFFFFFFFFFFFFFF:FFFFFFFFFFFFFFFFFFFFFFFFFFFFFFFFFFFF,FFFFFFFFFF:FF:FFFFFFFFFFFFFF:FFFFFFFF:F::FFFFFFFFFFFFFFF:FF:FFFFFF:FFFFF:FFFF,
@A00769:42:HV3CFDRXX:1:2101:31765:6527 1:N:0:TCCTGGTTGT+TGCCGGTCAG
GTGCCAGCCGCCGCGGTAATACGTATGTTCCAAGCGTTATCCGGATTTATTGGGCGTAAAGCGAGCGCAGACGGTTATTTAAGTCTGAAGTGAAAGCCCTTAGCTCAACTGAGGAATTGCTTTGGAAACTGGATGACTTGAGTGCAGTAGAGGAAAGTGGAACTCCATGTGTAGCGGTGAAATGCGTAGATATATGGAAGAACACCAGTGGCGAAGGCGGCTTTCTGGACTGTAACTGACGTTGAGGCTCG
+
FF:FFFFFFFFFFFFFFFFFFFFFFFFFFFFFFFFFFFFFFFFFFF:FFFFFFFFFF:FFFFFFFFFFFFFFFFFFFFFFFFFFFFFFFFFFFFFFFFFFFFFFFFFFFFFFFFF,FFFFFFFFFF,FFFFFFFFFFFFFFFFFFFFF:FFFFF:FFFFFFFFFFFFFFFFF,FFFFFFFFFFFFFFFFFFF,FFFFFFFFFFFFFFFFFFFF:FFFFF:FFFFFFFFFFF:F::FFFFF,F:FFFFFFFF
@A00769:42:HV3CFDRXX:1:2101:12174:6543 1:N:0:TCCTGGTTGT+TGCCGGTCAG
GTGTCAGCCGCCGCGGTAATACGTATGTTCCAAGCGTTATCCGGATTTATTGGGCGTAAAGCGAGCGCAGACGGTTATTTAAGTCTGAAGTGAAAGCCCTCAGCTCAACTGAGGAATTGCTTTGGAAACTGGATGACTTGAGTGCAGTAGAGGAAAGTGGAACTCCATGTGTAGCGGTGAAATGCGTAGATATATGGAAGAACACCAGTGGCGAAGGCGGCTTTCTGGACTGTAACTGACGTTGGGGCTCG
+
FFFFFFFFFFFFFFFFF,FFFFFFFFFFFFFFFFFFFF,FFFFFFFF:FFFFFFFFFFFFFFFFFFFFFFFFFFFFFFFFFFFFFFFFFFFFFFFFFFFFFFFFFFFFFFFFFFFFFFFFFFFFFFFFFFFFFFFFFFFFFFFFFFFFFFFFFFFFFFFFFFFFFFFFFFFFFFFFFFFFFFFFFFFFFF:FFFFFFFFFFFFFFFFFFFFFFFFF:FFFFFFFFFFFFFFFFFFFFFFFF,F,F,FFFFF
@A00769:42:HV3CFDRXX:1:2101:2401:6558 1:N:0:TCCTGGTTGT+TGCCGGTCAG
GTGTCAGCAGCCGCGGTAATACGTAGGTGGCAAGCGTTATCCGGAATGATTGGGCGTAAAGCGTGCGCAGGCGGTTCGCTAAGACAGATGTGAAATCCCCGGGCTTAACCTGGGAACTGCATTTGTGACTGGCGGGCTAGAGTATGGCAGAGGGGGGTAGAATTCCACGTGTAGCAGTGAAATGCGTAGAGCTGTGGAGGACTACCGTTGGCGAAGGCGGCCCCCTGGGCCACTACTGACGCTCATGCACG
+
FFFFFFFFFFFFFFFF:F:FFFFFFFFFFFFFFFFFFFFFFFFFF,FFFFFFFFFFFFFFFFFFF:FFFFFFFFFFFFFFFFFF:FFF:FFF:FFFF:F:FFFFFFFFFFFFFFFFFFF,FF:,FFFFFFFFFFFFFF:FFF::FF::FFFFFFFFFFFFF:FFFF,FF,F,FF:FFFF:F,FF,FF,F,F,:FFFF,FFFFF:FFF,,FFF:F,FFF,FF,F:FF:FF,F,,:,::F,FFFF,,FF,,,:
@A00769:42:HV3CFDRXX:1:2101:12237:6590 1:N:0:TCCTGGTTGT+TGCCGGTCAG
GCGTCAGCAGCCGCGGTAATACGTAGGGTCCAAGCGTTAATCGGAATTACTGGGCGTAAAGCGTGCGCAGGCGGTTGTGCAAGACCGATGTGAAATCCCCGAGCTTAACTTGGGAATTGCATTGGTGACTGCACGGCTAGAGTGTGTCAGAGGGGGGTAGAATTCCACGTGTAGCAGTGAAATGCGTAGAGATGTGGAGGAATACCGATGGCGAAGGCAGCCCCCTGGGATAACACTGACGCTCATGCACG
+
FFFFFFFFFFFFFFFFFFFFFFFFFFFFFFFFFFFFFFFFFFFFFFFFFFFFFFFFFFFFFFFFFFFFFFFFFFFFFFFFFFFFFFFFFFFFFFFFFFFFFFFFFFFFFFFFFF:FFFFFFFFFFFFFFFFFFFFFFFFFFFFFFFFFFFFFFFFFFF:FFFFFFFFFFFFFFFFFFFFFFFFFF:FFFFFFFFFFFFFFFFFFF,FFF:FFFFFFFFFFFFFFFFFFF:F:FFFFFFFF:FFF:FFFFF,
@A00769:42:HV3CFDRXX:1:2101:5502:6605 1:N:0:TCCTGGTTGT+TGCCGGTCAG
GTGTCAGCAGCCGCGGTAATACGTATGTTCCAAGCGTTATCCGGATTTATTGGGCGTAAAGCGAGCGCAGACGGTTATTTAAGTCTGAAGTGAAAGCCCTCAGCTCAACTGAGGAATTGCTTTGGAAACTGGATGACTTGAGTGCAGTAGAGGAAAGTGGAACCCCATGTGTAGCGGTGAAATGCGTAGATATATGGAAGAACACCAGTGGCGAAGGCGGCTTTCTGGACTGTAACTGACGTTGAGGCTCG
+
FFFFFFFF:FFFFFFFFFFFFFFFFFFFFFFFFFFFFFFFFFFFFFFFFFFFFFFFFFFFFFFFFFFFFFFFFFFFF:FFFFFFFFFFFFFFFFFFFFFFFFFFFFFFFFFFFFFFFFFFFFFFFFFFFFFFFFFFFFFFFFFFFFFF:FFFFFFFFFFFFFFFFFFFFFFFFFFFFFFF:FFFFF,FFFFFFFFFFFFFFFFFFFFFFF:FFFFFFFFFFFFFFF:FFFF:FFFFF:FFF,FFFFFFFF:
@A00769:42:HV3CFDRXX:1:2101:26675:6605 1:N:0:TCCTGGTTGT+TGCCGGTCAG
GTGCCAGCAGCCGCGGTAATACGTATGTTCCAAGCGTTATCCGGATTTATTGGGCGTAAAGCGAGCGCAGACGGTTATTTAAGTCTGAAGTGAAAGCCCTCAGCTCAACTGAGGAATTGCTTTGGAAACTGGATGACTTGAGTGCAGTAGAGGAAAGTGGAACTCCATGTGTAGCGGTGAAATGCGTAGATATATGGAAGAACACCAGTGGCGAAGGCGGCTTTCTGGACTGTAACTGACGTTGAGGCTCG
+
FFFFFFFFFFFFFFFFFFFFFFFFFFFFFFFFFFFFFF,FFFFFFFFFFFFFFFFFFFFFFFFFFFFFFFFFFFFFFFFFFFFFFFFFFFFFFFFFFFFFFFFFFFFFFFF:FFFFFFFFFFFFFFFFFFFFFFFFFFFFFFFFFFFFFFFFFFFFFFFFFFFFFFFFFFFF:FFFFFFFFFFFFFFFFFFFFFFFFFFFF:FFFFFFFFF:FFFFFFFFFFFFFFFFFFFFFFFFFFFF,FFFFF,FFF,
@A00769:42:HV3CFDRXX:1:2101:10131:6668 1:N:0:TCCTGGTTGT+TGCCGGTCAG
GTGTCAGCAGCCGCGGTAATACGTATGTTCCAAGCGTTATCCGGATTTATTGGGCGTAAAGCGAGCGCAGACGGTTATTTAAGTCTGAAGTGAAAGCCCTCAGCTCAACTGAGGAATTGCTTTGGAAACTGGATGACTTGAGTGCAGTAGAGGAAAGTGGAACTCCATGTGTAGCGGTGAAATGCGTAGATATATGGAAGAACACCAGTGGCGAAGGCGGCTTTCTGGACTGTAACTGACGTTGAGGCTCG
+
FFFFFFFFFFFFFFFFFFFFFFFFFFFFFFFFFFFFFFFFFFFFFFFFFFFFFFFFFFFFFFFFFFFFFFFFFFFFFFFFFFFFFFFFFFFFFFFFFFFFFFFFFFFFFFFFFFF:FFFFFFF:FFFFFFFFFFFFFFFF:FFFFFFFFFFF,FFF:FFFFFFFFF:F:FFFFFFFFFFFFFFFFFFFFFFFFFFFFFFFFFF:FFFFF:F:FFFFFFFFFF:FFFF,FFFFFFFFFFFF:FF,FF,FFF,
@A00769:42:HV3CFDRXX:1:2101:15130:6684 1:N:0:TCCTGGTTGT+TGCCGGTCAG
GTGCCAGCCGCCGCGGTAATACGTATGTTCCAAGCGTTATCCGGATTTATTGGGCGTAAAGCGAGCGCAGACGGTTATTTAAGTCTGAAGTGAAAGCCCTCAGCTCAACTGAGGAATTGCTTTGGAAACTGGATGACTTGAGTGCAGTAGAGGAAAGTGGAACTCCATGTGTAGCGGTGAAATGCGTAGATATATGGAAGAACACCAGTGGCGAAGGCGGCTTTCTGGACTGTAACTGACGTTGAGGCTCG
+
FFFFFFFFFFFFFFFFFFFFFFFFFFFFFFF:FFFFFFFFFFFFFFFFFFFFFFFFFFFFFFFFFFFFFFFFFFFFFFFFFFFFFFFFFFFFFFFFFFFFFFFFFFFFFFFFFFFFFFFFFFFFF:FFFFFFFFFFFFFFFFFFFFFFFF:FFF,FFFF:FFFFFFFFFFFFFFFFFFFFFFFFFFF:FF:FFFFFF,FFFFFFFFFFFFFFFFFFFFFFFFFFFFFF:FFFFFFFFFFFF:FFF:FFFF,
@A00769:42:HV3CFDRXX:1:2101:25274:6684 1:N:0:TCCTGGTTGT+TGCCGGTCAG
GTGTCAGCCGCCGCGGTAATACGTATGTTCCAAGCGTTTTCCGGATTTATTGGGCGTAAAGCGAGCGCAGACGGTTATTTAAGTCTGAAGTGAAAGCCCTCAGCTCAACTGAGGAATTGCTTTGGAAACTGGATGACTTGAGTGAAGTAGAGGAAAGTGGAACTCCATGTGAAGCGGTGAAATGCGTAGATATATGGAAGAACACCAGTGGCGAAGGCGGCTTTCTGGACTGTAACTGACGTTGAGGCTCG
+
FF:FFFF,FFFFFFFF::FFFFFFFF:,:FFFF:FFF,,FFFFFFFFFFF:F:::FFFF,,FFFF:FFF,:F,:FFF:FFFF:,F,,FF,,FFFFFFFFFFFFFFFFF::FFF,F:FFF:FFF:FFFFF,:,F:FFFF,,FFFF,FFFF:FFF,FF,F,FFFFFFFFF,:,,F,FF:FFFFFFF,,FF::FFFFF:,FFFF:FFFFF:F,FFFFF:,F:,FF,F:F,FFF,FF,FF:,FFFF,,F:,FFFF
@A00769:42:HV3CFDRXX:1:2101:11722:6762 1:N:0:TCCTGGTTGT+TGCCGGTCAG
GTGTCAGCAGCCGCGGTAATACGTATGTTCCAAGCGTTATCCGGATTTATTGGGCGTAAAGCGAGCGCAGACGGTTATTTAAGTCTGAAGTGAAAGCCCTCAGCTCAACTGAGGAATTGCTTTGGAAACTGGATGACTTGAGTGCAGTAGAGGAAAGTGGAACTCCATGTGTAGCGGTGAAATGCGTAGATATATGGAAGAACACCAGTGGCGAAGGCGGCTTTCTGGACTGTAACTGACGTTGAGGCTCG
+
FFFFFFFFFFFFFFFF:FFFFFF:FFFFFFFFFFFFFFFFFFFFFFFFF:FFFFFFFFFFFFFFFFFFFFFFFFFFFFFFFFFFFFFFFFFFFFF:FFFFFFFFFFFFF,FFFFFFFFFFFFFF:FFFFFFFFFFFFFFFFFFFFFFFFFFFFFFFFFFFFFFFFFFFFFFFFF,FFFFFFFFFFFFFFFFFFFF:FFFFFFFFFFFFFFFF:FFFFFFFFF,FFFFFFF:F:FFFFFFF,::FFFFFFFF
@A00769:42:HV3CFDRXX:1:2101:5529:6778 1:N:0:TCCTGGTTGT+TGCCGGTCAG
GTGCCAGCCGCCGCGGTAATACGTATGTTCCAAGCGTTATCCGGATTTATTGGGCGTAAAGCGAGCGCAGACGGTTATTTAAGTCTGAAGTGAAAGCCCTCAGCTCAACTGAGGAATTGCTTTGGAAACTGGATGACTTGAGTGCAGTAGAGGAAAGTGGACCTCCATGTGTAGCGGTGAAATGCGTAGATATATGGAAGAACACCAGTGGCGCAGGCGGCTTTCTGGACTGTAACTGACGTTGAGGCTCG
+
FFFFFFFFFFFFFFFFFFFFFFFFFFFFFFFFFFFFFFFFFFFFFFFFFFFFFFFFFFFFFFFFFFFFFFFFFFFFFFFFFFFFFFFFFFFFFFFFFFFFFFFFFFFFFFFFFFFFFFF:F:FFFFFFF:FF:FF:FFFFFFFFFFFFFFFFFF,:FFFFFFFFFFF:FFFFFFFFFFFFF,FFFF:FFF:FFFFFF::F:F:F:F,F:FFFFFFFFFFFFF,FFFFFFFFFFFFFFFFF:FFFFF,FFFF
@A00769:42:HV3CFDRXX:1:2101:9362:6778 1:N:0:TCCTGGTTGT+TGCCGGTCAG
GTGTCAGCCGCCGCGGTAATACGTAGGGTGCAAGCGTTAATCGGAATTACTGGGCGTAAAGCGTGCGCAGGCGGTTCGCTAAGACAGATGTGAAATCCCCGGGCTTAACCTGGGAACTGCATTTGTGACTGGCGGGCTAGAGTATGGCAGAGGGGGGTAGAATTCCACGTGTAGCAGTGAAATGCGTAGAGATGTGGAGGAATACCGATGGCGAAGGCAGCCCCCTGGGCCAATACTGACGCTCATGCACG
+
FFFFFFFFFFFFFFFFFF:FFFFFFFFFFFFFFFFFFFF,FFFFFFFFFFFFFFFFFFFFFFFFFFFFFFFFFFFFFFFFFFFFFFF:FFFFFFFFFFFFFFFFF,FFFFFFFFFF:FFFFFFF:FFFFFFFFFFFFFFFFFFFFFFFFF,FFFFF:,:FFFFFFFFFFFFFFFFFFFFF:FFFFFF,FFFF,FFFFFFF,FF,FFF,,FFFFFFFFFFFF::FFFFFFF:F:F,FFFF:FFFF,FF,,:F
@A00769:42:HV3CFDRXX:1:2101:26820:6793 1:N:0:TCCTGGTTGT+TGCCGGTCAG
GTGTCAGCAGCCGCGGTAATACGGAGGGTGCAAGCGTTAATCGGAATTACTGGGCGTAAAGCGCACGCAGGCGGTTTGTTAAGTCAGATGTGAAATCCCCGGGCTCAACCTGGGAACTGCACTTGAAACTGGCAAGCTAGAGTCTCGTAGAGGTGGGAAGAATTCCAGGTGTAGCGGTGAAATGCGTAGAGATCTGGAGGACTACCGGTGGCGAAGGCGGCCCCCTGGACGAAGACTGACGCTCAGGTGCG
+
,F:FFFF:F,F:FF::,FFFFFFFFF::F:FFF,FFF,FFFFF,FF:FFFFFFFF:FFFF,F:FFFFFFFFFF,:FFFFFFFF:FF,FFF:,FFFFFFFFF:,FF:FFFFF,,:F:F:FFFFFFFFFFFFF,FFFF,FFFFFFFFFFFFFF:F,FF:,F,FFFFFFFF,:F,F,F,F:,FFF:FFF:FFF,F,F,F,F,,F,FFFF:,:FFF,F,::FF:F,:FF,,:FF:F::FFF,FF,FFFF::,FF:
@A00769:42:HV3CFDRXX:1:2101:32172:6793 1:N:0:TCCTGGTTGT+TGCCGGTCAG
GTGCCAGCAGCCGCGGTAATACGTAGGGGGCAAGCGTTATCCGGATTTACTGGGTGTAAAGGGTGCGCAGGTGGCAGGGCAAGTCAGATGTGAAAGCCCGGGGCTCAACCCCGGTATTGCATTTGAAACTGTCCGGCTAGAGTGCAGGAGAGGTAAGCGGAATTCCTAGTGTAGCGGTGAAATGCGTAGATATTAGGAAGAACACCAGTGGCGAAGGCGGCCGCCTGGCCTGTTACTGACGCTGAGGCACG
+
FFFFFFFFFFFFFFFFFFFFFFFFFFFFFFFFFFFFFFFFFFFFFFFFFFFFFFFFFFFFFFFFFFFFFFFFFFFFFFFFF:FFFFFFFFFFFFFFFFFFFFFFFFFFFFFFFFF:FFFFFFFFFFFFFFFFFFFFFF,FFFFFFFFFFFFFFF:FFFFFFFFFFF:,FFFFFFFFFFFFFFFFFFFFF:F,FFFFFFFFFFFFFFFFFFFFFFFFFFFFFF::FFFFFFF::FFFFFFFFFFFFFFFFFF
@A00769:42:HV3CFDRXX:1:2101:15022:6872 1:N:0:TACTGGTTGT+TGCCGGTCAG
GTGACAGCAGCCGCGGTAATACGTATGTTCCAAGCGTTATCCGGATTTATTGGGCGTAAAGCGAGCGAAGACGGTTATTTAAGTCTGAAGTGAAAGCCCTCAGCTCAACTGAGGAATTGCTTAGGAAACTGGATGACTTGAGTGCAGTAGAGGAAAGAGGAACTCCATGTGTAGCGGTGAAATGCGTAGATATATGGAAGAACACCAGTGGCGAAGGCGGCTATCTGGACTGTAACTGACGTTGATGCTCG
+
F:F:FF:FF:FF:FF:FFF,FF:FFFF,,FF:F,FF,FF,FFF:FF,,F:::::F:,FFFF,:FFFF,FFFFF:,,FFF,FF::,FFF,F,:FF:,FFFF,,,F,FFFFF,FF:,:,,FFF,,:,FFFFFFFFFFFFF,FFFF:F:,:,:FF,FFF:,:F:FFF,FF,:::,F:,,FFFF:FF,F:FFFF:FFFF,FFF:FFFFFF,,,F,:FFF:F::FFF,,FF::,,,F,FFF,FFF,::,F,:,FF,
@A00769:42:HV3CFDRXX:1:2101:24985:6965 1:N:0:TCCTGGTTGT+TGCCGGTCAG
GTGCCAGCAGCCGCGGTAATCCTGGTAGTCCATTAGATACCCCGGTAGTCT
+
FFFFFFFFFFFFFFFFFFFFFFFFFFFFFFFF,F:FFFFFFFFFFFFFFFF
@A00769:42:HV3CFDRXX:1:2101:1081:7028 1:N:0:TCCTGGTTGT+TGCCGGTCAG
GTGTCAGCCGCCGCGGTAATCCATTAGAAACCCTCGTAGTCC
+
FFFFFFFFFF:FFFFFFFFFFFFFFFF:FFFFFFFFFFFFF,
@A00769:42:HV3CFDRXX:1:2101:7681:7028 1:N:0:TACTGGTTGT+TTCCGGTCAG
GTGCCAGCAGCAGCGGTAATACGAATGATACAAGCGTTAACCGGATTTATTGGGCGTAAAGCGAGCGCAGACTGATAAAAAAGTCAGAAGTGAAAGCCCACAGCTCAACTGAGGAATTTCTTTGGAAACAGTATGACAACCATGCAGTAGACGAAAGTGGAACTCCATGTGTAGCGGTGAAATGAGTAGATATATTGAAGAACACCAGTCGCGAACGCGACAATCTGGACTCTAACTGACGATGAGGCTCG
+
,F:FF:FFF::,FFFFFFFFF,,,::,,:,,FF,:FF,:,F:::FFFFFFF:F,::FFFF,F,:,,,F:,FF,,,FFF,,:F,,,,,FFF,:FFF:FFF:FF:F,,FF:F:,F,,FF:,F:FF,,F:FF:F,FF:FFF,,,,:,FFF,:,F,,FF::,,:FFFFF,F,FFFFF::,,:,FF,,,,:,FFF,:F,F,:FF:FFFFF,FF,,,F,FF,,,,,F,:,,,,FFF::FFFF:,FF,,,FF,::FFF
@A00769:42:HV3CFDRXX:1:2101:12283:7106 1:N:0:TCCTGGTTGT+TGCCGGTCAG
GTGCCAGCCGCCGCGGTAATACGTAGGGTGCAAGCGTTATCCGGATTTATTGGGCGTAAAGGGCTCGTAGGCGGTTCGTCGCGTCCGGTGTGAAAGTCCATCGCTTAACGGTGGATCCGCGCCGGGTACGGGCGGGCTTGAGTGCGGTAGGGGAGACTGGAATTCCCGGTGTAACGGTGGAATGTGTAGATATCGGGAAGAACACCAATGGCGAAGGCAGGTCTCTGGGCCGTTACTGACGCTGAGGAGCG
+
FFFFFFFFFFFFFFFF,FFFFFFFFFFFFFFFFFFFFFFFFFFFFFFFFFFFFFFFFFFFFFFFFFFFFFFFFFFFFFFFFFFFFFFFFF,FFFFFFFFFFFFFFF:FFFFFFFFFFFFFFFFFFFF:FFFFFFFFFFFFFFFFFFFFFFFFFFFFFFFFFFFFFFFFFFFFFFFFFFFFF:FFFFFFFFFFFFFFFF,FF::,FFFFFFFFF:FFFFFFFFFFFFFFFFFFFFFFFF:FFFFF,FFFFFF
@A00769:42:HV3CFDRXX:1:2101:20844:7122 1:N:0:TCCTGGTTGT+TGCCGGTCAG
GTGCCAGCAGCCGCGGTAATACGTAGGTGGCAAGCGTTATCCGGAATGATTGGGCGTAAAGGGTGAGCAGGCGGTTCTTCAAGTCATGAGTGAAAGGCAGAAGCTTAACTTCTGTTGGCTGATGAGACTGGAGAACTTGAGTACAGGAGAGGGCGGCGGAACTCCATGTGTAGCGGTAAAATGCGTAGAGATATGGAAGAACACCAGTGGCGAGGGCGGCCGCCTGGACTGAAACTGACGCTCAGGCACGA
+
FFFFFFFFFFFFFFFFFFFFFFFFFFFFFFFFFFFFFFFFFFFFFFFFFFFFFFFFFFFFFFFFFFFFFFFFFFFFFFFFFFFFFFFFFFFFFFFFFFFFFFFFFFFFFFFFFFFFFFFFFFFFFFFFFFFFFFFFFFFFFFFFFFFFFFFFFFFFFFFFFFFFFFFFFFFF:FFFFFFF:FFFFFFFFF:FFFFFFFFFFFFFFFFFF,FFF,FFFFFFFFFF,FFFFFF,F,FFFFFFFFFFFFFFF:F
@A00769:42:HV3CFDRXX:1:2101:32208:7169 1:N:0:TCCTGGTTGT+TGCCGGTCAG
GTGCCAGCAGCCGCGGTAATACGTAGGTGGCAAGCGTTATCCGGAATGATTGGGCGTAAAGGGTGAGCAGGCGGTTCTTCAAGTCATGAGTGAAAGGCAGAAGCTTAACTTCTGTTGGCTGATGAGACTGGAGAACTTGAGTACAGGAGAGGGCGGCGGAACTCCATGTGTAGCGGTAAAATGCGTAGAGATATGGAAGAACACCAGTGGCGACGGCGGCCGCCTCGACTGGAACTGACGCTCAGGCACGA
+
FFFFFFFFFFFFFFFF,FFF,FF,FFFFFFFFFFFF:FFFFFFFF:,FFFFFFFFFF,FFFFFFFFFFFFFFFFFFFFFFFFFFFF:FFF:FFFFFFFFFF:FFFF:FFFFFFFFFFFFFFFFFFFFFFFFFFF,FFFFFFFFFFFF:FFFFFFFFFFFF:FFFF,FFFFF:FFFFF,FFFFFFFFFFFFFF::FF:FFFF:FFFFFFFFFFF,FFFFFFFFFF::,FFFFFF,FF:FFFFFFF:FFFFFF
@A00769:42:HV3CFDRXX:1:2101:30761:7200 1:N:0:TCCTGGTTGT+TGCCGGTCAG
GTGTCAGCAGCCGCGGTAATACGTATGTTCCAAGCGTTATCCGGATTTATTGGGCGTAAAGCGAGCGCAGACGGTTATTTAAGTCTGAAGTGAAAGCCCTCAGCTCAACTGAGGAATTGCTTTGGAAACTGGATGACTTGAGTGCAGTAGAGGAAAGTGGAACTCCATGTGTAGCGGTGAAATGCGTAGATATATGGAAGAACACCAGTGGCGAAGGCGGCTTTCTGGACTGTAACTGACGTTGAGGCTCG
+
FFF:FFFF:FFFFFFFFFFFFFFFFFFFFFFFFFFFFF:FFFFFFFFFFFFFFFFFFFFFFFFFFFFFFFFFFFFFFFFFFFFFFFFFFFFFFFFFFFFFFFFFFFFFFFFFFFFFFFFFFFFFFFFFFFFFFFFFFFFFFFFFFFFFFFFFFFF:FFFFFFFFFFFFFFFFFFFFFFFFFFFF:FFFFFFFFFFFFFFFFFFFFFFFFFFFFFFFFFFFFFFFFFFF:FFFF:FFFFFFFFF:FFFFFF:
@A00769:42:HV3CFDRXX:1:2101:21947:7247 1:N:0:TCCTGGTTGT+TGCCGGTCAG
GTGTCAGCAGCCGCGGTAAATTAGATACCCTAGTAGTCC
+
:FFFFFFFFFFFFFFFFFFFFFFFFFFFFFFFFFFFFFF
@A00769:42:HV3CFDRXX:1:2101:32235:7247 1:N:0:TCCTGGTTGT+TGCCGGTCAG
GTGTCAGCAGCCGCGGTAATACGTATGTTCCAAGCGCTATCCGGATTTATTGGGCGTAAAGCGAGCGCAGACGGTTATTTAAGTCTGAAGTGAAAGCCCTCAGCTCAACTGAGGAATTGCTTTGGAAACTGGATGACTTGAGTGCAGTAGAGGAAAGTGGAACTCCATGTGTAGCGGTGAAATGCGTAGATATATGGAAGAACACCAGTGGCGAAGGCGGCTTTCTGGACTGTAACTGACGTTGAGGCTCG
+
FFFFFFFFFFFFFFFFF:FFFFFFFFFFFFF:FFFFF,::FFFF::::FFFFFFFFFFFFFFFFFFFFFFFFFFF:FFFFFFFFFFFFFFFFFFFFFFFFFFFFFFFFFFFFFFFFFFFFFFFFFF:FFFFFFFFFF:FFFFFFFFF:FFFFFFF:FFFFF:FFFFFFFFFFFFFFFFFFFFFFFFFFFFF,:FFFFF:FFFFFFFFFFFFFFF:FFFFFFFFFFFFFFFF:F:FFFFFFF,FFFFFF:FF
@A00769:42:HV3CFDRXX:1:2101:24930:7279 1:N:0:TCCTGGTTGT+TGCCGGTCAG
GTGTCAGCCGCCGCGGTAATACGTAGGGTCCAAGCGTTAATCGGAATTACTGGGCGTAAAGCGTGCGCAGGCGGTTGTGCAAGACCGATGTGAAATCCCCGGGCTTAACCTGGGAATTGCATTGGTGACTGCACGGCTAGAGTGTGTCAGAGGGGGGTAGAATTCCACGTGTAGCAGTGAAATGCGTAGAGATGTGGAGGAATACCGATGGCGAAGGCAGGTCTCTGGGCCGTTACTGACGCTGAGGAGCG
+
F:FFFFFFFFFFFFFFFFFFFFFFFFFFFFFFFFFFFFFFFFFFFFFFFFFFFFFFFFF,FFFFFFFFFFFFFFFF:FFFFFFFFF,FFFFFFFFFFFFFFFFF:FFFFFFFFFFFFFFFFFFFFFFFFFFF,FFFFFFFFF:FFFFFFFFFFFFFFFFFFFFFFFFFFFFFFFFFFFFFFFF,F:FFFFF:FF::FFFFF:FFF::FFF,F:FFFFFFF:FFFFFF:::FF,FFF:FFF,FFFFF,FFF:
@A00769:42:HV3CFDRXX:1:2101:25672:7341 1:N:0:TCCTGGTTGT+TGCCGGTCAG
GTGTCAGCCGCCGCGGTAATACGTAGGGTCCAAGCGTTAATCGGAATTACTGGGCGTAAAGCGTGCGCAGGCGGTTGTGCAAGACCGATGTGAAATCCCCGGGCTTAACCTGGGAATTGCATTGGTGACTGCACGGCTAGAGTGTGTCAGAGGGGGGTAGAATTCCACGTGTAGCAGTGAAATGCGTAGAGATGTGGAGGAATACCGATGGCGAAGGCAGGTCTCTGGGCCGTTACTGACGCTGAGGAGCG
+
FFFFFFFFFFFFFFFFF:FFFFFFFFFFFFFFFFFFFFFF:FFFF:FFFFFFFFFFFFFFFFFFFFFFFFFFFFFFFFFFFFFFFFFFFFFFFFFFFFFFFFFFFFFFFFFFFFFF:FFFFFFFFFFFFFFFFFFFFFFFFFFFFFFFFFFFFFFFFF:FFFFFFFFFFFFFFFFFFFFFFFFFFFFFFFFF,FFFFFFFFFF:FFFFFFFFFFFFFFFFFFFFFFFFFFFFFFFFFFFF:FFFFFFFFFF
@A00769:42:HV3CFDRXX:1:2101:22544:7404 1:N:0:TCCTGGTTGT+TGCCGGTCAG
GTGCCAGCAGCCGCGGTAATACGTAGGGTGCGAGCGTTAATCGGAATTACTGGGCGTAAAGCGTGCGCAGGCGGTTATGTAAGACAGATGTGAAATCCCCGGGCTCAACCTGGGAACTGCATTTGTGACTGCATGACTGGAGTGCGGCAGAGGGGGATGGAATTCCGCGTGTAGCAGTGAAATGCGTAGATATGCGGAGGAACACCGATGGCGAAGGCAATCCCCTGGGCCTGCACTGACGCTCATGCACG
+
FF::FFFFFFFFFFFFFFFFFFFFFFFFFFFFFFFFFFFFFFFFFFFFFFFFFFFFFFFF:FFFFFFFFFFFFFFFFFF,FFFFFFFFF:FFFFFFFFFFFFFFFFFFFFFFFFFFFFFFFFFFFFFFFFFFFFFFFFFF:FFF,FFFFFFFFFFFFFFFFFFFFFFFFFFFFFFFF:FFFFFFFFFFFFF:F,FFFFFFF:FFFFFFF,FFFFFFFFF,FF:F:FFFFFFFFFFFFFFFFFFFFF,F:F:
@A00769:42:HV3CFDRXX:1:2101:25672:7404 1:N:0:TCCTGGTTGT+TGCCGGTCAG
GTGTCAGCCGCCGCGGTAATACGTAGGGTCCAAGCGTTAATCGGAATTACTGGGCGTAAAGCGTGCGCAGGCGGTTGTGCAAGACCGATGTGAAATCCCCGGGCTTAACCTGGGAATTGCATTGGTGACTGCACGGCTAGAGTGTGTCAGAGGGGGGTAGAATTCCACGTGTAGCAGTGAAATGCGTAGAGATGTGGAGGAATACCGATGGCGAAGGCAGCCCCCTGGGATAACACTGACGCTCATGCACG
+
FFFFFFFFFFFFFFFFFFFFFFFFFFFFFFFFFFFFFFFF:FFFFFFFFFFFFFFFFFFFFFFFFFFFFFFFFFFFFFFFFFFFFFFFFFFFFFFFFFFFFFFFFF:FFFFFFF:FFFFFFFFFFFFFFFFFFFFFFFFFFFFFFFFFFFFFFFFFFFFFFFFFFFFFFFFFFFFFFFFFFFFFFFFFFFFFFFFFFFFFF:FFFFFFFFFFFFFFFFFFFFFFFF:FF:F,FFFFFFFFFFFFFF:FFFF
@A00769:42:HV3CFDRXX:1:2101:17562:7420 1:N:0:TCCTGGTTGT+TGCCGGTCAG
GTGCCAGCCGCCGCGGTAATACGTAGGTCCCGAGCGTTGTCCGGATTTATTGGGCGTAAAGCGAGCGCAGGTGGTTTATTAAGTCTGGTGTAAAAGGCAGTGGCTCAACCATTGTATGCATTGGAAACTGGTAGACTTGAGTGCAGGAGAGGAGAGTGGAATTCCATGTGTAGCGGTGAAATGCGTAGATATATGGAGGAACACCGGTGGCGAAAGCGGCTCTCTGGCCTGTAACTGACACTGAGGCTCGA
+
FFFFFFFFFFFFFFFFFFFFFFFFFFFFFFFF:FFFF:FFFFFFF:F:FFFFFFFFFFFFF:F,FFFFFFFFFFFFFFFFFFFFFFFFFFFFFFFFFFFF:FFFFFFFFFFFFFFFFFFFFFFFFFFFFFFFFFFFFFFFFFFFFFFFFFFFFFFFFFFFFFFFFFFFFFFFFFFFFFFFFFFFFFFFFFF:FFF:FFFF,FFFFFFFFFFFFFFFFFFFFFFFFF:FFFFFFFFFFFFFF,F:F,FFF::
@A00769:42:HV3CFDRXX:1:2101:19958:7435 1:N:0:TCCTGGTTGT+TGCCGGTCAG
GTACCAGCAGCCGCGGTAATACGTATGTTCCAAGCGTTATCCGGGTTTATTGGGCGTAAAGCGAGCGCAGACGGTTATTTAAGTCTGAAGTGAAAGCCCTCAGCTCAACTGAGGACTTGCTTTGGAAACTGGATGACTTGAGTGCAGTAGAGGAAAGTGGAACTCCATGTGTAGCGGTTAAATGCGTAGATATATGGAAGAACACCAGTGGCGAAGGCGGCTTTCTGGACTGTAACTGACGTTGAGGCTCG
+
FFFFF:FF:FFFFFFFF:F:FFFFFFFFFFFFFFFFFFF,::FFFFF:F:FFFFFFFFFFF:FFFFFFFFFFFFFFFFFFFFFFFFFFFFFF:FFFFFFFF:FFF:,FF,FFFFF,F,F:F,FFF:F:FFF:FF,FFF:FFFF:,FFFF:FFFF:FFFFFFFFFF:F,FFF,,FF:FF,FFF:,FFF:FF,:FFFF,,:,,:FFFF,,,:FFFFFF:FF,::F,FFFFFFF,FF::F,,FF,F:F,:FFF,
@A00769:42:HV3CFDRXX:1:2101:7563:7451 1:N:0:TCCTGGTTGT+TGCCGGTCAG
GTGTCAGCCGCCGCGGTAATACGTATGTTCCAAGCGTTATCCGGATTTATTGGGCGTAAAGCGAGCGCAGACGGTTATTTAAGTCTGAAGTGAAAGCCCTCAGCTCAACTGAGGAATTGCTTTGGAAACTGGATGACTTGAGTGCAGTAGAGGAAAGTGGAACTCCATGTGTAGCGGTGAAATGCGTAGATATATGGAAGAACACCAGTGGCGAAGGCGGCTTTCTGGACTGTAACTGACGTTGAGGCTCG
+
:FFFFFFFFFFFFFFFF,FFFFFFFFF:FFF:FFFFFF:F,FFFFFF:F:FFFFF:FFFFFF:FFFFFFFF,FF::FFFFFFFFFFFFFFFF:FF:FF::F,FFFF:F:,:FF:F,FFFFFF:FFFFF:FFFF:F:FF:FFFFF,F,FFFFFFFFFFFFF,::FFFFFFFFFFFFFF:FFFFFFFF,FFFFFFF:F,F,FFFFFFFFFFFFF:FFF,FFFFF,FFFFF,:FF:FFFFF,FFFFFFFF,FFF
@A00769:42:HV3CFDRXX:1:2101:32579:7498 1:N:0:TCCTGGTTGT+TGCCGGTCAG
GTGCCAGCCGCCGCGGTAATACGTAGGGTGCAAGCGTTATCCGGACTTATTGGGCGTAAAGGGCTCGTAGGCGGTTCGTCGCGTCCGGTGTGAAAGTCCATCGCTTAACGGTGGATCCGCGCCGGGTACGGGCGGGCTTGAGTGCGGTAGGGGAGACTGGAATTCCCGGTGTAACGGTGGAATGTGTAGATATCGGGAAGAACACCAATGGCGAAGGCAGGTCTCTGGGCCGTTACTGACGCTGAGGAGCG
+
FFFFFFFFFFFFFFFFFFFFFFFFFFFFFFFFFFFFFFFFFFFFFFFFFFFFFFFFFFFFFFFFFFFFFFFFFFFFFFFFFFFFFFFFFFFFFFFFFFFFFFFFFFFFFFFFFFFFFFFFFFFFFFF,FFFFFFFFFFFFFFFFFFFFFFFFFFFFFFFFFFFFFFFFFFFFFFFFFFFFFFFFFFFFFFFFFF:FFFFFFFFFFFF:FFFFFFF:FF:FFF:F:FFFFF:FFFFFFFFFFF:FFFFFFFF
@A00769:42:HV3CFDRXX:1:2101:15890:7529 1:N:0:TCCTGGTTGT+TGCCGGTCAG
GTGTCAGCAGCCGCGGTAATTAGAAACCCCAGTAGTCC
+
FFFFFFFFFFFFFFFFFFF:FFFFFFFFFFFFFFFFFF
@A00769:42:HV3CFDRXX:1:2101:1118:7592 1:N:0:TCCTGGTTGT+TGCCGGTCAG
GTGCAGCAGCCGCGGTAATACGGAGGATGCGAGCGTTATCCGGATTTATTGGGTTTAAAGGGTGCGTAGGTTGTTTTTTAAGTCAGCGGTGAAAGTTTGTGGCTCAACCATAAAATTGCCGTTGAAACTGGAAGACTTGAGTGTGGTTGTGGTAGGCGGAATGCGTGGTGTAGCGGTGAAATGCATAGATATCACGCAGAACTGCGATTGCGAAGGCAGCTTACTAAGCCATAACTGACACTGAAGCACGA
+
,,FFFFFFFFFFFFFFFFFFFFFFFF:FFFFFFFFFF,FF:F:FFFFFFFFFFFFFFF,FFFF::::FFFFFFFFFFFFFFFFFFFFFFFF:F:F:FFFFFF,FFFFF::FF,FFFFF,,FFFF:FFFF::::,:FFFFFFFF,F,FFF,FFFFF:FFF:,FF,FFFFF:FFF:::FF:,:,F:F,,FFF:FF:FF,FFF:,F,:FFFFF,:FFFFF:,:F,::FFF,:,,F:FFFF,:F,FF,,F:,:FF
@A00769:42:HV3CFDRXX:1:2101:8684:7670 1:N:0:TCCTGGTTGT+TGCCGGTCAG
GTGCCAGCCGCCGCGGTAATTAGAAACCCCAGTAGTCC
+
FFFFFFFFFFFFFFFFFFF,FFFFFFFFFFFFFFFFFF
@A00769:42:HV3CFDRXX:1:2101:13738:7842 1:N:0:TCCTGGTTGT+TGCCGGTCAG
GTGTCAGCAGCCGCGGTAATACGGAGGATGCGAGCGTTATCCGGATTTATTGGGTTTAAAGGGTGCGTAGGCGGGATGCCAAGTCAGCGGTAAAATCGCGGGGCTCAACCCCGCTCCGCCGTTGAAACTGGCGTTCTTGAGTGGGCGAGAAGTATGCGGAATGCGTGGTGTAGCGGTGAAATGCATAGATATCACGCAGAACTCCGATTGCGAAGGCAGCTTGCCGGCGCCCAACTGACGCTGAAGCACGA
+
FFFFFFFFFFFFFFFFFFFFFFFFFFFFFFFF:FFF::FFFFFFFF:FFFFFFFFFFFFFFFFFFFFFFFFFFFFFFFFFFFFFFFFFFFFFFFFFFFFFFFFFFFFFFFFFFFFFFFF:FFFFFFFFFFFFFFFFFFFFFFFFFFF:FF:FFFFFFFFFFFFFFFFFFFFFFFFFFFF,FFFFFFFFFFFFFFFFF:FF:FFFFFFFFFFFF,FFFFFFFFFFFFFFFFFFFFFFFFFFFF:FFFFFFFF
@A00769:42:HV3CFDRXX:1:2101:14190:7842 1:N:0:TCCTGGTTGT+TGCCGGTCAG
GTGTCAGCCGCCGCGGTAATACGTAGGTGGCGAGCGTTATCCGGAGTGATTGGGCGTAAAGGGTGCGTAGGCGGCCTGCTAAGTCTGGAGTGAAAGGTACCGGCTCAACCGGTACAGGCTCTGGAAACTGGCGGGCTAGAGAGCAGGAGAGGGCGGTGGAACTCCATGTGTAGCGGTAAAATGCGTAGATATATGGAAGAACACCAGTGGCGAAGGCGGCCGCCTGGCCTGTTACTGACGCTGAGGCACGA
+
FFFFFFFFFFFFFFFFFFFFFFFFFFFFFFFFFFFFFF:FFFFFF,FFFFFFFFFFFFFFFFFFFFFFFFFFFFFFFFFFFFFFFFFFFFFFFF:FFFFFFFFFFFFFFFFFFFFFFFFFFFFFFFFFFFFFFFFF::FFFFFFFFFFFFFFFFFFFFFFFFFFF,FFFFFFFFFFFFFFFFFF:FFFFFFFFFFFF:FFFFFFFFFFFFFFFFFFFFFFFFFFFFFFFFFFFFFFFFF:FFFFFFFFFF:
@A00769:42:HV3CFDRXX:1:2101:25988:7889 1:N:0:TCCTGGTTGT+TGCCGGTCAG
GTGTCAGCCGCCGCGGTAATCCATTAGAAACCCCAGTAGTCC
+
FFFFFFFFFFFFFFFFFFFFFFFFFFFFFFFFFFFFFFFFFF
@A00769:42:HV3CFDRXX:1:2101:15085:7921 1:N:0:TCCTGGTTGT+TGCCGGTCAG
GTGTCAGCCGCCGCGGTAATACGGAGGGTGCGAGCGTTAATCGGAATAACTGGGCGTAAAGGGCACGCAGGCGGTTGTTTAAGTGAGGTGTGAAAGCCCTGGGCTCAACCTGGGAATTGCATTTCAGACTGGACAACTAGAGTACTTTAGGGAGGGGTAGAATTCCACGTGTAGCGGTGAAATGCGTAGAGATGTGGAGGAATGCCGAAGGCGAAGGCAGCCCCTTGGGAATGTACTGACGCTCACGTGCG
+
FFFFFFFFFFFFFFFFFFFFFFFFFFFFFFFFFFFFFFFFFFFFFFFFFFFFFFFFFFFFFFFFFFFFFFFFFFFFF:FFFFFFFFFFFFFFFFFFFFFFFFFFFFFFFFFFFFFFFFFFFFFFFFFFFFFFFFF:FF,FFF:F:FFFFFFFFFFFFFFFFFFFFFFF,FFFFFFFFFFFFFFF:FFF:FFFFFFF:FFFFFFFFF:FFFFFFFFFFFFFFFFFF,FFFF:,FF:FFFFF:FFF,:,FFFF
@A00769:42:HV3CFDRXX:1:2101:28673:7936 1:N:0:TCCTGGTTGT+TGCCGGTCAG
GTGTCAGCAGCCGCGGTAATTAGAAACCCGAGTAGTCC
+
F:FFFFFFFFFFFFFF:F,,FFFF:FFFFFFFFFFFFF
@A00769:42:HV3CFDRXX:1:2101:14317:7968 1:N:0:TCCTGGTTGT+TGCCGGTCAG
GTGTCAGCAGCCGCGGTAATACGTAGGTGGCGAGCGTTATCCGGAATGATTGGGCGTAAAGGGTGCGTAGGCGGCCTGCTAAGTCTGGAGTGAAAGGTACCGGCTCAACCGGTACAGGCTCTGGAAACTGGCGGGCTAGAGAGCAGGAGAGGGCGGTGGAACTCCATGTGTAGCGGTAAAATGCGTAGATATATGGAAGAACACCAGTGGCGAAGGCGGCCGCCTGGCCTGTTAACTGACGCTGAGGCACG
+
FFF:FFFFFFFFFFFFFFFFFFFFFFFFFFFFFFFF:FFFFFFFFFFFF:FFFFFFFFFFFFFFFFFFFFFFFFFFFFFFFFFFFFFFF:FFFFFFFF:FFFFFFFFFFF:FFFFFFFFFFFFFFFFFFFFF:FFFFFFFFFF:FFFFFFFFFFFFFFFFFFFFFFFFFFFFFFFFF,FFFFFFFFFFF:FFFFFFF:FFFFFFFFFFFFFFF,FFFFFFFFFFF:FFFF::FF:FFFFF,:FFFFFFFFF
@A00769:42:HV3CFDRXX:1:2101:28040:7999 1:N:0:TCCTGGTTGT+TGCCGGTCAG
GTGCCAGCCGCCGCGGTAATACGGAGGGTGCGAGCGTTAATCGGAATTACTGGGCGTAAAGCGCTCGTAGGCGGTATGTCAAGTCAAGGGTGAAATCCCCGCGCTCAACGTGGGAACTGCCTTTGAAACTGGCAAACTGGAGTGTGTGAGAGGATAGTGGAATTCCAGGTGTAGGAGTGAAATCCGTAGATATCTGGAGGAACATCAGTGGCGAAGGCGACTATCTGGCACATAACTGACGCTGAGGAGCG
+
FFFFFFFFFFFFFFFFFFFFFFFFFFFFFFFFFFFFFFFFFFFFFFFFFFFFFFFFFFFFFFFFFFFFFFFFFFFFFFFFFFFFFFFFFFFFFFFFFFFFFFFFFFFFFFFFFFFFFFFFFFFFFFFFFFFFF:FFFFFFFFFFFFFFFFFFFF,FFFF:FFFFFFFFFFFFFFFFFFFFFFFFFFFFFFFFFFFFFFF:FFFFFFFFFFFFFFFFFFFF,FFF:FF:FFF:FF,FFF:FFFFFFFFFF,F
@A00769:42:HV3CFDRXX:1:2101:11171:8030 1:N:0:TCCTGGTTGT+TGCCGGTCAG
GTGTCAGCAGCCGCGGTAATACGGAGGATGCGAGCGTTATCCGGATTTATTAGGCGTAAAGGGCTCGTAGGCGGTTCGTCGCGTCCGGTGTGAAAGTCCATCGCTTAACGGTGGATCCGCGCCGGGTACGGGCGGGCTTGAGTGCGGTAGGGGAGACTGGAATTCCCGGTGTAACGGTGGAATGTGTAGATATCGGGAAGAACACCAATGGCGAAGGCAGGTCTCTGGGCCGTTACTGACGCTGAGGAGCG
+
,FFFFFFFFFFFFFFFFFFFFFFFFFFFFFFF:FFFFFFFFFFFFF,FFFFFFFFFFFFFFFFFFFF:FFF,:F:FFFFFFFFFFFFFF::FFFFFFFFFFFFFFFF,FFFFF:FFFFFFFFFFFFF:,FFFFFFFFF::FFFF:FFFFFFFFFFFF,F::FFFFFFFFFFFFFFFF,FFFF:FFFF,F:FFFFFFFF:FFFFFFFFFFFFFFFFF:FFFF:::FFFFF:FFFFF::F,F:FFFFFF,FFF
@A00769:42:HV3CFDRXX:1:2101:15447:8046 1:N:0:TCCTGGTTGT+TGCCGGTCAG
GTGCCAGCAGCCGCGGTAATACGTAGGTGGCAAGCGTTATCCGGATTTACTGGGTGTAAAGGGCGTGTAGGCGGGAAAGCAAGTCAGATGTGAAAACCATGGGCTCAACCTGTGGCCTGCATTTGAAACTGTTTTTCTTGAGTACTGGAGAGGCAGACGGAATTCCTAGTGTAGCGGTGAAATGCGTAGATATTAGGAGGAACACCAGTGGCGAAGGCGGCCTGCTGGGCTTTTACTGACGCTGAGGCTCG
+
FFFFFFFFFFFFFFFFFFFFFFF,FFFFFFFFFFFFFFFFFFFFFFFFFFFFFFFFFFFFFFFFFFFFFFFFFFFF:FFFFFFFFFFFFFFFFFFFFFFFFFFFFFFFFFFFFFFFFFFFFFFFF:FFFFFFFFFFFFFFFFFFFFF:FFFFFFFFFFFFFFFFFFFFFFFFFFFFFFFFFFFFFFF,FFF:FF:FFFFFF:FFFFFFFFFFFFFFFFFFFFFFFFFFFFFFF:FFFFFFFFFFFFFFFF,
@A00769:42:HV3CFDRXX:1:2101:1750:8093 1:N:0:TCCTGGTTGT+TGCCGGTCAG
TGTCAGCAGCCGCGGTAATACGTATGTTCCAAGCGTTATCCGGATTTATTGGGCGTAAAGCGAGCGCAGACGGTTATTTAAGTCTGAAGTGAAAGCCCTCAGCTCAACTGAGGAATTGCTTTGGAAACTGGATGACTTGAGTGCAGTAGAGGAAAGTGGAACTCCATGTGTAGCGGTGAAATGCGTAGATATATGGAAGAACACCAGTGGCGAAGGCGGCTTTCTGGACTGTAAATGACGTTGAGGCTCGA
+
FFF:FF:,FFFFFFFF:FF:FFFFFFFFFFFFFFF,F:FFFFFFFFFFFFFFFFFFFFFFFFFFFFFFF:FFFF:FFFFFFFF:FFFFFFFFF:FFFFFFFFFFFF::FFFFFFFFFF:FFFFF:FFFFFFFFF:FFFF:FFFFFFFFFFFFFFFFFFFFF,FFF:FFFFF::FFFFFFF:FFFFFFF,FFFFFFF,FFFFF,FF:FFF:FF,FFF,FF:FFFFFFFF,FFF:F,FFF,FFFF:F,FFF,F
@A00769:42:HV3CFDRXX:1:2101:8052:8108 1:N:0:TCCTGGTTGT+TGCCGGTCAG
GTGTCAGCAGCCGCGGTAATAGGTAGGTGGCAAGCGTTATCCGGAATTATTGGGCGTAAAGAGCGCGCAGGTGGTTAATTAAGTCTGATGTGAAAGCCCACGGCTTAACCGTGGAGGGTCATTGGAAACTGGTTGACTTGAGTGCAGAAGAGGGAAGTGGAATTCCATGTGTAGCGGTGAAATGCGTAGAGATATGGAGGAACACCAGTGGCGAAGGCGGCTTCCTGGTCTGAAACTGACACTGAGGCTCG
+
FFFFFFFF,FFFFFFFFFFFFFFFFFFFFFFF,FFFFFFFFFFFFFFFFFFFFFFFFFFFFFFFFFFFFFFFFFFFFFFFFFFFFFFFFFFFFFFFFFFFF,FFFFFFFFFFFFFFFFFFFFFFFFFFFFFFFFFFFFFFFFFFFFF:FFFFFFFFFFFFFF,FFFFFFF:FFFFFFFFFFFFFFFFFFF:FFFFF,F:FFF:FFFFFFFFFFFFFFFFFFFFFFF:F,FFF:FFFF:FFFFF:FFFF,F:
@A00769:42:HV3CFDRXX:1:2101:13910:8171 1:N:0:ACCTGGTTGT+TGCCGGTCAG
GTGACAGCAGCCGCGGTAATACGTATGTTCCAAGCGTTATCCGGATTTATTGGGCGTAAAGCGAGCGCAGACGGTTATTTAAGTCTGAAGTGAAAGCCCTCAGCTCAACGGAGGAATTGCGTTGGAAACTGGATGACTTGAGTGCAGTAGAGGAAAGTGGAACTCCAAGTGTAGCGGTGAAATGCGTAGATATATGGAGGAACACCAGTGGCGAAGGCGGCTAACTGGACTGTAACTGACGATGAGGATCG
+
FFF,FFFFFFFFFFFFFFFFFFFFFFFF:FFFFFFFFF,F,FFFF,FFF,FFFFFFFFFFFFFFFFFFFF,FFFF,::FFFFFF,:F:,FFFFFFFFFFFF,FFFFFFF,,FFFF:,FFF,F,FFFFFFF::F,F:FFFFFFF,FFFFFFFFFF:FFFFFFF:FFF:,,FFFFFFFFF:FFFF:FFFFF,F,FF:F:F,FF,,FFFFFF:FFFFFFFFF,FF,,FFFFF,,::FFFF::FFFFFFFF:FFF
@A00769:42:HV3CFDRXX:1:2101:6894:8202 1:N:0:TCCTGGTTGT+TGCCGGTCAG
GTGCCAGCAGCCGCGGTAACACGTATGTTCCAAGCGTTATCCGGATTTATTGGGCGTAAAGCGAGCGCAGACGGTTATTTAAGTCTGAAGTGAAAGCCCTCAGCTCAACTGAGGAATTGCTTTGGAAACTGGATGACTTGAGTGCAGTAGAGGAAAGTGGAACTCCATGTGTAGCGGTGAAATGCGTAGATATATGGAAGAACACCAGTGGCGAAGGCGGCTTTCTGGACTGTAACTGACGTTGAGGCTCG
+
FFFFFFFFFFFFFFFFFFFFFFFFFFFFFFFFFFFFFF,FFFFFFFFFFF:FFFFFFFFFFFFFFFFFFFFFFF:FFFFFFFFFFFFFFFFFFFFFFFFFFFFFFF::FFFFFFF:FFFFFFFFFFFFFFFFF,FFFFFFFFFFFFFFFFFFFFFFFFFFFFFFFFFFFFFFFFFFFFFFFFFFFFF:FFF,FFFF:FFFFFFFFFF:FFFFFFFFFFFFFFFFF:FFF:FFFFFFFFFFFFFFFFFFFFF
@A00769:42:HV3CFDRXX:1:2101:13395:8249 1:N:0:TCCTGGTTGT+TGCCGGTCAG
GTGCCAGCAGCCGCGGTAATACGTAGGGTCCAAGCGTTAATCGGAATTACTGGGCGTAAAGCGTGCGCAGGCGGTTGTGCAAGACCGATGTGAAATCCCCGGGCTTAACCTGGGAATTGCATTGGTGACTGCACGGCTAGAGTGTGTCAGAGGGGGGTAGAATTCCACGTGTAGCAGTGAAATGCGTAGAGATGTGGAGGAATACCGATGGCGAAGGCAGCCCCCTGGGATAACACTGACGCTCATGCACG
+
FFF:FFFFFFFFFFFFFFFFFFF:FFFFFFFFFFFFFFF,FFFFFFFFFFFFFFFFFFFFFFFFFFFFFFFFFFFFFFF:FFF,F:FF:FFFFFFFFFFFFFFFF:FFFFFFFFF,:FFFF,FFFF:FFFFF:FFFFFFFFFFFFFF,FFFFFFFFFFFFFFFFFF::FFFFFFFFFFFFFFFFFFF:FFFF::FFFFFFF,FFF:FF,F:FFFFFFFFFFFFFFFFFF,F,,,,FFF,FFFFFFF,FFF:
@A00769:42:HV3CFDRXX:1:2101:8314:8281 1:N:0:TCCTGGTTGT+TGCCGGTCAG
GTGTCAGCCGCCGCGGTAATTAGAAACCCTAGTAGTCC
+
FFFFFFFFFFFFFFFFFFF:FFFFFFFFFFFFFFFFF,
@A00769:42:HV3CFDRXX:1:2101:17463:8281 1:N:0:TCCTGGTTGT+TGCCGGTCAG
GTGCCAGCAGCCGCGGTAATACGTATGTTCCAAGCGTTATCCGGATTTATTGGGCGTAAAGCGAGCGCAGACGGTTATTTAAGTCTGAAGTGAAAGCCCTCAGCTCAACTGAGGAATTGCTTTGGAAACTGGATGACTTGAGTGCAGTAGAGGAAAGTGGAACTCCATGTGTAGCGGTGAAATGCGTAGATATATGGAAGAACACCAGTGGCGAAGGCGGCTTTCTGGACTGTAACTGACGTTGAGGCTCG
+
F::FFFFFFFFFFFFFF,FFFFF:FFFFFFFFFFFFFFFFFFFFF,FFFFFFFFFFFFFFFFFFFFFFFFFFFFFFFFFFFFFFFFFFFFFFFFFFFFFFFFFFFFFFFFFFFFFFFFFFF:FFFF:FFFFFFFFFFFFFFFFFFFFFFFFFFFFFFFFFF:FFFFF:FFFFFFFFFFFFFFFFFFFFFFFFFFFFF,:FFFFFFFFFFFFFFFFFFFFFFFFFFFFFFFFFFFFFFFF:F:FFFFFFFF,
@A00769:42:HV3CFDRXX:1:2101:31919:8296 1:N:0:TCCTGGTTGT+TGCCGGTCAG
GTGTCAGCAGCCGCGGTAATACGTATGTTCCAAGCGTTATCCGGGTTTATTGGGCGTAAAGCGAGTGCAGACGGTTATTTAAGTCTGAAGTGAAAGCCCTCAGCTCAACTGAGGAATTGCTTTGGAAACTGGATGACTTGAGTGCAGTAGAGGAAAGTGGAACTCCATGTGTAGCGGTGAAATGCGTAGATATATGGAAGAACACCAGTGGCGAAGGCGGCTTTCTGGACTGTAACTGACGTTGAGGCTCG
+
FFFFFFFFFFFFFFFF,FFFFFFFFFFFFFFFFFFFFFFFFFFFFFFFFFFFFFFFFFFFFFFFFFFFFFFFFF,FFFFFFFFFFFFFFFFFFFFFFFFFFFFFFFFFFFFFFFFFFFFFFFFFFFF:FFF:FFFFFFFFFFFFFFFF:FF:FFF:FFFFFFFFFFFF:FFF:FFFFFFFFFFFFFFFFFFFFFFFFF:FFFFFFFFFFF:FFFFF:FF:FFFF:F:FFFF:F,FFFFFFF,FFFF::FF,
@A00769:42:HV3CFDRXX:1:2101:14163:8328 1:N:0:TCCTGGTTGT+TGCCGGTCAG
GTGTCAGCCGCCGCGGTAATACGTATGTTCCAAGCGTTATCCGGATTTATTGGGCGTAAAGCGAGCGCAGACGGTTATTTAAGTCTGAAGTGAAAGCCCTCAGCTCAACTGAGGAATTGCTTTGGAAACTGGATGACTTGAGTGCAGTAGAGGAAAGTGGAACTCCATGTGTAGCGGTGAAATGCGTAGATATATGGAAGAACACCAGTGGCGAAGGCGGCTTTCTGGACTGTAACTGACGTTGAGGCTCG
+
FFFFFFFFFFFFFFFFFFFFFFFFFFFFFFFFFFFFFF,FFFFFFFF:FFFFFFFFF:FFFFFFFFFFFFFFFFFFFFFFFFFFFFFFFFFFFFFFFFFFFFFFFFFFFFFFFFFFFFF:F:FFFFFFFFFFFFFFFFFFFFFFFFFFFFFFFF,FFFF:F:FFFFFFFFFFFFFFFFFFFFFFFFFFFF,FFFFFFFFFFFFFFF:FFFFFFFFFF:FFFFFFFFFFFFFFFFFFFFFF,FFFFF:FFF,
@A00769:42:HV3CFDRXX:1:2101:8675:8343 1:N:0:TCCTGGTTGT+TGCCGGTCAG
GTGTCAGCAGCCGCGGTAATACGTATGTTCCAAGCGTTATCCGGATTTATTGGGCGTAAAGCGAGCGCAGACGGTTATTTAAGTCTGAAGTGAAAGCCCTCAGCTCAACTGAGGAATTGCTTTGTAAACTGGATGACTTGAGTGCAGTAGAGGAAAGTGGAACTCCATGTGTAGCGGTGAAATGCGTAGATATATGGAAGAACACCAGTGGCGAAGGCGGCTTTCTGGCCTGTAACTGACGTTGAGGCT
+
FFF:FFFFFFFFFFFFFFFFFFFFFFF,FFFFFFFFFFF:FFFFF:FFF:FFFFFFFFFFFFFFFFFFFFFFFFFFFFF:FFFF,FFFFFFFFFFFF:F:,FFFFFFFFFFFFFFFFFFF:FFF,FFFFF:FFFFFFFFFFFF,FF::FFFFFFF:FFF:FF:FFF,FFFFFFFFFF:FFFFF:FFFFFFFFFFFF,FFFFFFFFFF,:FFFFF:F:FFFFFFFFFF,,,FFF:FFFFFFFFF:FF,FF
@A00769:42:HV3CFDRXX:1:2101:22815:8375 1:N:0:TCCTGGTTGT+TGCCGGTCAG
GTGTCAGCCGCCGCGGTAATACGTAGGTGGCGAGCGTTATCCGGAATGATTGGGCGTAAAGGGTGCGTAGGCGGCCTGCTAAGTCTGGAGTGAAAGGTACCGGCTCAACCGGTACAGGCTCTGGAAACTGGCGGGCTAGAGAGCAGGAGAGGGCGGTGGAACTCCATGTGTAGCGGTAAAATGCGTAGATATATGGAAGAACACCAGTGGCGAAGGCGGCCGCCTGGCCTGTTACTGACGCTGAGGCACGA
+
FFFFFFFFFFFFFFFFFFFFFFFFFFFFFFFFFFFFFF,FFFFFFF,F:FFFFFFF:FFFFFFFFFFFFFFFFFFFFFFFFFFFF:FFFFFFFFFFFFFFFFFF:FFFFFFFFFF:FFFFFFFFFFFFFFFFFFFFF:FFF:FFFFFFFFFFFFFFFFFF:FFFFFFFFFFFFFFFF:FF,FFFF:FFF::F:FFFF:FF,F,FFFFFFFFFFFFFFFF,FFFFFF:F:FFFFFFFFFFFF,FFFFFFFFF
@A00769:42:HV3CFDRXX:1:2101:10782:8422 1:N:0:TCCTGGTTGT+TGCCGGTCAG
GTGCCAGCAGCGCGGTAATACGTATGTTCCAAGCGTTCTCCGGATTTATTGGGCGTAAAGCGAGCGCAGACGGTTATTTAAGTCTGAAGTGAAAGCCCTCAGCTCAACTGAGGAATTGCTTTGGAAACTGGATGACTTGAGTGCAGTAGAGGAAAGTGGAACTCCATGTGTAGCGGTGAAATGCGTAGATATATGGAAGAACACCAGTGGCGAAGGCGGCTTTCTGGACTGTAACTGACGTTGAGGCTCGA
+
FFFFFFFFFFFFFFFFFFFFFFFFFFFFFFFFFFFF:,FFFFFFFFFFFFFFFFFFFFFFFFFFFFFFFFFFFFFFFFFFFFFFFFFFFFFFFFFFFFFFFFFFFFFFFFFFFF,FFFFFFFFFFFF:FFFFFFFFFFFFFFFFFFFFFFFFFFFFFFFF:FFFFF,FFFFFFFFFFFFFFFFFFF:FFFFFFFFF,::,FFFFFFFFFFFFFFFFF:FFFFFFFFFF:FFFFFFFFFF,FFFFF,F:FFF
@A00769:42:HV3CFDRXX:1:2101:7916:8437 1:N:0:TCCTGGTTGT+TGCCGGTCAG
GTGCCGCGCCGCGGTAATACGTATGTTCCAAGCGTTATCCGGATTTATTGGGCGTAAAGCGAGCGCAGACGGTTATTTAAGTCTGAAGTGAAAGCCCTCAGCTCAACTGAGGAATTGCTTTGGAAACTGGATGACTTGAGTGCAGTAGAGGAAAGTGGAACTCCATGTGTAGCGGTGAAATGCGTAGATATATGGAAGAACACCAGTGGCGAAGGCGGCTTTCTGGACTGTAACTGACGTTGAGGCTCGAA
+
FFFFFFFFFFFFFFFFFFFFFFFFFFFFFFFFFFFFFFFFFFFFFFFFFFFFFFFFFFFFFFFFFFFFFFFFFFFFFFFFFFFFFFFFFFFFFFFFFFFFFFFFFFFFFFFFFFFFFFFFFFFFFFFFFF:FFFFFFFFFFFFFFFFFFFFFFFFFFFFFFFFFFFFFFFF:FFFFFFFF:FFFFFFFFF,FFFFFFFFFFFFFFF:FFFFFFF:FFFFFFFFFFFFFF:FFFFFFFFFFFFF:FFFFFFF
@A00769:42:HV3CFDRXX:1:2101:11017:8453 1:N:0:TCCTGGTTGT+TGCCGGTCAG
GTGTCAGCAGCCGCGGTAATACGTAGGTCCCGAGCGTTGTCCGGATTTATTGGGCGTAAAGCGAGCGCAGGTGGTTTATTAAGTCTGGTGTAAAAGGCAGTGGCTCAACCATTGTATGCATTGGAAACTGGTAGACTTGAGTGCAGGAGAGGAGAGTGGAATTCCCTGTGTAGCGGTGAAATGCGGAGATATATGGAGGAACACCGGTGGCGAAAGCGGCTCTCTGGCCTGTAACTGACACTGAGGCTCGA
+
FFFFFFFFF:FFFFFFF,FFFFFFFFFFFFFFFFFFF:FFFFFFFFFFF:FFFFFFFF:FFFF:FFFF:FFFFF:FFF:FFFFFFFFFFFFF:F:FFFFFFFF:FFFFFF,F,FFFFF,F,FF,::FFFFFF:FF,FFFFFFFFFFFFFFFF:F:FFFFFFFF:F,FFFFFF,FFFFF::FFFFF,:F,FF:FFFF:FF,,F,F:FFFF:FFF,FFFFF,FFFFFFFF:,:,::FFFFFFF,:F:,FFF::
@A00769:42:HV3CFDRXX:1:2101:23258:8453 1:N:0:TCCTGGTTGT+TGCCGGTCAG
GTGTCAGCAGCCGCGGTAATACGTAGGGTGCGAGCGTTAATCGGAATTACTGGGCGTAAAGCGTGCGCAGGCGGTGATGTAAGACCGCTGTGAAATCCCCGGGCTCAACCTGGGAACTGCATTGGTGACTGCATTGCTCGAGTATGGCAGAGGGGGGTGGAATTCCACGTGTAGCAGTGAAATGCGTAGAGATGTGGAGGAACACCGATGGCGAAGGCAGCCCCCTGGGCCAATACTGACGCTCATGCACG
+
FF:FFFFFFFFF,FFF:F:FFFFFFFFFF:FFFFFFFFFFFFF:FFFFFF:FFFFFFFFFFFFFFFFFFFFFFFFF:FFF:FFFF,:,F,FFFFF:F::FFF:FFFFFFFF:FFFFF::FFFFFFFFFFFFFFFFFFFFFF:FFF::F,:FFFFFFFFF:FFFFFFFF:F:FFFFFFFF:FFFF:FFF:FFFFFFF,FFFFFFFFFFFFFFFFFF,FFFFFFFFFF,FFFFFFFFFF:FFFFFFFF,:FF,
@A00769:42:HV3CFDRXX:1:2101:6298:8578 1:N:0:TCCTGGTTGT+TGCCGGTCAG
GTGTCAGCAGCCGCGGTAATACGTATGTTCCAAGCGCTATCCGGATTTATTGGGCGTAAAGCGAGCGCAGACGGTTATTTAAGTCTGAAGTGAAAGCCCTCAGCTCAACTGAGGAATTGCTTTGGAAACTGGATGACTTGAGCGCAGTAGAGGAAAGTGGAACTCCATGTGTAGCGGTGAAATGCGTAGATATATGGAAGAACACCAGTGGCGAAGGCGGCTTTCTGGACTGTAACTGACGTTGAGGCTCG
+
FFFFFFFFFFFFFFFFFFFFFFFFFFFFFFFFFFFFFF,FF:FFFFF,FFFFFFFFFFFFFFFFFFFFFFFFFFF:FFFFFFFFFFFFFFFFFFFFFFFFFFFFFFFFFFFFFFF,FFFFFFFFFF:FFFFFFFFFFFFFF:FFFFFFFF:FFF:FFFFFFFFFFFFFFFFFFFFFFFFFFFFFFFFF:FFFFFF:FFFFFFFFFFFFFFFFFFFFFFFFFF:FFFFFFFFFF,FFFFFF:FFFFF:FFF:
@A00769:42:HV3CFDRXX:1:2101:16043:8578 1:N:0:TCCTGGTTGT+TGCCGGTCAG
GTGTCAGCAGCCGCGGTAATTAGAAACCCCTGTAGTCC
+
FFFFFFFFFFFFFFFFFFF:FFFFFFFFFFFFFFFFFF
@A00769:42:HV3CFDRXX:1:2101:19976:8625 1:N:0:TCCTGGTTGT+TGCCGGTCAG
GTGTCAGCCGCCGCGGTAATACGTATGTTCCAAGCGTTATCCGGATTTATTGGGCGTAAAGCGAGCGCAGACGGTTATTTAAGTCTGGAGTGAAAGCCCTCAGCTCAACTGAGGAATTGCTTTGGAAACTGGATGACTTGAGTGCAGTAGAGGAAAGTGGAACTCCATGTGTAGCGGTGAAATGCGTAGATATATGGAAGAACACCAGTGGCGAAGGCGGCTTTCTGGACTGTAACTGACGTTGAGGCTCG
+
FFFFFFFFFFFFFFFFFFFFFFFFFFFFFFFFFFFFFFFFFFFFFFFFFFFFFFFFFFFFFFFFFFFFFFFFFFFFFFFFFFFFFFFFFFFFFFFFFFFFFFFFFFFFFFFFFFF:FFFFFFFFFF,FFFFFFFFFFFFFFFFFFFFFFFFFFF:FFFFFFFFFFFFF:FFFFFFFFFFFFFFFFFFFFFF:F:FFFF:FFFFFFFFF:FFFFF:FFF,FFFFFFFFF:FFF:,:FFFFF,:F:FF:FFF,
@A00769:42:HV3CFDRXX:1:2101:26196:8625 1:N:0:TCCTGGTTGA+TGCCGGTCAG
GTGCCAGCAGCCGCGGTAACACATTAGATACCCTAGTAGTCC
+
FF:FFFFFFFFFFFFFFFFFFF,,FFFFFFFFFFFF:FFFFF
@A00769:42:HV3CFDRXX:1:2101:18403:8656 1:N:0:TCCTGGTTGT+TGCCGGTCAG
GTGTCAGCAGCCGCGGTAATACGTATGTTCCAAGCGTTATCCGGATTTATTGGGCGTAAAGCGAGCGCAGACGGTTATTTAAGTCTGAAGTGAAAGCCCTCAGCTCAACTGAGGAATTGCTTTGGAAACTGGATGACTTGAGTGCAGTAGAGGAAAGTGGAACTCCATGTGTAGCGGTGAAATGCGTAGATATATGGAAGAACACCAGTGGCGAAGGCGGCTTTCTGGACTGTAACTGACGTTGAGGCTCG
+
FFFFFFFFFFFFFFFFFFF:FFFFFFFFFFF:FFFFFF:FFFFFFFF,FFFFFFFFFFFFFFFFFFFFFFFFFFFFFFFFFFFFFFFFFFFFFFFFFFFFFFFFFFFFFFFFFFF:FFFFF,FFFFFFFF:FFFFFFFFFFFFFFFFFFFFFFFFFFFFFFFFFFFFFFFFFFFF,FFFFFFFFFFFFFFFFFFFFFFFFFFFFFFFFFFFFFFFFFFFFFFFFFFF:FFFFF:FFFFFFFFFFFFFFFF,
@A00769:42:HV3CFDRXX:1:2101:6081:8672 1:N:0:TCCTGGTTGT+TGCCGGTCAG
GTGTCAGCCGCCGCGGTAATACGTAGGTGGCAAGCGTTATCCGGATTTATTGGGTGTAAAGGGCGTGTAGGCGGGAATGCAAGTCAGATGTGAAAACTATGGGCTCAACCCACAGCCTGCATTTGAAACTGTATTTCTTGAGTGCCGGAGAGGCAATCGGAATTCCGTGTGTAGCGGTGAAATGCGTAGATATACGGAGGAACACCAGTGGCGAAGGCGGATTGCTGGACAGTAGCTGACGCTGAGGCGCG
+
FFFFFFFFFFFFFFFFFFFFFFFFFFFFFFFFFFFFFFFFFFFFFFFFFFFFFFFFFFFFFFFFFFFFFFFFFFFFFFFFFFFFFFFFFFFFFFFF:FFFFFFFFFFFFFFFFFFFFFFFF:FF:FFFFFFFFFFFFFFFFFFFFFFFFFFFFFFFFFFFFFFFFFFFFFFFFF:FFFFFFFFFFFF:FFFFFFF:FFFFFFFFF::FFFFFFFFF:,F:FF:FFFFF::FF,,,FFFFFFFFFFF,FFF,
@A00769:42:HV3CFDRXX:1:2101:8703:8703 1:N:0:TCCTGGTTGT+TGCCGGTCAG
GTGTCAGCCGCCGCGGTAATACGGAGGGTGCGAGCGTTAATCGGAATTACTGGGCGTAAAGGGCACGCAGGCGGTTAATTAAGTTGGATGTGAAATCCCCGGGCTTAACCTGGGAATGGCATTCAAGACTGGTTAGCTAGAGTCTTGTAGAGGGGGGTAGAATTCCATGTGTAGCGGTGAAATGCGTAGAGATGTGGAGGAATACCGGTGGCGAAGGCGGCCCCCTGGACAAAGACTGACGCTCATGTGCG
+
FFFF:FFFFFFFFFFFFFFFFFFFFFFFFFF:FFFFFFFFFFFFFFFFF:FFFFFFFFFFFFFF:FFFFFFFFF:FFFFFFFFFFF:FF:F:FFF::FFFFFFFFFFFFFFFF:FFFFFFFFFFFF:F:FFFFFFF:FFFF:FFFFFFFFFFFFF::FFFFFFFFFF:,FFFF:F:FFFFFFFFFFFFFFFFFFFF:F:,,FFFFFF:FFFFFF:F:FF,FF,FF,F:FFFFF:FFF,FF,F:F,:F:,:,
@A00769:42:HV3CFDRXX:1:2101:21269:8703 1:N:0:TCCTGGTTGT+TGCCGGTCAG
GTGCCAGCCGCCGCGGTAATACGTATGTTCCAAGCGTTATCCGGATTTATTGGGCGTAAAGCGAGCGCAGACGGTTATTTAAGTCTGAAGTGAAAGCCCTCAGCTCAACTGAGGAATTGCTTTGGAAACTGGATGACTTGAGTGCAGTAGAGGAAAGTGGAACTCCATGTGTAGCGGTGAAATGCGTAGATATTAGGAGGAACACCAGTGGCGAAGGCGGCTTACTGGACGATGACTGACGTTGAGGCTCG
+
FFFFFFFFFFFFFFFFFFFFFFFFFFF:FFFFFFFFFFF:FFFFFFF:FFFFFFFFFFFFFFFFFFFFFFFFFFFFFFFFFFFFFFF:FFFFFFFFFFFFFFFFFFFFFFFFFFF,FFFFFFFFFFFFFFFFFFF:FFFFFFFFFFFFFFFFFFFFFFFFFFFFFFFFFFFFFFFFFFFFFFFFFFFFFFFFFFFF:FFF:FFFFFFFFFFFFFFFFFFFFF:FFFF,:F,FF:FFFFFF,FFFFF,FFF,
@A00769:42:HV3CFDRXX:1:2101:29794:8719 1:N:0:TCCTGGTTGT+TGCCGGTCAG
GTGTCAGCAGCCGCGGTAATACGTAGGTGGCAAGCGTTATCCGGAATGATTGGGCGTAAAGGGTGAGCAGGCGGTTCTTCAAGTCATGAGTGAAAGGCAGAAGCTTAACTTCTGTTGGCTGATGTGACTGGAGAACTTGAGTACAGGAGAGGGCGGCGGAACTCCATGTGTAGCGGTAAAATGCGTGGAGATATGGAAGAACACCAGTGGCGAAGGCGGCCGCCTGGACTGAAACTGACGCTCAGGCACGA
+
FFFFFFFFFFFFFFFFFFFFFFFFFFFFFFFFFFFFFFFFFFFFFFFFFFFFFFFFFFFFFFFFFFFFFFFFFFFFFFFFFFFFFFFFFFFFFFFFFFFFFFFFFFFFFFFFFFFFFFFFFFFFFFFFFFFFFFFFFFFFFFFFFFFFFFFFFFFFFFFFFFFFFFFFFFF:F:FFFFF,FFFFFFFFFFF:FFFF:,FF:FFFFFFFF,FFFF:FFFF:FFFFF:FF,::,,:FFFFF,FFFFF,FFFFF
@A00769:42:HV3CFDRXX:1:2101:29604:8735 1:N:0:TCCTGGTTGT+TGCCGGTCAG
GTGCCAGCCGCCGCGGTAATACGTATGTTCCAAGCGTTATCCGGATTTATTGGGCGTAAAGCGAGCGCAGACGGTTATTTAAGTCTGAAGTGAAAGCCCTCAGCTCAACTGAGGAATTGCTTTGGAAACTGGATGACTTGAGTGCAGTAGAGGAAAGTGGAACTCCATGTGTAGCGGTGAAATGCGTAGATATTTGGAAGAACACCAGTGGCGAGGGCGGCTGTCTGGACTGTCACTGACGGTGAGGCTGG
+
FFFFFFFFFFFFFFFFFFFFFFFFFFFFFFFFFFFFFF:FF:FFF:FFFFFFFFFFFFFFFFFFFFFFFFFFFFF:FFFFFFFFFFFFFFFFFFFFF:FFFFFFFFFFF:FFFF::FFF::F,FF::FFFFFFFFFFF:FFFFFFFFFFFFFFFFFFFFF,::FFF,FF:FF:F:FFFF::,:FF:,,F:F,,,:FFFFFF,F,:,FFFFF,F,,FF,FF,:,:FFFFF,,FF:,::F:,,,,FFFF,:,F
@A00769:42:HV3CFDRXX:1:2101:29785:8735 1:N:0:TCCTGGTTGT+TGCCGGTCAG
GTGTCAGCAGCCGCGGTAATACGTAGGTGGCAAGCGTTATCCGGAATGATTGGGCGTAAAGGGTGAGCAGGCGGTTCTTCAAGTCATGAGTGAAAGGCAGAAGCTTAACTTCTGTTGGCTGATGTGACTGGAGAACTTGAGTACAGGAGAGGGCGGCGGAACTCCATGTGTAGCGGTAAAATGCGTGGAGATATGGAAGAACACCAGTGGCGAAGGCGGCCGCCTGGACTGAAACTGACGCTCAGGCACGA
+
FFFFFFFFFFFFFFFFFFFFFFFFFFFFFFFFFFFFFF:FFFFFFFFFFFFFFFFFFFFFFFFFFFFFFFFFFFFFFFFFFFFFFF:FFFFFFFFFFFFFFFFFFFFFFFFFFF:FFFFFFFFFFFFFFFFFFFFFFFFFFFFFFFFFFFFFFFFFFFFFFFFFF:FFFFF,FFFFFFF:FFFFFFFF,,F:FFFFFFFFFFFFFFFFFFFFF:FFFFFFFFFF:FFFF:FF,:FFF:FFFFFFFFFFFFF
@A00769:42:HV3CFDRXX:1:2101:5367:8750 1:N:0:TCCTGGTTGT+TGCCGGTCAG
GTGTCAGCAGCCGCGGTAATACGTAGGGTCCAAGCGTTAATCGGAATTACTGGGCGTAAAGCGTGCGCAGGCGGTTGTGCAAGACCGATGTGAAATCCCCGGGCTTAACCTGGGAATTGCATTGGTGACTGCACGGCTAGAGTGTGTCAGAGGGGGGTAGAATTCCACGTGTAGCAGTGAAATGCGTAGAGATGTGGAGGAATACCGATGGCGAAGGCAGCCCCCAGGGATAACACTGACGCTCATGCACG
+
FFF,FFFFFFFFFFFFFFFFFFFFFFFFFFFFFFFFFFFF:FFFFFFF,FFFFF:FFFFFFF:F:FFFFFFFFFFF:FFF,FFFFFFFFFFFF:FFFFFFFFFFFFFFFFFFFFFFFFFFFFFF::FFFFFF:FFFFFFFFF:F:FFF:FFFFFF:FFFFF,FFFF:FFFFFF:F:F,FFFFF:FFFFFFFFFFFFFFFFF:FFFFF,F:FFFFF:FF,F,FFF,,F:F:FFFF,FF:FFFFFFFFFFFF:
@A00769:42:HV3CFDRXX:1:2101:11062:8782 1:N:0:TCCTGGTTGT+TGCCGGTCAG
GTGCCAGCCGCCGCGGTAATACGTAGGTCCCGAGCGTCGTCCGGATTTATTGGGTGTAAAGCGAGCGCAGGTGGTATATTAAGTCTGGTGTAAAATGCAGTGGCTCAACCATTGAATGCATTGGAAAATTGTAGACTTGAGTGAAGGAGAGGAGAGTGGACTTCCATGTGTAGCGGTGAAATGAGTAGATATATGGAGGAACCCCGGTGGCGAAAGCGGCTCTCTGGCCTCTAACTGAAACTGAGGCTCGA
+
FFF,FFFF:FFFFFFFFFFFFFF:FFFFFF,FFFFFF:FFFFFFF,FFF,FFFF,FFFFFFFF:FFFFFFF,FFF,,FF,FFFF,FFF:,FFFFF,:FFFFFFFFFFFFF:,FF,FFFFF,F:,FFF,:,,,FFFF:F:FFF:,,F:FFFFF:,F:FFF,,:F:F:,,:,F,FF,FF:FFFFF,:F,FFFFF:F,FF,F:F,,:FF,::FFF:FFFF,FFFF:F:F:FFF,:F,,:FF,,F,:F,FFFF:F
@A00769:42:HV3CFDRXX:1:2101:12075:8844 1:N:0:TCCTGGTTGT+TGCCGGTCAG
GTGCCAGCAGCCGCGTAATACGGAGGGTGCAAGCGTTAATCGGAATTACTGGGCGTAAAGCGCACGCAGGCGGTTTGTTAAGTCAGATGTGAAATCCCCGGGCTCAACCTGGGAACTGCATTTGAGACTGGCAAGCTAGAGTCTCGTAGAGGGGGGCAGAATTCCAGGTGTAGCGGTGAAATGCGTAGAGATCTGGAGGACTACCGGTGGCGAAGGCGGCCCCCTGGACGAAGACTGACGCTCAGGTGCGA
+
FFFFFFFFFFFFFFFFFFFFFFFFFFFFFFFFFFF,FFFFFFFFFFF:F:FFFFFFFF,FFFFFFFFFFF:FF:,FFFF:FFFF,FFFFFFFFFFFFFFFFFFFFFFFF,FFFFFFFFFFFFFFFFFF,FFFF,FF,FFFFFF:FF,:FFFFFFFFF:FF:FFFF:FF:FF,FFFFFFF,F:FFF,:F,F,,FFF:FFFF,,FFFFF:FFFF,FFFFFFFF:FF:FF::FF,:F:FFFFFFFF::FFFF::
@A00769:42:HV3CFDRXX:1:2101:14253:8891 1:N:0:TCCTGGTTGT+TGCCGGTCAG
GTGCCAGCAGCCGCGGTAATACGTATGTTCCAAGCGTTATCCGGATTTATTGGGCGTAAAGCGAGCGCAGACGGTTATTTAAGTCTGAAGTGAAAGCCCTCAGCTCAACTGAGGAATTGCTTTGGAAACTGGATGACTTGAGTGCAGTAGAGGAAAGTGGAACTCCATGTGTAGCGGTGAAATGCGTAGATATATGGAAGAACACCAGTGGCGAAGGCGGCTTTCTGGACTGTAACTGACGTTGAGGCTCG
+
FFFFFFFFFFFFFFFFFFFFFFFF:FFFFFF:FFFFFFFFFFFFFF:FFFFFFFFFFFFFFFFFFFFFFFFFFFF:F:FFFFFFFFF:FFFFFFFFFFFFFFFFFFF:FFFFFFF,FFFFFFFFFFFFFFFFFFFFFFFFFFFFFFFFFFFFFFFFFFFFFFFFFFFFFFFFFFFFFFFFF:FFFFF,FF,F:FFFFF:FFFFFFF,FFFFFFFFFFFFFFFFFFFFFFFFFF:FFFF:FFFFFFFFFFF,
@A00769:42:HV3CFDRXX:1:2101:6949:8923 1:N:0:TCCTGGTTGT+TGCCGGTCAG
GTGTCAGCCGCCGCGGTAATACGTATGTTCCAAGCGTTATCCGGATTTATTGGGCGTAAAGCGAGCGCAGACGGTTATTTAAGTCTGAAGTGAAAGCCCTCAGCTCAACTGAGGAATTGCTGTGGAAACTGGATGACTTGAGTGCAGTAGAGGAAAGTGGAACTCCATGTGTAGCGGTGAAATGCGTAGAGATATGGAAGAACACCAGTGGCGAAGGCGGCTTTCTGGACTGTAACTGACGTTGAGGCTCG
+
:FFFFFFFFFFFFFFFFFF:FFFFFFFFFFFFFFFFFF,FFFFFFFFFFFFFFFFF:FFFFFFFFFFFF,F,FFFFFFFFFFFFF:FFFF,FFFFFFFFFFFFF,FFF:F:FFFF,:FFFF,FFFFFFFFFFFFFFFFFFFFFF:FFFFFFF:FFFF,FFFFFFFFFFFFFFF:FFFFFFFFFFFFF,FF,F,FFFFFFFFFFFFFFFF:,FFFF:,,:FFFFFFFFFFFFF:,FFFFFF:FFFFFFFF:,
@A00769:42:HV3CFDRXX:1:2101:19388:9017 1:N:0:TCCTGGTTGT+TGCCGGTCAG
GTGTCAGCAGCCGCGGTAATACGTATGTTCCAAGCGTTATCCGGATTTATTGGGCGTAAAGCGAGCGCAGACGGTTATTTAAGTCTGAAGTGAAAGCCCTCAGCTCAACTGAGGAATTGCTTTGGAAACTGGATGACTTGAGTGCAGTAGAGGAAAGTGGAACTCCATGTGTAGCGGTGAAATGCGTAGATATATGGAAGAACACCAGTGGCGAAGGCGGCTTTCTGGACTGTAACTGACGTTGAGGCTCG
+
FFFFFFFF:FFFFFFFFFFFFFFFFFFFFFFFFFFFFF,FFFFFF:FFFFFFFFFFFFFFFFFFFFFFFFFFFFFFFFFFFFFFFFFFFFFFFFFFFFFFFFFFFFFFF,FFFFFFFFFFFFFFFFFFF:FFFFFFFFFFFFFFFFFFFFFFFFFFFFFFFFFFFFFFFFFFFFFFFFFFFFFFFFF:FFFFFFFF,FFFFFFFFFFFFFFFFFFFFFF:FF,FFFFF:FFFF,FFFFFFF:FFFFFFFF,
@A00769:42:HV3CFDRXX:1:2101:5538:9048 1:N:0:TCCTGGTTGT+TGCCGGTCAG
GTGCCAGCAGCCGCGGTAATACGTATGTTCCAAGCGTTATCCGGATTTATTGGGCGTAAAGCGAGCGCAGACGGTTATTTAAGTCTGAAGTGAAAGCCCTCAGCTCAACTGAGGAATTGCTTTTGAAACTGTATGACTTGAGTGCAGTAGAGGAAAGTGGAAATCCATGTGTAGCGGTGAAATGCGTAGATATATGGAAGAACACCAGTGGCGAAGGCGGCTTTCTGGACTGTAACTGACGATGAGGCTCG
+
FFFFFFFF:FFFFFFFFFFFFFFFFFF:F:FFFFFFFFF:,FFFF,FFF:FFFFFFFFFFFFFFFFFFFF:FFFFFFF,FFFF,FFFFFFFFFFF:FFF,FFFFFFFFF:FFFFF:,FFF:FF,FFFFFFF,FF:FFF,FFFFFFFF:FFFFF:,F,FFFFF,FFFF,FFFFFFF,FF,FFFFFFFFFFFFFFF,FFF:FFFFFFFF,F:FFFFFFFFF,:,,,FFF:FF,FFFFFFFFFF,F,FFFF:F,
@A00769:42:HV3CFDRXX:1:2101:5556:9048 1:N:0:TCCTGGTTGT+TGCCGGTCAG
GTGTCAGCAGCCGCGGTAATACGTAGGGTCCAAGCGTTAATCGGAATTACTGGGCGTAAAGCGTGCGCAGGCGGTTGTGCAAGACCGATGTGAAATCCCCGGGCTTAACCTGGGAATTGCATTGGTGACTGCACGGCTAGAGTGTGTCAGAGGGGGGTAGAATTCCACGTGTAGCAGTGAAATGCGTAGAGATGTGGAGGAATACCGATGGCGAAGGCAGCCCCCTGGGATAACACTGACGCTCATGCACG
+
FFFFFFFFFFFFFFFFFFFFFFFFFFFFFFFFFFFFFFFFFFFFFFFFFFFFFFFFFFFFFFFFFFFFFFFFFFFFFFFFFFFFFFFFFFFFFFFFFFFFFFFFFFFFFFFFFFFFFFFFFFFFFFFFFFFFFFFFFFFFFFFFFFFFFFFFFFFFFFFF:FFFFFFFFFFFFFFFFFFFFFFFFFFFFFFFFFFFFFFFFFF:FFFFFFFFFFFFFFFFFFFFFFFFFFF,FFFFFFFFFFFFFFFFFF,
@A00769:42:HV3CFDRXX:1:2101:23023:9048 1:N:0:TCCTGGTTGT+TGCCGGTCAG
GTGCCAGCAGCCGCGGTAATACGGAGGATCCGAGCGTTATCCGGATTTATTGGGTTTAAAGGGAACGTAGATGGGTTGTTAAGTCAGTTGTGAAAGTTTGCGGCTCAACCGTAAAATTGCAATTGATACTGGCAGCCTTGAGTACAGTTGAGGTAGGCGGAATTCGTGGTGTAGCGGTGAAATGCTTAGGTATCACGAAGAACTCCGATTGCGAAGGCAGCTTACTAAACTGCCACTGACATTGATGCTCG
+
FFFFFFFFFFFFFFFFFFFFFFFFFFFFFFFFFFF:FFFFFFFFFFF,FFFFFF:FFFFFFFFFFFFFFFFFFFFFFFFFFFFFFFFF,FFFFFFFFFFF,FFFFFFFF:FFFF:FFFFFFFFFFFFFFFFFFFFFFFFFFFF:FFFFFFFF:FFFFFFFF,FFFFFFFFFFF:F,FFFFFFF:F,FF:FFFFFFFFFFFFFFFF:FF:FFFFFFFFFFFFFFF:F:FFFFFFFFFFFFFFF,FFFFFFF,
@A00769:42:HV3CFDRXX:1:2101:32841:9079 1:N:0:TCCTGGTTGT+NGCCGGTCAG
GTGTCAGCCGCCGCGGTAATACGTAGGTGGCGAGCGTTATCCGGAATGATTGGGCGTAAAGGGTGCGTAGGCGGCCTGCTAAGTCTGGCGTGAAAGGTACCGGCTCAACCGGTACAGGCTCTGGAAACTGGCGGGAGAGAGAGCAGGAGCGGGCGGTGGAACTCCATGGGTAGCGGTAAAATGCGTAGATATATGGAAGAACACCCGTGGCGAAGGCGGACGCCGGGCCTGTTACTGACGCTGAGGCACGA
+
FFF,FFFFFFFFFFFFFFFFFFF:FFFFFF:FFFFFFF,F,FFFFFF,F:FFFFFFFFFFFFFFFFFFFFFFFFFFF:FFF:FF:FFF,FFFFFFFFFFFFFFFFFF:FFFFF::,FFF::,FFFFF:,,FFFFF,,F,FFFF,FF:F,,F:FFFFFFF:F:F,FFF,,FF,F:FF:,FFFF,,F,:F,F,,:FFFF,FF:,FF,,:,F::F::,FFFF,F:F,,:FF::,,,F,FFF,,,F:,:,FF,,,
@A00769:42:HV3CFDRXX:1:2101:19596:9095 1:N:0:TCCTGGTTGT+TGCCGGTCAG
GTGCCAGCAGCCGCGGTAATACGTAGGGTGCAAGCGTTAATCGGAATTACTGGGCGTAAAGCGTGCGCAGGCGGTTCGCTAAGACAGATGTGAAAACCATGGGCTCAACCTGTGGCCTGCATTTGAAACTGTTTTTCTTGAGTACAGGAGAGGCAGACGGAATTCCTAGTGTAGCGGCGAAATGCGTAGATATTAGGAGGAACACCAGTGGCGAAGGCGGTCTGCTGGACAGCAACTGACGCTGAGGCGCG
+
FFFFFFFFFFFFFFFFFFFFFFFFFFFFFFFF:FFFFFFFFFFFFFFFFFFFFFFFFFFFFFFFFFFFFFFFFFFFFFFFFFFFFFF,FFFFFFF,FF::FFFFFFFFFFFFFFFFFFFF:FFFFFFFFFFFFFFFF,FFFFFFF,FFFFFFFFFFFFFFFF:FF:FFFFFFFFFFFFFFFFFFFFFFF,FFF,FFFFFFFFFFFFFFFFFFFF:FFFFFF::FFFFFFFFFFFFFFFFFFFFFFFFFFFF
@A00769:42:HV3CFDRXX:1:2101:5575:9173 1:N:0:TCCTGGTTGT+TGCAGGTCAG
GTGTCAGCAGCCGCGGTAATACGTAGGTGGCGAGCGTTATCCGGAATGATTGGGCGTAAAGGGTGCGTAGGCGGCCTGCTAAGTCTGGTGTGAAAGGTACCGGCTAAACCGGTGAAGGCTCTGGAAACTGGCGGGCTAGAGAGCAGGAGAGGGCGGTGGAAATCCAAGTGTAGCGGTAAAATGCGTAGATATATGGAGGAACACCAGTGGCGAAGGCGGCCGCCAGGCATGTTAACTGACGCTGAGGCACG
+
FFFFFFFFFFFFFFFFFFFFFFFFFFFFFFF:FFFFFF,FFFFFF:F,FFFFFFFFFFFFFFF:FFF,FFFFFF,,F,,FFFFFFFF,,F:FFFFFF,:,F,FFF,FFFFF,F,,,FF,,FF:FFFFFF:FF,,::FF:FF:,,,,FFF,:FF,,,:,::F,,:FF,,FFFFFFFFFF,,FFF,:FFFFFFFFFFFF,,,FFFFF,,:,FF:F::FFF:FF:F:,:,F,,,,FF,FFFFF,FFFFF:F:F:
@A00769:42:HV3CFDRXX:1:2101:1316:9189 1:N:0:TCCTGGTTGT+TGCCGGTCAG
GTGCCAGCCGCCGCGGTAATACGTATGTTCCAAGCGTTATCCGGATTTATTGGGCGTAAAGCGAGCGCAGACGGTTATTTAAGTCTGAAGTGAAAGCCCTCAGCTCAACTGAGGAATTGCTTTGGAAACTGGATGACTTGAGTGCAGTAGAGGAAAGTGGAACTCCATGTGTAGCGGTGAAATGCGTAGATATATGGAAGAACACCAGTGGCGAAGGCGGCTTTCTGGACTGTAACTGAAGTTGAGGCTCG
+
FFFFFFFFFFFFFFFFFFFFFFFFFFFFFFFFFFFFFFFFFFFFFFFFFFFFFFFFFFFFFFFFFFFFFFF:FFFFFFFFFFFFFFFFFFFFF:FFF:FFFFFFFFFFFFFFFFFFFFF:FFFFFFFF:FFFFFFFFFFF:FFFFFFFFFFFFFFFFFFFFF,FFF:FFFFFFFFFFFF:FFFFFFFFF:FFFFFFFFFF::F,F:F:FFF:F,FFFFFF:FFFFFF,F,FFFFF,FFF,FFFF,F,FFF,
@A00769:42:HV3CFDRXX:1:2101:20537:9220 1:N:0:TCCTGGTTGT+TGCCGGTCAG
GTGCCAGCCGCCGCGGTAATACGTATGCTCCAAGCGTTATCCGGATTTATTGGGCGTAAAGCGAGCGCAGACGGTTATTTAAGTCTGAAGTGAAAGCCCTCAGCTCAACTGAGGAATTGCTTTGGAAACTGGATGACTCGAGTGCAGTAGAGGAAAGTGGAACTCCATGTGTAGCGGTGAAATGCGTAGATATATGGAAGAACACCAGTGGCGAAGGCGGCTTTCTGGACTGTAACTGACGTTGAGGCTCG
+
FFFFFFFFFFFFFFFFF:FFFFFFFFFFFFFFFFFFFFFFF:FFF,FFFFFFFFFFFFFFFFFFFFFF:FFFFFF:FFFFFFFFFFFFFFFFFFFFFFFFFFFFFFFFF:FFFFF,FFFFF:FFF,FFFFFFF:FFFFFFFFFF:FFFFFFFFFFFFFFFFFFFFFFFFFFFFFFFFFFFF,FFFFFFFF:,FFFFFFFFFFFFFFFFFFFFFFFFFFFFFFFFFFFFF:FFFFFFFFFFFFFFFFFFFFF
@A00769:42:HV3CFDRXX:1:2101:25735:9392 1:N:0:TCCTGGTTGT+TGCCGGTCAG
GTGCCAGCCGCCGCGGTAATACGTAGGGTCCAAGCGTTAATCGGAATTACTGGGCGTAAAGCGTGCGCAGGCGGTTGTGCAAGACCGATGTGAAATCCCCGGGCTAAACCTGGGAATTGCATTGGTGACTGCACGGCTAGAGTGTGTCAGAGGGGGGTAGAATTCCACGTGTAGCAGTGAAATGCGTAGAGATGTGGAGGAATACCGATGGCGAAGGCAGCACCCTGGGCCAATACTGACGCTCATGCACG
+
F,F,FF,FF:F::F,:FF,FFF,FFF,FFFFFF,,:F,FFFFF:F,,,F,:,F,FFFFFFF,FF:FFF,:F,F:,FF:,,FFFF:FFFF:,,FF:FFFFFF:FFF,FF::,F::FFFF,:,,FFFF,FFFFFFF,,F,FFFF,:FFFF:FF,,F:,,FFFF,FFF,F::FF,FF:FFF,FFFF,,,FFFFFFFFFF,FF,:F,:,F::F,,::,FF,FFFF,:FFF,FFFF:,,FFFF,,F::FF,F:FFF
@A00769:42:HV3CFDRXX:1:2101:13874:9518 1:N:0:TCCTGGTTGT+TGCCGGTCAG
GTGTCAGCAGCCGCGGTAATACGTATGTTCCAAGCGTTATCCGGATTTATTGGGCGTAAAGCGAGCGCAGACGGTTATTTAAGTCTGAAGTGAAAGCCCTCAGCTCAACTGAGGAATTGCTTTGGAAACTGGATGACTTGAGTGCAGTAGAGGAAAGTGGAACTCCATGTGTAGCGGTGAAATGCGTAGATATATGGAAGAACACCAGTGGCGAAGGCGGCTTTCTGGACTGTAACTGACGTTGAGGCTCG
+
FFFFFFFFFFFFFFFFFFFFFFFFFFFFFFFFFFFFFF:FFFFFFFFFFFFFFFFFFFFFFFFFF:FFFFFFFFFFFFFFFFFFFFFFFFFFFFFFFFFFFFFFFFFFFFFFFFFFFFFFFFFFFFFFFFFFFFFFFFFFFFFFFFFFFFFFFFFFFFFFFFFFFFFFFFFFFFFFFFFFFFFFFFFFFF,FFFFFFFFFFFFFFFFFFFFFFFFFFFFFFF:FFFF,FFFFFFFFFFFFF:FFFF:FFF,
@A00769:42:HV3CFDRXX:1:2101:16514:9549 1:N:0:TCCTGGTTGT+TGCCGGTCAG
GTGTCAGCCGCCGCGGTAATACGTAGGTGGCAAGCGTTATCCGGATTTATTGGGCGTAAAGGGAACGCAGGCGGTCTTTTAAGTCTGATGTGAAAGCCTTCGGCTTAACCGGAGTAGTGCATTAGAAACCCGTGTAGTCC
+
FFFFFFFFFFFFFFFFFFFFFFFF:FFFFFFFFFFFFFFFFFFFFFFFFFFFFFFFFFFFFFFF,FFFFFFFFFFFFFFFFFFFFFFFFFFFFFFFFFFFFFFFFFFFFFFFFFFFFFFFFFFFFFFFFFFFFFFFFFFF
@A00769:42:HV3CFDRXX:1:2101:8142:9643 1:N:0:TCCTGGTTGT+TGCCGGTCAG
GTGCCAGCCGCCGCGGTAATACGTATGTTCCAAGCGTTATCCGGATTTATTGGGCGTAAAGCGAGCGCAGACGGTTATTTAAGTCTGAAGTGAAAGCCCTCAGCTCAACTGAGGAATTGCTTTGGAAACTGGATGACTTGAGTGCAGTAGAGGAAGGTGGAACTCCATGTGTAGCGGTGAAATGCGTAGATATATGGAAGAACACCAGTGGCGAAGGCGGCTTTCTGGACTGTAACTGACGTTGAGGCTCG
+
FFFFFFFFFFFFFFFFF:FF:FFFFFFFFFFF:FFFFFFFFFFFFFFFFFFFFFFFFFFFFFFFFFFFFFFFFFFFFFFFFFFFFFFFFFFFFFFFFFFFF:FFFFFFFFFFFFFFFFFFFFFFFFFFFFFFFFFFFFFF,FFFFFFFFFFFFFFFFFF:FFFFFFFFFFFFFFFFFFFFFFFFFFFFFFFFFFFFFFF:FFFFFFFFFFFFFFFFFFFFFFFFFFF:F:F:F:FFFFFFFFFFFFFFFFF
@A00769:42:HV3CFDRXX:1:2101:11189:9659 1:N:0:TCCTGGTTGT+TGCCGGTCAG
GTGCCAGCCGCCGCGGTAATACGTATGTTCCAAGCGTTATCCGGATTTATTGGGCGTAAAGCGAGCGCAGACGGTTATTTAAGTCTGAAGTGAAAGCCCTCAGCTCAACTGAGGAATTGCTTTGGAAACTGGATGACTTGAGTGCAGTAGAGGGAAGTGGAACTCCAGGTATAGCGGTGAAATGCGTAGATATATGGAAGAACACCAGTGGCGAAGGCGGCTTTCTGGACTGTACCTGACGTTGAGGCTCG
+
FFFFF:FFFFFFFFFFF,FFFFFFFFFFFFFFFFFFFF,FFFFFFFFFFF:FFFFFFFFFFFFFFFFFFFFFFFFFFFFFF:FFF:FFFFFFFFFFFFFFFFFFFFFFFFFFFFF,FFFFF:FFFFFFFFFF:F:FFFFFF:FFFFF,FFFFFFFFFFFFFFFFFFF,FF:FFFFFFFFFFFFFFFFFFF:FFFFFFF,FFFFFFF:FFFFFFFFFFFFFFFFFFFFFFFFFFF,,FFFFFFFFFFFFFF,
@A00769:42:HV3CFDRXX:1:2101:31421:9659 1:N:0:TCCTGGTTGT+TGCCGGTCAG
GTGTCAGCAGCCGCGGTAATACGTATGTTCTAAGCGTTATCCGGATTTATTGGGCGTAAAGCGAGCGCAGACGGTTATTTAAGTCTGAAGTGAAAGCCCTCAGCTCAACTGAGGAATTGCTTTGGAAACTGGATGACTTGAGTGCAGTAGAGGAAAGTGGAACTCCATGTGTAGCGGTGAAATGCGTAGATATATGGAAGAACACCAGTGGCGAAGGCGGCTTTCTGGACTGTAACTGACGTTGAGGCTCG
+
FFFFFFFF:FFFFFFF:FFFFFFFF:FFFFFFFFFF,F:FFFFFF:FF:FFFFFFFFFFFFFFFFFFFFFFFFFFFFFFFFFFFFFFFFFFFFFFFFFFFFFFFFFFFFFFFFFFFFFFFFF,FFFFFFFFFFFFFFFFFFFFFFFFF:FFFFFFFFFFFF:FFFFFFFFFFFFFFFFFFFFFFFFFFFFFFFFFFFFFFFF:FFFFFFFFFFFF,FFFFFFFFFFFFFFFF:,FFFFFFFFF:FFFFFF,
@A00769:42:HV3CFDRXX:1:2101:31340:9674 1:N:0:TCCTGGTTGT+TGCCGGTCAG
GTGCCAGCAGCCGCGGTAATACGTATGTTCCAAGCGTTATCCGGATTTATTGGGCGTAAAGCGAGCGCAGACGGTTATTTAAGTCTGAAGTGAAAGCCCTCAGCTCAACTGAGGAATTGCTTTGGAAACTGGATGACTTGAGTGCAGTAGAGGAAAGTGGAACTCCATGTGTAGCGGTGAAATGCGTAGATATATGGAAGAACACCAGTGGCGAAGGTGGCTTTCTGGACTGTAACTGACGTTGAGGCTCG
+
FFFFFFFF:FFFFFFF::FFFFFFFFFFFFFFFFFF,FFFFFFFF:F:F:FFFFFFFFFFFFFFF:FFFFFFFF::FFF:FFFFFFFFFFFFFFFFFFFFFFFFFFFFFFFFFFFFFFFF,FFFFFFFFFFFFFFFFF:FF:FFFFFF:FFFFFFFFFFFFFFFFFFFFFFFFFFFFFFFFFFFFFFFFFFFFFFFFFFFFFFFFF,FFFFFF:FFFFFFFFFFFFFFF:F:FFFFFFFFF,FF:F:F:F:
@A00769:42:HV3CFDRXX:1:2101:15573:9706 1:N:0:TCCTGGTTGT+TGCCGGTCAG
GTGTCAGCCGCCGCGGTAATACGTATGTTCCAAGCGTTATCCGGATTTATTGGGCGTAAAGCGAGCGCAGACGGTTATTTAAGTCTGAAGTGAAAGCCCTCAGCTCAACTGAGGAATTGCTTTGGAAACTGGATGACTTGAGTGCAGTAGAGGAAAGTGGAACTCCATGTGTAGCGGTGAAATGCGTAGATATATGGAAGAACACCAGTGGCGAAGGCGGCTTTCTGGACTGTAACTGACGTTGAGGCTCG
+
::FFFF:FF:FFF,FFFF,FFFFFFFFFFF:FFFFF:FFF::FFFF:FF,FFF,:FFFF,:FFFF,:FFFF:FFFFFFF:FFF,,F:,FFFFFFF:FFFFFFF,FF::FFFFF,FFFFFFFFFF:FFFFFFFFFF:FFF,FFFFFFFFF,FF:::FF:FFFFFFF:F::,FFFF,FFFFFFF:,FFFFFFFFFFFFFFFFFFF,F:FFFFFFF:FFFFFFFFFFFFFFF,FFFFF:FF:FFFFF,F:,FF:
@A00769:42:HV3CFDRXX:1:2101:13865:9721 1:N:0:TCCTGGTTGT+TGCCGGTCAG
GTGTCAGCAGCCGCGGTAATACGTATGTTCCAAGCGTTATCCGGATTTATTGGGCGTAAAGCGAGCGCAGACGGTTATTTAAGTCTGAAGTGAAAGCCCTCAGCTCAACTGAGGAATTGCTTTGGAAACTGGATGACTTGAGTGCAGTAGAGGAACGTGGAACTCCATGTGTAGCGGTGAAATGCGTAGATATATGGAAGAACACCAGTGGCGAAGGCGGCTTTCTGGACTGTAACTGACGTTGAGGCTCG
+
FFFFF:FFFFFFFFFFFFFFFFFFFFFFFFF,FFFFFFFFFFFFFF:FFFFFFFFFFFFFFFFFFFFFFFFFFFFFFFFFFFFFFFFFFFFFFFFFFFFFFFFFFFFFFFFFFFF:FFFFFFFFFFFFFFFFFFFFFFFFFFFFFFFFFFFFFFF,FFFFFFFFFFFFFFFFFFF:FFFFFFFFFFFFFFFFF:F:FFFFFFFFF:FFFFFFFFFFFFFFFFFFFFFFFFFFFF:FFFFFFFFFFF:F:F:
@A00769:42:HV3CFDRXX:1:2101:23041:9768 1:N:0:TCCTGGTTGT+TGCCGGTCAG
GTGCCAGCAGCCGCGGTAATACGGAGGATCCGAGCGTTATCCGGATTTATTGGGTTTAAAGGGAACGTAGATGGGTTGTTAAGTCAGTTGTGAAAGTTTGCGGCTCAACCGTAAAATTGCAATTGATACTGGCAGCCTTGAGTACAGTTGAGGTAGGCGGAATTCGTGGTGTAGCGGTGAAATGCTTAGGTATCACGAAGAACTCCGATTGCGAAGGCAGCTTACTAAACTGCCACTGACATTGATGCTCG
+
FFFFFFFFFFFFFFFFFFFFFFFFFFFFFFFFFFFFFF,FFFFFFFF:FFFFFFFFFF:FFFF::FFFFFFFFFFFFFFFFFFFFFFFFFFFFFFFFFFFFFFFFFFFFFFF,FFFFFFFFFFFFFF:FFFFFFFFFFFFFFFFFFFFFFFFFFFFFFFFFFFFFFFFFFFFFFFFFFFFFFFFFFFFFFFFFFFF:FFFFFFFFFFFFFF:FFFFFFFFFFF:FF:F:FF:FFFFFFFFFF,,FF::FF,
@A00769:42:HV3CFDRXX:1:2101:15103:9799 1:N:0:TCCTGGTTGT+TGCCGGTCAG
GTGCCAGCCGCCGCGGTAATACGTAGGTGGCAAGCGTTATCCGGAATGATTGGGCGTAAAGGGTGAGCAGGCGGTTCTTCAAGTCATGAGTGAAAGGCAGAAGCTTAACTTCTGTTGGCTGATGAGACTGGAGAACTTGAGTACAGGAGAGGGCGGCGGAACTCCATGTGTAGCGGTAAAATGCGTAGAGATATGGAAGAACACCAGTGGCGAAGGCGGCCGCCTAGACTGAAACTGACGCTCAGGCACGA
+
:FFFFFFFFFFFFFFFFFFFFFFFFFFFFFF:FFFFFFFFFFFFFFFFFFFFFFFFFFFFFFFFFFFFFFFFFFFFFFFFFF:FFFFFFFFFFFFFFFFFFFFFFFFFFFFFFFFFF:FFFFF:FFFFFFFFFFFFF:FF:FFFFFFFFFFFFFFFFFF:FFFFFFFFF:FFFFFFFFFF:FFFFFFFFFFFFF:FFF,FFFFFFFFFFFF:FFFFFFFFFFFF,,FFF,:FFF::,F,,,:FF,,:FF,F
@A00769:42:HV3CFDRXX:1:2101:18792:9831 1:N:0:TCCTGGTTGT+TGCCGGTCAG
GTACCAGCAGCCGCGGTAATACGTATGTTCCAAGCGTTATCCGGGTTTATTGGGCGTAAAGCGAGCGCAGACGGTTATTTAAGTCTGAAGTGAAAGCCCTCAGCTCAACTGAGGAATTGCTTTGGAAACTGGATGACTTGAGTGCAGTAGAGGAAAGTGGAACTCCATGTGTAGCGGTGAAATGCGTAGATATATGGAAGAACACCAGTGGCCAAGGCGGCTGTCTGGACTGTAACTGACGTTGAGGCTCG
+
:FFFFFFFFFFFFFFFFFFFFFFFFFFFFFFFFF:FFFFFFFFFFFF:FF:FFFF::FFFFFFFFFFFFFFFFFF:FFFFFFFFFFFFFFFFFFFFFFFFFFFFFFFFFFF:FFFFFFFFF:FFFFFFFFFFFFFF:FFFFFFFFFFFFFFFFFF:FFFFF:FFFFF:FFF:FFFFFFFFF:FFFFF,FF,:,F:FFFFFF:FFFFFF,FFFFFFFFFFFFF,FFFFFFFFFF,,FFF,FFF:F:FFFFFF
@A00769:42:HV3CFDRXX:1:2101:6433:9846 1:N:0:TCCTGGTTGT+TGCCGGTCAG
GTGTCAGCCGCCGCGGTAACCCCATGGCGCAGTAGATACCCCAGTAGTCCCTGTCCTTATACACATCTCCGAGCCCACGAGACTCCTGGTTGTATCTCGTATGCCGTCTTCTGGGTGAACGTTGGGGGGGGGGGGGGGGGGGGGGGGGGGGGGGGGGGGGGGGGGGGGGGGGGGGGGGGGGGGGGGGGGGGGGGGGGGGGGGGGGGGGGGGGGGGGGGGGGGGGGGGGGGGGGGGGGGGGGGGGGGGGGGG
+
FFF,FFFFFFFFFFFFFFF,:FF,:FF:FF,,F:FFFFF:FF:F:FFF:F,,F:F:F:F:FF::F,:F:FFFFFFFF:,F:FFFFF:,FF:F:FF,,F:,:FFF,,,:,,F,F,,,,,:,,,,F,::F:FF:,F::F,F:F:FFF:F,F:FFFF,F:FFFF,FFFFFFFF:FFFFFFF,FF,FFF:FF:FF:FFFFFFFFFFF:FFFF:FFF:FFFFFF:FFFFFFFFFFFFFFFFF:FFFFFFFFFFFFF
@A00769:42:HV3CFDRXX:1:2101:31837:9846 1:N:0:TCCTGGTTGT+TGCCGGTCAG
GTGTCAGCAGCCGCGGTAATTAGAAACCCTAGTAGTCC
+
FFFFFFFFFFFFFFFF:F,:FFFFFFFFFFFFFFFFFF
@A00769:42:HV3CFDRXX:1:2101:16432:9878 1:N:0:TCCTGGTTGT+TGCCGGTCAG
GTGTCAGCAGCCGCGGTAATACGAAGGGTGCAAGCGTTACTCGGAATTACTGGGCGTAAAGCGTGCGTAGGTGGTCGTTTAAGTCCGTTGTGAAAGCCCTGGGCTCAACCTGGGAACTGCAGTGGATACTGGACGACTAGAGTGTGGTAGAGGGTAGCGGAATTCCTGGTGTAGCAGTGAAATGCGTAGAGATCAGGAGGAACATCCATGGCGAAGGCAGCTACCTGGACCAACACTGACACTGAGGCACG
+
FFFFFFFFFFFFFFFFFFFFFFFF:FFFFFFFFFFFFFFFFFFFFFFFFFFFFFFFFFFFFFFFFFFFFFFFFFFFF,FFFFFFFFF:FFFF:FFFFFFFFFFFFFFFFF,FFFFFFFFFFFFFFFFFFFFFFFFFFFFFFFFFFFFFF:FFFFFFFFFFFFFFFFFFFFFFFFF,F:FFFFFF:FFF,,F,FFFFFFFFFF:FFFFFFFFFFFFFFFFFFFFFF,FFFFFFFFFF,F,FFF:::F,FFF:
@A00769:42:HV3CFDRXX:1:2101:30083:9972 1:N:0:TCCTGGTTGT+TGCCGGTCAG
GTGCCAGCCGCCGCGGTAATACGTATGTTCCAAGCGTTATCCGGATTTATTGGGCGTAAAGCGAGCGCAGACGGTTATTTAAGTCTGAAGTGAAAGCCCTCAGCTCAACTGAGGAATTGCTTTGGAAACTGGATGACTTGAGTGCAGTAGAGGAAAGTGGAACTCCATGTGTAGCGGTGAAATGCGTAGATATATGGAAGAACACCAGTGGCGAAGGCGGCTTTCTGGACTGTAACTGACGTTGAGGCTCG
+
FFFFFFFFFFFFFFFFFFFFFFFFFFFFFFFFFFFFFFFFFFF:FFFF:FFFFFFFFFFFFFFFFFFFFFFFFF:FFFFFFFFF:FFFFFFFFFFFFFFFFFFFFFFFFFFFFFFFFFFFFFFFFFFFFFFFFFFFFFFFFFFFFFFFFFFFFFFFFFFFFFFFFFFFFFFFFFFFFFFFFFFFFFFFFF:FFFFFFFFFF:FFFFFFFFFFFFFFFFFFFFF:FFFFF,F:F,FFFFFFFFFF,F,FFF:
@A00769:42:HV3CFDRXX:1:2101:32633:9972 1:N:0:TCCTGGTTGT+TGCCGGTCAG
GTGTCAGCAGCCGCGGTAATACGTATGTTCCAAGCGTTATCCGGATTTATTGGGCGTAAAGCGAGCGCAGACGGTTATTTAAGTCTGAAGTGAAAGCCCTCAGCTCAACTGAGGAATTGCTTTGGAAACTGGATGACTTGAGTGCAGTAGAGGAAAGTGGAACTCCATGTGTAGCGGTGAAATGCGTCGAGATATGGAAGAACACCAGGGGCGAAGGCGGCTTTCTGGGCTGTAACTGACGTTGAGGCTCG
+
FFFFFFFFFFFFFFFFF:FFFFFFFFFF:FF,FFFF:F,FFFFFFF,:FFFFFFFFFFFFFFFFFFFF:FFFFF,FFFFFFFFFF:FFFFFFFFFFFFFFF,F:FFF:FFF:FF:,FFFFF,FFF:FFFFFF,FFFFFFFFFFFF:F:FFFFFF:,FFFFF:FFFF:,FFFF:FFFFFFFF:FFFF:,FF,:,FFFF::FF,F,F:,F,FFFF,FFFFFFFF,FFFFF,:FF:,F,FF,:F,FF,,F:F:F
@A00769:42:HV3CFDRXX:1:2101:9010:10113 1:N:0:TCCTGGTTGT+GGCCGGTCAG
GTGCCAGCAGCCGCGGTAATACGTATGTTCCAAGCGTTATCCGGATTTATTGGGCGTAAAGCGAGCGCAGACGGTTATTTAAGTCTGAAGTGAAAGCCCTCAGCTCAACTGAGGAATTGCTTTGGAAACTGGATGACTTGAGTGCAGTAGAGGAAAGTGGAACTCCATGTGTAGCGGTGAAATGCGTAGATATATGGAAGAACACCAGTGGCGAAGGCGGATTTCTGGACTGTAACTGACGTTGAGGCTCG
+
FFFFFFFFFFFFFFFFFFFFFFFFFFFFFFFFFFFFFF:FFFFFF:F:FFFFFFFFFFFFFFFFFFFFFFFFFF:FFFFFFFFFFFFFFFFFFFFFFFFFFFFFFFFFF,F:FFFFF,FF:FFFFF:FFFFFFF:FFF:FFFFF,:FFFFFFF:FFFFFFFFFFFFFFFFFFFFFFFFFFFFFFFFFFFFFFF:FFFFFFFFFFFFFFFFFFFFFFFFF,,:FFFFFFFFF:F,FFFFFF,FF:FF,FFF,
@A00769:42:HV3CFDRXX:1:2101:5999:10128 1:N:0:TCCTGGTTGT+TGCCGGTCAG
GTGCCAGCAGCCGCGGTAATCCTGATTTCGACTATGCCAAATTAGATACCCGCGTAGTCC
+
,,FFFF:FFFFFFFFFFFFFFFFFFF:FFFFFFFFFFFFFF:FFFFFFFFFFFFFFFFFF
@A00769:42:HV3CFDRXX:1:2101:16034:10191 1:N:0:TCCTGGTTGT+TGCCGGTCAG
GTGTCAGCCGCCGCGGTAATACGTATGTTCCAAGCGTTATCCGGATTTATTGGGCGTAAAGCGAGCGCAGACGGTTATTTAAGTCTGAAGTGAAAGCCCTCAGCTCAACTGAGGAATTGCTTTGGAAACTGGATGACTTGAGTGCAGTAGAGGAAAGTGGAACTCCATGTGTAGCGGTGAAATGCGTAGATATATGGAAGAACACCAGTGGCGAAGGCGGCTTTCTGGACTGTAACTGACGATGAGGCTCG
+
FFFFFFFFFFFFFFFFFFFFFFFFFFFFFFFFFFFFFFFFFFFFFFFFFFFFFFFFFFFFFFFFF:FFFFFFFFFFFFF:FFFF:FFFFFFFFFF:FFFFFFFFFFFF:FFFFFFF:FF:FFFFFFFFFFFFFFFFFFFFFFFFFFFFFFFFFFFFFFFFFFFFFFFFFF:FFF:FFFFFFFFF::FFFFFFF:FFF:FFF,F:FFFFFFFFFFFFFFFFFF,FFFFFF:FF:F,FFF,F,,FFFFFFFF,
@A00769:42:HV3CFDRXX:1:2101:24867:10238 1:N:0:TCCTGGTTGT+TGCCGGTCAG
GTGTCAGCAGCCGCGGTAATACGTATGTTCCAAGCGTTATCCGGATTTATTGGGCGTAAAGCGAGCGCAGACGGTTATTTAAGTCTGAAGTGAAAGCCCTCAGCTCAACTGAGGAATTGCTTTGGAAACTGGATGACTTGAGTGCAGTAGAGGAAAGTGGAACTCCATGTGTAGCGGTGAAATGCGTAGATATATGGAAGAACACCAGTGGCGAAGGCGGCTTTCTGGCTGTAACTGACGTTGAGGCTCGA
+
FFFFFFFFFFFFFFFFFFFFFFFFFFFFFFFFFFFFFFFFFFFFFFFFFFFFFFFFFFFFFFFFFFFFFFFFFFFFFFFFFFFFFFFFFFFFFFFFFFFFFFFFFFFFFFFFFFFFFFFFFFFFFFFFFFFFFF:FFFFFFFFFFFFFFFFFFFFFFFFF:FFFFFFFFFFFFFFFFFF:FFFF:FFFF:FFFFFFFFF,FF:FFF:FFFFFFFFFFFFFFFFFFFF:FFFFFFFFFF:,FFFFF,FFF,F
@A00769:42:HV3CFDRXX:1:2101:31195:10238 1:N:0:TCCTGGTTGT+TGCCGGTCAG
GTGTCAGCCGCCGCGGTAATACGTATGTTCCAAGCGTTATCCGGATTTATTGGGCGTAAAGCGAGCGCAGACGGTTATTTAAGTCTGAAGTGAAAGCCCTCAGCTCAACTGAGGAATTGCTTTGGAAACTGGATGACTTGAGTGCAGTAGAGGAAAGTGGAACTCCATGTGTAGCGGTGAAATGCGTAGATATATGGAAGAACACCAGTGGCGAAGGCGGCTTTCTGGACTGTAACTGACGTTGAGGCTCG
+
FFFFFFFFFFFFFFFFFFFFFFFFFFF,FFF,FFFFFF,:FFFFF:F,FFFFFFFFFFFFFFFFFFFFFFFFFFF:FFFF:FFFFFFFFFFFFFFFFFFFFFFFFFF:F:FFFFFFFFFF:F:FFFFFFFFF:FFFFFFFFFFFF,F:,FFFFF:FFFFFF,FFFFFFFFFFFFFFFFFFF:FFFFFFFFFFFFFFFF,FFFFFFFFFF:FFFFFFFFFFFFFFFFFFFFF,F:FFFFFFFF,,FFFF:F,
@A00769:42:HV3CFDRXX:1:2101:14398:10332 1:N:0:TCCTGGTTGT+TGCCGGTCAG
GTGTCAGCAGCCGCGGTAATACAGAGGGTGCGAGCGTTAATCGGATTTACTGGGCGTAAAGCGTGCGTAGGCGGCCAATTGAGTCAAATGTGAAATCCCCGAGCTTAACTTGGGAATTGCATTCGATACTGGTTGGCTAGAGTATGGGAGAGGATGGTAGAATTCCAGGTGTAGCGGTGAAATGCGTAGAGATCTGGAGGAATACCGATGGCGAAGGCAGCCATCTGGCCTCATACTGACGCTGAGGTCCG
+
F:FFFFFFFFFFFFFFFFFFFFF:FFFFFFFFFFFFF:FFFF:FFFFF:FFFFFFFFFFFFFFFFFFFFFFFFFFF:FFFFFFFFFFFFFFF:FFFFFFFFFFFFFFFF::FFFFFFFFFFFFFFFFFFFFFFFFFF:FFFFFFFFFFFFFFFFFFFFFFFF:FFFFF,FFFFFFFFFFFFFFFF:FFF:F,FFF:FFFFFFFFF:FFFFFFFF:,FFFFFF::FFFFFF:,,FFFFFFFFFFFFFFF,FF
@A00769:42:HV3CFDRXX:1:2101:7003:10363 1:N:0:TCCTGGTTGT+TGCCGGTCAG
GTGTCAGCCGCCGCGGTAATACGTAGGTGGCAAGCGTTATCCGGATTTATTGGGCGTAAAGGGTACGCAGGCGGTCTTTTAAGTCTGATGTGAAGGCCTTCGGCTTAACCGGAGTAGTGCATTGGAAACTGGGAGACTTGAGTGCAGAAGAGGAGAGTGGAACTCCGTGTGTAGAGGTGAAATGCGTAGATATATGGAAGAACACCAGTGGCGAAAGCGGCTCTCTGGTCGGTAACTGACGCTGAGGTTCG
+
FFFFFFFFFFFFFFFFFFFFFFF,FFFFFF:F,FFFFF,F,FFFF,FFF,FFFFFFFFFFF:F,:FFFFFFFFF:FFFFFFFFFFFF,FFFFFF::FF:FFFFFF,FFFF::FFFFFFFF,F:,:F:FFF:F,:FFFFFFFFFFF,FFFFFFFFFFFFFFFF:FFFF:FFFFFF,FFFFFFFF,FFFFFFFFFFFFFF,FFFFFFFFFFFFFFFFFFFFFFFFFFFFF,,,FF:FFFFFFFFFFFF:::F:
@A00769:42:HV3CFDRXX:1:2101:12084:10394 1:N:0:TCCTGGTTGT+TGCCGGTCAG
GTGTCAGCAGCCGCGGTAATACGTATGTTCCAAGCGTTATCCGGATTTATTGGGCGTAAAGCGAGCGCAGACGGTTATTTAAGTCTGAAGTGAAAGCCCTCAGCTCAACTGAGGAATTGCTTTGGAAACTGGATGACTTGAGTGCAGTAGAGGAAAGTGGAACTCCATGTGTAGCGGTGAAATGCGTAGATATATGGAAGAACACCAGTGGCGAAGGCGGCTTTCTGGACTGTAACTGACGTTGAGGCTCG
+
FFFFFFFF,FFFFFFF,FFFFFF,FFFFFFFFFFFFFFFFFFFFFFFFF:FFFFFFFFFFFFFFFFFFFFFFFFFFFFFFFFFFFFFFFFFFFFFFFFFFFFFFFFFFFFFFFFFFFFFFFFFFFFFFFFFFFFFFFFFFFFFFFFFFFFFFFFF:FFFFFFF,FFFFFFFFFFFFFFF:FFFFFFFFFFFFF:FFFFFFFF::FFFFFFFFFFFFFFFFFFFFFFF:FFF,F:FFFF,FFFF:FFF:FF:
@A00769:42:HV3CFDRXX:1:2101:13819:10394 1:N:0:TCCTGGTTGT+TGCCGGTCAG
GTGTCAGCAGCCGCGGTAATACGTAGGTGGCAAGCGTTATCCGGAATGATTGGGCGTAAAGGGTGAGCAGGCGGTTCTTCAAGTCATGAGTGAAAGGCAGGAGCTTAACTTCTGTTGGCTGATGAGACTGGAGAACTTGAGTACAGGAGAGGGCGGCGGAACTCCATGTGTAGCGGTAAAATGCGTAGAGATATGGAAGAACACCAGTGGCGAAGGCGGCCGCCTGGACTGAAACTGACGCTCAGGCACGA
+
FFFFFFFFFFFFFFFFFFFFFFF,FFFFFFFFFFFFFFFFFFFFFFFFFFFFFFFFFFFFFFFFFFFFF:FFFFFFFFFFFFFFFFFFFFFFFFFFFFFFFFFFF:FFFFFFFFFFFFFFFFFFFFFFFFFFFFFFFFFFFFFFFFFFF:FFFFFFFFFFFFFFFFFFFFFFFF:FF:FFFFFFFF:FFFFFF:FFFFFF:FFFFFFFFFFFF,:FFFFFFFFFF::FFFF:FF:FFFFFFFFF:FFFF:F
@A00769:42:HV3CFDRXX:1:2101:9787:10520 1:N:0:TCCTGGTTGT+TGCCGATCAG
GTGTCAGCAGCCGCGGTAATAGTAGCTTAGATTAGATACCCCCGTAGTCC
+
FFFFFFFFFFFFFFFFFFFFFFFFFFFFFFFFFFFFFFFFFFFFFFFFFF
@A00769:42:HV3CFDRXX:1:2101:19660:10520 1:N:0:TCCTGGTTGT+TGCCGGTCAG
GTGCCAGCCGCCGCGGTAATACGTATGTTCCAAGCGTTATCCGGATTTATTGGGCGTAAAGCGAGCGCAGACGGTTATTTAAGTCTGAAGTGAAAGCCCTCAGCTCAACGGAGGAATTGCTTTGGAAACTGGATGACTTGAGTGCAGTAGAGGAAAGTGGAACTCCATGTGTAGCGGTGAAATGCGTAGATATATGGAAGAACACCAGTGGCGAAGGCGGCTTTCTGGACTGTAACTGACGATGAGGCTCG
+
FFFFF:FFFFFFFFFFFFFFFFFFFFFFFFFFFFFFFF,FF:FFFFFFFFFFFFFFFFFFFFF,FFFFFFFFFF,:FFFFFFFFFFFFFFFFFFFFFFFFFFFFFF:FF,FFFFFF::FF:F,FF:FFFFFFF:FFFFFFFFFFF:FFFFFFFF:FFFF:FF:FFFFFFFFFFFFFFFFFFFFFFFFFFFFF::FFFF,,FFFFFFFFFFFFFFFF:FF,FF,FFFFFFF:F:FFFFFFF:,FFFFF,FF,
@A00769:42:HV3CFDRXX:1:2101:9679:10551 1:N:0:TCCTGGTTGT+TGCCGGTCAG
GTGCCAGCAGCCGCGGTAATACGTATGTTCCAAGCGTTATCCGGATTTATTGGGCGTAAAGCGGGCGCAGACGGGTATTTAAGTCTGAAGTGAAAGCCCTCAGCTCAACTGAGGAATTGCTTTGGAAACTGGATGACTTGAGTGCAGTAGAGGAAAGTGGAACTCCATGGGTAGCGGTGAAATGCGTAGCTATATGGAAGAACGCCAGTGGCGAAGGCGGCTGTCTGGACTGTAACTGTCGTTGAGGCTCG
+
FF:FF,FFFFFFFFFFFFFFFFFFFFFFFFFF,FFFFFFFF:F:F,FFFF,FFFFFFFFFFFFFFFFF,F:,FF,FFFFFFFFFFF:FFF:FFFFFFFFFFF:FF,,,:,FFFF,,,,F:::,F::F,::FF::FF:,:F,FFFF:FFFF,FF:F,:FFF,FF,,,F:,,FFFF:FF,FF:,,:,F,,F,,,F,FFF,,F,,:,:,FFF:F,F:,FF:FFFF,,,FFF:,FF:,,:FF,FFF,F,FF:F:F
@A00769:42:HV3CFDRXX:1:2101:3902:10567 1:N:0:TCCTGGTTGT+TGCCGGTCAG
GTGCCAGCAGCCGCGGTAATACGTATGTTCCAAGCGTTATCCGGATTTATTGGGCGTAAAGCGAGCGCAGACGGTTATTTAAGTCTGAAGTGAAAGCCCTCAGCTCAACTGAGGAATTGCTTTGGAAACTGGATGACTTGAGCGCAGTAGAGGAAAGTGGAACTCCATGTGTAGCGGTGAAATGCGTAGATATATGGAAGAACACCAGTGGCGAAGGCGGCTTTCTGGACTGTAACTGACGTTGAGGCTCG
+
FFFFFFFFFFFFFFFFF:FFFFFFFFFFFFFFFFFFFF:FFFFFFFF:FFFFFFFFFFFFFFFFFFFFFFFFFFFFFFFFFFFFFFFFFFFFFFFFFFFFFFFFFFFFFFFFFFFFFFFFF,FFFFFF:FFFFFFFFFFFFFFFFFFFFFFFFFFFFFFFFFFFFFFFFFFFFFFFFFFFFFFFFFFFFFFFFFFFFFFFFFFFF,FFFFFFFFFFFFFFFFFFFFFFFFFFF:FFFFFFFFFFF:FFFF,
@A00769:42:HV3CFDRXX:1:2101:28899:10582 1:N:0:TCCTGGTTGT+TGCCGGTCAG
GTGTCAGCAGCCGCGGTAATACGTATGTTCCAAGCGTTATCCGGATTTATTGGGCGTAAAGCGAGCGCAGACGGTTATTTAAGTCTGAAGTGAAAGCCCTCAGCTCAACTGAGGAATAGCTTTGGAAACTGGATGACTTGAGTGAAGTAGAGGAAAGTGGAACTCCATGTGTAGCGGTGAAATGCGTAGATATATGGAAGAACACCAGTGGCGAAGGCGGCTTTCTGGACTGTAACTGACGTTGAGGCTCG
+
F:FFF:,FFF:FFF::F,:FFF,FF::FFFFFFF::FFF,FFFFF,FF::F:FF,FFFFF,F,FF,:,::F:FF:FF:,FFFF,,:FFFFF,FFFFFF,FFFF,,FFF,FFF,F:F:,:FF,FFFFFFFF,,F,,FFF,,FFF,,FFFFFFF,FFFF,,,F,FFFFF,:::F,,F,,F:FFF,:F,:F:FFFFFF,F:,FFF,FF,FFF:FF::F:F:FFFF:FFFF:F:FFF,FFFFFFFF,FFFFFFF,
@A00769:42:HV3CFDRXX:1:2101:8567:10661 1:N:0:TCCTGGTTGT+TGCCGGTCAG
GTGCCAGCAGCCGCGGTAATACGTATGTTCCAAGCGTTATCCGGATTTATTGGGCGTAAAGCGAGCGCAGACGGTTATTTAAGTCTGAAGTGAAAGCCCTCAGCTCAACTGAGGAATTGCTTTGGAAACTGGATGACTTGAGTGCAGTAGAGGAAAGTGGAACTCCATGTGTAGCGGTGAAATGCGTAGATATATGGAAGAACACCAGTGGCGAAGGCGGCTTTCTGGACTGTAACTGACGTTGAGGCTCG
+
FFFFFFFFFFFFFFFFFFFFFFFF:FFFFFFFFFFFFFFFFFFFFF:FFFFFFFFFFFF:FFFFFFFFFFFFFF:::,FFFFFFFFFFFFFFFFFFFFFFFFFFFFFFFFFFFFFF:FFFFFF:FFFFFFF:FFFFFFFFFFFF,FFFF:FFFFFFFFFFFFFFFFFFFFFFFF:FFFFFFFF,FFFFFFFFFFFFFFFFF:FFFFFFFF:FFFFFFFF,FFFFFFF,FFF,FFFFFFFF,:FFFF,FFF,
@A00769:42:HV3CFDRXX:1:2101:20211:10692 1:N:0:TCCTGGTTGT+TGCCGGTCAG
GTGCCAGCCGCCGCGGTAATACGTATGTTCCAAGCGTTATCCGGATTTATTGGGCGTAAAGCGAGCGCAGACGGTTATTTAAGTCTGAAGTGAAAGCCCTCAGCTCAACTGAGGAATTGCTTTGGAAACTGGATGACTTGAGTGCAGTAGAGGAAAGTGGAACTCCATGTGTAGCGGTGAAATGCGTAGATATATGGAAGAACACCAGTGGCGAAGGCGGCTTTCTGGACTGTAACTGACGTTGAGGCTCG
+
FFFFFFFFFFFFFFFFFFFFFFFFFFFFFFFFFFFFFF:FFFFFFFFFFFFFFFFFFFFFFFFFFFFFFFFFFFF:FFFFFFFFFFFFFFFFFFFFFFFFFFFFFFFFFFFFFFFFFFFFFFFFFFFFFFFFFFFFFFFFFFFFFFFFFFFFFFFFFFFFFFFFFFFFFFFFFFFFFFFF,FFFFFFFFFFFFFFFFFFFFFFFFFFFFFFFFFFFFFFFFFFFFFF:FFFFFFFFFFFF:FFFFF:FFF,
@A00769:42:HV3CFDRXX:1:2101:13946:10739 1:N:0:TCCTGGTTGT+TGCCGGTCAG
GTGTCAGCCGCCGCGGTAATACGTATGTTCCAAGCGTTATCCGGATTTATTGGGCGTAAAGCGAGCGCAGACGGTTATTTAAGTCTGAAGTGAAAGCCCTCAGCTCAACTGAGGAGTTGCTTTGGAAACTGGATGACTTGAGTGCAGTAGAGGAAAGTGGAACTCCATGTGTAGCGGTGAAATGCGTAGATATATGGAAGAACACCAGTGGCGAAGGCGGCTTTCTGGACTGTAACTGACGTTGAGGCTCG
+
FF:FFFFFFFFFFFFFFFFFFFFFFFFFFFFFFFFFFF:FFFFFFFFFFFFFFFFFFFFFFFFFFFFFFFFFFFF:F,FFFFFFFFFFFFFFFFFFFFFFFFFFFFFFFFFFFFFFFFFFFFFFFFFFFFFFFFFFFFFFFFFFFFFF:FFFFFFFFFFFFFFFFFFFFFFFFFFFFFFFFF:FFFFFFFF,FFFFFF,FFFFFFFFFFFFFFFFFFFFFFF,FFFFFFFF:FFFFFFFFFFFFFF:FFF,
@A00769:42:HV3CFDRXX:1:2101:23439:10739 1:N:0:TCCTGGTTGT+TGCCGGTCAG
GTGCCAGCAGCCGCGGTAATACGGAGGGTGCAAGCGTTACTCGGAATCACTGGGCGTAAAGAGCGCGTAGGCGGGATAGCAAGTCAGATGTGAAATCCTATGGCTTAACCATAGAACTGCATTTGAAACTGTTATCCTAGAGTATGGGAGAGGTAGGTGGAATTCTTGGTGTAGGGGTAAAATCCGTAGAGATCAAGAGGAATACTCATTGCGAAGGCGACCTGCTAGAACATAACTGACGCTGATGTGCG
+
:FFFFFFFFFFFFFFFFFFFFFFFFFFFFFFFFFFFFFFFFFFFFFFFFFFFFFFFFFFFFFFFFFFFFFFFFFFFFFFFFFFFFFFFFFFFFFFFFFFFFFFFFFFFFFFF:FFFFFFFFFFFF:FFFFFFFFFFFFFFFF:FFFFFFF:FFFFFFFFFFFFFFFFFF:FFFFFFFFFFF:FFFFF:F:FFFFFFFFFFFFFFFFFFFFFFFFFFFFFFF:FFFFFFF,FFFFFFFF,FFFFFFFFFF::
@A00769:42:HV3CFDRXX:1:2101:23845:10755 1:N:0:TCCTGGTTGT+TGCCGGTCAG
GTGTCAGCAGCCGCGGTAATACGGAGGATGCGTGCGTTATCCGGAATGATTGGGCGTAAAGGGTGCGTAGGCGGCCTGCTAAGTCTGGAGTGAAAGGTATCGGCTCAACCGGTACAGGCTCTGGAAACTGGCGGGCTAGAGAGCAGGAGAGGGCGGTGGAACTCCATGTGTAGCGGTAAAATGCGTAGATATATGGAAGAACACCAGTGGCGAAGGCGGCCGCCTGGCCTGTTACTGACGCTGAGGCACGA
+
FFFFFFFFFFFFFFFFFFFFFFFFFFFFFFFFFFFFFFFFFFFFFFFFFFFFFFFFFFFFF:FFFFFFFFFFFFFFFFFFFFFFFFFFFFFFFFFFFFFFFFFFFFFFFFF:FFFFFFFFFF,FFFFFFFFF:FFFF:,FFFF,FFFFFFFFFFFFFFFFF:FFFFF:FFFFFFFFFFFFFF:,FFFFFFFFFF:FFFFFFFFF,FFFFFFF:F,:F:FFFF:F,FFFF,FFFF,F:FF,FF,F:,FFF:F
@A00769:42:HV3CFDRXX:1:2101:2284:10770 1:N:0:TCCTGGTTGT+TGCCGGTCAG
GTGTCAGCCGCCGCGGTAATTAGATACCCGAGTAGTCC
+
FFFFFFFFF:FFFFFF:FF:FFFFFFF:FFFFFFFFF,
@A00769:42:HV3CFDRXX:1:2101:29116:10802 1:N:0:TCCTGGTTGT+TGCCGGTCAG
GTGCCAGCCGCCGCGGTAATACGTAGGGGGCGAGCGTCGTCCGGATATATTGGGCCAAAAGCGAGCGCAGGTGGTTTATTAAGTCTGGTGTAAAAGGCAGTGGCTCAACCATTGTATGCATTGGAAACTGGTAGACTTGAGTGCAGGAGAGGAGAGTCGAATCCCATGAGAAGCGGTCAAATGCGTAGATATATGGAAGAACACCAGTGGCGAAGGCGGCTTTCTGGACTGTAACTGACGTTGAGGCTCGA
+
FF,FF:FF:,FF,,:F:::,FF:,F:F:FFFFF:F::FF,FFF,F,,:FF:F:FF,::F,:F:::F:FF,FF,:,F:F,FFF,FFF,:,,,FFFF,F,F,F:FF:FFF,FF,,F,FFF:FF:FFF,,FFFF:FFF,:,FFFFFFF::F:FF,FFFFF,:FFFFF,,,:,:,F,FFF:,FFF,,F:,FF:,FFF:FFF,:F,FFF,F,F:,FFFFF,F::FF,FFFF,FFFFFFFFFFFF::FFFF:FFF:F
@A00769:42:HV3CFDRXX:1:2101:2546:10817 1:N:0:TCCTGGTTGT+TGCCGGTCAG
GTGCCAGCCGCCGCGGTAATACGTAGGTGGCAAGCGTTATCCGGAATGATTGGGCGTAAAGGGTGAGCAGGCGGTTCTTCAAGTCATGAGTGAAAGGCAGAAGCTTAACTTCTGTTGGCTGATGAGACTGGAGAACTTGAGTACAGGAGAGGGCGGCGGAACTCCATGTGTAGCGGTAAAATGCGTAGAGATATGGAAGAACACCAGTGGCGAAGGCGGCCGCCTGGACTGAAACTGACGCTCAGGCACGA
+
FFFFFFFFFFFFFFFFFFFF:FFFFFFFFFFFFFFFFFFFFFFFFFFFFFFFFFFFFFFFFFFFFFFFFFFFFFFFFFFFFFFFFFFFFFFFFFFFFFF:FFFFFFFFFFFFFFFFFFFFFFFFFFFFFFFFFFFFFFFFFFFFFFFFFFFFFFFFFFFFFFFFFFFFFFFFFFFFFFFFFFFFFFFFFFFFFFFFF:FF:FFFFFFFFFF,,:FFFFFFFFFFFFFFFFF:,FFFF:F:FFFFF::FFFF
@A00769:42:HV3CFDRXX:1:2101:19904:10817 1:N:0:TCCTGGTTGT+TGCCGGTCAG
GTGCCAGCAGCCGCGGTAATACGTATGTTCCAAGCGTTATCCGGATTTATTGGGCGTAAAGCGAGCGCAGACGGTTATTTAAGTCTGAAGTGAAAGCCCTCAGCTCAACTGAGGAATTGCTTTGGAAACTGGATGACTTGAGTGCAGTAGAGGAAAGTGGAACTCCATGTGTAGCGGTGAAATGCGTTGATATATGGAAGAACACCAGTGGCGAAGGCGGCTTTCTGGACTGTAACTGACGTTGAGGCTCG
+
FFFFFFFFFFFFFFFFFFFFFFFFFFFFFFFFFFFF:FFFFFFFFFFFFFFFFFFFFFFFFFFFFFFFFFFFFFF:FFFFFFFFFFFFFFFFFFFFFFFFFFFFFFFFFFFFFFF:FFFFFFFFF:FFFFFFFFF:FFFFFFFFF,FFFFFFFFFFFFFFFFFFFFFFFFFFFFFFFFFF,F:FFF::F::F:FFFFFFF:FFFFFFFFFFFFFFFF:FFFFFFFFF,:FFFFFF:FFF:FFFFFFF,F:,
@A00769:42:HV3CFDRXX:1:2101:7563:10833 1:N:0:TCCTGGTTGT+TGCCGGTCAG
GTGTCAGCAGCCGCGGTAATACGTATGTTCCAAGCGTTATCCGGATTTATTGGGCGTAAAGCGAGCGCAGACGGTTATTTAAGTCTGAAGTGAAAGCCCTCAGCTCAACTGAGGAATTGCTTTGGAAACTGGATGACTTGAGTGCAGTAGAGGAAAGTGGAACTCCATGTGTAGCGGTGAAATGCGTAGATATATGGAAGAACACCAGTGGCGAAGGCGGCTTTCTGGACTGTAACTGACGTTGAGGCTCG
+
FFFFFFFFF:FF:FFFFFFFFFFFFFFFFFFFFFFFFF,FFFFFFFFF,:FFFFFFFFFFFFFFFFFFFFFFFF:FFFFFFFFFFFFFFFFFFFFF:FFFFFFFFFFFFFFFFFFFFF,FFFFF,FFFFFFFFFF:FFFFFFFFFFFFFFFFFFFFFFFFFFFFFFFFFFFF,FFFFFFFFFFF,FFFFFFF::FF,FF,FFFFFFFFF:FFFFFF,FFFFFFFFFFFFFFFF:FFFF,FFFFFFFFFFFF
@A00769:42:HV3CFDRXX:1:2101:17996:10833 1:N:0:TCCTGGTTGT+TGCCGGTCAG
GTGTCAGCCGCCGCGGTAATACGTATGTTCCAAGCGTTATCCGGATTTATTGGGCGTAAAGCGAGCGCAGACGGTGATTTAAGTCTGAAGTGAAAGCCCTCAGCTCAACTGAGGAATTGCATTGGAAACTGGATGACTTGAGTGCAGTAGAGGAAAGTGGAACTCCAAGTGTAGCGGTGAAATGCGTAGATATATGGAAGAACACCAGTGGCGAAGGCGGCTTACTGGACTGTAACTGACGTGGAGGCTCG
+
,FFFFF:FFFFFFFFF:FF,FFFF:FF,FFFFF,F,:FFFF:FF:FF,FFFFF,FFFFFFFF:FFF:F:FFF:F,,FFFFFFFFF,,:FFFFFFFFFF::F::F,FFFFF:F:FFF,:F:,FFFFF,,:FF:FFFFF,FFFFFFFFF,::FFFFFFFFFFF,FFFFF,FFFFFFF:FF:F,FFFF:F,:F,F,FFFFFFFF,FFFF:F,FFFFFF,FFFFF:F,:F:,FFFFF,FFF::F:F,FFF,,FF,
@A00769:42:HV3CFDRXX:1:2101:31060:10848 1:N:0:TCCTGGTTGT+TGCCGGTCAG
GTGCCAGCAGCCGCGGTAATACGTAGGTGGCAAGCGTTATCCGGAATGATTGGGCGTAAAGGGTGAGCAGGCGGTTCTTCAAGTCATGAGTGAAAGGCAGAAGCTTAACTTCTGTTGGCTGATGAGACTGGAGAACTTGAGTACAGGAGAGGGCGGCGGAACTCCATGTGTAGCGGTAAAATGCGTAGAGATATGGAAGAACACCAGTGGCGAAGGCGGCCGCCTGGACTGAAACTGACGCTCAGGCACGA
+
FFFFFFFFFFFFFFFFFFFFFFFFFFFFFFFFFFFFFFFFFFFFFFFFFFFFFFFFFFFFFFFFFFFFFFFFFFFFFFFFFFFFFFFFFFFFFFFFFFFFFFFFF:FFFFFFFFFFFFFFFFFFFFFFFFFFFFFFFFFFFFFFFFFFFFF:FFFFFFFFFFFFFFFFFFFF,FFFFFFFFFFFF,:FFFFFFFFFF:FFFFFFFFF,F:FFFFFFFFFFFF:F,:FFFF,FFFFFFFFF:FFFF,FFF:F
@A00769:42:HV3CFDRXX:1:2101:17038:10864 1:N:0:TCCTGGTTGT+TGCCGGTCAG
GTGTCAGCCGCCGCGGTAACCCCATGGCGCAGTAGAAACCCTGGTAGTCCCTGTCTCTTACACATCTCCGAGCCAACGAGACTGCTGGTGGGATCGCGTATGCCGGAGGCTGGGGGTGTCAGGGGGGGGGGGGGGGGGGGGGGGGGGGGGGGGGGGGGGGGGGGGGGGGGGGGGGGGGGGGGGGGGGGGGGGGGGGGGGGGGGGGGGGGGGGGGGGGCCGGGGGGGGGGGGGGGGGGGGGGGGGGGGGGGG
+
FFFFFFFFFFFFFFFFFFFFFFFFFFF:FF,,:,:FFFFFF,FF:,FF,,F:F,F,:F,FFFFFFFFF:F:FFF,:,::,F::,FFF,F,,,:,,,:F,:,F:FF,,,,:,F,,,F,,,,,,,FF:,FF,FFF:F:F:FF:FFF:FFF:F:FF,FFFFFFFFFFFF:FFFFFFF,FFFFFFF:FFFFFFFFFFFFFFFFFFFFFFFFF:FFFFFFF::FF::F,:FFFFFFFFFFF:F:FFFFFFFFFF,F
@A00769:42:HV3CFDRXX:1:2101:19895:10895 1:N:0:TCCTGGTTGT+GGCCGGTCAG
GTGTCAGCCGCCGCGGTAATACGTAGGTGGCAAGCGTTATCCGGAATTATTGGGCGTAAAGCGCGCGTAGGCGGTTTTTTAAGTCTGATGTGAAAGCCCACGGCTCAACCGTGGAGGGTCATTGGAAACTGGAAAACTTGAGTGCAGAAGAGGAAAGTGGAATTCCATGTGTAGCGGTGAAATGCGCAGAGATATGGAGGAACACCAGTGGCGAAGGCGACTTTCTGGTCTGTAACTGACGCTGAGGTGCG
+
FFFFFFFFFFFFFFFFFF:FFFFFFFFFFFFFFFFFFFFFFFFFFF,FFFFFFFFFFFFFFFFFFFFFFFFFFFFFF,FFFFF:FFFFFF:FFF:FFFFFFFFF:FFFF:FFFFFFFFFFFFFF:F:FFFFFFFFFFFFFFFFFFFFFFFFFFFFFFFFFFFFFFF,FFFFFFFFFFFFFFFFFFF:FF:FF:FFFFFFFFFFFFFFFF,FFFFFFFFFF:FFFF:FFFFFFFFFFFFFF:FFFF,FFFF,
@A00769:42:HV3CFDRXX:1:2101:5276:10911 1:N:0:TCCTGGTTGT+TGCCGGTCAG
GTGTCAGCCGCCGCGGTAATACGTAGGGGGCAAGCGTTATCCGGAATTACTGGGTGTAAAGGGAGCGTAGACGGTAATGTAAGTCTGGAGTGAAAGGCGGGGGCCCAACCCCCGGACTGCTCTGGAAACTATGTTACTGGAGTGCAGGAGAGGTAAGCGGAATTCCTAGTGTAGCGGTGAAATGCGTAGATATTAGGAGGAACACCAGTGGCGAAGGCGGCTTACTGGACTGTAACTGACGTTGAGGCTCG
+
FFFFFFFFFFFFFFFF,FFFFFF:FFFFFFFFFFFFFFFFFFFFFFFFFFFFFFFFFFFFFFFFFFFFFFFFFFFFFFFFFFFFFFFFFF,FFFFFFFFFFFFFFFFFFFFFFFFFFFFFFFFFFFFFFFFFFFFFFFFF:FFFFFFFFFFFFFFFFF:FFFFFFFFFFFFFFFFFFFFFFFFFFF:FFFFFFFFF:FFFFFFFFFFFFFFFFFFFFFFFFFFFFFFFFFFF:FFFFFFF:FFFFFFFFF:
@A00769:42:HV3CFDRXX:1:2101:13910:10958 1:N:0:TCCTGGTTGT+TGCCGGTCAG
GTGTCAGCCGCCGCGGTAATACGTAGGTGGCAAGCGTTATCCGGAATTATTGGGCGTAAAGAGCGCGCAGGTGGTTAATTAAGTCTGATGTGAAAGCCCACGGCTTAACCGTGGAGGGTCATCGGAAACTGGTTGACTTGAGTGCAGAAGAGGGAAGCGGAATTCCATGTGTAGCGGTGAAATGCGTAGAGATATGGAGGAACACCAGTGGCGAAGGCGGCTTCCTGGTCTGCAACTGACACTGAGGCGCG
+
FFFFFFFFFFFFFFFF:FFF:FFFFFFFFFFFFFFFFFFFFFFFFFFFFFFFFFFFFF:FFFFFFFFFFFFFFFFFFFFFFFFFFFFFFFFFFFFFFFFFFFFFFFFFFFF:FFFFFFFFFFFFFFFFFFFFFF:FFF:FFFFFFFFFFFFFFFF:FFFF::FFFFFFFFFFFFFFFFFFFFFFFFFFFF:FFFFFFFFFFFFF:FFFFFFFFFFFFFFFFFF::FF:FFF::FFFFFFFFF:::FFFFFF
@A00769:42:HV3CFDRXX:1:2101:7157:10974 1:N:0:TCCTGGTTGT+TGCCGGTCAG
GTGTCAGCAGCCGCGGTAATACGTATGTTCCAAGCGTTATCCGGATTTATTGGGCGTAAAGCGAGCGCAGACGGTTATTTAAGTCTGAAGTGAAAGCCCTCAGCTCAACTGAGGAATTGCTTTGGAAACTGGATGACTTGAGTGCAGTAGAGGAAAGTGGAACTCCATGTGTAGCGGTGAAATGCGTAGATATATGGAAGAACACCAGTGGCGAAGGCGGCTTTCTGGACTGTAACTGACGTTGAGGCTCG
+
F,F:FF::FF:,::FF:F:FFFFFFF:,F:F:FFFF::,FF:FFFFF,FFFFF:FFFFFFF:FFFFFFFFF:FF:FFF:FF::FFFFFFFFFFF:FFFF,FFFF:FFF,FFFFFFFF:F,:F:FFFFFFF:,FF::FFFFF,F,,::FFFFF,F,FFF:FFF,FFFFFF,FFFFFF,F:FF,F:FFFFFFFFFF:,FF:,:FFFF,FFFF::F,FFFFF,F:FFFFF,F,FFFFFFFFF,:,F,F,::FFF
@A00769:42:HV3CFDRXX:1:2101:11080:10974 1:N:0:TCCTGGTTGT+TGCCGGTCAG
GTGTCAGCCGCCGCGGTAATACGGAGGATCCAAGCGTTATCCGGATTTATTGGGTTTAAAGGGTGCGTAGGCGGATTGATAAGTTAGAGGTGAAATGTCCGAGCTTAACTCGGGAACTGCCTCTAATACTGTTGATCTAGAGAGTAGATGCGGTAGGCGGAATGTATGGTGTAGCGGTGAAATGCTTAGAGATCATACAGAACACCGATTGCGAAGGCAGCTTACCAATCTATATCTGACGTTGAGGCACG
+
F,F,FF:FF:FFFF:FFFFFFFFFFFFFFFF:FFFFFFFFF:,FFFF,FF,FFF:FFFFFFFF,FFFFFFFF:FFFFFF:F:FF:FFFFFFFF:FFFFF,,FFFFFFFF:F,FFFFFFF,FFF:,:FFFFFF:FFFFFFFFFFFF::FFF,FFFFF:FFF:FFFFFFFFFFFFFFFFFFFFFFFFFFFFFF,F:FFFFFFFFF:F,FFFFF:FFFFFFFFFFFFFFFFFFF:FFFFFFFFFF:FFF:FFF,
@A00769:42:HV3CFDRXX:1:2101:19831:10974 1:N:0:TCCTGGTTGT+TGCCGGTCAG
GTGCCAGCAGCCGCGGTAATACGTATGTTCCAAGCGTTATCCGGATTTATTGGGCGTAAAGCGAGCGCAGACGGTTATTTAAGTCTGAAGTGAAAGCCCTCAGCTCAACTGAGGAATTGCTTTGGAAACTGGATGACTTGAGTGCAGTAGAGGAAAGTGGAACTCCATGTGTAGCGGTGAAATGCGTAGATATATGGAAGAACACCAGTGGCGAAGGCGGCTTTCTGGACTGTAACTGACGTTTAGGCTCG
+
FFFFFFFFFFFFFFF:FFF:FF,FFFFF,:F,F:::::FF:FFFFF:FFFF::FF:FFFF:,:F:FFFFFF:::FFFFFFFF:F::FFFFFFFFFFF:FF:F:FFFF::F:F:::FF,F,F,F:FFFFF,FFFF:F::FFFFFF::F::FFF:F,F:FF,FFFFFFFFF:FFF,F::FFFF:,F:FF::F::,FFF:FFF,FFFF,:,F:,:FFF:::F:FFF:F,F:FFF,F:,,F,FFF:,:F,:FFF,
@A00769:42:HV3CFDRXX:1:2101:13946:11021 1:N:0:TCCTGGTTGT+TGCCGGTCAG
GTGTCAGCCGCCGCGGTAATACGTATGTTCCAAGCGTTATCCGGATTTATTGGGCGTAAAGCGAGCGCAGACGGTTATTTAAGTCTGAAGTGAAAGCCCTCAGCTCAACTGAGGAGTTGCTTTGGAAACTGGATGACTTGAGTGCAGTAGAGGAAAGTGGAACTCCATGTGTAGCGGTGAAATGCGTAGATATATGGAAGAACACCAGTGGCGAAGGCGGCTTTCTGGACTGTAACTGACGTTGAGGCTCG
+
FFFFFFFFFFFFFFFFF:FFFFFFFFFFFFF:FFFFFFFFFFFFFFFFFFFFFFFFFFFFFFFFFFFFFFFFFFFFF:FFFFFFFFFFFFFFFFFFFFFFFFFFFFFFFFFFFFFFFFF:FFFFFFFFFFFFFFFFFFFFFFFFFFFFFFFFFF,FFFF:FFFFFFFFFFFFFFFFF,FFFFFF:F,:FFFFFFFFFFFFFFF,FFFF:F:FFFFFFFFFFFF:FFFFFFFFFFF:FFFFFFFFFFFFFF,
@A00769:42:HV3CFDRXX:1:2101:31159:11021 1:N:0:TCCTGGTTGT+TGCCGGTCAG
GTGCCAGCAGCCGCGGTAATACGTATGTTCCAAGCGTTATCCGGATTTATTGGGCGTAAAGCGAGCGCAGACGGTTAGTTAAGTCTGAAGTGAAAGCCCTCAGCTCAACTGAGGAATTGCTTTGGAAACTGGATGACTTGAGTGCAGTAGAGGAAAGTGGAACTCCATGTGTAGCGGTGAAATGCGTAGATATATGGAAGAACACCAGTGGCGAAGGCGGCTGTCTGGACTGTAACTGACGTTGAGGCTCG
+
FFF,FFFFFFFFFFFFFFFFFFFFFFFF:FFFFFFF,F,,FFFFF:F:FFFFFFFFFFFFFFFFFFFFFFFFFFFFF,FFFFFFFFFFFFFFFFF:FFF,F,FFFFFFF,F,FFF:,FFF,FFFFFFF:FFF:FFFF,FFFFFFFFFFFFFFFFFFFFFFFFFFFFFFFFFFFFFFFFFFFFFFFF:FFFFFFFFFFFFFFFFFF:FF:F,F:F:FFF:FFF,FF::FFF::FFFFFFFF,,FFFF,F,F:
@A00769:42:HV3CFDRXX:1:2101:31331:11068 1:N:0:TCCTGGTTGT+TGCCGGTCAG
GTGCCAGCCGCCGCGGTAATACGTAGGGAGCAAGCGTTATCCGGATTTATTGGGTGTAAAGGGTGCGTAGACGGGACATTAAGTTAGTTGTGAAATCCCTCGGCTTAACTGAGGAACTGCAACTAAAACTGATTTTCTTGAGTGTTGGAGAGGAAAGTGGAATTCCTAATGTAGCGGTGAAATGCGTAGATATTAGGAGGAACACCAGTGGCGAAGGCGACTTTTTGGACAATAACTGACGTTGAGGCACG
+
FFFFFFFFFFFFFFFF:,,FFFFF:FFFFFFF,FFFFF,FFFFFF:FFF,FFFFFFFFFFFFFFFFFFFFFFF:FF,FFFFFFFF:F:FFFFFF:FFFFFFFFFFF,F:FFFFFFFFFFFFFFFFFFFFFFFFFFFFFFFFFFFF,FFFFFFFFFFFFFFFFFFFF:,F,FFFFFFFFFFFFFFF:,FFF,FF,FFFFFFF:F:FF:FFFFFFF,FFFFF:F::FFFF:FFFFFFFFF,FFFFFFF:FFFF
@A00769:42:HV3CFDRXX:1:2101:1362:11083 1:N:0:TCCTGGTTGT+TGCCGGTCAG
GTGCCAGCAGCCGCGGTAATACGTAGGTGGCAAGCGTTATCCGGAATTATTGGGCGTAAAGCGCGCGTAGGCGGTTTTTTAAGTCTGATGTGAAAGCCCACGGCTCAACCATGGAGGGTCATTGGAAACTGGAAAACTTGAGTGCAGAAGAGGAAAGTGGAATTCAATGTGTAGCGGTGGAATGCGCAGAGATATGGAGGAACACCAGTGGCGAAGGCGACTTTCTGGACTGTAACTGACGTTGAGGCTCG
+
:FFFFFFFFFFFFFFFFFFFFFFFFFFFFFFFFFFFFFFFFFFFFFFFFFFFFFFFFFFFFFFFFFFFFFFFFFFFFFFFFFFFFFFFFFFFFFFFFFFFFFFFFFFFF,FFFFFFFFFFFFFF,FFFFFFFFFFF,FFFFFFFFFFFFFFFFFFFFFFFFFFFF,FFFFFFFF:F:F:FF,,:FFFFFF:FFFF,FFFF:FFFFF:FFF:FF,FFF,F,FFFF:F:F::F,FFFFFF:F,:FF:F,FFF,
@A00769:42:HV3CFDRXX:1:2101:20781:11083 1:N:0:TCCTGGTTGT+TGCCGGTCAG
GTGCCAGCAGCCGCGGTAATACGTAGGTGGCAAGCGTTATCCGGAATGATTGGGCGTAAAGGGTGAGCAGGCGGTTCTTCAAGTCATGAGTGAAAGGCAGAAGCTTAACTTCTGTTGGCTGATGAGACTGGAGAACTTGAGTACAGGAGAGGGCGGCGGAACTCCATGTGTAGCGGTAAAATGCGTAGAGATATGGAAGAACACCAGTGGCGAAGGCGGCCACCTGGCCTGTTAACTGACGCTGAGGCACG
+
FFFFFFFFFFFFFFFFFFFFFFFFFFFFFFFFFFFFFFFFFFFFFF:FFFFFFFFFFFFFFFFFFFFFFFFFFFFFFFFFFFFFFFFFFFFFFFFF:FFF:FFFFFFFFFFFFF:FFFFFFFFFFFFFFFFFFFFFFFFFFFFFFFFFFFFFFFFFFFFF,FFFFFFFFFFFFFFFF:FFFFFF:F:FFFFF,FF,FFFFFFFFFF,FF,FFFFFFF:FFFFFFF:FFFFFFFF,FFFFFFFFFFF:FFF,
@A00769:42:HV3CFDRXX:1:2101:22806:11083 1:N:0:TCCTGGTTGT+TGCCGGTCAG
GTGCCAGCAGCCGCGGTAATACGTAGGGGGCAAGCGTTATCCGGATTTACTGGGTGTAAAGGGTGCGCAGGTGGCAGGGCAAGTCAGATGTGAAAGCCCGGGGCTCAACCCCGGTATTGCATTTGAAACTGTCCGGCTAGAGTGCAGGAGAGGTAAGCGGAATTCCTAGTGTAGCGGTGAAATGCGTAGATATTAGGAGGAACACCAGTGGCGAAGGCGGCTTACTGGACTGTAACTGACACTGAGGCTCG
+
FFFFFFFFFFFFFFFFFFFFFFFFFFFFFFFFFFFFFFFFFFFFFFFFFFFFFFFFFFFFFFFFFFFFFFFFFFFFFFFF:FFFFFFFFFFFFFFFFFFFFFFFFFFFFFFFFF:FFFFFFFFFFFFFFFFFFFFFFFFFFFFFFFFFFFFFFFF:FFFFFFFFFFF:FFFFFFFFFFFFFFFFFFFFFFFF,FFFFFFFFFFFFFFFFFFFFFFFFFFFFFFFFFF:FFFFFFFFF:FFFF,FFF:FFF,
@A00769:42:HV3CFDRXX:1:2101:26368:11083 1:N:0:TCCTGGTTGT+TGCCGGTCAG
GTGTCAGCAGCCGCGGTAATACGTATGTTCCAAGCGTTATCCGGATTTATTGGGCGTAAAGCGAGCGCAGACGGTTATTTAAGTCTGAAGTGAAAGCCCTCAGCTCAACTGAGGAATTGCTTTGGAAACTGGATGACTTGAGTGCAGTAGAGGAAAGTGGAACTCCATGTGTAGCGGTGAAATGCGTAGATATATGGAAGAACACCAGTGGCGAAGGCGGCTTTCTGGACTGTAACTGACGTTGAGGCT
+
FFFFFFFFFFFFFFFFFFFFFFFFFFFFFFFFFFFFFFFFFFFFFFFFFFFFFFFFFFFFFFFFFFFFFFFFFFFFFFFFFFFFFFFFFFFFFFFFFFFFFFFFFFFFFFFFFFFFFFFFFFFFFFFFFFFFFFFFFFFFFFFFFFFF:FFFFFFFFFF:FFFFFFFFFFFFFFFFFFFFFFFFFFFFFFFFFFFFF,FFFFFFFFFFFFFFFFFFFFFFFFFFFFFFFFFFFFFFFFFF,FFFFF:FF
@A00769:42:HV3CFDRXX:1:2101:9887:11099 1:N:0:TCCTGGTTGT+TGCCGGTCAG
GTGTCAGCCGCCGCGGTAATACGTAGGGGGCAAGCGTTGTCCGGAATGACTGGGCGTAAAGGGAGTGTAGGCGGCCTTTTAAGTTATATGTGAAAGCCCCCGGCTTAACCGAGGAACTGCATATAAAACTGGAGGGCTGGAGTGCAGGAGAGGTAAGCGGAATTTCTAGTGTAGCGGTGGAATGCGTAGATATTAGGAAGAACACCGGGGGCGAAGGCGGCTTACTGGACTGTAACTGACGCTGAGGCTCG
+
FFFFFFFFFFFFFFFFFF:FFFF,FFFFFFFF,FFFFFFFFFFFFFFFFFFFFFFFF:F:FFFFFFFFFFFFFFFFFFFFFFFFFF:FFF:FFFFFFFFFFFFFFFFFFFFFFFFFFFFF::F,FFFFFFFFFFFFFFFFFFFFFFFFFFFFFFFFFFFFFFFFFF:FFFFFFFFFFFFFFFFFFFFFFFFFFFFFFFFFFFFFFFFFFFFFFFFF:FFFFFF:,FFFFFFFFFFF:FFFFFFFFFFFFF:
@A00769:42:HV3CFDRXX:1:2101:26422:11240 1:N:0:TCCTGGTTGT+TGCCGGTCAG
GTGTCAGCCGCCGCGGTAATCCATTAGAAACCCGGGTAGTCC
+
FFFFFFFFFFFFFFFFFFFFFFFFFFFFFFF:FFFFFFFFFF
@A00769:42:HV3CFDRXX:1:2101:32145:11318 1:N:0:TCCTGGTTGT+TGCCGGTCAG
GTGTCAGCCGCCGCGGTAATACGCAGGTGGCAAGCGTTGTCCGGATTTATTGGGCGTAAAGCGAGCGCAGGCGGTTTTTTAAGTCTGATGTGAAAGCCTTCGGCTCAACCGAAGAAGTGCATCGGAAACTGGGAAACTTGAGTGCAGAAGAGGACAGTGGAACTCCATGTGTAGCGGTGAAATGCGTAGATATATGGAAGAACACCAGTGGCGAAGGCGGCTGTCTGGTCTGTAACTGACGCTGAGGCTCG
+
FFF:FFFFFFFFFFFFFFFFFFFFFFFFFFFFFFFFFFFFFFFFFFFFFFFFFFFFFFFFFFFFFFFFFFFFFFFFF:FFFFFFFFFFFFFFFFFFFFFFFFFFFFF:FFFFFFFFF,FFFFFFFFFFFFFFF:FFFFFFFFFFFFFF,FFFFFFFFFFFFFFFFFFFFFFFFFFFFFFFF:FFFFF:FF:FFFFFFFFFFFFFFFFFFFFFFFFFFFFFFFFFFFFFFFFFF:FFFFFFFFFFFF,FFFF
@A00769:42:HV3CFDRXX:1:2101:15772:11397 1:N:0:TCCTGGTTGT+TGCCGGTCAG
GTGTCAGCAGCCGCGGTAATACGTATGTTCCAAGCGTTATCCGGATTTATTGGGCGTAAAGCGAGCGCAGACGGTTATTTAAGTCTGAAGTGAAAGCCCTCAGCTCAACTGAGGAATTGCTTTGGAAACTGGATGACTTGAGTGCAGTAGAGGAAAGTGGAACTCCATGTGTAGCGGTGAAATGCGTAGATATATGGAAGAACACCAGTGGCGAAGGCGGCTTTCTGGACTGTAACTGACGTTGAGGCTCG
+
FFFFFFFFFFFFFFFFFFFFFFFFFFFFFFFFFFFFFFFFFFFFFF:FFFFFFFFFFFFFFFFFFFFFFFF:FFF:FFFFFFFFFFFFFFFFFFFFFFFFFFFFFFFFFFFFFFFFFFFF:FFF:FFFFFFFFFFFFFFFFFFFFFFFFFFFFFFFFFFFFFFFFFFFFFFFFFFFFFFF:FFFFFFFFFFFFFFFFFFFFFFFFF:FFF:FFFFFFFFFFFFFFF,FF:FF:FFFFFFF:FFFFFFFFF,
@A00769:42:HV3CFDRXX:1:2101:31467:11397 1:N:0:TCCTGGGTGT+TGCCGGTCAG
GTGCCAGCAGCCGCGGTAATACGTAGGGTCCAAGCGTTAATCGGAATTACTGGGCGTAAAGCGTGCGCAGGCGGTTGTGCAAGACCGATGTGAAATCCCCGGGCTTAACCTGGGAATTGCATTGGTGACTGCACGGCTAGAGTGTGTCAGAGGGGGGTAGAATTCCACGTGTAGCAGTGAAATGCGTAGAGATGTGGAGGAATACCGATGGCGAAGGCAGCCCCCTGGGATAACACTGACGCTCATGCACG
+
FFFFFFFFFFFFFFFFFFFFFFFFFFFFFFF:FFFFFF:FFFFFFFFFFFFFFFFFFFFFFFFFFFFFFFFFFFF:FFF:FFFFFFFF:FFFFF:FFFFFFFFFF:FFFF:FFFF:FFFFF:FFFFFFFFFFFFFFFFFFFFFFFFFFFFFFF:FFFF:FFFFFFFFFFFFFFF:FFFFFFFF,FFF:FF:F:,,FFFFFFFFFF:FFFFFFFFFFFFFFFF:FFFFF:FFFFFFFFFFF,FFFFFFFFFF
@A00769:42:HV3CFDRXX:1:2101:8024:11443 1:N:0:TCCTGGTTGT+TGCCGGTCAG
GTGTCAGCAGCCGCGGTAATTAGATACCCCAGTAGTCCCTGTCTCTATACACATCTCCGAGCCCACGAGACTCCTGGTTGTATCTCGTATGCCGTCTTCTGCGTGAAATGGGGGGGGGGGGGGGGGGGGGGGGGGGGGGGGGGGGGGGGGGGGGGGGGGGGGGGGGGGGGGGGGGGGGGGGGGGGGGGGGGGGGGGGGGGGGGGGGGGGGGGGGGGGGGGGGGGGGGGGGGGGGGGGGGGGGGGGGGGGGG
+
FFFFFFFFFFFFFFFFFFFFFFFFFFFFFFFFFFFFFFFFFFFFFFFFFFFFF:FFFFFFFFFFFFFFFFFFFFFFFFFFFFF:,:FFFFFFFFF::F,FF,,FF,F,,,,,:FFFFFFFFFFFFFFFFFFFFFFFFFFFFFFFFFFFFFFFFFFFFFFFFFFFFFFFFFFFFFFFFFFFFFFFF:FFFFFFFFFFFFFFFFFFFFFFFFFFFFFFFFFFFFFFFFFFFFFFFFFFFFFFFFFFFFFFFFF
@A00769:42:HV3CFDRXX:1:2101:19488:11600 1:N:0:TCCTGGTTGT+TGCCGGTCAG
GTGTCAGCAGCCGCGGTAATACGTATGTTCCAAGCGTTATCCGGATTTATTGGGCGTAAAGCGAGCGCAGACGGTTATTTAAGTCTGAAGTGAAAGCCCTCAGCTCAACTGAGGAATTGCTTTGGAAACTGGATGACTTGAGTGCAGTAGAGGAAAGTGGAACTCCATGTGTAGCGGTGAAATGCGTAGATATATGGAAGAACACCAGTGGCGAAGGCGGCTTTCTGGACTGTAACTGACGTTGAGGCTCG
+
FFFFFFFFFFFFFFFFFFFFFFFFFFFFFFFFFFFF:FFFFFFFFFFFFFFFFFFFFFFFFFFFFFFFFFFFFF:FFFFFFFFFFFFFFFFFFFFFFFFFFFFFFFFFFFFFFFFFFFFFFFFFFFFFFFFFFFFFFFFFFFFFFFFFFFFFFFFFFFFFFFFFFFFFFFFFFFFFFFFFFFFFF,FFFFFFFFFFFFF:FFFFFFFFFFFF,FFF:FFFFFFFFF:FFFFFFFFFF,FF,:F:FF:FFF,
@A00769:42:HV3CFDRXX:1:2101:23891:11678 1:N:0:TCCTGGTTGT+TGCCGGTCAG
GTGTCAGCAGCCGCGGTAATACGTAGGTGGCGAGCGTTATCCGGAATGATTGGGCGTAAAGGGTGCGCAGGCGGTCCTGCAAGTCTGGAGTGAAACGCATGAGCTCAACTCATGCATGGCTTTGGAAACTGGAGGACTGGAGAGCAGGAGAGGGCGGTGGAACTCCATGTGTAGCGGTAAAATGCGTAGATATATGGAAGAACACCAGTGGCGAAGGCGGCTTTCTGGACTGTAACTGACGTTGAGGCTCG
+
FFFFFFFFFFFFFFFFFFFFFFFFFFFFFFFFFFFFFFFFFFFFFFFFFFFFFFFFFFFFFFFFFFFFFFFFFFFFFFFFFFFFFFFFFFFFFFFFFFFFFFFFFFFFFFFFFFF,FFFFFFFFFFFFFFFFFFFFFFFFFF,FFFFFFFFFFFFFFFFF:FFFFFFFFFFFFFFFFF:FFFFFFFFFFF:F:FFFFFFFFFFFFFFFFFFFFFFFFFFFFFFFFFFFFFFF:FFFFFFFF,F:FFFFFF,
@A00769:42:HV3CFDRXX:1:2101:4336:11694 1:N:0:TCCTGGTTGT+TGCCGGTCAG
GTGCCAGCAGCCGCGGTAATACGTAGGGTCCAAGCGTTAATCGGAATTACTGGGCGTAAAGCGTGCGCAGGCGGTTGTGCAAGACCGATGTGAAATCCCCGGGCTTAACCTGGGAATTGCATTGGTGACTGCACGGCTAGAGTGTGTCAGAGGGGGGTAGAATTCCACGTGTAGCAGTGAAATGCGTAGAGATGTGGAGGAATACCGATGGCGAAGGCAGCCCCCTGGGATAACACTGACGCTCATGCACG
+
FFFFFFFFFFFFFFFFFFFFFFFF,FFFFFFFFFFF:FFFFFFFFFFFFFFFFFFFFFFFFFFFFFFFFFFFFFFFFFFFFFFFFFFFFFFFFFFFFFFFFFFFFFFFFFFFFFFFFFFFFFFF:FF:FF:FFFFFFFFFFFFFFFFFFFFFFFFFFFFFFFFFF:FFFFFFFFFFFFFFFFFFFFFFFFFFFF:FFFFFFFFFFFFFFF,FFFFFFFFFFFFFFFFFFFFFFF:FFFFFFFFFFFFF:F,
@A00769:42:HV3CFDRXX:1:2101:4327:11741 1:N:0:TCCTGGTTGT+GGCCGGTCAG
GTGCCAGCAGCCGCGGTAATACGTAGGGTCCAAGCGTTAATCGGAATTACTGGGCGTAAAGCGTGCGCAGGCGGTTGTGCAAGACCGATGTGAAATCCCCGGGCTTAACCTGGGAATTGCATTGGTGACTGCACGGCTAGAGTGTGTCAGAGGGGGGTAGAATTCCACGTGTAGCAGTGAAATGCGTAGAGATGTGGAGGAATACCGATGGCGAAGGCAGCCCCCTGGGATAACACTGACGCTCATGCACG
+
FFFFFFFFFFFFFFFFFFFFFFFFFFFF:FFFFFF:FFFFFFFFFFFFF:FFFFFFFFFF:F:FFFFFFFFFFFFFFFFFFFFFFFFFFF:FFFFFFFFFFFFFFFFFFFFF:FFFFFFF:FFFFFFFFFFFF:F,FFFFFFFFFFFFFFFFFFFFFFFFFFFFFFFF:FFFFFF:FFFFFFFFF:FF:F:F:F:F,F:FFFFFFF,FFFFF:FFFFFFFFF:F:,:F,FFFFF:FFFFF,FFFFFFF:F,
@A00769:42:HV3CFDRXX:1:2101:31919:11741 1:N:0:TCCTGGTTGT+TGCCGGTCAG
GTGTCAGCCGCCGCGGTAATACGCAGGTGGCAAGCGTTGTCCGGATTTATTGGGCGTAAAGCGAGCGCAGGCGGTTTTTTAAGTCTGATGTGAAAGCCTTCGGCTCAACCGAAGAAGTGCATCGGAAACTGGGAAACTTGAGTGCAGAAGAGGACAGTGGAACTCCATGTGTAGCGGTGAAATGCGTAGATATATGGAAGAACACCAGTGGCGAAGGCGGCTGTCTGGTCTGTAACTGACGCTGAGGCTCG
+
F:FFFFFFFFFFFFFF:FFFFFFFFFFFFFFF,FFF:,FFF:FFF:F:F:FFFFFFFFFFFFFFFFFFFFFFFFFFFFFFFFFFFFFFFFFFFFFFFFFFF:FFFFFFFFFF,F::FFFF::FFFFFF::FFFF,FF,,FFFFFFFF::FFFFFFFFFFFFFFFFF:FF,FFFFFFF,FFFF:FFF,FF,,FF,FFFF,FFF::FFFFFFF:F,:FFFFFFFF,FFFF::FFF,:F,FFFFF:F::,,,FF
@A00769:42:HV3CFDRXX:1:2101:3595:11882 1:N:0:TCCTGGTTGT+TGCCGGTCAG
GTGTCAGCAGCCGCGGTAATTAGAAACCCTAGTAGTCC
+
FFFFFFFFFFFFFFFFFFF,FFFFFFFFFFFFFFFFFF
@A00769:42:HV3CFDRXX:1:2101:32018:11913 1:N:0:TCCTGGTTGT+TGCCGGTCAG
GTGCCAGCAGCCGCGGTAATACGTATGTTCCAAGCGTTATCCGGATTTATTGGGCGTAAAGCGAGCGCAGACGGTTATTTAAGTCTGAAGTGAAAGCCCTCAGCTCAACTGAGGAATTGCTTTGGAAACTGGATGACTTGAGTGCAGTAGAGGAAAGTGGAACTCCATGTGTAGCGGTGAAATGCGTAGATATATGGAAGAACACCAGTGGCGAAGGCGGCTTCCTGGTCTGCAACTGACACTGAGGCGCG
+
FFFFF:FFFFFFFFFFFFFFFFFFFFFFFFFF:FFFFFFFFFFFF:F:FFFFFFFFFFFFFFFFFFFFFFFFFFF:FFFFFFFFF:FFFFFFFFFFFFFFFFFFFFFFFFFFFFF:FFFF:FFFFFFFFFFFFFFFFFFFFFFFFFF,FFFFFFF:FFFFFFFFFFFFFFFFFFFFFFFF,FFFFF:FF:FFFFFFFFFFFFFFFFFF:F:FFFFFFFFFF:FFFFFFFF:FFFFFFFFFFFFFFF:FFFF
@A00769:42:HV3CFDRXX:1:2101:28899:11960 1:N:0:TCCTGGTTGT+TGCCGGTCAG
GTGTCAGCCGCCGCGGTAATACGTATGTTCCAAGCGTTATCCGGATTTATTGGGCGTAAAGCGAGCGCAGACGGTTATTTAAGTCTGAAGTGAAAGCCCTCAGCTCAACTGAGGAATTGCTTTGGAAACTGGATGACTTGAGTGCAGTAGAGGAAAGTGGAACTCCATGTGTAGCGGTGAAATGCGTAGATATATGGAAGAACACCAGTGGCGAAGGCGGCTTTCTGGACTGTAACTGACGTTGAGGCTCG
+
FFFFFFFFFFFFFFFFFFFFFFFFFFFFFFFFFFFFFF:FFFFFFFFFFFFFFFFFFFFFFFFFFFFFFFFFFFFFFFFFFFFFFFFFFFFFFFFFFFFFFFFFFFFFFFFFFFF,FFFFF:FFFFFFFFFFFFFFFFFFFFFFFFFFFFFFF:FFFFFFFFFFFFFFFFFFFFFFFFFFFFFFFFFFFFFFFFFFFF:FFFFFFFFFFFFFFFFFFFFFFFFFFFFFFFFFF:FFFFFFFFFFFFFFFFF
@A00769:42:HV3CFDRXX:1:2101:8015:12023 1:N:0:TCCTGGTTGT+TGCCGGTCAG
GTGTCAGCAGCCGCGGTAATACGTATGTTCCAAGCGTTATCCGGATTTATTGGGCGTAAAGCGAGCGCAGACGGTTATTTAAGTCTGAAGTGAAAGCCCTCAGCTCAACTGAGGAATTGCTTTGGAAACTGGATGACTTGAGTGCAGTAGAGGAAAGTGGAACTCCATGTGTAGCGGTGAAATGCGTAGATATATGGAAGAACACCAGTGGCGAAGGCGGCTTTCTGGACTGTAACTGACGTTTATGCTCG
+
FF:FFFFFFFFFF:FFFFFFFFFFFFFFF:FFFFFFFFFF::FF:FFFFFFFFFFFFFFFFFFFFFFFFFF:F:FFFFFFFFFFFFFFFFFFFFFFFFFFFF::FFFF:FFFFFF,FFFFFFFFFFFFFFFFFFFFFF:FFFFF:FFFFFFFFFFFFF:FFFFFFFFFFFFFF:FFFFFFFFFF,:F:FFFFFFF:FFF:FFFFF:FFF,FFFFF:FFFFFFFFFFF:FFFFFFF::,FFFFF,F:FFFF,
@A00769:42:HV3CFDRXX:1:2101:17707:12054 1:N:0:TCCTGGTTGT+TGCCGGTCAG
GTGTCAGCAGCCGCGGTAATACGTATGTTCCAAGCGTTATCCGGATTTATTGGGCGTAAAGCGAGCGCAGACGGTTATTTAAGTCTGAAGTGAAAGCCCTCAGCTCAACTGAGGAATTGCTTTGGAAACTGGATGACTTGAGTGCAGTAGAGGAAAGTGGAACTCCATGTGTAGCGGTGAAATGCGTAGATATATGGAAGAACACCAGTGGCGAAGGCGGCTTTCTGGACTGTAACTGACGTTGAGGCTCG
+
FFFFF:FF:FFFFFFFFFFFFFFFFFFFFFFFFFFFFFFFFFFFFFFFFFFFFFFFFFFFFFFFFFFFFFFFFFFFFFFFFFFFFFFFFFFFFFFFFFFFFFFFFFFFFFFFFFF:F:FFFFFFFFFFFFFFFFFFFFFFFFFFFFFFFFFFFF,FFFFFF:FFFFFFFFFFFFFFF:FFFFFFFFF:FFFFFFFF:FFFFFFFFFFFFFFFFFFFFFFFFFFFFFF,FFFFFFFFFFFFFFFFFF,FFF,
@A00769:42:HV3CFDRXX:1:2101:22806:12085 1:N:0:TCCTGGTTGT+TGCCGGTCAG
GTGTCAGCCGCCGCGGTAATACGGAGGGTGCAAGCGTTACTCGGAATCACTGGGCGTAAAGAGCGCGTAGGCGGGATAGCAAGTCAGATGTGAAATCCTATGGCTTAACCATAGAACTGCATTTGAAACTGTTATTCTAGAGTATGGGAGAGGTAGGTGGAATTCTTGGTGTAGGGGTAAAATCCGTAGAGATCAAGAGGAATACTCATTGCGAAGGCGACCTGCTAGAACATAACTGACGCTGATGCGCG
+
FFFFFFFFFFFFFFFFFFFFFFFFFFFFFFFFFFFFFFFFFFFFFFFFFFFFFFFFFFFFFFFFFFFFFFFFFFFFFFFFF:FFFFFFFFFFF:FFFFFFFFFFFFFFFFFFFFFFFFFFF,FFFFFFFFFFFFFFFFFFFFFF:FFFFFFF:FFF::FF,FFFFFFFFFFFFFFFFFFFFFFFFFFFFFFFFFFFFFFF:F,FFFF:FFF:FFFFFFFFF:FFFFFF:FFF,F:FFFFFFFFFF,FFFFF
@A00769:42:HV3CFDRXX:1:2101:22797:12101 1:N:0:TCCTGGTTGT+TGCCGGTCAG
GTGTCAGCCGCCGCGGTAATACGGAGGGTGCAAGCGTTACTCGGAATCACTGGGCGTAAAGAGCGCGTAGGCGGGATAGCAAGTCAGATGTGAAATCCTATGGCTTAACCATAGAACTGCATTTGAAACTTTTATTCTAGAGTATGGGAGAGGTAGGTGGAATTCTTGGTGTAGGGGTAAAATCCGTAGAGATCAAGAGGAATACTCATTGCGAAGGCGACCTCATAGAACATAACTGACGCTGATCCGCG
+
,FFFFF,F,FFFFFF:FFFFFFFF:,,FFFFFFFF:,,FFFF,FFF:FFFF,F,:FFFFF,F:,FF:FFF::,F,F,FFFF:,,FFFFFF:FFF,F:FFFFF:FFFFFF:FFFFFF,FF,FF,,,FFF,:,,:FF,FFF:FF,F:,F:F,,FFFF,F::,F:FF:FFFF:FFFFF,FFFFFFF,FF,F:FFFF,FFF:FFFFFF,FFFF:F::FF,F:,,:F:,,FF:F:,FFFF:F,FF,F,,FF,,FF,
@A00769:42:HV3CFDRXX:1:2101:3278:12211 1:N:0:TCCTGGTTGT+TGCCGGTCAG
GTGTCAGCCGCCGCGGTAATACGGAGGGTGCAAGCGTTACTCGGAATCACTGGGCGTAAAGAGCGCGTAGGCGGGATAGCAAGTCAGATGTGGAATCCTATGGCTTAACCATAGAACTGCATTTGAAACTGTTATTCTAGAGTATGGGAGAGGTAGGTGGAATTCTTGGTGTAGGGGTAAAATCCGTAGAGATCAAGAGGAATACTCATTGCGAAGGCGACCTGCTAGAACATAACTGACGCTGATGCGCG
+
FFFFFFFFFFFFFFFFFFFFFFFFFFFFFFFFFFFFFFFFFFFFFFFFFFFFFFFFFFFFFFFFFFFFFFFFFFFFFFFFFFFFFFFFFFFFFFFFFFFFFFFFFFFFFFFFF:FFFFFFFFFFFFFFFFFFFFFFFFFFFFFFFFFFFFFFFFFFFFFFFF:FFFFF,FFFFFFFFFFFFFFF,FFF:FF,:F:FFFFFFFFFFFFFFFFF,FFFFFFFFFFFFFFFFFFFFFFFFFFFFFFFFF:FFF,
@A00769:42:HV3CFDRXX:1:2101:20166:12242 1:N:0:TCCTGGTTGT+TGCCGGTCAG
GTGCCAGCAGCCGCGGTAATACGTAGGTGGCAAGCGTTATCCGGAATGATTGGGCGTAAAGGGTGAGCAGGCGGTTCTTCAAGTCATGAGTGAAAGGCAGAAGCTTAACTTCTGTTGGCTGATGAGACTGGAGAACTTGAGTACAGGAGAGGGCGGCGGAACTCCATGTGTAGCGGTAAAATGCGTAGAGATATGGAAGAACACCAGTGGCGAAGGCGGCCGCCTGGACTGAAACTGACGCTCAGGCACGA
+
FFFFFFFFFFFFFFFFFFFFFFFFFFFFFFFFFFFFFFFFFFFFFFFFFFFF:FFFF:FFFFFFFFFFFFFFFFFFFFFFFFFFFFFFFFFFFFFFFFF,FFFFFFFFFFFFFFFFFFFFFFFF:FFFFFFFFFFFFFFFFF:FFFFFFFFFFFFFFFFFFFFFFFFFFFFF,FFFFFFFFFFFFFFFFFFFFFFFFFFFFFFF,FFFFFFFFFFFFFFFFFFFF:FFFFFFF,,F,,FFF:FFFFFFFFF
@A00769:42:HV3CFDRXX:1:2101:22417:12258 1:N:0:TCCTGGTTGT+TGCCGGTCAG
GTGCCAGCAGCCGCGGTAATACGTATGTGGCAAGCGTTATCCGGAATGATTGGGCGTAAAGGGTGAGCAGGCGGTTCTTCAAGTCATGAGTGAAAGGCAGAAGCTTAGCTTCTGTTGGCTGATGAGACTGGAGAACTTGAGTACAGGAGAGGGCGGCGGAACTCCATGTGTAGCGGTAAAATGCGTAGAGATATGGAAGAACTCCAGTGGCGAAGGCGGCCGCCGGGACTGAGGCTGACGCTCAGGCACGG
+
FFFFFFFFF:FFFFFFFFFFFFFFFFFFFFFFFFFFFF::FFFFF:FFFF:FFFFFFF:FFFFFFFFFFFFF:FFFFFFF:FF:FF,FFFFFF,FFFFFFF:FFFFFFF:FFFF:FFFFFFFFFFF:F:FFFFFFFFFFFFFFFFFFFFF:FFFFFFFFF:FFFF,FF,FFFFFFF:,,:,,FFF:FFFF:,::FF,,FF,:,FF:F:FFFF,FFF,FFF,F,:,FF:,,FF,,,FF:::,,,FFFF,,F,
@A00769:42:HV3CFDRXX:1:2101:5050:12273 1:N:0:TCCTGGTTGT+TGCCGGTCAG
GTGTCAGCAGCCGCGGTAATACGTATGTTCCAAGCGTTATCCGGATTTATTGGGCGTAAAGCGAGCGCAGACGGTTATTTAAGTCTGAAGTGAAAGCCCTCAGCTCAACTGAGGAATTGCTTTGGAAACTGGATGACTTGAGTGCAGTAGAGGAAAGTGGAACTCCATGTGTAGCGGTGAAATGCGTAGATATATGGAAGAACACCAGTGGCGAAGGCGGCTTTCTGGACTGTAACTGACGTTGAGGCTCG
+
FFFFFFFFFFFFFFFF,,FFFFFFFFFFFFF:FFFFFF,FFFFFFFFFFFFFFFF:FF:FFFFFFFFFFFF:FFFFFFFFFFFFFFF:FFFFFFFFFFFFFFFFFFFF,FFFFFFFFFFFFFFFFFFFFFFFFFFFFFFFFFFFFFFFFFFFFFFFFFFFFFFFFFFFFF:FFFFFFFFFFFFFFFFFFFF:FFFFFF,,FF,FFFFFF:FFFFFFFFFFFFFFFFFF:FF:F,FFF:FFFFF,F,FFFFF
@A00769:42:HV3CFDRXX:1:2101:22905:12289 1:N:0:TACTGGTTGT+TGCCGGTCAG
GTGTCAGCAGCCGCGGTAATACGTATGTTCCAAGCGTTATCCGGATTTATTGGGCGTAAGCGAGCGCAGACGGTTATTTAAGTCTGAAGTGAAAGCCCTCAGCTCAACTGAGGACTTGCTTTGGAAACTGGATGACTTGAGTGCAGAAGAGGAAAGTGGAACTCCATGTGTAGCGGTGAAATGCGGAGATATCTGGAAGAACACCAGTGGCGAAGGCGGCTTTCTGGACTGTCACTGACGTTGAGGCTCGA
+
FFFFF:FFFFFFFFFFFFFFFF:,F,:,,,,:FFFFF,:,,F:FF,FF:,FF::FFFFFFF,:F,FF:F:,:FF:F:FFFFF:F,FFF:FFF::F,FFFFFFFFF:FFF,F,,F:,:,F,FF::F,FF:,FFFFFFF,,FFFFFFF,,FFFFFFF:F::FF:F,,F::F:,,FFFFFFFF,:F:F,:FFFFF:FF,FFFF:FF:FFF,F,F,F,::FFFF:,,FFF,F:::F:FFF:FF,,:,FF::FFFF
@A00769:42:HV3CFDRXX:1:2101:25491:12289 1:N:0:TCCTGGTTGT+TGCCGGTCAG
GTGCCAGCCGCCGCGGTAATACGTAGGTCCCGAGCGTTGTCCGGATTTATTGGGCGTAAAGCGAGCACAGACGGTTATTTAAGTCTGAAGTGAAAGCCCTCAGCTCAACTGAGGAATTGCTTTGGAAACTGGATGACTTGAGTGCAGTAGAGGAAAGTGGAACTCCATGTGTAGCGGTGAAATGCGTAGATATATGGAAGAACACCAGTGGTGAAGGCGGCTTTCTGGACTGTAACTGACGTTGAGGCTCG
+
FFFFFFFFFFFFFFFFFFFFFFFFFFFFFFFFFFFF,FFFFFFFFF,FFFFFFFFFFFFFFFFFFFFFFFFFFFFFFFFFFFFFFFF:FF:FFFFFFFFFFFF:FFFFFFFFFFFFFFF::F:FFF:FFFFFFFFFFFFFFFFFFFFF:FFFFFFFFFF:FFFFFFF:FFFFFFFFFFFFFFF,::FF,FFFFF,FFFFFFFFFFFFFFF::,FFFFFFFFF,FFF::,:FF,FFFFFFF:FFFFF,:FF,
@A00769:42:HV3CFDRXX:1:2101:6931:12399 1:N:0:TCCTGGTTGT+TGCCGGTCAG
GTGCCAGCCGCCGCGGTAATACGTAGGGAGCAAGCGTTATCCGGATTTACTGGGTGTAAAGGGAGCGTCGACGGTGATGCAAGTCAGAGGTGAAAGCCCGGGGCTCAACTCCGGGACTGCTTTTGAAACTGTGTAACTGGAGTGCAGGAGAGGTAAGCGGAATTCCTGGTGTAGCGGTGAAATGCGTAGATATCAGGAGGAACACCAGTGGCGAAGGCGGCTTACTGGACTGTAACTGACACTGAGGCGCG
+
FFFFFFFFFFFFFFFFFFFFFFFFFFFFFFFFFFFFFFFFFFFFFFFFFFFFFFFFFF:FFFFFF:FFFFFFFFFFFFFFFFFFF:FFFFFFFFFFFFFFFFFFFFFFFFFFFFFFFFFFFFFFF:FFFFFFFFFFFFFFFFFFFFFFFFFFFFF,,FFFFFF:FFF:FFFFFFFFFFFFFFFFFFFFFFFFFFFFFFFFFFFFF,FFFFFFFFFF:FFFFF:FFF,:FF:FFFFFFFFFFFFFFF,FFF,
@A00769:42:HV3CFDRXX:1:2101:12454:12414 1:N:0:TCCTGGTTGT+TGCCGGTCAG
GTGTCAGCCGCCGCGGTAAGGCTCGGAGATGTGTCTTAGAAACCCCTGTAGGCC
+
,FFFFFFFF:FFFFFF:FFFFF:F:FFFFFFFF,,:FF:FFFFFF:,,F::,,,
@A00769:42:HV3CFDRXX:1:2101:13196:12446 1:N:0:TCCTGGTTGT+TGCCGGTCAG
GTGTCAGCAGCCGCGGTAATACGTATGTTCCAAGCGTTATCCGGATTTATTGGGCGTAAAGCGAGCGCAGACGGCTATTAAAGTCTGAAGTGAAAGCCCTCAGCTCAACTGAGGAATTGCTTTGGAAACTGGATGACTTGAGTGCAGTAGAGGAAAGTGGAACTCCATGTGTAGCGGTGAAATGCGTAGATATATGGAAGAACACCAGTGGCGAAGGCGGCTTTCTGGACTGTAACTGACGTTGAGGCTCG
+
FFFFFFFFFFFFFFFFF,FFFFFFFFFFFFF:FFFFFFFFFFFFFFF:FFFFFFFFFFFFFFFFFFFFFFFFFFFFFFFFFFFFFFFFFFFFFFFFFFFFFFFFFFF:FFFF:FF:F:FFF,FFFFFFFFFFFFFFFFFFFFFF:FFFFFFFFFF,,FFFF:FFFFFFFFFFFFFFFFFFFFFFFFFFFF,,FFFFFFFFFFFFFF,FFFFFFFFFFFFFFFFFFFF:FFFFFFFFFFFFFF,FFFFFFF,
@A00769:42:HV3CFDRXX:1:2101:16884:12446 1:N:0:TCCTGGTTGT+TGCCGGTCAG
GTGTCAGCAGCCGCGGTAATACGTAGGTGGCAAGCGTTATCCGGAATGATTGGGCGTAAAGGGAGAGCAGGCGGTTCTTCAAGTCATGAGTGAAAGGCAGAAGCTTAACTTCTGTTGGCTGATGAGACTGGAGAACTTGAGTACAGGAGAGGGCGGCGGAACTCCATGTGTAGCGGTAAAATGCGTAGAGATATGGAAGAACACCAGTGGCGAAGGCGGCCGCCTGGACTGAAACTGACGCTCAGGCACGA
+
FFFFFFFFFFFFFFFFFFFFFFFFFFFFFFFFFFFFFFFFFFFFFFFFFFFFFFFFFFFFFFFFFFFFFFFFFFFFFFFFFFFFFFFF:FFFFFFFFFFFFFFFFFFFFFFFFFFFFFFFFFFFFFFFFFFFFFFFFFFFFFFFFFFFFFFFFFFFFFFFFFFFFFFFFFFFFFFFF:FFFFFF:FFFFFFFFFFFFFFFFFFF,FFFFFFFFF:FFFFFFFFF,FFFFFFFFFFF:FF,FFFFF,FFF:F
@A00769:42:HV3CFDRXX:1:2101:19651:12446 1:N:0:TCCTGGTTGT+TGCCGGTCAG
GTGTCAGCCGCCGCGGTAATACGTATGTTCCAAGCGTTATCCGGATTTATTGGGCGTAAAGCGAGCGCAGACGGTTATTTAAGTCTGAAGTGAAAGCCCTCAGCTCAACTGAGGAATTGCTTTGGAAACTGGATGACTTGAGTGCAGTAGAGGAAAGTGGAACTCCATGTGTAGCGGTGAAATGCGTAGATATATGGAAGAACACCAGTGGCGAAGGCGGCTTTCTGGACTGTAACTGACGTTGAGGCTCG
+
FFFFF:FFFFFFFFFFFFFFFFFFFFFFFFFFFFFFFF:FFFFFFFF:FFFFFFFFFFFFFFFFFFFFFFFFFFFFFFFFFFFFF:FFFFFFFFFFFFFFFFFFF:F::FFFFFFFFFFFF:FFFFFFFFFFF:FFFFFFFFFFFFFFFFFFFFFFFFFFFFFFFFF:FFFFFFFFFFFFFFFFFFFFFFFFF:FF:FFFFF:FFFFFFFFFFFFFFFFFFFFFFFFFFFFFF:FFFFFFF:FFFF:FFF,
@A00769:42:HV3CFDRXX:1:2101:16161:12508 1:N:0:TCCTGGTTGT+TGCCGGTCAG
GTGCCAGCCGCCGCGGTAATACGTATGTTCCAAGCGTTATCCGGATTTATTGGGCGTAAAGCGAGCGCAGACGGTTATTTAAGTCTGAAGTGAAAGCCCTCAGCTCAACTGAGGAATTGCTTTGGAAACTGGATGACTTGAGTGCAGTAGAGGAAAGTGGAACTCCATGTGTAGCGGTGAAATGCGTAGATATATGGAAGAACACCAGTGGCGAAGGCGGCTTTCTGGACTGTAACTGACGTTGAGGCTCG
+
FFFFFFFFFFFFFFFFFFFFFFFF:FFFFFFFFFFFFFFFFFFFFFFFFFFFFFFFFFFFFFFFFFFFFFFFFFFFFFFFFFFFFFFFFFFFFFFFFFFFFFFFFFFFFFFFFFF:FFFFFFFFFFFFFFFFFFFFFFFFFFFFFFFFFFFFFF:FFFFFFFFFFFFFFFFFFFFFFFFFFFFFFFFFFF:FFFFFFFFFFFFFFFFFFFFFFFFFFFFFFFFFFFFFFFFFFFFFFFFFFFF:FFF:FF,
@A00769:42:HV3CFDRXX:1:2101:28890:12571 1:N:0:TCCTGGTTGT+TGCCGGTCAG
GTGCCAGCCGCCGCGGTAATTAGAAACCCCTGTAGTCCCTGTCTCTTAACACATCTCCGAGCCCACGAGACTCCTGGTTGTATCTCGTATGCCGTCTTCTGCTTGAAAATGGGGGGGGGGGGGGGGGGGGGGGGGGGGGGGGGGGGGGGGGGGGGGGGGGGGGGGGGGGGGGGGGGGGGGGGGGGGGGGGGGGGGGGGGGGGGGGGGGGGGGGGGGGGGGGGGGGGGGGGGGGGGGGGGGGGGGGGGGGGG
+
FFFFFFFFFFFFFFFF:FF,FFFFFFFFFFFFFFFFFFFFFFFFFFFFF:FFFFFFFFFFFFFFFFFFFFFFFFFFFFFFF:FF,FFFFFFFFFFFFFF:FF::F,F,,,,::FFFFFFFFFFFFFFFFFFFFFFFFFFFFFFFFFFFFFFFFFFFFFFFFFFFFFFFFFFFFFFFFFFFFFFFFFFFFFFFFFFFFFFFFFFFFFFFFFFFFFFFFFFFFFFFFFFFFFFFFFFFFFFFFFFFFFFFFFF
@A00769:42:HV3CFDRXX:1:2101:32777:12602 1:N:0:TCCTGGTTGT+TGCCGGTCAG
GTGTCAGCCGCCGCGGTAATACGTATGTTCCAAGCGTTATCCGGATTTATTGGGCGTAAAGCGAGCGCAGACGGTTATTTAAGTCTGAAGTGAAAGCCCTCAGCTCAACTGAGGAATTGCTTTGGAAACTGGATGACTTGAGTGCAGTAGAGGAAAGTGGAACTCCATGTGTAGCGGTGAAATGCGTAGATATATGGAAGAACACCAGTGGCGAAGGCGGCTTTCTGGACTGTAACTGACGTTGAGGCTCG
+
FFFFFF:F:FFF:F:FFFFFFF:FFFFFF,,FFFF:F:FFF,FFFF,FFFFF:F:,FFFF,F,FF,FFF:FFFFFFFFFFFFF:FFFFF:FFFFF:,FFF:FFFFF,F,FFFFF,FFFF:FFFFFFFFF,FFFFF,FFF,FFFF:FFFF:FF:FFFFFFF:FFF:F:FFFFFFFFFFFFFFF:F,F,FF:FFFFFFFFFFF:F,F:FFF:F:F,FF:FFF:F:,,FFFF,FFFFF,:,F:FFFFF,F,F:F
@A00769:42:HV3CFDRXX:1:2101:32786:12618 1:N:0:TCCTGGTTGT+TGCCGGTCAG
GTGTCAGCCGCCGCGGTAATACGTATGTTCCAAGCGTTATCCGGATTTATTGGGCGTAAAGCGAGCGCAGACGGTTATTTAAGTCTGAAGTGAAAGCCCTCAGCTCAACTGAGGAATTGCTTTGGAAACTGGATGACTTGAGTGCAGTAGAGGAAAGTGGAACTCCATGTGTAGCGGTGAAATGCGTAGATATATGGAAGAACACCAGTGGCGAAGGCGGCTTTCTGGACTGTAACTGACGTTGAGGCTCG
+
FFFFFFFFFFFFFFFFFFFFFFFFFFFFFFFFFFFFFFF:FFFFFFFFFFFFFFFFFFFFFFFFFFFFFFF:FFFFFFFFFFFFFFFFFFFF:FFFFFFFFFFFFFFF:FFFFFFFFFFFFFFFFFFFFFFFFFFFFFFFFFFF:FFFFFFFFFFFFFFFFFFFFFFFFFFFFFFFFFFFFFFFFFFFFFFFFFFFFFFFFFFFFFFFFFFFFFFFFFFFFFFFFF:FFFFFFFFFFFFF:F::FF:F:F,
@A00769:42:HV3CFDRXX:1:2101:17173:12696 1:N:0:TCCTGGTTGT+TGCCGGTCAG
GTGTCAGCAGCCGCGGTAATACGTAGGTGGCAAGCGTTATCCGGAATGATTGGGCGTAAAGGGAGAGCAGGCGGTTCTTCAAGTCATGAGTGAAAGGCAGAAGCTTAACTTCTGTTGGCTGATGAGACTGGAGAACTTGAGTACAGGAGAGGGCGGCGGAACTCCATGTGTAGCGGTAAAATGCGTAGAGATATGGAAGAACACCAGTGGCGAAGGCGGCCGCCTGGACTGAAACTGACGCTCAGGCACGA
+
FFFFFFFFFFFFFFFFFFFFFFFFFFFFFFFFFFFFFFFFFFFFFFFFF:FFFFFFFFFFFFFFFFFFFFFFFFFFFFFFFFFFFFFFFFFFFFFFFFFFFFFFF:FFFFFFFFFFFFFFFFFF:FFFFFFFFFFFFFFFFFFFFFF:FFF:FF:FFFFFFFFFF:FFFFFFFFFFFFFFFFFFFFFFFFFFFFFF:FFFFFFFFFFFFFFFF:,FFFFFF:FF:FFFF:FFFFFF:FFFFFFFF,FFFFF
@A00769:42:HV3CFDRXX:1:2101:10031:12915 1:N:0:TCCTGGTTGT+TGCCGGTCAG
GTGCCAGCCGCCGCGGTAATACGTATGTTCCAAGCGTTATCCGGATTTATTGGGCGTAAAGCGAGCGCAGACGGTTATTTAGGTCTGAAGTGAAAGCCCTCAGCTCAACTGAGGAATTGCTTTGGAAACTGGATGACTTGAGTGCAGTAGAGGAAAGTGGAACTCCATGTGTAGCGGTGAAATGCGTAGATATATGGAAGAACACCAGTGGCGAAGGCGGCTTTCTGGACTGTAACTGACGTTGAGGCTCG
+
FFFFF:FFFFFFFFFFFFFFFFFFFFFFFFFFFFFFFFFFFFFFFFFFFFFFFFFFFFFFFFFFFFFFFFFFFFFF:FFFFFFFFFFF:FFFFFFFFFFFFFFFFFFFFFFFFFFFFFF:FFFFFFFFFFFFFFFFFFFFFFFFFFFFFFFFFFFFFFFFFF:FFFFFFFFFFFFFFFFFFFFFFFFFFFFFFFFFFFF:FFFFFFFFF:FFFFF:FFFFFFFFFFFFFFFFF:FFFFFFF:F:FFFFFF,
@A00769:42:HV3CFDRXX:1:2101:6894:12962 1:N:0:TCCTGGTTGT+TGCCGGTCAG
GTGTCAGCCGCCGCGGTAATACGTAGGTGGCAAGCGTTATCCGGAATGATTGGGCGTAAAGGGTGAGCAGGCGGTTCTTCAAGTCATGAGTGAAAGGCAGAAGCTTAACTTCTGTTGGCTGATGAGACCGGAGAACTTGAGTACAGGAGAGGGCGGCGGAACTCCATGTGCAGCGGTAAAATGCGTAGAGATATGGAAGAACACCAGTGGCGAAGGCGGCCGCCTGGACTGAAACTGACGATCAGGCACGA
+
FFFFFFFFFFFFFFFFFF,FFFFFFFFFFFFFFFFFFFFFFFFFFFFFFFFFFFFFFFFFFFFFFFFFFFFFFFFFFFFFFFFFFFFFFFFFFFFFFFFFFFFFFFFFFFFFFFFFFFFFFFFFFFFFFFFFFFFFFFFFFFFFFFFFFFFFFFFFFFFFFFFFFFFFFFFFFFFFFFFFFFFFFF,:FFFFF,FFFFFFFFFFFFFFFFFFFFFFFFFFFFFFF:FF:FFFFFFFFF,F,FFF:FFFF,F
@A00769:42:HV3CFDRXX:1:2101:16631:12978 1:N:0:TCCTGGTTGT+TGCCGGTCAG
GTGTCAGCCGCCGCGGTAATACGTATGTTCCAAGCGTTATCCGGATTTATTGGGCGTAAAGCGAGCGCAGACGGTTATTTAAGTCTGAAGTGAAAGCCCTCAGCTCAACTGAGGAATTGCTTTGGAAACTGGATGACTTGAGTGCAGTAGAGGAAAGTGGAACTCCATGTGTAGCGGTGAAATGCGTAGATATATGGAAGAACACCAGTGGCGAAGGCGGCTTTCTGGACTGTAACTGACGTTGAGGCTCG
+
FFFFFFFFFFFFFFFFFFFFFFFFFFFFFFFFFFFF::FFFFFFFF,:FFFFFFFFFF,FFFFFFFFFFFFFFFF:FFFFF:FFFFFFFFFFFFFFFFFFFFFFFF:FFFF,FF::FFFFFFFFFFFFFFFFFFF:FFFFFFFFFFFF:FFFFFF:FFFFFFFFFFFFFFFFFFFFF,FF:FFFFF:FFF,FFFFFFFFFF:FFFFFFFFFFFFFFFFFFFFFFFFFFF:FFFFFFFFFFFFFFFF,FFF,
@A00769:42:HV3CFDRXX:1:2101:26865:12978 1:N:0:TCCTGGTTGT+TGCCGGTCAG
GTGTCAGCCGCCGCGGTAATTAGAAACCCCAGTAGTCC
+
FFFFFFFFFFFFFFFFFFF,FFFFFFFFFFFFFFFFFF
@A00769:42:HV3CFDRXX:1:2101:2627:12994 1:N:0:TCCTGGTTGT+TGCCGGTCAG
GTGTCAGCAGCCGCGGTAATACGTATGTTCCAAGCGTTATCCGGATTTATTGGGCGTAAAGCGAGCGCAGACGGTTATTTAAGTCTGAAGTGAAAGCCCTCAGCTCAACTGAGGAATTGCTTTGGAAACTGGATGACTTGAGTGCAGTAGAGGAAAGTGGAACTCCATGTGTAGCGGTGAAATGCGTAGATATATGGAAGAACACCAGTGGCGAAGGCGGCTTTCTGGACTGTAACTGACGTTGAGGCTCG
+
FFFFFFFFFFFFFFFFFFFFFFFFFFFFFFF,FFFFFFFFFFFFFFF,FFFFFFFFFFFFFFFFFFFFFF:FFFFFFFFFFFFFFFFFFFFFFFFFFFFFFFFFFF:F:FFFFF:FFFF:FFFFF:FF,FFFFFFFFFFFFFFFFFFFFFFFFFFF:FF:F::FFFFFFFFFFFFFFFFFFFFFFFFF::FFFFFFFFFFF:F,F,F,FF:FFFFFFFFFFFFFFFF,F:FFFFF,FFFF:FF::F,FFF,
@A00769:42:HV3CFDRXX:1:2101:17345:12994 1:N:0:TCCTGGTTGT+TGCCGGTCAG
GTGCCAGCAGCCGCGGTAATACGTAGGTGGCGAGCGTTATCCGGAATGATTGGGCGTAAAGGGTGCGTAGGCGGCCTGCTAAGTCTGGAGTGAAAGGTACCGGCTCAACCGGTACAGGCTCTGGAAACTGGCGGGCTAGAGAGCAGGAGAGGGCGGTGGAACTCCATGTGTAGCGGTAAAATGCGTAGATATATGGAAGAACACCAGTGGCGAAGGCGGCCGCCTGGCCTGTTACTGACGCTGAGGCACGA
+
FFFFFFFFFFFFFFFFF:FFFFFFFFFFFFFFFFFFFFFFFFFFF,FFFFFFFFFFFFFFFFFFFFFFFFFFFFFFFF:FFFFFFFFFFFFFFF:FFFFFFFFFFFFFFFFFF:FFFFFFFFFFFFF:FFFFFFFFFFFFFFFFFFFFFFFFFFFFFFFFFFFFF:FFFFFFFFFFF,FFFFFFFFFFFFFFFFFFF,FFFFFFFFFFF:FFFFF,FFFFFFFFF:FFF:FFF:FFFFFFFFFFF,FFFFF
@A00769:42:HV3CFDRXX:1:2101:1787:13041 1:N:0:TCCTGGTTGT+TGCCGGTCAG
GTGTCAGCAGCCGCGGTAATACGTAGGTGGCAAGCGTCATCCGGAATGATTGGGCGTAAAGGGTGAGCAGGCGGTTCTTCAAGTCATGAGTGAAAGGCAGAAGCTTAACTTCTGTTGGCTGATGAGACTGGAGAACTTGAGTACAGGAGAGGGCGGCGGAACTCCATGTGTAGCGGTAAAATGCGTAGAGATATGGAAGAACACCAGTGGCGAAGGCGGCCGCCTGGACTGAAACTGACGCTCAGGCACGA
+
FFFFFFFFFFFFFFFFFFFFFFFFFFFFFFFF:FFFFFFFFFFFFFFFFFFFFFFFFFFFFFFFFFFFFFFFFFFFFFFF:FFFFFF:FFFFFFFFFFFFFFFFFFFFFFFFFFFFFFFFFFFFFFFFFFFFFFFFFFFFFFFFFFFFFFFFFFFFFFFFFFFFFFFFFFFFF:FFF:FFFFFFFFFFFFFFFFFFF:FF:FFF:FFFFFFFFFFFFFFFF:FFFF::FFFFFFFFF:F,FFF,F:FFFFF
@A00769:42:HV3CFDRXX:1:2101:30445:13103 1:N:0:TCCTGGTTGT+TGCCGGTCAG
GTGTCAGCAGCCGCGGTAATTAGAAACCCTAGTAGTCC
+
FFFFFFFFFFFFFFFFFFF,FFFF:FFFFFFFFFFFFF
@A00769:42:HV3CFDRXX:1:2101:14136:13135 1:N:0:TCCTGGTTGT+GGCCGGTCAG
GTGTCAGCAGCCGCGGTAATACGTAGGTGGAAAGCGGTGTCCGGATGTATTGGGCGGGAAGCGAGTGCAGGCGGTGCAATAAGTCTGTTGTGAAAGCCTTCGGCTCAACCGGAGGATTGCATCAGTAACTGGTGGACGTGAGTGCCGAGGAGGAGAGGGGAACTCCGTGTGGAGCGGTGGAATGCGTAGAGAGATGGAAGAACACCAGTGGCGAAGGCGGCTCTCTGGGCTGCAACTGACGCTGAGGCTCG
+
FF:,,:FF:FFF,:FF,::,,,,:,F:FFF,:F:,,,::,:,,F,F:FFF,F:,FF,,,,FF,,FFF,FFF,FFF:F,F,,,:,F,:,:F:FF,:FF,F,FF:,:FF,,,FFFF,,FF:F,:,F:,,,,,F,,F,FF:,,FFFF,,:,,,:F::FF:,FF,,,FF,:FF:F,,F,FF:F,,FF:F:,,:FF:,FF:F:F,,F,FFF,:,FFF:,:F:F:F:F:F:,::,FFF,,,F:F,:FF:,:F,,:,:
@A00769:42:HV3CFDRXX:1:2101:30246:13166 1:N:0:TCCTGGTTGT+TGCCGGTCAG
GTGTCAGCCGCCGCGGTAATACGTAGGTGGCAAGCGTTATCCGGATTTACTGGGTGTAAAGGGCGTGTAGGCGGGGAAGCAAGTCAGATGTGAAAACCACGGGCTCAACCTGTGGCCTGCATTTGAAACTGTTTTTCTTGAGTGCTGGAGAGGCAATCGGAATTCCGTGTGTAGCGGTGAAATGCGTAGATATACGGAGGAACACCAGTGGCGAAGGCGGATTGCCGGACAGTAACTGACGCTGAGGCGCG
+
FFFFFFFFFFFFFFFFFFFFFFFFFFFFFFFFFFFFFFFFFFFFFFFFFFFFFFFFFFFFFFFFFFFFFFFFFFFFF,FFFFFFFFFFFFFFFFFFFFFFFFFFFFFFFFFFFFFFFFFFFFFFFFFFFFFFFFFFFFFFFFFFFFFFFFF:FFF:FFFFF:FFFFFFFFFFFFFFFFFFFFFFFFFFFFFFFFFFFFFFFFFFFFFFFFFFFF:F:FFFFF:FFFFFFFFFFFFFFFFFFFFFFFFFFFF
@A00769:42:HV3CFDRXX:1:2101:31747:13197 1:N:0:TCCTGGTTGT+TGCCGGTCAG
GTGCCAGCAGCCGCGGTAATACGTATGTTCCAAGCGTTATCCGGATTTATTGGGCGTAAAGCGAGCGCAGACGGTTATTTAAGTCTGAAGTGAAAGCCCTCAGCTCAACTGAGGAATTGCTTTGGAAACTGGATGACTTGAGTGCAGTAGAGGAAAGTGGAACTCCATGTGTAGCGGTGAAATGCGTAGATATATGGAAGAACACCAGTGGCGAAGGCGGCTTTCTGGACTGTAACTGACGTTGAGGCTCG
+
FFFFFFFFFFFFFFFFFFFFFFFFFFFFFFFFFFFFFF,:FFFFF:FFFFFFFFFFFFFFFFFFFFFFFFFFFFFFFFFFFFFFF:FFFFFFFFFFFFFFFFFFFFFFFFFFFFFFFFFF:FFFFFFFFFFFF:FFFFFFFFFFFFFFFFFFFFF:FFFFFFFFFFFF:FFFFFFFFFFFFFFFFFF:FFFFFFFFFFFFFFFFFFFFFFFFFF,FFFFFFFFFFFFFFFFFF::FFFFF:FFFFF,FFF,
@A00769:42:HV3CFDRXX:1:2101:27941:13244 1:N:0:TCCTGGTTGT+TGCCGGTCAG
GTGCCAGCCGCCGCGGTAATACGTATGTTCCAAGCGTTATCCGGATTTATTGGGCGTAAAGCGAGCGCAGACGGTTATTTAAGTCTGAAGTGAAAGCCCTCAGCTCAACTGAGGAATTGCTTTGGAAACTGGATGACTTGAGTGCAGTAGAGGAAAGTGGAACTCTATGTGTAGCGGTGAAATGCGTAGATATATGGAAGAACACCAGTGGCGAAGGCGGCTTTCTGGACTGTAACTGACGTTGAGGCTCG
+
FFFFFFF:FFFFFFFFFFFFFFFFFFFFFFFFFFFFFFFFFFFFFFFFFFFFFFFFFFFFFFFFFFFFFFFFFFFFFFFFFFF:FFFFFFFF:FF:FFFFFFFFFFFFFFF:FFFFFF:FFFFFFFFFFFFFFFF:FFFFFFFFFFFFFFFFFFFFFFFFFFFFFFFFFFFFFFFFFFFF,FFFFFFFFFFFFFFF:FFF:F:FFFFFFFFFFFFF:FFFFFFFFFFFFFFF:FFFFFFF::FFFFF:FF,
@A00769:42:HV3CFDRXX:1:2101:28049:13244 1:N:0:TCCTGGTTGT+TGCCGGTCAG
GTGCCAGTAGCCGCGGTAATACGTAGGGTCCAAGCGTTAATCGGAATTACTGGGCGTAAAGCGTGCGCAGGCGGTTGTGCAAGACCGATGTGAAATCCCCGGGCTTAACCTGGGAATTGCATTGGTGACTGCACGGCTAGAGTGTGTCAGAGGGGGGTAGAATTCCACGTGTAGCAGTGAAATGCGTAGAGATGTGGAGGAATACCGATGGCGAAGGCAGCCCCCTGGGATAACACTGACGCTCATGCACG
+
FFFFFFFFFFFFFFFFFFFFFF:FFFFFFFFFFFFFFFFFFFFFFFFFFFFFFFFFFFFFFFFFFFFFFFFFFFF:FFFFFFFFFFFFFFFFFFF:FFFFFFFFFFFFFFFFFFFFFFFFFFFFFFFFFFFF:FFFFFFFFFFFFFFFFFFFFFFFFFFFFFFFFFFFFFFFFFFFFFFFFFFFFFFFFFFFFFFFFFFFF,:FFF:FFFFF:FFFFFFF:FFFFFFFFF:FFFFFFFFFFFFFFFFF:F:
@A00769:42:HV3CFDRXX:1:2101:12879:13275 1:N:0:TCCTGGTTGT+TGCCGGTCAG
GTGCCAGCAGCCGCGGTAACAACAAAGACAACCCAGACAGTAAAAAGGAGCAAGGAAGGGAACCCTGTTTGCTAAGTCTACGGGCATTAGAAACCCCGGTAGTCT
+
FFFFFFFFFFFFFFFFFFFFFFFFFFFFFFFFFFFFFFFFFFFFF:FFFFFF:FFF:FFFF:FFFFFFFFFFFFFFFFF:FFFFFF,FFFFFFFFFFFFFFFFFF
@A00769:42:HV3CFDRXX:1:2101:28248:13275 1:N:0:TCCTGGTTGT+TGCCGGTCAG
GTGTCAGCCGCCGCGGTAATACGTAGGGTGCAAGCGTTATCCGGATTTATTGGGCGTAAAGGGCTCGTAGGCGGTTCGTCGCGTCCGGTGTGAAAGTCCATCGCTTAACGGTGGATCCGCGCCGGGTACGGGCGGGCTTGAGTGCGGTAGGGGAGACTGGAATTCCCGGTGTAACGGTGGAATGTGTAGATATCGGGAAGAACACCAATGGCGAAGGCAGGTCTCTGGGCCGTTACTGACGCTGAGGAGCG
+
FFFFFFFFFFFFFFFFF:FFFFFFFFFFFFFF:FFFFFFFFFFFFFFFFFFFFFFFFFFFFFFFFFFFFFFFFFFFFFFFFFFFFFFFFFFFFFFFFFFFFFFFFFFFFFFFFFFFF:FFFFFFFFFFFFFFFFFFFFFFFFFFFFFFFFFFFFFFFFFFFFFFFFFFFFFFFFFFFFFFFFFFFFFFFFFFFFFFFF,FFFFFFFFFFFFFFFFFFFFFFFFFFFFFFFFFFFFFFFFFFFFFFF:FFFF
@A00769:42:HV3CFDRXX:1:2101:4833:13369 1:N:0:TCCTGGTTGT+TGCCGGTCAG
GTGTCAGCAGCCGCGGTAATACGTATGTTCCAAGCGTTATCCGGATTTATTGGGCGTAAAGCGAGCGCAGACGGTTATTTAAGTCTGAAGTGAAAGCCCTCAGCTCAACTGAGGAATTGCTTTGGAAACTGGATGACTTGAGTGCAGTAGAGGAAAGTGGAACTCCATGTGTAGCGGTGAAATGCGTAGATATATGGAAGAACACCAGTGGCGAAGGCGGCTTTCTGGACTGTAACTGACGTTGAGGCTCG
+
FFFFFFFFFFFFFFFFFFFFFFFFFFFFFFF:FFFFFFFFFFFFFFFFFFFFFFFFFFFFFFFFFFFFFFF:FFFFFFFFFFFFF:FFFFFFFFFFFFFFFFFF,FFFFFFFFFF:FFF:F,FFFFF:FFFFFFFFFFFFFFFF:FFFFFFF:FFFFFFFFFFFFFFFFFFFFFF:FFF:FFFFFF:FF,:F::FFFFFFFFF,FF:FFF:FF,FFFFFFFFFFFFF:F,FFFFFFFFFFFFFFF:FFF::
@A00769:42:HV3CFDRXX:1:2101:29460:13401 1:N:0:TCCTGGTTGT+TGCCGGTCAG
GTGTCAGCCGCCGCGGTAATTCTTATTTTTAACTCTGTCAGATCAGAGGTGATTATAGTAATCACTGAACAATCAGAAATCTTTCTTTTTGGCAGTTCTCATTAGATACCCTAGTAGTCC
+
FFFFF:F:F:FFFFFFF:F:FF::FFFF,:FFF,FFF:FFFFF:FFFFF:FF,FF::FFFFFFFFF:FFFFFFFFF,FFFFF:FFFF:FFFFFFFFFFFFF:FFFFFF,F,F:FFFFFF,
@A00769:42:HV3CFDRXX:1:2101:2446:13432 1:N:0:TCCTGGTTGT+TGCCGGTCAG
GTGTCAGCCGCCGCGGTAATACGTATGTTCCAAGCGTTATCCGGATTTATTGGGCGTAAAGCGAGCGCAGACGGTTGTTTAAGTCTGAAGTGAAAGCCCTCAGCTCAACTGAGGAATTGCTTTGGAAACTGGATGACTTGAGTGCAGTAGAGGAAAGTGGAACTCCATGTGTAGCGGTGAAATGCGTAGATATATGGAAGAACACCAGTGGCGAAGGCGGCTTTCTGGACTGTAACTGACGTTGAGGCTCG
+
FFFFFFFFFFFFFFFFFFFFFFFFFFFFFFFFFFFFFFFFFFFFFF:FFFFFFFFFFFFFFFFFFFFF:FFFFFFFFFFFFFFFFFFFFFFFFFFF:FFFFFFFFFFFFFF:FF::FFF,F,:FFFFFFFFFFFF:FFFFFFFF::FFFF,FFFFF:FFFFFFFFFFF:FFFFFFFFFFFFFFFFFF,FF:,FFFFF::FF:FFF,:F,FFFFFFFF:FFFFFFFF:::FFFFFFFFF,,FFFF,,,FF:F
@A00769:42:HV3CFDRXX:1:2101:6677:13432 1:N:0:TCCTGGTTGT+TGCCGGTCAG
GTGTCAGCAGCCGCGGTAATACGTATGTTCCAAGCGTTATCCGGATTTATTGGGCGTAAAGCGAGCGCAGACGGTTATTTAAGTCTGAAGTGAAAGCCCTCAGCTCAACTGAGGAATTGCTTTGGAAACTGGATGACCTGAGTGCAGTAGAGGAAAGTGGAACTCCATGTGTAGCGGTGAAATGCGTAGATATATGGAAGAACACCAGTGGCGAAGGCGGCTTTCTGGACTGTAACTGACGTTGAGGCTCG
+
FFFF:FFFFFFFFFFFF:FFFFFFFFFFFFFFFFFFF:,FFFFFFFF:FF:FFFF:FFFFFFFFFFFFFFFFFFFFFFFFFFFFFFFFFFFFFFFFFFFFFFFFFFFFFFFFFFFFFFF:FFFFFFFFFFFFFFF:FFFFFFFFFFFFFFFFFFFF:FFF:FFFFFFFFFFFFFF:FFFFFFFFFFFFF:FFFFFFFFFFFF:FFFFFF:FFFFFFFFFFFF:FF:F:FFFFFFF:FFFF:FF,FF:FFF,
@A00769:42:HV3CFDRXX:1:2101:19063:13432 1:N:0:TCCTGGTTGT+TGCCGGTCAG
GTGTCAGCCGCCGCGGTAATACGTATGTTCCAAGCGTTATCCGGATTTATTGGGCGTAAAGCGAGCGCAGACGGTTATTTAAGTCTGAAGTGAAAGCCCTCAGCTCAACTGAGGAATTGCTTTGGAAACTGGATGACTTGAGTGCAGTAGAGGAAAGTGGAACTCCATGTGTAGCGGTGAAATGCGTAGATATATGGACGAACACCAGTGGCGAAGGCGGCTTTCTGGACTGTAACTGACGTTGAGGCTCG
+
FFFFFFFFFFFFFF,FFFFFFFFFFFF,FF,FFFFFFF,FFFFFF,F,FFFFF::FFFFF:FFFFFFF:F:FFFF:FFFFFFFF:FF:FF,FFFFF:FFFFFFFFF,FFFFF:,:F,FF,,FFFFFFF:FFF,:FF::FF:FFFF:FFFFFFFFFF:FFFF,,FFFF:FF,FFFFFF,F:F::,,:F,FF:,:FFF:,,F,F:F,,F:,:FFFF:FF,FF:FFFFFFF,,FFFF::FF:,FFFFF,F,FF,
@A00769:42:HV3CFDRXX:1:2101:6189:13463 1:N:0:TCCTGGTTGT+TGCCGGTCAG
GTGCCAGCAGCCGCGGTAATACGTATGTTCCAAGCGTTATCCGGATTTATTGGGCGTAAAGCGAGCGCAGACGGTTATTTAAGTCTGAAGTGAAAGCCCTCAGCTCAACTGAGGAATTGCTTTGGAAACTGGATGACTTGAGTGCAGTAGAGGAAAGTGGAACTCCATGTGTAGCGGTGAAATGCGTAGATATATGGAAGAACACCAGTGGCGAAGGCGGCTTTCTGGACTGTAACTGACGTTGAGGCTCG
+
::FFFFFFF::F:FFFF,F,FF:FFFFFFFF:F,FFFF:FF:F:F:::FFFFFFFFFFFFFFFFFFFF:FF,:F:,FFFFFF,FFFF,FFF,FF:FF:FFFF:FF:FFFFFFF::,FFFFFF:,FFFFF:FFFFFFFFFFFFFFFFFFFFFFFF:FFFFF,,FFFFFFFFFFFFFFFFFFFFFFFFFFFFF,FFFFFFF,FFFFFFFFFFFFFFFFFFFFFFFFFFFFF:FFFF:FFFFFFFF:FFF,:F,
@A00769:42:HV3CFDRXX:1:2101:6036:13510 1:N:0:TCCTGGTTGT+TGCCGGTCAG
GTGTCAGCAGCCGCGGTAATACGTAGGTCCCGAGCGTTGTCCGGATTTATTGGGCGTAAAGCGAGCGCAGGTGGTTTATTAAGTCTGGTGTAAAAGGCAGTGGCTCAACCATTGTATGCATTGGAAACTGGTAGACTTGAGTGCAGGAGAGGAGAGTGGAATCCCATGTGTAGCGGTGAAATGCGTAGATATATGGAGGAACACCGGTGGCGAAAGCGGCTCTCTGGCCTGTAACTGACACTGAGGCTCGA
+
FFFFFFFFFFFFFFFF:FFFFFFFFFFFFFFFFFFFFFFFFFFFFFFFFFFFFFFFFFFFFFFFFFFFFFFFFFFFFFFFFFFFFFFFFFFFFFFFFFFFFFFFFFFFFFFFFFFFFFFFFFFF:FFFFFFFFFFFFFFFFFFFFFFFFFFFFFF:FF:FFFFFFFFFFFFFFFFFFFFFFFFFFFFFF,FFFFFFFF,F,FFFFF:FFFFFFFFFFFFFFFFFF:FFFF:FFFFFFFFFFF:FF,FFF,F
@A00769:42:HV3CFDRXX:1:2101:29206:13589 1:N:0:TCCTGGTTGT+TGCCGGTCAG
GTGCCAGCCGCCGCGGTAATACGTAGGTGGCGAGCGTTATCCGGATTTACCGGGCGTAAAGGGAGCGTAGGCGGACTTTTAAGTGAGATGTGAAATACTCGGGCTCAACTTGAGTGCTGCATTTCAAACTGGAAGTCTGGAGTGCAGGAGAGGAGAATGGAATTCCTAGGGTAGCGGTGGGATGCGTGGTGTTGTGGGGGGACGCCAGTGGCGAGGGCGGCTTGCTGGTCTGCTACTGACACTGGGGGGCG
+
FFFFFFFFFFFFFFFFFFFFFFF:FFFFFFFFFFFFFFFFFFFFFFFFFFFFFFFFFFFFFFFFFFF,FFFFFF:FF:FFFFFFF:F,FF:FFF:F,F:FFFF:FF,F,:,FFFFF:FF::FFF::::::FF:,::F:,F,FFF,:FF,F,FF,FF,:FF:,::,,,,F,F:,FFFF,:,,,:F,F,,F,F,,,,F:,FF,,,,:,:F,F:,F,,FF,FFF,:,,,FF,,:F,,,,,F,,,,:F,FF,F:F
@A00769:42:HV3CFDRXX:1:2101:3974:13604 1:N:0:TCCTGGTTGT+TGCCGGTCAG
GTGCCAGCCGCCGCGGTAATACGTATGTTCCAAGCGTTATCCGGATTTATTGGGCGTAAAGCGAGCGCAGACGGTTATTTAAGTCTGAAGTGAAAGCCCTCAGCTCAACTGAGGAATTGCTTTGGAAACTGGATGACTTGAGTGCAGTAGAGGAAAGTGGAACCCCATGTGTAGCGGTGAAATGCGTAGATATATGGAAGAACACCAGTGGCGAAGGCGGCTTTCTGGACTGTAACTGACGTTGAGGCTCG
+
FFF:F:FFFFFFFFFFFFFFFFFFFFFFFFFFFFFFFFFFFFFFFFF:FFFFFFFFFFFFFFFFF:FFFFFFFFFFFFFFF:FFFFFFFFFFFFFFFFFFFFFFFFFFFFFFFFFFF,FF:,F:FFF:FFFF:FFFFFFFFFFFFFFFFFFFFF,FFFFFF:F,FFFFFFFFF,FFFFFFF,FF,FFFFFFFF:FFFFFFFFFFFFFFFFFFF:FFFFFFFFFFFFFFFFFFFFFFFFFFF,FFFF:F:FF
@A00769:42:HV3CFDRXX:1:2101:27199:13620 1:N:0:TCCTGGTTGT+TGCCGGTCAG
GTGTCAGCCGCCGCGGTAATACAGAGGGTGCAAGCGTTAATCGGAATTACTGGGCGTAAAGGGCGCGTAGGTGGTTTGGTAAGTTGGATGTGAAATCCCCGGGCTCAACCTGGGAATGGCATTCAATACTGCCTCACTAGAGTATGGTAGAGGGAAGCGGGATTCCACATGTAGCGGTGAAATGCGTAGATATGTGGAGGAACATCAATGGCGAAGGCAGCTTCCTGGACCAATACTGACACTGAGGCGCG
+
:FFFFFFFFFFFFFFFFFFFFFFF:FF:FFFFFFFF:FFFFFFFFFFFFFFFFFFFFFFFFF,FFFF:FFFFFFFFFFFFFFFFFFFFFFFFFFFFFFFFFFFFFFFFF:FFFFFFFFFFFFFFFFFFFF,:FFFFFFF:FF:FFF:FFFFF:FFFFFFFFFFFFFFFFF:FFFFFFFFF:FFF:FFF:FFFFFFFFFFFFF,FFFFFFFFFFFFF,FFFFFFFFFFFF:FF,FFFFFFFF:FFFF:FFFF
@A00769:42:HV3CFDRXX:1:2101:4399:13714 1:N:0:TCCTGGTTAT+TGCCGGTCAG
GTGCCAGCAGCCGCGGTAATCCATTAGAAACCCCCGTAGTCC
+
FFFFFFFFFFFFFFFFFFFFFFFFFFFFFFFFFFFFFFFFFF
@A00769:42:HV3CFDRXX:1:2101:23800:13714 1:N:0:TCCTGGTTGT+TGCCGGTCAG
GTGTCAGCCGCCGCGGTCATACGTATGTTCCAAGCGTTATCCGGATTTATTGGGCGTAAAGCGAGCGCAGACGGTTATTTAAGTCTGAAGTGAAAGCCCTCAGCTCAACTGAGGAATTGCTTTGGAAACTGGATGACTTGAGTGCAGTAGAGGAAAGTGGAACTCCATGTGTAGCGGTGAAATGCGTAGATAAATGGAAGAACACCAGTTGCGAAGGCGGCTTTCTGGACTGTAACTGACGTTGAGGCTCG
+
,FF:,F::FFFFFFFF,,FFFFFFFFFFFF,FFF,FFFF,F:F:FFF,,FFF,FFF,FFFFFF:FFF,FF,FFFFFFFFFFFFFF:F,FFF:FFFFF:FFF,FFFFFFF::FFFF::FF:FFFFFFF:FF:FFF,FFFFFFFF:FFF,FFF:FF,F:,:FFF:F,FF:FFFFFFFF:FFF:F:FFFFFFFFF,,FF,FF,FF:FF,F:F,::FFFFF,F::FFFF:FFFFFF,,:F,:FFFFFFFF:FFF,
@A00769:42:HV3CFDRXX:1:2101:15365:13761 1:N:0:TCCTGGTTGT+TGCCGGTCAG
GTGTCAGCAGCCGCGGTAATACGTAGGGTCCAAGCGATAATCGGAATTACTGGGCGTAAAGCGTGCGCAGGCGGTTGTGCAAGACCGATGTGAAATCCCCGGGCTTAACCTGGGAATTGCATTGGTGACTGCACGGCTAGAGTGTGTCCGAGGGGGGTAGAATTCCACGAGTAGCAGTGAAATGCGTAGAGATGTGGAGGAATACCGATGGCGAAGGCAGCCCCCTGGGATAACACTGACGCTCATGCACG
+
FFFFFF,FFFFF:FF,FFFFF::F,:,FFF:FFF,F,FFFFF:FFFF,F,F:FF:FFFF:,F:FF:,FFF:,,F:,FF:FFF,FFF:FF:FFFF,FFF,,,F,:FFFFF,:FF:F:FF:FF,FF,FFFFFFFFFFF:F,:FF,FFFFF:FF,,,,,:FFFFF,FF,FF,,:,,FFFFF:FFFFF:F::,FFFF:FFFFFF:FF:FFFFFFFF,F:F:,F:FF:F,FF:FFFFFFFFF:F:,FFFFF:FFF,
@A00769:42:HV3CFDRXX:1:2101:2410:13777 1:N:0:TCCTGGTTGT+TGCCGGTCAG
GTGCCAGCCGCCGCGGTAATACGTAGGGTCCAAGCGTTAATCGGAATTACTGGGCGTAAAGCGTGCGCAGGCGGTTGTGCAAGACCGATGTGAAATCCCCGGGCTTAACCTGGGAATTGCATTGGTGACTGCACGGCTAGAGTGTGTCAGAGGGGGGTAGAATTCCACGTGTAGCAGTGAAATGCGTAGAGATGTGGAGGAATACCGATGGCGAAGGCAGCCCCCTGGGATAACACTGACGCTCATGCGCG
+
FFFFFFFFFFFFFFFFFFFFFFFFFFFFFFFFFFFFFFFFFFFFFFFFFFFFFFFFFFFFFFFFFFFFFFFFFFFFFFFFFFFFFFFFFFFFFFFFFFFFFFFFFFFFFFFFFFFFFFFFFFFFFFFFFFFF,FFFF:FFFFFFFFFFFFFFFFFFFFFFFFFFFFFFFFFFFFFFFFFFFFFFFF:FFFFFFFFFFFFFFFFFFFFFF:FFFFFFFFFFFF:FF:FFFFFF:F:FF::FFFFF:::FFFF
@A00769:42:HV3CFDRXX:1:2101:12066:13839 1:N:0:TCCTGGTTGT+TGCCGGTCAG
GTGCCAGCAGCCGCGGTAATACGTAGGGTGCAAGCGTTAATCGGAATTACTGGGCGTAAAGCGTGCGCAGGCGGTCCGCTAAGACAGATGTGAAATCCCCGGGCTTAACCTGGGAACTGCATTTGTGACTGGCGGGCTAGAGTATGGCAGAGGGGGGTAGAATTCCACGTGTAGCAGTGAAATGCGTAGAGATGTGGAGGACTACCGATGGCGAAGGCAGCCCCCTGGGCCAATACTGACGCTCATGCACG
+
FFFFFFFFFFFFFFFFFF:FFFFFFFFFFFFF:FFFFFFFFFFFFFFFFFFFFFFFFFFFFFFFFFFFFFFFFFFFFFFFFFFFFFFFFFFFFFFFFFFFFFFFFFFFFFF:FFFFFFFFFFFFFFFFFFFFFFFFFFFFFFFFFFFFFFFFFFFFFFFFFFFFFFFFFFFFFFFFFFFFFFFFFFFFFFFFFFFFFFFFFFF,FFFFFFFFFFFFFFFFFFFFFFFFFFFFFFFFFFFFFFFF:F,FFF:
@A00769:42:HV3CFDRXX:1:2101:25726:13855 1:N:0:TCCTGGTTGT+TGCCGGTCAG
GTGTCAGCAGCCGCGGTAATACGTATGTTCCAAGCGTTATCCGGATTTATTGGGCGTAAAGCGAGCGCAGACGGTTATTTAAGTCTGAAGTGAAAGCCCTCAGCTCAACTGAGGAATTGCTTTGGAAACTGGATGACTTGAGTGCAGTAGAGGAAAGTGGAACTCCATGTGTAGCGGTGAAATGCGTAGATATATGGAAGAACACCAGTGGCGAAGGCGGCTTTCTGGACTGTCACTGACGTTGAGGCTCG
+
FFFFFFFF:FFFFFFFFFFFFFFFFFFFFFFFFFFFFFFFFFFFF:F,FFFFFFFFFFFFFFFFFFFFFFFFFFFFFFFFFFFFFFFFFFFFF:FFFFFFFFFFFFFFFFFFFFFF,FFFFFFFFFFFFFFFF:FFFFFFFFF:FFFFFFF:FF:FFFFFFFFFFFFFFFF:FFFF:FFFFFFFFFFFF:FFFF:FFF,:F,FFFFF:FFFFFF:F:FFFFFF:FFFFF:FFF,FFFFFFF,FFFFFFFF,
@A00769:42:HV3CFDRXX:1:2101:14751:13886 1:N:0:TCCTGGTTGT+TGCCGGTCAG
GTGTCAGCCGCCGCGGTAATTAGAAACCCCCGTAGTCC
+
FFFFFFFFFFFFFFFFFF,FFFFFFFFFFFFFFFFFFF
@A00769:42:HV3CFDRXX:1:2101:4517:13949 1:N:0:TCCTGGTTGT+TGCCGGTCAG
GTGCCAGCAGCCGCGGTAATACGTACGTTCCAAGCGTTATCCGGATTTATTGGGCGTAAAGCGAGCGCAGACGGTTATTTAAGTCTGAAGTGAAAGCCCTCAGCTCAACTGAGGAATTGTTTTGGAAACTGGATGACTTGAGTGCAGTAGAGGAAAGTGGAACTCCATGTGTAGCGGTGAAATGCGTAGATATATGGAAGAACACCAGTGGCGAAGGCGGCTTTCTGGACTGTAACTGACGTTGAGGCTCG
+
:,FFFFFFFFFFFFFFFFFFFFFFFFFFFFFFFFFFFFF:FFFF:FFFFFFFFFFFF:FFFFFFFFFFFFFFFFFFFFF:FFFFFFFFFFFFFFFFFFFFFFFFFF:FFFFFFF:FFF:FFFFFFF,FFFFFFFFFFFFFFFFFFFFF,FFFFFFFF:F,F:FF:FFFFFFFFFFFFFFFFFFFFFFFFFFFFFFFF:FFFFFFFFFFFFFFFFFFFFFFFFFFFFFFFFFFFF:FFFFF,,FFFF,FFF:
@A00769:42:HV3CFDRXX:1:2101:25030:13996 1:N:0:TCCTGGTTGT+TGCCGGTCAG
GTGTCAGCCGCCGCGGTAATACGTATGTTCCAAGCGTTATCCGGATTTATTGGGCGTAAAGCGAGCGCAGACGGTTATTTAAGTCTGAAGTGAAAGCCCTCAGCTCAACTGAGGAATTGCTTTGGAAACTGGATGACTTGAGTGCAGTAGAGGAAAGTGGAACTCCATGTGTAGCGGTGAAATGCGTAGATATATGGAAGAACACCAGTGGCGAAGGCGGCTTTCTGGACTGTAACTGACGTTGAGGCTCG
+
FFFFFFFFFFFFFFFFFFFFFFFFFFFFFFFFFFFFFFFFFFFFFFFFFFFFFFFFFFFFFFF:FFFFFFFFFFFFFFFFFFFFFFF:FFFFFFFFFFFFFFFFFFFFFFFFFFFFFFFFFFFFFFFFFFFFFFFFFFFFFFFF:FFFFF:FFFFFFFFFFFFFFFFFFFFFFFFFFFFFFFFFFFF:FF:FFFFFFFFFFFF:FFFFFFFFFFFFFFFFFFFFFFFFF:FFF:FFFFFF:FFFFFFF:F,
@A00769:42:HV3CFDRXX:1:2101:8739:14027 1:N:0:TCCTGGTTGT+TGCCGGTCAG
GTGTCAGCAGCCGCGGTAATACGTACGTTCCAAGCGTTATCCGGATTTATTGGGCGTAAAGCGAGCGCAGACGGTTATTTAAGTCTGAAGTGAAAGCCCTCAGCTCAACTGAGGAATTGCTTTGGAAACTGGATGACTTGAGTGCAGTAGAGGAAAGTGGAACTCCATGTGTAGCGGTGAAATGCGTAGATATATGGAAGAACACCAGTGGCGAAGGCGGCTTTCTGGACTGTAACTGACGTTGAGGCTCG
+
FFFFFFFFFFFFFFFFFFFFFFFFFFFFFFFFFFFFFFFFFFFFFFFFFFFFFFFFFFFFFFFFFFFFFFFFFFFFFFFFFFFFFFFFFFFFFFFFFFFFFFFFFFFFFFFFFFF:FFFFFFFFFFFFFFFFFFFFFFFFFFFFFFFFFFFFFFF:FFFFFFFFFFFFFFFFFFFFFFFF:FFFFFFFFFFFFFFF:FFFFFF:FFFFFFFFFF:FFF,FFFFFFFF:FFFFF:FFFFFF:FFFFF,FFF,
@A00769:42:HV3CFDRXX:1:2101:27254:14027 1:N:0:TCCTGGTTGT+TGCCGGTCAG
GTGTCAGCCGCCGCGGTAATACGTAGGTGGCAAGCGTTATCCGGAATGATTGGGCGTAAAGGGTGAGCAGGCGGTTCTTCAAGTCATGAGTGAAAGGCAGAAGCTTAACTTCTGTTGGCTGATGAGACTGGAGAACTTGAGTACAGGAGAGGGCGGCGGAACTCCATGTGTCGCGGTAAAATGCGTAGAGGTATGGAAGAACACCAGTGGCGAAGGCGGCCGCCTGGACTGAAACTGACGCTCAGGCACGA
+
FFFFFFFFFFFFFFFFFFFFFFFFFFFFFFFFFFFFFFFFFFFFFFFFFFFFFFFFFFFFFFFFFFFFFFFFFFFFFFFFFFFFFFFFFFFFF:FFFFFFFFFFFFFFFFFFFFFFFFFFFFFFFFF:FFFFFFFFFFFFFF,:FFFFFFFFF:FFFFFF:FFF:FFFFFF,F:FFF,F,,FFFFFFFFFFF,FFF::FF,,FF,FFFFFFF::FFFFFFFFF:FFF,F:F,:,:FFFFFFFFFF:FFFF:
@A00769:42:HV3CFDRXX:1:2101:2446:14090 1:N:0:TCCTGGTTGT+TGCCGGTCAG
GTGTCAGCAGCCGCGGTAATACGTAGGTCCCGAGCGTTGTCCGGATTTATTGGGCGTAAAGCGAGCGCAGGTGGTTTATTAAGTCTGGTGTAAAAGGCAGTGGCTCAACCATTGTATGCATTGGAAACTGGTAGACTTGAGTGCAGGAGAGGAGAGTGGAATTCCCTGTGTAGCGGTGAAATGCGTAGATATATGGAGGAACACCGGTGGCGAAAGCGGCTCTCTGGCCTGTAACTGACACTGAGGCTCGA
+
,F:FFFFFFFFFFFFFFFFFFFFFFFFFFFFFFFFFFFFFFFFFFFFFFFFFFFF:FFFF,FFFFFF:FFFFFFF,FFFF:FFFFFFFFFFFFF,FFF,FF:FFFFFFFFF,FFFFFFFFFFFF:FFFFF,FFFF,,F,FFFFF:FF,FFFFFFFFFFFFFFFF:,FFFFFFFFFFFF:F:FFFFFFFFFFFFFFFFFFF,FF:F,:FFFFFFFFFFFF,FFFFF::F:FFFFFFFFFF:FFF:F,FF::F
@A00769:42:HV3CFDRXX:1:2101:8883:14152 1:N:0:TCCTGGTTGT+TGCCGGTCAG
GTGCCAGCAGCCGCGGTAATACGTATGTTCCAAGCGTTATCCGGATTTATTGGGCGTAAAGCGAGCGCAGACGGTTATTTAAGTCTGAAGTGAAAGCCCTCAGCTCAACTGAGGAATTGCTTTGGAAACTGGATGACTTGAGTGCAGTAGAGGAAAGTGGTACTCCATGTGTAGCGGTGAAATGCGTAGATATATGGAAGAACACCAGTGGCGAAGGCGGCTTTCTGGACTGTAACTGACGTTGAGGCTCG
+
FFFFFFFFFFFFFFFFF:FFFFFFFFFFFFF:FFFFFFFFFFFFFFFFFFFFFFFFFFFFFFFFFFFFFFFFFFFFFFFFFFFFFFFFFFFFFFFFFFFFFFFFFFFFFFFFFFFFFFFFFFFFFFFFFFFFFFFFFFFFFFFFFFFFFFFFFFFFFFFFFFFFFFFFFFFFFFFFFFFFFFFFFFFFFFFFFFFFFFFFFFFFFFFFFFFFFFFFFFFFFFFFFFFF,FFFFFFFFFFFF:FFF:FFFF:
@A00769:42:HV3CFDRXX:1:2101:5204:14262 1:N:0:TCCTGGTTGT+TGCCGGTCAG
GTGTCAGCCGCCGCGGTAATACGTAGGTGGCGAGCGTTATCCGGATTTATTGGGTTTAAAGGGTGCGTAGGCTGTGAGGTAAGTCAGCGGTGAAATGCCCCCGCTCAACGGGGTGAAGTGCCATTGATACTGCCTTGCTGGAATGCGGATGCCGTGGGAGGAATGTGTGGTGTAGCGGTGAAATGCATAGATATCACACAGAACACCGATTGCGAAGGCATCTCACGAATCCGCGATTGACGCTGATGCA
+
FFFFFFFFFFFFFFFFFFFFFFFFFFFFFFFFFFFFFFFF:FFFFF:FFFFFF:FFFFFFFFFFFFFFFFFF:FFFFFFFFFFFFFFFFFFFFFFFFFFFFFFFFFFFFFF:FFFFFFFFFFF,FFFFFFFFF:FFFFFFFFFFFFFFFFFFFFFFFFFFFFF,FFFFFFFFFFFFFFFFF:FF:FF:F,FF,FFFF:FFFF,F:FF,::FFFFFFFFF:FFFF:FFF,FFFFFFFFFF,FFFFFFFFFF
@A00769:42:HV3CFDRXX:1:2101:24071:14340 1:N:0:TCCTGGTTGT+TGCCGGTCAG
GTGTCAGCAGCCGCGGTAATACGTATGTTCCAAGCGTTATCCGGATTTATTGGGCGTAAAGCGAGCGCAGACGGTTATTTAAGTCTGAAGTGAAAGCCCTCAGCTCAACTGAGGAATTGCTTTGGAAACTGGATGACTTGAGTGCAGTAGAGGAGAGTGGAACTCCATGTGTAGCGGTGAAATGCGTAGATATATGGAAGAACACCAGTGGCGAAGGCGGCTTTCTGGACTGTAACTGACGTTGAGGCTCG
+
FFFFFFFFFFFFFFFFFFFFFFFFFFFFFFFFFFFFFF:FFFFFFFFFFFFFFFFFFFFFFFFFFFFFFFFFFFFFFFFFFFFFFFFFFFFFFFFFFFFFFFFFFFFFFFFFFFF,FFFFF:FFFFFFFFFFFFFFFFFFFFFFFFFFFFFFFFFF:FFFFFFFFFFFFFFFFFFFFFFFFFFFFFFFFFFFFFFFFFFFFFFFFFFFF,FFFFFFFFFFFF:FFFFFFFFF:,FFFF:FFFF:FF,FFFF
@A00769:42:HV3CFDRXX:1:2101:27181:14340 1:N:0:TCCTGGTTGT+TGCCGGTCAG
GTGTCAGCCGCCGCGGTAATACGTAGGTGGCAAGCGTTATCCGGAATGATTGGGCGTAAAGGGTGAGCAGGCGGTTCTTCAAGTCATGAGTGAAAGGCAGAAGCTTAACTTCTGTTGGCTGATGAGACTGGAGAACTTGAGTACAGGAGAGGGCGGCGGAACTCCATGTGTAGCGGTAAGATGCGTAGAGGTATGGAAGAACACCAGTGGCGAAGGCGGCCGCCTGGACTGAAACTGTCGCTCAGGCACGA
+
,:::FFF,,FF,F:,:F:FFFF,FF,F,FF:FF:F:FF:F:FFFF:F,,,,FFFFFFF:FFF,,FFFFFFF,FFFFFF::FFFF:FFFFF::FFFF:FFFFFFF::FF,,,F::FFFF:FFFFFFF,,FFFFFFF,FFF:FFF:F,FFF:F:F:FFFFF:F:F,,FFFFFFF,FFF:FF,FFF:FF:F::FF,FFFF,F::F,FF,F:FFFFF,FF,FFF::F,FFF,F,F,:,F:F,FFFFF,FFF:FF,
@A00769:42:HV3CFDRXX:1:2101:30318:14356 1:N:0:TCCTGGTTGT+TGCCGGTCAG
GTGCCAGCAGCCGCGGTAATACGTAGGGGGCAAGCGTTATCCGGATTTGCTGGGTGTAAAGGGAGCGTAGACGGCAGCGCAAGTCTGGAGTGAAATGCCGGGGCCCAACCCCGGAACTGCTTTGGAAACTGTGCAGCTCGAGTGCAGGAGAGGTAAGCGGAATTCCTAGTGTAGCGGTGAAATGCGTAGATATTAGGAGGAACACCAGTGGCGAAGGCGGCTTACTGGACTGTAACTGACGTAGAGGCTCG
+
FFFFFFFF:FFFFFFFFFFFFFFFFFFFFFFFFFFFFFFFFFFFFFFFFFFFFFFFFFFFFFFFFFFFFFFFFFFFFFFFFFFFFFFFFFFFFFFFFFFFFFFFFFFFFFFFFFFFFFFFF:FFFFFFFFFFFFFFFFFFFFFFFFFFFFFFFFF,FFFFFFFFFFFFFFFFFFFFFFFFFFFFFFFFFF:FFFFFF:FFFFFFFFFFFFFFFFFFFFFFFFFFFFFFFFF:F,FFFFFF:FF:FFFFFF:
@A00769:42:HV3CFDRXX:1:2101:29984:14372 1:N:0:TCCTGGTTGT+TGCCGGTCAG
GTGTCAGCAGCCGCGGTAATACGTATGTTCCAAGCGTTATCCGGATTTATTGGGCGTAAAGCGAGCGCAGACGGTTATTTAAGTCTGAAGTGAAAGCCCTCAGCTCAACTGAGGAATTGCTTTGGAAACTGGATGACTTGAGAGCAGTAGAGGAAAGTGGAACTCCATGTGTAGCGGTGAAATGCGTAGATATATGGAAGAACACCAGTGGCGAAGGCGGCTTTCTGGACTGTAACTGACGTTGAGGCTCG
+
,FF,FFFFFFFFFFFFFFF:FFF::F:FFFFFF:FF:F:,FF:FFFFFF,:FFF:F:FFFFF:FF,FFFFFF,:F:FF::FFFFF::FFF:FFF:FFFFFFFFFFF:FFFFFFFF:,,FF:FFFFFFFFFF:FFFFFF,FFF,F,FFFFFFFFF:F:F,FFFFFFFFF,FFFFF:F,F:FFFFF,:FF,F:FF:FF:FFFFFFFFF:F,F,::FFF,FF:FF,FFF,FFFFF,FFFFFFF::FFFF,FFF,
@A00769:42:HV3CFDRXX:1:2101:14398:14403 1:N:0:TCCTGGTTGT+TGCCGGTCAG
GTGTCAGCCGCCGCGGTAATACGTATGGGGCAAGCGTTATCCGGATTTACTGGGTGTAAAGGGAGCGTAGGCGGTACGGCAAGTCAGAAGTGAAAGCCTGGGGCTCAGCCCCGGAATTGCTTTTGAAACTGTCGAACTAGAGTGTCGGAGGGGTAAGCGGAATTCCTAGTGTAGCGGTGAAATGCGGAGATATTAGGAGGAACACCGGTGGCGAAGGCGGCTTACTGGACGACCACTGACGCTGAGGCTCG
+
FF:FFFFFFFFFFFFFF:FFFFFFFFFFFFFFFFFF:FFFFFFFFFFFFFFFFFFFFFFFFFFFFFFFFFFFFFFFFFFFFFFFFFFFFFFFFFFFFFFFFF::FF,FFFFFFFFFF:FFFFFFF:::FFFFFFF,FF,FFFFFFFFFFFFFFFFFFF:FFF:FFF:FFFFF:FFFFFFF,F:FF:,FF,F::FFFFFFFFFF,,FFFFFFF:,,F:FFFF,F,FFFFFFFFFFFF:FFFFFFF:::F:F:
@A00769:42:HV3CFDRXX:1:2101:8133:14418 1:N:0:TCCTGGTTGT+TGCCGGTCAG
GTGCCAGCAGCCGCGGTAATACGTATGTTCCAAGCGTTATCCGGATTTATTGGGCGTAAAGCGAGCGCAGACGGTTATTTAAGTCTGAAGTGAAAGCCCTCAGCTCAACTGAGGAATTGCTTTGGAAACTGGATGACTTGAGTGCAGTAGAGGAAAGTGGTACTCCATGTGTAGCGGTGAAATGCGTAGATATATGGAAGAACACCAGTGGCGAAGGCGGCTTTCTGGACTGTAACTGACGTTGAGGCTCG
+
FFFFFFFFFFFFFFFFF:FFFFFF:FFFFFFFFFFFFFFFFFFFF:FFFFFFFFFFFFFFFFFFFFFFFFFFFFFFFFFFFFFFFFFFFFFFFFFFFFFFFFFFFFFFF::FFFFFFFFF,F:FFFFFFFFFFFFFFFFFFFFFFFFFFFFFFFFFFFFFFFFFFFFFFFFFFFFFFFFFF:FFFFFFFFFFFFFF:FFF:FFFFFFF:FFFFFFFFFFFFF,FFF,FFFFF:FFFFFFFFFF::::FFF,
@A00769:42:HV3CFDRXX:1:2101:22327:14450 1:N:0:TCCTGGTTGT+TGCCGGTCAG
GTGTCAGCCGCCGCGGTAATTAGAAACCCGGGTAGTCCCTGTCTTTATACACATCTCCGTGCCCACGAGACTCCTGGTTGTATCTCGTATGCCGTCTTCTGCTTGAAATTGGGGGGGGGGGGGGGGGGGGGGGGGGGGGGGGGGGGGGGGGGGGGGGGGGGGGGGGGGGGGGGGGGGGGGGGGGGGGGGGGGGGGGGGGGGGGGGGGGGGGGGGGGGGGGGGGGGGGGGGGGGGGGGGGGGGGGGGGGGGG
+
FFFFFFFFFFFFFFFFFFF:FFFFFFFFFFFFF:FFFFFFFFFFFFFFFFFFF:FFFFF:FFFFFFFFFFFFFFFFFFFFFFFF:FFFFFF:FFFFFF,:F:FFF,:,,,,F,:F:FFFFFFFFFFFFFFFFFFFFFFFFFFFFFFFFFFFFFFFFFFFFFFFFFFFFFFFFFFFFFFFFFFFFFFFFFFFFFFFFFFFFFFFF,FFFFFFFFFFFFFFFFFFFFFFFFFFFFFFFFFFFFFFFFFFFFFF
@A00769:42:HV3CFDRXX:1:2101:3170:14465 1:N:0:TCCTGGTTGT+TGCCGGTCAG
GTGTCAGCAGCCGCGGTAATACGTAGGTGGCGGGCGTTATCCGGAATGATTGGGCGTAAAGGGTGCGTAGGCGGCCTGCTAAGTCTGGAGTGAAAGGTACCGGCTCAACCGGTACAGGCTCTGGAAACTGGCGGGCTAGAGAGCAGGGGAGGGCGGTGGAACTCCGTGTGTAGCGGTAAAATGCGTAGATATATGGAAGAACACCAGTGGCGTAGGCGGCCGCCTGGCCTGTTAACTGACGCTGAGGCACG
+
:FFFFF,FFFFFFFFFFFFFFFFFFFFFFFFFFFFF:FFFFFFFFFFFFFF,FFFFFFFFFFFFFFFFFFFFFFFFFFFFFFFFFFFFFFFFFFFFFFFFFFFFFFFFF:FFFFF:FFFFFFFFFFFFFFFF:FFFFFFFFFFFFFFFFFFFFFFFFFFFF:FFF::FFFFF:FF,FFFFFFFFFF:FF:FFFF:FFFFFFFFFFFF,F:FFFF::FF:FFF:FF,,FF,:,FFFF:::F,FF,F,,FFF,
@A00769:42:HV3CFDRXX:1:2101:27091:14497 1:N:0:TCCTGGTTGT+TGCCGGTCAG
GTGTCAGCCGCCGCGGTAATACAGAGGGTGCAAGCGTTAATCGGAATTACTGGGCGTAAAGGGCGCGTAGGTGGTTTGGTAAGTTGGATGTGAAATCCCCGGGCTCAACCTGGGAATGGCATTCAATACTGCCTCACTAGAGTATGGTAGAGGGAAGCGGGATTCCACATGTAGCGGTGAAATGCGTAGATATGTGGAGGAACATCAATGGCGAAGGCAGCTTCCTGGACCAATACTGACACTGAGGCGCG
+
FFFFFFFFFFFFFFFFFF:FFFFFFFFFFFFFFFFFFFFFFFFFFFFFFFFFFFFFFFFFFFFFFFFFFFFFFFFFFFFFFFFFFFFFFFFFFFFFFFFFFFFFFFFFFFFFFFFFFFFFFFFFFFFFFFFFFFFFFFFFFFFFFFFFFFFFFFF:FF:FFF:FFFFFFFFFFFFFFFFFFFFFFFFFFFFFFFFFFFF:FFFFFFF:FFFFFFFFFFFFFF:FFFFF:FFFFFFFFFFFFFFFFFFFFFF
@A00769:42:HV3CFDRXX:1:2101:32407:14591 1:N:0:TCCTGGTTGT+TGCCGGTCAG
GTGTCAGCCGCCGCGGTAATACGTATGTTCCAAGCGTTATCCGGATTTATTGGGCGTAAAGCGAGCGCAGACGGTTATTTAAGTCTGAAGTGAAAGCCCTCAGCTCAACTGAGGAATTGCTTTGGAAACTGGATGACTTGAGTGCAGTAGAGGAAAGTGGAACTCCATGTGTAGCGGTGAAATGCGTAGATATATGGAAGAACACCAGTGGCGAAGGCGGCTTTCTGGACTGTAACTGACGTTGAGGCTCG
+
FFFFFFFFFFFFFFFFFFFFFFFFFFFF:FFFFFFF:F,FFFFFFFFFF:FFFFFFFFF:FFFFFFFFFFFFFFFFFFFFFFFFFFFFFFFFFFFFFFFFFFFFFFFFFF:FFF,FFFFFF:FFFFFFFFFFFFFFFFFFFFFFFFFF:FFFFFF:FFFFFFFFFFFFFFFF,FFFF:FFFFFFFFFFFF:F:FFFFFFFFFFFFFFFFFFFFFFFFFFFFFFFFFFFFFFFF,FFFFFF::FFFF,FFFF
@A00769:42:HV3CFDRXX:1:2101:21332:14638 1:N:0:TCCTGGTTGT+GGCCGGTCAG
GTGCCAGCAGCCGCGGTAATACGTAGGGTCCAAGCGTTAATCGGAATTACTGGGCGTAAAGCGTGCGCAGGCGGTTGTGCAAGACCGATGTGAAATCCCCGGGCTTAACCTGGGAATTGCATTGGTGACTGCACGGCTAGAGTGTGTCAGAGGGGGGTAGAATTCCACGTGTAGCAGTGAAATGCGTAGAGATGTGGAGGAATACCGATGGCGAAGGCAGCCCCCTGGGATAACACTGACGCTCATGCACG
+
FFFFFFFFFFFFFFFFFFFFFFFFFFFFFFFFFFFFFFFF:FFFFFFFFFFFFFFFFFFFFFFFFFFFF:FFFFFFFFFFFFFFFFFFFFFFFFFFFFFFFFFFFFFFFFFFFFFFFFFFFFFFFFFFFFFFFFFFFFFFFFFFFFFFFFFFFFFFFFFFFFFFFF:FFFFFFFFFFFFFFFFFFFFFFFFFF,FFFFFFFFFFFFFFFFFFFFFFFFFFFFFFF:FF:FFFFFFFFFFF,FFF:FFFFF,
@A00769:42:HV3CFDRXX:1:2101:24641:14638 1:N:0:TCCTGGTTGT+TGCCGGTCAG
GTGCCAGCCGCCGCGATAATACAGGGGATGCAAGCGTTATCCGGAATGATTGGGCGTAAAGCGTCTGTAGGTGGCTTTTTAAGTCCGCCGTCAAATCCCAGGGCTCAACCCCGGACAGGCGGTGGAAACTACCAAGCTGGAGTACGGTAGGGGCAGAGGGAATTTCCGGTGGAGCGGTGAAATGCGTAGAGATCGGAAAGAACACCAACGGCGAAAGCACTCTGCTGGGCCGACACTGACACTGAGAGACG
+
FFFFFFFFFFFFFFFF:FFFFFFFFFFFFFFFFFFFFFFFFFFFFFFFFFFFFFFFFFFFFFFFFFFFFFFFFFFFFFFFFFFFFFFFFFFFFFFFFFFFFFFFFFFFFFFFFFFFFFFFFFFFFFFFFFFFFFFFF:FFFFFFFFFFFFFFFFFFFFFFFFFFFFFFFFFFFFFFFFFFFFFFFFFFFFFF,FFFFFFFFFFFF:FFF::FFFFFF:FFFFFFFFFFFFFFF:FFF:FFFF:FFFFFFF:
@A00769:42:HV3CFDRXX:1:2101:12608:14653 1:N:0:TCCTGGTTGT+TGCCGGTCAG
GTGCCAGCAGCCGCGGTAATTAGAAACCCTGGTAGTCC
+
FFFFFFFFFFFFFFFFFFF,FFFFFFFFFFFFFFFFFF
@A00769:42:HV3CFDRXX:1:2101:19795:14669 1:N:0:TCCTGGTTGT+TGCCGGTCAG
GTGTCAGCCGCCGCGGTAATACGTAGGGTCCAAGCGTTAATCGGAATTACTGGGCGTAAAGCGTGCGCAGGCGGTTGTGCAAGACCGATGTGAAATCCCCGGGCTTAACCTGGGAATTGCATTGGTGACTGCACGGCTAGAGTGTGTCAGAGGGGGGTAGAACTCCACGTGTAGCAGTGAAATGCGTAGAGATGTGGAGGAATACCGATGGCGAAGGCAGCCCCCTGGGATAACACTGACGCTCATGCACG
+
F:FFFFFFFFFFFFFFFFFFFFFFF:FFFFFFFFFFFFFF:FFFFFFFFFFFFFFFFFFFFFFFFFFFFFFFFFFFFFFFFFFFFFFFFFFFFFFFFFFFFFFFFFFFFFFFFFFFFFFFFFFFFFFFFFFFFFFFFFFFFFFFFFFFFFFFFFFFFFFFFFFFFFFFFFFFFFFFFFFFFFFFFFFF:FFF,FFFFFFFFFFFFF:FFFFFFFFFFFFFF:FFF:FFFF:FFF:FFFFFFFFFFFFF:F,
@A00769:42:HV3CFDRXX:1:2101:11261:14700 1:N:0:TCCTGGTTGT+TGCCGGTCAG
GTGTCAGCAGCCGCGGTAATCCATTAGATACCCCAGTAGTCC
+
F::FFFFFFFFFFFFFFFFFFFFFFFFFFFFFFFFFFFFFFF
@A00769:42:HV3CFDRXX:1:2101:12970:14716 1:N:0:TCCTGGTTGT+TGCCGGTCAG
GTGTCAGCCGCCGCGGTAATACGTATGTTCCAAGCGTTATCCGGATTTATTGGGCGTAAAGCGAGCGCAGACGGTTATTTAAGTCTGAAGTGAAAGCCCTCAGCTCAACTGAGGAATTGCTTTGGAAACTGGATGACTTGAGTGCAGTAGAGGAAAGTGGAACTCCATGTGTAGCGGTGAAATGCGTAGATATATGGAAGAACACCAGTGGCGAAGGCGGCTTTCTGGACTGTAACTGACGTTGAGGCTCG
+
FFFFFFFFFFFFFFFFFFFFFFFFFFFFFFFFFFFFF:FFFFFFFF:FFFFFFFFFFFFFFFFFFFFFFFFFFFFFFFFFFFFFFFF:FFFFFFFFFFFFFFFFFFFFFFFFFFF,FFFFFFFFFFFFFFFFFFFFFFFFFFFFFFFFFFFFFFFFFFFFFFFFFFFFFFFF,FFFFFFFFFFFFF:FFFFFFFFFFFFFF:FFFFFFFFFFFFFF:F:FFFFFFF::FFFFFFFFFFFF:FFFFF,F:F:
@A00769:42:HV3CFDRXX:1:2101:30174:14794 1:N:0:TCCTGGTTGT+TGCCGGTCAG
GTGCCAGCCGCCGCGGTAATACGTAGGTGGCAAGCGTTATCCGGAATGATTGGGCGTAAAGGGTGAGCAGGCGGTTCTTCAAGTCATGAGTGAAAGGCAGAAGCTTAACTTCTGTTGGCTGATGAGACTGGAGAACTTGAGTACAGGAGAGGGCGGCGGAACTCCATGTGTAGCGGTAAAATGCGTAGAGATATGGAAGAACACCAGTGGCGAAGGCGGCCGCCTGGACTGAAACTGACGCTCAGGCGCGA
+
FFFFFFFFFFFFFFFFFF:FFFFFFFFFFFFFFFFFFFFFFFFFFFFFFFFFFFFFFFFFFFFFFFFFFFFFFFFFFFFFFFFFFFFFFFFFFFFFFF:FFFFFFFFFFFFFFFFFFFFFFFFFFFFFFFFFFFFFFFFFFFFFFFFFFFFFFFFFFFFFFFFFFFFFFFFFFFFFF:FFFFFFFF,FFFFFFFFFF:FFFFFFFFFFFFFFF,F:FF:FFFFF:FFFFFFFFFFFFFFFFFFFFFFFFFF
@A00769:42:HV3CFDRXX:1:2101:8540:14810 1:N:0:TCCTGGTTGT+TGCCGGTCAG
GTGTCAGCCGCCGCGGTAATACGTAGGGTCCAAGCGTTAATCGGAATTACTGGGCGTAAAGCGTGCGCAGGCGGTTGTGCAAGACCGATGTGAAATCCCCGGGCTTAACCTGGGAATTGCATTGGTGACTGCACGGCTAGAGTGTGTCAGAGGGGGGTAGAATTCCACGTGTAGCAGTGAAATGCGTAGAGATGTGGAGGAATACCGATGGCGAAGGCAGCCCCCTGGGATAACACTGACGCTCATGCACG
+
FFF:FFFFFFFFFFFFFFFFFFFFFFFFFFFFFFFFFFFF,FFFFFFFFFFFFFFFFFFFFFFFFFFFFFFFFFFFFFFFFFFFFFFFFFFFFFFFFFFFFFFFFFFFFFFFFFFFFFFFFFFFFFFFFFFFFFFF,F:FFF:FFFFFF:FFFFFFFFFFFFFFFFFF:FFFFFFFFFFF,FFFF::FFFFFFFFFFFFFF,FFFFFFFFFF:F:FFFFFFFFFF:FF:F,FFFFFF:FF:FFFFF,FFF,
@A00769:42:HV3CFDRXX:1:2101:9733:14810 1:N:0:TCCTGGTTGT+TGCCGGTCAG
GTGTCAGCAGCCGCGGTAATACGGAGGATGCGAGCGTTATCCGGATTTATTGGGTTTAAAGGGTGCGCAGGCGGTCTGTTAAGTCAGCGGTCAAAGCCCGGGGCTCAACCCCGGCCCGCCGTTGAAACTGGCAGTCTCGAGTTGGAGAGAAGTATGCGGAATGCGCGGTGTAGCGGTGAAATGCATAGATATCGCGCAGAACTCCGATTGCGAAGGCAGCATGCCGGCTCCACACTGACGCTGAGGCACGA
+
FFFFFFFFFFFFFFFFFFF:FFFFFFFFFFFFFFFF:FFFFFFFFFF,FFFFFF,FFFFFFFFFFFFFFFFFFFFFFFFFFFFFFFFFFFFF,FFFFFFFFFFFFFFFFFFFFFFFFFFFFFFFFFFFFFFFFFFFFFF:FFFF:FFFFFFF::FFFFFFFFFFFFFFFFFFFFFFFFF,FFFFFFFFFFFFFFFFFF::,FFFFFFFFFFFFFFFFFFFFFF:FFF:FFFFFFFF:FF,FFFFF,FFF,F
@A00769:42:HV3CFDRXX:1:2101:23122:14826 1:N:0:TCCTGGTTGT+TGCCGGTCAG
GTGTCAGCAGCCGCGGTAATACGTAGGGGGCAAGCGTTATCCGGGTTTACTGGGTGTAAAGGGAGCGTAGACGGCGATGCAAGTCTGAAGTGAAAGGCGGGGGCCCAACCCCCGGACTGCTTTGGAAACCGTATAGCTGGAGTGCAGGAGAGGTAAGTGGAATTCCTAGGTTAGCGGTGAAATGCGTAGATCTGAGGAGGACAACCAGTGGCGAAGGCGGCTTACTGGACTGTAACTGACGTTGAGGCT
+
FFFF,:FFFFFFF:F:FF:,FFFFFFFFFF:FF:FF::FFFFFFFFFFFF,FFFFFFFFFF:,FF,FFF:F:FFFFFFFFFFFFFFFF:F::,FF:FF::,:::FFFFFF,FFFFFFFF:F:F:FFFFFFF,,FF,FFFFFFFF:,FFFFFFFFFFF,,,FFF,FF,:,,,,FFFF,FFFF,:FFF,:FFF,F,FFFFFFF,:,F,F:FF,F,F,,FFF,FFF,:,FFF:F:F:,,F,,F:FF,:,FFF
@A00769:42:HV3CFDRXX:1:2101:25247:14873 1:N:0:TCCTGGATGT+TGCCGTTCAG
GTGTCAGCAGCCGCGGTAATACGTATGTTCCAAGCGTTATCCGGATTTATTGGGCGTAAAGCGAGCGCAGGCGGTTATTTAAGTCGGTAGTGAAAGCCCTCAGCTCAACTGAGGAAGTGCGTTGGAAACTGGATGACTTGAGTGCAGTAGAGGAAAGTGGAACTCCAAGTGTAGCGGTGAAATGCGTAGATCTAGGGAAGAACACCAGGGGCGAAGGCGGCTGGCTGGCGAGAAACTGACGGTGAGGATCG
+
::FFFFFF:FFFFFFF::FFF:F,F,:F,,,::F:FF,:F,FFFF,:F:,,:,FFFFFFFF:FFF,FFFF,FFF,,,F:,FFFF,,,,:,:FFFF:FFF,F,FFFF:,,,:,FF::,,F:,F,F,:FFFF,,F,F:F:,FFFF,F:FFFFFFF:,F::FFF:,:F:,,F,F,,F,FFFF,F:,:,F:FF,F,,,,FF:,,,,F,FF,F,FFFFF:F:FFFFF,,FF::,,,F,,,,,,,,,,FF,FF,,,F
@A00769:42:HV3CFDRXX:1:2101:32515:14873 1:N:0:TCCTGGTTGT+TGCCGGTCAG
GTGTCAGCCGCCGCGGTAATACGTATGTTCCAAGCGTTATCCGGATTTATTGGGCGTAAAGCGAGCGCAGACGGTTATTTAAGTCTGAAGTGAAAGCCCTCAGCTCAACTGAGGAATTGCTTTGGAAACTGGATGACTTGAGTGCAGTAGAGGAAAGTGGAACTCCATGTGTAGCGGTGAAATGCGTAGATATATGGAAGAACACCAGTGGCGAAGGCGGCTTTCTGGACTGTAACTGACGTTGAGGCTCG
+
FFFFFFFFFFFFFFFFFFFFFFFF:FFFFFFFFFFFFF:FFFFFFFF:FFFFFFFFFFFFFFFFFFFFFFFFFFFFFFFFFFFFFFFFFFFFFFFFFFFFFFFFFFFFFFFFFFFFFFFFFFFFFFFFFFFFFFFFFFFFFFFFFFFFFFFFFF:FFFFFFFFFFFFFFFFFFFFFFFFFF:FFFFFFFFFFFFFFFFFF:FFFFFFFFFFFFFFFFFFFFFFFFFFFFFF:FFFFFFF:FFFFFFFFFFF
@A00769:42:HV3CFDRXX:1:2101:31738:14904 1:N:0:TCCTGGTTGT+TGCCGGTCAG
GTGCCAGCCGCCGCGGTAATTAGAAACCCCTGTAGTCCCTGTCTCTTAACACATCTCCGAGCCCACGAGACTCCTGGTTGTATCGCGTATGCCGTCTTCTGCTTGAAACGGGGGGGGGGGGGGGGGGGGGGGGGGGGGGGGGGGGGGGGGGGGGGGGGGGGGGGGGGGGGGGGGGGGGGGGGGGGGGGGGGGGGGGGGGGGGGGGGGGGGGGGGGGGGGGGGGGGGGGGGGGGGGGGGGGGGGGGGGGGGG
+
FFFFF:FFFFFFFFFFF:F,FFFF,FFFFFFFFFFFFFF:FFFFFFFFFFFFFFFFFFFFFFFFFFFFFFFFFFFFFFFF:FFF,:FFFFFFFFFFF,F:FFF,F::,,,:FFFFFFFFFFFFFFFFFFFFFFFFFFFFFFFFFFFFFFFFFFFFFFFFFFFFFFFFFFFFFFFFFFFFFFFFFFFFFFFFFFFFFFFFFFFFFFFFFFFFFFFFFFFFFFFFFFFFFFFFFFFFFFFFFFFFFFFFFFFF
@A00769:42:HV3CFDRXX:1:2101:6225:14935 1:N:0:TCCTGGTTGT+TGCCGGTCAG
GTGCCAGCAGCCGCGGTAATTAGAAACCCCTGTAGTCC
+
:F::FF:FFFFFFFF:FF::FFFFFF:FFFFFFFFFFF
@A00769:42:HV3CFDRXX:1:2101:2365:15076 1:N:0:TCCTGGTTGT+TGCCGGTCAG
GTGCCAGCAGCCGCGGTAATACGTAGGTGGCAAGCGTTATCTGGAATGATTGGGCGTAAAGGGTGAGCAGGCGGTTCTTCAAGTCATGAGTGAAAGGCAGAAGCTTAACTTCTGTTGGCTGATGAGACTGGAGAACTTGAGTACAGGAGAGGGCGGCGGAACTCCATGTGTAGCGGTAAAATGCGTAGAGATATGGAAGAACACCAGTGGCGAAGGCGGCCGCCTAGACTGGAACTGACGCTCAGGCACGA
+
FFFFFFFFFFFFFFFFFFFFFFFFFFFFFFFFFFFFFFFFFFFFFFFF:FFFFFFF:FFFFFFFFFFFFFFFFFFFFFFF,FFFFFFFFFFFFFFFFFFFFFFFFFFFFF:FFFFFFFFFFFFFFFF:FFFFFFFFFFFFFF:FFFFFFFFFFFFFFFFFF:FFF:FF:FF,FFFFFFF,,FF:FFFFFFFFFFFF::FF::FF:FFFFFFFF,,FFFFFFFFFF:FF::F,,,F:F,F,FFFF:,FF:FF
@A00769:42:HV3CFDRXX:1:2101:7012:15170 1:N:0:TCCTGGTTGT+TGCCGGTCAG
GTGTCAGCAGTCGCGGTAATACGTAGGTGGCAAGCGTTATCCGGAATTATTGGGCGTAAAGCGCGCGTAGGCGGTTTTTTAAGTCTGATGTGAAAGCCCACGGCTCAACCGTGGAGGGTCATTGGAAACTGGAAAACTTGAGTGCAGAAGAGGAAAGTGGAATTCCATGTGTAGCGGTGAAATGCGCAGAGATATGGAGGAACACCAGTGGCGAAGGCGACTTTCTGGTCTGTAACTGACGCTGATGTGCG
+
FFFFFFFFFFFFFFFFFFFFFFFFFFFFFFFFFFFFFFFFF:FFFFFFFFFFFFFFFF:FFFFFFFFFFFFFFFFFFFFFFFFFFFFFFFFFFFFFFFFFFFFFFFFFFFFFFFFFFFFFFFFFFFFFFFFFFFFFFFFFFFFFFFFF:FFFFFFFFFFFFFFFFFFFFFFFFFFFFFFF,FFFFFFFFFFFFFFFFFFFFFFFFFFF:FFFFFFFFFF:FFFFFFF:FFF:FFFFFFFF,FFFFFFFFF,
@A00769:42:HV3CFDRXX:1:2101:31105:15217 1:N:0:TCCTGGTTGT+TGCCGGTCAG
GTGTCAGCCGCCGCGGTAATACGTATGTTCCAAGCGTTATCCGGATTTATTGGGCGTAAAGCGAGCGCAGACGGTTATTTAAGTCCGAAGTGAAAGCCCTCAGCTCAACTGAGGAATTGCTTTGGAAACTGGATGACTTGAGTGCAGTAGAGGAAAGTGGAACTCCATGTGTAGCGGTGAAATGCGTAGATATATGGAAGAACACCAGTGGCGAAGGCGGCTTTCTGGACTGTAACTGACGTTGAGGCTCG
+
FFFFFFFFFFFFFFFFFFFFFFFF:FFFFFFFFFFFFFFFFFFFF,FFFFFFFFFFFFFFFFFFFFFFFFFFFFFFFFFFFFFFFFFFFFFFFFFFFFFFFFFFFFFFFFFFFFFFFFFFFFFFFFF:FFFFFFFFFFFFFFFFFFFFFFFFFFFFFFFFFFFFFFFFFFFFFFFFFFFFFFFFFFFFFFFFFFFFFF:FFFFFFFFFFFFFFFFFFFFFFFFFFFFFFFFFF,FFFFFF::FFFFFFFFF
@A00769:42:HV3CFDRXX:1:2101:4282:15233 1:N:0:TCCTGGTTGT+TGCCGGTCAG
GTGCCAGCCGCCGCGGTAATACGGAGGGTGCGAGCGTTAATCGGAATAACTGGGCGTAAAGGGCACGCAGGCGGTTGTTTAAGTGAGGTGTGAAAGCCCTGGGCCCAACCTGGGAATTGCATTTCAGACTGGACAACTAGAGTACTTTAGGGAGGGGTAGAATTCCACGTGTAGCGGTGAAATGCGTAGAGGAGTGGAGGAATACCGAAGGAGAAGGCAGCCCCTTGGGACTGTACTGACGCTCATGTGCG
+
FFFFFFFFFFFFFFFFFFFFFFF:FFFFFFFFFFFFFFFFFFFFFFFFFFFFFFFFFFFFFFFFFFFFFFFFFFFFF:,FFFFFFFFFFFFFFFFFFFF:FFFFFFFFFFFFFFFFFFFFFFFFFFFFFFFFFFFFFFFFFFFFFF:FFFFFFFFFFFFF:FFFFFFFFFFFFFFFFFFFFFFFFFFFFFFFFFFFFFFFF,FFFFFFFFFFFFFFFFFFFFFFFFFF:F,FFFFFFFFFFFFFFFF,FFF
@A00769:42:HV3CFDRXX:1:2101:16929:15248 1:N:0:TCCTGGTTGT+TGCCGGTCAG
GTGTCAGCAGCCGCGGTAATACGTAGGTCCCGAGCGTTGTCCGGATTTATTGGGCGTAAAGCGAGCGCAGGTGGTTTATTAAGTCTGGTGTAAAAGGCAGTGGCTCAACCATTGTATGCATCGGAAACTGGTAGACTTGAGTGCAGGAGAGGAGAGTGGAATTCCATGTGTAGCGGTGAAATGCGTAGATATATGGAGGACCACCGGTGGCGAAAGCGGCTCTCTGGCCTGTAACTGACACTGAGGCTCGA
+
FFFFFFFFFFFFFFFFFFFFFFFFFFFFFFFFFFFFFFFFFFFFFFF:F:FFFFFFFFFFFFFFFFFFFFFFFFF:FFFFFFFFFFFFFFFF,::FFFFFFFFFFFFFFFF:FFFFFFFFFFF,FFFFFFFFFFFF:FFFFFFFFFFFFFFFFF,FFFFFF:FF:FFF:FFFFFFFFFFFFF:FFFFFFFF,FFFFFFF:,F:FFFFF:FFFFFFFFFFFFFFFFFFF:FFF:F:FF::F:FFFF:FFF:F
@A00769:42:HV3CFDRXX:1:2101:30020:15248 1:N:0:TCCTGGTTGT+TGCCGGTCAG
GTGTCAGCCGCCGCGGTAATTAGAAACCCTCGTAGTCC
+
FFFFFFFFFFFFFFFFFFF:FFFFFFFFFFFFFFFFFF
@A00769:42:HV3CFDRXX:1:2101:12400:15264 1:N:0:TACTGGTTGT+GGCCGGTCAG
GTGTCAGCAGCCGCGGTAATACGTATGTTCCAAGCGTTATCCGGATTTATTGGGCGTAAAGCGAGCGCAGACGGTTATTTAAGTCTGAAGTGAAAGCCCTCAGCTCAACTGAGGAATTGCTTTGGAAACTGGATGACTTGAGTGCAGTCGGGGAAAGTGGAACTCCATGTGTAGCGGTGACAGGCGTCGAGAGATGGAAGTACAGCGGTGGGGGGGGCGGCTTTCGGGCGTGTGACTGGGGGGGGGGGTGG
+
FFFF:FFF,FF,FF,FFFF,F:,,:,,FF,,,F,FF:,,:,F,FF,,::,:,,,F,,FF,FFFFFF,FFFF:FF:,F,F:FFFF:F:FF,F:FFF:,,FFF,,::FF::,::,,::,:F,,,:,,,F,F,FF,,F:,:FFFF,F,,,:,:,F,,F,F,F:,,,,F,,F,FF,,,,F:,:,,FF:,::,:::,,,,FF,::,:,,,:,F,F:FF,,,F,FF,,:,,,,F:,,FF,,,,F,,F,,:,FFF,,:
@A00769:42:HV3CFDRXX:1:2101:32524:15264 1:N:0:TCCTGGTTGT+TGCCGGTCAG
GTGTCAGCCGCCGCGGTAATACGTATGTTCCAAGCGTTATCCGGATTTATTGGGCGTAAAGCGAGCGCAGACGGTTATTTAAGTCTGAAGTGAAAGCCCTCAGCTCAACTGAGGAATTGCTTTGGAAACTGGATGACTTGAGTGCAGTAGAGGAAAGTGGAACTCCATGTGTAGCGGTGAAATGCGTAGATATATGGAAGAACACCAGTGGCGAAGGCGGCTTTCTGGACTGTAACTGACGTTGAGGCTCG
+
FFFFFFFFFFFFFFFF:FFFFFFFFFFFFFFFFFFF:FFFFFFFFFFFFFFFFFFFFFFFFFFFFFFFFFFFFFFFFFFFFFFFFFFFFFFFFFFFFFFFFFFFFFFFFFFFFFF:FFFFFFFFFFFFFFFF,FFFFFFFFFFFFFFFFFFFFF,FFFFFFFFFFFF:FFFFFFFFFFFFF:FFFFFFFFFFF:FFF:,FFF,F,FFFFFFFFF:FFFFFFFFFFFF:FFF:FF::FFFF:F,FFF,F:F,
@A00769:42:HV3CFDRXX:1:2101:3459:15311 1:N:0:TCCTGGTTGT+TGCCGGTCAG
GTGCCAGCAGCCGCGGTAATACGTAGGTGGCAAGCGTTATCTGGAATGATTGGGCGTAAAGGGTGAGCAGGCGGTTCTTCAAGTCATGAGTGAAAGGCAGAAGCTTAACTTCTGTTGGCTGATGAGACTGGAGAACTTGAGTACAGGAGAGGGCGGCGGAACTCCATGTGTAGCGGTAAAATGCGTAGAGATATGGAAGAACACCAGTGGCGAAGGCGGCCGCCTAGACTGGAACTGACGCTCAGGCACGA
+
FFFFF:FFFFFFFFFFFFFFFFFFFFFFFFFFFFFFFFFFFFFFFFFFFFFFFFFFFFFFFFFFFFFFFFFFFFFFFFFFFFFFFFFFFFFFFFFFFFFFFFFFF:FFFFFFFFFFFFFFFFFFFFFFFFFFFFFFFFFFFFFFFFFFFFFFFFFFFFFF:FFFFFFFFFFFFFFFF,F,FFFFFF:FFFFF,FF:FF:FFFFFFFFFFFFFFFFFFFFFFFFFF,FFFF:FFFFFFFFF:FFFFF:FFFF
@A00769:42:HV3CFDRXX:1:2101:25717:15342 1:N:0:TCCTGGTTGT+TGCCGGTCAG
GTGTCAGCCGCCGCGGTAATACGTAGGGTCCAAGCGTTAATCGGAATTACTGGGCGTAAAGCGTGCGCAGGCGGTTGTGCAAGACCGAGGTGAAATCCCCGGGCCTAACCTGGGACTTGCATTGGTGACTGCACGGCTAGAGTGTGTCAGAGGGGGGTAGAATTCCACGTGTAGCAGTGAAATGCGTAGAGATGTGGAGGAATACCGATGGCGAAGGCAGCCCCCTGGGCTAACACTGACGCTCATGCACG
+
FFF:FFFFFFFFFFFFFFFFFFF,FFF:FFFFFFFFFFFFFFFFFFFFFFFFFFFFFFFFFFFFFFFFFFFFFF:FFFFFFFFFFFFF,FF,FFFFFFFFFFFF:,FFFFFFFFF,FFFFFFFFFFFFFFFFFFFFFF:FFFFF,FFFFF:FFF:FFF:FFFFFFFFFFFF:FFFFFFFFFFFFFFFFFFFFFFFF:FFFF,FFFF:F,FFFFFFFFFFF,F,FFFFFF,FFFFFFFF:F,FFFFF,FFF:
@A00769:42:HV3CFDRXX:1:2101:3477:15374 1:N:0:TCCTGGTTGT+TGCCGGTCAG
GTGACAGCAGCCGCGGTAATACGTACGTTCCAAGCGTTATCCGGGTTTATTGGGCGTAAAGCGAGCGCAGACGGTTATTTAAGTCTGAAGTGAAAGCCCTCAGCTCAACTGACGAATTGCTTTTGAAACTGGATGACTTGAGTGCAGTAGAGGAAAGTGGAACTCCATGTGTAGCGGTGAAATTCGTAGAGATATGGATGAACACCAGAGGCGAAGGCGGCTTCCTCGACTGTAACTGACGTTGAGGCT
+
,,F,FF:F,FFF,,,FF,F:F:FFFFF,,FFFFF,,F:F,FFFFF,F,FFF,:F,:FFFFF,FF,,FFFFF:FFF:FF,FFF,F:F:FFF:,FFFFF,F,:F:FFF::,:,,,,F,,,:FF,F,F::F,FF:FFF,FFF::F,,,,,:FFFF,FFF,:F,FF:,FFF::F,FFFF,FF,F,:F,F,:F,F,FFFF,:F,,F:FFF,,,,F,FFFF,FFF,:FFF:FF,,,,,FFFF,,F,,,FFFFFFF
@A00769:42:HV3CFDRXX:1:2101:12057:15389 1:N:0:TCCTGGTTGT+TGCCGGTCAG
GTGTCAGCCGCCGCGGTAATACGTAGGGTCCAAGCGTTAATCGGAATTACTGGGCGTAAAGCGTGCGCAGGCGGTTGTGCAAGACCGATGTGAAATCCCCGGGCTTAACCTGGGAATTGCATTGGTGACTGCACGGCTAGAGTGTGTCAGAGGGGGGTAGAATTCCACGTGTAGCAGTGAAATGCGTAGATATATGGAAGAACACCAGTGGCGAAGGCGGCTTTCTGGACTGTAACTGACGTTGAGGCTCG
+
FFFFFFFFFFFFFFFFFFFFFFFFFFFFFFFFFFFFFFFFFFFFF:FFFFFFFFFFFFFFFFFFFFFFFFFFFFFFFFFFFFFFFFFFFFFFFFFFFFFFFFFFFFF:FFFFFFFFFFFFFFFFFFFFFFFFFFFFFFFFFFFFFFFF,FFFFFFFFFFFFFFFFFFFFFFFFFFFFFFFFFFFFFFFFFF:F:FFFF:F::FFFFFFFFFFFFFFFFFFFF:FFFFFFFFFFFFFFFFFFFF:FFFFFFF
@A00769:42:HV3CFDRXX:1:2101:9028:15468 1:N:0:TCCTGGTTGT+TGCCGGTCAG
GTGTCAGCAGCCGCGGTAATACGTATGTTCCAAGCGTTATCCGGATTTATTGGGCGTAAAGCGAGCGCAGACGGTTATTTAAGTCTGAAGTGAAAGCCCTCAGCTCAACTGAGGAATTGCTTTGGAAACTGGATGGCTTGAGTGCAGTAGAGGAAAGTGGAACTCCATGTGTAGCGGTGAAATGCGTAGATATATGGAAGAACACCAGTGGCGAAGGCGGCTTTCTGGACTGTAACTGACGTTGAGGCTCG
+
FFFFFFFFFFFFFFFFFFFFFFFFFFFFFFFFFFFFFFFFFFFFFF,FFFFFFFFFFFFFFFFFFFFFFFFFFFFFF:FFFFFFFFFFFFFFFFFFFFFFFFFFFFFFFFFFFFFFF:F:FFFFFFFFFFFFFFFFFFFFFFFFFFFF,FFFFFF:FFFFFFFFFFFFFFFFFFFFFFF:FF:FFF:FFF,F:FFFFFFFFFFFFFFFFFFFFFFFFFFFFFFFFFFFFFF:FFFFFFFFFFFFFF,:FF,
@A00769:42:HV3CFDRXX:1:2101:12048:15468 1:N:0:TCCTGGTTGT+TGCCGGTCAG
GTGTCAGCCGCCGCGGTAATACGTATGTTCCAAGCGTTATCCGGATTTATTGGGCGTAAAGCGAGCGCAGACGGTTATTTAAGTCTGAAGTGAAAGCCCTCAGCTCAACTGAGGAATTGCTTTGGAAACTGGATGACTTGAGTGCAGTAGAGGAAAGTGGAACTCCATGTGTAGCGGTGAAATGCGTAGATATATGGAAGAACACCAGTGGCGAAGGCGGCTTTCTGGACTGTAACTGACGTTGAGGCTCG
+
:FFFFFFFFFFFFFFFFFFFFFFFFFFFFFFFFFFF:F:FFFFFFFFFFF:FFFFFFFFFFFFFFFFF,FF:FF:FFFFFFFFFFFFFFF::FF:FFFFFFFFFFFFFFFFFF:F:F,:FFFFF:FFFFFF::FFF:FFFFFFFFFFFFFFFFF:FFFFFFFFFFFFF:FFFFFFFFFFFFFFFFF,FFFF:F:FF,FF,FFFFF,FFFFFFFFFF:FFFFFFFFFFFF:F:FFFFFFFFFFFFFFFFFF,
@A00769:42:HV3CFDRXX:1:2101:14154:15515 1:N:0:TCCTGGTTGT+TGCCGGTCAG
GTGTCAGCAGCCGCGGTAATACGTAGGGTGCAAGCGTTAATCGGAATTACTGGGCGTAAAGCGTGCGCAGGCGGTTCGCTAAGACAGATGTGAAATCCCCGGGCTTAACCTGGGAACTGCATTTGTGACTGGCGGGCTAGAGTATGGCAGAGAGGGGTAGAATTCCACGTGTAGCAGTGAAATGCGTAGAGATGTGGAGGAATACCGATGGCGAAGGCAGCCCCCTGGGCCAATACTGACGCTCATGCACG
+
FFFFFFFFFFFFFFFFFFFFFFFFFFFFFFFFFFFFFFFFFFFFFFFFFFFFFFFFFFFFFFFFFFFFFFFFFFFFFFFFFFFFFFFF:FFFFFFFFFFFFFFFFFF:FFFFFFF,FFFFFFFFFFFFFFFFFFFFFFFFFFFFFFFF:FFFFFFFFFFF,FFFFFFFFFFFF:FFFFFFFFFFFFFFFFFFFFF::,FFF:FFFFFF,:FF:FFFFFFF:FFFFF:FFFFFFFFFFFFFFF:FFF,FFF:
@A00769:42:HV3CFDRXX:1:2101:30129:15655 1:N:0:TCCTGGTTGT+TGCCGGTCAG
GTGTCAGCCGCCGCGGTAATACGGAGGATGCGAGCGTTATCCGGATTTATTAGGCGTAAAGGGCTCGTAGGCGGTTCGTCGCGTCCGGTGTGAAAGTCCATCGCTTAACGGTGGATCCGCGCCGGGTACGGGCGGGCTTGAGTGCGGTAGGGGAGACTGGAATTCCCGGTGTAACGGTGGAATGTGTAGATATCGGGAAGAACACCAATGGCGAAGGCAGGTCTCTGGGACGTTACTGACGCTGAGGAGCG
+
FF:FFFFFFFFFFFFFFFFFFFFFFFF:,F:,FFFFFF,F:FFFFFFFF:F,FFFFFFFFFFFFFFFFFFFFFFF:FF:FFFFFF:FF,FFFFFFF:FFFFFFFF,FFFFF,FFFFFFFF::FFF:F:F,,F:FF,FFFFFFF:FF,FFF,FFFFFFFFFFFFFFFFFFFFFFFFFFFF,F:FFFFFFFFFFFF:FFF:FFFFFFFFFFFFFFFFFFF,F,FFFFFFF,,FF:FFFFFFFFFFFFF::FFF
@A00769:42:HV3CFDRXX:1:2101:6388:15687 1:N:0:TCCTGGTTGT+TGCCGGTCAG
GTGCCAGCAGCCGCGGTAATACGTATGTTCCAAGCGTTATCCGGATTTATTGGGCGTAAAGCGAGCGCAGACGGTTATTTAAGTCTGAAGTGAAAGCCCTCAGCTCAACTGAGGAATCGCTTTGGAAACTGGATGACTTGAGTGCAGTAGAGGAAAGTGGAACTCCATGTGTAGCGGTGAAATGCGTAGATATATGGAAGAACACCAGTGGCGAAGGCGGCTTTCTGGACTGTCACTGACGTTGAGGCTCG
+
FFFFFFFF:FFFFFFF,FFFFFFFFFFFFFFFFFFFFFFFFFFFF:FFFFFFFFFFFFFFFFFFFFFFFFF:FFFFFFFFFFFFFFF:FFFFFFFFFFFFFFFFFF,FFFFFFFF:FFFFF:FFFFFFF:FFFFFFFFFFFFFFFFFFFFFFFFFFFFFFFFFFFFFFFFFFFFFFFFFFFFFFFFFFFFFFFFFFFFFFFFFFFFFFFFFFF:FFFFFFFFFFFFFFFFFFF,FFFFFFFFF,FF,FFFF
@A00769:42:HV3CFDRXX:1:2101:8919:15687 1:N:0:TCCTGGTTGT+TGCCGGTCAG
GTGTCAGCAGCCGCGTAATACGTATGTTCCAAGCGTTATCCGGATTTATTGGGCGTAAAGCGAGCGCAGACGGTTATTTAAGTCTGAAGTGAAAGCCCTCAGCTCAACTGAGGAATTGCTTTGGAAACTGGATGACTTGAGTGCAGTAGAGGAAAGTGGAACTCCATGTGTAGCGGTGAAATGCGTAGATATATGGAAGAACACCAGTGGCGAAGGCGGCTATCTGGACTGTAACTGACGTTGAGGCTCGA
+
F:FFFFFFFFF,FFF:FFFFFFFFFFFFF,FFFFF:FFFFFFFF:FFFFF:,FF:FFFFFFFFFFFFFFFFFF,FFF,FFFF:FFFFFF:FFFFFFFFFFFFFFFFFFF:F:FF,:FF,:F,FFFF,FFFFFF,FFFFF,FFF:F:FFFFF,:FF,FF,:F::FFF,:FFFFFFF,FFF:FFFFF::FF:FF:FF,F,:FF::FFFFFF,F,F:F,FF,FF,FFF,FFFF:FF:,FFFF:FFFFF,,::FF
@A00769:42:HV3CFDRXX:1:2101:10095:15687 1:N:0:TACTGGTTGT+TGCCGGTCAG
GTGTCAGCCGCCGCGGTAATACGTATGTTCCGAGCGTTATCCGGGTTTATTGGGCGTAAAGAGAGCGCAGAGGGTTATTTAAGTCTGAAGTGAAAGCCCTCTGCTAAACTGAGGACTTGCTTTGGAAACTGGATGACTTGAGTGCAGTAGAGGAAAGTGGAAATCCATGTGTAGCGGTGAAATGCGTAGAGATATGGAAGAACACCAGTGGCGAAGGCGGCTTACTGGACTGAAACTGACAATGAGGCTCG
+
FFFFFFFF:FFFFFFFFFFFFFFFF,FF:FF,FFFFFFFFFFFF,F:FFFFFFFFFFFF:F,FFFFFFFF:,FFFFF:FFF:FFFFF,:FFFFFFFFFF,F,FF:,FFF,F:FFF,F,:FF:FFFFFF:FFFFFFFFFFFFFFFFFFFFFFFF:FFFFFF:F,FFFFFFFFFFFFFFFFFFFFFFFFFF:FF,FFFFF,FFFFFFFF:FFFFFFFFFFFFFFF,:FFF,FFFFFFFFFFF,,FFF:,FFF,
@A00769:42:HV3CFDRXX:1:2101:3016:15702 1:N:0:TCCTGGTTGT+TGCCGGTCAG
GTGACAGCAGCCGCGGTAATACGTATGTTCCAAGCGTTATCCGGATTTATTGGGCGTAAAGCGAGCGCAGACGGTTATTTAAGTCTGAAGTAAAAGCCCTCAGCTCAACTGAGGAATTGCTTTGGAAACTGGATGACTTGAGTGCAGTAGAGGAAAGTGGAACTCCATGTGTAGCGGTGAAATGCGTAGATATATGGAAGAACACCAGTGGCGAAGGCGGCTTTCTGGACTGTAACTGACGTTGAGGCTCG
+
FFF,FFFFFFFFFFFFFFFFFFF:FFFF:FFFFFFFFF,F,FFFFFF,FFFFFFFFFFFFFFFFFFFFFFFFFFF,:FFFFFFF:FFFFFFF:FFFFFFFFFFFFFFFF,F,FFFFFFFFFF,FFFFFFFF:F:F,FFFF,FFF:,F,FFFF:F,FFFF,F,,FF:F:FFFFFFF:FFFFFFF,FFFFFFFFFFFFFF,FFFF,FFFFFFFFF:FFFFFFFFFFFF,:F,FFFF:FFFFFF,FFFF,::F,
@A00769:42:HV3CFDRXX:1:2101:6343:15702 1:N:0:TCCTGGTTGT+TGCCGGTCAG
GTGCCAGCAGCCGCGGTAATACGTATGTTCCAAGCGTTATCCGGATTTATTGGGCGTAAAGCGAGCGCAGACGGTTATTTAAGTCTGAAGTGAAAGCCCTCAGCTCAACTGAGGAATCGCTTTGGAAACTGGATGACTTGAGTGCAGTAGAGGAAAGTGGAACTCCATGTGTAGCGGTGAAATGCGTAGATATATGGAAGAACACCAGTGGCGAAGGCGGCTTTCTGGACTGTAACTGACGTTGAGGCTCG
+
FFFFF:FF:FFFFFFFFFFFFFFFFFFFFFFFFFFFFFFFFFFFFF,FFFFFFFFFFF:FFFFFFFFF:FF:FFFFFFFF:F:FFFFFFFFFFFFFFFFFFFFFFFFF:FFFFFFFFFF::FFFF:FFFFFFFFFFFF:F:FFFFFFF,FFFFFFFFFFFFF,FFFFFFFFF,:FFFFFFFFFFFFFFFFFFFFFFFFFF:FFFFFFFFFFFFFFFFFFFFFFFFFF,,:FFFFFFFFFFFFF::F,FFF,
@A00769:42:HV3CFDRXX:1:2101:27507:15718 1:N:0:TCCTGGTTGT+TGCCGGTCAG
GTGTCAGCCGCCGCGGTAATACGTAGGGGGCAAGCGTTATCCGGAATTACTGGGTGTAAAGGGAGCGTAGACGGTGAAGTAAGTCTGGAGTGAAAGGCGGGGGCCCAACCCCCGGACTGCTCTGGAAACTATTTGGCTGGAGTGCAGGAGAGGTAAGCGGAATTCCTAGTGTAGCGGTGAAATGCGTAGATATTAGGAGGAACACCAGTGGCGAAGGCGGCTTACTGGACTGTAACTGACGTTGAGGCTCA
+
FFFFFFFFFFFFFFFFFFFFFFFFFFFFFFFFFFFFFFFFFFFFFFFFFFFFFFFFFFFFFFFFFFFFFFFFFFFFFFFFFFFFFFFFFFFFFFFFFFFFFFFFFFFFFFFFFFFFFFF:FFFFFFFFFFFFFFFFFFFFFFFFF:FFFFFFFF:FFFFFF:FFFFFFFFFFFFFFFFFFFFFFFFFFFF:FFFFFFFFFFFFFFFFFF:FFFFFFFF:FFFFFFFFFFFFFFFFFFFFF,FFFFF,FFF,
@A00769:42:HV3CFDRXX:1:2101:26142:15765 1:N:0:TCCTGGTTGT+TGCCGGTCAG
GTGCCAGCAGCCGCGGTAATACGTATGTTACAAGCGTTATCCGGATTTACTGGGCGTAAAGCGAGCGCAGACGGTTATTTAAGTCTGAAGTGAAAGCCCTCAGCTCAACTGAGGAATTGCTTTGGAAACTGGATGACTTGAGTGCAGTAGAGGAAAGTGGAACTCAATGTGTAGCGGTGAAATGCGTAGATATATGGAAGAACACCAGAGGCGAAGGCGGCTTTCTGGACTGTAACTGACGTTGAGGCTCG
+
FF,F,FFFF:,F,F:F,FFFFF,:FF,:F,FFFFF,FFFFFF,FFFFFFF:::,,FFFFF:FFF:::F:,FF,FFFF,F,FF:,,FFFF,::FFFFFFF:FF:FFFFFFFFFFFFFF:::FFFFFFFFF,FFFFF:,,FFFF:,F::FF,F,FF,F:,,FFFFFF,,,,F,FFFFF:F,FFF:FF,,FFF,F,F::FFF:F:,F:,FF,,,:,FF:F,:,FFFF,F,,FF:FFF,:F:FF,FF,F,FFFFF
@A00769:42:HV3CFDRXX:1:2101:20781:15781 1:N:0:TCCTGGTTGT+TGCCGGTCAG
GTGTCAGCAGCCGCGGTAATACGTATGTTCCAAGCGTTATCCGGATTTATTGGGCGTAAAGCGAGCGCAGACGGTTATTTAAGTCTGAAGTGAAAGCCCTCAGCTCAACTGAGGAATTGCTTTGGAAACTGGATGACTTGAGTGCAGTAGAGGAAAGTGGAACTCCATGTGTAGCGGTGAAATGCGTAGATATATGGAAGAACACCAGTGGCGAAGGCGGCTTTCTGGACTGTAACTGACGTTGAGGCTCG
+
FFFFFFFFFFFFFFFFFFFFFFFFFFFFFFFFFFFFFFFFFFFFFFF,FFFFFFFFFFFFFFFFFFFFFFFFFFFFFFFFFFFFFFFFFFFFFFFFFFFFFFFFFFFFFFFFFFFFFFFFFFFFFFFFFFFFFFFFFFFFFFFFFFFFFFFFFFFFFFFFFFFFFFFFFFFFFFFFFFFFFFFFFFFFFFFFFFFFFFFFFFFFF:FFFFF:FFFFFFFFFFFFFFFF:FFFFFFFFFF:FFF,FF,FFF,
@A00769:42:HV3CFDRXX:1:2101:6271:15828 1:N:0:TCCTGGTTGT+TGCCGGTCAG
GTGCCAGCAGCCGCGGTAATACGTATGTTCCAAGCGTTATCCGGATTTATTGGGCGTAAAGCGAGCGCAGACGGTTATTTAAGTCTGAAGTGAAAGCCCTCAGCTCAACTGAGGAATCGCTTTGGAAACTGGATGACTTGAGTGCAGTAGAGGAAAGTGGAACTCCATGTGTAGCGGTGAAATGCGTAGATATATGGAAGAACACCAGTGGCGAAGGCGGCTTTCTGGACTGTAACTGACGTTGAGGCTCG
+
FFFFFFFFFFFFFFFFFFFFFFFFFFFFFFFFFFF:FFFFFFFFFFFFFFFFFFFFFFFFF:FFF:FFF:FFFFFFFF:FFF,FFFFFFFF:FFFFFF:F:F:,FFFF::FF:,FFFFFFFF,,FFFFF::FFFF:F:FFFF,F:FFFFFFFFF:,,:F,F:FFFFF:F:F,F,F,:FFFF:F:F:FF,F,F:FF,F:FFFFFFF,F,,,:,FFF,F,,F:F::F:F,FFF,F:F,F,::::F,F,,FFF,
@A00769:42:HV3CFDRXX:1:2101:1904:15843 1:N:0:TCCTGGTTGT+TGCCGGTCAG
GTGCCAGCAGCCGCGGTAATACGTAGGTGGCAAGCGTTATCTGGAATGATTGGGCGTAAAGGGTGAGCAGGCGGTTCTTCAAGTCATGAGTGAAAGGCAGAAGCTTAACTTCTGTTGGCTGATGAGACTGGAGAACTTGAGTACAGGAGAGGGCGGCGGAACTCCATGTGTAGCGGTAAAATGCGTAGAGATATGGAAGAACACCAGTGGCGAAGGCGGCCGCCTAGACTGGAACTGACGCTCAGGCACGA
+
,FFFFFFFFFFFFFFFFFFFFF,FF:FFFFFFFFFFFFFFFF:,F:FFFFFFFFFFFFFFFF,F:F:FFFFFFFFFFFFFFFFFFFFFF:::FFFF,FFFFF,F:FF:FFF:FFFFFFFFF,FF,FF:FFFFFFFFFFF:FFFFFFFFFFF:FFFFFFFFFFFF:FFFFFFFFFFFF,FF:FFF,FFFFFF:F,FFF,F:F,F:F:FFFFFFF,FFFFFFFFF:F::FFFFF,FFFFFFF:FF:F:FFFF:
@A00769:42:HV3CFDRXX:1:2101:4345:15843 1:N:0:TCCTGGTTGT+TGCCGGTCAG
GTGTCAGCCGCCGCGGTAATACGGAGGATCCAAGCGTTATCCGGATTTATTGGGTTTAAAGGGAGCGTAGGTGGATTGTTAAGTCAGTTGTGAAAGTTTGCGGCTCAACCGTAAAATTGCAGTTGAAACTGGCAGTCTTGAGTACAGTAGAGGTGGGCGGAATTCGTGGTGTAGCGGTGAAATGCTTAGATATCACGAAGAACTCCGATTGCGAAGGCAGCTCACTGGACTGCAACTGACACTGAGGCTCG
+
FFFFFFFFFFFFFFFFFFFFFFFFFFFFFFFFFFFFFFFFFFFFFFFFFFFFFFFFFFFFFFFFFFFFFFFFFFFFFFFFFFFFFFFFFFFFFFFFFFFFFFFFFF:FFF:FFFFFFFF:FFFFFFFFFFFFFFFFFFFFFFFFFFFFFFFF,FFFFFFFFFFFFFFFFFFFFFFFFFFFFFFFFFFFFFFFFFF,FF:FFFFFF,FFFF:,FFF,FFFF:FFFFFFFFFFFF,FFFFFFFFFFFF,FFF,
@A00769:42:HV3CFDRXX:1:2101:11668:15843 1:N:0:TCCTGGTTGT+TGCCGGTCAG
GTGTCAGCCGCCGCGGTAATACGTATGTTCCAAGCGTTATCCGGATTTATTGGGCGTAAAGCGAGCGCAGACGGTTATTTAAGTCTGAAGTGAAAGCCCTCAGCTCAACTGAGGAATTGCTTTGGAAACTGGATGACTTGAGTGCAGTAGAGGAAAGTGGAACTCCATGTGTAGCGGTGAAATGCGTAGATATATGGAAGAACACCAGTGGCGAAGGCGGCTTTCTGGACTGTAACTGACGTTGAGGCTCG
+
FFFFFFFFFFFFFFFFFFFF,FFFFFFFFFFFFFFFFF,FF:FFFFFFFFFFFFFFFFFFFFFFFFFFFFFFFFFFFFFFFFFFFFFFFFFFFFFFFFFFFFFFFFFFF,:FFFF:FFFFFF:FFFFFFFFFFFFFFFFFFFFFFFFFFFF:FFFFFFFFFFFFFFFFFFFFFFFFFFFFFFFFFFFFFFFFFFFFFFFF,F:FFFFFFFFF:FFFFFFFFFFFFFFFFFF:F::FFFFF::FFFFFFFFF
@A00769:42:HV3CFDRXX:1:2101:5032:15906 1:N:0:TCCTGGTTGT+TGCCGGTCAG
GTGTCAGCCGCCGCGGTAATACGTATGTTCCAAGCGTTATCCGGATTTATTGGGCGTAAAGCGAGCGCAGACGGTTATTTAAGTCTGAAGTGAAAGCCCTCAGCTCAACTGAGGAATTGCTTTGGAAACTGGATGACTTGAGTGCAGTAGAGGAAAGTGGAACTCCATGTGTAGCGGTGAAATGCGTAGATATATGGAAGAACACCAGTGGCGAAGGCGGCTTTCTGGACTGTAACTGACGTTGAGGCTCG
+
FFFFFFFFFFFFFFFFFFFFFFFFFFFFFFFFFFFFFF,FFFFFFFF:FFFFFFFFFFFFFFFFFFFFFFFFFFFFFFFFFFFFFFFFFFFFFFFFFFFFFFFFFFFFFFFF:FF,FFFFFFFFFFFFFFFFFFFFFFFFFFFFFFFFFFFFFFFFFFFFFFFFFFFFF:,FFFFFFFFFFFFFFFFFF:FFFFFFFFFFFFFFFFFFFFFFFFFFFFFFFF:FFFFFFFF:FFFFFFFFFFFFFFFFFF,
@A00769:42:HV3CFDRXX:1:2101:32515:15906 1:N:0:TCCTGGTTGT+TGCCGGTCAG
GTGCCAGCAGCCGCGGTAATACGTATGTTCCAAGCGTTATCCGGATTTATTGGGCGTAAAGCGAGCGCAGACGGTTATTTAAGTCTGAAGTGAAAGCCCTCAGCTCAACTGAGGAATTGCTTTGGAAACTGGATGACTTGAGTGCAGTAGAGGAAAGTGGAACTCCATGTGTAGCGGTGAAATGCGTAGATATATGGAAGAACACCAGTGGCGAAGGCGGCTTTCTGGACTGTAACTGACGTTGAGGCTCG
+
FFFFFFFFFFFFFFFFFFFFFFFFFFFFFFFFFFFFFF:FFFFFFFFFFFFFFFFFFFFFFFFFFFFFFFFFFFFFFFFFFFFFFFFFFFFFFFFFFFFFFFFFFFFFFFFFFFFFFFFFFFFFFFFFFFFFFFFFFFFFFFFFFFFFFFFFFF,F:FFFFFFFFFFFFFFFFFFFFFFFFFF,FFFFFFFFFFFF,FFFFFFFFFFFFFFFFFFFFFFFFFFFFFF,FFFFFFFFFFFF:FFFFF,FFF,
@A00769:42:HV3CFDRXX:1:2101:27371:15953 1:N:0:TCCTGGTTGT+TGCCGGTCAG
GTGTCAGCCGCCGCGGTAATACGGAGGATGCGAGCGTTATCCGGATTTATTGGGTTTAAAGGGTGCGCAGGCGGCCTGTTAAGTCAGCGGTAAAATCCCGGGGCTCAACCCCGGCGAGCCGTTGAAACTGGCGGGCTGGAGTTGGAGAGAAGTACGCGGGATGCGCGGTGTAGCGGTGAAATTCTTAGATATCGCGCAGAACACCAGTGGCGAAGGCGGCCGCCTGGCCTGTTACTGACGCTGAGGCACGA
+
FFF,FFFFFFFFFFFFFFFFFFFFFFF:FFFFFFFFFFFF,FFFF,FFF,FFFF,FFFF:FFFFFFFFFFFFFF,,,F,:::FFFFF:FFF,FF:,FFFFF,FFF,FFFF,:FF:FF,:FFFF,::F,FF,F:FF,,,F:F:FF:,F:,,FF:::FF,FFFFFF:FF,::F:::FF:,,FFF,:FFF,FFF:,:FFFFF,FFFFF,FFF:F:F:,FFF::FFFFFFF,FF:::FFFFFFFFF:F,FFFFFF
@A00769:42:HV3CFDRXX:1:2101:31060:15953 1:N:0:TCCTGGTTGT+TGCCGGTCAG
GTGCCAGCCGCCGCGGTAATACGTATGTTCCAAGCGTTATCCGGATTTATTGGGCGTAAAGCGAGCGCAGACGGTTATTTAAGTCTGAAGTGAAAGCCCTCAGCTCAACTGAGGAATTGCTTTGGAAACTGGATGACTTGAGTGCAGTAGAGGAAAGTGGAACTCCATGTGTAGCGGTGAAATGCGTAGATATATGGAAGAACACCAGTGGCGAAGGCGGCTTTCTGGACTGTAACTGACGTTGAGGCTCG
+
FFFFFFFFFFFFFFFFFFFFFFFFFFFFFFFFFFFFFFF:FFFFFF:FFFFFFFFFFFFFFFFFFFFFFFFFFFF:FFFFFFFFFFFFFFFFFFFFFFFFFFFFFFFFFFFFFFF:FFFFFFFFFFFFFFFFFFFFFFFFFFFFFFFF,FFFFFFFFFFFFFFFFFFFFFFFFFFFFFFFFFFFFFFFFF,F,FFFFFFFFFFFFFFFFFFFFFFF:FFFFFFFFF:FFFF:F:FFFFFF:FFFFFFFF:,
@A00769:42:HV3CFDRXX:1:2101:19425:15969 1:N:0:TCCTGGTTGT+TGCCGGTCAG
GTGTCAGCCGCCGCGGTAATTAGAAACCCCCGTAGTCC
+
FFFFFFFFFFFFFFFFFFF,FFFFFFFFFFFFF:FFFF
@A00769:42:HV3CFDRXX:1:2101:20274:15969 1:N:0:TCCTGGTTGT+TGCCGGTCAG
GTGTCAGCCGCCGCGGTAATACGTAGGGTCCAAGCGTTAATCGGAATTACTGGGCGTAAAGCGTGCGCAGGCGGTTGTGCAAGACCGATGTGAAATCCCCGAGCTTAACTTGGGAATTGCATTGGTGACTGCACGGCTAGAGTGTGTCAGAGGGGGGTAGAATTCCACGTGTAGCAGTGAAATGCGTAGAGATGTGGAGGAATACCGATGGCGAAGGCAGCCCCCTGGGATAACACTGACGCTCATGCACG
+
FFFFFFFFFFFFFFFFFFFFFFFFFFFFFFFFFFFFFFFFFFFFFFFFFFFFFFFFFFFFFFFFFFFFFFFFFFFFFFFFFFFFFFFFFFFFFFFFFFFFFFFFFFFF:F:FFFFFFFFFFFFFFFFFFFFFFFFFFFFFFFFFFFFF:F:FFFFFFF:FF,FFFF,FFFFFFFFFFFFFFFFFFF,FFFFFFFFF:FFF:F::,FFFFFFFFFFFFFFF::FFFFFFFFFF:FFFFFFFFFF:FFF:FF:
@A00769:42:HV3CFDRXX:1:2101:1624:16016 1:N:0:TCCTGGTTGT+TGCCGGTCAG
GTGTCAGCCGCCGCGGTAATACGTAGGTGGCGAGCGTTATCCGGAATGATTGGGCGTAAAGGGTGCGTAGGCGGCCTGCTAAGTCTGGAGTGAAAGGTACCGGCTCAACCGGTACAGGCTCTGGAAACTGGCGGGCTCGAGAGCAGGAGAGGGCGGTGGAACTCCATGTGTAGCGGTAAAATGCGTAGATATATGGAAGAACACCAGTGGCGAAGGCGGCCGCCTGGCCTGTTACTGACGCTGAGGCACGA
+
FFFFFFFFFFFFFFFFFF,FFFFF:FFFFFFFFFFFFFFFFFFFF:FFFFFFFFFFFFFFFFFFFFFFFFFFFFFFFFFFFFFFFFFFFFFFFFFFFFFFFFFFFFFFFFFFFFFFFF:FFFFFFF:FFFFFFFF:F,FFFFFFFFFFFFFFFFFFFFFFFFFF,:FFFFF,FFFFFFF:FFFF:FFFF,FFFFFF:FF:F:,FF:FFFFFF,,FFFFFF:FFFFFFF:FFFFF,F:F:FFF:FF:FFFFF
@A00769:42:HV3CFDRXX:1:2101:3161:16016 1:N:0:TCCTGGTTGT+TGCCGGTCAG
GTGTCAGCAGCCGCGGTAATACGTAGGGTGCAAGCGTTATCCGGATTTATTGGGCGTAAAGGGCTCGTAGGCGGTTCGTCGCGTCCGGTGTGAAAGTCCATCGCTTAACGGTGGATCCGCGCCGGGTACGGGCGGGCTTGAGTGCGGTAGGGGAGACTGGAATTCCCGGTGTAACGGTGGAATGTGTAGATATCGGGAAGAACACCAATGGCGAAGGCAGGTCTCTGGGCCGTTACTGACGCCGAGGAGCG
+
FFFFFFFFFFFFFFFFFFFFFFFFFFFFFFFFFFFFFFFFFFFFFFFFFFFFFFFFFFFFFFFFFFFFFFFFFFFFFFFFFFFFFFFFFFFFFFFFFFFFFFFFFFFFFFFFFFFFFFFFFFFFFFFFFFFFFFFFF,FFFFFFFFFFFFFFFFFFFFFFFFFFFFFFFFFFF,FFFFFFFFFFFFFFFFFFFFFFFFFFFFFFFFFFFFFFFFFFFFFFFFFFFFFFFFFFFFFFFFFF,FFFFFFFFFF
@A00769:42:HV3CFDRXX:1:2101:17345:16031 1:N:0:TCCTGGTTGT+TGCCGGTCAG
GTGTCAGCCGCCGCGGTAATACGTATGTTCCAAGCGTTATCCGGATTTATTGGGCGTAAAGCGAGCGCAGACGGTTATTTAAGTCTGAAGTGAAAGCCCTCAGCTCAACTGAGGAATTGCTTTGGAAACTGGATGACTTGAGTGCAGTAGAGGAAAGTGGAACTCCATGTGTAGCGGTGAAATGCGTAGATATATGGAAGAACACCAGTGGCGAAGGCGGCTTTCTGGACTGTAACTGACGTTGAGGCTCG
+
FFFFFFFFFFFFFFFFF:FFFFFFFFFFFFFFFFFFFF,FFFFFFFF,FFFF:FF,:FFFFFFFF:FFFFFFF:F:FFFFFFF,FF:FFFFFFF:::FFFFFFFFFFFFFFFFFFF,F,FFFFFFFFFFFFFFFFF:FFFFFFFFFFFF:FFFFFFFFFFFFFFFFF::F:FF:FFFFFFFFFF,F:FFF:FFFFF:FF,:FFFF:F:F:FF:FF,FF::FFFFFFFFF:,:FF:,:FFFF,,,F:,,FFF
@A00769:42:HV3CFDRXX:1:2101:30734:16110 1:N:0:TCCTGGTTGT+TGCCGGTCAG
GTGCCAGCCGCCGCGGTAATACGTATGTTCCAAGCGTTATCCGGATTTATTGGGCGTAAAGCGAGCGCAGACGGTTATTTAAGTCTGAAGTGAAAGCCCTCAGCTCAACTGAGGAATTGCTTTGGAAACTGGATGACTTGAGTGCAGTAGAGGAAAGTGGAACTCCATGGGTAGTGGTGAAATGCGTAGATATATGGAAGAACACCAGTGGCGAAGGCGGCTTTCTGGACTGTCACTGACGTTGAGGCTCG
+
FFFFFFFFFFFFFFFFFFFFFFFFFFFFFFFFFFFFFFFFFFFFFFFFFFFFFFFFFFFFFFFFFFFFFFFFFF:FFFFFFFFFF:FFFFFFFFFFFFFFFFFFFFFFF:FFFFFFFFFF:F:FFFFFFFFFFFF:FF:FF:FFFFFFFFFFFFF:FFFFFFFFFFF::,:FFFFFFFFFFFFFFFFF:FFFF:FFFFFFFFFFFFFFFFFFFFFFFFFFFF:FFFFFFFFFF,FFFFFFF,FFFF:FFFF
@A00769:42:HV3CFDRXX:1:2101:29875:16125 1:N:0:TCCTGGTTGT+TGCCGGTCAG
GTGTCAGCAGCCGCGGTAATACGTATGTTCCAAGCGTTATCCGGATTTATCGGGCGTAAAGCGAGCGCAGACGGTTATTTAAGTCTGAAGTGAAAGCCCTCAGCTCAACTGAGGAATTGCTTTGGAAACTGGATGACTTGAGTGCAGTAGAGGAAAGTGGAACTCCATGTGTAGCGGTGAAATGCGTAGATATATGGAAGAACACCAGTGGCGAAGGCGGCTTTCTGGACTGTAACTGACGTTGAGGCTCG
+
FFFFFFFFFFFFFFFFFFFFFFFFFFFFFFFFFFFFFFFFFFFFFFFFFFFFFFFFFFFFFFFFFFFFFFFFFF:FFFFFF:FFFFFFFFFFFFFFFFFFFFFFFFFFFFFFFFF::FFFFFFF:FFFFFFFFFFFFFFFFFFFFFFFFFFFFFFFFFFFFFFFFF:FFFFFFFFFFFFFFFFFFFFFFFFFFFFFFFFFFFFFFFFFFFFFFFFFFFFFFFF:F:FFFFFFFFFFFFFFFFFFFFFFFF,
@A00769:42:HV3CFDRXX:1:2101:8847:16157 1:N:0:TCCTGGTTGT+TGCCGGTCAG
GTGTCAGCAGCCGCGGTAATACGTATGTTCCAAGCGTTATCCGGATTTATTGGGCGTAAAGCGAGCGCAGACGGTTATTTAAGTCTGAAGTGAAAGCCCTCAGCTCAACTGAGGAATTGCTTTGGAAACTGGATGACTTGAGTACAGTAGAGGAAAGTGGAACTCCATGTGTAGCGGTGAAATGCGTAGATATATGGAAGAACACCAGTGGCGAAGGCGGCTTTCTGGACTGTAACTGACGTTGAGGCTCG
+
FFFFFFFFFFFFFFFFFFFFFFFFFFFFFFF,FFFFFF:FFFFFFF:,FFFFFFFFFFFFFFFFFFFFFFFFFFFFFFFFFFFFFFFFFFFFFFFFFFFFFFFFFFF:FFFFFF:FF,:FFFFFFFFFF:FFFFFFFFFFFFFFFFFF:FFFFF:F::FFF:FFFFFFFFFFFFFFFFFFFFFFFFFFFF:F:FF:FFFFFFFFFFFF:F:FFFFFFFFFFFFFFFFFFFFFFFFFFFFF,FFFFF:FFF:
@A00769:42:HV3CFDRXX:1:2101:22562:16203 1:N:0:TCCTGGTTGT+TGCCGGTCAG
GTGTCAGCCGCCGCGGTAATACGTATGTTCCAAGCGTTATCCGGATTTATTGGGCGTAAAGCGAGCGCAGACGGTTATTTAAGTCTGAAGTGAAAGCCCTCAGCTCAACTGAGGAATTGCTTTGGAAACTGGATGACTTGAGTGCAGTAGAGGAAAGTGGAACTCCATGTGTAGCGGTGAAATGCGTAGATATATGGAAGAACACCAGTGGCGAAGGCGGCTTTCTGGACTGTAACTGACGTTGAGGCTCG
+
FFFFFFFFFFFFFFFF:FFFFFFFFFFFFFFFFFFFFFFFFFFFFF,FFFFFFFFFFFFFFFFFFFFFFFFFFFFFFFFFFFFFFFFFFFFFFFFFFFFFFFFFFFFFFFFFFFFFFFFF:FFFFFFFFFFFFFFFFFFFFFFFFFFFFFFFFFFFFFFFFFFFFFFFFFFFFFFFFFFFFFFFFFFFFFFFFFFFFFFFFFFFFFFFFFFFFFF:FF:FFF::F:F,FFF:F:FFFFFF,FFFFFFFFF:
@A00769:42:HV3CFDRXX:1:2101:4246:16266 1:N:0:TCCTGGTTGA+TGCCGGTCAG
GTGCCAGCAGCCGCGGTAATACGTAGGTCCCGAGCGTTGTCCGGATTTATTGGGCGTAAAGCGAGCGCAGGTGGTTTATTAAGTCTGGTGTAAAAGGCAGTGGCTCAACCATTGTATGCATTGGAAACTGGTAGACTTGAGTGCAGGAGAGGAGAGTGGAATCCCATGTGTAGCGGTGAAATGCGTAGATATATGGAGGAACACCGGTGGCGAAAGCGGCTCTCTGGCCTGTAACTGACACTGAGGCTCGA
+
FFFFFFFFFFFFFFFFFFFFFFFFFFFFFFFFFFFFFFFFFFFFFFF:FFFFFFFFFFFFFFFFFFFFFFFFFFFFFFFFFFFFFFFFFFFFFFFFFFFFFFFFFFFFFFFFFF:FFFFFFFFFFFFFFFFF::FFFFFFFFFFFFFFFFFFFFFFFFFFFFFFFFF:FFFFFFFFFFF:FFFFFFFFFF:FFFFFFFFF,FFFFFFFFFFFFFFFFFFFFFFFFF:FFFFFFFFFFFFFFFF,F,FFFF:
@A00769:42:HV3CFDRXX:1:2101:7482:16266 1:N:0:TCCTGGTTGT+TGCCGGTCAG
GTGTCAGCAGCCGCGGTAATACGTAGGTGGCAAGCGTTATCCGGATTTATTGGGCGTAAAGGGAACGCAGGCGGTCTTTTAAGTCTGATGTGAAAGCCTTCGGCTTAACCGGAGTAGTGCATTGGAAACTGGGAGACTTGAGTGCAGAAGAGGAGAGTGGAACTCCATGTGTAGCGGTGAAATGCGTAGATATATGGAAGAGCACCAGTGGCGAAAGCGGCTCTCTGGTCTGTAACTGACGCTGAGGTTCG
+
FFFFFFFFFFFFFFFFFF:FFFFFFF:FFFFFFFFFFFFFFFFF:FFFFFFFFFFFFFFFFFFF:FFFFFFFFFFFFFFFFFFFFFFFFFFFFFFFFFFFF:,FFFFFFFFF:FFFF:FFFFF:FFFFFFFFFFFFFF:FFFFFFF:FFFFFFFFFFFFF:FFFFFFFFFF:FFFFFFFFFFFFFFFF:FFFFFF,FFFFFFF:F,FF:F,FFFFFFFFFFFFFFF::FFFFFFFFFFFF:F:F:F,FFF,
@A00769:42:HV3CFDRXX:1:2101:16667:16266 1:N:0:TCCTGGTTGT+TGCCGGTCAG
GTGCCAGCAGCCGCGGTAATACGGAGGGAGCTAGCGTTGTTCGGAATTACTGGGCGTAAAGCGCACGTAGGCGGCTTATCAAGTCAGGGGTGAAATCCCGGAGCTCAACCCCGGAACTGCCCTTGAAACTGGCAAGCTAGAATCTTGGAGAGGTCAGTGGAATTCCGAGTGTAGAGGTGAAATTCGTAGATATTCGGAAGAACACCAGTGGCGAAGGCGACTGACTGGACAAGAATTGACGCTGAGGTGCG
+
FFFFFFFF:FFFFFFFFFFFFFFFFFFFFF:F:FFFFFFFFFFFFFFFFFFFFFFFFFFFFFFFFFFF:FFFFFFFFFFFFFFFFFFFFFFFFFFFFFFFFFFFFFFFFFFFFFFFFFFFFF:FFFFFFFFFFFFFFFFFFF:FFFFFFFFFFFFFFFFFFFFFFFFFFFFFFFFFFFFFFFFFF:FFFFFF:FF:FFF:::,F::FFF,FFFFFFFFFFFFFFF:FFFFFFF,FF,:FFF,F:FFFFF,F
@A00769:42:HV3CFDRXX:1:2101:23294:16282 1:N:0:TCCTGGTTGT+TGCCGGTCAG
GTGTCAGCCGCCGCGGTAATACGTAGGGGGCAAGCGTTATCCGGATTTACTGGGTGTAAAGGGAGTGTAGGCGGGATGGTAAGTTAGGTGTGAAATGCGGAGGCTCAACCTCCGAGCTGCACTTAAAACTGCTGTTCTTGAGTGAAGTAGAGGTTGGCGGAACTCCATGTGTAGCGGTAAAATGCGTAGAGATATGGAAGAACACCAGTGGCGAAGGCGGCCGCCTGGACTGAAACTGACGCTCAGGCACG
+
F:FFFFFFFFFFFFFFFFFFFFFFFFFFFFFFFFFFFFFFFFFFFFFFFFFFFFFFFFFFFFFFFFFFFFFFFFFFFFFFFFFFFFFFFFFFFFFFFFFFFFFFFFFFFFFFFFFFFFFFFFFFFFFFFFFFFFFFFFFFFFFFF:FFFFFFFFFF:FFFF,FFFFFFFFFFFFFFFFFF:FFFFFFFFFFFFFFFFFF,FFFFFFFFFF:FF:FFFFFFFFFF:FFFFFFFFFFFFFFF:FFFFF,FFF,
@A00769:42:HV3CFDRXX:1:2101:32181:16297 1:N:0:TCCTGGTTGT+TGCCGGTCAG
GTGTCAGCAGCCGCGGTAATACGTATGTTCCAAGCGTTATCCGGATTTATTGGGCGTAAAGCGAGCGCAGACGGTTATTTAAGTCTGAAGTGAAAGCCCTCAGCTCAACTGAGGAATTGCTTTGGAAACTGGATGACTTGAGTGCAGTAGAGGAAAGTGGAACTCCATGTGTAGCGGTGAAATGCGTAGATATATGGAAGAACACCAGTGGCGAAGGCGGCTTTCTGGACTGTAACTGACGTTGAGGCTCG
+
FFFFFFFFFFFFFFFFFFFFFFFFFFFFFFFFFFFFFF,FFFFFFFFFF:FFFFFFFFFFFFFFFFFFFF:FFF:FFFFFFFFFF:F:FFFFFFFFFFFFFFFFFFFFFFFFFFF,FFFF:FFFFFFFFFFFFFFFFF:FFFFFFFFFFFFFF::FFFFFF:FFFFFFFFFFFFFFFFFFFFFFFF:FFFF:F:FF:F,FFFFFFFFFFFFFFF:FFFFFFF:FFFFFFFFFFFFFFFFFFFFFFFFF:FF
@A00769:42:HV3CFDRXX:1:2101:12509:16329 1:N:0:TCCTGGTTGT+TGCCGGTCAG
GTGCCAGCCGCCGCGGTAATACGTAGGGTGCAAGCGTTATCCGGATTTATTGGGCGTAAAGGGCTCGTAGGCGGTTCGTCGCGTCCGGTGTGAAAGTCCATCGCTTAACGGTGGATCCGCGCCGGGTACGGGCGGGCTTGAGTGCGGTAGGGGAGACTGGAATTCCCGGTGTAACGGTGGAATGTGTAGATATCGGGAAGAACACCAATGGCGAAGGCAGGTCTCTGGGCCGTTACTGACGCTGAGGAGCG
+
FFFFFFFFFFFFFFFFFFFFFFFFFFFFFFFF:FFFFFFFFFFFFFFFFFFFFFFFFFFFFFFFFFFFFFFFFFFFFFFFFFFFFFFFFFFFFFFFFFFFFFFFFFFFFFFFFFFFFFFFFFFFFFF:FFFFFFFFFFFFFFFFFFFFFFFFFFFFFFFFF:FFFFFFFFFFFFFFFFFF,,FFFFF:F:FFFFFFF:FFFFFFFF,FF:FFFFFFFFFF,FFFF::FFFFFFFF,FFFFFFFFFFFFFFF
@A00769:42:HV3CFDRXX:1:2101:29387:16376 1:N:0:TCCTGGTTGT+TGCCGGTCAG
GTGTCAGCAGCCGCGGTAACCCCATGGCGCAGTAGAAACCCCCGTAGTCC
+
FFFFFF:FFFFFFFF:FFFFFFFFFFFFFF:,FFFFFFFFFFFFFFFFFF
@A00769:42:HV3CFDRXX:1:2101:29197:16423 1:N:0:TCCTGGTTGT+TGCCGGTCAG
GTGCCAGCCGCCGCGGTAATCCATTAGATACCCCTGTAGTCC
+
:FFF:FF:FFF:F:,F:FFFFFF,:FFFFF:::,FFFFFFF,
@A00769:42:HV3CFDRXX:1:2101:10484:16454 1:N:0:TCCTGGTTGT+TGCCGGTCAG
GTGCCAGCAGCCGCGGTAACCAAACAGTAACGGATGGTATTAGATACCCGCGTAGTC
+
FFFFF:FF:FFFFFFFFFFFFFFFFFFFFFFFFFFFFF,,FFFFFFFFFFFFFFFFF
@A00769:42:HV3CFDRXX:1:2101:22598:16485 1:N:0:TCCTGGTTGT+TGCCGGTCAG
GTGCCAGCAGCCGCGGTAATACGTAGGTGGCAAGCGTTATCCGGATTTATTGGGCGTAAAGAGAACGCAGGCGGTCTTTTAAGTCTGATGTGAAAGCCTTCGGCTTAACCGGAGTAGTGCATTGGAAACTGGGAGACTTGAGTGCAGAAGAGGAGAGTGGAACTCCATGTGTAGCGGTGAAATGCGTAGATATATGGAAGAACACCAGTGGCGAAAGCGGCTCTCTGGTCTGTAACTGACGCTGAGGTTCG
+
FFFFFFFFFFFFFFFFFFFFFFFFFFFFFFFFFFFFFFFFFFFFFFFFFFFFFFFFFFFFFFFFFFFFFFFFF:FFFFFFFFFFFFFFFF:FFFFFFFFFFFFFFFFFFFFFFFFFFFFFFFFFFFFFFFF:FFFFF:FFFFFFFFFFFFFFFFFFFFFFFFFFFFFFFFFFFFFFFFFFFFFFFFF,FFFFFFFFFFFFFFFFFFFFFF,FFFFFFF,FFFFFFFFFFFFFFFFFFFFF,FFFFF:FFF:
@A00769:42:HV3CFDRXX:1:2101:3061:16532 1:N:0:TCCTGGTTGT+TGCCGGTCAG
GTGCCAGCAGCCGCGGTAATACGTATGTTCCAAGCGTTATCCGGATTTATTGGGCGTAAAGCGAGCGCAGACGGTTATTTAAGTCTGAAGTGAAAGCCCTCAGCTCAACTGAGGAATTGCTTTGGAAACTGGATGACTTGAGTGCAGTAGAGGAAAGTGGAACTCCATGTGTAGCGGTGAAATGCGTAGATATATGGAAGAACACCAGTGGCGAAGGCGGCTTTCTGGACTGTAACTGACGTTGAGGCTCG
+
FFFFFFFFFFFFFFFFFFFFFFFFFFFFFFFFFFFF:FFFFFFFFFFF:FFFFFFFFFFFFFFFFFFFFFFFFFFFFFFFFFFFFFFFFFFFFFFFFFFFFFFFFFFFFFFFFFFFFFFFFFFFF::FFFFFFFFFFFFFFFFFFFFFF:FFFFFFF:FFFFFFFFFFFFFFFFFFFFFFFFFFFFFFFFFFFFFFFFFFFFFFFFFFFFFF::FFFFFFFFFFFFFFFFFFFF,FFF:FFFFFFFFFFF:
@A00769:42:HV3CFDRXX:1:2101:11397:16595 1:N:0:TCCTGGTTGT+TGCCGGTCAG
GTGCCAGCAGCCGCGGTAATACGTAGGGGGCAAGCGTTGTCCGGAATGACTGGGCGTAAAGGGAGTGTAGGCGGCCTTTTAAGTTATATGTGAAAGCCCCCGGCTTAACCGAGGAACTGCATATAAAACTGGAGGGCTGGAGTGCAGGAGAGGTAAGCGGAATTTCTAGTGTAGCGGTGGAATGCGTAGATATTAGGAAGAACACCGGAGGCGAAGGCGGCTTACTGGACTGTAACTGACGCTGAGGCTCG
+
FFFFFFFFFFFFFFFFFFFF:FFFFFFFFFFFFFFFFFFFFFFFFFFFFFFFFFFFFFFFFFFFFFFFFFFFFFFFFFFFFFFFFFFFFFFFFFFFFFFFFFFFFFFFFFFFFFFFFFFF:FFFFFF:,FFFFFFFF:FFFFFFFFFFFFFFFFFFFFFFF:F,FFFF:FFFFFFFFFFFF:FFFFFFFFF,F,FFFFFFFFFFFFF:FFFFFF,FFFFFFFF,,FFFF,FFFFFFFFFF:FFFFFFFFFF
@A00769:42:HV3CFDRXX:1:2101:22028:16626 1:N:0:TCCTGGTTGT+TGCCGGTCAG
GTGTCAGCCGCCGCGGTAATACGTATGTTCCAAGCGTTATCCGGATTTATTGGGCGTAAAGCGAGCGCAGACGGTTATTTAAGTCTGAAGTGAAAGCCCTCAGCTCAACTGAGGAATTGCTTTGGAAACTGGATGACTTGAGTGCAGTAGAGGAAAGTGGAACTCCATGTGTAGCGGTGAAATGCGTAGATATATGGAAGAACACCAGTGGCGAAGGCGGCTTTCTGGACTGTAACTGACGTTGAGGCTCG
+
FFFFFFFFFFFFFFFFFFFFFFFFFFFFFFFFFFFFFF:FFFFFFFFFFFFFFFFFFFFFFFFFFFFFFFF:FFFF:FFFFFFFFFF:FFFFF:FFFFFFFFFFFFFFFFF,FFF:FF:FFFFFFFFFFFFFFFFFFFFFFFFFFFFFFFFFFFFFFFFFFF:FFFFF:FFFF,FFFFFFFFFFFF:,FF,F:FFFFFFFFFFFFFF:FF,FFFFFFFFFFFFFFFFFFFFFFFFFFFFF,FF,FFFFFF,
@A00769:42:HV3CFDRXX:1:2101:28546:16642 1:N:0:TCCTGGTTGT+TGCCGGTCAG
GTGTCAGCCGCCGCGGTAATACGTAGGTGGCGAGCGTTATCCGGAATGATTGGGCGTAAAGGGTGCGTAGGCGGCCTGCTAAGTCTGGAGTGAGAGGTACCGGCTCAATCGGTACAGGCTCTGGAAACTGGCGGGCTAGAGAGCAGGAGAGGGCGGTGGAACTCCATGTGTAGCGGTGAAATGCGTAGATATATGGAAGAACACCAGTGGCGAAGGCGGCTTTCTGGACTGTAACTGACGTTGAGGCTCGA
+
FFFFFFFFFFFFFFFFFFFFFFFFFFFFFFFFFFFFFF:FFFFFFFFFF:FFFFFFF:FFFFFFFFFFF:FFFFFFFFFF:FFFFFFFFFFFFFFFFFFFFFFFFFFFFFFFFFFFFFFFFFFFFFFFFFFFFFFFFFFFFFFFFFFFFFFFFFFFFFFF,FFFFFFFFFFF:FFFFFFFFFFFFF:FFFFFFFFFFFFFFFFFFFFFFFFFFFFFFF:FFFFFF:FFFFF::FFFFFF:FFFFFF:FFFF
@A00769:42:HV3CFDRXX:1:2101:2691:16673 1:N:0:TCCTGGTTGT+TGCCGGTCAG
GTGCCAGCAGCCGCGGTAAATTAGAAACCCTGGTAGTCCCTGTCTCTATACACATCTCCGAGCCCACGAGACTCCTGGTTGTATCTCGTATGCCGTCTTCTGCTTGAAAAGGGGGGGGGGGGGGGGGGGGGGGGGGGGGGGGGGGGGGGGGGGGGGGGGGGGGGGGGGGGGGGGGGGGGGGGGGGGGGGGGGGGGGGGGGGGGGGGGGGGGGGGGGGGGGGGGGGGGGGGGGGGGGGGGGGGGGGGGGGGG
+
FFFFFFFFFFFFFFFFFFFFFFFFFFFFFFFFFFFFFFFFFFFFFFFFFFFFFF:FFFFFFFFFFFFFFFFFFF:FFFFFFFFFF::FFFFFF:FFFFF,FFFF:FFF,,,,:,FFFFFFFFFFFFFFFFFFFFFFFFFFFFFFFFFFFFFFFFFFFFFFFFFFFFFFFFFFFFFFFFFFFFFFFFFFFFFFFFFFFFFFFFFFFFFFFFFFFFFFFFFFFFFFFFFFFFFFFFFFFFFFFFFFFFFFFFF
@A00769:42:HV3CFDRXX:1:2101:30237:16689 1:N:0:TCCTGGTTGT+TGCCGGTCAG
GTGTCAGCCGCCGCGGTAATACGTAGGGTCCAAGCGTTAATCGGAATTACTGGGCGTAAAGCGTGCGCAGGCGGTTGTGCAAGACCGATGTGAAATCCCCGGGCTTAACCTGGGAATTGCATTGGTGACTGCACGGCTAGAGTGTGTCAGAGGGGGGTAGAATTCCACGTGTAGCAGTGAAATGCGTAGAGATGTGGAAGAACACCGATGGCGAAGGCAGCCTCCTGGGACGCAACTGACGCTCATACACG
+
:FFFFFFFFFFFFFFFFFFFFFF:FFFFFFFFFFFFF:FFFFFFFFFFFFFFFFFFFFFFFFF:F:FFFFFFFF,,FFFFFFFFFFFFFF:FFF:FFFFFFFFFF:FFFFFFFFFFFFFFFF:FFF:FFF:FFFF,FFFFF:F::FFFFFF:F,:FFFFFFFFFFFFFFFFFFFFFFFFFFFFFFFFFFF:FFFFFFFFFF:FFFFFFF:FFFFFF:FFFFFFFFFFFFFFF:FFFFFFFFFFFFFFFFF:
@A00769:42:HV3CFDRXX:1:2101:16495:16720 1:N:0:TCCTGGTTGT+TGCCGGTCAG
GTGCCAGCCGCCGCGGTAATTAGAAACCCTGGTAGTCC
+
FFFFFFFFFFFFFFFF:F:FF,FFF:FFFFFFFFFFFF
@A00769:42:HV3CFDRXX:1:2101:15185:16736 1:N:0:TCCTGGTTGT+TGCCGGTCAG
GTGTCAGCCGCCGCGGTAAGTAGAAACCCCAGTTAGTCC
+
FFFFFFFFFFFFFFFFFFF,FFFFFFFFFFFFFFFFFFF
@A00769:42:HV3CFDRXX:1:2101:16523:16736 1:N:0:TCCTGGTTGT+TGCCGGTCAG
GTGTCAGCCGCCGCGGTAATACGTATGTTCCAAGCGTTATCCGGATTTATTGGGCGTAAAGCGAGCGCAGACGGTTATTTAAGTCTGAAGTGAAAGCCCTCAGCTCAACTGAGGAATTGCTTTGGAAACTGGATGACTTGAGTGCAGTAGAGGAAAGTGGAACTCCATGTGTAGCGGTGAAATGCGTAGATATATGGAAGAACACCAGTGGCGAAGGCGGCTTTCTGGACTGTAACTGACGTTGAGGCTCG
+
FFFFFFFFFFFFFFFFFFFFFFFFFFFFFFF,FFFF:F::FFFFFF::FFFFFFFFFFFFFFFFFFFFFFFFFFF:FFFFFFFFFFFFFFFFFFFFFFFFFFFFFFFFFFFFFFFFFFFF:FFFFFFFFFFFFFFFFFFFFFFFFFF:FFFFFFFFFFFFFFFFFFFFFFFF,FFFFFFFFFFFFFFFFFFF::FFFFFFFFFFFFFFF:,FFFFFFF:FFFFFF::FFFFFFFFFFFFFFFFFFF,FFF,
@A00769:42:HV3CFDRXX:1:2101:10022:16814 1:N:0:TCCTGGTTGT+TGCCGGTCAG
GTGCCAGCCGCCGCGGTAATTAGATACCCCCGTAGTCCCTGTCCTTATACACATCTCCGAGCCCACGAGACTCCTGGTTGTATCTCGTATGCCGTCTTCTGCTTGAAAAGGGGGGGGGGGGGGGGGGGGGGGGGGGGGGGGGGGGGGGGGGGGGGGGGGGGGGGGGGGGGGGGGGGGGGGGGGGGGGGGGGGGGGGGGGGGGGGGGGGGGGGGGGGGGGGGGGGGGGGGGGGGGGGGGGGGGGGGGGGGGG
+
FFFFFFFFFFFFFFFFF:F,FFFFFFFFFFFFFFFFFFFFFFFFFFFFFFFFFFFFFFFFFFFFFFFFFFFFFFFFFFFFFFFF,FFFFFFFFFFFFF:FF:,FF,:,,,,:FFFFFFFFFFFFFFFFFFFFFFFFFFFFFFFFFFFFFFFFFFFFFFFFFFFFFFFFFFFFFFFFFFFFFFFFFFFFFFFFFFFFFFFFFFFFFFFFF:FFFFFFFFFFFFFFFFFFFFFFFFFFFFFFFFFFFFFFFF:
@A00769:42:HV3CFDRXX:1:2101:11162:16814 1:N:0:TCCTGGTTGT+TGCCGGTCAG
GTGTCAGCAGCCGCGGTAATACGTATGTTCCAAGCGTTATCCGGATTTATTGGGTGTAAAGCGAGCGCAGACGGTTATTTAAGTCTGAAGTGAAAGCCCTCAGCTCAACTGAGGAATTGCTTTGGAAACTGGATGACTTGAGTGCAGTAGAGGAAAGTGGAACTCCATGTGTAGCGGTGAAATGCGTAGATATATGGAAGAACACCAGTGGCGAAGGCGGCTTTCTGGACTGTAACTGACGTTGAGGCTCG
+
FFFFF:FFFFFFFFFFFFFFFFFFFFF::F::FFFFFF,FFFFFFFFFFFFFF::FFFFFFFFFFFFFFFFFF:FFFFFFF:FF:,F:FFFFF:FFFFFFF,FFFFF:FFFFFFFFFFFFF:FFFFFFFFFFFFF:FFFFFFF:F,FFFFFFFF:FFFFF:FFFFFF:FFFFFFFFFFFFF,F:FFF,FFFFFFFFFF:FFFFFFFFFFFFFF:FFFFFFFFFFFFFFFFFFFF,FFFF,F,FFFF::FF,
@A00769:42:HV3CFDRXX:1:2101:25789:16814 1:N:0:TCCTGGTTGT+TGCCGGTCAG
GTGTCAGCCGCCGCGGTAATACGTATGTTCCAAGCGTTATCCGGATTTATTGGGCGTAAAGCGAGCGCAGACGGTTATTTAAGTCTGAAGTGAAAGCCCTCAGCTCAACTGAGGAATTGCTTTGGAAACTGGATGACTTGAGTGCAGTAGAGGAAAGTGGAACTCCATGTGTAGCGGTGAAATGCGTAGATATATGGAAGAACACCAGTGGCGAAGGCGGCTTTCTGGACTGTAACTGACGTTGAGGCTCG
+
FFFFFFFFFFFFFFFFFFFFFFFFFFF:FFF,FFFFFF,:FFFFFFFFFFFFFFFFFFFFFFFFFFFFFFFFFFFFFFFFFFFFFFFFFFFFFFFFFFFFFFFFFFFFFFFFFFFFFF:FFFFF,F:FFFFFFFFFFFFFFFFFFFFFFFFFFFFFF::FFFFFFFFFFF:FFFFFFFFFFFFFFFFFFFFFFFFFFFFF:FFFFFFFFF:FFFFFFFFFFFFFFFFFFFF:FFFFFFFF:,FFFFFFFF,
@A00769:42:HV3CFDRXX:1:2101:22128:16830 1:N:0:TCCTGGTTGT+TGCCGGTCAG
GTGCCAGCAGCCGCGGTAATACGTATGTTCCAAGCGTTATCCGGATTTATTGGGCGTAAAGCGAGCGCAGACGGTTATTTAAGTCTGAAGTGAAAGCCCTCAGCTCAACTGAGGACTTGCTGTGGAAACTGGATGACTTGAGTGCAGTAGAGGAAAGTGGAACTCCATGTGTAGCGGTGAAATGCGTAGATATATGGAAGAACACCAGTGGCGAAGGCGGCTTTCTGGACTGTAACTGACGTTGAGGCTCG
+
FFFFFFFFFFFFFFFFFFFFFFFFFFFFFFF:FFFFFFFFFFFFFFFFFFFFFFFFFFFFFFFFFFFFFFFFFFF:FFFFFFFFFFFFFFFFFFFFFFFFFFFFFFFFFFFFFFF:FFFFF,FFFFFFFFFFFFFFFFFFF:FFFFFFFFFFFFFF:FFFFFFFFFFFFFFFFFFFFFFFFFFFFFFFF::FFFFFF,FFF:FFFFFF:FFFFFFFFFFFFFFFFFFFF:F:FF:FFFFFFFFFFFFFFFF
@A00769:42:HV3CFDRXX:1:2101:1036:16845 1:N:0:TCCTGGTTGT+TGCCGGTCAG
GNGCCAGCAGCCGCGGTAATACGGAGGATTCAAGTGTTATCCGGATTTATTGGGTTTAAAGGGTGCGTAGGCGGTCGGATAAGTTAGAGGTGAAATCCCGAGGCTCAACTTCGGAATTGCCTCTGATACTGGTCGGCTAGAGAGTAGTTGCGGTAGGCGGAATGTATGGTGTAGCGGTGAAATGCTTAGAGATCATACAGAACACCGATTGCGAAGGCAGCTTACCAAGCTACTTCTGACGTTGAGGCACG
+
F#FFFFFFFFFFFFFFFFFFFFFFFFFFFFFFFFFFFFFFFFFFFFFFFFFFFFFFFFFFFFFFFFFFFFFFFFFFFFFFFFFFFFFFFFFFFFFFFFFFFFFFFFFFFFFFFFFFFFFFFFFFFFFFFFFFFFFFFFFFFFFFFFFFFFFFFF:F:FFFFFFFFFFFFFFFFFFFFFFFFFFF:FFFFFF:FFFFFFFF,F,FFFFFFFFFFFFFFFFFFFFF,FFFFFFFFFFFFFFFFFF:FFFF::F
@A00769:42:HV3CFDRXX:1:2101:30011:16861 1:N:0:TCCTGGTTGT+TGCCGGTCAG
GTGTCAGCCGCCGCGGTAATACGTAGGGTGCAAGCGTTAATCGGAATTACTGGGCGTAAAGCGTGCGCAGGCGGTTCGCTAAGACAGATGTGAAATCCCCGGGCTTAACCTGGGAACTGCATTTGTGACTGGCGGGCTAGAGTATGGCAGAGGGGGGTAGAATTCCACGTGTAGCAGTGAAATGCGTAGAGATGTGGAGGAATACCGATGGCGAAGGCAGCCCCCTGGGCCAATACTGACGCTCATGCACG
+
FFFFFFFFFFFFFFFFFFFFFFFF:FFFFFFFFFFFFFFFFFFFFFFFFFFFFFFFFFFFFFFFFFFFFFFFFFFFFFFFFFFFF:FFFFFFFFFFFFFFFFFFFFFFFFFFFFFFFFFFFFFFFFF:FFFFF:FFFFFFFFFFFF:FFFFFFFFFFF:FFFFFFFFFFFFF,FFFFFFFF:F:FFFFFFFFFFFFFFFFFFFFFFFFFF,FFFFFFFFFFFFFFFFFFFFF:FFFFFFF:F:FFFFFFF:
@A00769:42:HV3CFDRXX:1:2101:25834:16892 1:N:0:TCCTGGTTGT+TGCCGGTCAG
GTGCCAGCAGCCGCGGTAATACGTATGTTCCAAGCGTTATCCGGATTTATTGGGCGTAAAGCGAGCGCAGACGGTTATTTAAGTCTGAAGTGAAAGCCCTCAGCTCAACTGAGGAATTGCTTTGGAAACTGGATGACTTGAGTGCAGTAGAGGAAAGTGGAACTCCATGTGTAGCGGTGAAATGCGTAGATATATGGAAGAACACCAGTGGCGAAGGCGGCTTTCTGGACTGTAACTGACGTTGAGGCTCG
+
FFFFFFFFFFFFFFFFFFFFFFFFFFFFFFFFFFFFFF:FFFFFFFFFFFFFFFFFFFFFFFF:FFFFFF,FFFFFFFFFFFF:FFFFFFFFFFF:FFFFFFFFFFFFFFFFFFFFFFFFFFFFFFFFFFFFFFF:FFFFFFFFFFF:FFFFFFFFFFFFF:FFFFFFFFFFFFFFFFFFFFFFFFFFFFFFFFFF,FFFFFFFFFFFFFFFFFFFFFFFFF:FFFFF:,FFFFFFFFFF:,FFFF,:FF:
@A00769:42:HV3CFDRXX:1:2101:26838:16908 1:N:0:TCCTGGTTGT+TGCCGGTCAG
GTGTCCAGCAGCCGCGGTAATACGTATGTTCCAAGCGTTATCCGGATTTATTGGGCGTAAAGCGAGCGCAGACGGTTATTTAAGTCTGAAGTGAAAGCCCTCAGCTCAACTGAGGAATTGCTTTGGAAACTGGATGACTTGAGTGCAGTAGAGGAAAGTGGAACTCCATGTGTAGCGGTGAAATGCGTAGATATATGGAAGAACACCAGTGGCGAAGGCGGCTTTCTGGACTGTAACTGACGTTGAGGCT
+
FFFFFFFFFFFFFFFFFFFFFFFFFFFFFFFFFFFFFFFFFFFFFFFFFFFFFFFFFFFFFFFFFFFFFFFFFFFFFFFFFFFF:FFFFFFFFFFFFFFFFFFFFFFFFFFFFFFFFFFFFFFFFFFFFFFFFFFFFFFFFFFFFFFFFFFFFFFFFFFFFFFFFFFFFFFFFFFFFFFFFFFFFFFFFFFFFFFFFFFFFFFFFFFFFFFFFFFFFFFFFFFFFFFFFFFFF:FFFF:FFFFFF:FFF:
@A00769:42:HV3CFDRXX:1:2101:11532:16955 1:N:0:TCCTGGTTGT+TGCCGGTCAG
GTGTCAGCCGCCGCGGTAATACGTATGTTCCAAGCGTTATCCGGATTTATTGGGCGTAAAGCGAGCGCAGACGGTTATTTAAGTCTGAAGTGAAAGCCCTCAGCTCAACTGAGGAATTGCTTTGGAAACTGGATGACTTGAGTGCAGTAGAGGAAAGTGGAACTCCATGTGTAGCGGTGAAATGCGTAGATATATGGAAGAACACCAGTGGCGAAGGCGGCTTTCTGGACTGTAACTGACGTTGAGGCTCG
+
FFFFFFFFFFFFFFFFFFFFFFFFFFFFFFFFFFFFFFFFFFFFFFFFFFFFFFFFFFFFFFFFFFFFFFFFFFFFFFFFFFFFFFFFFFFFFFFFFFFFFFFFFFFFFFFFFFFFFFF:FFFFFFFFFFFFFFFFFFFFFFFFFFFFFFFFFFFFFFFFFFFFFFFFFFFFFFFFFFFFF:FFFFFFFFFFFFFFFFFFFFFFFFFFFFFFFFFFFFFFFFFFFFFFFFFFFFFFFFFFFFFFFFFFFF,
@A00769:42:HV3CFDRXX:1:2101:2356:16971 1:N:0:TCCTGGTTGT+TGCCGGTCAG
GTGCCAGCCGCCGCGGTAATACGTAGGTGGCAAGCGTTGTCCGGATTTATTGGGCGTAAAGCGAGCGCAGGCGGTTTCTTAAGTCTGATGTGAAAGCCCCCGGCTCAACCGGGGAGGGTCATTGGAAACTGGGAGACTTGAGTGCAGAAGAGGAGAGTGGAATTCCATGTGTAGCGGTGAAATGCGTAGATATATGGAGGAACACCAGTGGCGAAGGCGGCTCTCTGGTCTGTAACTGACGCTGAGGCTCG
+
:FFFFFFFFFFFFFFFFFFFFFFFFFFFFFFFFFFFFFFFFFFFFFFFFFFFFFFFFFFFFFFFFFFFFFFFFFFFFFFF:FFFFFFFFFFFFFFFFFFFFFFFFFF:,:FFFFFFFFFFFFFFFFF:F,FFFFFFFFFFFFFFF:FF:FFFFFFFFFFFFFFFF:FFFFFF:FFFFFFFFFFFFFFFFFFFFFFFFFF:F,,FFFFFFF:FFFF:FFFFFFFFFFFFFF:,F,FFF,:F,:F,FF,,FF,
@A00769:42:HV3CFDRXX:1:2101:17544:16971 1:N:0:TCCTGGTTGT+TGCCGGTCAG
GTGCCAGCCGCCGCGGTAATTAGAAACCCTGGTAGTCC
+
FFFFFFFFFFFFFFFFF,,FFFFFFFFFFFFFFFFFFF
@A00769:42:HV3CFDRXX:1:2101:11261:17018 1:N:0:TCCTGGTTGT+TGCCGGTCAG
GTGCCAGCAGCCGCGGTAATACGTATGTTCCAAGCGTTATCCGGATTTATTGGGCGTAAGGCGAGCGCAGACGGTTATTTAAGTCTGAAGTGAAAGCCCTCAGCTCAACTGAGGAATTGCTTTGGAAACTGGATGACTTGAGTGCAGTAGAGGAAAGTGGAACTCCATGTGTAGCGGTGAAATGCGTAGATATATGGAAGAACACCAGTGGCGAAGGCGGCTTTCTGGACTGTAACTGACGTTGAGGCTCG
+
FFFFF:FFFFFFFFFFFFFFFFFFFFFFFFFFFFFFFF,FFFFFFFF:FFFFFFFFFFFFFFFFFFFFFFFFFFFFFFFFFFFFFFFF:FFFFFFFFFFFFFFFFFFFFFFFFFFFFFF:FFFFFFFFFFFFFFFFFFFFFFFFFFFFFFFFFFFFFFFF::FFFFFFFFFFFFF:FFFFFFFFFFFFFFF:FF:FFFFFFFFFFF:FFFFFFFFFFFFFFFFFFFFF:FFFFFF:FFFFF:FFFFF,FF,
@A00769:42:HV3CFDRXX:1:2101:21124:17065 1:N:0:TCCTGGTTGT+TGCCGGTCAG
GTGTCAGCCGCCGCGGTAATACGTATGTTCCAAGCGTTATCCGGATTTATTGGGCGTAAAGCGAGCGCAGACGGTTATTTAAGTCTGAAGTGAAAGCCCTCAGCTCAACTGAGGAATTGCTTTGGAAACTGGATGACTTGAGTGCAGTAGAGGAAAGTGGAACTCCATGGGTAGCGGTGAAATGCGGAGATATATGGAAGAACTCCAGTGGCGAAGGCGGCGTTCTGGTCTGTAACTGAGGGTGAGGGTCG
+
FFFFFFFFFFFFFFFFFFFFFF:FFFF,FFFFF:FFFFFFFFFFF:FFFFFFFFFFFFFFFFFFFFFFFF,FFF,FFFFFFFF:FFF:FFFFFFFFFFFFFFFF::FF:FFFFF:,::FFFF:FFFFF,FFF:F::F,,,,F:F:,F:,F:FF,F:FFFF:F,FF::F:,:F,F,FF:FF,,,FFF,FF,F,F:,,F::FF::,F:,FFF:F:F,F,:FFF::FF,,F,F,FF::F,FF,:,,FFF,,,,,
@A00769:42:HV3CFDRXX:1:2101:13521:17080 1:N:0:TCCTGGTTGT+TGCCGGTCAG
GTGCCAGCAGCCGCGGTAATACGGAGGGGGCGAGCGTTGTTCGGAGTGACTGGGCGTAAGGAGCACGTAGGCGGTGTTGTAAGTCATTAGTCAAAGACTAGAGCTCAACTTTAGTAAGGCTAGTGATACTATAATACTAGAGTATCAGAGAGGATTGCAGAATTCCTGGTGTAGCGGTGAAATGCTTAGATATCACGAAGAACTCCGATTGCGAAGGCAGCCTACTAAACTGCCACTGACATTGATGCTCG
+
FFFFFFFFFFFFFFFFFFFFFFFFFFFFFFFFFFFFFFFFFFFFFFFFFFFFFFFFFFFFFFFFFFFFFFFFFFFFFFFFFFFFFFFFFFFFFFFF:FFFFFFFFFFFFFFFFFF,FFFFFFFFFFFFFFFFFFFF,FF,FFFFFFFFF:FFFFFFFFFFF:FFF,FF,FFFFFFFFFF,,:FF:F:FFFFFF,FF,FF:FF:FFF,FF,FF:FF:FFFF,FF,,FFFFFF,:FFFFFFFFF,FFF:FFFF
@A00769:42:HV3CFDRXX:1:2101:19868:17080 1:N:0:TCCTGGTTGT+TGCCGGTCAG
GTGTCAGCCGCCGCGGTAATACGTATGTTCCAAGCGTTATCCGGATTTATTGGGCGTAAAGCGAGCGCAGACGGTTATTTAAGTCTGAAGTGAAAGCCCTCAGCTCAACTGAGGAATTGCTTTGGAAACTGGATGACTTGAGTGCAGTAGAGGAAAGTGGAACTCCATGTGTAGCGGTGAAATGCGTAGATATATGGAAGAACACCAGTGGCGAAGGCGGCTTTCTGGAATGTAACTGACGTTGAGGCTCG
+
FFFFFFFFFFFFFFFFFFFFFFFFF,FFFFFFFFF::FFFFFFFFFFF:FFFFFFFFFFFFFFFFFFFFFFFFF:FF:FFFFFFFFF:FFFFFFFFFFFFFFFFFFFFFFFFFFFFFFFFF:FFFFFFFFFFFFF:FFFFFFFF,FFFFFFFFFFFFFFFFFFFFFFFFFFF,FFF:FFFFFFF:F,FFFFFFFF,FFFFFFFFFFFFF::F:FFFFFFFFFFF,FF:F,FFFFFFFFFF:F,FF:,FFF,
@A00769:42:HV3CFDRXX:1:2101:4354:17112 1:N:0:TCCTGGTTGT+TGCCGGTCAG
GTGTCAGCAGCCGCGGTAATTAGATACCCTAGTAGTCCCTGTCTCTATACACATCTCCGAGCCCACGAGACTCCTGGTTGTATCTCGTATGCCGTCTTCTGCTTGAAAAGGGGGGGGGGGGGGGGGGGGGGGGGGGGGGGGGGGGGGGGGGGGGGGGGGGGGGGGGGGGGGGGGGGGGGGGGGGGGGGGGGGGGGGGGGGGGGGGGGGGGGGGGGGGGGGGGGGGGGGGGGGGGGGGGGGGGGGGGGGGGG
+
FFFFFFFFFFFFFFFFFFF,FFFFFFFFFFFFFFFFFFFFFFFFFFFFFFFFF:FFFFFFFFFFFFFFFFFFFFFFFFFFFFFF,FFFFFF:FFFFFF:FF,,FF:FFF,,F,FFFFFFFFFFFFFFFFFFFFFFFFFFFFFFFFFFFFFFFFFFFFFFFFFFFFFFFFFFFFFFFFFFFFFFFFFFFFFFF:FFFFFFFFFFFFFFFFFFFFFFFFFFFFFFFFFFFFFFFFFFFFFFFFFFFFFFFFFF
@A00769:42:HV3CFDRXX:1:2101:29008:17190 1:N:0:TCCTGGTTGT+TGCCGGTCAG
GTGCCAGCAGCCGCGGTAATACGTAGGTGGCAAGCGTTATCCGGAATGATTGGGCGTAAAGGGTGAGCAGGCGGTTCTTCAAGTCGTGAGTGAAAGGCAGAAGCTTAACTTCTGTTGGCTGATGAGACTGGAGAACTTGAGTACAGGAGAGGGCGGCGGAACTCCATGTGTAGCGGTAAAATGCGTAGAGATATGGAAGAACACCAGTGGCAAAGGCGGCCGCCTGGACTGAAACTGACGCTCAGGCACGA
+
:FFFFFFFFFFFFFFFFFFFFFF:FFFFFFFFFFFF:FFFFFFFFFFFFFFFFFFFFFFFFFFFFFFFFFFFFFFFFFFFFFFFFFFFFF:FFFFFFFFFFFFFFFFFFFFFFFFFFFFFFFFF:FFF:FFFFF:FFFFFFFFFFFFFFFFFFFFFFFFF:FFFFF:FFFFFFFFFFFFFFFFFFFFFFFFFFFFFF,,FFFFF:,FFFFFFFFFFFFFFFFFFF:FFFFFF:F:FFFFFFFFFF,FFFF,
@A00769:42:HV3CFDRXX:1:2101:17770:17237 1:N:0:TCCTGGTTGT+TGCCGGTCAG
GTGCCAGCCGCCGCGGTAATTAGAAACCCTGGTAGTCC
+
FFFFFFFFFFFFFFFFFFFFFFFFFFFF:FFFFFFFF,
@A00769:42:HV3CFDRXX:1:2101:26106:17237 1:N:0:TCCTGGTTGT+TGCCGGTCAG
GTGTCAGCAGCCGCGGTAATACGGGGGATGCAAGCGTTATCCGGATTTATTGGGTTTAAAGGGTGCGTAGGCGGTGAGGTAAGTCAGCGGTGAAATGCCCCCGCTCAACGGGGTGAAGTGCCATTGATACTGCCTTGCTGGAATGCGGATGCCGTGGGAGGAATGTGTGGTGTAGCGGTGAAATGCATAGATATCACACAGAACACCGATTGCGAAGGCATCTCACGAATCCGCGATTGACGCTGATGCG
+
FFFFFFFFFFFFFFFFFFFFFFFFFFFFFFFFFFFFFFFFFFFFF:FFFFFFFFFFFFFFFFFFFFFFFFFF,FFFFFFFFFFFFFFFFFFFFFFFFFFFFFFFFFFFFFFFFFFFFFFFFFFFFF:FFFFFFFFFFFFFFF:FFFFFFFF:FFFFFFFFFF:FFFFFFFFFFFFFFFFFFFFFFFFFFFFFFFFFFFFF:FFF:FFFFFFFFF:F:FFFFFFFFF:FFFF:FFFF:,FFFFFF,FFFFF
@A00769:42:HV3CFDRXX:1:2101:1678:17268 1:N:0:TCCTGGTTGT+TGCCGGTCAG
GTGCCAGCCGCCGCGGTAATACGTATGTTCCAAGCGTTATCCGGATTTATTGGGCGTAAAGCGAGCGCAGACGGTTATTTAAGTCTGAAGTGAAAGCCCTCAGCTCAACTGAGGAATTGCTTTGGAAACTGGATGACTTGAGTGCAGTAGAGGAAAGTGGAACTCCATGTGTAGCGGTGAAATGCGTAGATATATGGAAGAACACCAGTAGCGAAGGCGGCTTTCTGGACTGTAACTGACGTTGAGGCTCG
+
FFFFFFFFFFFFFFFFFFFFFFFFFFFFFFFFFFFFFF:FFFFFFFFFFFFFFFFFFFFFFFFFFFFFFFF,FFFFFFFFFFFF:FFFFFFFFFFFFFFFFFFFFFFFFFFFFFFFFFF,F:FFFFFFFFFFFFF:FFFF::FFFFFFFFFFFFFFFFFFFFFFFFFFFFFFFFFFFFFFFFFFFFFF:FFFFFFFFFFFF:F,FFFFFFFFF,FFFFFFFFFFFFFFFFFFFFFFFFFFFFFFFFFFFF,
@A00769:42:HV3CFDRXX:1:2101:24822:17268 1:N:0:TCCTGGTTGT+AGCCGGTCAG
GTGTCAGCAGCCGCGGTAATACGTATGTTCCAAGCGTTATCCGGATTTATTGGGCGTAAAGCGAGCGCAGACGGTTATTTAAGTCTGAAGTGAAAGCCCTCAGCTCAACTGAGGAATTGCTTTGGAAACTGGATGACTTGAGTGCAGTAGAGGAAAGTGGAACTCCATGTGTAGCGGTGAAATGCGTAGATATATGGAAGAACACCAGTGGCGAAGGCGGCTTTCTGGACTGTAACTGACGTTGAGGCTCG
+
FFFFFFFFFFFFFFFFFFFFFFFFFFFFFFFFFFFFFFFFFFFFFFFFFFFFFFFFFFFFFFFFFFFFFF::FFFFFFFFFFFFFFF:FFFFF:FFFFFFFFFFF:FFFFFFFF::FFFFFFFFFFFFF:FFFFFF:FFFFFFFFFFFFFFFFFFFFFFFF:FFFFF:FFFFFFFFFFFFFFFFFFF,FF,F,FFFFFFFFF:FFFF::FF:FFFFFFFFFFFFFFFFFFFFF,,FFFFFFFFFFFFF:F:
@A00769:42:HV3CFDRXX:1:2101:17671:17284 1:N:0:TCCTGGTTGT+TGCCGGTCAG
GTGCCAGCCGCCGCGGTAATTAGAAACCCTGGTAGTCC
+
:FFFFFFFFFFFFFFFFFF,FFFFFFFFFFFFFFFFF:
@A00769:42:HV3CFDRXX:1:2101:28818:17300 1:N:0:TCCTGGTTGT+TGCCGGTCAG
GTGTCAGCCGCCGCGGTAATACGTATGTTCCAAGCGTTATCCGGATTTATTGGGCGTAAAGCGAGCGCAGACGGTTATTTAAGTCTGAAGTGAAAGCCCTCAGCTCAACTGAGGAATTGCTTTGGAAACTGGATGACTTGAGTGCAGTAGAGGAAAGTGGAACTCCATGTGTAGCGGTGAAATGCGTAGATATATGGAAGAACACTAGTGGCGAAGGCGGCTTTCTGGACTGTAACTGACGTTGAGGCTCG
+
:FFFFF:FFFFFFFFF:FFFFFFFF:FFFFFFFFF:,F:FFFFFFFFFFF:::::FFFFF:FFFF:FFF:FFFFFFFFF:FF:FFFFFF::FFFFFFFFFFF,:FFFFFFFFFFF:FFFFFFF,FFFFFF,FF:FFFFFFFFF:FFFFF:FFFFFFFF,FFFFFFF::FFFFFFFFFFFFFF:,F,FF:FFFFFF:FFF:FF:FFFFFFF,F:FFF:F,FFFF:,F,FFFF:FFFFFFFF,::::F:F:,,
@A00769:42:HV3CFDRXX:1:2101:25084:17378 1:N:0:TCCTGGTTGT+TGCCGGTCAG
GTGCCAGCAGCCGCGGTAATACGTATGTTCCAAGCGTTATCCGGATTTATTGGGCGTAAAGCGAGCGCAGACGGTTATTTAAGTCTGAAGTGAAAGCCCTCAGCTCAACTGAGGAATTGCTTTGGAAACTGGATGACTTGAGTGCAGTAGAGGAAAGTGGAACTCCATGTGTAGCGGTGAAATGCGTAGATATATGGAAGAACACCAGTGGCGAAGGCGGCTTTCTGGACTGTAACTGACGTTGAGGCTCG
+
FFFFFFF:FFFFFFFFFFFFFFFFFFFFFFF:FFFF:F,FFFFFFF,:FFFFFFFFFFFFFFFFFFFFFFF:FF:FFFFFFFFFFFF,FFFFFFFF:FFFFFFFFFF:FFFFFFFFFFFF:FFFF::FFFFFFFFFFFFFFFFFFFFFFFFFFFFFFFFFFFFFFFFFFFFFFFFFFFFFFFF,FFFFFFFF,F:::FFFFFFFFFFFFF:FFFFFFFFFFFFFFFFFFFFFFFFFFF,F::FFFFF::F:
@A00769:42:HV3CFDRXX:1:2101:14895:17394 1:N:0:TCCTGGTTGT+TGCCGGTCAG
GTGTCAGCAGCCGCGGTAATACGTATGTTCCAAGCGTTATCCGGATTTATTGGGCGTAAAGCGAGCGCAGACGGTTATTTAAGTCTGAAGTGAAAGCCCTCAGCTCAACTGAGGAATTGCTTTGGAAACTGGATGACTTGAGTGCAGTAGAGGAAAGTGGAACTCCATGTGTAGCGGTGAAATGCGTAGATATATGGAAGAACACCAGTGGCGAAGGCGGCTTTCTGGACTGTAACTGACGTTGAGGCTCG
+
FFFFFFFFFFFFFFFFFFFFFFFFFFFFFFF:FFFFFF:FFFFFFFFFFFFFFFFFFFFFFFFFFFFFFFFFFFFFFFFFFFFFFFFFFFFFFFFFFFFFFFFFFFFFFFFFFFF:FFFFF,FFFFFFFFFFFFFFFFFFFFFFFFFF:FFFFFFFFFFFFFFFFFFFFFFFFFFFFFFFFFFFFFFFFF,FFFFFFFFFFFFFFF:FFFFFFFFFFFFFFFFFFFFFFFFFFFFFFFFFFFFFFFFFFF,
@A00769:42:HV3CFDRXX:1:2101:32814:17425 1:N:0:TCCTGGTTGT+TGCCGGTCAG
GTGCCAGCAGCCGCGGTAATCCATTAGAAACCCTCGTAGTCC
+
FFFFFFFFFFFFFFFFFFFFFFFFFFFFFFFFFFFFFFFFFF
@A00769:42:HV3CFDRXX:1:2101:32841:17472 1:N:0:TCCTGGTTGT+NGCCGGTCAG
GTGTCAGCCGCCGCGGTAATACGTAGGTGGCAAGCGTTATCCGGATTTATTGGGCGTAAAGAGAACGCAGGCGGTCTTTTAAGTCTGATGTGAAAGCCTTCGGCTTAACCGGAGTAGTGCATTGGAAACTGGGAGACTTGAGTGCAGAAGAGGAGAGTGGAACTCCATGTGTAGCGGTGAAATGCGTAGATATATGGAAGAACACCAGTGGCGAAAGCGGCTCTCTGGTCTGTAACTGACGCTGAGGTTCG
+
FFFFFFFFFFFFFFFF,FFFFFFFFFFFFFFFFFFFFFFFFFFFF:FFFFFFFFFFFFFFFFFFFFFFFFFFFFFFFFFFFFFFFFFFFFFFFFFFFFFFFFFFFFFFFFFF:FFFFFFFFFFFFFFF:FFFFFFFFFFF:FFFFFFFFFFFFFFFFFFFFFFFFF:FFFFFFFFFFFFF:FFFFFFFFFFFFFFFFFFFFFFFFFFFFFFFFFFF:FF:FFFFFF:FFFFFFFFFFFFFFFFFFFFFFFF
@A00769:42:HV3CFDRXX:1:2101:10583:17566 1:N:0:TCCTGGTTGT+TGCCGGTCAG
GTGTCAGCCGCCGCGGTAAAATGGAAATTAGATACCCCAGTAGTCC
+
FFFFFFFFFFFFFFFFFFFFFFFFFFF,FFFFFFFFFFFFFFFFFF
@A00769:42:HV3CFDRXX:1:2101:28348:17613 1:N:0:TCCTGGTTGT+TGCCGGTCAG
GTGTCAGCAGCCGCGGTAATACGTAGGGGGCAAGCGTTATCCGGATTCATTGGGCGTAAAGCGCGCGCAGGCGGGCCGCTAAGCGGGACCTCTAATCTTGGGGCTCAACCTCAAGCCGGGTCCCGAACTGGCAGCCTCGAGTGCGGTAGGGGTAAGCGGAATTCCCGGTGTAGCGGTGGAATGCGCAGATATCGGGAAGAAAACCGATGGCGACGGCAGCTTACTGGGCCGACACTGACGCTGAGGCGCGA
+
FF:FFFFF:FFFFFFF::,F:FFFFFFFFFFFFFFF::FFFFFFFFF:FFFFFFFFFFFFFFFFFFFFFFFFFFFFFFFFFFFFFFFFFFFFFF:FF:FFFFFFFFFFFFFFFF::FFFFFFFF,::,,FFF,FF:,FFFF,FFFFFFF:FFFFFFF:FFFFFFFFFFFFFFFFFF,FFFFFFFF:,FFFFFFFFFF,:F,,FF:FFFFFFFF,FFFF,F:,FFFFFFFFF,FF:::FF,:F,FF,FFFFF
@A00769:42:HV3CFDRXX:1:2101:9372:17691 1:N:0:TCCTGGTTGT+TGCCGGTCAG
GTGTCAGCCGCCGCGGTAATACGTATGTTCCAAGCGTTATCCGGATTTATTGGGCGTAAAGCGAGCGCAGACGGTTATTTAAGTCTGAAGTGAAAGCCCTCAGCTCAACTGAGGAATTGCTTTGGAAACTGGATGACTTGAGTGCAGTAGAGGAAAGTGGAACTCCATGTGTAGCGGTGAAATGCGTAGATATATGGAAGAACACCAGTGGCGAAGGCGGCTTTCTGGACTGTAACTGACGTTGAGGCTCG
+
FFFFFFFFFFFFFFFFFFFFFFFFFFFFFFFFFFFFFFFFFFFFFFFFFFFFFFFFFFFFFFFFFFFFFFFFFFFFFFFFFFFFFFFFFFFFFFFFFFFFFFFFFFFFFFFFFFFFFFFFFFFFF:FFFFFFFFFFFFFFFFFFFFFFFFFFFFFFFFFFFFFFF:FFFFFFFFFFFFFFFFFF:FFFFFFFFFFFFF:FFFFFFFFFFFFFFFFFFFFFFF,FFFFFFFF:F:FFFFFF,FFFFFFFFFF
@A00769:42:HV3CFDRXX:1:2101:6696:17785 1:N:0:TCCTGGTTGT+TGCCGGTCAG
GTGCCAGCAGCCGCGGTAATACGTATGTTCCAAGCGTTATCCGGATTTATTGGGCGTAAAGCGAGCGCAGACGGTTATTTAAGTCTGAAGTGAAAGCCCTCAGCTCAACTGAGGAATTGCTTTGGAAACTGGATGACTTGAGTGCAGTAGAGGAAAGTGGAACTCCATGTGTAGCGGTGAAATGCGTAGATATATGGAAGAACACCAGTGGCGAAGGCGGCTTTCTGGACTGTAACTGACGTTGAGGCTCG
+
FFFFFFFFFFFFFFFFFFFFFFFFFFFFFFFFFFFF:FFFF:FFFFFFFFFFFFFFFFFFFFFFFFFFFFFFFFFFFFFFFFFFFFFFFFFFFFFFFFFFFFFFFFFFFFFFFFFFFFFFFFFFF:,FFFFFFFFFFFF:FFFFFFFF:FFFFFFFFFFFFFFFFFFFFFFFFFFFFFFFFFFFFFFFFFFFFFFFFFFFF:FFFFFFFFFFF,FFFFFFFFFFFFF:FFFFFFFFFFFFFFFFFF,FFFF
@A00769:42:HV3CFDRXX:1:2101:18349:17801 1:N:0:TCCTGGTTGT+TGCCGGTCAG
GTGCCAGCAGCCGCGGTAATACGTATGTTCCAAGCGTTATCCGGATTTATTGGGCGTAAAGCGAGCGCAGACGGTTATTTAAGTCTGAAGTGAAAGCCCTCAGCTCAACTGAGGAATTGCTTTGGAAACTGGATGACTTGAGTGCAGTAGAGGAAAGTGGAACTCCATGTGTAGCGGTGAAATGCGTAGATATATGGAAGAACACCAGTGGCGAAGGCGGCTTTCTGGACTGTAACTGACGTTGAGGCTCG
+
FFF,FFFFF:FFFFFFFF,FFFFFFFFFFFFFFFF:FFF:FFFFFF:FFFFFFFFFFFFFFFFFFFFFFFFFFFF,FFFFFFFFFFFFFFFFFFF:FFFFFFFFFFFFFFFF:F,FF:FFFFF:FFFF,FFFFFF:FFFFFFFFFFFFFFFFFFFFFFFFFFFFFFFFFFFFFFFFFFFFFFFFFFFFFF,FFFF,FFFFFFFFFFFFFF:FFFF:FF:FFFFFFFF::FFFFF,FFFFF:FFFF:,FFF,
@A00769:42:HV3CFDRXX:1:2101:19913:17816 1:N:0:TCCTGGTTGT+TGCCGGTCAG
GTGTCAGCCGCCGCGGTAATACGTAGGGTCCAAGCGTTAATCGGAATTACTGGGCGTAAAGCGTGCGCAGGCGGTTGTGCAAGACCGATGTGAAATCCCCGGGCTTAACCTGGGAATTGCATTGGTGACTGCACGGCTAGAGTGTGTCAGAGGGGGGTAGAATTCCACGTGTAGCAGTGAAATGCGTAGAGATGTGGAGGAATACCGATGGCGAAGGCAGCCCCCTGGGATAACACTGACGCTCATGCACG
+
FF:FFFFFFFFFFFFFFFFFFFFFFFFFFFFFFFFFFFFFFFFFFFFFFF:FFFFFFFFFFFFFFFFFFFFFFFFFFFFFFFFFFFFF:FFFFFFFFFFFFFFFFFFFFFFFFFF,FFFFFFFFFFFFFFFFFFFFFFFFFFFFFFFFFFFFFFFFFFFFFFFFFF:FFFFFFFFFFFFFFFFFFFFFFFFFFFFFFFFFFFFFFFFFFFFFFFFFFFFFFFFFFFFFFFFFFFFFFFFFFFFFFF,FF:,
@A00769:42:HV3CFDRXX:1:2101:21748:17895 1:N:0:TCCTGGTTGT+TGCCGGTCAG
GTGTCAGCAGCCGCGGTAATACGTATGTTCCAAGCGTTATCCGGATTTATTGGGCGTAAAGCGAGCGCAGACGGTTATTTAAGTCTGAAGTGAAAGCCCTCAGCTCAACTGAGGAATTGCTTTGGAAACTGGATGACTTGAGTGCAGTAGAGGACAGTGGAACTCCATGTGTAGCGGTGAAATGCGTAGATATATGGAAGAACACCAGTGGCGGAGGCGGCTTTCTGGACTGTAACTGACGTTGAGGCTCG
+
FFFFFFFFFFFFFFFFF:FFFFFFFFFFFFFFFFFFFF:FFFFFFFFFFFFFFFFFFFFFFFFFFFFFFFFFFFFFFFFFFFFFFFFFFFFFFFFFFFFFFFFFFFFFF:FFFFFFFFFFF:FFFFFFFFFFF:FFFFFFFFFFFFFF:FFFFF,FFFFFFFFFFFFFFFFFFFFFFFFFFFFFFFFFFF,FFFFFFFFFFFFFFFFFFFFFFFFFFFFFFFFFFFFFFFFFFFFFFFFFFFFFF::FFF,
@A00769:42:HV3CFDRXX:1:2101:6804:17942 1:N:0:TCCTGGTTGT+TGCCGGTCAG
GTGCCAGCCGCCGCGGTAATACGTATGTTCCAAGCGTTATCCGGATTTATTGGGCGTAAAGCGAGCGCAGACGGTTATTTAAGTCTGAAGTGAAGGCCCTCAGCTCAACTGAGGAATTGCTTTGGAAACTGGATGACTTGAGTGCAGTAGAGGAAAGTGGAACTCCATGTGTAGCGGTGAAATGCGTAGATATATGGAAGAACACCAGTGGCGAAGGCGGCTTTCTGGACTGTAACTGACGTTGAGGCTCG
+
FFFFFFFFFFFFFFFFFFFFFFFFFFFFFFFFFFFF:FFFFFFFFFFFFFFFFFFFFF:FFFFFFFFFFFFFFFFFFFFFFFFFFFFFFFFFFFFFFFFFFFFFFFFFFFFFFFFFFFF:FFFFFF:FFFFFFFFFFFFFFFF:FFF:F:FFFFFFFFFFFFFFF,FFFFFFFFFFFFFFFFFFFFFFFFFFFFFFF:FFFFFF:FFFF:,FF:FFFF,:FFFFFFFFFFF::,FFFFFF,,FFFF,FFFF
@A00769:42:HV3CFDRXX:1:2101:19461:17942 1:N:0:TCCTGGTTGT+TGCCGGTCAG
GTGCCAGCAGCCGCGGTAATACGTATGTTCCAAGCGTTATCCGGATTTATTGGGCGTAAAGCGAGCGCAGACGGTTATTTAAGTCTGAAGTGAAAGCCCTCAGCTCAACTGAGGAATTGCTTTGGAAACTGGATGACTTGAGTGCAGTAGAGGAAAGTTGAACTCCATGTGTAGCGGTGAAATGCGTAGATATAAGGAAGAAAACCAGTGGCGGAGGCGGCTTTCTGGACTGTCACTGACGTTGAGGCTCG
+
FFFFFFFFFFFF,FFFFF:FFFFFF:FFFFFF::FFFFFFF,FFFFFFFFFF:FFF,FFF,F:FFFF:F:F:FFFFFFFFFFFFFFFFF:FF:FF:FF,FFFFFFF:FFFFFF:FF,,F:::FF,FFFFFF,FFFFF,F:FFF,FFFF:FFF:FF,FF,FFFFF,FFF:FFFF,FF,,FFFFF,FFFF,FFF,:,,,FF:FF,F,FF::,,F,,F:,FF,FF,:,F,,F,FFF,FFF,:F,,,,FF,FFF,
@A00769:42:HV3CFDRXX:1:2101:24912:17957 1:N:0:TCCTGGTTGT+TGCCGGTCAG
GTGTCAGCAGCCGCGGTAATACGTAGGTGGCGGGCGTTATCCGGAATGATTGGGCGTAAAGGGTGCGTAGGCGGCCTGCTAAGTCTGGAGTGAAAGGTACCGGCTCAACCGGTACAGGCTCTGGAAACTGGCGGGCTAGAGAGCAGGAGAGGGCGGTGGAACTCCATGTGTAGCGGTAAAATGCGTAGATATATGGAAGAACACCAGTGGCGAAGGCGGCCGCCTGGCCTGTTACTGACGCTGAGGCACGA
+
FFFFFFFFFFFFFFFFFFFFFFFFFFFFFFFFFFFFFFFFFFFFFFFFFFFFFFFFFFFFFFFFFFFFFFFFFFFFFFFFFFFFFFFFFFFFFFFFFFFFFFFFFF:FFFFFFFFFFFFFFFFFFFFFFFFFFFFFFFFFFFFFFFFFFFFFFFFFFFFFFFFFFFFFFFFFFFFFF:FFFFFFFFFFFFFFFFFFFFFF,F,FFFFFFFFFFFFFFFFFFFFFFFFFFFFFFFFFFFF,FFFFFFFFFFF
@A00769:42:HV3CFDRXX:1:2101:5014:18004 1:N:0:TCCTGGTTGT+TGCCGGTCAA
GTGCCAGCCGCCGCGGTAATACGTAGGTGGCAAGCGTTGTCCGGATTTATTGGGCGTAAAGCGAGTGCAGGCGGTTCAATAAGTCTGATGTGAAAGCCTTCGGCTCAACCGGAGAATTGCATCAGAAACTGTTGAACTTGAGTGCAGAAGAGGAGAGTGGAACTCCATGTGTAGCGGTGGAATGCGTAGATATATGGAAGAACACCAGTGGCGAAGGCGGCTCTCTGGTCTGCAACTGACGCTGAGGCT
+
FFFFFFFFFFFFFFFFFFFFFFFFFFFFFFFFFFFFFFFFFFFFFF::FFFFFFFFFFFFFFFFFFFFFFFFFFFFFFFFFFFFFFFFFFFFF:FFFFFFFFFFFFFFFFFFFFFFFFFFFFFFFFFFFFFFFFFFFFFFFFFFFFFF:FFFFFFFFFFFF:FFFFFFFFFFFFFFFFFFF:FFFFFFF:FFFFFFFFFFF:FFF:FFFFFFFFF:FFFFFFFFFFFFFFF:FFFFFFFFFFFFFF:FF
@A00769:42:HV3CFDRXX:1:2101:8269:18004 1:N:0:TCCTGGTTGT+TGCCGGTCAG
GTGTCAGCAGCCGCGGTAATACGGAGGGTGCAAGCGTTAATCGGAATTACTGGGCGTAAAGCGCACGCAGGCGGTTTGTTAAGTCAGATGTGAAATCCCCGGGCTCAACCTGGGAACTGCATTTGAAACTGGCAAGCTAGAGTCTCGCAGAGGGGGGTAGAATTCCAGGTGTAGCGGTGAAATGCGTAGAGATCTGGAGGGATACCGCTGGCGAAGGCGGCCCCCTGGACGACGACTGACGCTCAGGTGCG
+
FFFFFF:FFFFFFFFF:FFFFFF:FFFFFFFFFFF:FFF:FF:FFFFFFFFFFFFFFFFFFFF:FFFFFFFFF,FFFFFFFFFFFF:FFFFFFFFF::FFFFFFFFFFFFFFFFFFFFFFF,FFFFFFFFFFFFFFFFFFFFFFFFFFFFFFFFFFFFFFF:FFFFFFFFFFFFF,FFFFFFFFFFF:FF:F,:,,FFFFFFFFF,F,:FFFFFFFFF,F:F,FFFF:FF:F,,:FFFFFFFFFFFF,,F,
@A00769:42:HV3CFDRXX:1:2101:13521:18020 1:N:0:TCCTGGTTGT+TGCCGGTCAG
GTGTCAGCAGCCGCGGTAATCCATTAGAAACCCGTGTAGTCC
+
FFF:FFFFF:FF:FFFFFFFFFFFFFFFFFFFFFF:F:FFFF
@A00769:42:HV3CFDRXX:1:2101:16667:18051 1:N:0:TCCTGGTTGT+TGCCGGTCAG
GTGTCAGCCGCCGCGGTAATACGTAGGGTGCGAGCGTTAATCGGAATTACTGGGCGTAAAGCGTGCGCAGGCGGTTATGTAAGACAGGTGTGAAATCCCCGGGCTTAACCTGGGAACTGCGCTTGTGACTGCATAACTCGAGTGTGGCAGAGGGGGGTGGAATTCCACGTGTAGCAGTGAAATGCGTAGAGATGTGGAGGAACACCGATGGCGAAGGCAGCCCCCTGGGTCAACACTGACGCTCATGCACG
+
FFFFFFFFFFFFFFFFF:FFFFFFFFFFFFFFFFFFFFFFFFFFFFFFFFFFFFFFFFFFFFFFFFFFFFFFFFFFFFFFFFFFFFFFFFFFFFFFFFFFFFFFFF:FFFFFFFFFF:FF:FFFFFFFFFFFFFFFFFFFFFFFFFFFFFFFFFFFFFFFFFFFFFFFFFFFFFFFFFFFF:FFFFFFFFFFFFFFFFFFF::FFFFFFFFFFFFFFFFF,FFFFF:FFFFFFF:FFFFFFFFF:::FFF,
@A00769:42:HV3CFDRXX:1:2101:28094:18051 1:N:0:TCCTGGTTGT+TGCCGGTCAG
GTGTCAGCAGCCGCGGTAATACGTAGGGGGCAAGCGTTATCCGGATTCATTGGGCGTAAAGCGCGCGCAGGCGGGCCGCTAAGCGGGACCTCTAATCTTGGGGCTCAACCTCAAGCCGGGTCCCGAACTGGCAGCCTCGAGTGCGGTAGGGGTAAGCGGAATTCCCGGTGTAGCGGTGGAATGCGCAGATATCGGGAAGAACACCGATGGCGAAGGCAGCTTACTGGGCCGACACTGACGCTGAGGCGCGA
+
FFFFFFFFFFFFFFFFFFFFFFFFFFFFFFFFFFFFFFFFFFFFFFFFFFFFFFFFFFFFFFFFFFFFFFFFFFFFFFFFFFFFFFFFFFFFFFFFFFFFFFFFFFFFFFFFFFFFFFFFFFFFFFFFFFFFFFFFFFFFFFFFFFFFFFFFFFFFFFFF,FFFFFFFFFFFFFFFFFFFFFFFFFFFFF,FF,FFFFF::FFFFFFFFFFFFFFFFFFFFFFFFFFFFFFFFFFFFFF:FFFFF,FFFF:
@A00769:42:HV3CFDRXX:1:2101:11189:18114 1:N:0:TCCTGGTTGT+TGCCGGTCAG
GTGCCAGCAGCCGCGGTAATACGTATGTTCCAAGCGTTATCCGGATTTATTGGGCGTAAGGCGAGCGCAGACGGTTATTTAAGTCTGAAGTGAAAGCCCTCAGCTCAACTGAGGAATTGCTTTGGAAACTGGATGACTTGAGTGCAGTAGAGGAAAGTGGAACTCCATGTGTAGCGGTGAAATGCGTAGATATATGGAAGAACACCAGTGGCGAAGGCGGCTTTCTGGACTGTCACTGACGTTGAGGCTCG
+
FFFFFFFFFFFFFFFF:FFFFFFFFFFFFFFFFFFFFF:FFFFFFFF:FFFFFFFFFFFFFF:FFFFFFFFFFFFFFFFFFFFFFFFFFFFFFFFFFFFFFFFFFFFFFFFFFFFFFFFFFFFF:FFFFFFFFFFFFFFFFFFFFFFFFFFFF,FFFFFFFFFFFFFFFFFFFFFFFFFFFFFFFFFFFFFFF,F:FFFF:F:FFFFFF:FFFFFFFFFFFFFFFFFF:FFF:,FFFFFFFF:FFFFFFF:
@A00769:42:HV3CFDRXX:1:2101:28619:18145 1:N:0:TCCTGGTTGT+TGCCGGTCAG
GTGCCAGCAGCCGCGGTAAGTCAGATGTGTATTAGAAACCCCCGTAGTCC
+
FFFFFFFFFFFFFFFFFFFFFFFFFFFFFFFFFFFFFFFFFFFFFFFFFF
@A00769:42:HV3CFDRXX:1:2101:7111:18161 1:N:0:TCCTGGTTGT+TGCCGGTCAG
GTGCCAGCCGCCGCGGTAATACGGAGGATGCGAGCGTTATCCGGATTTATTGGGTTTAAAGGGTGCGTAGGCGGAGTGTCAAGTCAGCGGTAAAATTTCGGGGCTCAACCCCGTCGTGCCGTTGAAACTGACACCCTTGAGTGAGTGAGAAGTAAGCGGAATGCGTGGTGTAGCGGTGAAATGCATAGATATCACGCAGAACGCCGATTGCGAAGGCAGCTTACCGGCGCTCAACTGACGCTGAGGCACGA
+
FFFFFFFFFFFFFFFFFFFFFFFFFFFFFFFFFFFFFFF:FFFFFF,FFFFFFFFFFF::FFFFFFF:FFFFFFFFFFFFFFFFFFFFFFFFFFFFF:FFFFFFFF:FFFFFFFFFFFFFF,FFFFFFFFFF:FFFFFFFFFFFFFFFFFFFFF,FFFFFFFFFFFFFFFFFFFFFFFF:FFFFFFFFFFFFFFFFFFFF:FFFFFF:FFFFF:FFFFFFFFFFFFFFFFFFFFFF:FF:FF:FFFFFFF:
@A00769:42:HV3CFDRXX:1:2101:31051:18161 1:N:0:TCCTGGTTGT+TGCCGGTCAG
GTGTCAGCAGCCGCGGTAATACGTATGTTCCAAGCGTTATCCGGATTTATTGGGCGTAAAGCGAGCGCAGACGGTTATTTAAGTCTGAAGTGAAAGCCCTCAGCTCAACTGAGGAATTGCTTTGGAAACTGGATGACTTGAGTGCAGTAGAGGAAAGTGGAACTCCATGTGTAGCGGTGAAATGCGTAGATATATGGAAGAACACCAGTGGCGAAGGCGGCTTTCTGGACTGTAACTGACGTTGAGGCTCG
+
FFFFFFFFFFFFFFFFFFFFFFFFFFFFFFFFFFFFFFFFFFFFFF:FFFFFFFFFFFFFFFFFFFFFFFFFFFFFFFFFFFFFFFFFFFFFFFFFFFFFFFFFFFFFFFFFFFFFFFFFFFFFFFFFFFFFFFFFFFFFFFFFFFFFFFFFFFFFFFFFFFFFFFFFFFFFFFFFFFFFFFFFFFFFFFFFFFFFFF:FFFFFFFFFFFFFFFFFF:FFFF:FFFFFFFFFFFFFFFFF:FFFFFFFFF:
@A00769:42:HV3CFDRXX:1:2101:31458:18176 1:N:0:TCCTGGTTGT+TGCCGGTCAG
GTGTCAGCAGCCGCGGTAATACGTATGTTCCAAGCGTTATCCGGATTTATTGGGCGTAAAGCGAGCGCAGACGGTTATTTAAGTCTGAAGTGAAAGCCCTCAGCTCAACTGAGGAATTGCTTTGGAAACTGGATGACTTGAGTGCAGTAGAGGAAAGTGGAACTCCATGTGTAGCGGTGAAATGCGTAGATATATGGAAGAACACCAGTGGCGAAGGCGGCTTTCTGGACTGTAACTGACGTTGAGGCTCG
+
FFFFFFFFFFFFFFFFFFFFFFFFFFFFFFFFFFFFFFFFFFFFFFFFFFFFFFFFFFFFFFFFFFFFFFFFFFF:FFFFFFFF:FFFFFFFFFFFFFFFFFFFFFFFFFF:FFF:FFFFFFFFFFFFFFFFFFFFFFFF:FFFFFFFFFFFFFFFFFFFFFFFFFFFFFFFFFFFFFFFF:FFFFF:FFF:FFFFFFFFFFFFFF:FFFFFFFFFFFFFFFFFFFFFFFFFFFFFFFFFFFFFFFFFFFF
@A00769:42:HV3CFDRXX:1:2101:17472:18223 1:N:0:TCCTGGTTGT+TGCCGGTCAG
GTGTCAGCCGCCGCGGTAATTAGATACCCCAGTAGTCC
+
FFFFFFFFFFFFFFFFFFF,FFFFFFFFFFFFFFFFFF
@A00769:42:HV3CFDRXX:1:2101:1561:18286 1:N:0:TACTGGTTGT+TGCCGGTCAT
GTGTCAGCCGCCGCGGTAATACGTATGTTCCAAGCGTTATCCGGATTTATTGGGCGTAAAGAGAGCGCAGACGGATATTTAAGTCTGAAGTGAAAGACCTCAGCTCAACTGAGGAATTGCTTTGGAAACTGGATGACTTGAGTGCAGTAGAGGAAAGTGGAACTCCATGTGTAGCGGTGAAATGCGTAGATATATGGAAGAACACCAGTGGCGAAGGCGGCTTTCTGGACTGTAACTGACGTTGAGGCTCG
+
FFFF:FF:F::FFF,::FFFFF:,FF::::,FFFF:FFF:,,,:FF::F:,F,F:,,FFF,,,F,F,,FFF,,,,:FF,,FF,F,,:,FF,:FFFF,:FFFFF:FFFFFFFF:,,FF,FFF:FFFFFF:F:FFFFFFF:FFFFF:FFFFFFF,FFFFFF,:,FFF,FF,,F:FFFFFFF::FFFFFFFF,,F:FFFFFFF::F,F,F::F,FF:FFFFFF,:FFFF,F:F:FFF,FFFF::FF,FF,FFF,
@A00769:42:HV3CFDRXX:1:2101:16251:18333 1:N:0:TCCTGGTTGT+TGCCGGTCAG
GTGCCAGCAGCCGCGGTAATACGTAGGGTGCAAGCGTTAATCGGAATTACTGGGCGTAAAGCGTGCGCAGGCGGTCCGCTAAGACAGATGTGAAATCCCCGGGCTTAACCTGGGAACTGCATTTGTGACTGGCGGGCTAGAGTATGGCAGAGGGGGGTAGAATTCCACGTGTAGCAGTGAAATGCGTAGAGATGTGGAGGACTACCGATGGCGAAGGCAGCCCCCTGGGCCAATACTGACGCTCATGCACG
+
FFFFF:F:FFF:,,FFFFF:FF,:F::FFF:FFF,FFFFFFFFFFFFFFFFF:F:FFFFF,FFF:F:FFF,:F:FFF,FFFFFFFFFF:FFFFFFF::F,F:,:FFF,,FF:FFFFF:FFFF:F,F,FFFF,FFFFFFFFFFFFFF,::FFF:,:FFFFFF,FFFFF,:::FFFFFF:FF:F::FFFFFFFFF:F:FF:F,,FFF,FFF:FFFFFFFF,FFFF,FFFF:FFF::,FFFFF:FFF,,F:FFF
@A00769:42:HV3CFDRXX:1:2101:4291:18380 1:N:0:TCCTGGTTGT+TGCCGGTCAG
GTGTCAGCAGCCGCAGTAATACGTAGGGGGCAAGCGTTATCCGGAATTACTGGGTGTAAAGGGAGCGTAGACGGTGAAGTAAGTCTGGAGTGAAAGGCGGGGGCCCAACCCCCGGACTGCTCTGGAAACTATTTGACTGGAGTGCAGGAGAGGTAAGCGGAATTCCTAGTGTAGCGGTGAAATGCGTAGATATTAGGAGGAACACCAGTGGCGAAGGCGGCTTACTGGACTGTAACTGACGTTGAGGCTCG
+
:FFFFFFFFFFFFFFFFFFFFFF,:FFFFFFFFFFFFFFFFFFFFFFFFFFFFFFFFFFFFFFFFFFFF:FFFFFFFFFFFFFFFFFFFFFFFFFFFFFFFFFFFFFFFFFFFFFFFFFFFFFFFFFFFFFFFFFFFFFFFFFFFFFFFFFFFFFFFFFFFFFFFFFFFFFFFFFFFFFFFFF,FFFFFFFFF:FFFFFF:FFFFFFFFFFFFFFFFFFFFFFFFFFFFFFFFFFFF:FFF:FFFF:FFF,
@A00769:42:HV3CFDRXX:1:2101:32181:18396 1:N:0:TCCTGGTTGT+TGCCGGTCAG
GTGTCAGCCGCCGCGGTAATACGGAGGATGCGAGCGTTATCCGGATTTATTGGGTTTAAAGGGTGCGTAGGCGGGCTTTTAAGTCAGCGGTAAAAATTCGGGGCTCAACCCCGTCCGGCCGTTGAAACTGGGGGCCTTGAGTGGGCGAGAAGAAGGCGGAATGCGTGGTGTAGCGGTGAAATGCATAGATATCACGCAGAACCCCGATTGCGAAGGCAGCCTTCCGGCGCCCTACTGACGCTGAGGCACGA
+
FFFFFFFFFFFFFFFFFFFFFFFFFFFFFFFFFFFF,FFFFFFFFFFFF,FFFFFFFFFFFFFFFFFFFFFFFFFFF:FFFFFFFFFFFFF:FFFFFFFFFFFFFFFFFFFFFFFFFFFFFFFFFFFFFFFFFFFFFFFFFFFFFFFFFF,FFFFFFFFFFFFFFFFFFFFFFFFFFFF,FFFFFFF:FFFFFFFFFFFFFFFFFFFFFFFFF:FFFFFFFFFFFFFFFFFFF,FFFF:FFFFFFFFFF:,
@A00769:42:HV3CFDRXX:1:2101:4327:18443 1:N:0:TCCTGGTTGT+TGCCGGTCAG
GTGTCAGCCGCCGCGGTAATACGGAGGGAGCTAGCGTTGTTCGGAATTACTGGGCGTAAAGCGCACGTAGGCGGCCATTCAAGTCAGAGGTGAAAGCCCGGGGCTCAACCCCGGAACTGCCTTTGAAACTAGATGGCTTGAATCCTGGAGAGGCGTGTGGAATTCCGAGTGTAGAGGTGATATTCGTAGATATTCGGAAGAACACCAGTGGCGAAGGCGACTCGCTGGACAAGTATTGACGCTGAGGTGCG
+
FFFFFFFFFFFFFFFFFFFFF:FFFFFFFFFFFFFFFFFFFFFFFFFFFFFFFFFF:FFFFFFFFFFFFFFFF:FFFFFFFFFFFFFFFFFFFFFFFFFFFFFFFFFFFFFFFFFFFFFF:FFFFFFFFFFFFFFFFFFFFFFFFFFFFF:F:FFFF:FFFF:FFFFF:FFFFFFFFFFFFFFFFFFF::FFFFFFFFFFFFFFF,,FFFFFFFFFFF,FFFFFFFF,FFFFF,FF::F,FFFFFF,:F::
@A00769:42:HV3CFDRXX:1:2101:19587:18505 1:N:0:TCCTGGTTGT+TGCCGGTCAG
GTGCCAGCAGCCGCGGTAATACGTATGTTCCAAGCGTTATCCGGATTTATTGGGCGTAAAGCGAGCGCAGACGGTTATTTAAGTCTGAAGTGAAAGCCCTCAGCTCAACTGAGGAATTGCTTTGGAAACTGGATGACTTGAGTGCAGTAGAGGAAAGTGGAACTCCATGTGTAGCGGTGAAATGCGTAGATATATGGAAGAACACCAGTGGCGGAGGCGGCTTTCTGGACTGTAACTGACGTTGAGGCTCG
+
FFFFFFFFFFFFFFFFFFFFFFFFFFFFFFFFFFFFFFFFFFFFFF,FFFFFFFFFFFFFFFFFFFFFFFF:FFFFFFFFFFFFFFFFFFFFFFFFFFFFFFFF:FFFFFFFFFFFFFFFFFFFFFFFFFFFFFFFFFFFFFFFFFF:FFFFFFFFFFFF:FFFFFFFFFFF:FFFFFF:F:FFFFFFFF:F,F,FFFFFF,FFFFFFFFF:FF,FFFFFFFFFF:FFFFFFFFFFFFFFF,,FFF::FFF
@A00769:42:HV3CFDRXX:1:2101:19741:18552 1:N:0:TCCAGGTTGT+TGCCGGTCAG
GTGCCAGCCGCCGCGGTAATACGTAGGTGGCAAGCGTTATCCGGACTGATTGGGCGTAAAGGGTGCGTAGCCGGGACATTAAGTTAGTAGTGAAATCCCTCGGCTTAACTGAGGAACTGCCACTAAAACTGATTTTCTTGAGTGTTGGAGAGGAACGTGGAATTCCTAGTGTAGCGGTGAAATGCGTAGATATTCGGAGGAACACCAGTGGCGAAGGTGACTTTCTGGACCGTAACTGACGTTGAGGCACG
+
,FFFF:F:,F::F:,FF:FFFFF,FFFF,FFFFFFF,,,F,F:FF,,FFFFF,F,:F:F:,:FFF,::FF,FFF::,F,:FF,:FF:,,,::FFF,F,FFF::::FFF,,:FF:FFF:F:,FFFF,F,F,F:FFF,,F:FF,:FFF:FFFF:FF,,,,,FFF,FFFFF,,F,:,FFF:FF,FFF:,FF,,,F,F,F,:F,FFF:FFF:FF,F,FFFF,FF::,F:FFFF,:F:FF:FF::FF,,,FF:F,F
@A00769:42:HV3CFDRXX:1:2101:20907:18568 1:N:0:TCCTGGTTGT+TGCCGGTCAG
GTGCCAGCAGCCGCGGTAATACGGAGGATCCGAGCGTTATCCGGATTTATTGGGTTTAAAGGGAACGTAGATGGGTTGTTAAGTCAGTTGTGAAAGTTTGCGGCTCAACCGTAAAATTGCAATTGATACTGGCAGCCTTGAGTACAGTTGAGGTAGGCGGAATTCGTGGTGTAGCGGTGAAATGCTTAGGTATCACGAAGAACTCCGATTGCGAAGGCAGCTTACTAAACTGCCACTGACATCGATGCTCG
+
FFFFFFFFF:FFFFFFFFFFFFFFFFFFFFFFFFFFFFFFFFFFF:FFF:FFFFFFFFFFFFFFFFFFFFFFFFFFFFF,FFFF,FF:FFFF:F:FFFFFFFFFFF,F,FFFF,FFFFFF:FFFF:F:FFFFF:F:FFFFFFF,FFFFFF:FFFF:FF:FFFFF,FFFFFFFFFFFF:F,::FFFF:FFFF:F:FF:FFFFF:FF,F:FFFFF:FF::FFFF,,FFF,FFFFF,FFFFFFFFF:FFFFFF,
@A00769:42:HV3CFDRXX:1:2101:7554:18584 1:N:0:TCCTGGTTGT+TGCCGGTCAG
GTGTCAGCAGCCGCGGTAATACGTAGGGTGCAAGCGTTAATCGGGATTACTGGGCGTAAAGCGTGCGCAGGCGGTCCGCTAAGACAGATGTGAAATCCCCGGGCTTAACCTGGGAACTGCATTTGTGACTGGCGGGCTAGAGTATGGCAGAGGGGGGTAGAATTCCACGTGTAGCAGTGAAATGCGTAGAGATGTGGAGGAATACCGATGGCGAAGGCAGCCCCCTGGGCCAATACTGACGCTCATGCACG
+
FFFFFFFFFFFFFFFF:FFFFF:FFFFFFFFFFFFFFFFFFFFFFFFFFFFFFFFFFFFFFFF::FFFFFFFFFFFFFFFFFFFFFFFFFFFFFFFFFFFFFFFFFFFFF:FFF:FF:FFFFFFFFFFFFFFF:FFFFFFFFFFFFFFFFFFFF:FFFFFFFFFFFFFFFFFFFFFFFFFFF:FFFFFFFFFFFFFFFFFF,FFFF:FFFFFFFFF,FFFFFFFF:FFFFFFFFFFFFFFFFFFFFFF,FF
@A00769:42:HV3CFDRXX:1:2101:19235:18646 1:N:0:TCCTGGTTGT+TGCCGGTCAG
GTGTCAGCAGCCGCGGTAATACGTAGGTGGCAAGCGTTATCCGGATTTATTGGGCGTGAAGAGAACGCAGGCGGTCTTTTAAGTCTGATGTGAAAGCCTTCGGCTTAACCGGAGTAGTGCATTGGAAACTGGGAGACTTGAGTGCAGAAGAGGAGAGTGGAACTCCATGTGTAGCGGTGAAATGCGTAGATATATGGAAGAACACCAGTGGCAAAAGCGGCTCTCTGGTCTGTAACTGACGCTGAGGTTCG
+
FFFFFFFFFFFFFFFFFFFFFFF:FFFFFFFFFFFFFFFFFFFFFFFFFFFFFFFFFFFFFFFFFFFFFFFFFFFFFFFFFFFFFFFFFFFFFFFFFFFFFFFFFFFFFFFFFFFFFFFFF:FFFFF:F:FFFFF:FFFFFFFFFFFFFFFFFFFFFFFFFFFFFFFFFFFFFFFFFFFFFFFFFFFFFFFFFFFFFFFFFFFFFFFFFFFFF,FFFFFFFFFFFFFFFFFFFF:FFFFFFFFFFFFFFF,
@A00769:42:HV3CFDRXX:1:2101:15528:18740 1:N:0:TCCTGGTTGT+TGCCGGTCAG
GTGCCAGCCGCCGCGGTAATACGTATGTTCCAAGCGTTATCCGGATTTATTGGGCGTAAAGCGAGCGCAGACGGTTATTTAGGTCTGAAGTGAAAGCCCTCAGCTCAACTGAGGAATTGCTTTGGAAACTGGATGACTTGAGTGCAGTAGAGGAAAGTGGAACTCCATGTGTAGCGGTGAAATGCGTAGATATATGGAAGAACACCAGTGGCGAAGGCGGCTTTCTGGACTGTAACTGACGTTGAGGCTCG
+
F,F,:FFFF:FFFFFF,,FFFFFFF:FFFFFF:FF::,FFF:FFFF,FFFFF,F,F,:FFFFFFF,:FF:FFFF,FF,FFFFFFFFFFFFFFFF,F:F:FFF:,FF,F,,FFF:FFF,::FFF:F::F,FFFFFFF,FFFFFF:,FFF:,FFFFF,F,:FFFFFF:FFFFFFF,FF:::FFF,F,F,FFFFFF:FFFFFFF,FFFFF:FFFF:::F,:F,FFF,::,F,FF:F,FFF,,F,,,FF:FFFF:
@A00769:42:HV3CFDRXX:1:2101:25943:18803 1:N:0:TCCTGGTTGT+TGCCGGTCAG
GTGTCAGCAGCCGCGGTAATACGGGGGATGCAAGCGTTATCCGGATTTATTGGGTTTAAAGGGTGCGTAGGCTGTGAGGTAAGTCAGCGGTGAAATGCCCCCGCTCAACGGGGTGAAGTGCCATTGATACTGCCTTGCTGGAATGCGGATGCCGTGGGAGGAATGTGTGGTGTAGCGGTGAAATGCATAGATATCACACAGAACACCGATTGCGAAGGCATCTCACGAATCCGCGATTGACGCTGATGCA
+
FFFFFFFFFFFFFFFFFFFFFFFFFFFFFFFFFFFFFF:FF:FFFFFFFFFFFFFFFFFFFFFFFFFFFFF::FFFFF:FFFFFFFFFFF,FFFFFFFF::F,FFFFFFFFFFFFFFFFFFFFFFFFFFFFFFFFFFFFFFFFFFFFFFFFFFFFFFFFFFFFFFFFFFFFF:F:F::FFFFFF:FFFFFFFFFFFFFFFF::FFFFFFFFFFFFFFFFFFFFFFFFFFFFF,FFF:,F,FFFFFFFFFF
@A00769:42:HV3CFDRXX:1:2101:32136:18850 1:N:0:TCCTGGTTGT+TGCCGGTCAG
GTGTCAGCAGCCGCGGTAATACGTATGTTCCAAGCGTTATCCGGATTTATTGGGCGTAAAGCGAGCGCAGACGGTTATTTAAGTCTGAAGTGAAAGCCCTCAGCTCAACTGAGGAATTGCTTTGGAAACTGGATGACTTGAGTGCAGTAGAGTAAAGTGGAACTCCATGTGTAGCGGTGAAATGCGTAGATATATGGAAGAACACCAGTGGCGAAGGCGGCTTTCTGGACTGTAACTGACGATGAGGCTCG
+
FFFFFFFFFFFFFFFFFFFFF:::F:FFFFFFFFF:FFF:FFFFFFFFFF:,FFFFFF:FFF:FF:FFFFFFFFFFFFFFFFF::FFFFFF:FFFFFF:FFFF:FFFFFF,FFFFF:FFFFFFFFF:F,FF:FFFFFFFFF:FFFF:FF:FF,F,F:,F:F,,FFFFF::F,F:F,FFFFFFFF:F,F,F:F,F:FFFF,:FF::FF,:F:F:FFF,FF:FFF:F::,FFF,FFF:F,F,,,::F:,:FF,
@A00769:42:HV3CFDRXX:1:2101:22978:18865 1:N:0:TCCTGGTTGT+TGCCGGTCAG
GTGCCAGCAGCCGCGGTAATACGGAGGATCCGAGCGTTATCCGGATTTATTGGGTTTAAAGGGAACGTAGATGGGTTGTTAAGTCAGTTGTGAAAGTTTGCGGCTCAACCGTAAAATTGCAATTGATACTGGCAGCCTTGAGTACAGTTGAGGTAGGCGGAATTCGTGGTGTAGCGGTGAAATGCTTAGGTATCACGAAGAACTCCGATTGCGAAGGCAGCTTACTAAACTGCCACTGACATCGATGCTCG
+
FFFFFFFFFFFFFFFFFFFFFFFFFFFFFFFFFFFFFFF,F,FFFFFFFFFFFF:FFFFFFFFF:FFFFFFFFFF:FFFFFFFFFFFFFFFFF:FFFFFFFFFFFFFFFFF,FFFFFFFFFFFFFFFFFFFFFFFFFFFFFFFFFFF:FFFFFFFFFFFFFFFFFFFFFFFFFFFFFFFFFFFFF:FFF:F:FF:FFFFFFFFFFFFF:FF::FFFFFFF:FFFFF:FFFFFFFFFFFFFFFF,,:FFFF,
@A00769:42:HV3CFDRXX:1:2101:24044:18897 1:N:0:TCCTGGTTGT+TGCCGGTCAG
GTGTCAGCAGCCGCGGTAATACGTAGGGTGCAAGCGTTAATCGGAATTACTGGGCGTAAAGCGTGCGCAGGCGGTCCGCTAAGACAGATGTGAAATCCCCGGGCTTAACCTGGGAACTGCATTTGTGACTGGCGGGCTAGAGTATGGCAGAGGGGGGTAGAATTCCACGTGTAGCAGTGAAATGCGTAGAGATGTGGAGGAATACCGATGGCGAAGGCAGCCCCCTGGGCCAATACTGACGCTCATGCACG
+
FFFFFFFFFFFFF:FFFFFFFFFFFFFFFFFFFFFFFFFFFFFFFFFFFFFFFFFFFFFFFFFFFFFFFFFFFFFF,FFFFFF:FFFFFFFFFFFFFFFFFFFFFFFFFFFFFFFFFFFF::FFFFFFFFFFFFFFFFFFFFFFFFFFFFFFFFFFFFFFFFFFFFFFFFFF:FFFFFFFFFFFFFFFFFFF:F:FFFFFFFFFFFFFFFFFFFFFFFFFFFFFFFFF:FFFFF:FFFFFFFFFFF:F::,
@A00769:42:HV3CFDRXX:1:2101:19660:18912 1:N:0:TCCTGGTTGT+TGCCGGTCAG
GTGCCAGCCGCCGCGGTAATACGTATGTTCCAAGCGTTATCCGGATTTATTGGGCGTAAAGCGAGCGCAGACGGTTATTTAAGTCTGAAGTGAAAGCCCTCAGCTCAACTGAGGAATTGCTTTGGAAACTGGATGACTTGAGTGCAGTAGAGGAAAGTGGAACTCCATGTGTAGCGGTGAAATGCGTAGATATATGGAAGAACACCAGTGGCGAAGGCGGCTTTCTGGACTGTAACTGACGTTGAGGCTCG
+
FFFFFFFFFFFFFFFFFFFFFFFF:FFFFFFFFF:FFFFFFFFFFFFFFFFFFFFFFFFFFFF:FFFFFFFFFFFF:FFFFFFFFFFFFFFFFFFFFFFFFFFFFFFFF:FFFFFFFFFF,FFFF:FFFFFFFFFFF,FFFFFFFFFFFFFFFF:FFFFFFFFFFFFFFFFFFFFFFFFFFFFFFFFFFFFFF:FFFFFF:FFFFFFFFFFFFFFFFFFFFFFFFFFFF:F::FFFFFFF,FFFFF,FFF,
@A00769:42:HV3CFDRXX:1:2101:6334:18944 1:N:0:TCCTGGTTGT+TGCCGGTCAG
GTGTCAGCCGCCGCGGTAATACGTAGGTGGCAAGCGTTATCGGGAATGATTGGGCGTAAAGGGTGAGCAGGCGGTTCTTCAAGTCATGAGTGAAAGGCAGAAGCTTAACTTCTGTTGGCTGATGAGACTGGAGAACTTGAGTACAGGGGAGGGCGGCGGAACTCCATGTGTAGCGGTAAAATGCGTAGAGATATGGAAGAACACCAGTGGCGAAGGCGGCCGCCTGGGCTGAAACTGACGCTCAGGCACGA
+
FFFFFFFFFFFFFFFFFFFFFFFFFFFFFFFFFFFFFFFFFFFFFFFFFFFFFFFF,FFFFFFFFFFFFFFFFFFFFFFFFFFFFFFFFFFFFFFFFFFFFFFFFFFFFFFFFFFFFFFFFFFFFFFFFFFFFFFFFFFFFFFFF:FFFFFFFFFFFFF::FFFFFFFFFFFFFFFF,FFFFFFFF,FFFFF:FFFF::F:FFFFF:FFFFFF,FFF::FFFFFFFFFFF::FFFF,FF,FFFF,:F:FFF
@A00769:42:HV3CFDRXX:1:2101:12391:18944 1:N:0:TCCTGGTTGT+TGCCGGTCAG
GTGTCAGCCGCCGCGGTAATACGGAGGATCCAAGCGTTATCCGGATTTATTGGGTTTAAAGGGTGCGTAGGCGGAGTGATAAGTTAGAGGTGAAATGTCCGAGCTTAACTCGGGAACTGCCTCTAATACTGTTGATCTAGAGAGTAGATGCGGTAGGCGGAATGTATGGTGTAGCGGTGAAATGCGTAGAGATCATACAGAACACCGATTGCGAAGGCAGCTTACCAATCTATATCTGACGTTGAGGCACG
+
,FFF:FF,:,:F,F,FFFFFFF::F:,FFF:,F,F,FFFFFFFFFF,FF:FFF:FFFF,F,FFFFF:FFF:FFFF,:,F:FF:FFFFF:FFFFFFFFF::FFFFFFFF,FF:FF:FFFFFFFFFFFFFFFFFFFFFFFFFFFFFF,FFFFFFFFFFFFFF:FFFFFFFFFFFFFFFF:FF:,FFF,FFFF:F:FFFFFFFFF:FFFFFFFF:F,FFFFFFFFFFFFFF,FFF:FFFFFF::FFFFFFFFF:
@A00769:42:HV3CFDRXX:1:2101:6370:19006 1:N:0:TCCTGGTTGT+TGCCGGTCAG
GTGTCAGCCGCCGCGGTAATACGTAGGTGGCAAGCGTTATCGGGAATGATTGGGCGTAAAGGGTGAGCAGGCGGTTCTTCAAGTCATGAGTGAAAGGCAGAAGCTTAACTTCTGTTGGCTGATGAGACTGGAGAACTTGAGTACAGGGGAGGGCGGCGGAACTCCATGTGTAGCGGTAAAATGCGTAGAGATATGGAAGAACACCAGTGGCGAAGGCGGCCGCCTGGGCTGAAACTGACTCTCAGGCACGA
+
::F,FF,FF:FFF:F:FFFFFFFFF:FFFFFFFFFFFF,FFFFFFFFF::FF:F,,FF:FFFF:FF:F:FFFFFFFFFFF,F,F:FF:FF:,:F:FFFFFFFFF,::FFFFFF:FFFF:FFFFFFFFFFFFFFFFFFFFFF::FFFFFFF:FFFF:FF:FF:FFFF:FFFFFFFFFFFFF:FFFFFFFFFF:FFFF,:F,FFFFFFFFF,F,F:FF:FFFF:FFF,FFFFFF,FFF:FF,FFFFF:FFFFF
@A00769:42:HV3CFDRXX:1:2101:7997:19069 1:N:0:TCATGGTTGT+TGCCGGTCAG
GTGCCAGCAGCCGCGGTAATACGTAGGTACCGAGCGTCGTCCGGATTTATTGGGCGTAAAGCGCGCGCAGGTGGTTTATTAAGTCTGGTGTAAAAGGCAGTGGCTCAACCATTGTATGCATTGGAAACTGGTAGAGGTGGGTGCAGGAGAGGAGAGTGGAATTCCATGGGTAGCGGTGAAATTCGTAGATATATGGAGGAACACCTGTGTCGAAAGCGGCTCTCTGGCCTGTAACTTACCCTGAGTCTCGA
+
FFF,FFFFFFFFFFFFFFFFF:FFFFFF,:FFFFFFF,FF,FFFF,F,F:FFFFFFFFFFFFF,FFF,FFF,FF:FFFF,FFFFF:F,FFFFFF:,FF::FFFFF,FFFFFF:FFF:,,,FF,F,:F,,FFF,:F,,F,,FFFF:FFF,,:F,FFFF:::FFF,F:FF,FF,FFFFF,FFFF,FF::F,F,F,FF,,FF:FF,FF:FF,,:,,F,FF:FF:FFFF,:F,:,:F,:,,FF,:FF:,F:FF:F
@A00769:42:HV3CFDRXX:1:2101:14525:19069 1:N:0:TCCTGGTTGT+TGCCGGTCAG
GTGCCAGCAGCCGCGGTAATACGTATGTTCCAAGCGTTATCCGGAATTATTGGGCGTAAAGAACGCGCAGGTGGTTAATTAGGTCTGATGTGAAAGCCCACGGCTTAACCGTGGAGGGTCATTGGAAACTGGTTGACTTGAGTGCAGAAGAGGGAAGTGGAATTCCATGTGTAGCGGTGAAATGCGTAGAGATATGGAGGAACACCAGTGGCGAAGGCGGCTTCCTGGTCTGCAACTGACGCTGAGGCGCG
+
FFFFFFFFFFFFFFFFFFFFFFFFFFFFFFF:FFFFFFFFFFFFFFF,FFFFFFFFFFFFFF:FFFFFFFFFFFF:FFFFFFFFFFFFFFFFFF,FFFFFFFFFF:FFFFFFFFFFFFFFF:FFFFFFFFFFFFFFFFFFFFFFFFFFFFFFFFF,FFFFFFFFFFFFFFFFFFFFFFFFFFFFFFFFFFFFFFFFFFFFFFFFFFFFFFFFFFFFFFFFFFFFFFFFFFFFFFFFFFFFFFFFFFFF:FF
@A00769:42:HV3CFDRXX:1:2101:2691:19085 1:N:0:TCCTGGTTGT+TGCCGGTCAG
GTGTCAGCAGCCGCGGTAATACGTATGTTCCAAGCGTTATCCGGATTTATTGGGCGTAAAGCGAGCGCAGACGGTTATTTAAGTCTGAAGTGAAAGCCCTCAGCTCAACTGAGGAATTGCTTTGGAAACTGGATGACTTGAGTGCAGTAGAGGAAAGTGGAACTCCATGTGTAGCGGTGAAATGCGTAGATATATGGAAGAACACCAGTGGCGAAGGCGGCTTTCTGGACTGTAACTGACGTTGAGGCTCG
+
FFFFF:FFFFFFFFFFFFFFFFFFFFFFFFFFFFFFFFFFFFFFFFFFFFFFFFFFFFFFFFFFFFFFFFFFFFFFFFFFFFFFFFFFFFFFFFFFFFFFFFFFFFFFFFFFFFF:FFFFFFFFFFFFFFFFFFFFFFFFFF:FFFFFF:FFFFFFFFFFFFFFFFFFFFFFFFFFFFFFFFF:FF:FFFFFFFFFFFFFFFF,FFFF:FFFFFFFFF:FFFFFFFF:FFFFF:FFFFFF,FFFFF,FFF,
@A00769:42:HV3CFDRXX:1:2101:25717:19132 1:N:0:TCCTGGTTGT+TGCCGGTCAG
GTGCCAGCCGCCGCGGTAATACGTAGGTCCCGAGCGTTGTCCGGATTTATTAGGCGTAAAGCGAGCGCAGGTGGTTTATTAAGTCTGGCGTAAAAGGCAGTGGCTCAACCATTGTATGCATTGGAAACTGGTAGACTTGAGTGCAGGAGAGGAGAGTGGAATTCCATGTGTAGCGGTGAAATGCGTAGATATATGGAGGAACACCGGTGGCGAAAGCGGCTCTCTGGCCTGTAACTGACACTGAGGCTCGA
+
FFFFFFFFFFFFFFFFF:FFFFFFFFFFFFFFFFFFFFFFFFFFFFFFFFFFFFFFFFFFFFFFFFFFFFFFFFFFFFFFFFFFFFFFFFFFFFFFFFFFFFFFFFFFFFFFFFFFFFFF:FFFF,FFFFFFFFFFFFFFFFFFFFFFFFFFFFFFFFFFFFFFFFFFFFFF:FFFFFF:FFFFFFFFF,:FFFFFFFFFFFFFFFFFFFFFFFFF:FFFFFFFFFFFFFFFFFFFFFFFFFFFF,FFFFF
@A00769:42:HV3CFDRXX:1:2101:16957:19147 1:N:0:TCCTGGTTGT+TGCCGGTCAG
GTGCCAGCCGCCGCGGTAATACGTAGGGTGCAAGCGTTAATCGGAATTACTGGGCGTAAAGCGTGCGCAGGCGGTCCGCTAAGACAGATGTGAAATCCCCGGGCTTAACCTGGGAACTGCATTTGTGACTGGCGGGCTAGAGTATGGCAGAGGGGGGTAGAATTCCACGTGTAGCAGTGAAATGCGTAGAGATGTGGAGGACTACCGATGGCGAAGGCAGCCCCCTGGGCCAATACTGACGCTCATGCACG
+
FFFF:FFFFFFFFFFF:FFF:FF:FFFFFFFFF,FFFFFFFFFFFFFFFFFFFFFFFFFFFFFFFFFFFFFFFFFFFFFF:FFFFFFFFF:FF:FFF:FFFFFFFFFFFFFFFFFFFFFFFFFFFFFFFF:FF:FFFFFFFFFFFFFFFFFFFFFFFFFFFFFFFFFFFFFFFFFFFFFFFFFFFFF:FFFFFFFF:FFFF,FFF:::FFFFFFFFFFFF:FFFFFFF,FFFFFFFFFFFFFFF,FFFFF:
@A00769:42:HV3CFDRXX:1:2101:25274:19179 1:N:0:TCCTGGTTGT+GGCCGGTCAG
GTGTCAGCAGCCGCGGTAATACGTAGGTGGCAAGCGTTATCCGGATGTATTGGGCGTAAAGGGAACGCAGGCGGTCGGTTAAGTCTGATGTGAAAGCCTTCGGCTTAACCGGAATAGTGCCTTGGAAACTGGGAGACGGGAGTGCAGAAGAGGAGAGTGGGACTCCGTGTGGAGCGGGGAGATGCGGAGATCTCTGGAGGCACGCCGGTGGCGCAGGCGGCGCGCGGGCCGGTAGCGGAGGGTGTGGGTCG
+
F:F:F,FF:FFFFFFF::,F,FFF,FF:FFF:FFFF::FFFFFF::,FFFFFFFFFFFF,FF:F,FF,,FFFFF,,,,:F,,:::,F,FFFFFF,FFFFFFFF,,,,:,::F,,,,FF::,,:F:F,F::FFF:F,F,,:FFFFF,F,:F,FF,F:FFFF,,F:,F:FF,F,,FFFFFF,,,,,,F:,F,,,,,,FF,FF,,F,FF,F,F::F,,FF:FF,,,,F,FF,,,F,,,,,F,,FF,F,FF:,:F
@A00769:42:HV3CFDRXX:1:2101:28456:19210 1:N:0:TCCTGGTTGT+TGCCGGTCAG
GTGCCAGCAGCCGCGGTAATACGTATGTTCCAAGCGTTATCTGGATTTATTGGGCGTAAAGCAAGCGCAGACGGTTATTTAAGTCTGAAGTGAAAGCCCTCAGCTCAACTGAGGAATTGCTTTGGAAACTGGATGACTTGAGTGCAGTAGGGGAAAGTGGAACTCCATGTGTAGCGGTGAAATGCGTAGATATATGGAAGAACACCAGTGGCGAAGGCGGCTTTCTGGACTGTAACTGACGTTGAGGCT
+
FFFFFFFFFFFFFFFFFFFFFFFFFFFFFFFFFFFFFFFFFFFFFFFFFFFFFFFFFFFFFFFFFFFFFFFFFFFFFFFFFFFFF:FFFFFFFFFFFFFFFFFFFFFFFFFFFFFFFFFFFFFFFFFFFFFFFFF:FFFFFFFFFFFFFFFFFFFFFFFFFFFFFF:FFFFFFFFFFFFFF:FFFFFFFFFF:FFFFFFFFFFFFFFFFFFFFFFFFFFFFFFFFFF,FFFFFFFFFFFF:FFFFF:FF
@A00769:42:HV3CFDRXX:1:2101:13711:19225 1:N:0:TCCTGGTTGT+TGCCGGTCAG
GTGTCAGCAGCCGCGGTAATACGTATGTTCCAAGCGTTATCCGGATTTATTGGGCGTAAAGCGAGCGCAGACGGTTATTTAAGTCTGAAGTGAAAGCCCTCAGCTCAACTGAGGAATTGCTTTGGAAACTGGATGACTTGAGTGCAGTAGAGGAAAGTGGAACTCCATGTGTAGCGGTGAAATGCGTAGATATATGGAAGAACACCAGTGGCGAAGGCGGCTTTCTGGACTGTAACTGACGATGAGGCTCG
+
FFFFFFFFFFFFFFFFFFFFFFFF:FFFFFFFFFFFFFFFFFFF:FFFFFFFFFFFFFFFFFFFFFFFFFFFFFFFFFFFFFFFFFFFFFFFFFFFFFFFFFFFFFFFF,FFFFFFFFF:FFFFFF,F:FFFFFFF:,FFFFFFFFF:FFFFFFFFFFFFFFFFFFF::FFFFFFFFFFFFFFF:F,FFFFFFFF:FFFFF:FFFFFFFFFFFFFFFFFFF:F:,F:FF:,FFFFFFFFF:,FFFF,FFF:
@A00769:42:HV3CFDRXX:1:2101:2835:19335 1:N:0:TCCTGGTTGT+TGCCGGTCAG
GTGCCAGCCCGCGGTAATACAGAGGGTGCAAGCGTTAATCGGAATTACTGGGCGTAAAGCGCGCGTAGGTGGTTTGTTAAGTTGGATGTGAAATCCCCGGGCTCAACCTGGGAACTGCATCCAAAACTGGCAAGCTAGAGTACGGTAGAGGGTGGTGGAATTTCCCGTGTAGCGGTGAAATGCGTAGATATAGGAAGGAACATCAGTGGCGAAGGCGACCACCTGGACTGATACTGACACTGAGGTGCGGA
+
FFFFFFFFFFFFFFFFFFFFFFFFFFFFFFFFFF::FFFFFFFFFFFFFFFFFFF:F:FFFFFFFFFFFFFFFFFFFFFF:FFFF:FFFFFFFFFFFFFFFFFFFFFFFFFFF:FFFFFFFFFFFFFFFFFFFFFF:FFFFFFFFF:FFFFFFFFFFFFFFFFFFFFFFFFFFFFFFFFFFFFFFFF,FFFFFFFFFFFFFFFFF:F::FFFFF:FFF::FFFF::FFF:FFFFFFFFFFF:FF:::,FFF
@A00769:42:HV3CFDRXX:1:2101:6515:19351 1:N:0:TCCTGGATGT+TGCCGGTCAG
GTGTCAGCCGCCGCGGTAATACGTATGGTGCAAGCGTTATCCGGATTTACTGGGTGTAAAGGGAGCGTAGGCGGTCTGCAAAGTCCGATGTGAAAACCCGTGGCTCAACCCCGGGAGTGCATTGGAAACTGCCGGACTGGAGTGTCGGCGAGGTAAGCGGAATTCCTAGTGTAGCGGTGAAATGCGTAGATATTAGGAGGAACACCAGTGGCGAAGGCGGAGTACTGGACGAAAACTGACGCTGAGGCTCG
+
FFFFFFFF:FFFFFFFFFFFFFFFF,F:FFFFFFFFFFFFFFFFF:FFF,FFFF,FFFFFFFF::FF,FFF:FF,FF:F,FFFFF,F:FFF,FFF,,F,:,FFFFFFFFF,F,,:FF,FFF,FFFFFFFF,,,,:,FF:FFFFFF,F,,F,FF,F,:FFFFFFFFFF:FFFFFFFFFFFFFFFFFFFFFFFF:,FFFF,FFFFFF:FFFF:FFFFFFFF,F,F,FF,:,F,:,,FFFFFF,FFFFFFF,F,
@A00769:42:HV3CFDRXX:1:2101:27272:19351 1:N:0:TCCTGGTTGT+TGCCGGTCAG
GTGCCAGCAGCCGCGGTAATACGTATGTTCCAAGCGTTATCTGGATTTATTGGGCGTAAAGCAAGCGCAGACGGTTATTTAAGTCTGAAGTGAAAGCCCTCAGCTCAACTGAGGAATTGCTTTGGAAACTGGATGACTTGAGTGCAGTAGGGGAAAGTGGAACTCCATGTGTAGCGGTGAAATGCGTAGATATATGGAAGAACACCAGTGGCGAAGGCGGCTTTCTGGACTGTAACTGACGTTGAGGCTCG
+
FFFFFFFFFFFFFFFFFFFFFFFFFFFFFFFFFFFF:FFFFFFFFFFFF:FFFFFFFFFFFFFFF:FFFFFFFFFFFFFFFFFFFFFFFFFFFFFFFFFFFFFFFFFFFFFFFFFFFF:F:FFFFFFFFFFFFFFFFFFFFFFFFFFFFFFFFF,FFFFFFF:FFF:FFFFFFFFFFFFFF:FFFFFFF,FFF,FFFFFFFFFFFFFFFFFFFF:FFFFFFFFFFFF,F:FFFFF:FFFFFFFFFFFFFF,
@A00769:42:HV3CFDRXX:1:2101:3387:19382 1:N:0:TCCTGGTTGT+TGCCGGTCAG
GTGCCAGCCGCCGCGGTAATCCATTAGAAACCCCTGTAGTCC
+
FFFFFFFFFFFFFFFFFFFFFFF,FFFFFFFFFFFFFFFFFF
@A00769:42:HV3CFDRXX:1:2101:32786:19382 1:N:0:TCCTGGTTGT+TGCCGGTCAG
GTGTCAGCAGCCGCGGTAATACGTAGGGTCCAAGCGTTAATCGGAATTACTGGGCGTAAAGCGTGCGCAGGCGGTTGTGCAAGACCGATGTGAAATCCCCGGGCTTAACCTGGGAATTGCATTGGTGACTGCACGGCTAGAGTGTGTCAGAGGGGGGTAGAATTCCACGTGTAGCAGTGAAATGCGTAGAGATGTGGAGGAATACCGATGGCGAAGGCAGCCCCCTGGGATAACACTGACGCTCATGCACG
+
FFFFFFFFFFFFFFFFFFFFFFFFFFFFFFFFFFFFFFFFFFFFFFFFFFFFFFFFFFFFFFFFFFFFFFFFFFFFFFFFFFFFFFFFFFFFFFFFFFFFFFFFFFFFFFFFFFFFFFFFFFFFFFFFFFFF:FFFFFFFFFFFFFFFFFFFFFFFFFFFFFFFF:FFFFFFFFFFFFFFFFFFFFFFFFFFFFFFFFFFFFFFFF:FF:FFFFFFFFFFFFFFFFFFFF:F,FFFFFFF:FFFFFFFFF,
@A00769:42:HV3CFDRXX:1:2101:25943:19398 1:N:0:TCCTGGTTGT+TGCCGGTCAG
GTGTCAGCCGCCGCGGTAATACGTAGGTGGCGAGCGTTATCCGGAATGATTGGGCGTAAAGGGTGCGTAGGCGGCCTGCTAAGTCTGGAGTGAAAGGTACCGGCTCAACCGGTACAGGCTCTGGAAACTGGCGGGCTAGAGAGCAGGAGAGGGCGGTGGAACTCCATGTGTAGCGGTAAAATGCGTAGATATATGGAAGAACACCAGTGGCGAAGGCGGCTTTCTGGACTGTAACTGACGTTGAGGCTCGA
+
FFFFFFFFFFFFFFFFFFFFFFFFFFFFFFFFFFFF:FFFFFFFFFFFFFFFFFFFFFFFFFFFFFFFFFFFFFFFFFFFFFFFFFFFFFFFFFFFFFFFFFFF:FFFFFFFFFF:FFFFFFFFFFFFFFFFFFFFF:FFFFFFFFFFFFFFFFFFFFFFFFFFFFFFFFFFFFFFF,FFFFF:FFFFFFFFFFFFFFFF:FFF,FF:FFF:FF,FFF,FF:FFFFFF:F:FFFFFFFF,:FFFF,F:F:F
@A00769:42:HV3CFDRXX:1:2101:5674:19460 1:N:0:TCCTGGTTGT+TGCCGGTCAG
GTGTCAGCCGCCGCGGTAATACGTATGTTCCAAGCGTTATCCGGATTTATTGGGCGTAAAGCGAGCGCAGACGGTTATTTAAGTCTGAAGTGAAAGCCCTCAGCCCAACTGAGGAATTGCTTTGGAAACTGGATGACTTGAGTGCAGTAGAGGAAAGTGGAACTCCATGTGTAGCGGTGAAATGCGTAGATATATGGAAGAACACCAGTGGCGAAGGCGGCTTTCTGGACTGTAACTGACGTTGAGGCT
+
FFFFFFFFFFFFFFFFFFFFFFFFFFFFFFFFFFFFFFFFFFFFFF::FFFFFFFFFFFFFFFFFFFFFFFFFFF:FFFFFFFFFFF:FFFFFFFFFFFFFFFFFFF,FFFFFFF,FFFFFFFFFFFFFFFFFFFFFFFFFFFFFFFFFFFFFFFFFFFFFFFFFFFFFFFFFFFFFFFFFFFFFFFFFFFFFFFFFFFFFFFFFFFF:FFFFFFFFFFFFFFFFFFFFFFFFFFFFFFFFFF,FFFFF
@A00769:42:HV3CFDRXX:1:2101:1434:19476 1:N:0:TCCTGGTTGT+TGCCGGTCAG
GTGTCAGCCGCCGCGGTAATACGTATGTTCCAAGCGTTATCCGGATTTATTGGGCGTAAAGCGAGCGCAGACGGTTATTTAAGTCTGAAGTGAAAGCCCTCAGCTCAACTGAGGAATTGCTTTGGAAACTGGATGACTTGAGTGCAGTAGAGGAAAGTGGGACTCCATGTGTAGCGGTGAAATGCGTAGATATATGGAAGAACACCAGTGGCGAAGGCGGCTTTCTGGACTGTAACTGACGTTGAGGCTCG
+
FFFFFFFFFFFFFFFFFFFFFFFFFFFFFFFFFFFFFFFFFFFFFFFFFFFFFFFFFFFFFFFFFFFFFFFFFFFFFFFFFFFFFFFFFFFFFFFFFFFFF,FFFFFFFFF:FFFFFFFFFFFFF:FFFFFFFFFF:FFFFFFFFFFFFFFFFFFFFFFFFFFFF,FFFFFFFF:FFFFFFFF:FF:FFFFFFFFFF,FFF,F:FFFFFFFFFFFF:FF:FFFF,FF,F:FFFFF:FF,:,FFF,F,:FFF
@A00769:42:HV3CFDRXX:1:2101:18701:19476 1:N:0:TCCTGGTTGT+TGCCGGTCAG
GTGCCAGCCGCCGCGGTAATACGTATGTTCCAATCGTTATCCGGATTTATTGGGCGTAAAGCGAGCGCAGACGGTTATTTAAGTCTGAAGTGAAAGCCCTCAGCTCAACTGAGGAATTGCGTTGGAAACTGTATGAATTGAGTGCAGAAGATGAAAGAGGAACTCCATGTGTAGCGGTGAAATGCGTAGATATATGGAAGAACACCAGTGGCGAAGGCGGCTTTCTGGACTGTAACTGACGTTGAGGCTCG
+
:F:::F:F,:FF,:FFFF::,FFFF:FFF,F:F,,FF,:::,:::,,:::F,,,,F,FFFFF,,,FF,:F:::,FF:,F:::,F,FFFF,F:FFF,:,::FFF,FF:F,,FFF:F:F,F,,F:,:FFFFFF,FF,FFFF,FFF:,F,,F,F:FFFF:,F,FFFFF:FF,F,FFFFFFFFFFFFFFFFFFFFFF:FFFF:FFFFFFFFFFFFFFF:,FFFFFF,FFF:,F:FFFFFFFFFF::F,FF,:FF,
@A00769:42:HV3CFDRXX:1:2101:24894:19492 1:N:0:TCCTGGTTGT+TGCCGGTCAG
GTGTCAGCCGCCGCGGTAATACGTATGTTCCAAGCGTTATCCGGATTTATTGGGCGTAAAGCGAGCGCAGACGGTTATTTAAGTCTGAAGTGAAAGCCCTCAGCTCAACTGAGGAATTGCTTTGGAAACTGGATGACTTGAGTGCAGTAGAGGAAAGTGGAACTCCATGTGTAGCGGTGAAATGCGTAGATATATGGAAGAACACCAGTGGCGAAGGCGGCTTTCTGGACTGTAACTGACGTTGAGGCTCG
+
FFFFFFFFFFFFFFFFFFFFFFFF:FFFFFFFFFFFFFFFFFFFFF:FFFFFFFFFFFFFFFFFFFFFFFFFFFFFFFFFFFFFFFFFFFFFFFFFFFFFFFFFF:FF:FF:FFFFFFFFFFFFFFFFFFFFFFF::FFFFFFFF,FFFFFFFFF:FFFFFFFFFFFFFFFFFFFFFFFFF:F:FFF:FFFFFFFFFFFFFFFFFF:,FFFFFFFFFFFFFFFF:FFFFFFFFFFFFFFFFFFF:F,FFF,
@A00769:42:HV3CFDRXX:1:2101:32551:19633 1:N:0:TCCTGGTTGT+TGCCGGTCAG
GTGCCAGCCGCCGCGGTAATACATATGTTCCAAGCGTTATCCGGATTTATTGGGCGTAAAGCGAGCGCAGACGGTTATTTAAGTCTGAAGTGAAAGCCCTCAGCTCAACTGAGGAATTGCTTTGGAAACTGGATGACTTGAGTGCAGTAGAGGAAAGTGGAACTCCATGTGTAGCGGTGAAATGCGTAGATATATGGAAGAACACCAGTGGCGAAGGCGGCTTTCTGGACTGTAACTGACGTTGAGGCTCG
+
FFFFFFFFFFFFFFFFFFFFFFFFFFFFFFFFFFFFFFFFFFFFFFFFFFFFFFFFFFFFFFFFF:FFFF:FFFF:FFFFFFFFFFFFFFFFFFFFFFFFFFFFFFFFF:FFFFFF:FFFFFFFFFFFFFFFFFFFF:FFFFFF:FFFFFFFFFFFFFFFFFFFFFFFFF:FFFFFFFFFFFFFFFFFFFFFFFFFF,FFFFFFFFFFFFFFFFFFFFFFFFFFFFFFFFFFFF,FFFFF::F:FF,FFFF
@A00769:42:HV3CFDRXX:1:2101:29523:19648 1:N:0:TCCTGGTTGT+TGCCGGTCAG
GTGCCAGCCGCCGCGGTAATACGTAGGTGGCAAGCGTTATCCGGATTTACTGGGTGTAAAGGGCGTGTAGGCGGGGAAGCAAGTCAGATGTGAAAACCACGGGCTCAACCTGTGGCCTGCATTTGAAACTGTTTTTCTTGAGTGCTGGAGAGGCAATCGGGATTCCGTGTGTAGCGGTGAAATGCGTAGATATACGGAGGAACACCAGTGGCGAAGACGGATTGCTGGACAGTAACTGACGCTGAGGCGCG
+
FFFFFFFFFFFFFFFF:FFFFFFFFFFFFFFFFFFFFFFFFFFFFFFFFFFFFFFFFFFFFFFFFFFFFFFFFFFFF:FFF:FFFFFFFFFFFFFFFFFFFFFF:FFFFFFFFFFFFFFFF,FFFFFFFFFFFFFFFFFFFFFFFFFFFFFFFFF:FFFFFFFFFFFFFFFFFFFFFFFFFFFFFFFFFFFFFFFFFFFFFFFFFF,FFFFFFFFFFFFFFFFFFFFFFFFFF,FFFFFFFFFFFFFF,FF
@A00769:42:HV3CFDRXX:1:2101:15591:19758 1:N:0:TCCTGGTTGT+TGCCGGTCAG
GTGTCAGCAGCCGCGGTAATACGTAGGTGGCAAGCGTTATCCGGAATTATTGGGCGTAAAGAGCGCGCAGGTGGTTAATTAAGTCTGATGTGAAAGCCCACGGCTTAACCGTGGAGGGTCATTGGAAACTGGTAAGCTGGAGTGCAGGAGGGGTAAGTGGAATTCCTGGTGTAGCGGTGAAATGCGAAGATATCCGGAGGAACACCAGTGGCGAAGGCGGCTTACTGGACTGCAACTGACGATGAGGCTCG
+
FFFFFFFFFFFFFFFFFF:FFFFFFFFFFFF:FFFFFF,F:FFFF:F:F:FFFFFFFFFFFFFFFFF:FFFFFFF:,F:FFFFF,FFFFFFFFFFFFFF:FFFFF:FFFFF:FFFF:FFFFFFFFF::F::FFFF:FFFFFFFFFFFFFF,FF:FFFFFFFFFFFFFFFFFFFF:FFFFFFFF:FF,FFFFFFF,FFFFFFFFFFFFFF:FFFFFFFFFFFF,FFFFFFF,F:,FFF:FFF,FFFFF,FFF
@A00769:42:HV3CFDRXX:1:2101:15402:19805 1:N:0:TCCTGGTTGT+TGCCGGTCAG
GTGCCAGCAGCCGCGGTAATACGTAGGGTGCAAGCGTTATCCGGATTTATTGGGCGTAAAGGGCTCGTAGGCGGTTCGTCGCGTCCGGTGTGAAAGTCCATCGCTTAACGGTGGATCCGCGCCGGGTACGGGCGGGCTTGAGTGCGGTAGGGGAGACTGGAATTCCCGGTGTAACGGTGGAATGTGTAGATATCGGGAAGAACACCACTGGCGAAGGCAGGTCTCTGGGCCGTTACTGACGCTGAGGAGCG
+
F,F:F:FF,,F,FF,F:,::FFF:F:FFFFFFFFF:FFFF:,FFFF,,FF,FFF,FFFFFFF,FFFFFF:FFF:FFFFFFFFFFF:FFF:FF:FFFFF,FFF:FFF:FFFFFF:FFFF::FFF:,FFFFFF,FFF:F,:,FFFFFF:FFFF:F:FFF,F,FF:FF,FFFFFFFF,:F:,FF,F,FFFFFFFFFFF,:F,FFF:FFFF,F,FFFF:,,F::,,F:F:F,FFFF:F,F::FFF,,,,:FFF:F
@A00769:42:HV3CFDRXX:1:2101:26901:19805 1:N:0:TCCTGGTTGT+TGCCGGTCAG
GTGCCAGCAGCCGCGGTAATACGTAGGTGGCGAGCGTTATCCGGAATGATTGGGCGTAAAGGGTGCGTAGGCGGCCTGCTAAGTCTGGAGTGAAAGGTACCGGCTCAACCGGTACAGGCTCTGGAAACTGGCGGGCTAGAGAGCAGGAGAGGGCGGTGGAACTCCATGTGTAGCGGTAAAATGCGTAGATATATGGAAGAACACCAGTGGCGAAGGCGGCCGCCTGGCCTGTTACTGACGCTGAGGCACGA
+
FFF:FFFFFFFFFFFFFF:FFFFFFFFFFFFFFFFFFFFFFFFFFFFFFFFFFFFFFFFFFFFFFFFFFFFFFFFFFFFF,FFFFFFFFFFFFFFFFFFFFFFFFFFFFFFFFFFFFFFFFFFFFFFFFFFFFFFFF:FFFFFFFFFFFFFFFFFFFFFFFFFFFFFFFFFFFF:FFFFFFFFFFFFFFFFFFFF:FFFFFFFFFF:FF:FFF,FFFF:FFFFFF:FFFFFF,FFFFFF,FFFF:FFFFF:
@A00769:42:HV3CFDRXX:1:2101:12717:19820 1:N:0:TCCTGGTTGT+TGCCGGTCAG
GTGCCAGCCGCCGCGGTAATACGTATGTTCCAAGCGTTATCCGGATTTATTGGGCGTAAAGCGAGCGCAGACGGTTATTTAAGTCTGAAGTGAAAGCCCTCAGCTCAACTGAGGAATTGCTTTGGAAACTGGATGACTTGAGTGCAGTAGAGGAAAGTGGAACTCCATGTGTAGCGGTGAAATGCGTAGATATATGGAAGAACACCAGTGGCGAAGGCGGCTCTCTGGACTGTAACTGACGTTGAGGCACG
+
FFFFFFFFFFFFFFFF,FFFFFF:FFFFFFFFFFFFFF:FFFFFFF:F:FFFFFFFFFFFFFFFFFFFFFFFFFFFFFFF:FFFFFF:FFFFFFFFFF:FFFFFFFFFFFFFFFFFFFFFFFFFFFFFF:FFFFFFFFFFFFFFFFF:FFF:FFFFFFFFFFFFFFFFFFFFF:F:FFFFFFFFFF,FFFFFF:FFFF,FF,:,FFFF,,FFF,:FFFFFFFFF:FFFF:F,F,FFFFFF:,F,FFFF,:,
@A00769:42:HV3CFDRXX:1:2101:31647:19883 1:N:0:TCCTGGTTGT+TGCCGGTCAG
GTGCCAGCCGCCGCGGTAATACGTATGTTCCAAGCGTTATCCGGATTTATTGGGCGTAAAGCGAGCGCAGACGGTTATTTAAGTCTGAAGTGAAAGCCCTCAGCTCAACTGAGGAATTGCTTTGGAAACTGGATGACTTGAGTGCAGTAGAGGAAAGTGGAACTCCATGTGTAGCGGTGAAATGCGTAGATATATGGAAGAACACCAGTGGCGAAGGCGGCTTTCTGGACTGTAACTGACGTTGAGGCTCG
+
FFFFFFFFFFFFFFFFFFFFFFFFFFFFFFFFFFFFFF,FFFFFF:F,FFFFFFFFFFFFFFFFFFFFFFFFFFFFFFFFF:FFFFFFFFFFF,FFFFFFFFFFFFFFF:FFFFF,FFFF::FFFF:FFFFF:FFFFFFFFFFFFFFFFFFFFF:FFFFFF:FFFFF:FF,FFFFFF:FFFFFFFFFFFFFFFFFFFFFFFFFFFFFFFFFFFFFFFFFFFFFFFFFFFFFFFFFFF:FFFFFFFFFFFFF
@A00769:42:HV3CFDRXX:1:2101:15781:19899 1:N:0:TCCTGGTTGT+TGCCGGTCAG
GTGCCAGCAGCCGCGGTAATACGTAGGTGGCAAGCGTTATCCGGATTTATTGGGCGTAAAGGGAACGCAGGCGGTCTTTTAAGTCTGATGTGAAAGCCTTCGGCTTAACCGGAGTAGTGCATTGGAAACTGGGAGACCTGAGTGCAGAAGAGGAGAGTGAAACTCCATGTGTAGCGGTGAAATGCGTAGATATATGGAAGAACACCAGTGGCGAAAGCGGCTCTCTGGTCTGTAACTGACGCTGAGGTTCG
+
FFFFFFFFFFFFFFFFFFFFFFFFFFFFFFFF:FFFFFFFFFFFFFFFFFFFFFFFFFFFFFFF:FFFFFFFFFFF,FFFFFFFFFFFFFFFFFFFFFFFFFFFFFFFFFFFFFFFFFFFFF:FFFFFFFFFFFFFFFFFFFFFFFFFFFFFFFFFFFFFFFFFF:FFFFF:FFFFFFFFFFFFFFF:FF:FFF:FFFFFFF:FFFFFFFFFFF:FFFFFFFFFFFFFF:FFF:FFFFFFFFFFFFFFFF:
@A00769:42:HV3CFDRXX:1:2101:5638:19930 1:N:0:TCCTGGTTGT+TGCCGGTCAG
GTGCCAGCCGCCGCGGTAATACGTATGTTCCAAGCGTTATCCGGATTTATTGGGCGTAAAGCGAGCGCAGACGGTTATTTAAGTCTGAAGTGAAAGCCCTCAGCTCAACTGAGGAATTGCTTTGGACACTGGATGACTTGAGTGCAGTAGAGGAAAGTGGAACTCCATGTGTAGCGGTGAAATGCGTAGATATATGGAAGAACACCAGTGGCGACGGCGGCTTTCTGGACTGTAACTGACGTTGAGGCTCG
+
FFFFFFFFFFFFFFFFFFFFFFFFFFFFFFFFF:FFFFFFFFFF:FFFFFFFFFFFFFFFFFFFFFFFFFFFFFFFFFFFFFFFFFFFFFFFFFFFFFFFFFFFFFFFF:F:FFFFFFFF,FFFF,,FFFFFFFFFF::FFFFFF,F:FFFFFFFFFFFFFFFFFFF:FFFFFFFFFFFFF:FF:FFFFFFFF,FFF::F:FFFFFFFF:FFF:,FFFFFFFFFF:FFFFFFF::FF:F:::,FFF,F,FF
@A00769:42:HV3CFDRXX:1:2101:13178:19993 1:N:0:TCCTGGTTGT+TGCCGGTCAG
GTGCCAGCAGCCGCGGTAATACGGAGGATGCGAGCGTTATCCGGACTTATTGGGTTTAAAGGGTGCGTAGGCGGGGAGCCAAGTCAGCGGTAAAATCGTGGGGCTCAACCCCGGCGAGCCGTTGAAACTGGCTGTCTTGAGATGTCGAGAGGTATGCGGAATGCGCAGTGTAGCGGTGAAATTCTTAGATATTGCGCAGAACTCCGATTGCGAAGGCAGCATACCGGCGGCGATCTGACGCTGAGGCACGA
+
F,,FF:FFFFFFFFF:FFFFF,FFFFFF:,FFFFFFFFF,FF:FF:,,F:,:FFFF,FFFFFF,F::F:::,F:FF,FFFFFFFFFF,FF:FFFFFFFF,:,FFFFF,FFFFF:FFFFFFF:,FF:FF::FFF:FFFFFFFF,FFF:F,:FF,FFFFFFFFFFFFFFF,:FF,F:FFFFFFF,FFFF:FFF:F::FFF:F,FFFF:F::,F:FF:,F::FFFFFFFFFFFFFFFFF::F,FF:FF,FFFFF
@A00769:42:HV3CFDRXX:1:2101:24668:20008 1:N:0:TCCTGGTTGT+TGCCGGTCAG
GTGCCAGCAGCCGCGGTAATACGTATGTTCCAAGCGTTATCCGGATTTATTGGGCGTAAAGCGAGCGCAGACGGTTATTTAAGTCTGAAGTGAAAGCCCTCAGCTCAACTGAGGATTTGCTCTGGAAACTGGATGACTTGAGTGCAGTAGAGGAAAGTGGAACTCCATGTGTAGCGGTGAAATGCGTAGATATATGGAAGAACACCAGTGGCGAAGGCGGCTTTCTGGACTGTAACTGACGTTGAGGCTCG
+
FFFFF:FFFFFFFFFFFFFFFFFFFFFFFFFFFFFFFFFFFFFFFFFFFFFFFFFFFFFFFFFFFFFFFFFFFFFFFFFFFFFFFF:FFFFFFFFFFFFFFFFFFFFF:FFFFFFFF,FFFFFF:FFFFFFFFFFF::FFFFF:FFFFF:F:FFFFF:FFFFFF:FF::FF,FFFFFFFFFFFF,FFFFF:FFF:F,F,:FFFFFF:FFFFFFFFF,FFFFF,FFFFFFFFFFFFFFFFF:FFFFFFFFFF
@A00769:42:HV3CFDRXX:1:2101:9028:20071 1:N:0:TCCTGGTTGT+TGCCGGTCAG
GTGCCAGCAGCCGCGGTAATACGTAGGGAGCAAGCGTTATCCGGAATTATTGGGCGTAAAGAGCGCGCAGGTGGTTAATTAAGTCTGATGTGAAAGCCCACGGCTTAACCGTGGAGGGTCATTGGAAACTGGCTGACTTGAGTGCAGAAGAGGGAAGTGGAATTCCATGTGTAGCGGTGAAATGCGTAGAGATATGGAAGAACACCAGTGGCGAAGGCGGCTTTCTGGGCCATCACTGACGCTGAGGCGCG
+
FFFFFFFFFFFFFFFFFFFFFFFFFFFFFFFFFFFFFFFFFFFFFFFFFFFFFFFFFFFFFFFFFFFFFFFFFFF:FFFFFFFFFFFFFFFFFFFFFFFFFFFFFFFFFFFFFFFFFFFFFFFFFFFFFFFFFFF:FFFFFFFFFFFF,FFFFFF:FFFFFFFFFFFFFFFFFFFFFFFFFFFFFFFFFFFFFFFFFFFFFFFFFFFFFF,FF:FFFFFFFFFFFFFFFFFFFFFFFFFFF:FFFFFFFFF
@A00769:42:HV3CFDRXX:1:2101:26784:20165 1:N:0:TCCTGGTTGT+TGCCGGTCAG
GTGCCAGCAGCCGCGGTAATACGTAGGTGGCGAGCGTTATCCGGAATGATTGGGCGTAAAGGGTGCGTAGGCGGCCTGCTAAGTCTGGAGTGAAAGGTACCGGCTCAACCGGTACAGGCTCTGGAAACTGGCGGGCTAGAGAGCAGGAGAGGGCGGTGGAACTCCATGTGTAGCGGTCAAATGCGTAGATATATGGAAGAACACCAGTGGCGAAGGCGGCCGCCTGGCCTGTTACTGACGCTGAGGCACGA
+
FFFFFFFFFFFFFFFFFFFFFFFFFFFFFFFFFFFFFFFFFFFFFFFFFFFFFFFFFFFFFFFFFFFFFFFFFFFFFFFFFFFFFFFFFFFFFFFFFF:FFFFFFFFFFFFFFFFFFFFFFFFFFFFFFFFFFFFFF:FFFFFFFFFFFFFFFFFFFFFFFFFFFFFFFFFFFFFFF,FFFFFFFFF:F:FFFFFFFFFFFFFFFFFFF:FFFFF:FF::FF:F,FFFFFFFFFFF:FFFFF,FF,FFFFF
@A00769:42:HV3CFDRXX:1:2101:2862:20196 1:N:0:TCCTGGTTGT+TGCCGGTCAG
GTGCCAGCCGCCGCGGTAATCCATTAGAAACCCCTGTAGTCC
+
FFFFFFFFFFFFFFFFFFFFFFFFFFFFFFFFFFFFF:FFF:
@A00769:42:HV3CFDRXX:1:2101:22480:20290 1:N:0:TCCTGGTTGT+TGCCGGTCAG
GTGCCAGCAGCCGCGGTAATCCATTAGAAACCCTTGTAGTCCCTGTCTCTATACACATCTCCGAGCCCACGAGACTCCTGGTTGTATCTCGTATGCCGTCTTCTGCTGGAAGAGGGGGGGGGGGGGGGGGGGGGGGGGGGGGGGGGGGGGGGGGGGGGGGGGGGGGGGGGGGGGGGGGGGGGGGGGGGGGGGGGGGGGGGGGGGGGGGGGGGGGGGGGGGGGGGGGGGGGGGGGGGGGGGGGGGGGGGGGG
+
FFFF:FFFFFFFFFFFFFFFFF::FFFFFFFFFFFFF:F,FFF,FFF:FFFFFFFFFFFFFFFF,FFFFFF:,FF,,,:FF,FFFFFFF:F:FFF::F:F,,:FF,F,F::,:,F::::F:FFFFFFFFFFFFFFFFFFFFFFFFFFFFFFFFFFFFFFFFFFFFFFFFFFFFFFFFFFFFFFFFFFFFFFFFFFFFFFFFFFFFFFFFFFFFFFFFFFFFFFFFFFFFFFFFFFFFFFFFFFFFFFFFFF
@A00769:42:HV3CFDRXX:1:2101:12373:20322 1:N:0:TCCTGGTTGT+TGCCGGTCAG
GTGTCAGCCGCCGCGGTAATACGTAGGGTCCAAGCGTTAATCGGAATTACTGGGCGTAAAGCGTGCGCAGGCGGTTGTGCAAGACCGATGTGAAATCCCCGGGCTTAACCTGGGAATTGCATTGGTGACTGCACGGCTAGAGTGTGTCAGAGGGGGGTAGAATTCCACGTGTAGCAGTGAAATGCGTAGAGATGTGGAGGAATACCGATGGCGAAGGCAGCCCCCTGGGATAACACTGACGCTCATGCACG
+
FFFFFFFFFFFFFFFFFFFFFFFFFFFFFFFFFFFFFFFFFFFFFFFFFFFFFFFFFFFFFFFFFFFFFFFFFFFFFFFFFFFFFFFFFFFFFFFFFFFFFFFFFFFF:FFFFFFFFFF:FFFFFFFFFFFF,FFFF,FFFFFFFFFFFFFFFFFFFF:FFFFFFFFFFFFFFFF,FFFF,FFFFF:FF,FF,FFFFFFFFFFFF:FF:FFFFFFFFF,FF:FFF:FFFFFFFFF::FF:FF:FFFFFFF:
@A00769:42:HV3CFDRXX:1:2101:26946:20353 1:N:0:TCCTGGTTGT+TGCCGGTCAG
GTGTCAGCAGCCGCGGTAATACGTAGGTGGCAAGCGTTATCCGGAATGATTGGGCGTAAAGGGTGAGCAGGCGGTTCTTCAAGTCATGAGTGAAAGGCAGAAGCTTAACTTCTGTTGGCTGATGAGACTGGAGAACTTGAGTACAGGAGAGGGCGGCGGAACTCCATGTGTAGCGGTAAAATGCGTAGAGATATGGAAGAACACCAGTGGCGAAGGCGGCCGCCTGGACTGAAACTGACGCTCAGGCACGA
+
FF:FFFFFFFFFFFFFFFFFFFFFFFFFFFFFFFFFFF:FFFFFFFFFFFFFFFFFFFFFFFFFFFFFFFFFFFFFFFFFFFFFFFFFFFFFFFFFFFFFFFFFFFFFFFFFFFFFFFFFFFFFFFFFFFFFFFFFFFFFFFFFFFFFFFFFFFFFFFFFFFFFFFFFFFFFFFFFFFFFFFFFFFFFFFF,:FF:FFFF:FFFFFFFFFFFF:FFFFFFF,FFF:FFFFFF,FFFFFF,FFFFF,F:FFF
@A00769:42:HV3CFDRXX:1:2101:27480:20369 1:N:0:TCCTGGTTGT+TGCCGGTCAG
GTGCCAGCAGCCGCGGTAATACGTAGGTGGCAAGCGTTATCCGGATTTACTGGGTGTAAAGGGCGTGTAGGCGGGACTGCAAGTCAGATGTGAAAATTATGGGCTCAACCCATAACCTGCATTTGAAACTGTAGTTCTTGAGTGATGGAGAGGCAGGCGGAATTCCGTGTGTAGCGGTGAAATGCGTAGATATACGGAGGAACACCAGTGGCGAAGGCGGCTTTCTGGACTGTAACTGACGTTGAGGCTCG
+
FFFFFFFFFFFFFFFFFFFFF:FFFFFFFFFFFFFFFFFFFFFFFFFFFFFFFFFFFFFFFFFFFFFFFFFFFFFFFFFF:FFFFFFFFFFFFFF:FFFFFFFFFFFFFFFFFFFFFFFFFFFFFFFFFFF,FFFFFFFFFFFFF:FFFFFFFF:FFFFFFFFFFFFFFFFFFFFFFFFFFFFFFFFFFFFFFFFFFFFFFFFFFFFFFF,FFFFFFF,FFFFFFFFFFFF:FFFFFFFF,FFFFF:FFF,
@A00769:42:HV3CFDRXX:1:2101:4390:20400 1:N:0:TCCTGGTTGT+TGCCGGTCAG
GTGCCAGCAGCCGCGGTAATACGTATGTTCCAAGCGTTATCCGGATTTATTGGGCGTAAAGCGAGCGCAGACGGTTATTTAAGTCTGAAGTGAAAGCCCTCAGCTCAACTGAGGAATTGCTTTGGAAACTGGATGACTTGAGTGCAGTAGAGGAAAGTGGAACTCCATGTGTAGCGGTGAAATGCGTAGATATATGGAAGAACACCAGTGGCGAAGGCGGCTTTCTGGACTGTAACTGACGTTGAGGCTCG
+
FFFFFFFFFFFFFFFFFFFFFFFFFFFFFFFFFFFFFFFFFFFFFFFFFFFFFFFFFFFFFFFFFFFFFFFFFFFFFFFFFFFFFFFFFFFFFFFFFFFFFFFFFFFFFFFFFFFFFFFF,FFFFFFFFFFFFFFFFFFFFFFFFFFFFFFFFFFFFFFFFFFFFFFFFFFFFFFFFFFFFFFFFFFFFFFFFFF:FFFFFFFFFFFFFFFFFFFFFF:FFFFFFFF:FFFF:FFFFFFF,FFFFF,FFF,
@A00769:42:HV3CFDRXX:1:2101:6289:20400 1:N:0:TCCTGGTTGT+TGCCGGTCAG
GTGTCAGCAGCCGCGGTAATCCGAGTAGTCCATTCGAAACCCGAGTAGTCC
+
FFF,FFFFFFFFFFFFFFFFFFFFFF:FFFFF:F,FFFFF,FF::FF::F,
@A00769:42:HV3CFDRXX:1:2101:1181:20447 1:N:0:TCCTGGTTGT+TGCCGGTCAG
GTGTCAGCCGCCGCGGTAATACAGAGGGTGCGAGCGTTAATCGGATTTACTGGGCGTAAAGCGTGCGTAGGCGGCCAATTAAGTCAAATGTGAAATCCCCGAGCTTAACTTGGGAATTGCATTCGATACTGGTTGGCTAGAGTATGGGAGAGGATGGTAGAATTCCAGGTGTAGCGGTGAAATGCGTAGGGATCTGGAGGAATACCGATGGCGAAGGCAGCCATCTGGCCTAATACTGACGCTGAGGTACG
+
FFFFFFFFFFFFFFFFFFFFFFFFFFFFFFFFFFFFFFFFFFFFFFFFFFFFFFFFFFFFFFFFFFFFFFFFFFFFFFFFFFFFFFFFFFFFFFFFFFFF:FFFFFFFFFFFFFFFFFFFFFFFFFFFFFFFFFF,FFFFFFFFFFFFFF:FFFFFFFF:FFFFFFFFFFFFFFFFFFFFFFFF:FFFF,FF::,FFFFFF:F,,FFF::F:F:,FFFFFF::F:FFFFFFF:FF,FFF,F,:FFFF:F,:
@A00769:42:HV3CFDRXX:1:2101:2392:20447 1:N:0:TCCTGGTTGT+TGCCGGTCAG
GTGTCAGCAGCCGCGGTAATACGTAGGTGGCAAGCGTTATCCGGATTTACTGGGTGTAAAGGGTGCGCAGGTGGCAGGGCAAGTCAGATGTGAAAGCCCGGGGCTCAACCCCGGTATTGCATTTGAAACTGTCCGGCTAGAGTGCAGGAGAGGTAAGCGGAATTCCTAGTGTAGCGGTGAAATGCGTAGATATTAGGAGGAACACCAGTGGCGAAGGCGGCTTATTGGACTGTAACTGACACTGAGGCACG
+
FFFFFFFFFFFFFFFFFFFFF:FFFFFF:FF:FFFFFFFFFFFFFFFFFFFFFFFFFFFFFFFFFFFFFFFFFFFFFFFFFFFFFFFFFFFFFFF:FFFFFFFFFFFFFFFFFFFFFFFFFF:FFFFFFFFFFFFFFFFFFFFFFFFFFFFFFFFFFFFFFFFFFFFFFFFFFFFFFFFFFFFFFFFFFFFFFFFFFFFFFFFFFFFF,FFFFFFF:FFFFFFFFFFFFF:FFFFFFFFFFFFFFF,FFF,
@A00769:42:HV3CFDRXX:1:2101:21395:20572 1:N:0:TCCTGGTTGT+TGCCGGTCAG
GTGTCAGCAGCCGCGGTAATACGTATGTTCCAAGCGTTATCCGGATTTATTGGGCGTAAAGCGAGCGCAGACGGTTATTTAAGTCTGAAGTGAAAGCCCTCAGCTCAACTGAGGAATTGCTTTGGAAACTGGATGACTTGAGTGCAGTAGAGGAAAGTGGAACTCCATGTGTAGCGGTGAAATGCGTAGATATATGGAAGAACACCAGTGGCGAAGGCGGCTTTCTGGACTGTAACTGACGTTGAGGCTCG
+
FFFFFFFFFFFFFFFF:FFFFFFFFFFFFFFFFFFFFFFFFFFFFFFFFFFFFFFFFFFFFFFFFFFFFFFFFFFFFFFFFFFFFFFFFFFFFFFFFFFFFFFFFFFFFFFFFFFFFFFFFFFFF:FFFFFFFFFFFFFFFFFFFFFF:FFFFFFFFFFFFFFFFFFFFFFFFFFFFFFFFFFFFFFFFFFFFFFFFFFF:FF:FFFFFF,FFFFF:FFFFFFF:F,FFFF::::FF:FF,F:FFF,FFF,
@A00769:42:HV3CFDRXX:1:2101:7039:20635 1:N:0:TCCTGGTTGT+TGCCGGTCAG
GTGCCAGCCGCCGCGGTAATACGGAGGATGCGAGCGTTATCCGGATTTATTGGGTTTAAAGGGTGCGTAGGCGGCATTATAAGTTAGTGGTAAAATATTGGGGCTTCACCTCACTACGCCATTAATACTGTAGAGCTAGAGAACAGACGAGGTAGGCGGAATAAGTTAAGTAGCGGTGAAATGCATAGATATAACTTAGAACACCGATAGCGAAGGCAGCTTACCAGACTGAGTCTGACGCTCATGCACGA
+
FFFFFFFFFFFFFFFFFFFFFFFFFFFFFFFFFFFFFF:FFFFFFFFFFFFFFFFFFFFFFFFFFFFFFFFFFFFFFFFFFFFFFFFFFFFFFFFFFFFFFFFFFFFFFFFFFFFFFFFFFFFFF:FFFFFFFFFFF:FFFF:FFFFFFFFFF,:FFFFFFFF:F:FFFFFFFFFFFFF,FFFFFFFFFFFFFFFFFFFFFF:F:FFFF,F,FFF,F:FFF:FFF:FFF:F:FFF:F:::FFF::FF:F,F
@A00769:42:HV3CFDRXX:1:2101:18530:20713 1:N:0:TCCTGGTTGT+TGCCGGTCAG
GTGCCAGCAGCCGCGGTAATACGTATGTTCCAAGCGTTATCCGGATTTATTGGGCGTAGAGCGAGCGCAGACGGTTATTTAAGTCTGAAGTGAAAGCCCTCAGCTCAACTGAGGAATTGCTTTGGAAACTGGATGACTTGAGTGCAGTAGAGGAAAGTGGAACTCCATGTGTAGCGGTGAAATGCGTAGATAGATGGAAGAACACCAGTGGCGAAGGCGGCTTTCTGGACTGTAACTGACGTTGAGGCTCG
+
FFFFFFFFFFFFFFFFFFFFFFFFFFFFFFFFFFFFFFF:FFFFFFFFFFFFFFFFFFFFFFFFFFFFFF::FFFFFFFFFFFFFFF:FFFFFFFFFFFFF:FFFFFFFFFFFFF:FFF:FFFFFFFFFFFFFFF,FFFFFFFF,FFF::FFFFFFFFFF,F,FFF:FFFFF:FFFFFF:FF,FFFF:F,,:,FFFFFFFFFFFFFFFFFFFFF:FFFFFFF:,FFFFFFFFFFFFFFFF::FFFF:FFFF
@A00769:42:HV3CFDRXX:1:2101:27796:20729 1:N:0:TCCTGGTTGT+TGCCGGTCAG
GTGCCAGCAGCCGCGGTAATACGTAGGTGGCAAGCGTTATCCGGATTTACTGGGTGTAAAGGGCGTGTAGGCGGGACTGCAAGTCAGATGTGAAAATTATGGGCTCAACCCATAACCTGCATTTGAAACTGTAGTTCTTGAGTGATGGAGAGGCAGGCGGAATTCCGTGTGTAGCGGTGAAATGCGTAGATATACGGAGGAACACCAGTGGCGAAGGCGGCTTTCTGGACTGTAACTGACGTTGAGGCTCG
+
FFFFFFFFFFFFFFFFFFFFFFFFFFFFFFFFFFFFFFFFFFFFFFFFFFFFFFFFFFFFFFFFFFFFFFFFFFFFFFFFFFFFFFFFFFFFFFFFFFFFFFFFFFFFFFFFFFFFFFFFFFFFFFFFFFFFF:FFFFFFFFFFFFFFFFFFFFFF:FFFFFFFFFFFFFFFFFFFFFFFFFFFFFFFFFFFFFFFFFFFFFFFFFFFFFFFFFFFFFFFFFFF:FFFFFFFFFFFFFFFFFFFFF:FFF,
@A00769:42:HV3CFDRXX:1:2101:4273:20760 1:N:0:TCCTGGTTGT+TGCCGGTCAG
GTGCCAGCAGCCGCGGTAATACGTATGTTCCAAGCGTTATCCGGATTTATTGGGCGTAAAGCGAGCGCAGACGGTTATTTAAGTCTGAAGTGAAAGCCCTCAGCTCGACTGAGGAATTGCTTTGGAAACTGGATGACTTGAGTGCAGTAGAGGAAAGTGGAACTCCATGTGTAGCGGTGAAATGCGTAGATATATGGAAGAACGCCAGTGGCGAAGGCGGCTTTCTGGACTGTAACTGACGTTGAGGCTCG
+
FFFFFFFFFFFFFFFFFFFFFFFFFFFFFFFFFFFFFFFFFFFFFFFFF:FFFFFFFFFFFFFFFFFFFFFFFF:FFFFFFFFFFFFFFFFFFFFFFFFFFFFFFFFFF,FFFFFFFFFFFFFFFFFFFFFFF:FFFFFFFFFFFFFFFFFFFFFFFFFFFFFFFFFFFFFFFFFFFFFFFFFFFFFFFFFFFFFFFFFF,FFFFFFFFFFFFFFFFFFFFFFFFFFFFFFFF:FFFFFF:FF:FFFFFF,
@A00769:42:HV3CFDRXX:1:2101:2437:20807 1:N:0:TCCTGGTTGT+TGCCGGTCAG
GTGTCAGCAGCCGCGGTAATCCATTAGATACCCGAGTAGTCCCTGTCTCTATACACATCTCCGAGCCCACGAGACTCCTGGTTGTATCTCGTATGCCGTCTTCTGCTTGAAAAGGGGGGGGGGGGGGGGGGGGGGGGGGGGGGGGGGGGGGGGGGGGGGGGGGGGGGGGGGGGGGGGGGGGGGGGGGGGGGGGGGGGGGGGGGGGGGGGGGGGGGGGGGGGGGGGGGGGGGGGGGGGGGGGGGGGGGGGGG
+
FFFFFFFFFFFFFFFFFFFFFFFFFFFFFFFFFFFFFFFFFFFFFFFFFFFFFFFFFFFFFFFFFFFFFFFFFFFFFFFFFFFFFFF:,FFFFFFFFFFFFFFFF:,FF:F::,FF::FFFFFFFFFFFFFFFFFFFFFFFFFFFFFFFFFFFFFFFFFFFFFFFFFFFFFFFFFFFFFFFFFFFFFFFFFFFFFFFFFFFFFFFFFFFFFFFFFFFFFFFFFFFFFFFFFFFFFFFFFFFFFFFFFFFFF
@A00769:42:HV3CFDRXX:1:2101:24966:20807 1:N:0:TCCTGGTTGT+TGCCGGTCAG
GTGCCAGCCGCCGCGGTAATACGTATGTTCCAAGCGTTATCCGGATTTATTGGGCGTAAAGCGAGCGCAGACGGTTATTTAAGTCTGAAGTGAAAGCCCTCAGCTCAACTGAGGAATTGCTTTGGAAACTGGATGACTTGAGTGCAGTAGAGGAAAGTGGAACTCCATGTGTAGCGGTGAAATGCGTAGATATATGGAAGAACACCAGTGGCGAAGGCGGCTTTCTGGACTGTAACTGACGTTGAGGCTCG
+
FFFFFFFFFFFFFFFFFFFFFFFF,FFFFFFFFFFFFFFFFFFFFFFFFFFFFFFFFFFFFFFFFFFFFFFFFFFFFFFFFFFFFFFFFFFFFFFFFFFFFFFFFFFFFFFFFFFFFFFF:FFFFFFFFFFFFFFFFFFFFFFFFFFFFFFFFFFFFFFFFFFFFFFFFFFFFFFFFFFFFFFFFF,FFFFFFFF:,FFF,FFFFFFFFFFFFFFF:FFFFFFFFFFFFFFFFFFFFFFF,FFFFF,FFF,
@A00769:42:HV3CFDRXX:1:2101:18674:20870 1:N:0:TCCTGGTTGT+TGCCGGTCAG
GTGTCAGCCGCCGCGGTAATACGTATGTTCCAAGCGTTATCCGGATTTATTGGGCGTAAAGCGAGCGCAGACGGTTATTTAAGTCTGAAGTGAAAGCCCTCAGCTCAACTGAGGAATTGCGTTGGAAACTGGATGACTTGAGTGCAGTAGAGGAAAGTGGAACTCCATGTGTAGCGGTGAAATGCGTAGATATATGGAAGAACACCAGTGGCGAAGGCGGCTTCCTGGACTGTAACTGACGTTGAGGCTCG
+
FFFFFFFFFFFFFFFFFFFFFFFFFFFFFFFFFFFFFFFFFFFFFFF:F:FFFFFFFFFFFFFFFFFFFF:FFFFFFFFFFFFFFFF,FFFFFFFFFFFFFFFFFFFFF:FFFFFF,FFF,F:FFFFFFFFFFFFFFFFF:FFFFFF:FFFFFFFFFFFFFFFFF:F,F:FFFFFFFFFFF,FFFFFFFFF:FFFFF:,FFF::F:FFFFFFF:FFF:FFFF,F:FFFF,,FF,FF:FF,FFFF:FF:F:F
@A00769:42:HV3CFDRXX:1:2101:26205:20885 1:N:0:TCCTGGTTGT+TGCCGGTCAG
GTGCCAGCAGCCGCGGTAATACGGAGGGTGCAAGCGTTACTCGGAATCACTGGGCGTAAAGAGCGCGTAGGCGGGATAGCAAGTCAGATGTGGAATCCTATGGCTTAACCATAGAACTGCATTTGAAACTGTTATTCTAGAGTATGGGAGAGGTAGGTGGAATTCTTGGTGTAGGGGTAAAATCCGTAGAGATCAAGAGGAATACTCATTGCGAAGGCGACCTGCTAGAACATAACTGACGCTGATGCGCG
+
FFFFFFFFFFFFFFFFFFFFFFFFFFFFFFFFFFFFFFFFFFFFF,FFFFFFFFFFF:FFF:FFFFF:FFFFFFFFFFFFFFFFFFFFFFFFFFFFFFF:FFFF:FFFFFFF:FFFFFF:FFFFFFF:FFFFFFFFF:,,FFFFFFFFFF:FFFFFF:FF,FFFFF:FFFFF,FFFFFFF,:FF,FFFFFFFFFFFFFFFFF:FFFFF:FFF,FFFFFFFFFFF,FFFFFF:FFFFF:FF:FF,FFFF::F
@A00769:42:HV3CFDRXX:1:2101:19840:20917 1:N:0:TCCTGGTTGT+TGCCGGTCAG
GTGTCAGCCGCCGCGGTAATTAGATACCCTTGTAGTCCCTGCTCTTATACACATCTCCGAGCCCACGAGACTCCTGGTTGTATCGCGTATGCCGTCTTCGGCTTGAAAAGGGGGGGGGGGGGGGGGGGGGGGGGGGGGGGGGGGGGGGGGGGGGGGGGGGGGGGGGGGGGGGGGGGGGGGGGGGGGGGGGGGGGGGGGGGGGGGGGGGGGGGGGGGGGGGGGGGGGGGGGGGGGGGGGGGGGGGGGGGGGG
+
FFFFFFFFFFFFFFFF,F::FFFFFFFFFFFFFFFF::FFFFFFFFFFFFFFF,FFFFFFFFFFFFFFFFFFFF,FFFFFFF:F,FF::FFFFF::F:,,F,,FF:,,,,,:F:FFFFFFFFFFFFFFFFFFFFFFFFFFFFFFFFFFFFFFFFFFFFFFFFFFFFFFFFFFFFFFFFFFFFFFFFFFFFFFFFFFFFFFFFFFFFFFFFFFFFFFFFFFFFFFFFFFFFFFFFFFFFFFFFFFFFFFFFF
@A00769:42:HV3CFDRXX:1:2101:12391:20948 1:N:0:TCCTGGTTGT+TGCCGGTCAG
GTGCCAGCCGCCGCGGTAATACGTAGGTGGCAAGCGTTGTCCGGATTTACTGGGTGTAAAGGGCGTGTAGCCGGGTTGACAAGTCAGAGGTGAAATCCTGCGGCTTAACCGCAGAACTGCGTTTGAAACTGGTGATCTTGAGTACTGGAGAGGCAGACGGAATTCCTAATGTAGCGGTGAACTGCGTAGATGTTAGGAGGAACACCAGTGGCGAAGGCGGTCTGCTGGACAGCAACTGACGGTGAGGCGCG
+
FFFFFFFFFFFFF:FFFFF:FFFFFFFFFFFF:FFFFFFFFFFFFFFFFFFFFFFFFF,:FFF:FFF:FF:,FF:FFFFFFFFFFFFF,FFFFF,FF:FFFFFF:FF::FF:::FFF,FFF:F:FF:FFFF:FF:,FFFFFF::F:FFFFFFF,,FFFFFF,FFF,F:,FFF,FFFFFF,F,:F:FF,FF,,:,:FF:FF,F,FFF:F,FFFFFFFFFFF,FFFFFFFF,FFF:,,:FFFF::F,FF,FFF
@A00769:42:HV3CFDRXX:1:2101:23457:20948 1:N:0:TCCTGGTTGT+TGCCGGTCAG
GTGCCAGCAGCCGCGGTAATACGTAGGTCCCGAGCGTTGTCCGGATTTATTGGGCGTAAAGCGAGCGCAGGTGGTTTATTAAGTCTGGTGTAAAAGGCAGTGGCTCAACCATTGTATGCATTGGAAACTGGTAGACTTGAGTGCAGGAGAGGAGAGTGGAATTCCATGTGTAGCGGTGAAATGCGTAGATATATGGTGGAACACCGGTGGCGAAAGCGGCTCTCTGGCCTGTAACTAACACTGAGGCTCGA
+
FFFFFFFFFFFFFFFFFFFFFFFFFFFFFFFFFFFFFFFFFFFFFFFFFFFFFFFFFFFFFFFFFFFFFFFFFFFFFFFFFFFFFFFFFFFF:F:FFFFFFFFFF:FFFFFFFFFFFFFFFFFFFFFFFFFFFFFFFFFFFFFFFFFFFFFFFFFFFFFFFFFFFFFFFFFFFFFFFFFFFFFFFFFFFFFFFFFFFFFF,:FF,FFFFFFFFFFF:F:FFFFFFF::FFFFFFFFFFFFFF:F,,FFFF:
@A00769:42:HV3CFDRXX:1:2101:3016:20964 1:N:0:TCCTGGTTGT+TGCCGGTCAG
GTGTCAGCCGCCGCGGTAATACGTATGTTCCAAGCGTTATCCGGATTTATTGGGCGTAAAGCGAGCGCAGACGGTTATTTAAGTCTGAAGTGAAAGCCCTCAGCTCAACTGAGGAATTGCTTTGGAAACTGGATGACTTGAGTGCAGTAGAGGAAAGTGGAACTCCATGTGTAGCGGTGAAATGCGTAGATATATGGAAGAACACCAGTGGCGAAGGCGGCTTTCTGGACTGTAACTGACGTTGAGGCTCG
+
FFFFFFFFFFFFFFFFFFFFFFFFFFFFFFFFFFFFFF:FFFFFFFFFFFFFFFFFFFFFFFFFFFFFFFFFFFFFFFFFFFF:FFFFFFFFFFFFFFFFF,FFFFFFFFF:FFFFFFF:,FFFFFFFFFFFFFFFFFFFFFFFFFFFFFFFFFFFFFFF,,FFFFFFFFFFFFFFFFFFFFFFFFFFFFFFF,FFFFF:,FFFF:FFFFFFFFFF:FFFFFFFFFFFFFFFFFF,F:FF:FF,F::,FF,
@A00769:42:HV3CFDRXX:1:2101:26657:21042 1:N:0:TCCTGGTTGT+TGCCGGTCAG
GTGCCAGCCGCCGCGGTAATACGGGGGATGCAAGCGTTATCCGGATTTATTGGGTTTAAAGGGTGCGTAGGCTGTGAGGTAAGTCAGCGGTGAAATGCCCCCGCTCAACGGGGTGAAGTGCCATTGATACTGCCTTGCTGGAATGCGGATGCCGTGGGAGGAATGTGTGGTGTAGCGGTGAAATGCATAGATATCACACAGAACACCGATTGCGAAGGCATCTCACGAATCCGCGATTGACGCTGATGCA
+
FFFFFFFFFFFFFFFFFFFFFFFFFFFFFFFFFFFFFFFFFFFFFFF:FFFFFFFFFFFFFFFFFFFFFFFF:FFFFFFFFFFFFFFFFFFFFFFFFFFFFFFFFFFFFFFFFFFFFFFFFFFFFFF:FFFFFFFFFFFFFFFFFFFFFFFFFFFFFFFFFFFFFFFFFFFFFFFFFFFFFFFFFFFF:FFFFFFFFFFF:FFFFFF:FFFFFFFFFFFFFFFFFFFFFFFFFFFFF,F::,F:::FF::
@A00769:42:HV3CFDRXX:1:2101:18050:21167 1:N:0:TCCTGGTTGT+TGCCGGTCAG
GTGCCAGCCGCCGCGGTAATACGGAGGATTCAAGCGTTATCCGGATGTATTGGGTTTAAAGGGTGCGTAGGCGGTCGGATAAGTTAGAGGTGAAATCCCGAGGCTCAACTTCGGAATTGCATCTGATACTGTTCGGCTAGAGAGTAGTTGCGGTAGGCGGAATGTATGGTGTAGCGGTGAAATGCTTAGAGATCATACAGAACACCGATTGCGAAGGCAGCTTACCAAGCTACTTCTGACGTCGAGGCACG
+
F,FFFF,FFFFFF:F:FFFFFFF:FFFFFFFFFFFFFFFFF:FFFF,FFF,:FFF:F,,:FFFF:FFFFFFFFFFF:FFFFFFFFFFFF:FFFF,F:FFF,FFFFFFFFFFFFFFFFFFF,F,FFFFFFFFFFF,FFFF:FFFFF:,,F:FFF:FFFFF,FFFF:F:F:FFF:FFFFFFFFFFFFFFFFFF:FFFFFFF:FFFFF:,F::F,FFFFF:FFFF:FF,FFF,FF::FFFFFF,,F:F,,FFF,
@A00769:42:HV3CFDRXX:1:2101:9344:21183 1:N:0:TCCTGGTTGT+TGCCGGTCAG
GTGTCAGCCGCCGCGGTAATCCGTATGTTCCAAGCGTTATCCGGATTTATTGGGCGTAAAGCGAGCGCAGACGGTTATTTAAGTCTGAAGTGAAAGCCCTCAGCTCAACTGAGGAATTGCTTTGGAAACTGGATGACTTGAGTGCAGTAGAGGAAAGTGGAACTCCATGTGTAGCGGTGAAATGCGTAGATATATGGAAGAACACAAGTGGCGAAGGCGGCTTTCTGGACTGTAACTGACGTTGAGGCTCG
+
FFFFFFFFFFFFFFFFFFFFFFFFFFFFFFFFFFFF:F,FFFFFF:FFFFFFFFFFFFFFFFFFFFFF,FFFFFFFFFFFFFFF:FFFFFFFFFFFFFFFFFFFFFFFFFFFFFFFFFFFFF:FFFFFFFFFF:FF:FFFFFFFFFFFFFFFFFFFFFFFFFFFFFFFFFFFFFFFFFFFFFFFFFFFFFFFFFFFFFFFFFFFFFFFFFFF:FFFFFFFFFFFFFFFFFFFFFFFFFFFFFFFFFFFFF,
@A00769:42:HV3CFDRXX:1:2101:30264:21339 1:N:0:TCCTGGTTGT+TGCCGGTCAG
GTGCCAGCAGCCGCGGTAATACGTAGGGTGCAAGCGTTGTCCGGGATTATTGGGCGTAAAGAGCTCGTAGGCGGTTGGTCGCGTCGGCTGTGGAAACCCGGAGCTCAACTCCGGGCCTGCAGTCGATACGGGCCGACTTGAGTGTTGCAGGGGAGACTGGAATTCCTGGTGTAGCGGTGAAATGCGCAGATATCAGGAGGAACACCGGTGGCGAAGGCGGGTCTCTGGGCAACAACTGACGCTGAGGAGCG
+
FFFFFFFFFFFFFFFFFFFFFFFFFFFFFFFFFFFFFFFFFFFFFF:F,FFFFFFFFFFFFFFFFFFFFFFFFFFFFFFFFFFFFFFFFFFFFFFFFFFFFFFFFFFFFFFFFFFFFFFFFFFFFFFFFFFFFFFFFFFFFFFFFFFFFFFFFFFFFFFFFFFFFFFFFFFFFFFFFFF:FFFFFFF:FFFFFFFFFFFFF:F:FFFFFFFFFF,FFFFFFFFFFFFFFFF,FFFFFFFFFF,FFF:FFFF
@A00769:42:HV3CFDRXX:1:2101:30237:21386 1:N:0:TCCTGGTTGT+TGCCGGTCAG
GTGTCAGCAGCCGCGGTAATTAAGCCGCAGGCTCCACTCCTGGTATTAGAAACCCCCGTAGTCC
+
,F:FFFFFFFFFFFF:FFFFFFFFFFFFFFFFFFFFF:FFFFFFFFFFFFFFFFFFFFFFFFF:
@A00769:42:HV3CFDRXX:1:2101:20537:21402 1:N:0:TCCTGGTTGT+GGCCGGTCAG
GTGTCAGCCGCCGCGGTAATACGTATGTGGCAAGCGTTATCCGGATTTATTGGGCGTAAAGGAAACGCAGGCGGTCTTTTAAGTCTGATGTGAAAGCCTTCGGCTTAACCGGAGTAGTGCATTGGAAACTGGGAGACTTGAGTGCAGAAGAGGAGAGTGGAACTCCATGTGTAGCGGTGAAATGCGTAGATATATGGAAGAACACCAGTGGCGAAGGCGGCTTTCTGGACTGTAACTGACGTTGAGGCTCG
+
FFFFFFFFFFFFFFFFFFFFFFFFFFFFFFFFFFFFFFFFFFFFF:FFFFFFFFFFFFFFFFFFFFFFFFFFFFFFFFFFFFFFFFFFFFFFFFFFFFFFFFFFFFFFFFFFFFFFFFFFFFFFFFFF:FFFFFFFFFFFFFFFFFFFFFFFFF:FFFFFFFFFFFFFFFFFFFFFFF:FFFFFFFFFFFFFFFFF:FFFFFFFF:FFFFFF,FFFFFFFFF,FFFFFFFFF,FFFFFFF,FFFFF,FFFF
@A00769:42:HV3CFDRXX:1:2101:16495:21449 1:N:0:TCCTGGTTGT+TGCCGGTCAG
GTGTCAGCTGCCGCGGTAATTAGATACCCTAGTAGTCCCTGTCTCTTAACACATCTCCGAGCCCACGAGACTCCTGGTTGTATCGCGTATGCCGTCTTCTGCTTGAAATGGGGGGGGGGGGGGGGGGGGGGGGGGGGGGGGGGGGGGGGGGGGGGGGGGGGGGGGGGGGGGGGGGGGGGGGGGGGGGGGGGGGGGGGGGGGGGGGGGGGGGGGGGGGGGGGGGGGGGGGGGGGGGGGGGGGGGGGGGGGGG
+
FFFFFFFFFFFFFFFFFF,,FFFFFFFFFFFFFFFFFFFFFFFFFFFFFFFF::FFFFFFFFFFFFFFFFFFFFFFF,FFFF:F,FF:FFFFFF,FF:F:FF,FF,,,,,::FFFFFFFFFFFFFFFFFFFFFFFFFFFFFFFFFFFFFFFFFFFFFFFFFFFFFFFFFFFFFFFFF:FFFFFFFFFFFFFFFFFFFFFFFFFFFFFFFFFFFFFFFFFFFFFFF:FFFFFFFFFFFFFFFFFFFFFFFFF
@A00769:42:HV3CFDRXX:1:2101:2022:21465 1:N:0:TCCTGGTTGT+TGCCGGTCAG
GTGTCAGCCGCCGCGGTAATACGTATGTTCCAAGCGTTATCCGGATTTATTGGGCGTAAAGCGAGCGCAGACGGTTATTTAAGTCTGAAGTGAAAGCCCTCAGCTCAACTGAGGAATTGCTTTGGAAACTGGATGACTTGAGTGCAGTAGAGGAAAGTGGAACTCCATGTGTAGCGGTGAAATGCGTAGATATATGGAAGAACACCAGTGGCGAAGGCGGCTTTCTGGACTGTAACTGACGTTGAGGCTCG
+
FFFFFFFFFFFFFFFFFFFFFFFFFFFFFFFFFFFFFFFFFFFFFFFFFFFFFFFFFFFFFFFFFFFFFFFFFFFFFFFFFFFFFFFFFFFFFFFFFFFFFFFFFFFFFFFFFFFFFFFFFFFFFFFFFFFFFFFFFFFFFFFFFFFFFFFFF:FFFFFFFFFFFFFFFFFFFFFFFFFFFFFFFFFFFFFFF:FFFFFFFFFFFFFFFFFFFFFFFF,FFFFFFFF,FFFFFFF:FFFF:FFF:F:FFF,
@A00769:42:HV3CFDRXX:1:2101:13141:21465 1:N:0:TCCTGGTTGT+TGCCGGTCAG
GTGTCAGCAGCCGCGGTAATACGTATGGTGCAAGCGTTATCCGGATTTACTGGGTGTAAAGGGAGCGTAGGCGGTCTGCCAAGTCTGATGTGAAAACCCGGGGCTCAACCCCGGGAGTGCATTGGAAACTGGCGGACTGGAGTGTCGGAGAGGTAAGCGGAATTCCTAGTGTAGCGGTGAAATGCGTAGATATTAGGAGGAACACCAGTGGCGAAGGCGGCTTTCTGGACTGTAACTGACGTTGAGGCTCG
+
FFFFFFFFFFFFFFFFFFFFFFFFFFFFFFFFFFFFFFFFFFFFFFFFFFFFFFFFF,FFFFFFFFFFFFFFFFFFFFFF,FFF:FF:FFFFFFFFFFFFFFFF:FF:FFFFFFFFFFFFF:FFFFFFFFFFFFFFFFFFFFFFFFFFFFFFFFF,FFFFFFFFFFFFFFFFFFFFFFFFFFFFFFFFFFFFFFF:FFFFFFFFFFFFFF::FFFFFF,:F:FFFF:FF:FF,FFFFFFF:,FF:F,FFF,
@A00769:42:HV3CFDRXX:1:2101:2031:21480 1:N:0:TCCTGGTTGT+TGCCGGTCAG
GTGTCAGCCGCCGCGGTAATACGTATGTTCCAAGCGTTATCCGGATTTATTGGGCGTAAAGCGAGCGCAGACGGTTATTTAAGTCTGAAGTGAAAGCCCTCAGCTCAACTGAGGAATTGCTTTGGAAACTGGATGACTTGAGTGCAGTAGAGGAAAGTGGAACTCCATGTGTAGCGGTGAAATGCGTAGAGATATGGAAGAACACAAGTGGCGAAGGCGGCTTTCTGGACTGTAACTGACGTTGAGGCTCG
+
FFFFFFF:FFFFFFFFFFFF:FFFFFFFFFFFFFFFFFFFFFFFFFFFFF:FF:FFF:FFFFFFFFFFF:F:FFFFFFFFFFFFFFF,FFFFFFFFFF:FFF:FFFFF:F,FFFF,FFFFFFFFFFF::FFFFFF:FFFFFF:FFFFFFFFFFFF,:FFFFFFFFF:FF,FFFFF:FFFFFFFFFFFFF,,FFFF:FF,FFFF:F,:FFF:,FFFFFF,F,FFF:FFF:FFFFFF:F,FF:FF:FF,FFF:
@A00769:42:HV3CFDRXX:1:2101:22471:21559 1:N:0:TCCTGGTTGT+TGCCGGTCAG
GTGTCAGCAGCCGCGGTAATACGGAGGGTGCAAGCGTTACTCGGAATCACTGGGCGTAAAGAGCGCGTAGGCGGGATAGCAAGTCAGATGTGAAATCCTATGGCTTAACCATAGAACTGCATTTGAAACTGTTATTCTAGAGTATGGGAGAGGTAGGTGGAATTCTTGGTGTAGGGGTAAAATCCGTAGAGATCAAGAGGAATACTCATTGCGAAGGCGACCTGCTAGAACATAACTGACGCTGATGCGCG
+
,FF:FFFFFFFFFFFFFFFFFFFFFFFFFFFFFFFFFFFFFFFFFFFFFFFFFFFFFFFFFFFFFF:FFFFFFFFFFFFFFFF:FFFFFFFFFFFFFFFFFFFF:FFFFFFFF:FFFFFFFFFFFFFFFFFFFF:FFFF,FFFF:F,FFFFFFF:FFFFFFFFFF:FFFFFFFF:FFFFFFFF:FFFFFFFF:FFF,FFFFFF:FFFF,FF::FFF,FFFFFFF:FF:FFFFFFFFF:FF:FF:FFFFFF,
@A00769:42:HV3CFDRXX:1:2101:32316:21637 1:N:0:TCCTGGTTGT+TGCCGGTCAG
GTGTCAGCAGCCGCGGTAATACGGAGGATTCAAGTGTTATCCGGATTTATTGGGTTTAAAGGGTGCGTAGGCGGTCGGATAAGTTAGAGGTGAAATCCCGAGGCTCAACTTCGGAATTGCCTCTGATACTGTTCGGCTAGAGAGTAGTTGCGGTAGGCGGAATGTATGGTGTAGCGGTGAAATGCTTAGAGATCATACAGAACACCGATTGCGAAGGCAGCTTACCAAGCTACTTCTGACGTTGAGGCACG
+
FFFFFFFFFFFFFFFFFFFFFFFFFFFF:FFFFFFFFFFFFFFFFFFFFFFFFFFFFFFFFFFFFFFFFFFFFFFFFFFFFFFFFFFFFFFFFFFFFFFFFFFFFFFFFFFF:FF:FFFFF:FFFFFFFFFFFFFFFFFFFFFFFFFFFFFFFFFF:FFFFFFFFFFFFFFFFFFFFFF:F,FFF,FFFFFFFF:FF:FFFFFFFFFF,FF:FF,FFFFFFFFF,F,FFFF::F:FFFF,F:FFFFFFFF:
@A00769:42:HV3CFDRXX:1:2101:5168:21652 1:N:0:TCCTGGTTGT+TGCCGGTCAG
GTGCCAGCAGCCGCGGTAATACGTATGTTCCAAGCGTTATCCGGATTTATTGGGCGCAAAGCGAGCGCAGACGGTTATTTAAGTCTGAAGTGAAAGCCCTCAGCTCAACTGAGGAATTGCTTTGGAAACTGGATGACTTGAGTGCAGTAGAGGAAAGTGGAACTCCATGTGTAGCGGTGAAATGCGTAGATATATGGAAGAACACCAGTGGCGAAGGCGGCTTTCTGGACTGTAACTGACGTTGAGGCTCG
+
FFFFFFFFFFFFFFFFFFFFFFFFFFFFFFFFFFFFFFFFFFFFFFFFFFFFFFFFFFFFFFFFFFFFFFFFFFFFFFFFFFFFFFFFFFFFFFFFFFFFFFFFFFFFFFF,FFF:FF:FF:FFFFFFFFFFFFFFFFFFFFFFF:FFFFFFFFFFFFFFFFFFFFFFFFFFFFFFFFFFFFFFFFFFFF:FFFFFFFFFFFFFFFFFFF,FFFFFFFFFFFFFFFFFFF:FFFFFF::FFFFFFF,FFF,
@A00769:42:HV3CFDRXX:1:2101:30517:21684 1:N:0:TCCTGGTTGT+TGCCGGTCAG
GTGCCAGCCGCCGCGGTAATACGTATGTTCCAAGCGTTATCCGGATTTATTGGGCGTAAAGCGAGCGCAGACGGATATTTAAGTCTGAAGTGAAAGCCCTCAGCTCAACTGAGGAATTGATTTGGAAACTGGATGACTTGAGTGCAGTAGAGGAAAGTGGAACTACATGTGTAGCGGTGAAATGCTTAGATATATGGAAGAACACCAGTGGCTAAGGCGGATTTCTGGACTGTAACTGACTATTAGGCTCG
+
,F,FF:,FFFFF:,FFFF,FF,,F:FFF,FFFF:,F,F::FFFF,FFFF:FFF:FFFFFFF:FFFFF:FFF,F,,F,F,,:F:F,FFFF:F:FF::FFFF:FF:FFFF:,,F:,FFF,,,,,,:,FFF,F,,FF,,,FF:F,F:,F,FF,F,,FFFFF:,F:FF,FFFFF,FF,FFFF,FFFF,,,:F,FFFFFF::FF,FFFFF,FF,F,F,FF,::,,,FFFFF,FF:FF:,F,FFFF,,F,,,,,FF,
@A00769:42:HV3CFDRXX:1:2101:29342:21715 1:N:0:TCCTGGTTGT+TGCCGGTCAG
GTGTCAGCAGCCGCGGTAACACATTAGATACCCGTGTAGTCC
+
FFFFFFFFFFFFFFFFFFFFFF:,FFFFFFFFFFFFFFFFF:
@A00769:42:HV3CFDRXX:1:2101:27398:21731 1:N:0:TCATGGTTGT+TGCCGGTCAG
GTGTCAGCCGCCGCGGTAATACGGAGGATCCAAGCGTTGTCCGGATTTATTGGGTTTAAAGGGTGCGTAGGCGGATTGATAAGTTAGAGGTGAAATGTCCGAGCTTAACTCGGGAACTGCCTCTAATACTGTTGATCTAGAGAGTAGATGAGGTGGGAGGAACTTATGGTGTAGCGGTGAAATGCTTAGAGATCATACAGAACACCGATTGCGAAGGCAGCTTACAAATATATTTCTGACGATGAGGAGCG
+
FFFFF:FF,FFFFFFFFFFFFFFFFFF,::::FFFFFF,F,:FFFFFFF,FFFF::FFFFFFF,FFFFFFFFFFF,F:FFFFFFF,F,FFFFFFFFF:F:F:FFF,:FFFFFFFFFFFFF:FF:FFFFFF,:FFFFFFFFFFFF,,:,FF,FFF,FF,FFFF,,:FF:FFFFFF,F:FF::,F,F:FFFF,FF,,F::,FFFFFF,::FFF,F:FFFF:FFF,F:,,:,,:FF,:FFFFFF,FFFF,,,:,
@A00769:42:HV3CFDRXX:1:2101:32588:21731 1:N:0:TCCTGGTTGT+TGCCGGTCAG
GTGTCAGCCGCCGCGATAATACGGAGGGTGCGAGCGTTAATCGGAATTACTGGGCGTAAAGCGCTCGTAGGCGGTATGTCAAGTCAAGGGTGAAATCCCCGCGCTCAACGTGGGAACTGCCTTTGAAACTGGCAAACTGGAGTGTGTGAGAGGATAGTGGAATTCCAGGTGTAGGAGTGAAATCCGTAGATATCTGGAGGAACATCAGTGGCGAAGGCGACTATCTGGCACATAACAGACGCTGAGGAGCG
+
FFFFFFFFFFFFFFFFFFFFFFFFFFFFFFFFFFFFFFF:FFFFFFFFFFFFFFFFFFFFFFFFFFFFFFFFFFFFFFFFFFFFFFFFFFFFFFFFFFFFFFFFFFFFFFFFFF,FFFFF:FFFFFFFFFFF:F:FFFFFFFFF:FFF:FFFF,,,FFFF:,FFF,FFFFFF:FFFFFFFF,F:FFFFFF:FFFFFFFFFFFFFFF:FFFFFFF::F:F,F,FF:FFFFF:F:,,,FF::FF,,,FFFFF,
@A00769:42:HV3CFDRXX:1:2101:2492:21778 1:N:0:TCCTGGTTGT+TGCCGGTCAG
GTGTCAGCCGCCGCGGTAATACGTAGGTGGCAAGCGTTATCCGGAATGATTGGGCGTAAAGGGTGAGCAGGCGGTTCTTCAAGTCATGAGTGAAAGGCAGAAGCTTAACTTCTGTTGGCTGATGAGACTGGAGAACTTGAGTACAGGAGAGGGCGGCGGAACTCCATGTGTAGCGGTAAAATGCGTAGAGATATGGAAGAACACCAGTGGCGAAGGCGGCCGCCTGGACTGAAACTGACGCTCAGGCACGA
+
FFFFFFFFFFFFFFFFFFFFFFFFFFFFFFFFFFFFFFFFFFFFFFFFFFFFFFFF:F:FFFFFFFFFFFFFFFFFFFFFFFFFFFFFFFFFFFFFFFFF:FFFFFFFFFFFFFFF:FFFFFFFFFFFFFFFF:FFFFFFFFFFFFF:FFFFFFFFFFF:FFFFFFFFFFFFFFFFFF,FFFFFFFFFFFFFFFF:FFFFF:FFFFF:FFFFFFFFFFFFFFFFF::FFFF,FFFFFFF:FFFF::FFFFF
@A00769:42:HV3CFDRXX:1:2101:14904:21856 1:N:0:TCCTGGTTGT+TGCCGGTCAG
GTGTCAGCCGCCGCGGTAATACGTATGTTCCAAGCGTTATCCGGATTTATTGGGCGTAAAGCGAGCGCAGACGGTTATTTAAGTCTGAAGTGAAAGCCCTCAGCTCAACTGAGGAATTGCTTTGGAAACTGGATGACCTGAGTGCAGTAGAGGAAAGTGGAACTCCATGTGTAGCGGTGAAATGCGTAGATATGTGGAAGAACACCAGTGGCGAAGGCGGCTTTCTGGACTGTAACTGACGTTGAGGCTCG
+
FFFFFFFFFFFFFFFFFFFFFFFFFFFFFFFFFFFFFF,FFFFFFF:FFFFFFFFFFFFFFFFFFFFFFFFFFFFF:FFFFFFFFFFFFFFFFFFFFFFFF:FFFFFFFFFFFFFFFFFFFFFFFFFFFFFFFFFFFFFFFFFFFFFFFFFFFFFFFFFFF:FFFFFFFFFFFFFFFFFFFFFFFFFFFFFFFFFF:FFFFFFFFFFFFFFFFFFFFFFFFFFFFFFFFFF:F,,FFFFF::F:FFFFFF:
@A00769:42:HV3CFDRXX:1:2101:26738:21872 1:N:0:TCCTGGTTGT+TGCCGGTCAG
GTGTCAGCCGCCGCGGTAAAATGGAAATTAGATACCCCCGTAGTCC
+
FFFFFFFFFFFFFFFFFFFFFFFFFF,,FFFFFFFFFFFFFFFFFF
@A00769:42:HV3CFDRXX:1:2101:32533:21919 1:N:0:TCCTGGTTGT+TGCCGGTCAG
GTGTCAGCAGCCGCGGTAATACGGAGGATTCAAGTGTTATCCGGATTTATTGGGTTTAAAGGGTGCGTAGGCGGTCGGATAAGTTAGAGGTGAAATCCCGAGGCTCAACCTCGGAATTGCCTCTGATACTGTTCGGCTAGAGAGTAGTTGCGGTAGGCGGAATGTATGGTGTAGCGGTGAAATGCTTAGAGATCATACAGAACACCGATTGCGAAGGCAGCTTACCAAGCTACTTCTGACGTTGAGGCACG
+
FFFFFFFF:FFFFFFFFFFFFFFFFFFFFFFF:F,FFFF:FFFFFFF:F,FFFFFFFFFFFFFFFFFFFFFFFF,F:FFFFFFFFFF:FFFFFFFFFFFFFFFFFFFFF,,FFFFF:FFFFFFFFFFFFFFF:FFFFFFFFFFFFFFF:FFFFFFFFFFFF::FFFFFFFFFFFFFFFFFFFFFFFFFFF:FFFF,FFFFFFFFFF,,FFFF:FFFFF::FFF,F,:FFFFFFFFFFFFFFFFFFFFF:FF
@A00769:42:HV3CFDRXX:1:2101:30626:21934 1:N:0:TCCTGGTTGT+TGCCGGTCAG
GTGCCAGCAGCCGCGGTAATTAGAAACCCCCGTAGTCT
+
FFFFFFFFFFFFFFFFFFF::FFFFFFFFFFFFFFFFF
@A00769:42:HV3CFDRXX:1:2101:14082:21966 1:N:0:TCCTGGTTGT+TGCCGGTCAG
GTGTCAGCAGCCGCGGTAATACGTATGTTCCAAGCGTTATCCGGATTTATTGGGCGTAAAGCGAGCGCAGACGGTTATTTAAGTCTGAAGTGAAAGCCCTCAGCTCAACTGAGGAATTGCTTTGGAAACTGGATGACTTGAGTGCAGTAGAGGAAAGTGGAACTCCATGTGTAGCGGTGAAATGCGTAGATATATGGAAGAACACCAGTGGCGAAGGCGGCTTTCTGGACTGTAACTGACGTTGAGGCTCG
+
FFFF:FFFFFFFFFFFFFFFF:FFFFFF:FFFFFFF:FFFFFFFFFFFFFFF,FFFFFFF:FFF:::FF:F::FFFFFF,FFF:FFFFFFF:FFFFFFFFFFFFF:FFFFFFFFFFFFFFFFFFFFFF,FFFFFFFFFFFFFFFFFF:F,FF:FFFF:FFFFFFFFFF:FFFFFFFFFFFFFF:,FFFFFFFFFF,FFFF:FFFFFFF:FFF:F,FFF,:FF:FFF,FF:FFFF:FFFFF,F::FF,FFF,
@A00769:42:HV3CFDRXX:1:2101:15537:21981 1:N:0:TCCTGGTTGT+TGCCGGTCAG
GTGCCAGCAGCCGCGGTAATACGTATGTTCCAAGCGTTATCCGGATTTATTGGGCGTAAAGCGAGCGCAGACGGTTATTTAAGTCTGAAGTGAAAGCCCTCAGCTCAACTGAGGAATTGCTTTGGAAACTGGATGACTTGAGTGCAGTAGAGGAAAGTGGAACTCCATGTGTAGCGGTGAAATGCGTAGATATATGGAAGAACACCAGTGGCGAAGGCGGCTTTCTGGACTGTAACTGACGTTGAGGCT
+
FFFFFFFFFFFFFFFFFFFFFFFFFFFFFFFFFFFFFFFFFFFFFFFFFFFFFFFFFFFFFFFFFFFFFFFFFFFFFFF:FFFFFFFFF:FFFFFFFFFFFFFFFFFFFFFFFFFFFFFFFFFFFFFFFFFFFFFFFFFFFFFF:FFFFFFFFFFFFFF:FFFFFFFFFFFFFFFFFFFF,FF:FFFFFFFF:FFFFFFFFFF:FFF:FFFFFFFFFFFFFFFFFFF:FFFFFFFFFFFFFFFFFF:FF
@A00769:42:HV3CFDRXX:1:2101:25880:21981 1:N:0:TCCTGGTTGT+TGCCGGTCAG
GTGTCAGCCGCCGCGGTAATACGTATGTTCCAAGCGTTATCCGGATTTATTGGGCGTAAAGCGAGCGCAGACGGTTATTTAAGTCTGAAGTGAAAGCCCTCAGCTCAACTGAGGAATTGCTTTGGAAACTGGATGACTTGAGTGCAGTAGAGGAAAGTGGAACTCCATGTGTAGCGGTGAAATGCGTAGATATATGGAAGAACACCAGTGGCGAAGGCGGCTTTCTGGACTGTAACTGACGTTGAGGCTCG
+
FFF:FFFFFFFFFFFFFFFFFFFFFFFFFFFFFFFFFF,FFFFFFFFFFFFFFFFFFFFFFFFFFFFFFFFFFFFFFFFFFFFFFFFFFFFFFFFFFFFFFFFFFFFFFFFFFFF,FFFFFFFFFFFFFFFFF:FF:FFFFFFFFFFFFFFFFFFFFFFFFFFFFFFFFFF:FFFFFFFFFFFFFFFFFF:FFFFF:FFFFFFFFFFFFFFFFFFFFFFFFFFFFFFFFFFFFFFFFFFFFFFFFFFFFFF
@A00769:42:HV3CFDRXX:1:2101:30110:22106 1:N:0:TCCTGGTTGT+TGCCGGTCAG
GTGCCAGCCGCCGCGGTAATACGGAGGATGCGAGCGTTATCCGGATTTATTGGGTTTAAAGGGTGCGTAGGCGGAGTGTCAAGTCAGCGGTAAAATTTCGGGGCTCAACCCCGTCGTGCCGTTGAAACTGACACCCTTGAGTGAGTGAGAAGTAAGCGGAATGCGTGGTGTAGCGGTGAAATGCATAGATATCACGCAGAACGCCGATTGCGAAGGCGGCTTACCGGCGCTCAACTGACGCTGAGGCACGA
+
FFFFFFFFFFFFFFFFFFFFFFFFFFFFFFFFFFFFFFFFFFFFFF:FFF:FFFFFFFFFFFFFFFFFFFFFFFFFFFFFFFFFFFFFFFFFFF,:FFFFFFFFFFFFFFFFFFFFFFFFFFFFFFFFFFFFFFFFFFFFFFF:FFFFFFFFFFFFFFFF,FFFFFFFFFF:FFFFFFF,FFFF:FFFFFFFF:FFFFFF,F,FFFFFFFF:FFFFF,FFF,FF:FFFFFFFF:FFFFF,FFFFFFFFF:F
@A00769:42:HV3CFDRXX:1:2101:3495:22263 1:N:0:TCCTGGTTGT+TGCCGGTCAG
GTGTCAGCAGCCGCGGTAATACGTATGTTCCAAGCGTTATCCGGATTTATTGGGCGTAAAGCGAGCGCAGACGGTTATTTAAGTCTGAAGTGAAAGCCCTCAGCTCAACTGAGGAATTGCTTTGGAAACTGGATGACTTGAGTGCAGTAGAGGAAAGTGGAACTCCATGTGTAGCGGTGAAATGCGTAGATATATGGACGAACACCAGTGGCGAAGGCGGCTTTCTGGACTGTAACTGACGTTGAGGCTCG
+
FFFFFFFFFFFFFFFFFFFFFFFFFFFFFFFFFFFF:FFFFFFFFFFFFFFFFFFFFFFFFFFFFFFFFFFFFFFFFFFFFFFFFFFFFFFFF:FFFFFFFFFFFFFFFFFFFFFFFFFFFFFFFFFFFFFFFFFFFFFFFFFFFFFFFFFFFFFFFFFFFFFF:FFFFFFFFFFFFFFFFFFFFFFFFF,FFFFFFF,F:FFFFFFFFFFFFFFFFFFFFF:FFFFFFFFFF,FFF:FFFFFFFFFFFFF
@A00769:42:HV3CFDRXX:1:2101:13838:22263 1:N:0:TCCTGGTTGT+TGCCGGTCAG
GTGCCAGCCGCCGCGGTAATACGTATGTTCCAAGCGTTATCCGGATTTATTGGGCGTAAAGCGAGCGCAGACGGTTATTTAAGTCTGAAGTGAAAGCCCTCAGCTCAACTGAGGAATTGCTTTGGAAACTGGATGACTTGAGTGCAGTAGAGGAAAGTGGAACTCCATGTGTAGCGGTGAAATGCGTAGATATATGGAAGAACACCAGTGGCGAAGGCGGCTTTCTGGACTGTAACTGACGTTGAGGCTCG
+
FFF:FFFFFFFFFFFFF,FFFFFFFFFFFFFFFFFFFFFFFFFFFFFFFFFFFFFFF:FFFFFFFFFFFFFFFFFFFFFFFFFFFFFFFFF:FFFFFFF:FFFFFFFFF:FFFFF,FF:FFFF:FFFFFFFFF::FFFFFFFFFFFFFFFFFFF,FFFFF:F,FFFFFFFFFFFFF:FFFFFFFFFFFFFFFFFFFFFFFFFFFF:F,,::FFFFFF:FFFFFFFFF,FFFFFFF:F,F:F,F,F:FFFF,
@A00769:42:HV3CFDRXX:1:2101:29604:22263 1:N:0:TCCTGGTTGT+TGCCGGTCAG
GTGTCAGCAGCCGCGGTAATACGTATGTTCCAAGCGTTATCCGGATTTATTGGGCGTAAAGCGAGCGCAGACGGTTATTTAAGTCTGAAGTGAAAGCCCTCAGCTCAACTGAGGAATTGCTTTGGAAACTGGATGACTTGAGTGCAGTAGAGGAAAGTGGAACTCCATGTGTAGCGGTGAAATGCGTAGATATATGGAAGAACACCAGTGGCGAAGGCGGCTTTCTGGACTGTAACTGACGTTGAGGCTCG
+
FFFFFFFFFFFFFFFFFFFFFFFFFFFFFFFFFFFFFFF:FFFFFFFFFFFFFFFFFFFFFFFFFFFFFFFFFFFFFFFFFFFFF:FFFFFFFFFFFFFFFFFFFFFFFFF,FFFFFFFFF:FFFFFFFFFFFFFFFFFFFFFF::FFFFFFFFFFFFFFFFFFFFFFFFFFFFFFFFFFFFFFFFFFFFF,FFFFFFFFFFFFFFFFFF:FFFFFFF:FFFFFFFF,,,FFFFF:FFFF:,FFFFF::F,
@A00769:42:HV3CFDRXX:1:2101:1190:22279 1:N:0:TCATGGTTGT+TGACGGTCAG
GTGTCAGCCGCCGCGGTAATACGTAGGGTCCAAGCGTTAATCGGAGTTACTGGGCGTAAAGCGAGCGCAGGCGGTTGTGCAAGACCGAAGTGAAATCCCCGGGCTTAAACTGGGAATTGCATTGGTGACTGCACTGCTAGAGTGTGTCAGAGGGGGGTAGAATTCCACGTGTAGCAGTGAAATGCGTAGATATTAGGAGGAATACAGATGGCGAAGGCAGACACCTGGGATAACACTGACGCTCATGCACG
+
FF::F:,,F,FFFF,F,:FFF,,FF,,,:FFFF,FF,,FFF,:,FFFFFFF:,,F:,FFF,,:,:F,FF,:F,,,F,,,FFFFFF:,F,:F,FFFF:F,F,,,F,,FF,FF,,,FF::,FFFF,,F,F,FFFFF,,F,FFF:FF,,:FFF:,,,F,F:F:,FFFFF:FFF,F:FFFF,,FFFF,,:FFFF,:,,,FFFFFFF:FF,:FF,::,FF,,FFF:F,F:F:,,:,FF,F,FFFF,FFF,F,,:F,
@A00769:42:HV3CFDRXX:1:2101:7780:22294 1:N:0:TCCTGGTTGT+TGCCGGTCAG
GTGTCAGCAGCCGCGGTAACCAAACAGTAACGGATGGTATTAGAAACCCCCGTAGTCC
+
FFFFFFFFFFFFFFFFFFFFFFFFFFFFFFFFFFFFFFF,FFFFFFFFFFFFFFFFFF
@A00769:42:HV3CFDRXX:1:2101:19117:22294 1:N:0:TCCTGGTTGT+TGCCGGTCAG
GTGTCAGCAGCCGCGGTAATACGTATGTTCCAAGCGTTATCCGGATTTATTGGGCGTAAAGCGAGCGCAGACAGTTATTTAAGTCTGAAGTGAAAGCCCTCAGCTCAACTGAGGAATTGCTTTGGAAACTGGATGACTTGAGTGCAGTAGAGGAAAGTGGAACTCCATGTGTAGCGGTGAAATGCGTAGATATATGGAAGAACACCAGTGGCGAAGGCGGCTTTCTGGACTGTAACTGACGTTGAGGCTCG
+
FFFFF:FFFFFFFFFFFFFFFFFFFFFFFFFFFFFFFF,:FFFFFF:FFFFFFFFFFFFFFFFFFFFFFFFFFFF:FFFFFFFFFFFFFFFFFFFFF:FFFFFFFFFF:FFFFFFFFFFFFFF:FFFFFFFFFFFFFFFFFFFFF:FFFFFFFF:FFFFFFFFFFFFFFFFFFFFFFFFFFFFFFFFFFFFFFFFFFFFF:FFFFFFFFFFFF:FFFFFFFFFFFFFFFFFFFFFFFFFFFFFFFFFFFF:
@A00769:42:HV3CFDRXX:1:2101:8323:22357 1:N:0:TCCTGGTTGT+TGCCGGTCAG
GTGTCAGCAGCCGCGGTAATACGGAGGATGCGAGCGTTATCCGGATTTATTGGGTTTAAAGGGTGCGCAGGCGGTCTGTTAAGTCAGCGGTCAAAGCCCGGGGCTCAACCCCGGCCCGCCGTTGAAACTGGCAGTCTCGAGTTGGAGAGAAGTATGCGGAATGCGCGGTGTAGCGGTGAAATGCATAGATATCGCGCAGAACTCCGATTGCGAAGGCAGCATGCCGGCTCCACACTGACGCTGAGGCACGA
+
FFFFFFFFFFFFFFFFFFFFFFFFFFFFFF:FFFFF:FFFFFFFFF,F,FFFFFFFF,:FFFFFFFFFFFFFFFFFFFFFF:FFF:FFFFFFFF:FFFFFFFFFFF:FFFFFFFFFFFFFFFF:F:FFFFFFFFFFFFFFFFFFFFFFFF:FFFFF:FFF,FFF,FFFFFFFFFF:FFFFFFFFFFF:F,FFFFF:F:FFFFFFFFF:FF,FF:FFFFFFFFFFFFFFFFFFFFFFFFF,FF:FFFFFFFF
@A00769:42:HV3CFDRXX:1:2101:28049:22388 1:N:0:TCCTGGTTGT+TGCCGGTCAG
GTGCCAGCAGCCGCGGTAATACGTATGTTCCAAGCGTTATCCGGATTTATTGGGCGTAAAGCGAGCGCAGACGGTTATTTAAGTCTGAAGTGAAAGCCCTCAGCTCAACTGAGGAATTGCTTTGGAAACTGGATGACTTGAGTGCAGTAGAGGAAAGTGGAACTCCATGTGTAGCGGTGAAATGCGTAGATATATGGAAGAACACCAGTGGCGAAGGCGGCTTTCTGGACTGTAACTGACGTTGAGGCTCG
+
FFF:FFFFFFFFFFFFFFFFFFFFFFFFFFFFFFFFFFFFFFFFFFFFFFFFFFFFFFFFFFFFFFFFFFFFFFFFFFFFFFFFFFFFFFFFFFF,FFFFFFFFFFFFFFF:FFFFFFF:FFFFFFFFFFFFFFFFFFFFFFFF:,FFFFFFFFFFFFFFFF:FF,:FFFFFF:FFFFFFFFF,FFFFFFFF:::FFF:FFFFFFF:,FFFFFFFFFFFFFF,FFFFFF::FFF:FFFFF:,FFFF:FFF,
@A00769:42:HV3CFDRXX:1:2101:13612:22404 1:N:0:TCCTGGTTGT+TGCCGGTCAG
GTGTCAGCAGCCGCGGTAAGGCAGCGTCAGATGTGTATTAGATACCCGTGTAGTCC
+
FFFFFFFFFFFFFFFFFFFFFFFFFFFFFFFFFFFF:,FFFFFFFFFFFFFFFFFF
@A00769:42:HV3CFDRXX:1:2101:30409:22467 1:N:0:TCCTGGTTGT+TGCCGGTCAG
GTGCCAGCCGCCGCGGTAATACGGAGGATGCGAGCGTTATCCGGATTTATTGGGTTTAAAGGGTGCGTAGGCGGAGTGTCAAGTCAGCGGTAAAATTTCGGGGCTCAACCCCGTCGTGCCGTTGAAACTGACACCCTTGAGTGAGTGAGAAGTAAGCGGAATGCGTGGTGTAGCGGTGAAATGCATAGATATCACGCAGAACGCCGATTGCGAAGGCAGCTTACCGGCTCTCAACTGACGCTCAGGCACGA
+
,:FF:FFFF:FFFFF:FFFFFFFFFFFFFFFFFFFFFF,FFFFFF,F,FF,F,F,:FFFFFFFFF:FFFFFFFFFF,F:FFF,F:,FFFF:F,FFFFFFFF:,FFFF:FFFF:FFFFFFFF:FFF,FFFFFFFF,F,FFFFFFFF,F:F:F,F,FFFF,,:FFFF,:FFF,FF,FFFFF,F,,FF,FF:FFFF,F,FFFF,FFF:FFF,FFFF:F,F,,FF,FFF:,F,FF:F,,,F:FFFF,FF,F,:,F
@A00769:42:HV3CFDRXX:1:2101:2672:22529 1:N:0:TCCTGGTTGT+TGCCGGTCAG
GTGCTAGCAGCCGCGGTAATACGTATGTTCCAAGCGTTATCCGGATTTATTGGGCGTAAAGCGAGCGCAGACGGTTATTTAAGTCTGAAGTGAAAGCCCTCAGCTCAACTGAGGAATTGCTTTGGAAACTGGATGACTTGAGTGCAGTAGAGGAAAGTGGAACTCCATGTGTAGCGGTGAAATGCGTAGATATATGGAAGAACACCAGTGGCGAAGGCGGCTGTCTGGACTGTATCTGACGTTGAGGCTCG
+
FFFFFFFFFFFFFFFFFFFFFFFFFFFFFFFFFFFFFFF:FFFFFFFFFFFFFFFFFFFFFFFFFFFF:FFFFFFFFFFFFFFF:FFFFFFFFFFFFFFFF:FFFFFFFFF:FFFFFFFF:FFFFFFFFFFFFFFF:,FFFFFFFFFFF,FFFFFFFFFF:FFFFFFFFFFFFFFFF,F:FFFF,FFF::F:F,FFF:,FFFF,F:FF::FFF:,FF:FFFF,:,FFFF,FFF:,FFF,::,,FFF,F,FF
@A00769:42:HV3CFDRXX:1:2101:6298:22545 1:N:0:TCCTGGTTGT+TGCCGGTCAG
GTGTCAGCCGCCGCGGTAATACGTAGGTGGCGAGCGTTGTCCGGATTTACTGGGCGTAAAGGGAGCGTAGGCGGATTTTTAAGTGAGATGTGAAATACTCGGGCTCAACTTGAGTGCTGCATTTCAAACTGGAAGTCTAGAGTGCAGGAGAGGAGAATGGAATTCCTAGTGTAGCGGTGAAATGCGTAGAGATTAGGAAGAACACCAGTGGCGAAGGCGATTCTCTGGACTGTAACTGACGCTGAAGCTCG
+
FFFFFFFFFF:FFFFFFFFFFFFFFFFFFFFFFFF:FFFFFFFFFFFFFFFFFFFFFFFFFFFFF::::FFFFFFFFFFFFFFFFFFFFFFFFFFFFFFFFF:FFFFF:FFFFFF:FFFF:FFFFFF:FFFFFFFFFFFFFF:FFFFFFFFFF:FF,FFFFFFF,FFFFFFFFFF,FFFFFFFFF:FFFFF:FFFF:FFFF:FFFFFFF:FFFFF,,F:F:,FF:F::F:FFFFFFF:FF,FFFFF,F:F,
@A00769:42:HV3CFDRXX:1:2101:26404:22576 1:N:0:TCCTGGTTGT+TGCCGGTCAG
GTGTCAGCAGCCGCGGTAATTAGAAACCCCTGTAGTCC
+
FFFFFFFFFFFFFFFFFFF:FFFFFFFFFFFFFFFFFF
@A00769:42:HV3CFDRXX:1:2101:1506:22639 1:N:0:TCCTGGTTGT+TGCCGGTCAG
GTGTCAGCAGCCGCGGTAATACGTATGTTCCAAGCGTTATCCGGATTTATTGGGCGTAAAGCGAGCGCAGACGGTTATTTAAGTCTGAAGTGAAAGCCCTCAGCTCAACTGAGGAATTGCTTTGGAAACTGGATGACTTGAGTGCAGTAGAGGAAAGTGGAACTCCATGTGTAGCGGTGAAATGCGTAGATATATGGAAGAACACCAGTGGCGAAGGCGGCTTTCTGGACTGTAACTGACGTTGAGGCTCG
+
FFFFFFFFFFFFFFFFFFFFFFFFFFFFFFFFFFFFFFFFF:FFFFFFFFFFFFFFFFFFFFFFFFFFFFFFFFFFFFFFFFFFFFFFFFFFFFFFFFFFFF:FFFFFFFF:FFFFFFFFFFFFF:F:FFFFFFFFFFFFFFF:FFFFFFF,FFFFFFFF:FFFFFFFFFFFFFFFFFFFFFFF,FFFFFFFFFFF:FFF:FFFFFFF:FFF:FFFFFFFFFFFF:F:F:F,FF:FFF:F:,FFFF,FFF,
@A00769:42:HV3CFDRXX:1:2101:2682:22639 1:N:0:TCCTGGTTGT+TGCCGGTCAG
GTGCCAGCCGCCGCGGTAATACGTATGTTCCAAGCGTTATCCGGATTTATTGGGCGTAAAGCGAGCGCAGACGGTTATTTAAGTCTGAAGTGAAAGCCCTCAGCTCAACTGAGGAATTGCTTTGGAAACTGGATGACTTGAGTGCAGTAGAGGAAAGTGGAACTCCATGTGTAGCGGTGAAATGCGTAGATATATGGAAGAACACCAGTGGCGAAGGCGGCTTTCTGGACTGTAACTGACGTTGAGGCT
+
FFF,FFFFFFFFFFFFFFFFFFFFFFFFFFFFFFFFFFFFFFFFFFFFFFFFFFFFFFFFFF:FFFFFFF,FFFFFFFFFFFFFF:FFFFFFFFFFFFFFFFFFF:FFFFFFFFFFFF::FFFFFFFFFFFFFFFFFF:FFFF:F:FFF:FFFF:F:FFFFFFFFFFFFFFFFFFFF:FFF,F::FFFF,::,FFFF,FFFFFFF,F,FFF,:FFF,F:FFFFFFFF:F,FF,FF,F:FF,F:::F::F
@A00769:42:HV3CFDRXX:1:2101:11803:22654 1:N:0:TCCTGGTTGT+TGCCGGTCAG
GTGTCAGCCGCCGCGGTAATACGTAGGTGGCAAGCGTTATCCGGAATGATTGGGCGTAAAGGGTGCGTAGGCGGCCTGCTAAGTCTGGAGTGAAAGGTACCGGCTCAACCGGTACAGGCTCTGGAAACTGGCGGGCTAGAGAGCAGGAGAGGGCGGTGGAACTCCATGTGTAGCGGTAAAATGCGTAGATATATGGAAGAACACCAGTGGCGAAGGCGGCCGCCTGGCCTGTTACTGACGCTGAGGCACGA
+
FFFFFFFFFFFFFFFFFFFFFFFFFFFFFFF:FFFFFFFFFFFFFFFFFFFFFFFF:FFFFFFFFFFFFFFFFFFFFFFFFFFFFFFFFFFFFFFFFFFFFFFF:FF:FFFFFFFFFFFFFFFFF:FFFFFFFFFFFFFFF,FFFFFFFFFFFFFFFFFFFFFFFFFFFFFFFFFFF:FF,FF:FF:FF,FFFFF:FFFFFFFF:FFFFFFFFFFFFFFFFF:F:FF:FFFF:FFF:FFFFF,,F,F:FFF
@A00769:42:HV3CFDRXX:1:2101:19479:22701 1:N:0:TCCTGGTTGT+TGCCGGTCAG
GTGCCAGCCGCCGCGGTAATACGTATGTTCCAAGCGTTATCCGGATTTATTGGGCGTAAAGCGAGCGCAGACGGTTATTTAAGTCTGAAGTGAAAGCCCTCAGCTCAACTGAGGAATTGCTTTGGAAACTGGATGACTTGAGTGCAGTAGAGGAAAGTGGAACTCCATGTGTAGCGGTGAAATGCGTAGATATATGGAAGAACACCAGTGGCGAAGGCGGCTATCTGGACTGTAACTGACTTTGAGGCTCG
+
FFFFFFFFFFFFFFFFFFFF:FFFFFFFFFFFFFFF:F:FFFFFFFFFFFFFFFFFFFFFFFFFFFFFFFF:FFFFFFF:FFFFFFF,FFFFFFFFFFF:F:FFFF,FFFFFFFFFFFFFFFFFFFFFFFFFFFFFFF:FFFFFFFFF:FF,FFFFFFFFFFFFFFFF,FFFF,FFFFFFFFF:FF:FFF:F,FFFF:FFFFFFFFFFF:FFFFFFFFFFFF,F:FFFFFFFFFFFFFFF:FFFFF,FFF,
@A00769:42:HV3CFDRXX:1:2101:18059:22748 1:N:0:TCCTGGTTGT+TGCCGGTCAG
GTGCCAGCCGCCGCGGTAATACGTATGTTCCAAGCGTTATCCGGATTTATTGGGCGTAAAGCGAGCGCAGACGGTTATTTAAGTCTGAAGTGAAAGCCCTCAGCTCAACTGAGGAATTGCTTTGGAAACTGGATGACTTGAGTGCAGTAGAGGAAAGTGGAACTCCATGTGTAGCGGTGAAATGCGTAGATATATGGAAGAACACCAGTGGCGAAGGCGGCTTTCTGGACTGTAACTGACGTTGAGGCTCG
+
FFFFF:FFFFFFFFFFFFFFFFFFFFFFFFFFFFFFFF::FFFFFF::FFFFFFFFFFFFFFFFFFFFFFFFFFF:FFFFFFFFFFFFFFFFFFFFFFFFFFFFFFFFFFFFFFF:FFFFF:FFFFFFFFFFFFFFFFFFFFFFFFFFFFFFFF:FFFFFF:FFFFFFFFFFFFFFFFFFF:FFFFFFFFFFFFFFF:FFFFFFFFFFFFFFFFFFFFFFFFFFFFFFFFFFFFFFFFFFFFFFFFFFFF,
@A00769:42:HV3CFDRXX:1:2101:26087:22842 1:N:0:TCCTGGTTGT+TGCCGGTCAG
GTGCCAGCAGCCGCGGTAATACGTAGGTGGCGAGCGTTGTCCGGATTTACTGGGCGTAAAGGGAGCGTAGGCGGATTTTTAAGTGAGATGTGAAATACTCGGGCTCAACTTGAGAGCTGCATTTCAAACTGGAAGTCTAGAGTGCAGGAGAGGAGAATGGAATTCCTAGTGTAGCGGTGAAATGCGTAGAGATTCGGAAGAACACCAGTGGCGAAGGCGAATCTCTGGACTGTAACTGACGCTGAAGATCG
+
FFF,FFFFFFFFFFFFFFFFFFFFFFFFFFFFFFFFFFFFFFFFFFFFFFFFFFFFFFFFF:FFFFFFFFFFFFFF,FFFFFFF:FF:FFFFFFFF::,FF:FFFFFFFF,F:FFFFFF:FFFF:FFFFFFFF,FFFF::FFFF,,F,FFFFFFFF:FFFF,FFF,:FFFF:F:,FF:FFF,FFFFFFFF,F:F,FFF,:FFF:FFFFFFF::FFFFFFF,F:,FFFFF:F,FFF:F,FFFFF,,FF,FF:
@A00769:42:HV3CFDRXX:1:2101:8151:22874 1:N:0:TCCTGGTTGT+TGCCGGTCAG
GTGTCAGCAGCCGCGGTAATACGGAGGATGCGGGCGTTAATCGGAATTACTGGGCGGAAAGGGTGTGCAGGCGGCTGAGTAAGACAGATGTGAAATCCCCGGGCTTAACCTGGGAACCGCATATGTGACTGCTTGGCTAGAGTGCGTCAGAGGGAGGTGGAATTCCACGTGTAGCAGTGAAATGCGTAGATATGTGGAAGAACACCGATGGCGAAGGCAGCCTCCGGGGACGCAACTGACGCTCATACACG
+
FFFF:FF:FFFFFF:FFFFFFFFFFFFFFFFFFFFFFF::FFF::FFFF::,FFFF,,F:,FFFFFFFFFFF,FF,:FFFFF::FFF:F,F,FFFF:FFFFFFFFFF:,FF,FFF,FFFFFFFFFFFFFFFFFF,:FFF,F:FFFFFFFFFFFFFF:FFF:F:FF,:F:FFFF,F:F,FFFFF:FFF,FF,FF,FFF:FFFFFF:F:F:F,F:FFF::FFF:FFF,F:FF,:FFF:F,::,FFFFF:FFF,
@A00769:42:HV3CFDRXX:1:2101:20392:22905 1:N:0:TCCTGGTTGT+TGCCGGTCAG
GTGTCAGCAGCCGCGGTAATACGTAGGGTGCAAGCGTTAATCGGAATTACTGGGCGTAAAGCGTGCGCAGGCGGTTCGCTAAGACAGATGTGAAATCCCCGGGCTTAACCTGGGAACTGCATTTGTGACTGGCGGGCTAGAGTATGGCAGAGGGGGGTAGAATTCCACGTGTAGCAGTGAAATGCGTAGAGATGTGGAGGAATACCGATGGCGAAGGCAGCCCCCTGGGATAACACTGACGCTCATGCACG
+
FFFFFFFFFFFFFFFFF,FFFFFFFFFFFFFFFFFFFFFFFFFFFFFFFFFFFFFFFFFFFFFFFFFFFFFFFFFFFFFFFFFFFFFFFFFFFFFFFFFFFFFFFFFFFFFFFFFFFFFFFFFFFFFFFFFFFFFFFFFFFFFFFFFFFFFFFFFFFFFFFFFFFFFF::FFFFFFFFFFFFFFFFFFFFFFFFFFFFFFFFFFFFFF:FFFFFFF,F:FFFFFFFFFFFFFFFFFFF:FFFFFFFFFFF,
@A00769:42:HV3CFDRXX:1:2101:8160:22921 1:N:0:TCATGGTTGT+TGACGGTCAG
GTGTCAGCAGCCGCGGTAATACGGAGGATGCGGGCGTTATTCGGAATTATTGGGCGTAAAGGGTGTGCAGGCGGCTGAGTAAGACAGATGTGAAATCCCCGGGCTTAACCTGGGAACCGCATATGTGACTGCTTGGCTAGAGTGCGTCAGAGGGAGTTGGAATTCCACGTGTAGCAGTGAAATGCGTAGATATGTGGAAGAACACCGATGGCGAAGGCAGACTCCTGGGACGCAACTGACGCTCATACACG
+
FFFFFFFFFFFFFFFFFFFFFFFFFFFFFFFFFFFFFFF,,FFFFFFFF,FFFFFFFFF:FFFF:,FFFFFFFF,,:,FFFFF,F:F:,FF:FFF:,F,FF:FFFFFFF,,,:,,F,FFF,::FF:FFFF,,F:FFFFFFFFFF,FF,FF,FF:FF,,FFFFFFFFF,FFFF,FF:FFFFFFF:FFFFFFFFF:FFFFFFFFFFFF,:FFFFFFFFFF:,,FFFFF:FFFF,FFFFFFFFFFFFFF:,:F,
@A00769:42:HV3CFDRXX:1:2101:8666:22921 1:N:0:TCCTGGTTGT+TGCCGGTCAG
GTGTCAGCAGCCGCGGTAATACGGAGGATGCGGGCGTTAATCGGAATTACTGGGCGTAAAGGGTGTGCAGGCGGCTGAGTAAGACAGATGTGAAATCCCCGGGCTTAACCTGGGAACCGCATATGTGACTGCTTGGCTAGAGTGCGTCAGAGGGAGGTGGAATTCCACGTGTAGCAGTGAAATGCGTAGATATGTGGAAGAACACCGATGGCGAAGGCAGCCTCCTGGGACGCAACTGACGCTCATACACG
+
FFFFFFFFFFFFFFFFFFFFFFFFFFFFFFFFFFFFFFFFFFFFFFFFFF:FFFFFFFFFFFFFFFFFFFFFFFFFFFF:FFFFFFF:FFFFFFFFFFFFFFFFFFF:FFFFFFFFFFFFFFFFFFFFFFFFFFFFFFFFFFFFFFFFFFFFFFFFFFFFFFFFFFFFF,FFFFFFFFFF:FFFFFFFFFFFFFFFFFFFFFFFFFFFFFFFFFFFFFFFFFFFFFFF:FFFFFFFFFFFFFFFFF:FFF,
@A00769:42:HV3CFDRXX:1:2101:19190:22983 1:N:0:TCCTGGTTGT+TGCCGGTCAG
GTGTCAGCCGCCGCGGTAATACGTAGGTGGCGAGCGTTATCCGGAATTACTGGGCGTAAAGCGTGCGTAGGTGGTCGTTTAAGTCCGTTGTGAAAGCCCTGGGCTCAACCGGGGAACTGCAGTGGATACTGGACGACTAGAGTGTGGTAGAGGGTAGCGGAATTCCGGGTGTAGCAGTGAAATTCGTAGAGATCAGGAGGAACATCCATGGCGAAGGCAGCTACCTGGACCAACACTGACACTGAGGCACG
+
FFFFFFFFFFFFFFFFFFFFFFFFFFFFFFFFFFFFF,FFFFFFFFFFFFFFFFFFFF:FFFFFFFFFFFFFFFF:F,FFFFFFFFF:FFFFFFFFF::FFFFF,FFFFF,:F::F::FFFFFFFFFFFF:FF::FFFFFFFF,,F:,FF,FFFF,F:FF,F:FF:,FFFFF,FFF:::FFF:,FF:F::FFF:FFFFFFFFFFFFFFFFFFFFFF:FFFFFFF:F:F,FFFFFFF,FFFFF:FF::F:F,
@A00769:42:HV3CFDRXX:1:2101:14335:22999 1:N:0:TCCTGGTTGT+TGCCGGTCAG
GTGCCAGCCGCCGCGGTAATACGTAGGGTGCAAGCGTTAATCGGAATTACTGGGCGTAAAGCGTGCGCAGGCGGTTCGCTAAGACAGATGTGAAATCCCCGGGCTTAAACTGGGAACTGCATTTGTGACTGGCGGGCTAGAGTATGGCAGAGGGGGGTAGAATTCCACGTGTAGCAGAGAAATGCGTAGAGATGAGGAGGAATACCGATGGCGAAGGCAGCCCCCTGGGCCAATACTGACGCTCAAGCACG
+
F,FF,FF:FFF,,,::FFFFFFF,F:F,FFF:F,,,:FFFFF,FFFF,FF,FF,,,,FFFFF:,FFFFFF,:F:FFF,:FF,,FFF:,F,FFFFFFF::F,,F::FFF,:F,,FFFFF,FFFFFFF:F,F,,F:,,F:FFF,,FF,FFF::,:FF:F:F,FFFFFFFF::,:FF,F,,FFFFFFF,::FF:FF:,F,,F,FF,FF,FFF,,,:FF,:FF,,,,:F,,,:,,F::FF,:FF,:FF:FF,FF,
@A00769:42:HV3CFDRXX:1:2101:14434:23015 1:N:0:TCCTGGTTGT+TGCCGGTCAG
GTGTCAGCCGCCGCGGTAATACGTATGTTCCAAGCGTTATCCGGATTTATTGGGCGTAAAGCGAGCGCAGACGGTTATTTAAGTCTGAAGTGAAAGCCCTCAGCTCAACTGAGGAATTGCTTTGGAAACTGGATGACTTGAGTGCAGTAGAGGAAAGTGGAACTCCATGTGTAGCGGTGAAATGCGTAGATATATGGAAGAACACCAGTGGCGAAGGCGGCTTTCTGGACTGTAACTGACGTTGAGGCTCG
+
FFFFFFFFFFFFFFFF::FFFFFFFFFFFFFFFFFFFFFFFFFFFFFFFFFFFFFFFFFFFFFFFFFFFFFFFFFFFFFFFFFFFFFFFFFFFFFFFFFFFFFFFFFFFFFFFFFFFFFFFFFFFF:FFFFFFFFFFFFF:FFFFFFFFFFFFFFFFFFFFFFFFFFFFFF:FFFFFFFFFFFFFFFFFFFFFFFF:FFFFFFFFFFF::FF:FFFFFFFFFFFF:FFF:FFF,FFFFFFFF:FFF:FFF,
@A00769:42:HV3CFDRXX:1:2101:14778:23015 1:N:0:TCCTGGTTGT+TGCCGGTCAG
GTGTCAGCCGCCGCGGTAATACGTATGTGCCAAGCGTTATCCGGATTTATTGGGCGTAAAGCGAGCGCAGTCGGTTATTTAAGTCTGAAGTGAAAGCCCTCAGCTCAACTGAGGACTTGCTTTGGAAACTGGATGACTTGAGTGCAGTAGAGGAAAGTGGAACTCCATGTGTAGCGGTGAAATGCGTAGATATATGGAAGAACACCAGTGGCGAAGGCGGCTTTCTGGACTGTAACTGACGTTGAGGCTCG
+
FFFFFFFFFFFFF:FF:FFFFFFFFFFF,FFFFFFFFFF,,FFFFF::FFFFFFFFFF::F:FFFFF:FF,FFFF,FFFFF:FF,,::F:FFFF,FF:FFF,FFFF:F::F,:FF,FFF:F:FFFFFF,FFFFFF,FFFF,FFF,FFFFFFF,FFF,FF:FF,FFF,FFFFFFF:FF:FFFFF,FF,:F:FFFFFFFF:FFF,FF:,FFFFFF:FFFF:FFF:F:F:FF:F,FF,FF,F,FFFFFFFFFF,
@A00769:42:HV3CFDRXX:1:2101:20374:23062 1:N:0:TCCTGGTTGT+TGCCGGTCAG
GTGTCAGCCGCCGCGGTAATACGTATGTTCCAAGCGTTATCCGGATTTATTGGGCGTAAAGCGAGCGCAGACGGTTATTTAAGTCTGAAGTGAAAGCCCTCAGCTCAACTGAGGAATTGCTTTGGAAACTGGATGACTTGAGTGCAGTAGAGGAAAGTGGAACTCCATGTGTAGCGGTGAAATGCGTAGATATATGGAAGAACACCAGTGGCGAAGGCGGCTTTCTGGACTGTAACTGACGTTGAGGCTCG
+
FF:FFFFFFFFFFFFFFFFFFFFFFFFFFFFFFFFFFF:FFFFFFFFFFFFFFFFFFFFFFFFFFFFFFFFFFFFFFFFFFFFFFFF:FFFFFFFFFFFFFFFFFFFFFFFFFFF,FFFFF:FFFFFFFFFFFF:FFFFFFFFFFFFFFFFFFFF,FFFFFFFFFFFFFFFFF,FFFFFFFFFFFFFFFF:F:FFFFFF::FFFFFFFFFFFFFFFFFFFFFFFFFFFFFFFFFFFFFFFFFF,F:FFFF,
@A00769:42:HV3CFDRXX:1:2101:8196:23077 1:N:0:TCCTGGTTGT+TGCCGGTCAG
ATGCCAGCCGCCACGGTAATACGTAGGTGGCAAGCGTTGTCCGGAATTATTGGGCGTAAAGCGCGCGTAGGCGGTTTTTTAAGTCTGATGTGAAAGCCCACGGCTCAACCATGGAGGGTCATTGGAAACTGGAAAACTTGAGTGCAGAAGAGGAAAGTGGAATTCCATGTGTAGCGGTGAAATGCGCAGAGATATGGAGGAACACCAGTGGCGAAGGCGACTTTCTGGACTGTAACTGACGTTGAGGCTCG
+
:F,FFFFFF,FF:FFFFFFFFF:FFFFFFFFFFFFF:FFFF:FFF,FFFFFFFF,:FFFFFFFFFFFFFFFFFFFFF:FFFFFFFFFFFFFFFFF:FFFFFFFFFFFFFFFF,FFFFFFFFFFFFF:FF:FFF,FFFFF:FFF::FFFFFFFFFFFFFFFF,FF:FFFFFFFFFFFFFFFFFFF,FF,FF:,FFFFFFF,F::FFFFFFFFF,FFF:FFFFF:FFFFFFFF:F,:FFFFFFFFFFF:F,F:
@A00769:42:HV3CFDRXX:1:2101:21594:23077 1:N:0:TCCTGGTTGT+TGCCGGTCAG
GTGCCAGCAGCCGCGGTAATACGGAGGGTGCAAGCGTTACTCGGAATCACTGGGCGTAAAGAGCGCGTAGGCGGGATAGCAAGTCAGATGTGAAATCCTATGGCTTAACCATAGAACTGCATTTGAAACTGTTATTCTAGAGTATGGGAGAGGTAGGCGGAATAAGTTAAGTAGCGGTGAAATGCATAGATATAACTTAGAACACCGATAGCGAAGGCAGCTTACCAGACTGAGTCTGACGCTGATGCACG
+
FFFFFFFFFFFFFFFFFFFFFFFFFFFFFFFFFFFFFFFFFFFFFFFFFFFFFFFFFFFFFFFFFFFFFFFFFFFFFFFFFFFFFFFFFFFFFFFFFFFFFFFFFFFFFFFFFFFFFFFFFFFFFFFFFFFFFFFFFFFFFFFFFFFFFFF:FFFFFFFFFFFFFFFFFFFFFFFFFFFFFFFFFFFFFFFFFFFFFFFFFFFFFFFFFFFFFFFFFF:FFF,FFFFFFFFFFFFFF:FF:FF:FFFF,F,
@A00769:42:HV3CFDRXX:1:2101:3676:23171 1:N:0:TCCTGGTTGT+TGCCGGTCAG
GTGCCAGCCGCCGCGGTAATACGGAGGATGCGAGCGTTATCCGGATTTATTGGGTTTAAAGGGTGCGTAGGCGGAATATCAAGTCAGCGGTAAAAATTCGGGGCTCAACCCCGTCGTGCCGTTGAAACTGATGTTCTTGAGTGGGCGAGAAGTATGCGGAATGCGTGGTGTAGCGGTGAAATGCATAGATATCACGCAGAACGCCGATTGCGAAGGCAGCATACCGGCGCCCAACTGACGCTGAGGCACGA
+
FFFFFFFFFFFFFFFFFFFFFFFFFFFFFFFFFFFFFF,FFFFFFFF,FF:FFFFFFFFFFFFFFFFFFFFFFFFFFFFFFFFFFFFFFFFF:::F:FFFFFFFFFFFFFFFFFFFFFFFFFFFFFFFFFFFFFFFFFFFFFFFF:FFFFFFFFFFFFFFFFFFF,FFF:FF:FFFFF,:F,FFF,FFF:FF,FFFF,FF:F:FFFFFF:FF:FF:F:FFFFF:FFFF:FFFFFFFFFFFFFFFFFFFFF:
@A00769:42:HV3CFDRXX:1:2101:29342:23187 1:N:0:TCCTGGTTGT+TGCCGGTCAG
GTGCCAGCAGCCGCGGTAATACGTATGTTCAAGCGTTATCCGGATTTATTGGGCGTAAAGCGAGCGCAGACGGTTATTTAAGTCTGAAGTGAAAGCCCTCAGCTCAACTGAGGAATTGCTTTGGAAACTGGATGACTTGAGTGCAGTAGAGGAAAGTGGAACTCCATGTGTAGCGGTGAAATGCGTAGATATATGGAAGAACACCAGTGGCGAAGGCGGCTTTCTGGACTGTAACTGACGTTGAGGCTCGA
+
FFF,FFFFFFFFFFFFFFFFFFFFFFFFFFFFFFF,FF,:,FFFFFFFFFFFFFFFF:F:FFFFFFFFFFFFFFFF::FFFFFFFFFFFFFFFF,FFFFFFFFF,FFF:FFFFF,F,FF::FF:FFFF,FFFFFF:FFFF:FFFFFFFFFFFFFFFFFFFFFFFF,FFFFFFFFFFFFFFFF,FF,FFFFFFFF:FFFFF,FF:FF:FFFFFFF,FFFFFF,,:F:FFFFF:F:,,:FF,F,,FF:FFFFF
@A00769:42:HV3CFDRXX:1:2101:20320:23312 1:N:0:TCCTGGTTGT+GGCCGGTCAG
GTGTCAGCCGCCGCGGTAATACGTATGTTCCAAGCGTTATCCGGATTTATTGGGCGTAAAGCGAGCGCAGACGGTTATTTAAGTCTGAAGTGAAAGCCCTCAGCTCAACTGAGGAATTGCTTTGGAAACTGGATGACTTGAGTGCAGTAGAGGAAAGTGGAACTCCATGTGTAGCGGTGAAATGCGTAGATATATGGAAGAACACCAGTGGCGAAGGCGGCTGTCTGGACTGTCACTGACGTTGAGGCTCG
+
FFF,FFFF,FFFFFFFFFFFFFFFFFFFFFFFFFFFFFFF,FFFF,FFF,FFFFFFFFFFFFFFFFFFFF::FFFFFFFFFFFFF:FF:FFFFFF,FFF,FFFFFFFFF,F,FFFF:FFFFF:FFF,FFFF:FFFFFFFFFFFFFFF,FFFFFFFFFFFFFFFFFF:FFFFFFFF,FFFFFFFFFFFFFFFF:F,FFF,FFFF:FF:FFFFF:FFFFF,F,,,,FF:FFF:FFF,FFFF:F,F,FFFFFFF
@A00769:42:HV3CFDRXX:1:2101:26015:23312 1:N:0:TCCTGGTTGT+TGCCGGTCAG
GTGTCAGCCGCCGCGGTAATACGGAGGGTGCAAGCGTTAATCGGAATTACTGGGCGTAAAGCGCACGCAGGCGGTTTGTTAAGTCAGATGTGAAATCCCCGTGCTCAACCTGGGAACTGCATCTGATACTGGCAAGCTTGAGTCTCGTAGAGGGGGGTAGAATTCCAGGTGTAGCGGTGAAATGCGTAGAGATCTGGAGGAATACCGGTGGCGAAGGCGGCCCCCTGGACGAAGACTGACGCTCAGGTGCG
+
FFFFFFFFFFFFFFFFFFFFFFFFFFFFFFFFFFFFFFFFFFFFFFFFFFFFFFFFFFFFFFFFFFFFFFFFFFFFFFFFFFFFFFFFFFFFFFFFFFFFFFFFFFFFFFFFFFFFFFFFFFFFFFFFFFFFFFFFFFFFF:FFFFFFFFFFFFFFFFFF,FFFFFFFFFFFFFFFFFFFFFFFF:FF:FFFFFFFFFFFFFFFFFFFFFFFFFFFFFFFFFFFFFFFFFFFFF:FFFFFFFFFFFFFFF:
@A00769:42:HV3CFDRXX:1:2101:10926:23328 1:N:0:TCCTGGTTGT+TGCCGGTCAG
GTGCCAGCAGCCGCGGTAATACGTAGGGAGCGAGCGTTGTCCGGATTTACTGGGTGTAAAGGGCGTGCAGCCGGGAGTACAAGTCAGATGTGAAATCCCGCGGCTCAACCGCGGAACTGCATTTGAAACTGTATTTCTTGAGTACTGGAGAGGCAGACGGAATTCCTAGTGTAGCGGTGAAATGCGTAGATATTAGGAGGAACACCAGTGGCGAAGGCGGTCTGCTGGACAGCAACTGACGGTGAGGCGCG
+
FFFFFFFFFFFFFFFFFF:FFFFFFFFF,FFFFFFFFFFFFFFFFFFFFFFFFFFFF:FFFFFFFFFFFFFFFFFFFFFFFFFFFFFF:FFFFFFFFFFFFFFF:FFFFFFFFFFFFFFFFFFFFFFFFFFFFFF:FF:FFFFFFFFFF:FFFFFFFFF:FFFFFFFFFFFFFFFFF,FFFF:FFF:FFFFFFFFFFFFFFFFFF,F::FFFFFFF:FFFFFF:,:F:FFFFFF,FFFFFFFFFFF,FFF,
@A00769:42:HV3CFDRXX:1:2101:14335:23343 1:N:0:TCCTGGTTGT+TGCCGGTCAG
GTGTCAGCAGCCGCGGTAATACGTATGTTCCAAGCGTTATCCGGATTTATTGGGCGTAAAGCGAGCGCAGACGGTTATTTAAGTCTGAAGTGAAAGCCCTCAGCTCAACTGAGGAATTGCTTTGGAAACTGGATGACTTGAGTGCAGTAGAGGAAAGTGGAACTCCATGTGTAGCGGTGAAATGCGTAGATATATGGAAGAAAACCAGTGGCGAAGGCGGCTTTCTGGACTGTAACTGACGTTGAGGCTCG
+
F:FFFFFFFFFFFFFFF:FFFFFFFFFFFFFFF:F,FF:FFFFFFFFFFFFF:F,:FFFFFF:FFFFFFFFFFF:FF,F:FFF:FFFFFF,FFFFFFFFF,FFFFFF,:F,FFFFFFF:FFF::FFFF,:F,FFFF,FFFFFFF,FF,:FFF:FFF:F:FFFFFFFF:,,,:F,F:,FFFFF:FFF,::FFF,FF:,FF,FF:FF:FFFF:F,FFFFF::,F:FF:,:FFF,:,:FF,FF,,::F,F:FF:
@A00769:42:HV3CFDRXX:1:2101:8811:23359 1:N:0:TCCTGGTTGT+TGCCGGTCAG
GTGTCAGCCGCCGCGGTAATCCGTATGTTCCAAGCGTTATCCGGATTTATTGGGCGTAAAGCGAGCGCAGACGGTTATTTAAGTCTGAAGTGAAAGCCCTCAGCTCAACTGAGGAATTGCTTTGGAAACTGGATGACTTGAGTGCAGTAGAGGAAAGTGGAACTCCATGTGTAGCGGCGAAATGCGTAGATATATGGAAGAACACCAGTGGCGAAGGCGGCTTTCTGGACTGTAACTGACGTTGAGGCTCG
+
FFFFFF:FFFFFFFFFFFFFFFFFFF:FF,FFFF:FF,F:FFFF,F:FFFFFFFFFFFFFFFFFFFFFFFFFFFFFFFFFFFFF:FFFFFFFFFFFFFF:FF::FF:FFFFF:FFFFFF:F:FFFFFFFFFFFFFFFFFFFFFFFFFF:FFFFF:FF,F:F:FFFFFF:F:FFF,FFFFFFFFFFF:FFFF:F:FFFFFFF:F,FFFFFFFFFF,FFFF:FFFFFFF,F:FFFFFFFFFF,:FFFF,FFF,
@A00769:42:HV3CFDRXX:1:2101:5990:23390 1:N:0:TCCTGGTTGT+TGCCGGTCAG
GTGTCAGCCGCCGCGGTAATACGTAGGGGGCTAGCGTTATCCGGAATTACTGGGCGTAAAGCGAGCGCAGACGGTTATTTAAGTCTGAAGTGAAAGCCCTCAGCTCAACTGAGGAGTTGCTTTGGAAACTGGATGACTTGAGTGCAGTAGAGGAAAGTGGAACTCCATGTGTAGCGGTGAAATGCGTAGATATATGGAAGAACACCAGTGGCGAAGGCGGCTTTCTGGACTGTAACTGACGTTGAGGCTCG
+
FFFFFFFFFFFFFFFFFFFFFFFFFFFFFFFFFFFFFF:FFFFFFFFFFFFFFFFFFFFFFFFFFFFFFFFFFF,FFFFFFFFFFFFFFFFFFFFFFFFFFFFFFFFFFFFFFFFFFFFFFFFFFFFFFFFFFFFFFFFFFFFFFFFFFFFFFFFFFFFFFFFFFFFFFFFFFFFFFFFFFFFFFFFFFFFFF,FFFF,:F:FFFFFFFFFFFF:FFFFFFF:FFFFFF:FFFFFFFFFF,:FFFF:FFFF
@A00769:42:HV3CFDRXX:1:2101:30020:23390 1:N:0:TCCTGGTTGT+TGCCGGTCAG
GTGTCAGCAGCCGCGGTAATACGTAGGTGGCAAGCGTTATCCGGAATGATTGGGCGTAAAGGGTGAGCAGGCGGTTCTTCAAGTCATGAGTGAAAGGCAGAAGCTTAACTTCTGTTGGCTGATGAGACTGGAGAACTTGAGTACAGGAGAGGGCGGCGGAACTCCATGTGTAGCGGTAAAATGCGTAGAGATATGGAAGAACACCAGCGGCGAAGGCGGCCGCCTGGACTGAAACTGACGCTCAGGCACGA
+
FFFFFFFFFFFFFFFFFFFFFFFFFFFFFFFFFFFFFFFFFFFFFFFFFFFFFFFFFFFFFFFFFFFFFFFFFFFFFFFFFFFFFFFFFFFFFFFFFFFFFFFFFFFFFFFFFFFFFFFFFFFFFFFFFFFFFFFFFFFFFF:FFFFFFFFFFFFFFFFFFFFFF:FFFFFFFFFFFFFFFFFFFFFFFFFFFFFFF,FFFFFFFFFFFFFFF:FFFFFFFFFFFFFFFFFF,FFF:FF,FFFFF,FFFFF
@A00769:42:HV3CFDRXX:1:2101:20076:23453 1:N:0:TCCTGGTTGT+TGCCGGTCAG
GTGTCAGCAGCCGCGGTAATACGTAGGTGGCAAGCGTTATCCGGAATGATTGGGCGTAAAGGGAGAGCAGGCGGTTCTTCAAGTCATGAGTGAAAGGCAGAAGCTTAACTTCTGTTGGCTGATGAGACTGGAGAACTTGAGTACAGGAGAGGGCGGCGGAACTCCATGTGTAGCGGTAAAATGCGTAGAGATATGGAAGAACACCAGTGGCGAAGGCGGCCGCCTGGACTGAAACTGACGCTCAGGCACGA
+
FFFFFFFFFFFFFFFFFFFFFFFFFFFFFFFFFFFFFFFFFFFFFFFF:FFFFFFF:FFFFFFFFFFFFFFFFFFFFFFFFFFFFFFFFFFFF:FFFFFFFFFFFFFFFFFFFF:F:FFFFFFFFFFFFFFFF:FFFFFFFF:FFFFFFFFFFFFFFFFF,:FFFF:FFFFFF:FFF::F:FFFFFFFFFFFFFFFF,:F:FFFFFF:FFFFFF,FFFFFFFFFFFFFFFF::FF,FFF,FFF,F,FFFFF
@A00769:42:HV3CFDRXX:1:2101:27950:23469 1:N:0:TCCTGGTTGT+TGCCGGTCAG
GTGTCAGCAGCCGCGGTAATACGTATGTTCCAAGCGTTATCCGGATTTATTGGGCGTAAAGCGAGCGCAGGCGGTTATTTAAGTCTGAAGTGAAAGCCCTCAGCTCAACTGAGGAATTGCTTTGGAAACTGGATGACTTGAGTGCAGTAGAGGAAAGTGGAACTCCATGTGTAGCGGTGAAATGCGTAGATATATGGAAGAACACCAGTGGCGAAGGCGGCTCTCTGGTCTGTAACTGACGCTGAGGCTCG
+
FFFFFFFFFFFFFFFFFFFFFFFFFFFFFFFFFFFFFFFFF:FFFFFFFFFFFFFFFFFFFFFFFFFFFFFFFFFFFFFFFFFFFFFFFFFFFFFFFFFFFFFFFFFFFFFFFFFFFFFFFFFFF:FFFFFF:FFF:FFFFFFFFFFFFFFFFF:FFFFFFFFFFFFFFFF:FFFFFFFFFFFFFFFFFFFFFFFFFFFFFF:FFFFFFFFF:FFF:F:FFFFFFF:FFFFFFFFFFFFF,FFFFF,FFF,
@A00769:42:HV3CFDRXX:1:2101:5584:23500 1:N:0:TCCTGGTTGT+TGCCGGTCAG
GTGCCAGCCGCCGCGGTAATACGTATGTTCCAAGCGTTATCCGGATTTATTGGGCGTAAAGCGAGCGCAGACGGTTATTTAAGTCTGAAGTGAAAGCCCTCAGCTCAACTGAGGAATTGCTTTGGAAACTGGATGACTTGAGTGCAGTAGAGGAAAGTGGAACTCCATGTGTAGCGGTGAAATGCGTAGATATATGGAAGAACACCAGTGGCGAAGGCGGCTTTCTGGACTGTAACTGACGTTGAGGCTCG
+
FFFFFFFFFFFFFFFFF,FFFFFFFFFFFFFFFFFFFF:FFFFFFFFFFF,FFFFFFFFFFFFFFFFFFFFFFF:FFFFFFFFFFFFFFFFFFFFFFFFFFFFFFFFFFFFFFFF:FFFFFFFFFFFFFFFFFFFFFFFFFFFFFFFFFFFFFF,FFFFFF:FFFFFFFFFFF,FFFFFFFFFFFFFFFFF:FFFFFF:FFFFFFFFFF:FFFFFFFFFFFFFFFFFFFFFFFFFF:FFFFFFFFFFFFFF
@A00769:42:HV3CFDRXX:1:2101:13774:23500 1:N:0:TCCTGGTTGT+TGCCGGTCAG
GTGTCAGCCGCCGCGGTAATACGTAGGGTCCAAGCGTTAATCGGAATTACTGGGCGTAAAGCGTGCGCAGGCGGTTGTGCAGGACCGATGTGAAATCCCCGGGCTTAACCTGGGAATTGCATTGGTGACTGCACGGCTAGAGTGTGTCAGAGGGGGGTAGAATTCCACGTGTAGCAGTGAAATGCGTAGATATGTGGAGGAATACCGATGGCGAAGGCTGCCCCCTGGGATAACACTGACGCTCATGCACG
+
FFFFFFFFFFFFFFFFFF,F,FF:FFFFFF,FFFFFFF,FFFFFFFFFFFFFFFFFFFFFFFF,FFFFFFFFFFF,::FFFFFF:FF,FFFFFFFFFFF:FFFFFFFFFFFFFFFF,FFFFFFF::FFFFFF,:F:FFFFFFFFFFFFFF:FFFFFFFFFFFFFFFFFFFFFFF,:FFF,FFFFFFFF::,FFFFF:FFFFF:FFF,FFFFFFFFF:F,FFFFFFFFF,FFFFFFFFFFFFFFFFFFFFF:
@A00769:42:HV3CFDRXX:1:2101:31277:23500 1:N:0:TCCTGGTTGT+GGCCGGTCAG
GTGTCAGCCGCCGCGGTAATACGTAGGTGGCGAGCGTTATCCGCAATGATTGGGCGTAAAGGGTGCGTAGGCGGCCTGCTAAGTCTGGGGTGAAAGGTACCGGCTCAACCGGTACAGGCTCTGGAAACTGGCGGGCTAGAGAGCAGGAGAGGGCGGTGGAACTCCATCAGTAGCGGTAAAATGCGTAGAGATATGGAAGAGCACCAGTGGCGAAGGCGGCCGCCTGGACTGAAACTGACGCTCAGGCACGA
+
FFFF:FF:F:FFFFF,FFFFFF,,F,FF::FFFFFF:F:F,F:,FFF:FF,F:F:FFFFFFFFF:FFFFF,F,FF:,F,,F:FFFFF,FF,,FFFFFFFFF,FFFFFFFFF:F,:FFF:FF,FFF,F,F,FF:,:FFF,F,FF:FF:FFFF,:F,,FF,F,F,F:FF,:,:F,FFFF,FFFF:F:FFFFFFF,FF,FFFF,FFFFF:FFFFF:::FFFFFFFFF,FFFFFFFF,FF:FF,FFF:FFFFF:F
@A00769:42:HV3CFDRXX:1:2101:2636:23531 1:N:0:TCCTGGTTGT+TGCCGGTCAG
GTGTCAGCCGCCGCGGTAATACGTATGTTCCAAGCGTTATCCGGATTTATTGGGCGTAAAGCGAGCGCAGACGGTTATTTAAGTCTGAAGTGAAAGCCCTCAGCTCAACTGAGGAATTGCTTTGGAAACTGGATGACTTGAGTGCAGTAGAGGAAAGTGGAACTCCATGTGTAGCGGTGAAATGCGTAGATATATGGAAGAACACCAGTGGCGAAGGCGGCTTTCTGGACTGTAACTGACGTTGAGGCTCG
+
FFFFFFF:FFFFFFFFFFFFFFFFFFFFFFFFFFFFFFFFFFFFFFFFFFFFFFFFFFFFFFFFFFFFFFFFFFFFFFFFFFFF:FFFFFFFFFFFFFFFFFFFFFFFFFFFFFFFFFFFFFFFFFFFFFFFFFF:FFFFFFFFFFFFFFFFFFFFFFFFFFFFFFFFFFFFFFFFF:FFFFFFFFFFFFFFFFFF:FF:::,FFFFFFFFFFFFF:FFFFFFFFFFFFFFFFFFFFFFFF:FFFFFFFF,
@A00769:42:HV3CFDRXX:1:2101:26395:23531 1:N:0:TCCTGGTTGT+TGCCGGTCAG
GTGTCAGCAGCCGCGGTAACACATTAGAAACCCCCGTAGTCC
+
FFF:FFFFFFFFFFFFFFFFFFF,FFFFFFFFFFFFFFFFF:
@A00769:42:HV3CFDRXX:1:2101:7862:23563 1:N:0:TCCTGGTTGT+TGCCGGTCAG
GTGCCAGCAGCCGCGGTAATACGGAGGATGCGAGCGTTATCCGGATTTATTGGGTTTAAAGGGTGCGTAGGCGGCATTATAAGTTAGTGGTAAAATATTGGGGCTTCACCTCGCTACGCCATTAATACTGTAGAGCTAGAGAACAGACGAGGCAGGCGGAATAAGTTAAGTAGCGGTGAAATGCATAGATATAACTTAGAACACCGATAGCGAAGGCAGCTTACCAGACTGAGTCTGACGCTGATGCTCGA
+
FFFFFFFFFFFFFFFFFFF:FFFFFFF:FFFFFFFFFFFFFFFFFF:FFFFFFFFFFFF:FFFFFFFFFFFFFFF,FF,F::FFFFFFFFFFFFF:FFFFFFFFFFFFFFFFFFFFFFFFFFFFFFFFFFFFFFFFF:FFFFFFFFFFFFFFFFFFFFFF:FFFFFFFFFFFFFFFFFFFFFFFFFFFFFFFFFFFFFF,FFFFF:FFFFFFFFFFFFFF:FFFFFFFFFFFF:FF::F:FFFFF:F,FFF
@A00769:42:HV3CFDRXX:1:2101:20283:23594 1:N:0:TCCTGGTTGT+TGCCGGTCAG
GTGTCAGCCGCCGCGGTAATACGTATGTTCCAAGCGTTATCCGGATTTATTGGGCGTAAAGCGAGCGCAGACGGTTATTTAAGTCCGAAGTGAAAGCCCTCAGCTCAACTGAGGAATTGCTTTGGAAACTGGATGACTTGAGTGCAGTAGAGGAACGTGGAACTCCATGTGTAGCGGTGAAATGCGTAGATATATGGAAGAACACCAGTGGCGAAGGCGGCTTTCTGGACTGTAACTGACGTTGAGGCTCG
+
FFFFFFFFF:FFFFFFFFFFFFFFFFFFFFFFFFFFFFFFFFFFFFFF:FFFFFFFFFFFFFFFFFFFFFFFFFFFFFFFFFFFFFFF:FFFFFFFFFFFFFFFFFF,FFFFFFF,F:F:F,FFFFF,:F:FFFF,:FFFFFFF::FF,FFFFFF,FFFF:FFFFFF:FFFFFFF::FFFF:FFFFF,FF:FFFFFFFF,F::FFFFFFFFFFFFFFFFFFFFFFFFFFFFFF:,FF::FF,FFFFFFFF:
@A00769:42:HV3CFDRXX:1:2101:19117:23610 1:N:0:TACTGGTTGT+TGCCGGTCAG
GTGTCAGCCGCCGCGGTAATACGGAGGGTGCGAGCGTTAATCGGAATAACTGGGCGTAAAGGGCACGCAGGCGGTGACTTAAGTGAGGTGTGAAAGCCCCGGGCTTAACCTGGGAAATGCATTTCATACTGGGTCGCTAGAGTACTTTAGGGAGGGGTAGAATTCCACGTGTAGCGGTGAAATGCGTAGAGATGTGGAGGAATACCGAAGGCGAAGGCAGCCCCTTGGGTATGTACTGACGCTCATGTGCG
+
FFF:F:FFFFFFFFFFFFFFFFFFFFFFFFF:FFFFFFFFFFF:FFFFFFFFFFFFFFFFF:FF:FFFFFFFFFFFFF:,F:FF:FFFFFFFFFFFFFFFFFFFF,FFFFFF:FFF,FFFFF,:FFFFFFFFFFFFFFFFFFF,:,FFFF:F,FFF::,:F:FFFFFFF:FFFFFFFFFFFFFF:FFFFFF:F:,FFFFFFFFFFF:FFFF:FFFFFFFFF,F,::FFF,,FF:,:FFFFF,:,FFFFFF,
@A00769:42:HV3CFDRXX:1:2101:13612:23719 1:N:0:TCCTGGTTGT+TGCCGGTCAG
GTGCCAGCAGCCGCGGTAATACGTAGGGTGCAAGCGTTATCCGGATTTATTGGGCGTAAAGGGCCCGTAGGCGGTTCGTCGCGTCCGGTGTGAAAGTCCATCGCTTAACGGTGGATCCGCGCCGGGTACGGGCGGGTTTGAGTGCGGTAGGGGAGACTGGAATTCCCGGTGTAACGGTGGACTGTGTAGATATCGGGAAGAACACCAGTGGCGAAGGCGGCCGCCTGGACTGAAACTGACGCTCAGGCACG
+
FFFFFFFF:FFFFFFFFFFFFFFFFFFFFFFFFFFFF,FFFFFFFFFFFFFFFFFFFFFFFFFFFFFFFFFFFFFFFFFFFFFFF:FFFFFFFFFFFFFFFFFFFFF:FFF:FFFFFFFFFFFF::FFFFFFFFFFFFFFFFFF,FF:FFFFFFFFF:FFFFFFF:FFFFFF,FFFF,FF:,FF:F:FFFF,FF:FF,FFF:FFFFFFF:FFFFF:::FFFF:F:::F,:FFFF,FF:F::FFFF:,:,F:
@A00769:42:HV3CFDRXX:1:2101:4571:23750 1:N:0:TCCTGGTTGT+TGCCGGTCAG
GTGTCAGCAGCCGCGGTAATACGTAGGTGGCGAGCGTTGTCCGGATTTACTGGGCGTAAAGGGAGCGTAGGCGGACTTTTAAGTGAGATGTGAAATACTCGGGCTCAACTTGAGTGCTGCATTTCAAACTGGAAGTCTAGAGTGCAGGAGAGGAGAATGGAATCCCTAGTGTAGCGGTGAAATGCGTAGAGATTAGGAAGAACACCAGTGGCGAAGGCGATTCTCTGGACTGTAACTGACGCTGAGGCTCG
+
FFFFFFFFFFFFF:FFFF,FFFFFFFFFFFFFFFFFFFFFFFFFFFFFF::FFFFFFF,FFFFFFFFFFFFFFFFFFFFFF:FFFFFFFFFFFFFFFFFFFFFFFFFFFFFFFFFFFFFFFFFFF:F:FFFFFFFFFF,FFFFFFFFFFFFFFFFFFFFFFFFFFFFFFFFFFFFFFFFFFFFFFF,FFFFFF:FFFFFFF:FFFFFFFF:FFFFFFFFF,,::,FFFFFFFFFFFFFFFFFF:FF,FFFF
@A00769:42:HV3CFDRXX:1:2101:4896:23782 1:N:0:TCCTGGTTGT+TGCCGGTCAG
GTGCCAGCAGCCGCGGTAATACGTAGGGTGCAAGCGTTAATCGGAATTACTGGGCGTAAAGCGTGCGCAGGCGGTTCGCTAAGACAGATGTGAAATCCCCGGGCTTAACCTGGGAACTGCATTTGTGACTGGCGGGCTAGAGTATGGCAGAGGGGGGTAGAATTCCACGTGTAGCAGTGAAATGCGTAGAGATGTGGAGGAATACCGATGGCGAAGGCAGCCCCCTGGGCCAATACTGACGCTCATGCACG
+
:,FFF:F:FFFF:FFF,F,,FFF:F::FFFFF:FFFFF,FFFFFFFF:F:,F:FFFFFFF:,FF:FFFF:::FFFFFFFFFFFFF,:F::FF:,:FF:FFFF:FFFF,F:FF:FFFFFF:F,FF,F:FFFFFFFFFFF:FFFFFF:F:F:FFFFFFFFFFFFFFFFFFFFFFFFFFFFFFFFFFFFFFFFF:FFFFFFFF:FFFFFFFFFFFFFFFFFFFFFFFFFFFFFFF,F:FFFFFFFFFFFF:FF:
@A00769:42:HV3CFDRXX:1:2101:15944:23782 1:N:0:TCCTGGTTGT+TGCCGGTCAG
GTGCCAGCCGCCGCGGTAATACGTAGGGTCCAAGCGTTAATCGGAATTACTGGGCGTAAAGCGTGCGCAGGCGGTTGTGCAAGACCGATGTGAAATCCCCGGGCTTAACCTGGGAATTGCATTGGTGACTGCACGGCTAGAGTGTGTCAGAGGGGGGTAGAATTCCACGTGTAGCAGTGAAATGCGTAGAGATGTGGAGGAATACCGATGGCGAAGGCAGCCCCCTGGGATAACACTGACGCTCATGCACG
+
FFFFF:FFFFFFFFFFFFFFFFFFFFFFFF,FFFFFFF::FFFFFFFFFFFFFFFFFFFFFFF,FFF,FFFFFF,FFFF,FF:FFFFFFFFFFFFFFFFFFFFFF:FFFF,FFFFF,FFFFF,FF:,FFF:FFFFFFFFFFFFF:FFFFFFFFFFFFFFFFFFFFF,FFFFFFFF:FFFFFF,,FFFFFF:FFF,FFFFFF:FFFFFFFFFFFFFFFFFFF,F,FFFFFFFFFFFFFFFFFFFFFFF,:F:
@A00769:42:HV3CFDRXX:1:2101:20066:23813 1:N:0:TCCTGGTTGT+TGCCGGTCAG
GTGTCAGCAGCCGCGGTAATACGTAGGGTCCAAGCGTTAATCGGAATTACTGGGCGTAAAGCGTGCGCAGGCGGTTGTGCAAGACCGATGTGAAATCCCCGGGCTTAACCTGGGAATTGCATTGGTGACTGCACGGCTAGAGTGTGTCAGAGGGGGGTAGAATTCCACGTGTAGCAGTGAAATGCGTAGAGATGTGGAGGAATACCGATGGCGAAGGCAGCCCCCTGAGATAACACTGACGCTCATGCACG
+
FFFFFFFFFFFFFFFFFFFFFFFFFFFFFFF:FFFFFFFFFFFFFFFFFFFFFFFFFFFFFFFFFFFFFFFFFFFFFFFFFFFFFFFF:FFFFFFFFFFFFFFFFFFFFFFFFFF,FFFFFFFFFFFFFFFFFFFFFFFFFFFFFFFFFFFFFFFFFFFFFFFFFFFFFFFFFFFFFFFFFFFFFFFFFFFF,,FFFFFFFFFFF:FFFF:FFFFFFFFFFFFFF,FFFFFFFFFFFFFFFFFFFF::FF,
@A00769:42:HV3CFDRXX:1:2101:17146:23860 1:N:0:TCCTGGTTGT+TGCCGGTCAG
GTGTCAGCCGCCGCGGTAATACGTAGGTGGCGAGCGTTATCCGGAATGATTGGGCGTAAAGGGTGCGTAGACGGGAAATTAAGTTAGTTGTGAAATCCCTCGGCTTAACTGAGGAACTGCAACTAAAACTGATTTTCTTGAGTGTTGGAGAGGAAAGTGGAATTCCTAGTGTAGCGGTGAAATGCGTAGATATTAGGAGGAACACCAGTGGCGAAGGTGACTTTCTGGACCGTAACTGACGTTGAGTCACG
+
FFFFFFFFFFFFFFFFFFFFFFFFFFFFFFFFFFFFFFFFFFFFFFFFFFFFFFFFFFFFFFFFFFFFFFFFFFFFFFFFF:F::FFF:FFFFFFFF:FFFFFFFFF:FFFFFFFFFFFFFFFFFFFFFFF:FFFFFFFFFFFFFFFF:FFFFFFFFFF:FFFF:FFF:FF:F:FF:FFFFFFF:FFF,FFFFFFF:F:FFFFFFFFF:F,F:FFFF:F,FFFFFF:,,F:::FFFF:FF,FFFFFFF:F,
@A00769:42:HV3CFDRXX:1:2101:23104:23876 1:N:0:TCCTGGTTGT+TGCCGGTCAG
GTGTCAGCAGCCGCGGTAATACGTAGGTGGCAAGCGTTATCCGGAATGATTGGGCGTAAAGGGTGAGCAGGCGGTTCTTCAAGTCATGAGTGAAAGGCAGAAGCTTAACTTCTGTTGGCTGATGAGACTGGAGAACTTGAGTACAGGAGAGGGCGGCGGAACTCCATGTGTAGCGGTAAAATGCGTAGAGATATGGAAGAACACCAGTGGCGAAGGCGGCCGCCTGGACTGAAACTGACGCTCAGGCACGA
+
FFFFFFFFFFFFFFFFFFFFFFFFFFFFFFFF:FFFFFFFFFFFFFFFF:FFFFFFFFFFFFFFFFFFFFFFFFFFFFFFFFFFFFFFFFFFFFFFFFFFFFFFF:FFFFFFFFFFFFFFFFFFFF:FFFFFFFFFFFFFFFFFFFFFFFFFFFFFFFFF:FFFFFFFFFFFFFF:FFFFFFFFFF:FFFFFFFFFF:FFFFFFFFF:F:FFF,FFFFFFFFFF:,FFFF,F,FFFFFF,FFFF:,FFFFF
@A00769:42:HV3CFDRXX:1:2101:26476:23891 1:N:0:TCCTGGTTGT+TGCCGGTCAG
GTGTCAGCCGCCGCGGTAATACGTATGTTCCAAGCGTTATCCGGATTTATTGGGCGTAAAGCGAGCGCAGACGGTTATTTAAGTCTGAAGTGAAAGCCCTCAGCTCAACTGAGGAATTGCTTTGGAAACTGGATGACTTGAGTGCAGTAGAGGAAAGTGGAACTCCATGTGTAGCGGTGAAATGCGTAGATATATGGAAGAACACCAGTGGCGAAGGCGGCTTTCTGGACTGTAACTGACGTTGAGGCCCG
+
FFFFFFFFFFFFFFFFFFFFFFFFFFFFFFFFFFFF:FFFFFFFF:FFFFFFFFFFFFFFFFFFFFFFFFF,FFFFFFF:FFFFFFFFFFFFFFFFFFFFFFFFFFFFF:FFFFF:FFFFFF:FFFFFFFFFFFFFFFFFFFFFFFFFFFFFFFFFFFFFFFFFFFFFFFFFFFFFFFFFFFFF,FFFF:FFFFF:,FFFF,FFFFFFFFFFFF:FFFFFFFFFFFFFFFFFFFFFFFFF:FFFFF,FFF:
@A00769:42:HV3CFDRXX:1:2101:26964:23954 1:N:0:TCCTGGTTGT+TGCCGGTCAG
GTGTCAGCCGCCGCGGTAATACGTATGTTCCAAGCGTTATCCGGATTTATTGGGCGTAAAGCGAGCGCAGACGGTTATTTAAGTCTGAAGTGAAAGCCCTCAGCTCAACTGAGGAATTGCTTTGGAAACTGGATGACTTGAGTGCAGTAGAGGAAAGTGGAACTCCATGTGTAGCGGTGAAATGCGTAGATATATGGAAGAACACCAGTGGCGAAGGCGGCTTTCTGGACTGTAACTGACGTTGAGGCTCG
+
FFFFFFFFFFFFFFFFFFFFFFFFF,FFFFFFFFFF:F:FFFFFFFFFFFFFFFFFFFFFFFFFFFFFFFFFFFFFFFFFFFFFFFFFFFFFFF:FFFFFFFFFFFFFFFFFFFFFFFFFFFFFFFFFFFFFFFFFFFFFFFFFFFFFFFFFFFFFFF,FFFFFFFFFFFFFFF:FFFFF:FF:F:FFFFFF:FF::FFF:FF,FFFFFFFFFFFFFF:FFFFFFFFFFFFF:F:FFFFF:FFFFF,FFF,
@A00769:42:HV3CFDRXX:1:2101:13838:23985 1:N:0:TCCTGGTTGT+TGCCGGTCAG
GTGTCAGCCGCCGCGGTAATTAGATACCCTAGTAGTCC
+
F:FFFFFFFFFFFFFF:FF,FFFFFFFFFFFFFFFFFF
@A00769:42:HV3CFDRXX:1:2101:1533:24001 1:N:0:TCCTGGTTGT+TGCCGGTCAG
GTGTCAGCAGCCGCGGTAAAATGGAAATTAGATACCCCCGTAGTCC
+
FFFFFFFFFFFFFFFFFFFF:FFFFFFFFFFFFFFFFFFFFFFFFF
@A00769:42:HV3CFDRXX:1:2101:7247:24001 1:N:0:TCCTGGTTGT+TGCCGGTCAG
GTGTCAGCAGCCGCGGTAATACGTATGTTCCAAGCGTTATCCGGATTTATTGGGCGTAAAGCGAGCGCAGACGGTTATTTAAGTCTGAAGTGAAAGCCCTCAGCTCAACTGAGGAATTGCTTTGGAAACTGGATGACTTGAGTGCAGTAGAGGAAAGTGGAACTCCATGTGTAGCGGTGAAATGCGTAGATATATGGAAGAACACCAGTGGCGAAGGCGGCTTTCTGGACTGTAACTGACGTTGAGGCTCG
+
FFFFFFFFFFFFFFFFFFFFFFFFFFFFFFFF:FFFFFFFFFFFFF:FFFFFFFFFFFFFFFFFFFFFFF:FFFFFFFFFFFFF:FFFFFFFFFFFFFFFF:FFFFFFFFFFFFFF:FFF:FFFFFFF:FFFFFFFFF,FFFFFFFFFFFFFFFFFFFFFFFFFFFFFFFFFFFFFFFFFFFFFFFF::,FFF,FFFFFFFFFFF:FFFFFFF:FFFFFFFF:FFFF:F,FFFFFFFFFFFFFFFFFFFF,
@A00769:42:HV3CFDRXX:1:2101:23502:24001 1:N:0:TCCTGGTTGT+TGCCGGTCAG
GTGCCAGCCGCCGCGGTAATACGTATGTTCCAAGCGTTATCCGGATTTATTGGGCGTAAAGCGAGCGCAGACGGTTATTTAAGTCTGAAGTGAAAGCCCTCAGCTCAACTGAGGAATTGCTTTGGAAACTGGATGACTCGAGTGCAGTAGAGGAAAGTGGAACTCCATGTGTAGCGGTGAAATGCGTAGATATATGGAAGAACACCAGTGGCGAAGGCGGCTTGCTGGACTGTAACTGACGTGGAGGGGCG
+
FFFFFFFFFFFFFFFFFF:FFFFFFFFFFFFFFFFFFFFFF:FFFFFFFFFFFFFFFFFFFFFFFFFFFF:FFFFFFFFFFFFFFFFFFFFFFFFFFFFFFFFFFF:F:FFFFF::FFFF,F:FFF:FFFFFFFFFFFFFFFFF:,FF,FFFF:,FFFFFFF:FFFF:FFFF:FFFF:FF,::FFF,FF,F,,,FFF,,F:,F::F:FFFFFF:,FFFFF,,,,,FFF,:::F,,,FFF:F,,,,:F,,,F
@A00769:42:HV3CFDRXX:1:2101:31747:24001 1:N:0:TCCTGGTTGT+TGCCGGTCAG
GTGTCAGCAGCCGCGGTAATACGTATGTTCCAAGCGTTATCCGGATTTATTGGGCGTAAAGCGAGCGCAGACGGTTATTTAAGTCTGAAGTGAAAGCCCTCAGCTCAACTGAGGAATTGCTTTGGAAACTGGATGACTTGAGTGCAGTAGAGGAAAGTGGAACTCCATGTGTAGCGGTGAAATGCGTAGATATATGGAAGAACACCAGTGGCGAAGGCGGCTTTCTGGACTGTAACTGACGTTGAGGCTCG
+
FFFFFFFFFFFFFFFFFFFFFFFFFFFFFFFFFFFFFF,FFFFFF,F,FFFFFFFFFFFFFFFFFFFFFFFFFF:FFFFFFFFFFFFFFFFFFFFFFFFFFFFFFFFFFFFFFFFFFF:FFFFFFF:FFFFFFFFFFFFFFFFFFFFFFFFFFFFFFFFFF:FF:FFFFFFFFFFFFFFFFFFFFFF:FF::F:FFFF:FFFFFFFFFFFFFFFFFFFFFFFFFFFFFFFF::FFFFFFFFFFFFFFFFFF
@A00769:42:HV3CFDRXX:1:2101:28248:24017 1:N:0:TCCTGGTTGT+TGCCGGTCAG
GTGCCAGCCCGCCGCGGTAATACGTATGTTCCAAGCGTTATCCGGATTTATTGGGCGTAAAGCTAGCGCAGACGGTTCTTTAATTCTGAAGTGAAAGCCATCAGCTAAACTGAGGAATTGATTTGGAAACTGGATTACTTGATTGCAGAAGAGTAAAGTGGAACTCCATGTGTAGCGGTGAAATGCGTCGATATATGGAAGAACACCTGAGTCGACGGCGGCTTTCTGGACTGTAAATGACGTTTAGGAT
+
FFFF,::FFFFF:FFFFF,F:,FF,FFF,F::F:FF,FF:,F:F:FFFFF:F,F,,FF:FF,F,F::FFF:FFF,F,,,:,,,:FFF:F::,F:,FFFF,FFFF,,,:F,:F:F:FFFF,:,:FFFFFFF:,F,F,,FFFF:,F,F,,,F:F,,FFFFFF:FF,F:FFF:FFFFFF,FF:F:,F,FF,,FFFFFFFFFFF,FF,F:F,F,F:FFF,F:F,,FF,FFF:,:,,FFFF,:,FF,:,,FF:,,
@A00769:42:HV3CFDRXX:1:2101:21992:24048 1:N:0:TCCTGGTTGT+TGCCGGTCAG
GTGTCAGCAGCCGCGGTAATACGTAGGGTCCAAGCGTTAATCGGAATTACTGGGCGTAAAGCGTGCGCAGGCGGTTGTGCAAGACCGATGTGAAATCCCCGGGCTTAACCTGGGAATTGCATTGGTGACTGCACGGCTAGAGTGCGTCAGAGGGGGGTAGAATTCCACGTGTAGCAGTGAAATGCGTAGAGATGTGGAGGAATACCGATGGCGAAGGCAGCCCCCTGGGATAACACTGACGCTCATGCACG
+
::FFFFFFFFF,,FFFF:FFFFF,FFFFFF:FFFF::FF,FF,FFFF:FF:,F:FF,FFF,FFF:FFFFFFFFFFF:FFFFFFFFF:F:F,FFFFFF:FF:FFFFFFFF,FF:,:FFFF::,:F:,FFFF,FFFF:FFF:FF,,F:,FF:,:FFFFF:,,FFFFFFFF:FFFFFF:FFFF::F:FF::FFFF,FFFFFFFF:F:,FFF,FFF::FFFFF:F,,:F:,:FFFF::FFFF:,,,FF,F,:,:,
@A00769:42:HV3CFDRXX:1:2101:10972:24095 1:N:0:TCCTGGTTGT+TGCCGGTCAG
GTGCCAGCAGCCGCGGTAATACGTATGTTCCAAGCGTTCTCCGGATTTATTGGGCGTAAAGCGAGCGCAGACGGTTATTTAAGTCTGAAGTGAAAGCCCTCAGCTCAACTGAGGAATTGCTTTGGAAACTGGATGACTTGAGTGCAGTAGAGGAAAGTGGAACTCCATGTGTAGCGGTGAAATGCGTAGATATATGGAAGAACACCAGTGGCGAAGGCGGCTTTCTGGACTGTAACTGACGTTGAGGCTCG
+
FFFFFFFFFFFFFFFFFFFFFFFFFFFFFFFFFFFFFF,FFFFFF:F:FFFFFFFFFFFFFFFFFFFFFFFFFFFFFFFFFFFFFFFFFFFFFFFFFFFFFFFFFFFFF:FFFFFFFFFFFFFFFF:FFFFFFFFFFFFFFFFFFFFFFFFFF,FFFFFFFFFFFFFFFFFFFFFFFFFFFFFFFFFFFFF:FFFF:F,FFF,FFFFFFFFFFFFFFFFFFF,F:FFFFF:FF,:FFFFF:FFFFF:FFF:
@A00769:42:HV3CFDRXX:1:2101:23348:24111 1:N:0:TCCTGGTTGT+TGCCGGTCAG
GTGCCAGCCGCCGCGGTAATACGTATGTTCCAAGCGTTATCCGGATTTATTGGGCGTAAAGCGAGCGCAGACGGTTATTTAAGTCTGAAGTGAAAGCCCTCAGCTCAACTGAGGAATTGCTTTGGAAACTGGATGACTCGAGTGCAGTAGAGGAAAGTGGAACTCCATGTGTAGCGGTGAAATGCGTAGATATATGGAAGAACACCAGTGGCGAAGGCGGCTTTCTGGACTGTAACTGACGTTGAGGCTCG
+
FFFFF:FF:FFFFFFFFFFFFFFFFFFFFFFFFFFFFFFFFFFFFFF:FFFFFF:FFF:FFFFFFFFFFFFFFFFFFFFFFFFFFFFFFFFFF::FFFFFF:FFFFFFF:FFFF,:FFFFFFF:FFF::FFF:FFFFF:FFFFFFFF:FFFFFFF:FFFFF:,FF:FFFFFF:FFFFFFFF:FF:FF,F:F:FFFFFF,F::FF:FFFFFF:F:FFFFFF,F:F,FFF,FF:FF,FFF,,FF,:,FFFF:F
@A00769:42:HV3CFDRXX:1:2101:14742:24142 1:N:0:TCCTGGTTGT+TGCCGGTCAG
GTGTCAGCCGCCGCGGTAATACGTAGGGTGCAAGCGTTAATCGGAATTACTGGGCGTAAAGCGTGCGCAGGCGGTCCGCTAAGACAGATGTGAAATCCCCGGGCTTAACCTGGGAACTGCATTTGTGACTGGCGGGCTAGAGTATGGCAGAGGGGGGTAGAATTCCACGTGTAGCAGTGAAATGCGTAGAGATGTGGAGGAATACCGATGGCGAAGGCAGCCCCCTGGGCCAATACTGACGCTCATGCACG
+
FFFFFF:FFFFFFFFF:F,F:FFFFFFFFFFFFFFFF:FFFFFFF,FFF:FFFFFFFFFFFFFFFFFFFFFFFFFFFFFFFFFFFFF:FFFFFFFFFFFFFFFFFFFFFFFFFFFFFFFFFF:F:FFFFFFFFFFFFFFFFFFF:FFFFFFFFFFFFFFFFFFFFFFFFFFF:FFF:FFFFFFFFFFFF,F:FFFFFFFFFFF,F:FFFFFFFF:F:FFFFFFF:F::FFF:FF:FFFFFFFFFFFFFFFF
@A00769:42:HV3CFDRXX:1:2101:15130:24158 1:N:0:TCCTGGTTGT+TGCCGGTCAG
GTGTCAGCCGCCGCGGTAATACGTATGTTCCAAGCGTTATCCGGATTTATTGGGCGTAAAGCGAGCGCAGACGGTTATTTAAGTCTGAAGTGAAAGCCCTCAGCTCAACTGAGGAATTGCTTTGGAAACTGGATGACTTGAGTGCAGTAGAGGAAAGTGGAACTCCATGTGTAGCGGTGAAATGCGTAGATATATGGAAGAACACCAGTGGCGAAGGCGGCTTTCTGGACTGTAACTGACGTTGAGGCTCG
+
FFF:FFFFFFFFFFFFFFFFFFFFFFF:FFFFFFFFFFFFF:F:FFFFF:F:FFFFFFFFFFFFFFFFFFFFFF:FFFFFFFFFFFFFFFFFFFF::FFFFFF:FFFFFFFFF:F:F,:FFFFF,FFFFFFFFFFF::F,FFF,FFF::FFFFFFFF:FFFF:FFF:FFFFFFFFFFF,:FF,FF,FF:FFF:FFFFFFF::FFFFFFFFFFFFFFFFFFFFFFFFFFF:FFFFFFF:FF:FFFFFFFFF,
@A00769:42:HV3CFDRXX:1:2101:4942:24173 1:N:0:TCCTGGTTGT+TGCCGGTCAG
GTGTCAGCAGCCGCGGTAATACGGAGGATGCGAGCGTTATCCGGATTTATTGGGTTTAAAGGGTGCGTAGGTTGTTTTTTAAGTCAGCGGTGAAAGTTTGTGGCTCAACCATAAAATTGCCGTTGAAACTGGAAGACTTGAGTGTGTTTGAGGTAGGCGGAATGCGTGGTGTAGCGGTGAATTGCATAGATATCACGCAGAACTCCGATTGCGAAGGCAGCTTACTAAGCCATAACTGACACTGAAGCACG
+
FFFFFFFFFFFFFFFFFFFFFFFF:FFFFFFFFFFFFFFFFFFFFFFF,,FFFFF:FF:FFFFFFFF,FFFFFFFFFFFFFFFFFFFFFFFFFFFFFFFFFFFFFF:FFF:FFF::FFFFFFFFFFFFFFFFFFFFFFFFFFFF:F:FFFF:FFFFFFFFFFFFFFFFF:FFFFFF:FFFF,:FFFFF:FFFFF:FFFFFFFFFFFFFFFFFFFFF,FF:FFFF:FFFFF:FFFFFF::FFFFFFFF,FF,
@A00769:42:HV3CFDRXX:1:2101:7509:24236 1:N:0:TCCTGGTTGT+TGCCGGTCAG
GTGTCAGCCGCCGCGGTAATTAGAAACCCCCGTAGTCC
+
,FFFFFFFFFFFFFFFFF:,FFFFFFFFFFFFFFFFFF
@A00769:42:HV3CFDRXX:1:2101:5593:24298 1:N:0:TCCTGGTTGT+TGCCGGTCAG
GTGCCAGCCGCCGCGGTAATACGTATGTTCCAAGCGTTATCCGGATTTATTGGGCGTAAAGCGAGCGCAGACGGTTATTTAAGTCTGAAGTGAAAGCCCTCAGCTCAACTGAGGAATTGCTTTGGAAACTGGATGACTTGAGTGCAGTAGAGGAAAGTGGAACTCCATGTGTAGCGGTGAAATGCGTAGATATATGGAAGAACACCAGTGGCGAAGGCGGCTTTCTGGACTGTAACTGACGTTGAGGCTCG
+
FFFFFFFFFFFFFFFFF:FFFFFFFFFFFFFFF:FFFFFFFFFFFFFFFFFFFFFFFFFFFFFFFFFFFFFFFFFFFFFFFFFFFFFFFFFFFFFFFFFFFFFFFFFFFFFFFFFFFFFFFFFFFFFFFFFFFFFFFFFFFFFFFFFFFFFFFFFFFFFFFFFFFFFFFFFFFFFFFFFFFFFFFFFFFFFFFFFFFFFFFF:FFFFFFFFFFFFF,FFFFFFFFFFFFFFFF,:FFFFFFFFFFFFFFFF
@A00769:42:HV3CFDRXX:1:2101:7835:24361 1:N:0:TCCTGGTTGT+TGCCGGTCAG
GTGCCAGCAGCCGCGGTAATACGTATGTTCCAAGCGTTATCCGGATTTATTGGGCGTAAAGCGAGCGCAGACGGTTATTTAAGTCTGAAGTGAAAGCCCTCAGCTCAACTGAGGAATTGCTTTGGAAACTGGATGACTTGAGTGCAGTAGAGGAAAGTGGAACTCCATGTGTAGCGGTGAAATGCGTAGATATATGGAAGAACACCAGTGGCGAAGGCGGCTTTCTGGACTGTAACTGACGTTGAGGCTCG
+
FFFFFFFFFFFFFFFFFFFFFFFFFFFFFFFFFFFF:FFFFFFFFF:FFFFFFFFFFFFFFFFFFFFFFFFFFFFFFFFFFFFFFFFFFFFFFFF:FFFFFFFFFFFFFFFFFFFFFFFFFFFFFFFFFFFFFFFFFFFFFFFFFFFFFFFFFFFFFFFFFFFFFF:FFFFFFFFFFFFFF:FFFF,FFFFFFFFFFFFFFFFFFFFFFFFFFFFFFFFFFFFFFFFFFFF:FFFFFFFF:FFFFFFFFF:
@A00769:42:HV3CFDRXX:1:2101:28185:24408 1:N:0:TCCTGGTTGT+TGCCGGTCAG
GTGCCAGCCCGCCGCGGTAATACGTATGTTCCAAGCGTTATCCGGATTTATTGGGCGTAAAGCGAGCGCAGACGGTTATTTAAGTCTGAAGTGAAAGCCCTCAGCTCAACTGAGGAATTGCTTTGGAAACTGGATGACTTGAGTGCAGTAGAGGAAAGTGGAACTCCATGTGTAGCGGTGAAATGCGTAGATATATGGAAGAACACCAGTGGCGAAGGCGGCTTTCTGGACTGTAACTGACGTTGAGGCT
+
FFFFFFFFFFFFFFFFF,FFFFFFFFFFFFFF,FFFF:FFFFFFFFF,FF:FFFFFFFFFFFFFFFFFFFFFFFFFFFFFFFFFFFFFFFFFFFFFFFFFFFFFFFFFFFFFFFF:F,:FF:FFFFF:FFFFFFFFFFFFFFFF:FFFFFFFFFFFFFFFFFFFFFFFFFF:FFFFFFFFF,FF:FF:FFF,F:FFFF:FF,FFFFFFFFF:FFF:,FF:FF::FF,F:FFFFF,FFF,FF,FFFFF:FF
@A00769:42:HV3CFDRXX:1:2101:19425:24424 1:N:0:TCCTGGTTGT+TGCCGGTCAG
GTGTCAGCCGCCGCGGTAATACGGAGGGTGCGAGCGTTAATCGGAATAACTGGGCGTAAAGGGCACGCAGGCGGTGACTTAAGTGAGGTGTGAAAGCCCCGGGCTTAACCTGGGAATTGCATTTCATACTGGGTCGCTAGAGTACTTTAGGGAGGGGTAGAATTCCACGTGTAGCGGTGAAATGCGTAGAGATGTGGAGGAATACCGAAGGCGAAGGCAGCCCCTTGGGAATGTACTGACGCTCATGTGCG
+
FFFFF:FFFFFFFFFFFFFFFFFFFFFFFFFFFFFFFFFFFFFFFFF:FFFFFFFFFFFFFFFFFFFFFFFFFF:FFFFFFFFFFFFFFFFFFFFFFFFFFFFFFFFFFFFFFFFFFFFFFFFFFFFFF:FFFFFFFFFFFFF:FF,FFFFFFFFFFFFF:FFFFFFFFFFFFFFFFFFFFFFFFFFFFFFFFFFFFFFFFFFFF:FFFFFF:FFF:FF::FFFF,:F:F:FFFFFFFFFFFFFFFF:F:,
@A00769:42:HV3CFDRXX:1:2101:31855:24471 1:N:0:TCCTGGTTGT+TGCCGGTCAG
GTGTCAACAGCCGCGGTAATACGTATGTTCCAAGCGTTATCCGGATTTATTGGGCGTAAAGCGAGCGCAGACGGTTATCTAAGTCTGAAGTGAAAGCCCTCAGCTCAACTGAGGAATTGCTTTGGAAACTGGATGACTTGAGTGCAGTAGAGGAAAGTGGAACTCCATGTGTAGCGGTGAAATGCGTAGATATATGGAAGAACACCAGTGGCGAAGGCGGCTTTCTGGACTGTAACTGACGTTGAGGCTCG
+
FFFFFFFFFFFFFFFF:FFFFFFF,FFFFFFFFFFFFFFFFFFFF,F:FFFFFFFFFFFFFFFFFFFFFFFFFFFFFFFFFFFFFFFFFFFFFFFFFFFFFFFFFFFFFFFFFFF:FFFF,FFFFF,FFFFFFFFFFF:FFFFFFFFF:FFFFFF:FFFFFFFFFFFFF,FFFFFFFFFFFFFFFF:FF:FFF:FFFFFFFFFFFF:FFFFFFFFFFFFFFFFFFFFFFFFFF,FFFFFFFF:FFF:F:FF
@A00769:42:HV3CFDRXX:1:2101:27326:24486 1:N:0:TCCTGGTTGT+TGCCGGTCAG
GTGTCAGCCGCCCGGTAATACGTATGTTCCAAGCGTTATCCGGATTTATTGGGCGTAAAGCGAGCGCAGACGGTTATTTAAGTCTGAAGTGAAAGCCCTCAGCTCAACTGAGGAATTGCTTTGGAAACTGGATGACTTGAGTGCAGTAGAGGAAAGTGGAACTCCATGTGTAGCGGTGAAATGCGTAGATATATGGAAGAACACCAGTGGCGAAGGCGGCTTTCTGGACTGTAACTGACGTTGAGGCTCGA
+
FFFFFFFFFF:FFFFF:FFFFFFFFFFFFFFFFFFFFFFFFFFFFFFFFFFFFFFFFF:FFFFFFFFFFFFFFFFFFF:FFFFFFFF:FFFFFFFFFFFFFFFFF:FFFF:FFFFFFFFFFFFFFFFFFFFFFF:FF:FFFFFFFFFFFFFFFFFFFF:FF:FFFFFFFFFF,FFFFFF:,FFFFFF:FFFFFFF:FFF,FF:FFFFFF,FFF:FFFFFFFFFFFF:FFFF::FFFFFFFFFF:F,FFFFF
@A00769:42:HV3CFDRXX:1:2101:14624:24502 1:N:0:TCCTGGTTGT+TGCCGGTCAG
GTGCCAGCCGCCGCGGTAATACGTATGTTCCAAGCGTTATCCGGATTTATTGGGCGTAAAGCGAGCGCAGACGGTTATTTAAGTCTGAAGTGAAAGCCCTCAGCTCAACTGAGGAATTGCTTTGGAAACTGGATGACTTGAGTGCAGTAGAGGAAAGTGGAACTCCATGTGTAGCGGTGAAATGCGTAGATATATGGAAGAACACCAGTGGCGAAGGCGGCTTTCTGGACAGTAACTGACGTTGAGGCTCG
+
FFFFFFFFFFFFFFFFFFFFFFFFFFFFFFFFFFFFFF,FFFFFFFFFFFFFFFFFFFFFFFFFFFFFFFFFFFFFFFFFFFFFFFFFFFFFFFFFFFFFFFFFFFFFF:FFFFFFFFFF,FFFFF,FFFFFFFFFFFFFFFFFFFFFFFFFFFFFFFFFFFFFFFFF:FFFFFFFFFFFFFFFFFFFFFFFFFFF:FFFFFFFFFFFFFFFFFFFFFFFFFFFFFFFFFFFFFFFFFFF::FFFF,FFF,
@A00769:42:HV3CFDRXX:1:2101:24514:24533 1:N:0:TCCTGGTTGT+TGCCGGTCAG
GTGTCAGCAGCCGCGGTAATTAGAAACCCGGGTAGTCCCTGTTCTTATACACATCTCCGAGCCCACGAGACTCCTGGTTGTATCTCGTATGCCGTCTTCTGCTTGAAATTGGGGGGGGGGGGGGGGGGGGGGGGGGGGGGGGGGGGGGGGGGGGGGGGGGGGGGGGGGGGGGGGGGGGGGGGGGGGGGGGGGGGGGGGGGGGGGGGGGGGGGGGGGGGGGGGGGGGGGGGGGGGGGGGGGGGGGGGGGGGG
+
FFFFF:FFFFFFFFFFFFFFFF:FFFFFFFFFFFFFFFFFFFFFFFFFFFFFF:FFFFFF:FFFFFFFFFFFF,:FFF,FF:FF,,F::FFF,FF:,:,:F:F:F,:,,,,FF::FFFF:FFFFFFFF:FFFFFFFFFFFFFFFFFFFFFFFFFFFFFFFFFFFFFFFFFFFFFFFFFFFFFFFFF:FFFFFFFFFFFFFFFFFFFFFFFFFFFFFFFFFFFFFFFFFFFFFFFFFFFFFFFFFFFFFFFF
@A00769:42:HV3CFDRXX:1:2101:14922:24580 1:N:0:TCCTGGTTGT+TGCCGGTCAG
GTGCCAGCAGCCGCGGTAATACGTATGTTCCAAGCGTTATCCGGATTTATTGGGCGTAAAGCGAGCGCAGACGGTTATTTAAGTCTGAAGTGAAAGCCCTCAGCTCAACTGAGGAATTGCTTTGGAAACTGGATGACTTGAGTGCAGTAGAGGAAAGTGGAACTCCATGTGTAGCGGTGAAATGCGTAGATATATGGAAGAACACCAGTGGCGAAGGCGGCTTTCTGGACTGTAACTGACGTTGAGGCTCG
+
FFFFFFFFFFFFFFFFFFFFFFFFFFFFFF:F:FFF,FFFFFFFFFFFF:FFFFFFFFFFFFFFFFFFFFFFFF,FFFFFFFFF:FFFFFFFFFFFFFFFFFFFFFFFFFFFFFFF:FFF:FFFFF,FFFFFFFFFFFFFFFFFFFFFFFFFFFFFFFFFFFFFF,,FF:FFFFFFFFFFFF:FFFFFF,F:F:FFFFFFF,FFF:FFFFF:FFFFFFFFFF,:FFFFF,FFF,:FFFF:FFFFFFFFFFF
@A00769:42:HV3CFDRXX:1:2101:24569:24596 1:N:0:TCCTGGTTGT+TGCCGGTCAG
GTGTCAGCAGCCGCGGTAATACGTATGTTCCAAGCGTTATCCGGATGTATTGGGCGTAAAGCGAGCGCAGACGGTTATTTAAGTCTGAAGTGAAAGCCCTCAGCTCAACTGAGGAATTGCTTTGGAAACTGGATGACTTGAGTGCAGTAGAGGAAAGTGGAACTCCATGTGTAGCGGTGAGATGCGTAGAGAGATGGAAGAACACCAGTGGCGAAGGCGGCTTTCTGGACGGTATCTGACGTGGAGGCTCG
+
FFFFFFFFFFFFFFF:FFFFFFFFFF,F::F:FFFF::FFFFFF:F,FFFFFFFF:F:FF,FFF:F:FF:F,:FF,FFFF,FF:FFFFFFFFF:,FFFFF,F,F::F:,FF::FF,FFF,F,FF:F:FFF,:FFF:,:::FF,F:FFF,,F:FFF,F,,F:FFF,FFF:F,F:F:FF,FF,F:F,,,::,,:,:FF,,FF,F,F,,FF,F,:,,,:F:FF,:,F,,:FFF,:FF,:FF,::FF,:F,FF,:
@A00769:42:HV3CFDRXX:1:2101:14118:24627 1:N:0:TCCTGGTTGT+TGCCGGTCAG
GTGCCAGCCGCCGCGGTAATACGTAGGTGGCGAGCGTTATCCGGAATGATTGGGCGTAAAGGGTGCGTAGGCGGCCTGCTAAGTCTGGAGTGAAAGGAACCGGCTCAACCGGTACAGGCTCTGGAAACTGGCGGGCTATAGAGCAGGAGAGGGCGGTGGACCTCCATGGGTAGAGGTAAAATGAGTAGAAATATGGAAGAACACCAGTCTCGAAGACGGCCGCCTTGACTGAAACTGACGCTGAGGCACGA
+
FFFF,,FF,FFFF:,F,FF,FFFFFFFFF,FFF:FF,,,:FFF:FF,FFF,FFFFFFF:F,F,F:,::F:FFFFF:FFF,FFFFF:F,,F,:F:F,F,:F,F,,FFFFF,,:FFFF:FF,,,F,,,F,,FF,FFFFFF,,,F:,FFFFFF::F::FF::F,FFFFF,F,,F:F,:,F:FFFFF,:FFFF,F,FF,F:,,FFF,F,FFF,::FFF:,F,,FFF,F:,,,,F,,,:FF,FF,FF,FF,,FFFF
@A00769:42:HV3CFDRXX:1:2101:12364:24752 1:N:0:TCCTGGTTGT+TGCCGGTCAG
GTGTCAGCAGCCGCGGTAATACGTATGTTCCAAGCGTTATCCGGATTTATTGGGCGTAAAGCGAGCGCAGACGGTTATTTAAGTCTGAAGTGAAAGCCCTCAGCTCAACTGAGGAATTGCTTTGGAAACTGGATGACTTGAGTGCAGTAGAGGAAAGTGGAACTCCATGTGTAGCGGTGAAATTCGTAGATATATGGAAGAACACCAGTGGCGAAGGCGGCTTTCTGGACTGTAACTGACGTTGAGGCTCG
+
,FFF:FFFFFF::F,::FF,FF:FF:FFFFF:,,FFFF:,,FF:FFFFFFFFFFFFFF,F,FFFFF,FFFFFFFF:FFF,FF:F,:FF:FFFFF:FFF,:FFFFF:F:F:F:F,:FF,FFF:FFFFFF,:,FFFFFFFF,FFF,,F,:FFF,FFF::FF,FFF:FFFFF:FFF:FFF,:FF,F::::FFF,FFFF,FFFFFFFFF,F,:,F::FFF,F,FFFF,FF,:F:F,,:FFFFF,F,FFF,FFFF,
@A00769:42:HV3CFDRXX:1:2101:20609:24784 1:N:0:TCCTGCTTGT+TGCCGGTCAG
CTCGATGGGGATCACGCAGCGAATGCCGGAAGGCCGAAGCCGACCGACCCGCGGACGTTTGTTGCAAGAAGCGTGCCACGTAAATGGCAGTCTCCGCTTAATCGAGTAAGTAAAGTAACGATGAGAGTAGTGGTATTTCATTGGCGACCGAAGTCTCCCACCTATGCTACACCTCTCATGTCTCTTCACAGATCGGAAGAGCACACGTCTGAACTCCGGTCACTAATGCGCATGTCGTATGGCGTCTG
+
:F:F,,FFFFFFFFFFF,FFFFFFFFF:FF,FFFFFFFFFFF,:FFF,FFFFFFF,F,FFF,FF,FFF:FF,FFFF:,,:,F,:FF:FFFF:F:,F,FF::F::FF,:,FFF,FF,,FFF,FF,FFFF,F:FF,F:F,,FFFF:,FF,F,:FFF,F:FF::,,,FF,FF,FF,,,,::FF,,F:FFF:F,F::FFFF:FFFF,F:,FFFFFF:F:F,,F:FF,:FFFFFF::F,,,FF,FF,,FF,F,
@A00769:42:HV3CFDRXX:1:2101:31494:24815 1:N:0:TCCTGGTTGT+TGCCGGTCAG
GTGCCAGCAGCCGCGGTAATTAGAAACCCGGGTAGTCC
+
FFFFF:FFFFFFFFFFFFFFFFFF:FFFFFFFFFFFFF
@A00769:42:HV3CFDRXX:1:2101:10529:24831 1:N:0:TCCTGGTTGT+TGCCGGTCAG
GTGCCAGCCGCCGCGGTAATCCATTAGATACCCTTGTAGTCC
+
FFFFFFFFFFFFFFFFFFFFFFFFFFFFFFFFFFFFFFFFFF
@A00769:42:HV3CFDRXX:1:2101:7446:24878 1:N:0:TCCTGGTTGT+TGCCGGTCAG
GTGTCAGCCGCCGCGGTAATACGTATGTTCCAAGCGTTATCCGGATTTATTGGGCGTAAAGCGAGCGCAGACGGTTATTTAAGTCTGAAGTGAAAGCCCTCAGCTCAACTGAGGAATTGCTTTGGAAACTGGATGACTTGAGTGCAGTAGAGGAAAGTGGAACTCCATGTGTAGCGGTGAAATGCGTAGATATATGGAAGAACACCAGTGGCGAAGGCGGCTTTCTGGACTGTAACTGACGTTGAGGCTCG
+
FFFFFFFFFFFFFF:FFFFFFFFFF::FFF:FFFF:FFFFFF:FF:F:FFFFFFFFFFF:FFFFFFFFFFFFFFFFFFFF:FFFFFF:FFFFFFFFFFFFFF:FFFFF:FFFFFFFFFFFFFFFFFFF,:FFFFFFFFFFF:FFFFFFFFFFFFFFFF:FFFFFFFFFFFF:FFFFFFFFFF,FFFFFFFFFFFFFFFFFFFFFF:F,:F,FFFF:FFFFFFFFFFFFFFFFFFFFFFFF:FFFFF,FFF,
@A00769:42:HV3CFDRXX:1:2101:30725:24893 1:N:0:TCCTGGTTGT+TGCCGGTCAG
GTGCCAGCCGCCGCGGTAATACGTATGTTCCAAGCGTTATCCGGATTTATTGGGCGTAAAGCGAGCGCAGACGGTTATTTAAGTCTGAAGTGAAAGCCCTCAGCTCAACTGAGGAATTGCTTTGGAAACTGGATGACTTGAGTGCAGTAGAGGAAAGTGGAACTCCATGTGTAGCGGTGAAATGCGTAGATATATGGAAGAACACCAGTGGCGAAGGCGGCTTTCTGGACTGTAACTGACGTTGAGGCTCG
+
FFFFFFFFFFFFFFFFFFFFFFFFFFFFFFFFFFFFFFFFFFFFFF:FFFFFFFFFFFFFFFFFFFFFFFFFFFFFFFFFFFFFFFFFFFFFFFFFFFFFFFFFFFFFFFFFFFF:FFFFFFFFFF:FFFFFFFFFFFFFFFFFFFFFFFFFFF:FFFFFFFFFFFFFFFFF:FFFFFFFFFFFFFFFFFFFFFFFFFFF:FFFFFFFFF:FFFFF,FFFFFFFFF:FFFFFF,FFFFFF:FFFFF,FFF,
@A00769:42:HV3CFDRXX:1:2101:11677:24909 1:N:0:TCCTGGTTGT+TGCCGGTCAG
GTGCCAGCAGCCGCGGTAATACGTAGGGTGCAAGCGTTATCCGGATTTATTGGGCGTAAAGGGCACGTAGGCGGTTCGTCGCGTCCGGTGTGAAAGTCCATCGCTTAACGGTGGATCCGCGCCGGGTACGGGCGGGCTTGAGTGCGGTAGGGGAGACTGGAATTCCCGGTGTAACGGTGGAATGTGTAGATATCGGGAAGAACACCAATGGCGAAGGCAGGTCTCTGGGCCGTTACTGACGCTGAGGAGCG
+
FFFFFFFFFFFFFFFFFFFFFFFFFFFFFFFFFFFFFFFFFFFFFFFFFFFFFFFFFFFFFFFFFFFFFFFFFFFFF:FFFFFFFFFFFFFFFFFFFFFFFFF:FFFFFF:FF:FFF:FFFFFFFFFFFFFFFFFF:FFFFFFFFFFFFFFFFFFFFF:FFFFFFFFF:FFFFFFFFFFFFF:FFFFF:FFF:FF,FFFFFFFFFFFFFF,F:FFF:FFF,:FFFF:::FFFFFFFFFFFFFF:FF,FFF,
@A00769:42:HV3CFDRXX:1:2101:29884:24909 1:N:0:TCCTGGTTGT+TGCCGGTCAG
GTGCCAGCAGCCGCGGTAATACGGAGGGTGCAAGCGTTAATCGGAATTACTGGGCGTAAAGCGCACGCAGGCGGTTTGTTAAGTCAGATGTGAAATCCCCGGGCTCAACCTGGGAACTGCATTTGAAACTGGCAAGCTAGAGTCTCGTAGAGGGGGGTAGAATTCCAGGTGTAGCGGTGAAATGCGTAGAGATCTGGAGGAATACCGGTGGCGAAGGCGGCCCCCTGGACGAAGACTGACGCTCAGGTGCG
+
FFFFFFFFFFFFFFFFFFFFFFFFFFFFFFFFFFFFFFFFFFFFFFFFFFFFFFFFFFFFFFFFFFFF:FFFFFF:FFFFFFFFFFFFFFFFFFFFFFFFFFFFFFFFFFFFFFFFFFFFF:FFFFFFFFFFFFFFFFFFFFFFFFFFFFFFFFFFF:FFFFFFFFFFFFFFFFFFF:FFFFFFFFF,FFFF:FFFFFFFFFFFFFFFFFFFFFFFFFFFFFFFFFFF:FFFFFFFFFFFFFFFFFFFFFF
@A00769:42:HV3CFDRXX:1:2101:4833:24987 1:N:0:TCCTGGTTGT+TGCCGGTCAG
GTGTCAGCAGCCGCGGTAATACGGAGGATCCGAGCGTTATCCGGATTTATTGGGTTTAAAGGGTGCGTAGGCGGCCTTTTAAGTCAGCGGTGAAAGTCTGTGGCTCAACCATAGAATTGCCGTTGAAACTGGGGGGCTTGAGTATGTTTGAGGCAGGCGGAATGCGTGGTGTAGCGGTGAAATGCTTAGATATCACGCAGAACCCCGATTGCGAAGGCGGCCTGCCAAGCCATGACTGACGCTGATGCACG
+
:FFFFFFFFFFFFFFFFFFFFFFFFFFFFFFFFFFFFF,FFFFFFFFFFFFFFFFFFFFFFFFFFFFFFFFFFFFFFFFFF:FFFFFFFFFFFFFFFFFFFFFFFFFFFFFFFFFFFFFFFF:FFFFFFFFFFFFFFFFFFFFFFFFFFFFFFFFFFF:FFFFFFFFFFFFFFFFFFFFFFFFFFFFFFFFFFFFFFFFFFFFFFFF:FFFFFFFFFFFFFFFFFFFF::FFFF:FFFFF:FFFFF:FFF,
@A00769:42:HV3CFDRXX:1:2101:3287:25066 1:N:0:TCCTGGTTGT+TGCCGGTCAG
GTGTCAGCAGCCGCGGTAATACGTAGGGTCCAAGCGTTAATCGGAATTACTGGGCGTAAAGCGTGCGCAGGCGGTTGTGCAAGACCGATGTGAAATCCCCGGGCTTAACCTGGGAATTGCATTGGTGACTGCACGGCTAGAGTGTGTCAGAGGGGGGTAGAATTCCACGTGTAGCAGTGAAATGCGTAGAGATGTGGAGGAATACCGATGGCGAAGGCAGCCCCCTGGGATAACACTGACCCTCATGCACG
+
FFF:FFFFFFFFFFFFFFFFFFFFFFFFFFFFFFFFFFFFFFFFFFFFFFFFFFFFFFFFFFF,FFFFFFFFFFFFFFFFFFFFFFFFFFFFFFFFFFFFFFFFFF:FFFFFFFFFFFFFFF:FFFFFFFFFFFFFFFFFFFFFFFFFFFFFFFFFFFFFFFFFFF:FFFFFFFF:FFFFFFFFFFFFFFFFFF:F:FFFFFFFFF:FFFFFFFFFFFFFFFFFFFFFFFFFFFFFFFFFFFFFFFF,FF,
@A00769:42:HV3CFDRXX:1:2101:4291:25081 1:N:0:TCCTGGTTGT+TGCCGGTCAG
GTGTCAGCAGCCGCGGTAATACGTAGGTGGCGAGCGTTATCCGGAATGATTGGGCGTAAAGGGTGAGCAGGCGGTTCTTCAAGTCATGAGTGAAAGGCAGAAGCTTAACTTCTGTTGGCTGATGAGACTGGAGAACTTGAGTACAGGAGAGGGCGGCGGAACTCCATGTGTAGCGGTAAAATGCGTAGAGATATGGAAGAACACCAGTGGCGAAGGCGGCCGCCTGGACTGAAACTGACGCTCAGGCACGA
+
FFFFFFFFFFFFFFFFFFFFFFFFFFFFFFFFFFFFFFFFFFFFFFFFFFFFFFFFFFFFFFFFFFFFFFFFFFFFFFFFFFFFFFFFFFFFFFFFFFFF:FFFF:FFFFFFFFFFFFFFFFFFFFFFFFFFFFFFFFFFFFFFFFFFFFFFFFFFFFFF,FFFFFFFFFFFFFFFF:FFFFFFFF:FFFFF,FFFFFFFFFFFFFFFFFFF:,F:FFFFFFFFF,FFFFFFFF:FFFFFFFF::FF,FFF
@A00769:42:HV3CFDRXX:1:2101:25201:25160 1:N:0:TCCTGGTTGT+TGCCGGTCAG
GTGTCAGCCGCCGCGGTAATACGTATGTTCCAAGCGTTATCCGGATTTATTGGGCGTAAAGCGAGCGCAGACGGTTATTTAAGTCTGAAGTGAAAGCCCTCAGCTCAACTGAGGAATTGCTTTGGAAACTGGATGACTTGAGTGCAGTAGAGGAAAGTGGAACTCCATGTGTAGCGGTGAAATGCGTAGATATATGGAAGAACACCAGTGGCGAAGGCGGCTTTCTGGACTGTAACTGACGTTGAGGCTCG
+
FFFFFFFFFFFFFFFFF,FFFFFFFFFFFFFFFFFF:FFFFFFFFFFFF:FFFFFFFFFFF:FFFFFFFFFFFFFFFFFFFFFFFFFFFFF:FFFFFFFFFFFFFFFFFFFFFFF:FFFFF:FFFFFFFFFFFFF:FFFFFFFFFFFFFFFFFFFFFFFFFFFFFFF:FFFFFFFFFFFFFFFFFFFFFFFFFFFFF:,FFFF:FFFFFFFFFFFF:FF:FFFFFFFFF:FFFFFFFFFFFFFFFF:FFF:
@A00769:42:HV3CFDRXX:1:2101:10746:25207 1:N:0:TCCTGGTTGT+TGCCGGTCAG
GTGTCAGCAGCCGCGGTAAGGAGATGTGTATTAGAAACCCCAGTAGTCC
+
FFFFFFFFFFFFFFFFFFFFFFFFFFFFFF:FFFFFFFFFFFFFFFFFF
@A00769:42:HV3CFDRXX:1:2101:30969:25222 1:N:0:TCCTGGTTGT+TGCCGGTCAG
GTGTCAGCCGCCGCGGTAATACGTATGTTCCAAGCGTTATCCGGATTTATTGGGCGTAAAGCGAGCGCAGACGGTTATTTAAGTCTGAAGTGAAAGCCCTCAGCTCAACTGAGGAATTGCTTTGGAAACTGGATGACTTGAGTGCAGTAGAGGAAAGTGGAACTCCATGTGTAGCGGTGAAATGCGTAGATATATGGAAGAACACCAGTGGCGAAGGCGGCTTTCTGGACTGTAACTGACGTTGAGGCTCG
+
FFFFFFFFFFFFFFFFFFFFFFFFFFFFFFFFFFFFFFFFFFFFFFF:FFFFFFFFFFFFFFFFFFFFFFFFFFFFFFFFFFF:FFFFFFFFFFFFFFFFFFFFFFFFFFFFFFFFFFFFF,FFFFFFFFFFFFFFFFFFFFFFFFFF:FFFFFFFFFFFF,FFFFFFFFFFFFFFFFFFFFFFFFFFFFFFFFFFFFFFFFFFFF:FFFFFFFFFFFFFFFFFFFF:FFFFFFFFFFFFF:FFFF,FFFF
@A00769:42:HV3CFDRXX:1:2101:31530:25285 1:N:0:TCCTGGTTGT+TGCCGGTCAG
GTGCCAGCAGCCGCGGTAATACGGGGGATGCAAGCGTTATCCGGATTTATTGGGTTTAAAGGGTGCGTAGGCTGTGAGGTAAGTCAGCGGTGAAATGCCCCCGCTCAACGGGGTGAAGTGCCATTGATACTGCCTTGCTGGAATGCGGATGCCGTGGGAGGAATGTGTGGTGTAGCGGTGAAATGCATAGATATCACACAGAACACCGATTGCGAAGGCATCTCACGAATCCGCGATTGACGCTGATGCA
+
FFFFFFFFFFFFFFFFFFFFFFFFFFFFFFFFFFFFFFFFFFFFF:FFFF,FFFFFFFFFFFFFFFFFFFFFFFFFFFFF::FFFFFFFFFFFFFFFFFFFFFFFFFFFFFFFFFFFFFFFFFFFFFFFFFFFFFFFFFFFFFFFFFFFFFFFFFFFFFFFF,FFFFFFFFFFFFFFFFFF,FFFFFFFFFFFFFFFFFFFFFFFFFF:FFFF:FF:FFFFFFFFFFFFFFF,FFFFFFFFFFFFFFFFF
@A00769:42:HV3CFDRXX:1:2101:3161:25316 1:N:0:TCCTGGTTGT+TGCCGGTCAG
GTGCCAGCCGCCGCGGTAATACGTATGTTCCAAGCGTTATCCGGATTTATTGGGCGTAAAGCGAGCGCAGACGGTTATTTAAGTCTGAAGTGAAAGCCCTCAGCTCAACTGAGGAATTGCTTTGGAAACTGGATGACTTGAGTGCAGTAGAGGAAAGTGGAACTCCATGTGTAGCGGTGAAATGCGTAGATATATGGAAGAACACCAGTGGCGAAGGCGGCTTTCTGGACTGTAACTGACGTTGAGGCTCG
+
:FFFFFFFFFFFFFFFFFFFFFFFFFFFFFFFFFFFFF:FFFFFFFFFFFFFFFFFFF:FFFFFFFFFFF:FFFFFFFFFFFFFFFFFFFFFFFFFFFFFFFFFFFFFFFFFFFF,FFFFFFFFFFFFFFFFFFFFFFFFFFFFFFFFFFFFFFF:FFFFFFFFFFFFFFFFFFFFFFFFFFFFFF:FFFFFFFFFFFFFFFFFFFFFFFFFFFFFFFFFFFFFFFF,FFFFFFFFFFFFFFFFF:FFFFF
@A00769:42:HV3CFDRXX:1:2101:23592:25316 1:N:0:TCCTGGTTGT+TGCCGGTCAG
GTGTCAGCAGCCGCGGTAATACGTAGGGTCCAAGCGTTAATCGGAATTACTGGGCGTAAAGCGTGCGCAGGCGGTTGTGCAAGACCGATGTGAAATCCCCGGGCTTAACCTGGGAACTGCATTTGTGACTGGCGGGCTAGAGTATGGCAGAGGGGGGTAGAATTCCACGTGTAGCAGTGAAAGGCGTAGGGATGTGGAGGGGTAGCGTTGGGGTGGGCGGGGCGGGGGGCGGGTAGTGTGGGGGTGGGGGG
+
FFFFFFFFFFFFFFFFFFFFFFFFFFFFFFFFFFFFFFFFFFFFFFFFFFFFFFFFFFFFFFFFFFFFFFFFFFFFFFFFFFFFFFFFFFFFFFFFFFFFFFFFFFF:,:FFFFFFFFF::FFFFFFF:FFF:FFF,F,FFFF:FFF:,F,FFF:FFF,F,,:,,:,,FFFF,F,,FFF,,,,F,F,,,,F,,F:F:,FF,,:,:::,,FF,F,,FF,,F,,,,,,FFF,,,,,,,,F,,F,,,,FF,,,F
@A00769:42:HV3CFDRXX:1:2101:32262:25332 1:N:0:TCCTGGTTGT+TGCCGGTCAG
GTGTCAGCAGCCGCGGTAATACGTATGTTCCAAGCGTTATCCGGATTTATTGGGCGTAAAGCGAGCGCAGACGGTTATTTAAGTCTGAAGTGAAAGCCCACAGCTCAACTGAGGAATTGCTTTGGAAACTGGATGACTTGAGTGCAGTAGAGGAAAGTGGAACTCCATGTGTAGCGGTGAAATGCGTAGATATATGGAAGAACACCAGTGGCGAAGGCGGCTTTCTGGACTGTAACTGACGTTGAGGCTCG
+
FFFFFFFFFFFFFFFF,FFFFFF:FFFFFFFFFFFF:F,FFFFFF::FF:FFFFFFFFF:FFFFFFFFFFFFFF:FF,:FFFFFFFFFFFFFFFFFFFFFFFFFFFFFFFFFFFF:FFFFF,:FFF,FFF:FFFFFFFFFFFFFFFFFFFFFFFFFFFFFFFFFFFFFFFFFFFFFFFFFFFF:FF:F:,FFF:FFFF,FFFFFFFFFFFFFFF,FFFFFFF:FFFF:FFF:FFFFFFFF:F,FFFFFFFF
@A00769:42:HV3CFDRXX:1:2101:22959:25410 1:N:0:TCCTGGTTGT+TGCCGGTCAG
GTGCCAGCCGCCGCGGTAATACGTAGGTGGCAAGCGTTGTCCGGATTATTGGGCGTCAAGCGAGTGCAGGCGGTTCAATAAGTCTGTTGTGAAAGCCTTCGGCTCAGCCGGAGAATTGCATCAGAGACTGTTGAAGTTGAGTGCAGAGGAGGAGAGTGGAACTCCGGGTGTGGCGGTGGGGGGGGTCGCTCTATGGAGGAGGGCCAGTGGCGGGGGCGGGTCTCTGGTGTGGGGCTGAGGCTGTGTGTCGG
+
FFFFF:FFFFFFFFFFF:F,FFFFFFFFFFF,:FFF:FFFF:FFFF::FFFFFFFF,FFFFFFF:FFFFFFFF,F::F:F:FF:FF,FFFFF,FFF,,FFFF:FF,FFFFF:F:,,FF,,FFFF:,,,:FF,F,,,,FF,F:F:,FFF:,:F,F,FFFF,,,F,,,,F,F:,F,FF:F:,,,F,F,,F,F,:,:FF,,F:,,,,:,F,F:,F,,FF,FF,F,,F,:F:,::,,,,:F,,,,,F,F:,,F:,
@A00769:42:HV3CFDRXX:1:2101:27995:25426 1:N:0:TCCTGGTTGT+TGCCGGTCAG
GTGTCAGCAGCCGCGGTAATACGTAGGGTCCAAGCGTTAATCGGAATTACTGGGCGTAAAGCGTGCGCAGGCGGTTGTGCAAGACCGATGTGAAATCCCCGGGCTTAACCTGGGAATTGCATTGGTGACTGCACGGCTAGAGTGTGTCAGAGGGGGGTAGAATTCCACGTGTAGCAGTGAAATGCGTAGAGATGTGGAGGAATACCGATGGCGAAGGCAGCCCCCTGGGATAACACTGACGCTCATGCACG
+
FFFFFFFFFFFFFFFFFFFFFFFFFFFFFFFFFFFFFFFFFFFFFFFFFFFFFFFFFFFFFFFFFFFFFFFFFFFFFFFFFFFFFFFFFFFFFFFFFFFFFFFFFFFFFFFFFFF:FFFFFFFFFFFFFFFFFFFFFFFFFFFFFFFF:FFFFFFFFFFFFFFFFFFF:FFFFFF,FFFFFFFFFFFFFFFFFFFFFFFFFFFFFF:FFFFFFFFFFFFFFFFFFFFFFF:FFFFFFFFF:FFF:FFFFF:
@A00769:42:HV3CFDRXX:1:2101:10917:25441 1:N:0:TCCTGGTTGT+TGCCGGTCAG
GTGCCAGCAGCCGCGGTAATACGTAGGGTGCAAGCGTTATCCGGATTTATTGGGCGTAAAGGGCACGTAGGCGGTTCGTCGCGTCCGGTGTGAAAGTCCATCGCTTAACGGTGGATCCGCGCCGGGTACGGGCGGGCTTGAGTGCGGTAGGGGAGACTGGAATTCCCGGTGTAACGGTGGAATGTGTAGATATCGGGAAGAACACCAATGGCGAAGGCAGGTCTCTGGGCCGTTACTGACGCTGAGGAGCG
+
FFFFFFFFFFFFFFFFFFFFFFFFFFFFFFFFFFFFFFFFFFFFFF,FFFFFFFFFFF:FFFFFFFFFFFFFFFFFFFFFFFF:FFFFFFFFFFFFFFFFFFFFFFFFFFFFFFFFFFFFFFFFFFF,FFFFFFFFFFFFFFFFFFFF,FFFFFFF:FFFFFFFFFFFFFFF:FFFFFFF::FF:FF:FF:FFFFFFF:FFFFFFF:FFFFFFFFFFFFFFFFFF,FFFFFFFFFFFFFFFFFFFFFFFFF
@A00769:42:HV3CFDRXX:1:2101:24722:25488 1:N:0:TCCTGGTTGT+TGCCGGTCAG
GTGTCAGCCGCCGCGGTAATACGTATGTTCCAAGCGTTATCCGGATTTATTGGGCGTAAAGCGAGCGCAGACGGTTATTTAAGTCTGAAGTGAAAGCCCTCAGCTCAACTGAGGAATTGCTTTGGAAACTGGATGACTTGAGTGCAGTAGAGGAAAGTGGAACTCCATGTGTAGCGGTGAAATGCGTAGATATATGGAAGAACACCAGTGGCGAAGGCGGCTTTCTGGACTGTCACTGACGTTGAGGCTCG
+
FFFFFFFFFFFFFFFF,FFFFFFFFFFFFFFFFFFFFFFFFFFFF,F:FFFFFFFFFFFFFFFFFFFFFFFFFFFFFFFFFFFFFFFF:FFFFFFFFFFFFFFFFFFFFFFFFFFFFFFFFF,FFFFFFFFFF:FFFFFFFF:FFFFFFFFFFFFFFFFFFFFFFFFFFFFFFFFFFFFFF:FFFFF:FFF,FFFFFF,FF:FFFFFFFFFFFF:FFFFFFF,FFFFFFFFFFFFFFFFFFFF,FFFFFFF
@A00769:42:HV3CFDRXX:1:2101:28917:25488 1:N:0:TCCTGGTTGT+TGCCGGTCAG
GTGCCAGCAGCCGCGGTAATACGTATGTTCCAAGCGTTATCCGGATTTATTGGGCGTAAAGCGAGCGCAGACGGTTATTTAAGTCTGAAGTGAAAGCCCTCAGCTCAACTGAGGAATTGCTTTGGAAACTGGATGACTTGAGTGCAGTAGAGGAAAGTGGAACTCCATGTGTAGCGGTGAAATGCGTAGATAGATGGAAGAACACCAGTGGCGAAGGCGGCTTTCTGGACTGTAACTGACGTTGAGGCTCG
+
FFFFFFFFFFFFFFFFFFFFFFFF:FFFFFFFFFFFFF,FFFFFFFFFFFFFFFFFFFFFFFFFFFFFFFFFFFF,FFFFFFFFFFFFFFFFFFFFFFFFFFFFFFFFF::FFF:,FFFFFFF:FFFFFFFFFFFFFFFFFFFFFFF,:FFFFFF:FFFFF,FFFFFFFFFFFFFFFFFFFFFFFFF:FF,F,FFFFFFFFFFFFFFFFFFFFFFF:FFFFF:FFFFF::F:F,FFFFFFFFFFFFFFFF:
@A00769:42:HV3CFDRXX:1:2101:2094:25567 1:N:0:TCCTGGTTGT+TGCCGGTCAG
GTGTCAGCAGCCGCGGTAAATTAGAAACCCGAGTAGTCC
+
,FF,FFFFFFFFFFFFFFF:FF,FFFFFFFFFFFFFFFF
@A00769:42:HV3CFDRXX:1:2101:9588:25676 1:N:0:TCCTGGTTGT+TGCCGGTCAG
GTGTCAGCAGCCACGGTAATACGTATGTTCCAAGCGTTATCCGGATTTATTGGGCGTAAAGCGAGCGCAGACGGTTATTTAAGTCTGAAGTGAAAGCCCTCAGCTCAACTGAGGAATTGCTTTGGAAACTGGATGACTTGAGTGCAGTAGAGGAAAGTGGAACTCCATGTGTAGCGGTGAAATGCGTAGATATATGGAAGAACACCAGTGGCGAAGGCGGCTTTCTGGACTGTAACTGACGTTGAGGCTCG
+
FFFFFFFFFFFFFFFFFFFFFFFFFFFFFFFFFFFFFFFFFFFFFFFFFF:FFFFFFFFFFFFFFFFFFFFFFFFFFFFFFFFFF:FFFFFFFFFFFFFFFFFFFFFFFFFFFFFFFFFFFFFFFFFFFFFFFF:FFFFFFFFF:FFFFFFFFF:FFFFFFFFFFFFFFFFFFFFFFFFFFFFFFF::FF:FFFFFFFFFFFFFFF,FFFFFFFFFFFFFFFFFFFFFFFF:FF:FFFFFFFFFFF:F:FF
@A00769:42:HV3CFDRXX:1:2101:12698:25676 1:N:0:TCCTGGTTGT+TGCCGGTCAG
GTGTCAGCAGCCGCGGTAATACGTATGTTCCAAGCGTTATCCGGATTTATTGGGCGTAAAGCGAGCGCAGACGGTTATTTAAGTCTGAAGTGAAAGCCCTCAGCTCAACTGAGGAATTGCTTTGGAAACTGGATGACTTGAGTGCAGTAGAGGAAAGTGGAACTCCATGTGTAGCGGTGAAATGCGTAGATATATGGAAGAACACCAGTGGCGAAGGCGGCTTTCTGGACTGTAACTGACGATGAGGCTCG
+
FFFFFFFFFFFFFFFFFFFFFFFFFFFFFFFFFFFFFFFFFFFFFFFFFFFFFFFFFFFFFFFFFFFFFFFFFF:FFFFFFFFFFFFFFFFFFFFFFFFFFFFFFFFFFFFFFFFFFF:FFFFFFFFFFFFFFFFFFFFFF:FFFFFFFFFFFFFFFFFFFFFFFFFFFFFFFFFFFFFFFFFFFFFFFFFFFFFF,F:FFF:FFFFFFFFFFFFFFFFFFFF:FFFFFF::FFFFFFFF,,F:FF:FFF:
@A00769:42:HV3CFDRXX:1:2101:22553:25739 1:N:0:TCCTGGTTGT+TGCCGGTCAG
GTGTCAGCCGCCGCGGTAATACGTATGTTCCAAGCGTTATCCGGATTTATTGGGCGTAAAGCGAGCGCAGACGGTTATTTAAGTCTGAAGTGAAAGCCCTCAGCTCAACTGAGGAATTGCTTTGGAAACTGGATGACTTGAGTGCAGTAGAGGAAAGTGGAACTCCATGTGTAGCGGTGAAATGCGGTGAGAGATGGAAGAACACCAGTGGCGGGGGCGGCTGTGTGGACTGGAACGGGGGGGGTGGCGGG
+
FFFFFFFFFFFFFFFFFFFFFFFFFFFFFFFFFFFFFFF,FFFFFFFFFFFFFFFFFFFFFFFFF:FFFFFFFFFFFFFFFFFFFFFFFFFFFFFFFFFFFFFF:FFF:FFFFF,FFFF:FFFFFF::,,FFFFF:F,FFFFFF,:F:,::FF:F:F:F:,::FF,::FFFF,F:FF,F,,:,F,F,,:,,,,,:FF,,F,,::,:,FFF:,F,,FF,FF,,,F,,FF,::F,,,,,,,,:,,F,,F,,,F
@A00769:42:HV3CFDRXX:1:2101:28375:25739 1:N:0:TCCTGGTTGT+TGCCGGTCAG
GTGTCAGCAGCCGCGGTAATACGTATGTTCCAAGCGTTATCCGGATTTATTGGGCGTAAAGCGAGCGCAGACGGTTATTTAAGTCTGAAGTGAAAGCCCTCAGCTCAACTGAGGAATTGCTTTGGAAACTGGATGACTTGAGTGCAGTAGAGGAAAGTGGAACTCCATGTGTAGCGGTGAAATGCGTAGATATATGGAAGAACACCAGTGGCGAAGGCGGCTTTCTGGACTGTAACTGACGTTGAGGCTCG
+
FFFFFFFFFFFFFFFF:FFF:FFFFFFFFFFFFFFFFF,FFFFFFFFFFFFFFFFFFFFFFFFFFFFFFFFFFFFFFFFFFFFFFFFFFFFFFFFFFFFFFFFFFFFFF:FFFFFFFFFFFFFFFFFFFFFFFFFFFFFFFFFFFFFFFFFFFFFFFFFFFFFFFFFFFFFFFFFFFFFFFFFFFFFFFFFFFFFF:FFFFFFFFFFFFFFFFFFF:FFFFFFFFFFFFFFFF,FFFFFFFFFFFFFFFFF
@A00769:42:HV3CFDRXX:1:2101:6370:25770 1:N:0:TCCTGGTTGT+TGCCGGTCAG
GTGTCAGCCGCCGCGGTAATACGTATGTTCCAAGCGTTATCCGGATTTATTGGGCGTAAAGCGAGCGCAGACGGTTATTTAAGTCTGAAGTGAAAGCCCTCAGCTCAACTGAGGAATTGCTTTGGAAACTGGATGACTTGAGTGCAGTAGAGGAAAGTGGAACTCCATGTGTAGCGGTGAAATGCGTAGATATATGGAAGAACACCAGTGGCGAAGGCGGCTTTCTGGACTGTAACTGACGTTGAGGCTCG
+
FFFFFFFFFFFFFFFFFFFFFFFFFFFFFFFFFFFFFFFFFFFFF:FFFFFFFFFFFFFFFFFFFFFFFFFFFFFFFFFFFFFFFFFFFFFFFFFFFFFFF:FFFFFFFFFFFFFFFFFFFFFFF:FFFFFFFFFFFFFFFFFFFFFF:FFFFFFFFFFFFFFFFFFFFFFFFFFFFFFFFFFF:FFFFFFFF,FF:FFFFFFFFFFFFFFF:F,F:F:FFFFFFFF:FFF:FFFFFFFF:FFFFFFFFFF
@A00769:42:HV3CFDRXX:1:2101:22480:25770 1:N:0:TCCTGGTTGT+TGCCGGTCAG
GTGTCAGCCGCCGCGGTAATACGTATGTTCCAAGCGTTATCCGGATTTATTGGGCGTAAAGCGAGCGCAGACGGTTATTTAAGTCTGAAGTGAAAGCCCTCAGCTCAACTGAGGAATTGCTTTGGAAACTGGATGACTTGAGTGCAGTAGAGGAAAGTGGAACTCCATGTGTAGCGGTGAAATGCGTAGATATATGGAAGAACACCAGTGGCGAAGGCGGCTTTCTGGACTGCAACTGACGTTGAGGCTCG
+
FFF:FFFFFFFFFFFFF:F,FFFFFFFFFF:FFFFFFF,FFFFFFFF:FFFFFFFFFFFFFFFFFFFFFFFFFFF,FFF:FFFFFFFFFFFFFFFFFFFFFF:FFFFFFF:FFFF,FFFFF,FF:FFF:F:FFFFFFFFFFFFFFFFFFFFFFFFFFFFFFFFFFFFF:FFFF:FF:FFFFFF:FFFFFFF:FFF,FFFFFFFFF,F:FF::FF:,FFFFFFFFFFFFF,:,:FFFFFFF::,:FF:FFF:
@A00769:42:HV3CFDRXX:1:2101:3323:25848 1:N:0:TCCTGGTTGT+TGCCGGTCAG
GTGTCAGCAGCCGCGGTAATACGGAGGGTGCAAGCGTTAATCGGAATTACTGGGCGTAAAGCGCACGCAGGCGGTTTGTTAAGTCAGATGTGAAATCCCCGGGCTCAACCTGGGAACTGCATTTGAAACTGGCAAGCTAGAGTCTCGTAGAGGTGGGTAGAATTCCAGGTGTAGCGGTGAAATGCGTAGAGATCTGGAGGAATACCGGTGGCGAAGGCGGCCCCCTGGACGAAGACTGACGCTCAGGTGCG
+
F,,,FF:F:FFFFF:FFFFFFFFFFF::FFFFF:F:FFFFF:FFFFFFF:F:FFFF,FFFF:FFFF:FFFFFFFFFFFFFFF:FFFFFFFF:FFF,FFFF:FFFFFFFFF,FFFFFFFF:FF,,F,,FFFFFFFFFFFFFF:,FFFF,F:FF:,F:F:FFFFFFF,F,,,::F,FF:,F:FFFFFF,F,,FFFFF:FFFFFFFFF:F:FFFF:FFFFFFFFFFF::FFFFFFFFFFFFFF:FFF:FFFFF:
@A00769:42:HV3CFDRXX:1:2101:10682:25880 1:N:0:TCCTGGTTGT+TGCCGGTCAG
GTGCCAGCAGCCGCGGTAATACGTAGGTCCCGAGCGTTGTCCGGATTTATTGGGCGTAAAGCGAGCGCAGGTGGTTTATTAAGTCTGGTGTAAAAGGCAGTGGCTCAACCATCGTATGCATTGGAAACTGGTAGACCTGAGTGCAGGAGAGGAGAGTGGAATTCCATGTGTAGCGGTGAAATGCGTAGATATATGGAGGAACACCGGTGGCGAAAGCGGCTCTCTGGCCTGTAACTGACACTGAGGCTCGA
+
FFFFFFFFFFFFFFFFFFFFFFFFFFFFFFFFFFFFFFFFFFFFF:FFFFFFFFFFFFFFFFF,FFFFFFFFFFFFFFFFFFFFFFFFFFFFFFFFFFFFFFFFFFFFFFFFFFFFFFFF:FFFFFFFFFFFFFFFFFFFFFFFFFFFFFFFFFFFFFFFFFFFFFFFFFFFFFFFFFFFFFFFFFFFFFFFFFFFFFFFFFFFFFFFFFFFFFFFFFFFFFFFFFFFFFFFFFFFFFFFFF:FF:FFF:F
@A00769:42:HV3CFDRXX:1:2101:9462:25958 1:N:0:TCCTGGTTGT+TGCCGGTCAG
GTGCCAGCAGCCGCGGTAATACGTATGTTCCAAGCGTTATCCGGATTTATTGGGCGTAAAGCGAGCGCAGACGGTTATTTAAGTCTGAAGTGAAAGCCCTCAGCTCAACTGAGGAATTGCTTTGGAAACTGGATGACTTGAGTGCAGTAGAGGAAAGTGGAACTCCATGTGTAGCGGTGAAATGCGTAGATATATGGAAGAACACCAGTGGCGAAGGCGGCTTTCTGGACTGTAACTGACGTTGAGGCTCG
+
FFFFFFFFFFFFFFFFFFFFFFFFFFFFFFFFFFFF,F:FFFFFFFFFFFFFFFFFFFFFFFFFFFFFFFFFFFFFFFFFFFFFFFFFFFFFFFFFFFFFFFFFFFFFFFFFFFFFFFFFFFFFFFFFFFFFFFFFFFFFFFFFFFFFFFFFFFFFFFFFFFFFFFFFFFFFFFFFFFFFFFFFFFFFFFFFFFFFFFFFFFFFFFFFFFFFFFF:FFFFFFFFFFFFFFFFFFFFFFFF:FFFFF:FF:,
@A00769:42:HV3CFDRXX:1:2101:27398:26115 1:N:0:TCCTGGTTGT+TGCCGGTCAG
GTGCCAGCAGCCGCGGTAATACGTAGGTGGCAAGCGTTATCCGGAATTATTGGGCGTAAAGAGCGCGCAGGTGGTTAATTAAGTCTGATGTGAAAGCCCACGGCTTAACCGTGGAGGGTCATTGGAAACTGGTTGACTTGAGTGCAGAAGAGGGAAGTGGAATTCCATGTGTAGCGGTGAAATGCGTAGAGATATGGAGGAACACCAGTGGCGAAGGCGGCTTACTGGACGATAACTGACGCTGAGGCTCG
+
FFFFFFFFFFFFFFFFFFFFFFFFFFFFFFFFFFFFFFFFFFFFFFFFFFFFFFFFFF:FFFFFFFFFFFFFFFFFFFFFFFFFFFFFFFFFFFFFFFFFFFFFFFFFFFFFFFFFFFFFF,FFFFFFFFFFFF:FFFFFFFFFFFFFFF:FFFFFFFFFFFFFFFFFFFFFFFFFFFFFFFFFFFF:F:F:FFFFFFFFF,F:FFFFF:FFFFFFFFFFFFFF:FFFF:,F:F:FFF:FFFFFFFFFFFF
@A00769:42:HV3CFDRXX:1:2101:20166:26177 1:N:0:TCCTGGTTGT+TGCCGGTCAG
GTGCCAGCAGCCGCGGTAATACGTATGTTCCAAGCGTTATCCGGATTTATTGGGCGTAAAGCGAGCGCAGACGGTTATTTAAGTCTGAAGTGAAAGCCCTCAGCTCAACTGAGGAATTGCTTTGGAAACTGGATGACTTGAGTGCAGTAGAGGAAAGTGGAACTCCATGTGTAGCGGTGAAATGCGTAGATATATGGAAGAACACCAGTGGCGAAGGCGGCTTTCTGGACTGTAACTGACGTTGAGGCTCG
+
FFF:FFFFFFFFFFFFFFFFFFFFFFFFFFFFFFFFFF:FFFFFFFFFFFFFFFFFFFFFFFFFFFFFFF:FFFFFFFFFFFFFFFFFFFFFFFFFFFF:FFFFFFFFFFF:FFFFF:FFF,FFFFFFFFFF:,:FFFFFFFFFF,FFFFFFFF,FFFFFF::FFFF,FFFFFFFFFFFFF:FFFFFFFF:FFFFFF,FFFFFFFFFFFFFFFFFFFFF:FFF,FFFFFFFFFFFFFFFFF,FFFFF:FF,
@A00769:42:HV3CFDRXX:1:2101:29740:26193 1:N:0:TCCTGGTTGT+TGCCGGTCAG
GTGTCAGCCGCCGCGGTAATACGTATGTTCCAAGCGTTATCCGGATTTATTGGGCGTAAAGCGAGCGCAGACGGTTATTTAAGTCTGAAGTGAAAGCCCTCAGCTCAACTGAGGAATTGCTTTGGAAACTGGATGACTTGAGTGCAGTAGAGGAAAGTGGAACTCCATGTGTAGCGGTGAAATGCGTAGATATATGGAAGAACACCAGTGGCGAAGGCGGCTTTCTGGACTGTAACTGACGTTGAGGCTCG
+
FFFFFFFFFFFFFFFFFFFFFFFFFFFFFFFFFFFFFFFFFFFFFF,FFFFFFFFFFFFFFFFFFFFFFFFFFFFFFFFFFFFFFFFFFFFFFFFFFFFFFFFFFFFFFFFFFFFFFFFFFFFFFF:FFFFFFFFFFFFFFFFFFFFFFFFFFFF:FFFFFFFFFFFFFFFFFFFFFFFFFFFFFFFFFFFFFF:FFF:FF::FF:,FF:FFFFFF,FFFFFFFFFFFFFF:FFFFFFFFFFFFFFFFFF:
@A00769:42:HV3CFDRXX:1:2101:27606:26287 1:N:0:TCCTGGTTGT+TGCCGGTCAG
GTGTCAGCAGCCGCGGTAATACGTAGGTGGCAAGCGTTATCCGGATTTATTGGGCGTAAAGCGAGCGCAGACGGTTATTTAAGTCTGAAGTGAAAGCCCTCAGCTCAACTGAGGAATTGCTTTGGAAACTGGATGACTTGAGTGCAGTAGAGGAAAGTGGAACTCCATGTGTAGCGGTGAAATGCGTAGATATATGGAAGAACACCAGTGGCGAAGGCGGCTTTCTGGACTGTAACTGACGTTGAGGCTCG
+
FFFFFFFFFFFFFFFFFFFFFFFFFFFFFFFFFFFFFF:FFFFFFFFFFFFFFFFFF:FFFFFFFFFFFFFFFFFFFFFFFFFF:FFFFFFFFFFFFFFFFFFFFFFFFFFFFFFF:FFFFFFFFFFFFFFFFFFFFFFFFFFF,FFFFFFFFFFFFFF:FFFFFFFFFFFFFFFFFFFFFFFFFFF,FFFFFFFFFFFFFFFFFFFFFFFFFFFFFFFFFFFFF:F,FFFFFFFFFFFFFFFFFFF,FFF
@A00769:42:HV3CFDRXX:1:2101:31729:26287 1:N:0:TCCTGGTTGT+TGCCGGTCAG
GTGTCAGCAGCCGCGGTAATGAAGCTGTCTTGAGTATTTCCTGCTGTATTAGATACCCCCGTAGTCC
+
FFFFFFFFFFFFFFFFFFFFFF:FFFFFFFFFFFFFFFFFFFFFFFF:,F:FFFFFFFFFFFFFFFF
@A00769:42:HV3CFDRXX:1:2101:14326:26303 1:N:0:TCCTGGTTGT+TGCCGGTCAG
GTGTCAGCCGCCGCGGTAATACGTATGTTCCAAGCGTTATCCGGATTTATTGGGCGTAAAGCGAGCGCAGACGGTTCTTTAAGTCTGAAGTGAAAGCCCTCAGCTCAACTGAGGAAGTGCTTTGGAAACTGGAGGACTTGAGTGCAGTAGAGGAAAGTGGAACTCCAGGGGGAGCGGTGGAATGCGTAGATGTCGGGAGGAACACCAGTGGCGAAGGCGGCTGTCTGGAGGGTGACTGAGGGGGTGGGTCG
+
FFFFFFFFFFFFFFFFF:FFFFFFFFF:FF:FFFFFFF,FFFFFF:F,,,,FFFFFFFFFFFF:FFFFFF,FFF,:,FFFFFFFFFF:,F,FFFFF:FFFFFFFFF,,,,F:FF:F,FFF:,:FF:,,F,FF,,F:,FFFFF,FF,FF,FF:F:F,F:FFF,,:,,:,F,:,FF,FF,F,,,FF,F,,F,:,:,,FF,,F,,,,,,,F:FF,F,,FF:,FF:,:,:FF::,FF,,,:F,,F,,F,FF,,:F
@A00769:42:HV3CFDRXX:1:2101:14344:26303 1:N:0:TCCTGGTTGT+TGCCGGTCAG
GTGTCAGCCGCCGCGGTAATACGTATGTTCCAAGCGTTATCCGGATTTATTGGGCGTAAAGCGAGCGCAGACGGTTATTTAAGTCTGAAGTGAAAGCCCTCAGCTCAACTGAGGAATTGCTTTGGAAACTGGATGACTTGAGTGCAGTAGAGGAAAGTGGAACTCCATGTGTAGCGGTGAAATGCGTAGATATATGGAAGAACACCAGTGGCGAAGGCAGCTTTCTGGACTGTAACTGACGTTGAGGCTCG
+
FFFFFFFFFFFFFFFFFF:FFFFFFFFFFFFFFFFFFF:FFFFFFFF:FFFFFFFFFFFFFFFFFFFFFFFFFFFFFFFFFFFFFFFFFFFFFFFFFFFFFFFFFFFF:FFFFFFFFFFFFFFFFFFFFFFFFFFFF:FF::FFFFFFFFFFFFFFFFFFFFFFFFFFFFF:FFFFFFFFFFFFFFFFFFFFF,,FFFFFF:FFFFFFFFFFFFFFFFFFFFFFFFFFFFFFF:FFFFFF,:FFFFFFFF:
@A00769:42:HV3CFDRXX:1:2101:11930:26475 1:N:0:TCCTGGTTGT+TGCCGGTCAG
GTGTCAGCCGCCGCGGTAATACGTAGGGTGCAAGCGTTAATCGGAATTACTGGGCGTAAAGCGTGCGCAGGCGGTCCGCTAAGACAGATGTGAAATCCCCGGGCTTAACCTGGGAACTGCATTTGTGACTGGCGGGCTAGAGTATGGCAGAGGGGGGTAGAATTCCACGTGTAGCAGTGAAATGCGTAGAGATGTGGAGGAATACCGATGGCGAAGGCAGCCCCCTGGGCCAATACTGACGCTCATGCACG
+
FFFFFFFFFFFFFFFFFFFFFFF,FFFFFFF:FFFFFFFFFFFFFFFFFFFFFFFFFFFFFFF:FFFFFFFFFFFFFFFFFFFFFFFFFFFFFFFFFFFFFFFFFFFFFFFFFFFFFFFFFFFFFFFFFFFFFFFFFFFFFFFFFFFFFFFFFF::FFFFFFFFF:F,FFFFFF:FFFFFF,FF:FF:FFF:FFFF:FFFF,FF:FF,FFFFFFFF:FFFF:FF:FF:FF,,,:FFFFFF:FFF::FF::F
@A00769:42:HV3CFDRXX:1:2101:14724:26490 1:N:0:TCCTTGTTGT+TGCCGGTCAG
GTGCCAGCAGCCGCGGTAATACGTAGGTGGCAAGCGTTATCCGGAATGATTGGGCGTAAAGGGTGAGCAGGCGGTTCTTCAAGTCATGAGTGAAAGGCAGAAGCTTAACTTCTGTTGGCTGATGAGACTGGAGAACTTGAGTACAGGAGAGGGCGGCGGAACTCCATGTGTAGCGGTAAAATGCGTGGAGATATGGAAGAACACCAGTGGCGAAGGCGGCCGCCTGGACTGTTACTGACGCTGAGGCACGA
+
FFFFFFFFFFFFFFFFFF:FFFFFFFFFFFFFFFFFFFFFFFFFFFFF:,FFFFFFFFFFFFFFFFFFFFFFFFFFF:FFFFFF:F:FFFFFFFFFFFFFFFFFFF:FF:FF,F:FF:FFF:FFFFF:FFFFF:::FFFFFFFFFFFFFFFFFFFFF,F:FFFFFFFFFFFFFFFFFFF,FFFFF:FFFF:FF,:F,FFFFFFFF::FFFFFF:FFFFFFFFFF,FFFFF,,FFF:FF,F:FFFF:FFF:F
@A00769:42:HV3CFDRXX:1:2101:17544:26490 1:N:0:TCCTGGTTGT+TGCCGGTCAG
GTGCCAGCAGCCGCGGTAATACGTAGGGTCCAAGCGTTAATCGGAATTACTGGGCGTAAAGCGTGCGCAGGCGGTTGTGCAAGACCGATGTGAAATCCCCGGGCTTAACCTGGGAATTGCATTGGTGACTGCACGGCTAGAGTGTGTCAGAGGGGGGTAGAATTCCACGTGTAGCAGTGAAATGCGTAGAGATGTGGAGGAATACCGATGGCGAAGGCAGCCCCCTGGGATAACACTGACGCTCATGCACG
+
FFFFFFFFFFFFFFFFFFFFFFFF:FFFFFFFFFFFFFFFFFFFFFFFFFFFFFFFFFFFFFFFFFFFFFFFFFFFFFFFFF:FFFFFFFFFFFFFFFFFFFF:FFFFFFFFFFFFFFFFFFFFFFFFFFFFFFFFFFFFFFFFFFFFFFFFFFFFFFFFFFFFFFF:FFF:FFFFFFFFFFFFFF,FFFF::FFFFFFFFFFFFFFFFFFFFFFFFFFFFFFFFFFFFFFFFF,FFFFF,FFFFFFFFF,
@A00769:42:HV3CFDRXX:1:2101:25048:26553 1:N:0:TCCTGGTTGT+TGCCGGTCAG
GTGTCAGCAGCCGCGGTAATACGTAGGGTGCAAGCGTTAATCGGAATTACTGGGCGTAAAGCGTGCGCAGGCGGTCCGCTAAGACAGATGTGAAATCCCCGGGCTTAACCTGGGAACTGCATTTGTGACTGGCGGGCTAGAGTATGGCAGAGGGGGGTAGAATTCCACGTGTAGCAGTGAAATGCGTAGAGATGTGGAGGAATACCGATGGCGAAGGCAGCCCCCTGGGCCAATACTGACGCTCATGCACG
+
FFFFFFFFFFFFFFFFFFFFFFFFFFFFFFFFFFFFFFFFFFFFFFFFFFFFFFFFFFFFFFFFFFFFFFFFFFFFFFFFFFFFFFF:FFFFFFFFFFFFFFFFFFFFFFFFFFFFFFFFFFFFFFFFFFFFFFFFFFFFFFFFFFFFFFFFFFFFFFFFFFFFFF:FFFFFFFFFFFFFFFFFFFFFFFFF,FFFFFFFF:FFFFFF,FFFFFFFFFFFF:FFFFFFF::FF:FFFFFFFF:FF:FF,FF
@A00769:42:HV3CFDRXX:1:2101:28610:26553 1:N:0:TCCTGGTTGT+TGCCGGTCAG
GTGCCAGCCGCCGCGGTAATACGTATGTTCCAAGCGTTATCCGGATTTATTGGGCGTAAAGCGAGCGCAGACGGTTATTTAAGTCTGAAGTGAAAGCCCTCAGCTCAACTGAGGAATTGCTTTGGAAACTGGATGACTTGAGTGCAGTAGAGGAAAGTGGAACTCCATGTGTAGCGGTGAAATGCGTAGATATATGGAAGAACACCAGTGGCGAAGGCGGCTTTCTGGACTGTAACTGACGTTGAGGCTCG
+
FFFFFFFFFFFFFFFFFFFFFFFFFFFFFFFFFFFFFF,FFFFFFFFFFFFFFFFFFFFFFFFFFFFFFFFFFFFFFFFFFFFFFFFFFFFFFFFFFFFFFFFFFFFFFFFFFFF:FFFFFFFFFFFFFFFFFFFFFFFFFFFFFFFFFFFFFF:FFFFFF:FFFFFFFFFFFFFFFFFFFFFFFFFFFFFFFFFFFFFFFFFFFFFFFFFFFFFFFFFFFFFFFFFFFFF::F:FFFFF:FFFFF,FF:,
@A00769:42:HV3CFDRXX:1:2101:7039:26616 1:N:0:TCCTGGTTGT+TGCCGGTCAG
GTGCCAGCAGCCGCGGTAAGGCTCGGAGATGTGTATTAGAAACCCGCGTAGTCC
+
F:FFFFFFFFFFFF:FFFFFFFFFFFFFFFFFFFF:FFFFFFFFF:FF:FF:F:
@A00769:42:HV3CFDRXX:1:2101:24650:26678 1:N:0:TCCTGGTTGT+TGCCGGTCAG
GTGTCAGCCGCCGCGGTAATACGTATGTTCCAAGCGTTATCCGGATTTATTGGGCGTAAAGCGAGCGCAGACGGTTATTTAAGTCTGAAGTGAAAGCCCTCAGCTCAACTGAGGAATTGCTTTGGAAACTGGATGACTTGAGTGCAGTAGAGGAAAGTGGAACTCCATGTGTAGCGGTGAAATGCGTAGATATATGGAAGAACACCAGTGGCGAAGGCGGCTTTCTGGACTGTAACTGACGTTGAGGCTCG
+
FFFFFFFFFFFFFFFFFFFFFFFFFFFFFFFFFFFFFFFFFFFFFFFFFFFFFFFFFFFFFFFFFFFFFF:FFF:FFFFFFFFFFFFFFFFFFFFFFFFFFFFFFFFFFFFFFFFFFFFFFFFFFFFFFFFFFFFFFFFFFFFFFFFFFFFFFFFFFFFFFFFFFFFFFFFFFFFFFFFFFFFFFFFF:FFFFFFFFFFFFFFFFFFFFFFFFFFFFFF:FFFFFFFFFFFFFFFFFFFF,:FFFF:FFFF
@A00769:42:HV3CFDRXX:1:2101:1642:26725 1:N:0:TCCTGGTTGT+TGCCGGTCAG
GTGTCAGCCGCCGCGGTAATCCATTAGATACCCGTGTAGTCC
+
FFFFFFFFFFFFFFFFFFFFFFFFFFFFFFFFFFFFFFFFFF
@A00769:42:HV3CFDRXX:1:2101:9435:26725 1:N:0:TCCTGGTTGT+TGCCGGTCAG
GTGCCAGCAGCCGCGGTAATACGGGGGATGCAAGCGTTATCCGGATTTATTGGGTTTAAAGGGTGCGTAGGCTGTGAGGTAAGTCAGCGGTGAAATGCCCCCGCTCAACGGGGTGAAGTGCCATTGATACTGCCTTGCTGGAATGCGGATGCCGTGGGAGGAATGTGTGGTGTAGCGGTGAAATGCATAGATATCACACAGAACACCGATTGCGAAGGCATCTCACGAATCCGCTATTGACGCTGATGCA
+
FFFFFFFFFFFFFFFFFFFFFFFFFFFFFFFFFFFFFFFFFFFFFFFFFFFFFFFFFFFFFFFFFFFFFFFFFFFFFFFFFFFFFFFFFFFFFFFFFFFFFFFFFF:FFFFFFFFFFFFFFFFFFFFFFFFFFFFFFFFFFF,FFFFFFFFFFFFFFFFFFF,,FFFFFFFFFFFFFFFFFFFFFFFFFFFFF:F:F:FFFFFFFF:FFFFFFFFF:FFFFF:F,F:FFFFFFFF,FFFFF,FF:FFFF:
@A00769:42:HV3CFDRXX:1:2101:9127:26757 1:N:0:TCCTGGTTGT+TGCCGGTCAG
GTGCCAGCCGCCGCGGTAATACGTAGGGAGCAAGCGTTATCCGGATTTACTGGGTGTAAAGGGAGCGTAGACGGTGATGCAAGTCAGAGGTGAAAGCCCGGGGCTCAACTCCGGGACTGCTTTTGAAACAGTGTAACTGGAGTGCAGGAGAGGTAAGCGGAATTCCTGGTGTAGCGGTGAAATGCGTAGATATCAGGAGGAACACCAGTGGCGAAGGCGGCTTACTGGACTGTAACTGACACTGAGGCGCG
+
,FFFF::F:FF:FFFF:FF,:F:FFFFFFFFFFF,,,F,F,FFFFFFFF,,F,:,F,:FF,FFF:FFF::FF::F,FF,FFF,FFFFFF:FFFFF,F,F,,F,,FF:F,F,FFF,FF:FF,FFFFFFF,,F:FFFFF:,F,:F:,F::F,F:,FFF:F,FF:FFFFF:FFFFF:FFFFFFF,:FFFFF:FF::FFF::,FFF:F::F:F:,,:FFF::F,:F,FFFFFFF,:F,F,FFFFFFF,F,,FFFF
@A00769:42:HV3CFDRXX:1:2101:10637:26772 1:N:0:TCCTGGTTGT+TGCCGGTCAG
GTGTCAGCAGCCGCGGTAATACGTATGTTCCAAGCGTTATCCGGATTTATTGGGCGTAAAGCGAGCGCAGACGGTTATTTAAGTCTGAAGTGAAAGCCCTCAGCTCAACTGAGGAATTGCTTTGGAAACTGGATGACTTGAGTGCAGTAGAGGAAAGTGGAACTCCATGTGTAGCGGTGAAATGCGTAGATATATGGAAGAACACCAGTGGCGAAGGCGGCTTTCTGGACTGTAACTGACGTTGAGGCTCG
+
FFFFF:F:FFFFFFFFFFFFFFFFF:FFFFFFFFFFFF::FFFFFFFFFFFFFFFFFFFFFFFFFFFFFFFFFFF,FFFFFF:FF:FFFFFFFFFFFFFFFFFFFFFF:FFFFFF,FFFFFFFFFFFFFFFFFFF:FFFFFFFFF:F:FF:FFFF:FFF,FFFFFFFFFFFFFFFFFFFFF:FFFFFFF,FFF:FFFFFFFFFFF,,:FFFFF:FF:FFFFFFFFFF,FFFFFFFFFFFFFFFFFFFF:F,
[truncated: 89,700,738 more chars]
