# Supplementary material for: Microbiome analysis of Spodoptera frugiperda (Lepidoptera, Noctuidae) larvae exposed to Bacillus thuringiensis (Bt) endotoxins
Source: PeerJ. 2023 Sep 12;11:e15916. doi: 10.7717/peerj.15916 (PMC10503500; doi:10.7717/peerj.15916)
Supplement: Supplemental Information 22 — Larvae fed on diet with antibiotics for 24 h and subsequently exposed to Bt-treatment in sterile diet (SD) with no antibiotics (Bt + Ab-SD) [file peerj-11-15916-s022.gz › peerj-11-15916-s022]

@A00769:42:HV3CFDRXX:1:2101:9724:1016 2:N:0:TCCAGGTTGT+TGCCGGGCAG
GGACTACAGGGGTTTCTAATCCTGTTTGCTCCCCACGCTTTCGAGCCTCAGCGTCAGTTACAGACCAGAGAGCCGCCTTCGCCACTGGTGTTCCTCCATATATCTACGCATTTCACCGCTCCACATGGAATTCCACTCTCCTCTTCTGCACTCCAGTCTCCCAGTTTCCAATGACCCTCCCCGGTTGAGCCGGGGGCTTTCACAGCAGACTTAAGAAACCGACTGCGCTCGCTTTACGCCCAATAAATCCG
+
FFFFFFFFFFFFF:FFFFFFFFFFFFFFFFFFFFFFFFFFFFFFFFFFFFFFFFF:F,FFFFFFFFFFF:FFFFFFFFFFFFFFFFFFFF:FFFFFFFFFFFFF:FF:FFFF:FFFFFF:,FFF:FFFFF:FFFFF:F:FFFF,:FFFFFFF:,FF,FFFFFFFFFFFFFFFFFFFF,FFFFFFFFFFFFFF:FFFFF:FFFFF,FFF,:FF,FF:FFFFF,:F:FFFFFFF:FF:FFFFFFF,FF:FFFF
@A00769:42:HV3CFDRXX:1:2101:15826:1031 2:N:0:TCCTGGTTGT+TGCCGGTCAG
GGACTACGGGGGTATCTAATCCTGTTTGCTACCCACACTTTCGAGCCTCAACGTCAGTTACAGTCCAGAAAGCCGCCTTCGCCACTGGTGTTCTTCCATATATCTACGCATTTCACCGCTACACATGGAGTTCCACTTTCCTCTACTGCACTCAAGTCATCCAGTTTCCAAAGCAATTCCTCAGTTGAGCTGAGGGCTTTCACTTCAGACTTAAATAACCGTCTGCGCTCGCTTTACGCCCAATAAATCCG
+
FFFFFFFF:FFFFFFF:FFFFFFF:F,FFFFF:,:FF:FFFFFFFFFFFFFFF::FF,FFFF:,FFFFFFFFFF:FFFF:FFFFF:FFFFFFFFFFFFFFFFF:FF::FF:F:FFF:FFFFFFFFF:FF:F,F,FFF,FFFFFFFFFFFFFFFF,FFFFFFFFFFFFFFFFF:FF:FFFFFFFFFF:FFFFFF:FFFF:,FFFFFFFFFFFFFFFFFFFF:FFFF:FFFFFFFFFF:FFFFFF,F:FFFFF
@A00769:42:HV3CFDRXX:1:2101:20844:1047 2:N:0:TCCTGGTTGT+TGCCGGTCAG
GGACTACAGGGGTATCTAATCCTGTTTGCTCCCCACGCTTTCGTGCATCAGCGTCAGTAATGTTCCAGCAGGTCGCCTTCGCAATGAGTATTCCTCTTGATCTCTACGGATTTTACCCCTACACCAAGAATTCCACCTACCTCTCCCACACTCCAGAGTAACAGTTTCAAATGCAGTTCTGTAGTTAAGCTACAGGATTTCACATCTGACTTATTACCCCGCCTACGCACTCTTCACGCGCAGTGATTCCG
+
FFFFFFFFFFFFFFFF:FFFFFFFFFFFFFFFFFFFFFFFFFFFFFFFFFFFFFFFFFFFFFFFFFFFFFFFFFFFFFFFFFF:FFFFFFFFFFFFFFFFFFFFFFFFFFFFFFF,FF::FF,FFFFFFFF,FFFFFFFF,FFFFFFFFFFFFFF:FFFFF:,:,FFF:F:FFFFFFFFFF:F:FFFFFFFF:FFF:,FFFFFFFFFFFF,:,,,::,FFFFF:,FFFFFFFFF:FF,F,FFFFF::FF:F
@A00769:42:HV3CFDRXX:1:2101:16586:1063 2:N:0:TCCTGGTTGT+TGCCGGTCAG
GGACTACGGGGGTTTCTAATCCTGTTTGCTACCCACACTTTCGAGCCTCAACGTCAGTTACAGTCCAGAAAGCCGCCTTCGCCACTGGTGTTCTTCCATATATCTACGCATTTCACCGCTACACATGGAGTTCCACTTTCCTCTACTGCACTCAAGTCATCCAGTTTCCAAAACAATTCCTCAGTTGAGCTGAGGGCTTTCACTTCAGACTTAAATAACCGTCTGCGCTCGCTTTACGCCCAATAAATCCG
+
FFFFFFFFFFFF:FFFFFFFFFFF:FFFFFFFFFFFFFFFFFFFFFFFF,FFFFFFFFFFF:FFFFFF:FFFFF:FFFFFFFFFFFFFFFFFFFFFFFFFF:FFFFFFFFFFFFFFFFFF:FFFFF::FFFFFFFFFFFFFFFFFF:FF:FFFFFFFF,FFFFFF,FF:FFFFFF,FFFFFFFFFFFFFFF::FFFFFFFFFFFFFFFFFFFFF:FFFFFFFF:FF:FFFFFF:FF,:FFFFF,FFFFFF:
@A00769:42:HV3CFDRXX:1:2101:31313:1078 2:N:0:TCCTGGTTGT+TGCCGGTCAG
GGACTACGAGGGTTTCTAATCCTGTTTGCTACCCACACTTTCGAGCCTCAACGTCAGTTACAGTCCAGAAAGCCGCCTTCGCCACTGGTGTTCTTCCATATATCTACGCATTTCACCGCTACACATGGAGTTCCACTTTCCTCTACTGCACTCAAGTCATCCAGTTTCCAAAGCAATTCCTCAGTTGAGCTGAGGGCTTTCACTTCAGACTTAAATAACCGTCTGCGCTCGCTTTACGCCCAATAAATCCG
+
FFFFFFFFFFFFFFFFFFFFFFFFFFFFFF:FFFFFFFFFFFFFFFFFFFFFFFFFFFFFFFFFFFFFF:FFFFFFFFFFFFFFFFFFFFFFFFFFF:F,F:FFF:FF::F,FFFFFFFFFFFFFFFF:FFFFFFFFFFFFFFFFFFF:FFFF:FFFFFFFF:FFFFFF:FFFFF,FFFFFF:F:FF:FFFF::FFFFFFFFFF,FFF:FFFF,FF:FF:,,::,:FFFFFFFFF:F,:FFF:F::FFF,F
@A00769:42:HV3CFDRXX:1:2101:4047:1110 2:N:0:TCCTGGTTGT+TGCCGGTCAG
GGACTACGGGGGTATCTAATTACCGCGGCTGCTGGCACCTGTCTCTTAACACATCTGACGCTGCCGACGATGCCGGTCAGGTGTAGATCTCGGTGGTCGCCGTATCATTAAAAAAAATTTTTTTAGGGGAATAAGGGGGAATAGGGGAGACAACGGGTGGGGGGGGGGGGGGGGAGTTGGGTTGATGGGAGGGGGGGGGGGGGGGGGGGGGTGGGGGGGGGGGGGGGGGGGGGGGGGGGGGGGGGTGGGGG
+
FFFFFFFFFFFFFFFFFFFFFFFFFFFFFFFFFFFFFFFFFFF:FFFFFFFFFFFFFFFFFFFFFFFFFFFFFFFFFFFFFFFFFFFFFFFFFFFFFFFFFFFFFFFF:FFFFFFF,F,F::,,,,,,:,,,,,,,,,,,F,,,,,,,,,,,,,,,,,,F,,:::,F:,F,:F:,,,,,,,::,,,,,,,,,,FFF:,,,,,::F,,,,,,,,,,,,,,,,F,F,:,,F,F,F:::,,,,,,::,:,,,,:
@A00769:42:HV3CFDRXX:1:2101:15420:1141 2:N:0:TCCTGGTTGT+TGCCGGTCAG
GGACTACTGGGGTATCTAATCCTGTTTGCTACCCACACTTTCGAGCCTCAACGTCAGTTACAGTCCAGAAAGCCGCCTTCGCCACTGGTGTTCTTCCATATATCTACGCATTTCACCGCTACACATGGAGTTCCACTTTCCTCTACTGCACTCAAGTCATCCAGTCTCCAAAGCAATTCCTCAGTTGAGCTGAGGGCTTTCACTTCAGACTTAAATAACCGACTGCGCTCGCTTTACGCCCAATAAATCCG
+
FFFFFFFFFFFFFFFFFFFFFFFFFFFFFFFFFFFFFFFFFFFFFFFFFFFFFFFFFFFFFFFFFFF:FFFFFFFFFFFFFFFFFFFFFFFFFFFFFFFFFFFFFFFFFFFFFFFFFFFFFFFFFFFFFFFFFFFFFFFFFFFFFFFFFFFFFFFFFF:FFFFFFFFFF,FFFFF:FFFFFFFFFFF:FFFFFF:FFFFFFFFFFFFFFFFF:FF:FFFF,,F:FFFFFFFFFFFFF,FF:FFFFFFF:F,
@A00769:42:HV3CFDRXX:1:2101:13259:1157 2:N:0:TCCTGGTTGT+TGCCGGTCAG
GGACTACCCGGGTTTCTAATCCTATTTGCTCCCCACGCTTTCGTGCCTGAGCGTCAGTTTCAGTCCAGGCGGCCGCCTTCGCCACTGGTGTTCTTCCATATCTCTACGCATTTTACCGCTACACATGGAGTTCCGCCGCCCTCTCCTGTACTAAAGTTCTCCAGTCTCATCAGCCAACAGAAGTTAAGCTTCTACCTTTCACTCATGACTTGAAGAACCGCATGCTCACCCTATACGCCCAAACATTCCGG
+
FFFFFF,FFFFFF:FFFFFFFFFFF:FFFFFFFFFFFFFFFFFFFFFFFFFFFFFFFFFFFF,,FFFFFFFFFFFFFFFFFFFFFFFF::F:FFFFFFFFFFF:F:,FFFFFFFFFF:FFFFFFFFFF:FFFFFFFFFF,FF:,FFFFFFF:,FFFFF::FF:,F,FFF:FFFFFFFFFFFF,F,FF:F:,:FFFFF,:FF:FFFF:F,F,:FF,:FFF,F,,:,FF,F:F:,,FF,F,F,F,FFF,FF,,
@A00769:42:HV3CFDRXX:1:2101:20699:1172 2:N:0:TCCTGGTTGT+TGCCGGTCAG
GGACTACAGGGGTATCTAATCCTGTTTGCTCCCCACGCTTTCGTGCATCAGCGTCAGTAATGTTCCAGCAGGTCGCCTTCGCAATGAGTATTCCTCTTGATCTCTACGGATTTTACCCCTACACCAAGAATTCCACCTACCTCTCCCACACTCCAGAGTAACAGTTTCAAATGCAGTTCTGTAGTTAAGCTACAGGATTTCACATCTGACTTATTACCCCGCCTACGCACTCTTCACGCCCAGTGATTCCG
+
FFFFFFFFFFFFFFFFFFFFFFFFFFFFFFFFFFFFFFFFFFF,FF:FFFF,FFFFFFFFF,FFFFFFFFFFF,FFFFFFFF:FF:FFFFFFFFFF:FFFFFFFFFFFFFFFFFFFFFFFFFFFFFFFFFFFFFFFFFFFFFFFFFFFFFFFFFFF:F,F:FFFFFFFFFFFFFF:FFF:,FFF:FFFFFF,,FFFFFFFFFFFFFFFFFFFFFF:FFFFFFFFFFFFFFFF,FFFFFFFFF:F,F,FFF,
@A00769:42:HV3CFDRXX:1:2101:21450:1188 2:N:0:TCCTGGTTGT+TGCCGGTCAG
GGACTACGGGGGTTTCTAATTACCGCGGCGGCTGACACCTGTCTCTTAACACATCTGACGCTGCCGACGATGCCGGTCAGGTGTAGATCTCGGTGGTCGCCGTATCATTAAAAAAAAAATTTTTGGAAGCGGGAGACGGCATGGGGGAGGCAAGCGGGGGGGGGGGGGGGGGGGGGGGGGGGGTTAGGGGGAGGGGGGGGGGGGGGGGGGGGGGGGGGGGGGGGGGGGGGGGGGGGGGGGGGGGGGGGGGG
+
FFFFFFFFFFFFFFFFFFFFFFFFFFFFFFFFFFFFFFFFFFFFFFFFFFFFFFFFFFFFFFFFFFFFFFFFFFFFFFFFFFFFFFFFFFFFFFFFFFFFFFFFFFFFFFFFFFFFFF,,,F,F,,:,:,,,,,:,,FF,,,,,:,:,,,,,,,,,FF,:,,:,:,FFF::,FFF,,,,,,,,,,,,:,,,,:FFF:,,,,FFFFFF,FF,:,,,,F,::,F::F,::F:F:FFFFFFFFF::F:FFFFF:
@A00769:42:HV3CFDRXX:1:2101:16740:1204 2:N:0:TCCTGGTTGT+TGCCGGTCAG
GGACTACTAGGGTATCTAATCCTGTTTGCTACCCACACTTTCGAGCCTCAACGTCAGTTACAGTCCAGAAAGCAGCCTTCGCCAATGGTGTTCTTCCATATATCTACGCATTTCACCGCTACACATGGAGTTCAACTTTCCTCTACTGCACTCAAGTCATCCAGTATCCAAAGCAATTCCTCAGTTGAGCTGAGGGCTTTCACTTCAGACTTAAATAACCGACTGCGCTCGCTTTACGCCCAATAAATCCG
+
FFFF:FF::FFFFFFF,FFFFFFFF,FFFFFFFFF:FFFF:FFF,FFFFF,FFFFFF:,F,FFFFFF:FFF:F,:FFFFFFFFF,,FF,,FFF:FFFFF:FFFFFFFFFFFFFF:FF:FF,FFFF:FFF,:FF,FF,FFF,:FFFF,,FFFFFFFF,:FFFFF:F,FFFFF:F:F,F,FFFFFFFF,FFFF,FFFFFFFFF:F:FFFFFFF,FF::FFFFF::F,F,FFF,FFFF:FFFFFF:FFF,FFFF
@A00769:42:HV3CFDRXX:1:2101:18439:1204 2:N:0:TCCTGGTTGT+TGCCGGTCAG
GGACTACGGGGGTATCTAATTACCGCGGCTGCTGACACCTGTCTTTATACACATCTGACGCTGCCGACGATGCCGGTCAGGTGTAGATCTCGGTGGTCGCCGTATCATTAAAAAGGGGGGGGGGGGGGGGGGGGGGGGGGGGGGGGGGGGGGGGGGGGGGGGGGGGGGGGGGGGGGGGGGGGGGGGGGGGGGGGGGGGGGGGGGGGGGGGGGGGGGGGGGGGGGGGGGGGGGGGGGGGGGGGGGGGGGGGG
+
FF:FFFFFFFFFFFFFFFFFFFFFFFFFFFFFFFFFFFFFFFFFFFFFFFFFFFFFFFFFFFFFFFFFFFFFFFFFFFFFFFFFFFFFFFFFFFFFFFFFFFFF,FFFFFFFF,:FFFFFFFFFFFFFFFFFFFFFFFFFFFFFFFFFFFFFFFFFFFFFFFFFFFFFFFFFFFFFFFFFFFFFFFFFFFFFFFFFFFFFFFFFFFFFFFFFFFFFFFFFFFFFFFFFFFFFFFFFFFFFFFFFFFFFFFF
@A00769:42:HV3CFDRXX:1:2101:1479:1266 2:N:0:TCCTGGTTGT+TGCCGGTCAG
GGACTACTCGGGTTTCTAATCCTGTTTGCTCCCCACGCTTTCGCGCCTCAGCGTCAGTTACTGTCCAGCAATCCGCCTTCGCCACTGGTGTTCCTCCGTATATCTACGCATTTCACCGCTACACACGGAATTCCGATTGCCTCTCCAGCACTCAAGAAATACAGTTTCAAATGCAGGCTATGGGTTGAGACAATAGTTTTCACATCTGACTTGCATTACCGCCTACACGCCCTTTACACCCACTCATTCCG
+
FFFFFFFFFFFFFFF:FFFFFFFFF:FF:FFFFFFFF,FFFFFFFFFFFFFFFFFFFFFF,FFFFFFFFFFFFFFFFFFFF:FFFFFFFFFFF:FFFF:FFFFFFFF:F,FFFFFFFFFFFFFFFFFF:FFFFFFFFFF:FFFFF:FFFFFFFFFFFFFFFFFFFFFFFFFF:::FFF,FFF,FFF,FF,F,FFFF,FFFFF,F:,FFFFFFF,FF,,FFFF,,FFFF,FF,:::F,FF:FF:FFF,,,FF
@A00769:42:HV3CFDRXX:1:2101:10520:1266 2:N:0:TCCTGGTTGT+TGCCGGTCAG
GGACTACGGGGGTTTCTAATGGATTACCGCGGCTGCTGGCAC
+
FFFFFFFFFFFFFFFFFFFFFFFFFFFFFFFFFFFFFFFFFF
@A00769:42:HV3CFDRXX:1:2101:14055:1313 2:N:0:TCCTGGTTGT+TGCCGGTCAG
GGACTACACGGGTTTCTAATGAGAACTGCCAAAAAGAAAGATTTCTGATTGTTCAGTGATTACTATAATCACCTCTGATCTGACAGAGTTAAAAATAAGAATTACCGCGGCTGCTGACAC
+
FFFFFFFFFFFFFFFFFFFFFFFFFFFFFFFFFFFF:FFFFFFFFFFFFFFFFFFFFFFFFFFFFFFFFFFFFFFFFFFFFFFFFFFFFFFF:FFFFFFF:FFFFFFFFFFFFFFFFFFF
@A00769:42:HV3CFDRXX:1:2101:17725:1313 2:N:0:TCCTGGTTGT+TGCCGGTCAG
GGACTACAGGGGTATCTAATCCTGTTTGCTACCCACACTTTCGAGCCTCAACGTCAGTTACAGTCCAGAAAGCCGCCTTCGCCACTGGTGTTCTTCCATATATCTACGCATTTCACCGCTACACATGGAGTTCCACTTTCCTCTACTGCACTCAAGTCATCCAGTTTCCAAAGCAATTCCTCAGTTGAGCTGAGGGCTTTCACTTCAGACTTAAATAACCGTCTGCGCTCGCTTTACGCCCAATAAATCCG
+
FFFFFFFFFFFF:FFFFFFFFFFFFFFFFFFFFFFFFFFFFFF,FFFFFFFFFFFFFFFFF:FFFFFFFFFFFFFFFFFFFFFFFFFFFFFFF,FFFFFFFFFFFFFFFFFFFFFFFFFFFFFFFFFFFFFFFFFFFFFFFFF:FFFFFFFFFFFFFFFFFFFFFFFFFFFFFFF:FFFFFFF:FFFFFFFF:FFFFFFFFFFFFFFFFFFFFF,FFFFFF,FFFF:FFFFFFFFFF:FFFFFFFFFFFF,
@A00769:42:HV3CFDRXX:1:2101:15176:1344 2:N:0:TCCTGGTTGT+TGCCGGTCAG
GGACTACCGGGGTTTCTAATCCTGTTTGCTACCCACACTTTCGAGCCTCAACGTCAGTTACAGTCCAGAAAGCCGCCTTCGCCACTGGTGTTCTTCCATATATCTACGCATTTCACCGCTACACATGGAGTTCCACTTTCCTCTACTGCACTCAAGTCATCCAGTTTCCAAAGCAATTCCTCAGTTGAGCTGAGGGCTTTCACTTCAGACTTAAATAACCGTCTGCGCTCGCTTTACGCCCAATAAATCCG
+
FFFFFFFFFFFFFFFFFFFFFFFFFFFFFFFFFFFFFFFFFFFFFFFFFFFFFFFFFFFFFFFFFFFFFFFFFFFFFFFFFFFFFFFFFFFFFFFFFFFFFFFFFFFFFFFFFFFFFFFFFFFFFFFFFFFFFFFFFFFFFFFFFFFFFFFFFFFFFFFFFFFFFFFFFFFFF:FFFFFFFF:FFFFFFFF:FFFFFFFFFFFFFFFFFFFFFF:FFFFF,,FFFFFFFFFFFFFFFFFFF:F,FFFF,F:
@A00769:42:HV3CFDRXX:1:2101:27480:1360 2:N:0:TCCTGGTTGT+TGCCGGTCAG
GGACTACGAGGGTATCTAATCCTGTTTGCTACCCACACTTTCGAGCCTCAACGTCAGTTACAGTCCAGAAAGCCGCCTTCGCCACTGGTGTTCTTCCATATATCTACGCATTTCACCGCTACACATGGAGTTCCACTTTCCTCTACTGCACTCAAGTCATCCAGTTTCCAAAGCAATTCCTCAGTTGAGCTGAGGGCTTTCACTTCAGACTTAAATAACCGTCTGCGCTCGCTTTACGCCCAATAATTCCG
+
FFFFFFFFFFFFFFFFFFFFFFFFFFFFFFFFFFFFFFFFFFFFFFFFFFFFFFFFFFFFFFFFFFFFFFFFFFFFFFFFFFFFFFFFFFFFFFFF:FFFFFFFFFFFFFFFFFFFFFFFFFFFFFFFFFFFFFFFFFFF:FFFFFFFFFFFFFFFFFFFFFFFFFFFFFFFFFFFFFFFFFFFFFFFFFFFFFFFFFFFFFFF:FFFFFFFFFFFFFFFFFFFFFFFFFFFFFFF::FFFFFFFF,FFFF
@A00769:42:HV3CFDRXX:1:2101:8377:1376 2:N:0:TCCTGGTTGT+TGCCGGTCAG
GGACTACTAGGGTTTCTAATCCTGTTTGCTACCCACACTTTCGAGCCTCAACGTCAGTTACAGTCCAGAAAGCCGCCTTCGCCACTGGTGTTCTTCCATATATCTACGCATTTCACCGCTACACATGGAGTTCCACTTTCCTCTACTGCACTCAAGTCATCCAGTTTCCAAAGCAATTCCTCAGTTGAGCTGAGGGCTTTCACTTCAGACTTAAATAACCGTCTGCGCTCGCTTTACGCCCAATAAATCCG
+
FFFFFFFFFFFFFFFFF:FFFFFFFFFFFFFFFFFFFFFFFFFFFFFFFFFFFFFFF:FFFFFFFFFF:FFFFFFFFFFFFF:FFFFFFFFFFFFFFFFFFFFFFFFFFFFFFFFFFFFFFFFFFFFFFFFFFFFFFFFFFFFF:FFFFFFFFFFFFFFFFFFFFF:FFFFFFF,:FFF:FFFFFFFFFF:F:FFFFFFFFFFFFF:F:FFFF,FFFFFF:,:::FFFFFFFFFF:FFFFFFFFFF,:F:F
@A00769:42:HV3CFDRXX:1:2101:30445:1391 2:N:0:TCCTGGTTGT+TGCCGGTCAG
GGACTACAAGGGTTTCTAATCCTGTTTGCTACCCACACTTTCGAGCCTCAACGTCAGTTACAGTCCAGAAAGCCGCCTTCGCCACTGGTGTTCTTCCATATATCTACGCATTTCACCGCTACACATGGAGTTCCACTTTCCTCTACTGCACTCAAGTCATCCAGTTTCCAAAGCAATTCCTCAGTTGAGCTGAGGGCTTTCACTTCAGACTTAAATAACCGTCTGCGCTCGCTTTACGCCCAATAAATCCG
+
FFFFF:FFFFFF:FFFF:FFFFFFFFFFFFFFFFFFFFFFFFFFFFFFFFFFF:FFFFFFFFFFFFFFFFFFFFFFFFFFFFFFFFFFFFFFFF:FFFF,FFFFFFFFFFFFFFFFFFFFFFFFFFFF:FFFFFFFF:FFFFFFFFFFFFFFFFFFFFFFFFFFFFFFFF:FFFFFFFFFFFFFFF:FFFFFFFFFFFFFFFFFFFFFFFFF:FFFFFFF::FFFF:FFFFFFFFFFFFFFFF::F,:FFF
@A00769:42:HV3CFDRXX:1:2101:30472:1407 2:N:0:TCCTGGTTGT+TGCCGGTCAG
GGACTACGCGGGTATCTAATCCTATTTGCTCCCCACACTTTCGTGCCTGAGCGTCAGTTTCAGTCCAGGCGGCCGCCTTCGCCACTGGTGTTCTTCCATATCTCTACGCATTTTACCGCTACACATGGAGTTCCGCCGCCCTCTCCTGTACTCAAGTTCTCCAGTCTCATCAGCCAACAGAAGTTAAGCTTCTGCCTTTCACTCATGACTTGAAGAACCGCCTGCTCACCCTTTACGCCCAATCATTCCGG
+
FFFF:FFFFFFFFFFFFFFFFFFFFFFFFFFFFFFFFFFFFFFFFFFFFF:FFFFFFF:FFFFFFFFFFFFFFFFFF:FFFFFFFFFFFFFF,FFFFFF:FFFFFFFFFFFFFF:FFFFFFFFFFFFFFFFFFFFFFFFFFFFFFFFFFFFFFF:FFFFFFFFFFFFFFFFFFFF:FFFFF::FFF:,FFFFFFFFFF:FFFF:FFFFFF:FFFFFFFFFFFF:,FFFFF:F,FFF,FFFFFF,,FFF,F:
@A00769:42:HV3CFDRXX:1:2101:7319:1454 2:N:0:TCCTGGTTGT+TGCCGGTCAG
GGACTACAGGGGTTTCTAATCCTGTTTGCTCCCCACGCTTTCGTGCATGAGCGTCAGTGTTATCCCAGGGGGCTGCCTTCGCCATCGGTATTCCTCCACATCTCTACGCATTTCACTGCTACACGTGGAATTCTACCCCCCTCTGACACACTCTAGCCGTGCAGTCACCAATGCAATTCCCAGGTTAAGCCCGGGGATTTCACATCGGTCTTGCACAACCGCCTGCGCACGCTTTACGCCCAGTAATTCCG
+
:FFFFFFFFFFFFFFFFFFFFFFFFFFFFFFFFFFFFFFFFFFF:FFFFFFFFFFFFFFFF:FFFFFFFFFFFFFFFFFFFFFFFFFFFFFFFFFFFFFFFFFFFFFFFFFFFFFFFFFFFFFFFF:FFFFFFF:FFFFFFFFFFFFFFFFFFFFFFFFFFFFFFFFFFFFFFFF:FFFFFF:FFF,FFFFFFFFFFFFFF:FFFFFFFFF:FF:FF:FFFFFFFFFFFFFF:FF:FFFFFFF,FFFFFF,
@A00769:42:HV3CFDRXX:1:2101:11189:1454 2:N:0:TCCTGGTTGT+TGCCGGTCAG
GGACTACTCGGGTTTCTAATCCTGTTTGCTACCCACACTTTCGAGCCTCAACGTCAGTTACAGTCCAGAAAGCCGCCTTCGCCACTGGTGTTCTTCCATATATCTACGCATTTCACCGCTACACATGGAGTTCCACTTTCCTCTACTGCACTCAAGTCATCCAGTTTCCAAAGCAATTCCTCAGTTGAGCTGAGGGCTTTCACTCCAGACTTAAATAACCTTCTGCGCTCGCTTTACGCCCAATAAATCCG
+
FFFFFFFFFFFFFFFFFFFFFFFFFFFFFFFFFFFFFFFFFFFFFFFFFFFFFFFFFFFFFFFFFFFFFFFFFFFFFFFFFFFFFFFFFFFFFFFFFFFFFFFFFFFFFFFFFFFFFFFFFFFFFFFFFFFFFFFF,FFFFFFFF:FFFFFFFFF,FFFFFFFFFFFF:FFFFFFFFFFFF:F:F:FFFFF:FFF:FFFFFFFFF,FFF,FF:FFFFFFF:,FFFFF,FFFFFFFFFFFF:FFFFFFFFF:
@A00769:42:HV3CFDRXX:1:2101:25256:1454 2:N:0:TCCTGGTTGT+TGCCGGTCAG
GGACAACTCGGGTTTCTAATCCTGTTAGCTACCCACACTTTCGAGCCTCAACGTCAGTTACAGTCCAGAAAGCCGCCTACGCCACAGGAGTACTTCCATATATCTACGCATTTCACCGCTACACATGGAGTTCCACTTTCCTCTACAGCACTCAAGACATCCAGTTTCCAAAGCAATACCTCAGTTGAGCTGAGGGCTTTCACTTCAGACTTAAATAACCGTCTGCGCTCGCTTTACGCCCAATAAATCCG
+
,,F,,FF,FFFFFFFF,FFFF:F,FF,,FF:FFFFF,F,FFF,:,F::FFFFFFFF,FF:,F,FFFF,:FF,FF::F,:FF,F,,:F,,,F,FF,,FFF,F:,,,F,,F:F:FFFFFFF:F::::,,,F,F,FFFF,,FFF,,,F:,,FFFFFF,,:FFFFFFF:F:FFF,F,FF,F,F,:,FFFF,F,F,FFF,,FF:FF:F:,FF:FFF,FFFFFF:F,FFF:F,FFF,F:,,F,:FFFFF,FFFFFFF
@A00769:42:HV3CFDRXX:1:2101:29460:1501 2:N:0:TCCTGGTTGT+TGCCGGTCAG
GGACTACTCGGGTTTCTAATCCTGTTTGCTACCCACACTTTCGAGCCTCAACGTCAGTTACAGTCCAGAAAGCCGCCTTCGCCACTGGTGTTCTTCCATATATCTACGCATTTCACCGCTACACATGGAGTTCCACTTTCCTCTACTGCACTCAAGTCATCCAGTTTCCAAAGCAATTCCTCAGTTGAGCTGAGTGCTTTCACTTCAGACTTAAATAACCGTCTGCGCTCGCTTTACGCCCAATAAATCCG
+
FFFFFFFFFFFFFFFFFFFFFFF:FFFFFFF:FFFFFF:FFFF::FFFFFFFFFFFFFF,FFFFFFFFF:FFFF:FF:FFF:FFFFFFFFFFFF:FFFFFFFFFFFFFFFFFFFFFFFFFFFFFFFFFFFFFFFFFFFFFFFFFFFFFFF:FFFF,FFFF:F:FFFFFFFFFF:F:FFF,,FFFF,:FFFF,FF,FFFFF:FFF,FFFFFFFF::FFFFF,:FF:FFFFF,FF,F,F,F::FFFFFFFF,F
@A00769:42:HV3CFDRXX:1:2101:28040:1673 2:N:0:TCCTGGTTGT+TGCCGGTCAG
GGACTACGAGGGTATCTAATCCTGTTTGCTACCCACACTTTCGAGCCTCAACGTCAGTTACAGTCCAGAAAGCCGCCTTCGCCACTGGTGTTCTTCCATATATCTACGCATTTCACCGCTACACATGGAGTTCCACTTTCCTCTACTGCACTCAAGTCATCCAGTTTCCAAAGCAATTCCTCAGTTGAGCTGAGGGCTTTCACTTCAGACTTAAATAACCGTCTGCGCTCGCTTTACGCCCAATAAATCCG
+
FFFFFFFFFFFFFFFFFFFFFFFFFFFFFFFFFFFFFFFFFFFFFFFFFFFFFFFFFFFFFFFFFFFFFFFFFFFFFFFFFFFFFFFFFFFFFFFFFFFFFFFFFFFFFFFFFFFFFFFFFFFFFFFFFFFFFFFFFFFFFFFFFFFFFFFFFFFFFFFFFFFFFFFFFFFFFFFFFFFFFFFFFFFFFFFF:FFFFFFFFFFF:FFFFFFFFFFF:FFF,FF:,FFFFFFFFFFFFFFFFFFFFFFFFF,
@A00769:42:HV3CFDRXX:1:2101:16486:1705 2:N:0:TCCTGGTTGT+TGCCGGTCAG
GGACTACACGGGTTTCTAATCCTGTTTGCTACCCACACTTTCGAGCCTCAACGTCAGTTACAGTCCAGAAAGCCGCCTTCGCCACTGGTGTTCTTCCATATATCTACGCATTTCACCGCTACACATGGAGTTCCACTTTCCTCGACTGCACTCAAGTCATCCAGTTTCCAAAGCAATTCCTCAGTTGAGCTGAGGGCTTTCACTTCAGACTTAATTAACCGTCTGCGCTCGCTGTACGCCCAATAAATCCG
+
FFFFFFFFFFFFFFFFFFFFFFFFFFFFFFFFFFFF:FFFFFFFFFFFFFFFFFFFFFF:FFFFFFFFFFFFFFFFFFFFFFFFFFFFFF:FF,FFF:F:FFFFFFFFFFF,FF:FFFF,FFFFFFFFFF::FFFFF,FF:FF,FFFFF,FFF,FFFFFFFFFFF,FFFFF:FF,::FFF:F:FF:FFF::FFFFFF,:,:,FFFFFF:FFFFF,FFFFF,,FFF,,FFF,FFFF,F:FF::F,F,FFF:F
@A00769:42:HV3CFDRXX:1:2101:18385:1705 2:N:0:TCCTGGTTGT+TGCCGGTCAG
GGACTACGGGGGTATCTAATCCTGTTCGCTACCCATGCTTTCGCTCCTCAGCGTCAGTTACTACCCAGAGACCTGCCTTCGCCATCGGTGTTCTTCCTGATATCTGTGCATTCCACCGCTACACCAGAAATTCCAGTCTCCCCTGTAGTACTCAAGTCAGCCCGTATCGCCTGCACGTCCAGGGTTAAGCCCTAGGATTTCACTGACGACGTGACAAACCGCCTACGAGCTCTTTACGCCCAGTAATTCCG
+
FFFFFFFFFFFFFFFFFFFFFFFFFFFFFFFFFFFFFFFFFFFFFFFFFFFFFFFFFFFFFFFFFFFFFFFFFFFFFFFFFFFFFFFFFFFFFFFFFFFFFFFFFFFFFFFFFFFFFFFFFFFFFFFFFFFFFFFFFFFFFFFFFFFFFFFFFFFFFFFFFFFF:FFFFFFFFFFFFFFFFFFFFFFFFF:FFFF,FF,FFFF,FFFFFFFFFFFFFFFFFFFF,FFFFFFF:FF,FFFF:FFF,F,FFFF
@A00769:42:HV3CFDRXX:1:2101:32759:1705 2:N:0:TCCTGGTTGT+TGCCGGTCAG
GGACTACCAGGGTATCTAATCCTGTTTGCTCCCCACGCTTTCGCGCCTCAGTGTCAGTTGCAGACCAGGAAGCCGCCTTCGCCACTGGTGTTCCTCCATATCTCTACGCATTTCACCGCTACACATGGAATCCCACTTCCCTCTTCTGCACTCAAGTCAACCAGTTTCCAATGACCCTCCACGGTTAAGCCGTGGGCTTTAACATCAGACTTAATTAACCACCTGCGCGCTCTTTACGCCCAAGAATTCCG
+
FFFFFFFFFFFFFFFFFFFFFFFFFFFFFFFFFFFFFFFFFFFFFFFFFFFFFFFFFFFFFFFFFFFFFFFFFFFFFFFFFFFFFFFFFFFFFFFFFFFFFFFFFFFFFF:FFFFFFFFFFFFFFFFF:FFFFFFFFFFFFFFFFFFFFFFFFFFFFFFFFFFFFFFFFFFFFFFFFFFFFF:FFFFF:FFF:FFFF,F:FFFF,FF,FFF,FFF:FF:FF::,,F:FFFFFF,FF,FF:FFF,FF:F,FF
@A00769:42:HV3CFDRXX:1:2101:5990:1720 2:N:0:TCCTGGTTGT+TGCCGGTCAG
GGACTACGAGGGTTTCTAATCCTGTTTGCTCCCCACGCTTTCGTGCATGAGCGTCAGTGTTATCCCAGGGGGCTGCCTTCGCCATCGGTATTCCTCCACATCTCTACGCATTTCACTGCTACACGTGGAATTCTACCCCCCTCTGACACACTCTAGCCGTGCAGTCCCCAATGCAATTCCCAGGTTAAGCCCGGGGATTTCACATCGGTCTTGCACAACCGCCTGCGCACGCTTTACGCCCCGTAATTCCG
+
FFFFFFFFFFFFFFFFFFFFFFFFFFFFFFFFFFFFFFFFFFFFFFFFFFFFFFFFFFFFFFFFFFFFFFFF:FFFFFFFFFFFFFFFF:FFFFFFFFFFF,FFFFFFFFFFFFFFFFFFFFFFFFFFFFFFF,F,FFFFFFFFFFFFFFFFFFFFFFFFFFFFFF,FFFFFFFFFFFFFFFF:FFFFFFFF:FFFFFFFFFFFFF,FFFFF,F:,F:FFFFFF,FFFFFF,FF:FFFFFF,,,FF:F:,F
@A00769:42:HV3CFDRXX:1:2101:9588:1720 2:N:0:TCCTGGTTGT+TGCCGGTCAG
GGACTACCGGGGTATCTAATCCTGTTCGATACCCACGCTTTCGTGCCTCAGCGTCAGTGTGGAGCCGGCATGCTGCCTTCGCAATCGGAGTTCTGCGCGATATCTATGCATTTCACCGCTACACCACGAATTCCGCCCACCTCTACTGTATTCAAGACTGCCAGTTTCAACTGCAATTTTACGGTTGAGCCGCAAACTTTCACAACTGACTTAACAATCCACCTACGCTCCCTTTAAACCCAATAAATCCG
+
FFFFFFFFFFFFFFFFFFFFFFFFFFFFFFFFFFFFFFFFFFFFFFFFFFFFFFFFFFFFFFFFFFFFFFFFFFFFFFFFFFFFFFFFFFFFFFFFFFFFFFFFFFFFFFFFFFFFFFFFFFFFFFFFFFFFFFFFFF:FFFFFFFFFFFFFFFFFFFFFFFFFFFFFFFFFFFFFFFFFFF::FFFFFFFFFFFFF,FFF,FFFFFFFFFFFFFFFFFFFF,FFFFFFFFFF,FFFFFFFFF,FFFFFFF
@A00769:42:HV3CFDRXX:1:2101:5023:1736 2:N:0:TCCTGGTTGT+TGCCGGTCAG
GGACTACGGGGGTATCTAATCCTGTTTGCTACCCACACTTTCGAGCCTCAACGTCAGTTACAGTCCAGAAAGCCGCCTTCGCCACTGGTGTTCTTCCATATATCTACGCATTTCACCGCTACACATGGAGTTCCACTTTCCTCTACTGCACTCAAGTCATCCAGTTTCCAAAGCAATTCCTCAGTTGAGCTGAGGGCTTTCACTTCAGACTTAAATAACCGTCTGCGCTCGCTTTACGCCCAATAAATCCG
+
FFFFFFFFFFFFFFFFFFFFFFFFFFFFFFFFFFFFFFFFFFFFFFFFFFFFFFFFFFFFFFFFFFFFFFFFFFFFFFFFFFFFFFFFFFFFFFFFFFFFFFFFFFFFFFFFFFFFFFFFFFFFFFFFFFFFFFFFFFFFFFFFFFFFFFFFFFFFFF:FFFFFFFFFFFFFFFFFFFF:FFFFFFFFFFFFFFFFFF:FFFFFFFFFFFFFFFFFFFFFF,FFFFFFFF:FFFFFF,FFFFFF:FFF,F,
@A00769:42:HV3CFDRXX:1:2101:12707:1767 2:N:0:TCCTGGTTGT+TGCCGGTCAG
GGACTACTCGGGTTTCTAATTACCGCGGCTGCTGACAC
+
FFFFFFFFFFFFFFFFFFFFFFFFFFFFFFFFFFFFFF
@A00769:42:HV3CFDRXX:1:2101:9534:1783 2:N:0:TCCTGGTTGT+TGCCGGTCAG
GGACTACCGGGGTATCTAATCCTGTTCGATACCCACGCTTTCGTGCCTCAGCGTCAGTGTGGAGCCGGCATGCTGCCTTCGCAATCGGAGTTCTGCGCGATATCTATGCATTTCACCGCTACACCACGAATTCCGCCCACCTCTACTGTATTCAAGACTGCCAGTTTCAACTGCAATTTTACGGTTGAGCCGCAAACTTTCACAACTGACTTAACAATCCACCTACGCTCCCTTTAAACCCAATAAATCCG
+
FFFFFFFFFFFFFFFFFFFFFFFFFFFFFFFFFFFFFFFFFFFFFFFFFFFFFFFFFFFF:FFFFFFFFFF:FFFFFFFFFF:,FFFFFF:FFFFFFFFF:FFFFFFFFFFFFFFFFFFFFFFFFFFFFFFFFFFFFFFFFFFFFFFFFFFFFFFFFFFFFFFFFFFF:FFFFF:FFFFFFFFF:FFFFFFFFFFFFFFFFFFFFF:FFFFFFFFF,FFFFFFFFFFFFFFFFFFF:FFFFFFFFFFFFF,
@A00769:42:HV3CFDRXX:1:2101:19090:1861 2:N:0:TCCTGGTTGT+TGCCGGTCAG
GGACTACCAGGGTTTCTAATCCTGTTTGCTACCCACACTTTCGAGCCTCAACGTCAGTTACAGTCCAGAAAGCCGCCTTCGCCACTGGTGTTCTTCCATATATCTACGCATTTCACCGCTACACATGGAGTTCCACTTTCCTCTACTGCACTCAAGTCATCCAGTTTCCAAAGCAATTCCTCAGTTGAGCTGAGGGCTTTCACTTCAGACTTAAATAACCGACCGCGCTCGCTTTACGCCCAATAAATCCG
+
FFFFFFFFFFFFFFFF,FFFFFFF,FFF:FFFFFFFFFFFFFFFFFFFFFFFFFFFF:FFFFFFFFFFFFFFFFFFFFFFFFFF::FFFFFFFFFFFFFFFFFFFFFFFFFFFFFFFFFFFFFFFFFFFFF:FFFFF:FFFFFFF:FFFFFFFF:FFFFFFFFFFFF,FFFFFFFFFFFFFFFFFFFFFFF,FF,FFF,FFFFF:FFFF,FFFF:F:FF,:,F,:F,FFFFFFFFF,,:FF,FFFFF,,F,
@A00769:42:HV3CFDRXX:1:2101:1696:1892 2:N:0:TCCTGGTTGT+TGCCGGTCAG
GGACTACTAGGGTATCTAATTACCGCGGCTGCTGACAC
+
FFFFFFFFFFFFFFFFFFFFFFFFFFFFFFFFFFFFFF
@A00769:42:HV3CFDRXX:1:2101:14696:1892 2:N:0:TCCTGGTTGT+TGCCGGTCAG
GGACTACTAGGGTTTCTAATGGATTACCGCGGCGGCTGACAC
+
FFFFFFFFFFFFFFFFFFFFFFFFFFFFFFFFFFFFFFFF,F
@A00769:42:HV3CFDRXX:1:2101:1759:1908 2:N:0:TCCTGGTTGT+TGCCGGTCAG
GGACTACTAGGGTATCTAATTACCGCGGCTGCTGACAC
+
FF:FFFFFFFFFFFFFFFFFFFFFFFFFFFFFFFFFFF
@A00769:42:HV3CFDRXX:1:2101:26756:1924 2:N:0:TCCTGGTTGT+TGCCGGTCAG
GGACTACTCGGGTTTCTAATCCTGTTTGCTACCCACACTTTCGAGCCTCAACGTCAGTTACAGTCCAGAAAGCCGCCTTCGCCACTGGTGTTCTTCCATATATCTACGCATTTCACCGCTACACATGGAGTTCCACTTTCCTCTACTGCACTCAAGTCATCCAGTTTCCAAAGCAATTCCTCAGTTGAGCTGAGGGCTTTCACTTCAGACTTAAATAACCGTCTGCGCTCGCTTTACGCCCAATAAATCCG
+
FFFFFFFFFFFFFFFFFFFFFFFFFFFFFFFFFFFFFFFFFFFFFFFFFFFFFFFFFFFFFFFFFFFFFFFFFFFFFFFFFFFFFFFFFFFFFFFFFFFFFFFFFFFFFFFFFFFFFFFFFFFFFFFFFFFFFFFFFFFFFFFFFFFFFFFFFFF:FFFFFFFFFFFFFFFFFFFFFFFFFFFFFFFFFFF::FFFFFFFFFFFFFFFFFFFFFFFF:FFF,FFFFF:FFFFFFF:F,FFFFFFFFFFFFF
@A00769:42:HV3CFDRXX:1:2101:8223:1955 2:N:0:TCCTGGTTGT+TGCCGGTCAG
GGACTACTCGGGTATCTAATTACCGCGGCTGCTGACAC
+
FFFFFFFFFFFFFFFFFFFFFFFFFFFFFFFFFFFFFF
@A00769:42:HV3CFDRXX:1:2101:24749:1986 2:N:0:TCCTGGTTGT+TGCCGGTCAG
GGACTACAGGGGTATCTAATCCTGTTTGCTCCCCACGCTTTCGCGCCTCAGTGTCGGTTGCAGACCAGGAAGCCGCCTTCGCCACTGGTGTTCCTCCATATCTCTACGCATTTCACCGCTACACATGGAATTCCACTTCCCTCTTCTGCACTCAAGTCAACCAGTTTCCAATGACCCTCCACGGTTAAGCCGTGGGCTTTCACATCAGACTTAGTTAACCACCTGCGCGCTCTTTACGCCCAATAATTCCG
+
FFFFFFFFFFFFFFFFFFFFFFFFFFFFFFFFFFFFFFFFFFFFFFFFFFFFFFFFFFFFFFFFFFFFFFFFFFFFFFFFFFFFFFFFFFFFFFFFFFFFFFFFFFFFFFFFFFFFFFFFFFFFFFFFFF:FFFFFFFFFFFFFFFFFFFFFFFFFFF,FFFFFFFFFFFFFFFFFFFFFFF,FFFFFFFFFFFFFFFFFFFFFFFFFFFFFFFFFFFFFFFFF,FFFFFFFFFFFFFFFFF:FFF,FFF,
@A00769:42:HV3CFDRXX:1:2101:20925:2033 2:N:0:TCCTGGTTGT+TGCCGGTCAG
GGACTACCGGGGTTTCTAATCCTGTTTGCTACCCACACTTTCGAGCCTCAACGTCAGTTACAGTCCAGAAAGCCGCCTTCGCCACTGGTGTTCTTCCATATATCTACGCATTTCACCGCTACACATGGAGTTCCACTTTCCTCTACTGCACTCAAGTCATCCAGTTTCCAAAGCAATTCCTCAGTTGAGCTGAGGGCTTTCACTTCAGACTTAAATAACCGTCTGCGCTCGCTTTACGCCCAATAAATCCG
+
FFFFFFFFFFFFFFFFFFFFFFFFFFFFFFFFFFFFFFFFFFFFFFFFFFFFFFFFFFFFFFFFFFFFFFFFFFFFFFFFFFFFFFFFFFFFFFFFFFFFFFFFFFFFFFFFFFFFFFFFFFFFFFFFFFFFFFFFFFFFFFFFFFFFFFFFFFFFFFFFFFFFFFFFFFFFFFFFF:FF:FFFFFFFF,FF:FFFFFFFFFFFFFFFFFFFFFFFFFFF::FFF,FFFFF,FFFFF:FFFFFFFFFFF:F
@A00769:42:HV3CFDRXX:1:2101:30852:2033 2:N:0:TCCTGGTTGT+TGCCGGTCAG
GGACTACGGGGGTTTCTAATCCTGTTTGCTACCCACACTTTCGAGCCTCAACGTCAGTTACAGTCCAGAAAGCCGCCTTCGCCACTGGTGTTCTTCCATATACCTACGCATTTCACCGCTACACATGGAGTTCCACTTTCCTCTACTGCACTCAAGTCATCCAGTTTCCAAAGCAATTCCTCAGTTGAGCGGAGGGCTTTCACTTCAGACTTAAATAACCGTCTGCGCTCGCTTTACGCCCAAGAAAACCG
+
FFFFFFFFFFFFFFFFF,FFFFFFFFF:FF:FFFFFFFFFFFFFFFFFFFFFFFF:FFFF:F:FFFFFFFFFFFFFFFFFFFFFFFFF:FFFFF:FFF,:FFFFFFFFFFFF,FFFF:F:FFFF,FFF,FFFF:FF,FFFFFFFFFFFFFFFFF:FFFFFFFFFFF:FF,F,:FFFFFFF,F,FFF:F:::,F::FFFFFFFFFFF::FFF,FFFFF:FF::FF,FF,,FFFF,:F,FFF:FF,FF:,F:,
@A00769:42:HV3CFDRXX:1:2101:29297:2190 2:N:0:TCCTGGTTGT+GGCCGGTCAG
GGACTACAAGGGTATCTAATCCTGTTTGCTACCCACACTTTCGAGCCTCAACGTCAGTTACAGTCCAGAAAGCCGCCTTCGCCACTGGTGTTCTTCCATATATCTACGCATTTCACCGCTACACATGGAGTTCCACTTTCCTCTACTGCACTCAAGTCATCCAGTTTCCAAAGCAATTCCTCAGTTGAGCTGAGGGCTTTCACTTCAGGCTTAAATAACCGTCTGCGCTCGCTTTACGCCCAATAAATCCG
+
FFFFFFFFFFFFFFFFFFFFFFFFFFFFFFFFFFFFFFFFFFFF:FFFFFFFFFFFFFFFFFFFFFFFFFFFFFFFFFFFFFFFFFFFFFFFFFFFFFFFFFFFFFFFFFFFFFFFFFFFFFFFFFFFFFFFFFFFFFFFFFFFFFFFFFFFFFFFFFFFFFFFFFFFFFFFFFFFFFFFFFFFFFFFFFFFFF:FFFFFFFF:FFFFF:::FFFFFFFF,:FFFFFFFF:FFFFFF,FFFF:F:FFFFF,
@A00769:42:HV3CFDRXX:1:2101:2275:2237 2:N:0:TCCTGGTTGT+TGCCGGTCAG
GGACTACGGGGGTATCTAATCCTGTTTGCTACCCACACTTTCGAGCCTCAACGTCAGTTACAGTCCAGAAAGCCGCCTTCGCCACTGGTGTTCTTCCATATATCTACGCATTTCACCGCTACACATGGAGTTCCACTTTCCTCTACTGCACTCAAGACATCCAGTTTCCAAAGCAATTCCTCAGTTGAGCTGAGGGCTTTCACTTCAGACTTAAATAACCGACTGCGCTCGCTTTAAGCCCAATAAATCCG
+
FFFFFFFFFFFFF:FFFFFFFFFFFFFFFFFFFFFFFFFFFF:F:FFFFFF:FFFFFFFFFFFFFFFF,FFFF:FFFFFFFFFF,FFFFFFFFFFF::FFFFFFFF:FFFFFFFFFFFFFFFFFFF,FFFFFFFFF,,FFFFFFFFFF:FFFFF:F,FF,FFFFF:FFFFF:FFF:FF,FFFFFFFFFFF,FFF:,::FFFFFFFFFFFFF:FFF:FFFF,,FFFF:FFF,FF,FF,,,FFFFFFFFFFF:
@A00769:42:HV3CFDRXX:1:2101:21658:2237 2:N:0:TCCTGGTTGT+TGCCGGTCAG
GGACTACACGGGTATCTAATCCTGTTTGCTCCCCACGCTTTCGTGCCTCAGTGTCAGTTACAGTCCAGTAAGCCGCCTTCGCCACTGGTGGTCCTCCTAATATCTACGCCTTTCACCGCTACACTAGGAATTCCGCTTACCTCTCCGGCAGTCCAGTCAAATAGTTTCCAGAGCAGTCCGGGGGGTGGGCCCCCGCCTTTCACTCCAGACTTACTTCCCCGACTACGCTCCCTTGTCACCCAGTAACTCCG
+
FFFFFFFFFFFF:F,F:FFFFFFFFFFFFFFFFFF,F,F:F,FFFF:FFFFF:FFFFFFFFFFFFFFFFFFF:FF:FFFFFFFFFFFF:FFFF,:F:FFFF:F:F,:FFF,F::FF:FFF,:F:FFFFFF,F:FF,:FF::F:,F,,,F:,::F:F::FFFF:::FF:FFF,FF,:FFFFFFFF,,F:F:FFFF:FFF,:FFFFFFF,,F:FFFF:F,FFF,,FF:FFFFF:F:,,FF:F::F:,,,FF,F
@A00769:42:HV3CFDRXX:1:2101:31078:2237 2:N:0:TCCTGGTTGT+TGCCGGTCAG
GGACTACAGGGGTTTCTAATGATTACCGCGGCGGCTGACAC
+
FFFFFFFFFFFFFFFFFFFFF:FFFFFFFFFFFFFFFFFFF
@A00769:42:HV3CFDRXX:1:2101:15564:2268 2:N:0:TCCTGGTTGT+TGCCGGTCAG
GGACTACTAGGGTTTCTAATCCTGTTTGCTCCCCACGCTTTCGCGCCTCAGTGTCAGTTGCAGACCAGGAAGCCGCCTTCGCCACTGGTGTTCCTCCATATCTCTACGCATTTCACCGCTACACATGGAATTCCACTTCCCTCTTCTGCACTCAAGTCAACCAGTTTCCAATGACCCTCCACGGTTAAGCCGTGGGCTTTCACATCAGACTTAATTAACCACCTGCGCGCTCTTTACGCCCAATAATTCCG
+
:FFFFFFFFFFFFFFFFFFFFFFF,FFFFFFFFFFFFFFFFFFFFFFFFFFFFFFFFFFFFFFFFFFFFF:FFFFFFFFFFFFFFFFFFFFFFFFFFFFFFFFFFFFFFFFFFFFFF:FFFFFF:FFFFFFFFFFFFFFFFFF:FFFFFFFFFFFFFFFFFFFFFFFFFFFF,FFFFFFFFFFFFFFF:FFF,FFFFFFFFFFFFFFFFF:F,FFFFFFFFFF,FFFFFFFFF,FFF,FFFFFFFFF,F,:
@A00769:42:HV3CFDRXX:1:2101:9471:2300 2:N:0:TCCTGGTTGT+TGCCGGTCAG
GGACTACGAGGGTTTCTAATCCTGTTTGCTACCCACACTTTCGAGCCTCAACGTCAGTTACAGTCCAGAAAGCCGCCTTCGCCACTGGTGTTCTTCCATATATCTACGCACTTCACCGCTACACATGGAGTTCCACTTTCCTCTACTGCACTCAAGTCATCCAGTTTCCAAAGCAATTCCTCAGTTGAGCTGAGGGCTTTCACTTCAGACTTAAATAACCGTCTGCGCTCGCTTTACGCCCAATAAATCCG
+
FFFFFFFFFFFFFFFFFFFFFFFFFFFFFFFFFFFFFFFFFFFFFFFFFFFFFFFFFFFFFFFFFFFFFF:FFFFFFFFFFFFFFFFFFFFFFFFFFFFFFFFFFFFFFF:FFFFFFFFFFFFFFFFFFFFFFF:FFFFFFFFFFFFFFFFFFFFFFFFFFFFFFFFFFFFFFFF,FFFFFFFFFFFFFFFFF:FFFFFFFFFF:FF:FFFFFF,FFFFF:,FFFF,FFF:FFFFFFFFFFFFFFFFFFF:
@A00769:42:HV3CFDRXX:1:2101:18114:2300 2:N:0:TCCTGGTTGT+TGCCGGTCAG
GGACTACTGGGGTTTCTAATCCTGTTTGCTACCCACACTTTCGAGCCTCAACGTCAGTTACAGTCCAGAAAGCCGCCTTCGCCACTGGTGTTCTTCCATATATCTACGCATTTCACCGCTACACATGGAGTTCCACTTTCCTCTACTGCACTCAAGTCATCCAGTTTCCAAAGCAATTCCTCAGTTGAGCTGAGGGCTTTCACTTCAGACTTAAATAACCGTCTGCGCTCGCTTTACGCCCAATAAATCCG
+
FFFFFFFFFFFFFFFFFFFFFFFFFFFFFFFFFFFFFFFFFFFFFFFFFFFFFFFFFFFFFFFFFFFFFFF:FFFFFFFFF:FFFFFFFFFFFFFFFFFFFFFFFFFFFFFFFFFFFFFFFFFFFFFFFFFFFFFFFFFFFFFFFFFFFFFFFFFFFFFFFFFFFFFFFFFFFFF:FFFFFFFFFFF:FFFFFFFFFFFFFFFF:FFFFFFFF::,:FFF,FFF:FFFFFFFFFFFF:FFFF:FFFFFFF:
@A00769:42:HV3CFDRXX:1:2101:7798:2315 2:N:0:TCCTGGTTGT+TGCCGGTCAG
GGACTACTCGGGTATCTAATTACCGCGGCTGCTGACAC
+
FFFFFFFFFFFFFFFFFFFFFFFFFFFFFFFFFFFFFF
@A00769:42:HV3CFDRXX:1:2101:21685:2347 2:N:0:TCCTGGTTGT+TGCCGGTCAG
GGACTACACGGGTATCTAATCCTGTTTGCTCCCCACGCTTTCGTGCCTCAGTGTCAGTTACAGTCCAGTAAGCCGCCTTCGCCACTGGTGTTCCTCCTAATATCTACGCATTTCACCGCTACACTAGGAATTCCGCTTACCTCTCCTGCACTCCAGTCAAATAGTTTCCAGAGCAGTCCGGGGGTTGGGCCCCCGCCTTTCACTCCAGACTTACTTCACCGTCTACGCTCCCTTTACACCCAGTAAATCCG
+
FFFFF:FFFFFFFFFFFFFFFFFF,F:FFFFFFFFFFFFFFFFFFFF:FFFFFFFFFFFFFFF,FFFF:FFFFFFFFFFFF:FFF:,F:FFFFFFFFFF:FFFFFFFFFFFFFFFFFFFFFFFF:FFFFFF:FFFFFFFFFFFFF:FFFFF:::,F,:FFF:FFF,FFFFFFFFFFFFFFFFFFFFFFFFFFFF,FFFF:FFFFF,FFFFFFFFF::F:F,:FFFF,FFFFFF,,FFFFFFF,:FFFFF,,
@A00769:42:HV3CFDRXX:1:2101:16740:2362 2:N:0:TCCTGGTTGT+TGCCGGTCAG
GGACTACGGGCGTTTCTAATCCTGTTTGCTACCCACACCTTCGATCATCAACGTAAGTTACAGTCCAGAAAGCCGCCTTCGCCACTGATGTTCTTCCATAAATATACGCAATACACCGCTACACAAGGATTTCCACTTACCTCTACTGAACTCAAGTCATCAACTTTCCAAAGCAATTCCTCAGTTAAGCACAGGGATTACACAACAGACTAAAATAACCATCTTCGCTCCCTTTACGCCAAATAAATACG
+
,FFFFFF::F,F,::,F:FF:FF,:FF,FFFFFFF,FFF,FFFF,:,,FFFF,F,F,FFFFF:F,,FFFFFFFF,FFF,FF,FFFFF,,FF,FF,F,F,F,F,:FFF,FF:FF,FFFFFFFFFFF,,,F,,,,F:F,:,FF:FFFF,F,:FFFFF,,FFFF,F,,,F:,F,:FFFFFF,F:FF,,F,F:F:,F,F:,,F,,:FF,F:,,F,FFFF,F,F:,,F,,:,FFF,:F,,:F,FF,,:FFFF,FF,
@A00769:42:HV3CFDRXX:1:2101:24514:2362 2:N:0:TCCTGGTTGT+TGCCGGTCAG
GGACTACTAGGGTTTCTAATTACCGCGGCGGCTGACACCTGTCTCTTAACCATCTGACGCTGCCGACGATGCCGGTCAGGTGTAGATCTCGGTGGTCGCCGTATCATTAAAAAAGGGGGGGGGGGGGGGGGGGGGGGGGGGGGGGGGGGGGGGGGGGGGGGGGGGGGGGGGGGGGGGGGGGGGGGGGGGGGGGGGGGGGGGGGGGGGGGGGGGGGGGGGGGGGGGGGGGGGGGGGGGGGGGGGGGGGGGGG
+
FFFFFFFFFFFFFFFFFFFFFFFFFFFFFFFFFFFFFFFFFFFFFFFFFFFFFFFF:FFFFFFFFFFFFFFFFFFFFFFFFFFFF:FFFFFFFFFFFFFFF:FFFFFFFFFFF,FFFFFFFFFFFFFFFFFFFFFFFFFFFFFFFFFFFFFFFFFFFFFFFFFFFFFFFFFFFFFFFFFFF:FFFFFFFFFFFFFFFFFFFFFFFFFFFFFFFFFFFFFFFFFFFFFFFFFFFFFFFFFFFFFFFFFFFFF
@A00769:42:HV3CFDRXX:1:2101:2627:2440 2:N:0:TCCTGGTTGT+TGCCGGTCAG
GGACTACGCGGGTATCTAATCCTATTTGCTCCCCGCGCTTTCGTGCCTGAGCGTCAGTTTCAGTCCAGGCGGCCGCCTTCGCCACTGGTGCTCTTCCATATCTCTACGCATTTTACCGCTACGCATGGAGTTCCACCGCCCTCTCCTGCTCTCTAGCCCGCCAGTTTCCAGAGCCTGTACCGGTTGAGCCGGTACCTTTCACTCCAGACTTAGCAGGCCGCATACGCACCCTATACGCCCAATCATTCCGG
+
:FFFFFFFFFFFFFFFFFFFFFFFFFFFFFFFFF,FFFFFFFFFFFFFFFFFFFFFFFF:FFFFFFFFFFFFFFFFFFFFFFFFFFFFFFFFFFFFFFFFFFFFFFFFFFFFF:FFFFFF:FFFFFFFFFFFFFFFFFFFFFFFFFFFF:FFFFFFFFFFFFFFFFFFFFFFFF:FFFFFF:F,FFFFFFFFFFFFF:F:F:FFFFFFFFFFF,FFFFFFF,,:F,FFFFF,,FFF:FFFFFF,:FFF,F:
@A00769:42:HV3CFDRXX:1:2101:6949:2440 2:N:0:TCCTGGTTGT+TGCCGGTCAG
GGACTACTGGGGTTTCTAATTACCGCGGCGGCTGGCAC
+
FFFFFFFFFFFFFFFFFFFFFFFFFFFFFFFFFFFFFF
@A00769:42:HV3CFDRXX:1:2101:17246:2456 2:N:0:TCCTGGTTGT+TGCCGGTCAG
GGACTACGGGGGTTTCTAATCCTGTTTGCTACCCACACCTTCGAGCCTCAACGTCAGTTACAGTCCAGAAAGCCGCCTTCGCCACTGGTGTTCTTCCATATATCTACGCATTTCACCGCTACACATGGAGTTCCACTTTCCTCTACTGCACTCAAGTCATCCAGTTTCCAAAGCAATTCCTCAGTTGAGCTGAGGGCTTTCACTTCAGACTTAAATAACCGTCTGCGCTCGCTTTACGCCCAATAAATCCG
+
FF:FF,FFFFFFFFFFFFFFFFFF:FF:FF:FFF:F:FFFFFFFFFFFFFFFFFFFFFFFFFFFFFFFFFFFFFFFFFFFFFFFF:FFFFFF:FFFFFFFFFFFF:FFFFFFFFFFFFFFFFFFFFFFFFFFFFFFFFFFFFFFFFFFFFFFFF:FFFFFFFFFFFFFFFFFFFF:FFFFFFFFFFFFFFFFFFFFFFFFFFFFFFFFFFFFFFFFF,,F,:F:FFFFFFFFFFFFF:FFFFF,FFFF:F,
@A00769:42:HV3CFDRXX:1:2101:16161:2487 2:N:0:TCCTGGTTGT+TGCCGGTCAG
GGACTACGGGGGTTTCTAATCCTGTTTGCTACCCACACTTTCGAGCCTCAACGTCAGTTACAGTCCAGAAAGCCGCCTTCGCCACTGGTGTTCTTCCATATATCTACGCATTTCACCGCTACACATGGAGTTCCACTTTCCTCTACTGCACTCAAGTCATCCAGTTTCCAAAACAATTCCTCAGTTGAGCTGAGGGCTTTCACTTCAGACTTAAATAACCGACTGCGCTCGCTTTACGCCCAATAAATCCG
+
FFFFFFFFFFFFFFFFFFFFFFFFFFFFFFFFFFFFFFFFFFFFFFFFFFFFFFFFFFFFF,FFFFFFFFFFFFFFFFFFFFFFFFFFFFFFFFFFFFFFFFFFFFFFFFFFFFFFFFFFFFFFFFFFFFFFFFFFFFFFFFFFFFFFFFFFF:FFFFFFFFFFFFFFFFFFFFFFFFFFFFF:FFFFFFFFFFFFFFFFFFFFFFFFFFFFFF,FFFFFF,FFFFFFFFFFFFFFF,FFFFFFFFFFFF,
@A00769:42:HV3CFDRXX:1:2101:18738:2503 2:N:0:TCCTGGTTGT+TGCCGGTCAG
GGACTACAAGGGTTTCTAATCCTGTTTGCTACCCACACTTTCGAGCCTCAACGTCAGTTACAGTCCAGAAAGCCGCCTTCGCCACTGGTGTTCTTCCATATATCTACGCATTTCACCGCTACACATGGAGTTCCACTTTCCTCTACTGCACTCAAGTCATCCAGTTTCCAAAGCAATTCCTCAGTTGAGCTGAGGGCTTTCACTTCAGACTTAAATAACCGTCTGCGCTCGCTTTACGCCCAATAAATCCG
+
FFFFFFFFFFFFFFFFFFFFFFFFFFFFFFFFFFFFFFFFFFFFF:FFFFFFFFFFF,FFFFFFFFFFFFFFFFFFFFFFFF:FFFFF:FFFFFFF,FFFFFFFFFFFFFFFF:FFFFFFFFFFFF:FFFFFFFFFFFF:F,FFFFFFFFFF:FFFFFFFFFFFFF:FFFFFFFFFF,FF:FFFF:FFF:FF:FFFFFFFFFFFFF:,FFFFFF:FF:FF,,FF,,FFFFFFFFFFF:FFFFFFFF,FFF:
@A00769:42:HV3CFDRXX:1:2101:14172:2519 2:N:0:TCCTGGTTGT+TGCCGGTCAG
GGACTACCGGGGTATCTAATCCTGTTTGCTCCCCACGCTTTCGAGCCTCAACGTCAGTCATCGTCCAGTAAGCCGCCTTCGCCACTGGTGTTCCTCCTAATATCTACGCATTTCACCGCTACACTAGGAATTCCACTTACCTCTCCTGCAATCTAGTCTAACAGTTTCAAAAGCAGTCCCGGAGTTGAGCCCCGGGCTTTCACTTCTGACTAGCCAAACCGCCTACGCTCCCTGTACACCCCGGAAGTCCG
+
FFFFFFFFFFFF:,FFFFFFFFFFFFFFFFFFFFFFFFFFFFFF:FFFFFFFFFFFFFF,FFFFFFFFFFFFFFFFFFFFFFFFFFF:FF:F:FFFFFFFFFFF:FF,FFF:FFFFFFFFFFFF:,FFFF::FFFFFFFF::F,:FF:F:F:FFF:,F,FFFFFFF,FFFFFF,,F:FFFFFFF:,FFF:,F,FFFF,,,F,FFFFFF,FF,:F:FF,,::FFF,,,:FFF,:,F,:F,F:,F,,,,,F:,
@A00769:42:HV3CFDRXX:1:2101:15872:2550 2:N:0:TCCTGGTTGT+TGCCGGTCAG
GGACTACTAGGGTTTCTAATCCTGTTTGCTACCCACACTTTCGAGCCTCAACGTCAGTTACAGTCCAGAAAGCCGCCTTCGCCACTGGTGTTCTTCCATATATCTACGCATTTCACCGCTACACATGGAGTTCCACTTTCCTCTACTGCACTCAAGTCATCCAGTTTCCAAAGCAATTCCTCAGTTGAGCTGAGGGCTTTCACTTCAGACTTAAATAACCGTCTGCGCTCGCTTTACGCCCAATAAATCCG
+
FF:FFFFFFFFFFFFFFFFFFFFFFFFFFFFFFFFFFFFFFFF:FFFFFFFFFFFFFFFFF:FFFFFFFFFFFFFFFFFFFFFFFFFFFFFFFFFFFFFFFFFFFFFFFFFFFFFFFFFFFFFFFFFFFFFFFFFFFFFFFFFFFFFFFFFFFFFFFFFFFFFFFFFFFFFFFFF,FFFFFFF:FFFFFFF:FFFFFFFFFFFFFF:FFFFFF:FFFFFFF:F:FFFFFF:FFFFFF,FFFF::FFF:FF:
@A00769:42:HV3CFDRXX:1:2101:30083:2550 2:N:0:TCCTGGTTGT+TGCCGGTCAG
GGACTACGAGGGTATCTAATCCTGTTTGCTACCCACACTTTCGAGCCTCAACGTCAGTTACAGTCCAGAAAGCCGCCTTCGCCACTGGTGTTCTTCCATATATCTACGCATTCACCGCTACACATGGAGTTCCACTTTCCTCTACTGCACTCAAGTCATCCAGTTTCCAAAGCAATTCCTCAGTTGAGCTGAGGGCTTTCACTTCAGACTTAAATAACCGTCTGAGCTCGCTTTACGCCCAATAAATCCGG
+
FFFFFFFFFFFFFFFFFFFFFFFFFFFFFFFFFFFFFFFFFFFFFFFFFFFFFFFFFFFFFFFFFFFFFFFFFFFFFFFFFFFFFFFFFFFFFFFFFFFFFFFFFFFFFFFFFFFFFFF,FFFFFFFFFFFFFFFFFFFFFFF:FFFFFFFF:FF:F:FFFFFFFFFFF:F:FFF:FF:FFFFFFF:FFFFFFFFF,F:FFFFFF:F:FFFF,FFFFF:F,FFF,F::F,FF:F:F:FFFF::,FFFFF:,
@A00769:42:HV3CFDRXX:1:2101:12518:2566 2:N:0:TCCTGGGTGT+TGCCGGTCAG
GGACTACGGGGGTATCTAATCCTGTTTGCTACCCACACTTTCGAGCCTCAACGTCAGTTACAGTCCAGAAAGCCGCCTTCGCCACTGGTGTTCTTCCATATATCTACGCATTTCACCGCTACACATGGAGTTCCACTTTCCTCTACTGCACTCAAGTCATCCAGTTTCCAAGGCAATTCCTCAGTTGAGCTGAGGGCTTTCACTTCAGACTTAAATAACCGTCTGCGCTCGCTTTACGCCCAATAAATCCG
+
FFFFFFFFFFFFFFFFFFFFFFFFFFFFFFFFFFFFFFFFFFFFFFFFFFFFFFFFFFFFFFFFFFFF:FFFFFFFFFFFFFFFFFFFFFFFFFFFFFFFFFFFFFFFFFFFFFFFFFFFFFFFFFFFFFFFFFFFFFFFFFFFFFFFFFFFFFFFFFFFFFFFFFFFFFFFFFFF:FFFFFFFFFFFFFFFFFFFFFFFF:FFFFFFFFFFF:FFF:FFF,FFFFFFFF,FFFFFF,FFFFFFFFFFFF,
@A00769:42:HV3CFDRXX:1:2101:9742:2581 2:N:0:TCCTGGTAGT+TCCCGGTCAG
GGACTACAGGGGTTTCTAATCCTGTTTGCTACCCACACTTTCGAGCCTCAACGTCAGTTCCAGTCCAGAAAGCCGCCTTCGCCACTGGTGTTCTTCCATATGTCTACGCATTTCACCGCTACACATGGAGTTCCACTTTCATCTACAGCACTCAAGTCATCCAGTTTCCAAAGCACTTCCACAGTTAAGCTCACGGATTTCACTACAGAATTAACTAACCGACTGCCCTCGCTTTACGCCCAATAAATCCG
+
FFFFFFFFFFFFFFFFFF:FFFFFF:FFFFFFFFFFFF,FFFFFFF,FFFFF:FFFFFF,FF,FFFFFFFFFF,FFFFFFFF,FF,FF,FFFFFFF:FFFFFFFFFFFFFFFFFFFFFFFFFFF:,:F,FFFFF,FFF,F,FF:F:,:FFFFFFFFFF:,FFFFFFFF,,FFFFF,,,FF,FF,FF,F:FF,F,,,,FFF::FF:,F:,:F,FFFF:,FF,:,,,F,,,F,,FF,FF,FF::FFFFF,FFF
@A00769:42:HV3CFDRXX:1:2101:1868:2597 2:N:0:TCCTGGTTGT+TGCCGGTCAG
GGACTAACGAGGGTTTCTAATCCTGTTTGCTACCCACACTTTCGAGCCTCAACGTCAGTTACAGTCCAGAAAGACGCCTTCGCCACTGGTGTTCTTCAATATATCTACGCATTTCACCGATACACATGGAGTTCCACTTTCATCTACTGCACTCAAGTCATCCAGTTTCCAAAGCAATTCCTCAGTTGAGCTGAGGGCTTTCACTTAAGACTTAAATAACGGACTGCGCTCGCTTTCCGCCCATTATATCG
+
FFFFFFFFF,FFF:FF:FF::F:F,FFFFFF:FFFF:FFFFFF:FF::FF,FF:FF,FFFFFFFFFFFF,FFF,FFF,F:FFFFFFFF:FFF:FFFF,FFFFF:,,FFFFFFF,FFFF:,:FFFFFFFFFFFF,F,F,FFF,FF,FFFF,FF:FFF,F,FFF:FF,,,:FF:FFFFFFFFFFFFFF:FF:F:FFFF,:,FFFFFF::,FFFF,FF,FF:F,,,FF,FFFFFFF,,F::FFF:F,F,,FFF,
@A00769:42:HV3CFDRXX:1:2101:23475:2597 2:N:0:TCCTGGTTGT+TGCCGGTCAG
GGGGGGGGGGGGGGGGGGGGTTGACGAGGGGGAGGAGAAAAGAGGAGAAGAAAAAGAGAAAGAAACGACAAAGAAGAACCCAGGAAGAGAGAGGGGGGGGGGGGGGAGGGGGAGGAGGGAGGGGGGGGGGGGGGGGGGGGGGGGGGGGGGGGGGGGGGGGGGGGGGGGGGGGGGGGGGGGGGGGGGGGGGGGGGGGGGGGGGGGGGGGGGGGGGGGGGGGGGGGGGGGGGGGGGGGGGGGGGGGGGGGGGG
+
FF:FFF:FFFFFFFF,,F,::,,:,,,,,:,:,::,,,,,,,:,,,,,,,F:FFF,F,,,,,,::,,:,,,,,,,,,,,,,,,F,,,,,,,,,F,,,:::::,:,,,::,,,,,,::,,,F,:FFFFFFFFFFFFFFFFFFFFFFFFFFFFFFFFFFFFFFFFFFFFFFFFFFFFFFFFFFFFFFFFFFFFFFF:FFFFFFFFFFFFFFFFFFFFFFFF:FFFFFFFFFFFFFFFFFFFFFFFFFFFFFFF
@A00769:42:HV3CFDRXX:1:2101:30282:2613 2:N:0:TCCTGGTTGT+TGCCGGTCAG
GGACTACGAGGGTTTCTAATCCTGTTTGCTCCCCACGCTTTCGGGCCTCAGCGTCAGTTATCGTCCAGTAAGCCGCCTTCGCCACTGGTGTTCCTCCTAATATCTACGCATTTCACCGCTACACTAGGAATTCCGCTTACCTCTCCGACACTCCAGTCCGCCAGTTTCCAATGCACTCCCGGGGTTGAGCCCCGGGTTTTCACATCAGACTTGGCAGACCGCCTACGCTCCCTTTACACCCAGTAAATCCG
+
FFFFFFFFFFFFFFFFFFFFFFFFFFFFFFFFFFFFFFF,FFFFFFFFFFFFFFFFFFFFFFFFFFFFFFFFFFFFFFFFFFFFFFFFFFFFFFFFFF:FFFFFFFFFFFFFFFFFFFF:FF:F:FFFF:FFFFFFFFFFFFFFFFFFFFFFFFFFFFFFFFFFFFFFFF:FFFFFFFFFFFFFF:FFFFFFFFFFF,FFFFF,FFFFFFFFFFFF,FFFFFF,FFFFFFFF:FFFFFFFFFFFFFFFFF:
@A00769:42:HV3CFDRXX:1:2101:15555:2628 2:N:0:TCCTGGTTGT+TGCCGGTCAG
GGACTACTAGGGTTTCTAATCCTGTTAGCTCCCCACGCTTTCGCGCCTCAGTGTCAGTTGCAGACCAGGAAGCCGCCTTCGCCACTGGTGTTCCTCCATATCTCTACGCATTTCACCGCTACACATGGAATTCCACTTCCCTCTTCTGCACTCAAGTCAACCAGTTTCCAATGACCCTCCACGGTTAAGCCGTGGGCTTTCACATCAGACTTAATTAACCACCTGCGCGCTCTTTACGCCCAATAATTCCG
+
,:FFFFFFF,F:,,,FFFFFFF:FFF,,FFFF,FFFF:FFFF:FF,F::F,FFFFFFFF:,F:,FFFFFFF,FF:FFFFFF,FFFFF::FF,FF,,FF:,F:,F,FFFFFFFFFFFF,FFFF:FF::,F:FFF:F,,FFF,FF,FFF,:FFFF:,,:,FFF,FFFF:FFFFF,:FFF,F:FF,F,FFF,FFFF,FFFFFFF:FF:FFFFFFFF:,F::FFF:,F::F,F::FFF,,,:F:FF:,:FF,,,F
@A00769:42:HV3CFDRXX:1:2101:19840:2628 2:N:0:TCCTGGTTGT+TGCCGGTCAG
GGGGGGGGGGGGGGGGGGGTTTAAAGGAGAAGGAGGAACCCGAAGAAAAGAAAAAAAAAAAAACACGCCCACCACAAAAAAAAGCAAGAGAAAAAAAGCGGGGAGGAAGGATCAAAAAAGGGGGGGAGGGGGGGGGGGGGGGGGGGGGGGGGGGGGGGGGGGGGGGGGGGGGGGGGGGGGGGGGGGGGGGGGGGGGGGGGGGGGGGGGGGGGGGGGGGGGGGGGGGGGGGGGGGGGGGGGGGGGGGGGGGG
+
F:F:::::,,FF:F,,:,,,,,,F,,,F,,,,,,:,,:,,,,,,,,,:,,FF:,:,,F::,:,,,,,,,,,,,F,:,,F:,,,:,,,,,,F:,,,,,,,:,,,,,,,,,F:,,,,,:,,,:,,:,,,,FF,FFFF,:FFF:FFFF:FFFF:FFFFFFFFFFFFFFFFFFFFFFFFFFFFFFFFFFFFFFFFFFFFFFFFFFFFFFFFFFFFFFFFFFFFFFFFF,FFF:F:FFFFFFFFFFFFFFFFFFFF
@A00769:42:HV3CFDRXX:1:2101:26512:2628 2:N:0:TCCTGGTTGT+TGCCGGTCAG
GGACTACCGGGGTATCTAATCCTGTTCGCTCCCCACGCTTTCGAGCCTCAGCGTCAGTTACAGACCAGAGAGCCGCCTTCGCCACTGGTGTTCCTCCATATATCTACGCATTTCACCGCTACACATGGAATTCCACTCTCCTCTCCTGCACTCAAGTCTACCAGTTTCCAATGCATACAATGGTTGAGCCACTGCCTTTTACACCAGACTTAATAAACCACCTGAGCTCGCTTTACGCCCAATAAATCCGG
+
FFFFFFFFFFFFFFFFFFFFFFFFFFFFFFFFFFFFFFFFFFFFFFFFFFFFFFFFFFFFFFFFFFFFFFFFFFFFFFFFFFFFFFFFFFFFFFFFFFFFFFFFFFFFFFFFFFFFFFFFFFFFFFFFF,FFFFFFFFFFFFFFFFFFFFFFFFFFFFFFFFFFFFFFFFFFFFFFFFFFFFFFFFFFFFF:FFFFFFFFFFFF:FFFFFFFFFFFFFF:F,FF,FF,F:FFFFFFFFFFF:F,:,FFF:F
@A00769:42:HV3CFDRXX:1:2101:19054:2644 2:N:0:TCCTGGTTGT+TGCCGGTCAG
GGACTACGAGGGTATCTAATCCTGTTTGCTACCCACACTTTCGAGCCTCAACGTCAGTTACAGTCCAGAAAGCCGCCTTCGCCACTGGTGTTCTTCCATATATCTACGCATTTCACCGCTACACATGGAGTTCCACTTTCCTCTACTGCACCCAAGTCATCCAGTTTCCAAAGCAATTCCTCAGTTGAGCTGAGGGCTTTCACTTCAGACTTAAATAACCGTCTGCGCTCGCTTTACGCCCAATAAATCCG
+
FFFFFFFFFFFFFFFFFFFFFFFFFFFFFFFFFFFFFFFFFFFFFFFFFFFFFFFFFFFFFFFFFFFFFFFFFFFFFFFFFFF:FFFFFFFFFFFFFFFFFFFFFFFFFFFFFFFFFFFFFFFFFFFFFFFF:F,FFFFFFFFFFFFFFFFFF:FFFFFFFFFFFFFFFFFFFFFF,FFFFFFFFFFFFF:FFFFFFF,FFFFFFF,FF,FFFFFFFFFFF:FFFF,FFFFF:FFFF,F:,:,FFFFFFF:
@A00769:42:HV3CFDRXX:1:2101:3468:2675 2:N:0:TCCTGGTTGT+TGCCGGTCAG
GGACTACACGGGTTTCTAATCCTGTTTGCTACCCACACTTTCGAGCCTCAACGTCAGTTACAGTCCAGAAAGCCGCCTTCGCCACTGGTGTTCTTCCATATATCTACGCATTTCACCGCTACACATGGAGTTCCACTTTCCTCTACTGCACTCAAGTCATCCAGTTTCCAAAGCAATTCCTCAGTTGAGCTGAGGGCTTTCACTTCAGACTTAAATAACCGTCTGCGCTCGCTTTACGCCCAATAAATCCG
+
FFFF:FFFFFFFF:FFFFFFFFFFFFFFFFFFFFFFFFFFFFFF:FFFFFFFFFFFFFFFFFFFFF:FFFFFFFFFFFFFFFFFFFFFFFFFFF:FFFFFFFFFFFF:FF:FFFFFFFFFFFFFFFFFFFFFFFFFFFFFFFFFFFF,FFFFF:FFFFFFFFFFFFFFFF:FFFFFF:FFFF:FFFFFFFF:FF:FFFF:F:FFFFFF:FFFFFFFFFFF:,FFFFFFFFFFFFFFF,FFFFF:FFFFF,F
@A00769:42:HV3CFDRXX:1:2101:9498:2691 2:N:0:TCCTGGTTGT+TGCCGGTCAG
GGACTACCCGGGTATCTAATACTGTTTGCTACCCACACTTTCGAGCCTCAACGTCAGTTACAGTCCAGAAAGCCGCCTTCGCCACTGGTGTTCTTCCATATATCTACGCATTTCACCGCTACACATGGAGTTCCACTTTCCTCTACTGCACTCAAGTCATCCAGTTTCCAAAGCAATTCCTCAGTTGATCTGAGGGCTTTCACTTCAGACTTAATTAACCGTCTGCGCTCGCTTTACGCCCAATAAATCCG
+
FFFF:F,FF,:FFF:FFF:,,F,,::FFFFFF,,FF:,F,:FFFFFFFFF::FFFF:,:,FFFFFFF,FFFFFFF,FFFF,,,FF,FF::FFFFFF:FFFFFFFF:FFFFFF:FFF,F,FFFFFFF,:FFFFFFFFF:F:,FFFFFFFFFFFFFFFF:F:F,F,FFFFFFFF,FFFFFFF:,:FFFFF,,FF,F,,FFFFF,FFFFFFFFFFFF,:FF,F::FFFFF,FF,FFFFF,,:FF,F:F,FFF,F
@A00769:42:HV3CFDRXX:1:2101:26684:2769 2:N:0:TCCTGGTTGT+TGCCGGTCAG
GGACTACCGGGGTTTCTAATCCTGTTTGCTCCCCACGCTTTCGTGCATGAGCGTCAGTGTTGACCCAGGGGGCTGCCTTCGCCATCGGTGTTCCTCCACATCTCTACGCATTTCACTGCTACACGTGGAATTCCACCCCCCTCTGCCACACTCGAGTTATGCAGTCACAAGCGCAGTTCCCAGGTTAAGCCCGGGGATTTCACACCTGTCTTACATAACCGCCTGCGCACGCTTTACGCCCAGTAATTCCG
+
FFFFFFFFFFFF:FFFFFFFFFFFFFFFFFFFFFFFFFFFFFFFFFFFFFFFFFFFFFF:FFFFFFFFFFFFFFFFFFFFFFFFFFFFFFFFFFFFFFFFFFFFFFFFFFF:FFFFFFFFFFFFFFFFFFFFFFF:FFFFFFFFFFFFFFFFFFFFFFFFFFFFFFFFFFFFFFFFFFFFFFFFFF:F:FFFFFFFFFFFFFFFFFFFFFFFFFFFF:FF:FFFFFFFFFFFFFFF:,FFFFFFFFFFF:F
@A00769:42:HV3CFDRXX:1:2101:18267:2785 2:N:0:TCCTGGTTGT+TGCCGGTCAG
GGGGGGGGGGGGGGGGGGGGTGAGGGAGGGGTGAGGAGAGGGAGGGGAAGCAAAACAGAAGAAAAAAAAAAAAAAAAAAAAAAAAAGAAACAGAAATAGGGGAAAGTGTGGGAGGTGGAAGGGAAGAAGAGGAGGGGGGGGGGGGGGGGGGGGGGGGGGGGGGGGGGGGGGGGGGGGGGGGGGGGGGGGGGGGGGGGGGGGGGGGGGGGGGGGGGGGGGGGGGGGGGGGGGGGGGGGGGGGGGGGGGGGGG
+
FFFFFFFF:::,,:::,:::,,,,,,,,,:,,,,:,,,,,,F,:,,:,,,,,,,:,,,,,,,::,:,F::,F,FFF:,,:,,,,,,,F,,:,,,,,,,,,,,,,,,,,,,,,,::,,,,,,,,,,,:F,,,,,,,FF,F,,F:,FFFFFFFFF:FFFFFFFFFFFFFFFFFFFFFFFFF:FFFFFFFFFFFFFFFFFFF,FFFFFFFFFFFFFFF::FFF::FFFFFFFFFFFFFFFFF:FFFFFFFFFFF
@A00769:42:HV3CFDRXX:1:2101:25400:2801 2:N:0:TCCTGGTTGT+TGCCGGTCAG
GGACTACGGGGGTATCTAATCCTGTTTGCTCCCCACGCTTTCGAGCCTCAGTGTCAGTTTCTGTCCAGTAAGCCGCCTTCGCCACCGGTGTTCCTCCTAATATCTACGCATTTCACCGCTACACTAGGAATTCCGCTTACCCCTCCAGCACTCTAGCTTGATAGTTCCAAAAGCAATCCACAGAGTTGAGCCCTGGGTTTTCACTTCTGGCTTACCATGCCACCTACGCTCCCTTTACACCCAGTAAATC
+
FFFFFFFFFFFF:FFFFFFFFFFFFFFFFFFFFFFFFFFFFFFFFFFFFFFFFFFFFFFFFFFFFFFFFFFFFFFFFFFFFFFFFFFFFF:FFFFFFFFFF:FFFFFFFFFFFFFFFFFFFFFFFFFFFFFFFFFF:FFFFFFFFFFFFFFFFFFFFFFFFFFFFFFFFFFFFFFFFFFFFFFFF,FFFFF:FFFFF,FFFFFFF,,FFFFFFFF:FFFFF:F,F,F,FFFFFF::,F:FFFFF,FF:FF
@A00769:42:HV3CFDRXX:1:2101:25608:2879 2:N:0:TCCTGGTTGT+TGCCGGTCAG
GGACTACGGGGGTTTCTAATCCTGTTTGCTACCCACACTTTCGAGCCTCAACGTCAGTTACAGTCCAGAAAGCCGCCTTCGCCACTGGTGTTCTTCCATATATCTACGCATTTCACCGCTACACATGGAGTTCCACTTTCCTCTACTGCACTCAAGTCATCCAGTTTCCAAAGCAATTCCTCAGTTGAGCTGAGGGCTTTCACTTCAGACTTAAATAACCGTCTGCGCTCGCTTTACGCCCAATAAATCCG
+
FFFFFFFFFFFFFFFFFFFFFFFFFFFFFFFFFFFFFFFFFFFFFFFFFFFFFFFFFFFFFFFFFFFFFFFFFFFFFFFFFFFFFFFFFFFFFFFFFFFFFFFFFFFFFFFFFFFFFFFFFFFFFFFFFFFFFFFFFFFFFFFFFFFFFFFFFFFFFFFFF:FFFFFFFFFFFFF,FFFFFFFFF:FFFFFFFFFFFFFFFFFFFFFFFFFFFFFFFFFFF,FFFFFFFFFFFFFFFFFFFFFFFFFFFF:
@A00769:42:HV3CFDRXX:1:2101:3260:2942 2:N:0:TCCTGGTTGT+TGCCGGTCAG
GGACTACCGGGGTTTCTAATCCTGTTTGCTACCCACACTTTCGAGCCTCAACGTCAGTTACAGTCCAGAAAGCCGCCTTCGCCACTGGTGTTCTTCCATATATCTACGCATTTCACCGCTACACATGGAGTTCCACTTTCCTCTACTGCACTCAAGTCATCCAGTTTCCAAAGCAATTCCTCAGTTGAGCTGAGGGCTTTCACTTCAGACTTAAATAACCGTCTGCGCTCGCTTTACGCCCAATAAATCCG
+
FFFFFFFFFFFFFFFFFFFFFFFFFFFFFFFFFFFFFFFFFFFFFFFFFFFFFFFFFFFFFFFFFFFFFFFFFFFFFFFFFFFFFFFFFFFFFFFFFFF:FFFFFFFFFFFFFFFFFFFFFFFFFFFFFFFFFFF:FFFFFFFFFFFFFFFFFFFFFFFFFFFFFFFFFFFFFFFFFFFFFFFFFFFFFFFFF:FFFFFFFFFFF:FF:FFFFFFFFFFFFFFFFFFFFFFFFFFFFFFF:F:FF,:FF:F
@A00769:42:HV3CFDRXX:1:2101:13702:2957 2:N:0:TCCTGGTTGT+TGCCGGTCAG
GGACTACAGGGGTTTCTAATCCTGTTTGCTCCCCACGCTTTCGTGCCTGAGCGTCAGTTTCAGTCCAGGCGGCCGCCTTCGCCACTGGTGTTCTTCCATATCTCTACGCATTTTACCGCTACACATGGAGTTCCGCCGCCCTCTCCTGTACTCAAGTTCTCCAGTCTCATCAGCCAACAGAAGTTAGGCTTCTGCCTTTCACTCATGACTTGAAGAACCGCCTGCTCACCCTTTACGCCCAATCATTCCGG
+
FFFFFFFFFFFFFFFFFFFFFFFFFFFFFFFFFFFFFFFFFFFFFFFFFFFFFFFFFFFFFFFFFFFFFFFFFFFFFFFFFFFFFFFFFFFFFFFFFFFFFFFFF:FFFFFFFFFFFFFFFFFFFFFFFFFFFFFFFFFFFFFFFFFFFF:FFFFFFFFFFFFFFFFFFFFF:FF:FFFFFFFFFFFFFFFFFFFFFFFFFFFF:FFFF:FFF:FFFFFFF,F,FFFFFFFFF:FFFFFFFFFF:,FF,F,
@A00769:42:HV3CFDRXX:1:2101:19144:3051 2:N:0:TCCTGGTTGT+TGCCGGTCAG
GGACTACTGGGGTTTCTAATCCTGTTTGCTACCCACACTTTCGAGCCTCAACGTCAGTTACAGTCCAGAAAGCCGCCTTCGCCACTGGTGTTCTTCCATATATCTACGCATTTCACCGCTACACATGGAGTTCCACTTTCCTCTACTGCACTCAAGTCATCCAGTTTCCAAAGCAATTCCTCAGTTGAGCTGAGGGCTTTCACTTCAGACTTAAATAACCGTCTGCGCTCGCTTTACGCCCAATAAATCCG
+
FFFFFFFFFFFFFFFFFFFFFFFFFFFFFFFF:FFFFFFFFFF:FFFFFFFFFFFFFFFFFFFFFFFFFFFF:FFFFFFFFFFFFFFFFFFFFFFFFFFFFFFFFFFFFFFFFFFFFFFFFFFFFFFFFFFFFFFFFFFFFFF:FF:FF:FFF:FFFFFFFFFFFF:FFFFFFFFFFFF:FFFFFFFFFFFFFFFFFFFF:,:FFFFFFFFFFF,FFFFF:,FF,FFFFFFF:FFFFFF:F,F,FF,FFF:
@A00769:42:HV3CFDRXX:1:2101:28185:3051 2:N:0:TCCTGGTTGT+TGCCGGTCAG
GGACTACGAGGGTTTCTAATCCTGTTTGCTACCCACACTTTCGAGCCTCAACGTCAGTTACAGTCCAGAAAGCCGCCTTCGCCACTGGTGTTCATCCATATATCTACGCATTTCACCGCTACACATGGAGTTCCACTTTCCTCTACTGCACTCAAGTCATCCAGTTTCCAAAGCAATTCCTCAGGTGAGCTGCGGGCTTTCACTTCAGTCTTAAAGAACCGTCTGCGCTCGCTTGACGCGCCATCAATCCG
+
FFFF:FFF::FF:,:FFFF:FFFFFFFFF:FFFFFFFFFF,::F::,:FFFF:FFF::F::FF:FFFFFF:,F:FFFF,F:,FFFF:FF,,:F,,FFF,F,F,F:FF:FF,::FFFF,F:,:FFFFF:FF:,,FF:F,FFF::F:F:F:FF,FFF,,FF:FF::F:,F,:FFFFF,,FFF,:F,,:F,FF,:,:FF:,:,,,F,,:FF,F,:::F,,,FF,,FF::F,,FFF,,,,FF,,,:,:F,,,,:F
@A00769:42:HV3CFDRXX:1:2101:19271:3082 2:N:0:TCCTGGTTGT+TGCCGGTCAG
GGACTACTGGGGTTTCTAATCCTGTTTGCTACCCACACTTTCGAGCCTCAACGTCAGTTACAGTCCAGAAAGCCGCCTTCGCCACTGGTGTTCTTCCATATATCTACGCATTTCACCGCTACACATGGAGTTCCACTTTCCTCTACTGCACTCAAGTCATCCAGTTTCCAAAGCAATACCTCAGTTGAGCTGAGGGCTTTCACTTCAGACTTAAATAACCGACTGCGCTCGCTTTACGCCCAATAAATCCG
+
FFFFFFFFFFFFFFFFFFFFFFFFFFFFFFFFFFFFFFFFFFFFFFFFFFFFFFFFFFFFFFFFFFFFFFFFFFFFFFFFFFFFFFFFFFFFFFFFFF:FFFFFFFFFFFFFFFFFFFFFFFFFF:FFFFFFFFFFFFFFFFFFFFFFFFFFFFFF,F,FFFFFFFFFFFF:FFF,F,FFFFFFFF:FFFFFFFFF,FFFFFFFFF:FFF:FFF::FFFF,:FF:F,FFF:FFFFFF,FFFFF:FFFFFF,
@A00769:42:HV3CFDRXX:1:2101:28664:3129 2:N:0:TCCTGGTTGT+TGCCGGTCAG
GGACTACTAGGGTATCTAATGGATTACCGCGGCTGCTGACAC
+
FFFFFFFFFFFFFFFFFFFFFFFFFFFFFFFFFFFFFFFFFF
@A00769:42:HV3CFDRXX:1:2101:9100:3192 2:N:0:TCCTGGTTGT+TGCCGGTCAG
GGACTACTCGGGTATCTAATCCTGTTTGCTACCCACACTTTCGAGCCTCAACGTCAGTTACAGTCCAGAAAGCCGCCTTCGCCACTGGTGTTCTTCCATATATCTACGCATTTCACCGCTACACATGGAGTTCCACTTTCCTCTACTGCACTCAAGTCATCCAGTTTCCAAAGCAATTCCTCAGTTGAGCTGAGGGCTTTCACTTCAGACTTAAATAACCGTCTGCGCTCGCTTTACGCCCAATAAATCCG
+
FFF:FFFFFFFFFFF,FFFFFFF:FFFFFFFFFFFFFFFFFFFF,,FF:::,F,FFFFFFFFFFFFF,FFFFFFFFFFFFFF:FFFFF:FF:FFFFFFFFFFFFFFF:FFFF:FFFFFFFFFFFFF:FFFFFFFFFF,F,FFFFFFF,FFFFFFFF,FFFFFFF,F:F,FF:,F:F,FFFFF::FFFFF:FFFFFFF::FF,FFFFFF:FF,FF,FFF,F,,FFFF:FFFFFF,FF:F:F:::FFFFFF:F
@A00769:42:HV3CFDRXX:1:2101:4101:3208 2:N:0:TCCTGGTTGT+TGCCGGTCAG
GGACTACGGGGGTATCTAATCCTGTTTGTTCCCCACGCTTTCGCACATCAGCGTCAGTTACAGACCAGAAAGTCGCCTTCGCCACTGGTGTTCCTCCATATCTCTGCGCATTTCACCGCTACACATGGAATTCCACTTTCCTCTTCTGCACTCAAGTTTTCCAGTTTCCAATGACCCTCCATGGTTGAGCCGTGGGCTTTCACATCAGACTTAAAAAACCGCCTGCGCTCGCTTTACGCCCAATAAATCCG
+
FFFFFFFFFFFFFFFFFFFFFFFFFFFFFFFFFFFFFFFFFFFFFFFFFFFFFFFFFFFFFFFFF:FF:FFFFFFFFFFFFFFFFFFFFFFFFFFFFFF,FFFFFFFFFFFFFFFFFFFFFFFFFFFFF:FFFFFFFFFFFFFF:FFFFFFFFF:FFFFFFFFFFFFFFFFFFFFFFFFFFFFFFFF:FFFFFF,FFFFFFFFFFF:FFFFFFF:FFFF::F:FFFFFFF:FFFF:FFFFFFF:FFFFFF:
@A00769:42:HV3CFDRXX:1:2101:6542:3239 2:N:0:TCCTGGTTGT+TGCCGGTCAG
GGACTACCCGGGTATCTAATGCCAGGACTGTATCTTGGCTCTTACCGCGGCGGCTGACAC
+
FFFFFFFFFFFFFFFFFFFFFFFFFFFFFFFFFFFFFFFFF,FFFFFFFFFFFFFFFFFF
@A00769:42:HV3CFDRXX:1:2101:21233:3255 2:N:0:TCCTGGTTGT+TGCCGGTCAG
GGACTACTGGGGTTTCTAATCCTGTTTGCTACCCACACTTTCGAGCCTCAACGTCAGTTACAGTCCAGAAAGCCGCCTTCGCCACTGGTGTTCTTCCATATATCTACGCATTTCACCGCTACACATGGAGTTCCACTTTCCTCTACTGCACTCAAGTCATCCAGTTTCCAAAGCAATTCCTCAGTTGAGCTGAGGGCTTTCACTTCAGACTTAAATAACCGACTGCGCTCGCTTTACGCCCAATAAATCCG
+
FFFFFFFFFFFFFFFFFFFFFFFFFFFFFFFFFFFFFFFFFFFFFFFFFFFFFFFFFFFFFFFFFFFFFFFFFFFFFFFFFFFFFFFFFFFFFFFFFFFFFFFFFFFFFFFFFFFFFFFFFFFFFFFF::FFFFFFF:FFFFFFFFFFFFFFFFFFFFFFFFF:FFFFFFFFFFFFFFFFFFFFFFFFF:FFFF:FFFFFFFFFFFF::FFF::FF:FFF,,FFFFF:FF:FFFFFFFFFFFFFFF:FF:F
@A00769:42:HV3CFDRXX:1:2101:28592:3286 2:N:0:TCCTGGTTGT+TGCCGGTCAG
GGACTACTAGGGTATCTAATGGATTACCGCGGCTGCTGACAC
+
:FFFFFFFF:FFFFFFFFFFFFFF:F:FFFFFFFFFFFFFFF
@A00769:42:HV3CFDRXX:1:2101:4282:3302 2:N:0:TCCTGGTTGT+TGCCGGTCAG
GGACTACGAGGGTTTCTAATCCTGTTCGCTCCCCACGCTTTCGAGCCTCAGCGTCAGTTACGGTCCAGCAGGCCGCCTTCGCCACTGGTGTTCCTCCTAATATCTACGCATTTCACCGCTACACTAGGAATTCCGCCTGCCTCTCCCGCACTCCAGCCTGACAGTTTCCAATGCAAGTCCGGGGTTGAGCCCCGGAGTTTCACATCAGACTTGCCCTGCCGCCTACGCTCCCTTTACACCCAGTAAATCCG
+
FFFFFFFFFFFFFFFFFFFFFFFFFFFFFFFFFFFFFFFFFFF:FFFFFFFFFFFFFFFFFFFFFFFFFFFFFFFFFFFFFFFFFFFFFFFFFFFFFFFFFFFFFFFFFFFFFFFFFFFFFFFFFFFFFFFFFFFFFFFFFFFFFFFFFFFFFFFFFFFFFFFFFFFFFFFFFFFFFFFFFFFFFFF:FFFFFFFFFFFFFFFFFFF:FFFFFFFFFFFFFFFFFFFFFFFFFFFFFFFFFFFFF,FFFFF
@A00769:42:HV3CFDRXX:1:2101:10013:3302 2:N:0:TCCTGGTTGT+TGCCGGTCAG
GGACTACGGGGATATCTAATCCTGTTTGCTACCCACACTTTCGAGCCTCAACGTCAGTTACAGTCCAGAAAGCCGCCTTCGCCACTGGTGTTCTTCCATATATCTACGCATTTCACCGCTACACATGGAGTTCCACTTTCCTCTACTGCACTCAAGTCATCCAGTTTCCAAAGCAATTCCTCAGTTGAGCTGAGGGCTTTCACTTCAGACTTAAATAACCGTCTGCGCTCGCTTTACGCCCAGTAAATCCG
+
FFFFFFFFFFFF:FFFFFFFFFFFFFFFFFFFFFFFFFFFFFFFFFFFFFFFFFF:FFFFFFFFFFFFFF:FFFFFFFFFFFFFFFFFFFFFFFFFFFFFFFFFFFFFFFFFFF:FFFFFFFFFFFFFFFFFFFFFFFFFFFFFFFFFFFFFFFFFFFFFFFFFFFFFFFFFFFFFFFFFFFFFFFFFFFFFFFFFFF,FFFFFFFFFFFFF:FFFFFFFF:F:FFFFFFFFFFFFF:FFFF,:FFFFFFF
@A00769:42:HV3CFDRXX:1:2101:7726:3317 2:N:0:TCCTGGTTGT+TGCCGGTCAG
GGACTACGGGGGTTTCTAATCCTATTTGCTCCCCACGCTTTCGTGCCTGAGCGTCAGTTTCAGTCCAGGCGGCCGCCTTCGCCACTGGTGTTCTTCCATATCTCTACGCATTTTACCGCTACACATGGAGTTCCGCCGCCCTCTCCTGTACTCAAGTTCTCCAGTCTCATCAGCCAACAGAAGTTAAGCTTCTGCCTTTCACTCATGACTTGAAGAACCGCCTGCTCACCCTTTACGCCCAATCATTCCGG
+
FFFFFFFFFFFFFFFFFFFFFFFFFFFFFFFFFFFFFFFFFFFFFFFFFFFFFFFFFFFFFFFFFFFFFFFFFFFFFFFFFFFFFFFFFFFFFFFFFFFFFFFFFFFFFFFFFFFFFFFFFFFFFFFFFFFFFFFFFFFFFFFFFFFFF:FFFFFFFFFFFFFFFFFFFFFFFFFF:FFFF,FFFF:FFFFFFFFFFFFF:FFFFFFFFFFFFFF:FFF,F,F,,FFFFFFF:FF:FF,F:FF:,F:FFF,
@A00769:42:HV3CFDRXX:1:2101:21034:3349 2:N:0:TCCTGGTTGT+TGCCGGTCAG
GGACTACTGGGGTATCTAATGGATTACCGCGGCTGCTGACAC
+
FFFFFFFFFFFFFFFFFFFFFFFFFFFFFFFFFFFFFFFFFF
@A00769:42:HV3CFDRXX:1:2101:2663:3380 2:N:0:TCCTGGTTGT+TGCCGGTCAG
GGACTACAGGGGTTTCTAATCCTGTTTGCTACCCACACTTTCGAGCCTCAACGTCAGTTACAGTCCAGAAAGCCGCCTTCGCCACTGGTGTTCTTCCATATATCTACGCATTTCACCGCTACACATGGAGTTCCACTTTCCTCTACTGCACTCAAGTCATCCAGTTTCCAAAGCAATTCCTCAGTTGAGCTGAGGGCTTTCACTTCAGACTTAAATAACCGTCTGCGCTCGCTTTACGCCCAATAAATCCG
+
FFFFFFFFFFFFFFFFFFFFFFFFFFFFFFFFFFFFFFFFFFFFFFFFFFFFFFFFFFFFFFFFFFFFFFFFFFFFFFFFFFFFFFFFFFFFFFFFFFFFFFFFFFFFFFF:FFFFFFFFFFFFFFFFFFF:FFFFF:FFFFFFFFFFFFFFF::FFFFFFFFFFFFF:::F:FFFFFFFFFFFF,:FFFF:FFFFFFFFFFFFFF:FFFFFF::FFFFF:,::FFFFFFFFFFFFFFFFF:F,F,FFFFF
@A00769:42:HV3CFDRXX:1:2101:14091:3411 2:N:0:TCCTGGTTGT+TGCCGGTCAG
GGACTACGGGGGTATCTAATCCTATTTGCTCCCCACGCTTTCGTGCCTGAGCGTCAGTTTCAGTCCAGGCGGCCGCCTTCGCCACTGGTGTTCTTCCATATCTCTACGCATTTTACCGCTACACATGGAGTTCCGCCGCCCTCTCCTGTACTCAAGTTCTCCAGTCTCATCAGCCAACAGAAGTTAAGCTTCTGCCTTTCACACATGACTTGAAGAACCGCCTGCACACCCTTTACGCCCAATCATACCGG
+
,FFFFFFFFFFFF:FFFFFFF:,F,FF:FFFF:FFFFFFFFFFFFFFF:F,,FF:,FF:FFFF:FFFFF:FFFFFFF:FFFFFFF,FF,FFFF:FFFFF,F:FF,:F,FFFFFF:FFFFFFFFFFFFFF:FFFF,F:F:FFFFFFFF:FFFFFFFFFFFFFFFFFFFFFFF,FFFFF,F:FFF,FFF,FFFFFFFF:FF,:F,FFFF,FFF,F:,FFF,FF:F,F,FFF:FF:FFFFFFFF:FF,F,:FF:
@A00769:42:HV3CFDRXX:1:2101:26386:3411 2:N:0:TCCTGGTTGT+TGCCGGTCAG
GGACTACTAGGGTTTCTAATCCTGTTTGCTACCCACACTTTCGAGCCTCAACGTCAGTTACAGTCCAGAAAGCCGCCTTCGCCACTGGTGTTCTTCCATATATCTACGCATTTCACCGCTACACATGGAGTTCCACTTTCCTCTACTGCACTCAAGTCATCCAGTTTCCAAAGCAATTCCTCAGTTGAGCTGAGGGCTTTCACTTCAGACTTAAATAACCGTCTGCGCTCGCTTTACGCCCAATAAATCCG
+
FFFFFFFFFFFFFFFFFFFFFFFFFFFFFFFFFFFFFFFFFFFFFFFFFF:FFFFFFFFFFFFFFFFF,FFFFFFFFFFFFFFFFFFFFFFFFFFFFFFFFFFFFFFF,FFFFFFFFFFFFFFF:,FFFFFFFFFFF:FFFFFFFFFFFFFFFFFF:FFFFFFFFFF,FFFFFFFFFFFFFFF:FFFFFFF,F:FF,FFFFFF,,FF,F:FFFFFFF,F:F,FF:FF:FFFFF:FFF,FFFFFFFFFFFF,
@A00769:42:HV3CFDRXX:1:2101:3748:3443 2:N:0:TCCTGGTTGT+TGCCGGTCAG
GGACTACGAGGGTTTCTAATCCTGTTCGCTACCCATGCTTTCGAGCCTCAGCGTCAGTTACAGACCAGACAGCCGCCCTCGCCACTGGTGTTCTTCCATATATCTGCGCATTTCACCGCTACACATGGAGTTCCACTGTCCTCTTCTGCACTCAAGTTTCCCAGTTTCCGATGCACTTCCTCGGTTAAGCCGAGGGCTTTCACATCAGACTTAAAAACCCGCCTGCGCTCGCTTTACGCCCAATAAATCCG
+
FFFFFFFFFFFFFFFFFFFFFFFFFFFFFFFFFFFFFFFFFFFFFFFFFFFFFFFFFFFFFFFFFFFFFFFFFFFFFFFFFFFFFFFFFFFFFFFFFFFFFFFFFFFFFF:FFFFFFFFFFFFFFFFFFFFFFFFFFFFFFFFFFFFFFFFFFFFFFFFFFFFFFFFFFFFFFFFFFFFFFF:FF:FFFFFFF:FFFFFFFFFFFFFFFFFFFFFFFFFF:FFFFFFFFFFFFFFFFFFFFFFFFFFFF,F
@A00769:42:HV3CFDRXX:1:2101:26964:3443 2:N:0:TCCTGGTTGT+TGCCGGTCAG
GGGCTACCCGCGGTTATAAATCGCCAAAGGGTTAACCCCCCCGCAAGAACCAAACAAAAAAAAACAAAAAAAACAACCAACCAAACCCAACAAAAATAAATAAAAAAAGTAGACAAAAAAAAAAAAAAAAAAAAATAAAAAAAAAAAAGAGAATAGAAAAAAAAAACCGAGAGGAGGGGGGGGGGGGGGGGGGTGGGTAAAGAAGGTGGAAGAGGGGGGGTAATGGGGAGGGGGGGGGGGGGGGGGGGGGG
+
FF,,,,,,F,,,,,F,,FF,,,,,F,F:,,,,,F,,,:,,,,,:,,,,F,FF,,,:,F:F:,,:,:F,FFF,F,F:,,,,:,:FF,:,,,,F,,,,,FFF,FF,:,,,,,F,,:,,FF:FF:FFFFFFFF,,F,,,:F::,::,,,,,,,,,,,,,,,,,F:,,F,,,,,,,,,,F,,,,,,F,,:,,,,,,,,,,,,:,,,,,,,,,:,:,,,,,,:,,::,,F,,:,,:,,::,,,,,,,,F,,F:,,:
@A00769:42:HV3CFDRXX:1:2101:29035:3458 2:N:0:TCCTGGTTGT+TGCCGGTCAG
GGACTACTGGGGTTTCTAATCCTGTTTGCTACCCACACTTTCGAGCCTCAACGTCAGTTACAGTCCAGAAAGCCGCCTTCGCCACTGGTGTTCTTCCATATATCTACGCATTTCACCGCTACACATGGAGTTCCACTTTCCTCTACTGCACTCAGGTCATCCAGTTTCCAAAGCAATTCCTCAGTTGAGCTGAGGGCTTTCACTTCAGACTTAAATAACCGACTGCGCTCGCTTTACGCCCAATAAATCCG
+
FFFFFFFFFFFFFFFFFFFFF:FFFFFFFFFFFFFFFFFFFFFFFFF,FFFFFFFFFFFFFFFFFFFFFFFFFFFFFFFFFFFFFFFFFFFFFFFFFFFFFFFFFFFFFFFFFFFFFFFF:FFFFFFFFFFFFFFFFFFFFFFFFFFFFFFFFFF:FFFFFF:FFFFFFFFFFFFFFFFFFFFFFFFFFFFF:FFFFFFFFFFF:FFF:FFFF:FFFFFF::FFFFFF:FFFFFFFFFFFFFFFFFFF:F:
@A00769:42:HV3CFDRXX:1:2101:21594:3474 2:N:0:TCCTGGTTGT+TGCCGGTCAG
GGACTACGAGGGTTTCTAATGTGTTACCGCGGCTGCTGACAC
+
FFFFFFFFFFFFFFFFFFFFFFFFFFFFFFFFFFFFFFFFFF
@A00769:42:HV3CFDRXX:1:2101:26919:3490 2:N:0:TCCTGGTTGT+TGCCGGTCAG
GGGGGGGCCGGGGGGGTGAATCGACCAGGGGGTTCAACCGCGGCAGGCACCAAGAGAGTAAAAAAAAAAAAAGCAAACCAACATAACACACAAAAGTATGAGAAAGTGTTCGCGGAGTAAGTGAAAAAGGGGGGGGGGGGGGGGGGGGGGGGGGGGGGGGGGGGGGGGGGGGGGGGGGGGGGGGGGGGGGGGGGGGGGGGGGGGGGGGGGGGGGGGGGGGGGGGGGGGGGGGGGGGGGGGGGGGGGGGGGG
+
FF::,:,,F,,,:,,,,:,,,,:,F,,,,::,,,,,,,,:::F,,:F,:,F:,,,,,,,F,F,F:FFFF:F:,,F,:F,F,,,,,,:,,,:,,,,,:F:,,,::,,,,,,,,,,,,:,F,,:,FF,FF:,,,,,:FF:F:FFFFFFF:FFFFFFFFFFFFFFFFFFFFFFFFFFFFFFFFFFFFFFFFFFFFFFFFFFFFFFFFFFFFFFFFFFFFFFFFFFFFFFFFFFFFFFFFFFFFFFFFFFFFFFF
@A00769:42:HV3CFDRXX:1:2101:29758:3552 2:N:0:TCCTGGTTGT+TGCCGGTCAG
GGACTACGCGGGTTTCTAATCCTGTTTGCTACCCACACTTTCGAGCCTCAACGTCAGTTACAGTCCAGAAAGCCGCCTTCGCCACTGGTGTTCTTCCATATATCTACGCATTTCACCGCTACACATGGAGTTCCACTTTCCTCTACTGCACTCAAGTCATCCAGTTTCCAAAGCAATTCCTCAGTTGAGCTGAGGGCTTTCACTTCAGACTTAAATAACCGTCTGCGCTCGCTTTACGCCCAATAAATCCG
+
FFFFFFFFFFFFFFFFFFFFFFFFFFFFFFFFFFFFFFFFFFFFFFFFF:FFFFFFFFFFFFFFFFFF:F:FFFFFFFFFFFFFF:FFFFFFFFFFFFFFFFFFFFFFFFFFFFFFFFFFFF:F:FFFFFFFFFFFFFFFFFFFFFFFFFFFFFFF,FFFFF:FFFFFFF::FF::FFFFFFFFFF,F:FF,FF:FFFFFFFFF,FFFFFFF:FFF:FFF:,:F,F,FFFFFF:F:F,F:FFFF:FFFF:,
@A00769:42:HV3CFDRXX:1:2101:8811:3599 2:N:0:TCCTGGTTGT+TGCCGGTCAG
GGACTACTAGGGTTTCTAATTACCGCGGCTGCTGACAC
+
FFFFFFFFFFFFFFFFFFFFFFFFFFFFFFFFFFFFFF
@A00769:42:HV3CFDRXX:1:2101:28284:3630 2:N:0:TCCTGGTTGT+TGCCGGTCAG
GGACTACGAGGGTATCTAATCCTGTTTGCTACCCACACTTTCGAGCCTCAACGTCAGTTACAGTCCAGAAAGCCGCCTTCGCCACTGGTGTTCTTCCATATATCTACGCATTTCACCGCTACACATGGAGTTCCACTTTCCTCTACTGCACTCAAGTCATCCAGTTTCCAAAGCAATTCCTCAGTTGAGCTGAGGGCTTTCACTTCAGACTTAAATAACCGTCTGCGCTCGCTTTACGCCCAATAAATCCG
+
FF:FFFFFFFFFFF:FFFFFFFFFFFFFFFFFFFFFFFFF:FFFFFFFFFFFFFFFF:FFFFFFFFFFFFFFFFFFFFFFFFFFFFFFFFFFFFFFF:FFFFFFFFFFFFFFFFFFFFFFFFFFFFFFFFFFFFFFFFFFFFFFFFFFFFFFFFFFFFFFFFFFFFFFFFFFFF:,FFFFFFFFFFFFFF,:FFFFFF:FFFFFFFFFFFFFFFFFF:FFF,FFFFFFFFFF::F:F:FFFF:FFFF:FFF
@A00769:42:HV3CFDRXX:1:2101:20518:3740 2:N:0:TCCTGGTTGT+TGCCGGTCAG
GGACTACTGGGGTATCTAATCCTGTTTGATCCCCACGCTTTCGCACATCAGCGTCAGTTACAGACCAGAAAGTCGCCTTCGCCACTGGTGTTCCTCCATATCTCTGCGCATTTCACCGCTACACATGGAATTCCACTTTCCTCTTCTGCACTCAAGTTTTCCAGTTTCCAATGACCCTCCACGGTTGAGCCGTGGGCTTTCACATCAGACTTAAAAAACCGCATACGCGCGCTTTACGCCCAATAATTCCG
+
FFFFFFFFFFFF,FFFFFFFFFFFFFFFFFFF:FFFF:FFFFF:FFFFFF:FF,FFFFFFFFFF:FFFFF:FFFFFFFFFFFFFFFFFFFFFFFFFFFFF:FFFFFFFFFFFFFFFFFFFFFFF:FFFFFFFFFFFFFFFFFF:FFF,FF,FFFFFFFFF:F:FFFFF:FF,FFFFF:F,FFF:F,:FFF:,F,F::FF::FF:FFFFF,FF:FFFFF:F:F,,FF,F,F:FF,FFF,FFFFFFF,,FFFF
@A00769:42:HV3CFDRXX:1:2101:10104:3771 2:N:0:TCCTGGTTGT+TGCCGGTCAG
GGACTACGAGGGTTTCTAATCCTGTTTGCTACCCACACTTTCGAGCCTCAACGTCAGTTACAGTCCAGAAAGCCGCCTTCGCCACTGGTGTTCTTCCATATATCTACGCATTTCACCGCTACACATGGAGTTCCACTTTCCTCTACTGCACTCAAGTCATCCAGTTTCCAAAGCAATTCCTCAGTTGAGCTGAGGGCTTTCACTTCAGACTTAAATAACCGTCTGCGCTCGCTTTACGCCCAATAAATCCG
+
FFFFFFFFFFFFFFFFFFFFFFFFFFFFFFFFFFFFFFFFFFFFFFFFFFFFFFFFFFFFFFFFFFFFFFFFFFFFFFFFFFFFFFFFFFFFFFFFFFFFFFFFFFFFFFFFFFFFFFFFFFFFFFFFFFFFFFFFFFFFFFFFFFFFFFFFFFFFFFFFFFFFFFFFFFFFFFF:FFF:FFFFFFFFFFF:FF:FFF:FFFFFFFFFFFFFFFFFFFFF::FF:FFFFFFFFFFFFFFFFF:FFFFFFFF
@A00769:42:HV3CFDRXX:1:2101:18638:3771 2:N:0:TCCTGGTTGT+TGCCGGTCAG
GGACTACCGGGGTTTCTAATCCTGTTTGCTACCCACACTTTCGAGCCTCAACGTCAGTTACAGTCCAGAAAGCCGCCTTCGCCACTGGTGTTCTTCCATATATCTACGCATTTCACCGCTACACATGGAGTTCCACTTTCCTCTACTGCACTCAAGTCATCCAGTTTCCAAAGCAATTCCTCAGTTGAGCTGAGGGCTTTCACTTCAGACTTAAATAACCGACTGCGCTCGCTTTACGCCCAATAAATCCG
+
FFFFFFFFFFFFFFFFFFFFFFFFFFFFFFFFFFFFFFFFFFFFFFFFFFFFFFFFFFFFFFFFFFFFFFFFFFFFFFFFFFFFFFFFFFFFFFFFFFFFFFFFFFFFFFFFFFFFFFFFFFFF:FFFFFFFFFFFFFFFFFFFFFFFFFFFFFFFFFFFFFFFFFFFFFFFFFFFFFFFFFFFFFFFFFFFFFFFFFF:FFFF:FF:FFFFFFFFFFFF:,FFFFFFFFFFF:FFF:FFFFFFFFFFF,:
@A00769:42:HV3CFDRXX:1:2101:28429:3850 2:N:0:TCCTGGTTGT+TGCCGGTCAG
GGACTACGCGGGTTTCTAATCCTATTGCTCCCCACGCTTTCGTGCCTCAGCGTCAGTAACAGGCCAGGCGGCCGCCTTCGCCACTGGTGTTCTGTATGATCTCTAAGCATTTCACCGCTACACCATACATTCCGCCTCCCGCAACTACTCTCTAGCCGAACAGTATCAGAGGCAATTCCGAAGTTGAGCCTCGGGATTTCACCTCTAACTTATCCGACCGCCTCCGCACCCTTTAAACCCAATAAATCCGG
+
FFFFFFFFFFFFFFFFF,FFFFFFFFFFFFFFFFFFFFFFFFFFFFFFFFFFFFFFF,FFFFFFFFFFFFFFFFFFFFFFFFFFFFFFFFFFFFFFFFFFFFFFFFFFFFFFFFFFFFFFFFFFFFFFFFFFF::FF,FFFFF:FFFFFFFFFFFFFFFFF,FFFFFFF:FFFF:FFFFFFFFFFFFFFFFFFFFF:FFF,FFFFF,FFFFFFFFFFFFFFFF,F:FFFFFF:F:FFF:FF,F,::FF,:,
@A00769:42:HV3CFDRXX:1:2101:7979:3881 2:N:0:TCCTGGTTGT+TGCCGGTCAG
GGACTACTAGGGTATCTAATCCTGTTTGCTACCCACACTTTCGAGCCTCAACGTCAGTTACAGTCCTGAAAGCCGCCTTCGCCACTGGTGTTCTTCCATATATCTACGCATTTCACCGCTACACATGGAGTTCCACTTTCCTCTACTGCACTCAAGTCATCCAGTTTCCAAAGCAATTCCTCAGTTGAGCTGAGGGCTTTCACTTCAGACTTAAATAACCGTCTGCGCTCGCTTTACGCCCAATAACTCCG
+
FFFFFFFFFFFFFFFFFFFFFFFFFFFFFFFFFFFFFFFFFFFFFFFFFFFFFFFFFFFFFFFFFFFFFFFFFFFFFFFFFFFFFFFFFFFFFFFFFFFFFFFFFFFFFFFFFFFFFFFFFFFFFFFFFF:FFFFFFFFFFFFFFFF:FFFFF:FFFFFFFF:FFFFFFFFFFFF:FFFFFFFFFFFFFFF,FFFFFF,FFFFFFF,FFFFFFFFFFFFF,,FF:FFFFF,FFF:FF,FFFFF:FF,:FFF
@A00769:42:HV3CFDRXX:1:2101:28456:3959 2:N:0:TCCTGGTTGT+TGCCGGTCAG
GGACTACGCGGGTTTCTAATCCTATTGCTCCCCACGCTTTCGTGCCTCAGCGTCAGTAACAGGCCAGGCGGCCGCCATCGCCACTGGTGTTCTGTAAGAACTCTAAGCATTTAACCGCTACACCATACATTCCGCCTCCCGCAACAACACTCTAGCCGAACAGTATCAGAGGCAATTCCGAAGTTGAGCCTCTGGAATTAACCTCTAACTTATCCGACCCCCTAGCCACCCAATAAACCCAATAAATCCGG
+
FFFFFFFFFFFFFFFFFF:FFFFF:F:F,,FFFFF:F,F:::FFFF:F,FF,FF:FFFF:F,FFF,FF:F:F:,FF,F,FFF:F,,FF:FF,F,FF,,F,FF,,FF,F:,FF,FFF,F:F,FFFFFFFFFF,FFFFF,FF,,FF,,FF,F,F,F,F:,FFFFFFFF,F,FF:FF,:::FFF::FF,F,FF,F,F,F,FF,FFF,F,FF,FFF,F,FF:F,FF:,,,F:,FF,,FFF:FFF:FF:FF,:F:,
@A00769:42:HV3CFDRXX:1:2101:7744:3975 2:N:0:TGCTGGTTGT+GGCCGGTCAG
GGACTACAAGGGTTTCTAATCCTGTTTGCTACCCACGCTTTCGAACCTCAGCGTCAGTTACAGACCAGAGAGCCGCGTGCGCCACTGGTGTTCGTCCATATATCTACGCATTTCACCGCTACACATGGAGTTCCACTGTCCTCTTCTGCACTCAAGGCTCCCAGTTTCCAATGAGCTTCACCGGTTAAGCCGTAGGCTTTCACATCAGACTTAAAAGACCGCCTGCGGTCGCTTTACGCCCAATAAATCCG
+
FFFFF:F,FFFFFFFFFFFFFFFFFFFFFF,FFFFFFFFFFFFF,FFFF:FFFF,,FFFFFFFF::FFF,FFFFFF,F,FFFFFFFFF:FF,:,F,FFFFFFFF,,FF:FF:F:,FFFFF:FFFFFFFF,:,:,,FF,FF,:,,FF:F:FF::,FF,F:FFF,F::FFF,FF:,,F,:F,FF:FFFF,FFFF,,F:F,:,F:FFFF:FFF:,F,FF:FFFF,,F::,,:,,,F,::,FFFF,F::,,,,::
@A00769:42:HV3CFDRXX:1:2101:13286:4022 2:N:0:TCCTGGTTGT+TGCCGGTCAG
GGACTACAGGGGTATCTAATGGATTACCGCGGCGGCTGGCAC
+
FFFFFFFFFFFFFFFFFFFFFFF:F:FF:FFFFFFFFF:FFF
@A00769:42:HV3CFDRXX:1:2101:26295:4038 2:N:0:TCCTGGTTGT+TGCCGGTCAG
GGACTACAGGGGTATCTAATCCTGTTTGCTACCCACACTTTCGAGCCTCAACGTCAGTTACAGTCCAGAAAGCCGCCTTCGCCACTGGTGTTCTTCCATATATCTACGCATTTCACCGCTACACATGGAGTTCCACTTTCCTCTACTGCACTCAAGTCATCCAGTTTCCAAAGCAATTCCTCAGTTGAGCTGAGGGCTTTCACTTCAGACTTAAATAACCGACTGCGCTCGCTTTACGCCCAATAAATCCG
+
:FFFFF:FFFFFFFFFFFFFFFFFFFFFFFFFFFFFFFFFFFFFFF:FFFFFFFFFFFFFFFFFFFFFFFFFFFFFFFFFFFFFFFFFFFFFFFFF:FFFFFFFFFFFFFFFFFFFFFFFFFFFFFFFFFFFFFFF:FFF:FFFFFFFFFFFFFFFFFFFFFFFF:FF:FF:FFF:FFFF:FFFFFFFFFF:FFF,FFFFFFFF:FFFF:FFFFFFFFFF,,FFFFFFFFFFFFFFF,F:FFF::FFF,F,
@A00769:42:HV3CFDRXX:1:2101:29776:4085 2:N:0:TCCTGGTTGT+TGCCGGTCAG
GGACTACGGGGGTATCTAATCCTGTTTGCTACCCACACTTTCGAGCCTCAACGTCAGTTACAGTCCAGAAAGCCGCCTTCGCCACTGGTGTTCTTCCATATATCTACGCATTTCACCGCTACACATGGAGTTCCACTTTCCTCTACTGCACTCAAGTCATCCAGTTTCCAAAGCAATTCCTCAGTTGAGCTGAGGGCTTTCACTTCAGACTTAAATAACCGTCTGCGCTCGCTTTACGCCCAATAAATCCG
+
FFFFFFFFFFFFFFFFFFFFFFFFFFFFFFFFFFFFFFFFFFFFFFFFFF:FFFFFFFFFFFFFFFFFF:FFFFFFFFFFFFFFFFFFFFFFFFFFFFF:FFFFFFFFFFFFFFFFFFFFFFFFFFFFFFFFFFFFF:FFFFFFFFFFFFFFFFFFFFFFFFFFFFFFFFF:FFF,FFFFFFFFFFFFFFF:FFFFFFFFFFFFFFFFFFFFFFFF:FFF,FF::F:FFFFFFFFFF:FFFFF,FFFFFFF
@A00769:42:HV3CFDRXX:1:2101:25581:4116 2:N:0:TCCTGGTTGT+TGCCGGTCAG
GGACTACACGGGTTTCTAATCCTGTTTGCTACCCACACTTTCGAGCCTCAACGTCAGTTACAGTCCAGAAAGCCGCCTTCGCCACTGGTGTTCTTCCATATATCTACGCATTTCACCGCTACACATGGAGTTCCACTTTCCTCTACTGCACTCAAGTCATCCAGTTTCCAAAGCAATTCCTCAGTTGAGCTGAGGGATTTCACTTCAGACTTAAATAACCGACTGCGCTCGCTTTACGCCCAATAAATCCG
+
FFFFFFFFFFF:FFFFFF:FFFFFFFFFFF,FFFFFFFFFFFFFFFFFFFFFFFFFFFFFFFFFFFFFFFFFFFFFFFFFFFFFFFFFFF:FF:FFFFFFFFFFFFFFFFFFFFFFFFFFFFFFF,FFFFFFFFFF:F:FFFF:FF:,FFFFFFF,:FF:FFFFFFFF:FFFFFFF:FF:,FFFFFF:FF,,FFF:,F:FFF:,:FFFFFFFFF,,FFFFFFFF:F,F:F,FFF,FF,FFFF,FFFFFFFF
@A00769:42:HV3CFDRXX:1:2101:32398:4116 2:N:0:TCCTGGTTGT+TGCCGGTCAG
GGACTACACGGGTATCTAATCCTGTTCGCTACCCATGCTTTCGAGCCTCAGCGTCAGTTACAGACTAGACAGCCGCCTTCGCCACTGGTGTTCTTCCATATATCTACGCATTCCACCGCTACACATGGAGTTCCACTGTCCTCTTCTGCACTCAAGTCTCCCAGTTTCCGATGCACTTCTCCGGTTAAGCCGAAGGCTTTCACATCAGACTTAAAAAACCGCCTGCGCTCGCTTTAGGCCCAATAAATCCG
+
FFFF:FFFFFFFFFFFFFFFFFFFFFFFFFFFFF:FFFF:FFFFFFFFFFFFFFFFFFFFFFFFFFFFFFFFFFFFF::FFFFFFFFFFFF:FFFFFFFFF,FFFFFFFF,FFF:FFFFFFFFFFFFF,FFFFFFF:FFFFFFFFFFFFFFFFFFFFFFFFFFFFFFFFF,FFFFFFFFFFFFFFFF,FFFFFFFFFFFFFFFFFFFFFFF,:FFFFFFFFFFFFFFFFFFF,,:F:,FFF:F,FFFFFFF
@A00769:42:HV3CFDRXX:1:2101:10474:4319 2:N:0:TCCTGGTTGT+TGCCGGTCAG
GGACTACTCGGGTTTCTAATCCTGTTTGCTACCCACACTTTCGAGCCTCAACGTCAGTTACAGTCCAGAAAGCCGCCTTCGCCACTGGTGTTCTTCCATATATCTACGCATTTCACCGCTACACATGGAGTTCCACTTTCCTCTACTGCACTCAAGTCATCCAGTTTCCAAAGCAATTCCTCAGTTGAGCTGAGGGCTTTCACTTCAGACTTAAATAACCGTCTGCGCTCGCTTTACGCCCAATAAATCCG
+
FFFFFFFFFFFFFF:FFFFFFFFFFFFFFFFFFFFFFFFFFFFFFFFFFFFFFFFFFF:FFFFFFFFFFF:FFFFFFFFFFFFFFFFFFFFFF:FFFFFFFFFFFFFFFFFFFF:FFFFFFFFFFFFFFFFFFFFFFFFFFFFFFFFFFFFFFFF:FF:FF:FFFFFFFFFFFF:,FFFFFF:FF:FFFF:FFFFFFFFFFFFFFFFFFFFF::F:F:FF:,:::F:FFF,FFFFFF:FFFFF:FFFFF:,
@A00769:42:HV3CFDRXX:1:2101:9851:4366 2:N:0:TCCTGGTTGA+TGCCGGTCAG
GGACTACTGGGGTATCTAATCCTGTTTGCTCCCCACGCTTTCGAGCCTCAGTGTCAGTTACAGGCCAGAGAGCCGCTTTCGCCACCGGTGTTCCTCCATATATCTACGCATTTCACCGCTACACATGGAATTCCACTCTCCTCTCCTGCACTCAAGTCTACCAGTTTCCAATGCATACAATGGTTGAGCCACTGCCTTTTACACCAGACTTAATAAACCACCTGCGCTCGCTTTACGCCCAATAAATCCGG
+
FFFFFFFFFFFFFFFFFFFFFFFFFFFFFFFFFFFFFFFFFFFFFFFFFFFFFFFFFFFFFFFFFFFFFFFFFFFFFFFFFFFFFFFFFFFFFFFFFFF,FFFFFFFFFFFFFFFFFFFFFFFFFFFFF:FFF:FFFFFFFFFFFFFFFFFFFFFFFFFFFFFFFFFFFFFFFFFFFFFFF:FFFF,FFFFFFFFFFFFF:FFF::FFFFFF:FFF:F::F:F,FFFFFFFFFFFF,FFFFFF,:FFF:F:
@A00769:42:HV3CFDRXX:1:2101:15112:4366 2:N:0:TCCTGGTTGT+TGCCGGTCAG
GGACTACTGGGGTATCTAATCCTGTTTGCTCCCCACGCTTTCGTGCATGAGCGTCAGTGTTATCCCAGGGGGCTGCCTTCGCCATCGGTATTCCTCCACATCTCTACGCATTTCACTGCTACACGTGGAATTCTACCCCCCTCTGACACACTCTAGCCGTGCAGTCACCAATGCAATTCCCAGGTTAAGCCCGGGGATTTCACATCGGTCTTGCACAACCGCCTGCGCACGCTTTACGCCCAGTAATTCCG
+
FFFFFFFFFFFF:FFFFFFFFFFFFFFFFFFFFFFFFFFFFFFFFFFFFF:FFFFFFFFFFFFFFFFFFFFFFFFFFFFFFFFFFFFFFFFFFFFFFFFFFFFFFFFFFFFFFFFFFF:FFFFFFFFFFFFFFFFFFFFFFFFFFFFFFFFFFFF,FFFFFFFFFFFFFFFFFFF:FFFFF:F,FFFFFFFFF:FFFFFFFFFFFF,FFFFFFFFFFFFFFFFFFFFF:FFFFFFFF,FFFFFFFFFFFFF
@A00769:42:HV3CFDRXX:1:2101:25843:4382 2:N:0:TCCTGGTTGT+TGCCGGTCAG
GGACTACTGGGGTATCTAATCCTGTTTGCTACCCACACTTTCGAGCCTCAACGTCAGTTACAGTCCAGAAAGCCGCCTTCGCCACTGGTGTTCTTCCATATATCTACGCATTTCACCGCTACACATGGAGTTCCACTTTCCTCTACTGCACTCAAGTCATCCAGTTTCCAAAGCAATTCCTCAGTTGAGCTGAGGGCTTTCACTTCAGACTTAAATAACCGTCTGCGCTCGCTTTACGCCCAATAAATCCG
+
FFFFFFFFFFFFFFFFFFFFFFFFFFFFFFFFFFFFFFFFFFFFFFFFFFFFFFFFFFFFFFFFFFFFFFFFFFFFFFFFFFFFFFFFFFFFFFFFFFFFFFFFFFFFFFFFFFFFFFFFFFFFFFFFFFFFFFFFFFFFFFFFFFFFFFFFFFFFFFFFFFFFFFFFFF:FFFF,FFFFFFF:FFFFFFFFFFFFFFFFFFFFFFFF:FFFFFFF::FF:,FFFFFF:FFFFFFFFFFFFF:FFFFFFFF
@A00769:42:HV3CFDRXX:1:2101:31928:4398 2:N:0:TCCTGGTTGT+TGCCGGTCAG
GGACTACGAGGGTTTCTAATCCTGTTTGCTACCCACACTTTCGAGCCTCAACGTCAGTTACAGTCCAGAAAGCCGCCTTCGCCACTGGTGTTCTTCCATATATCTACGCATTTCACCGCTACACATGGAGTTCCACTTTCCTCTACTGCACTCAAGTCATCCAGTTTCCAAAGCAATTCCTCAGTTGAGCTGAGGGCTTTCACTTCAGACTTAAATAACCGTCTGCGCTCGCTTTACGCCCAATAAATCCG
+
FFFFFFFFFFFFFFFFFFFFFFFFFFFFF:FFFFFFFFFFFFFFFFFFFF:FFFFFFFFFFFFFFFFFF:FFFFFFFFFFFFFFFFFFFFFFFFFFFFFFFFFFFFFFFFFFFFFFFFFFFFFFFFFFFFFFFFFFFFFFFFFFFFFFFFFFFFFFFFFFFF:FFFFFFFFFFFFFFFFFFFFFFFFFFFFFFFFFFFFFFFFFFFFFFFFFFFFFFFFF,:FF:FFFFFFFFFFFFFFFFFFFFFFFFF:
@A00769:42:HV3CFDRXX:1:2101:18665:4413 2:N:0:TCCTGGTTGT+GGCCGGTCAG
GGACTACTGGGGTATCTAATCCTGTTTGATCCCCACGCTTTCGCACATCAGCGTCAGTTACAGACCAGAAAGTCGCCTTCGCCACTGGTGTTCCTCCATATCTCTGCGCATTTCACCGCTACACATGGAATTCCACTTTCCTCTTATGCACTCAAGTTTTCCAGTTTCCAATGACCCTCCACGGTTGAGCCGTGGGCTTTCACAAAAGACTTAAAAAACCCCATACGAGCGCTTTACGCCCAATAAATCCG
+
FFF,FFFFFFF,FFFFFFFFFFFFFF:FFFFF,:FFFFFFFF:FFFFFFF,,FFFFFFF:FF,FFFFFFFF:F:,FFFFF,FFF,F:,FFFFFFFFFFFFF:,F,,F:,FFFFFF,FF:F,FFFFF,,FFF:FFFF:,,F,:FF,,FFFFFFF:F,FFFFFFFFFFFF:F,,F:FFF,FFFF:F:FFFFF:::,,,FFFF,:,F,,F,:FFFFF::FFF:,F,F,,,,,:,FF::F,,FFFFFFFF,F,F,
@A00769:42:HV3CFDRXX:1:2101:9534:4445 2:N:0:TCCTGGTTGT+TGCCGGTCAG
GGACTACTAGGGTTTCTAATTACCGCGGCTGCTGACAC
+
FFFFFFFFFFFFFFFFFFFFFFFFFFFFFFFFFFFFFF
@A00769:42:HV3CFDRXX:1:2101:27172:4460 2:N:0:TCCTAGTTGT+TGCCGGTCAG
GGACTACGCGGGTTTCTAATCCTGTTTGCTCCCCACGCTTTCGCACCTGAGCGTCAGTCTTCGTCCAGGGGGCCGCCTTCGCCACCGGTATTCCTCCAGATCTCTACGCATTTCACCGCTGCACCTGGAATTCTACCCCCCTCTACGAGACTCAAGATTGCCAGTATCAGATGCAGTTCCTAGGTTGAGCCCGGGGATTTCACATCTGACTTAACAAACCGCCTGCGTGCGCTTTACGCCCAGTAATTCCG
+
FFFFFFFFFFFFFFFFFFFFFFFFFFFFFFFFFFFFFFFFFFFFFFFFFFFFFFFFFFFFFFFFFFFFFFFFFFFFF,FFFFFFFFFFF:FFFFFFFF,FFFFFFFFFFFFFFFFFFFFFFFFFFFFFFFFFFFFF:F:FFFFFFFFF:FFFFFFF,FFFFFFFFFFFF:FFFFFFFFF,,FFFF:FFF:FFFFFFFFFFF:FFFF,:F,F,::FFFFFF,F,F,F:F,,FF:FFFF,FFFFFFFFFF:F,
@A00769:42:HV3CFDRXX:1:2101:9950:4476 2:N:0:TCCTGGTTGT+TGCCGGTCAG
GGACTACTGGGGTTTCTAATCCTGTTTGCTACCCACACTTTCGAGCCTCAACGTCAGTTACAGTCCGGAAAGCCGCCTTCGCCACTGGTGTTCTTCCATATATCTACGCATTTCACCGCTACACATGGAGTTCCACTTTCCTCTACTGCACTCAAGTCATCCAGTTTCCAAAGCAATTCCTCAGTTGAGCTGAGGGCTTTCACTTCAGACTTAAATAACCGACTGCGCTCGCTTTACGCCCAATAAATCCG
+
FFFFFFFFFFFFFFFFFFFFFFFFFFFFFFFFFFFFFFFFFFFFFFFFFFFFFFFFFFFFFFFFFFFFFFFFFFFFFFFFFFFFFFFFFFFFFFFFFFFFFFFFFFF:FFFFFFFFFFFFFFFFFFFFFFFFFFFFFFFFFFFFFFFFF,FFFF,FFFFFFFFFFFFFFFFFFFF,FFFFFFFFFF,FFFFFFFF,FFFFFFFF,FFFFFFFFFFFFFFF,,FFF,FFFFFFFFFFFFFF:F,,,FFFF,:
@A00769:42:HV3CFDRXX:1:2101:11388:4492 2:N:0:TCATGGTTGT+TGCCGGTCAG
GGACTACACGGGTTTCTAATCCTGTTTGCTACCCACACTTTCGAGCCTCAACGTCAGTTACAGTCCAGAAAGCCGCCTTCGCCACTGGTGTTCTTCCATATATCTACGCATTTCACCGCTACACAAGGAGTTCCACTTTCCTCTCCAGCACTCAAGACATCCAGTTTACAAAGCAATTCCTCAGTTGAGCAGAGGGATTTCACAACAGACTTAAATAACCGACTGCGCTCGCTTTACGCCCAATAAATCCG
+
FFFFFFF:,FFFF,FFFFFFFFFFFFFFFF:FFFFFFFFFFFFF,FFFFFFFFFFFFF:FFF:,FFFF:,FFFFFFFFFFFFFFFFFFFFFFFFFFFF,FFFFFFFFFFFFFFFFFF:FFFFFFF,FFFFFFFFFFF,,FFFFF,,,F:FFFFFFF,F,FFFFFFFF:F:F:FFF,F:FFFFFFFFF:FF,:FF:F,FFFFFF,,F:FFFFFF::FFFFF:FFF,FFFFFFFFFFFFF:F:FFFF::FFF,
@A00769:42:HV3CFDRXX:1:2101:26485:4554 2:N:0:TCCTGGTTGT+TGCCGGTCAG
GGTCTACGCGGGTATCTAAAACTGTTTGCTACCAAAACATTCGAGACAAAACGACAGTTACAATACAAAAAACAACCTTAGCCACAGGAGTACTTACATATATCTACGCAATTAAAAAATACAAAAGGAGATACACATTCCTATACAGACATAAAGTCATACAATTTCAAAAGCAATTCCAAAGATTAGCAGAGGGCTTTAACTTCAGAATTAAAAAAAAGTAATCGGACGTTTTAAGACCAAAAAATACG
+
FF,,,F:,F:,F,::,F:F:::,,F:F,F,F::,F,F,,F,,,F,,FF,FF,,,FF,:FF,F,FF,F,FFF,,,,:F,:,,,F:,,:,,,,,,,FF,::F,:,,,F,,F,F,FFF,F,,,FFF:F,,,F:,F:,F,F,:,:F,,F,,,:,:F,FF,FFF,:,F,,FF,,,FF,,F::,,F::F,F,F,,,,:F,FF:,,,,::,::FFFF:FFFF,FF:,,,F:F,,,:,:F:,F:,,FF:,:,,,FFF:,
@A00769:42:HV3CFDRXX:1:2101:6967:4570 2:N:0:TCCTGGTTGT+TGCCGGTCAG
GGACTACTAGGGTTTCTAATCCTGTTTGCTCCCCACGCTTTCGTGCATGAGCGTCAGTATTGGCCCAGGGGGCTGCCTTCGCCATCGGTATTCCTCCACATCTCTACGCATTTCACTGCTACACGTGGAATTCTACCCCCCTCTGCCATACTCTAGCCCGCCAGTCACAAATGCAGTTCCCAGGTTAAGCCCGGGGATTTCACATCTGTCTTAGCGGACCGCCTGCGCACGCTATACGCCCAGTAATTCCG
+
FFFFFFFFFFFFFFFFFFFFFFFFFFFFFFFFFFFFFFFFFFFF:FFFFFFFFFFFFFFFF:FFFFFFFFFFFFFFFFFFFFFFFFFFFFFFFFFFFFFFFFFFFFFFFFFFFFFFFFFFFFFFFFFFFFFFFFFFFFFFFFFFFFF,FFFFFFFFFFFFFFFFFFFFFFF:FFFFFFFFFFFFFFFFFFFFFFFFFFFFFFFFFFF:FF:FF:FF,FFFFFFFFFFFFFFFF,F:FFFFFFFFFFFFFFF
@A00769:42:HV3CFDRXX:1:2101:32389:4570 2:N:0:TCCTGGTTGT+TGCCGGTCAG
GGACTACCGGGGTATCTAATCCTGTTTGCTACCCACACTTTCGAGCCTCAACGTCAGTTACAGTCCAGAAAGCCGCCTTCGCCACTGGTGTTCTTCCATATATCTACGCATTTCACCGCTACACATGGAGTTCCACTTTCCTCTACTGCACTCAAGTCATCCAGTTTCCAAAGCAATTCCTCAGTTGAGCTGAGGGCTTTCACTTCAGACTTAAATAACCGTCTGCGCTCGCTTTACGCCCAATAAATCCG
+
FFFFFFFFFFFFFFFFFF:FFFFFFFFFFF:FFFFFFFFFFFFFFFF:FFFFFFFFFFFFFFFFFFFFFFFFFFFFFFFFFFFFFFFFFFFFFFFFFFFFFFFFFFFFFFFFFFFFFFFFFFFFFFFFFFFFFFFFFFFFFFFFFFFFFFFFFFFFFFFFFFFFFFFFFF,:FFF:FFFFFFF:FFFFFFFF:FFFFFFFFFFF:FF,:FFF,FFFFFFFF,FFFFFFFFFFFFFFFFFF:F:F:FFFFF:
@A00769:42:HV3CFDRXX:1:2101:20374:4648 2:N:0:TCCTGGTTGT+TGCCGGTCAG
GGACTACAGGGGTATCTAATCCTGTTTGCTACCCACACTTTCGAGCCTCAACGTCAGTTACAGTCCAGAAAGCCGCCTTCGCCACTGGTGTTCTTCCATATATCTACGCATTTCACCGCTACACATGGAGTTCCACTTTCCTCTACTGCACTCAAGTCATCCAGTTTCCAAAGCAATTCCTCAGTTGAGCTGAGGGCTTTCACTTCAGACTTAAATAACCGACTGCGCTCGCTTTACGCCCAATAAATCCG
+
FF:FFFFFFFFFFFFFFFFFFFFFFFFFFFFFFFFFFFFFFFFFFFFFFFFFFFF:FFFFFFFFFFFFFFFFFFFFFFFFFFFFFFFFFFFFFFFFFFFFFFFFFFFFFFFFFFFFFFFFFFFFFFFFFFFFFFFFFFFFFFFFFFFFFFFFF:FFFFFFFFFFFFFF,FFFFFFFFFFFFFFFFFFFFFFFFFFFFFF:FFFFFFFFFFF:FFFFFFFF,,FFFFFFFFFFF:FFF,FFFFFFFFFFF:,
@A00769:42:HV3CFDRXX:1:2101:22272:4711 2:N:0:TCCTGGTTGT+TGCCGGTCAG
GGACTACGCGGGTATCTAATCCTATTTGCTCCCCACGCTTTCGTGCCTCAGCGTCAGTAACAGGCCAGGCGGCCGCCTTCGCCACTGGTGTTCTGTATGATCTCTAAGCATTTCACCGCTACACCATACATTCCGCCTACCGCAACTACTCTCTAGCCGAACAGTATCAGAGGCAATTCCGAAGTTGAGCCTCGGGATTTCACCTCTAACTTATCCGACCGCCTACGCACCCTTTAAACCCAATAAATCCG
+
FFFFFFFFFFFFFFFFFFFFFFFFFFFFFFFFFFFFFFFFFFFFFFFFFFFFFFFFFFFFFFFFFFFFFFFFFFFFFFFFFFFFFFFFFFFFFFFFFFFFFFFFFFFFFFFFFFFFFFFFFFFFFFFFFFFFFFFFFFFFFFFFFFFFFFFFFFFF,FFFFFFFFFFFFFFFFFFFFFFFFFFFFFFFFFFFFFFFFFFFF:FFFFFF:FFFFFFF,FFFFFFFFFFF::FFFFFFF,FFFFFF:FFFFF,
@A00769:42:HV3CFDRXX:1:2101:5240:4773 2:N:0:TCCTGGTTGT+TGCCGGTCAG
GGACTACGGGGGTATCTAATCCTGTTTGCTACCCACACTTTCGAGCCTCAACGTCAGTTACAGTCCAGAAAGCCGCCTTCGCCACTGGTGTTCTTCCATATATCTACGCATTTCACCGCTACACATGGAGTTCCACTTTCATCTACTGCACTCAAGTCATCCAGTTTCCAAAGCAAATCCTCAGTTGAGCTGAGGGCTTTCACTTCAGACTTAAATACCCGTCTGCGCTCGCTTTACGCCCAATAAATCCG
+
,:F:FF,FFFF:FFFFFFFFFF,FFFFFFFFFFFFF:,FF,FFFFFF:FFF,F,FF,FFFFFFFFFF:FFFFFF:FF,FF,FF,F:,,:,F:FFFF,FFFFFFFFFF,F,F,:FFFFFFF,F:FFFFF:FFFFF:,FFFF,FFFFFFFFFFFF,FFFF:FFFF,,,F,FFFFFF:,,FFFFFF:,,:,FFFFF,:,FFF,FF,FFFFFF:FFFFF,F,::,,F,F,,F:F,FF,FFF,FFFFFFF,F:F::
@A00769:42:HV3CFDRXX:1:2101:11451:4914 2:N:0:TCCTGGTTGT+TGCCGGTCAG
GGACTACTGGGGTTTCTAATGACGAGCTTCTGTACTTTACCTACAGGGAACTTACCGCGGCGGCTGACAC
+
FFFFFFFFFFF:F:FFFFFFFFFFFFFFFFFFF:FFFFFFFFFFFFFFF:F:FFFF:FFFFFFFFFFFFF
@A00769:42:HV3CFDRXX:1:2101:25699:4946 2:N:0:TCCTGGTTGT+TGCCGGTCAG
GGACTACGAGGGTATCTAATCCTGTTTGCTACCCACACTTTCGAGCCTCAACGTCAGTTACAGTCCAGAAAGCCGCCTTCGCCACTGGTGTTCTTCCATATATCTACGCATTTCACCGCTACACATGGAGTTCCACTTACCTCTACTGCACTCAAGTCATCCAGTTTCCAAAGCAATTCCTCAGTTGAGCTGAGGGCTTTCACTTCAGACTTAAATAACCGTCTGCGCTCGCTTTACGCCCAATAAATCCG
+
FFFFFFF,FFFFFFFFFFFFFFFFF:FFFFFFFFFFFFFFFFFFFFFFFFFFF,FFF:FFFF::FFFFF,FFFF:FFFFFFFFFFFFFFFFFF,FFFF:F:FFF:FFFFFFFFFFFFFFFFFFFF,FFFFFFFFFFFF,FFFFFFF:FFFFFFF:FFFFFFFFFFFFFFFFFFFF:FFF,:FFFFF:FFFFFFFFFFF,FFFFF,FFFF,FFFFFFF,FF:,F::F:F:FFF,FFFF,FFFFFFF:FFFFF
@A00769:42:HV3CFDRXX:1:2101:29351:4946 2:N:0:TCCTGGTTGT+TGCCGGTCAG
GGACTACTGGGGTATCTAATCCTGTTTGCTACCCACACTTTCGAGCCTCAACGTCAGTTACAGTCCAGAAAGCCGCCTTCGCCACTGGTGTTCTTCCATATATCTACGCATTTCACCGCTACACATGGAGTTCCACTTTCCTCTACTGCACTCAAGTCATCCAGTTTCCAAAGCAATTCCTCAGTTGAGCTGAGGGCTTTCACTTCAGACTTAAATAACCGACTGCGCTCGCTTTACGCCCAATAAATCCG
+
FFFFFFFFFFFFFFFFFFFFFFFFFFFFFFFFFFFFFFFFFFFFFFFFFFFFFFFFFFFFFFFFFFFFFFFFF:FFFFFFFFFFFFFFFFFFFFFF:FFFFFFFFFFFFFFFFFFFFFFFFFFFF,,FFFFFFFFFFFFFFF:FFFFF:FFFFFFF:F:FFFFFFFFF:FF:FFF:FFFFFFFFFFFFFFF,FF,,FFFFFFFF,FF::FFF:FFFFFFFF,FF,F:FFFFFFFFF:,FFFF,::F:FFFF
@A00769:42:HV3CFDRXX:1:2101:23131:4977 2:N:0:TCCTGGTTGT+TGCCGGTCAG
GGACTACCCGGGTATCTAATCCTGTTTGTTCCCCACGCTTTCGCACATCAGCGTCAGTTACAGACCAGAAAGTCGCCTTCGCCACTGGTGTTCCTCCATATCTCTGCGCATTTCACCGCTACACATGGAATTCCACTTTCCCCTTCTGCACTCAAGTTTTCCAGTTTCCAATGACCCTCCATGGTTGAGCCGTGGGCTTTCACATCAGACTTAAAAAACCGCCTACGCGCGCTTTACGCCCAATAATTCCG
+
:FFF:::FFFFFFF,F:F,F:FFFFFF,FFFFF:FF,FFFFFFFF:FFF,::FFFFFFFFFFFFFFF,F:FFFFFFFFFFFF:FFFFFFFFFFFFF::F,:FFF,:FFFFFFFFFFFF:FFFF:,FF:FF:FFFFFFFFFF:FFFF:FFFFFFFFFFF:F:FF::FFFFFFFFFFFFF:FFFF:,FF:,FFFF,,FFFFFFFFFFFFF:FFFFFFFFFFF:FFFF::F:FFFF::F,FFFFFF:FFFFFFF
@A00769:42:HV3CFDRXX:1:2101:30101:4993 2:N:0:TCCTGGTTGT+TGCTGGTCAG
GGACTACAGGGGTTTCTAATGCACTACTCCGGTTAAGCCGAAGGCTTTCACATCAGACTTAAAAGACCGCCTGCGTTCCCTTTACGCCCAATAAATCCGGATAACGCTTGCCACCTACGTATTCCCGCGGCGGCTGACAC
+
FFFFFFFFFFFFFFFFFF:FFFFFFFFFFFF:FFFFFFFFFFFFFFFFFFFFFFFFFFF:FF:FF:FFFFFFFFFFFFFFFFFFFFFFFFFFFF:FFFFFFFFFFFFFFFFFFFFFFFFF:FF,F:FFFFFFFFFFFFFF
@A00769:42:HV3CFDRXX:1:2101:9977:5024 2:N:0:TCCTGGTTGT+TGCCGGTCAG
GGACTACGGGGGTTTCTAATCCTGTTTGCTACCCACACTTTCGAGCCTCAACGTCAGTTACAGTCCAGAAAGCCGCCTTCGCCACTGGTGTTCTTCCATATATCTACGCATTTCACCGCTACACATGGAGTTCCACTTTCCTCTACTGCACTCAAGTCATCCAGTTTCCAAAGCAATTCCTCAGTTGAGCTGAGGGCTTTCACTTCAGACTTAAATAACCGTCTGCGCTCGCTTTACGCCCAATAAATCCG
+
FFFFFFFFFFFFFFFFFFFFFFF:FFFFF:FFFFFFFFFFFFFFFFFFFF:FFFFFFFFFFFFFFFFFFFFFFFFFFFFFFFFFFFFFFFFFFFFFFFFFFFFFFFFFFFFFFFFFFFFFFFFFFFFFFFFFFFFFFFFFFFFFFFFFFFFFFFFFFFFFFFFFFFFFFFFFFFFFFFFFFFFF,F:FFFF:FFFFFFFFFFFFFFFFFFFFFFFF:FFF,,FFFFFFFF,FFFFFFFFFFFF::FFFF:F
@A00769:42:HV3CFDRXX:1:2101:3667:5087 2:N:0:TCCTGGTTGT+TGCCGGTCAG
GGACTACCGGGGTATCTAATCCTGTTTGCTCCCCACGCTTTCGTGCATGAGCGTCAGTATTGGCCCAGGGGGCTGCCTTCGCCATCGGTATTCCTCCACATCTCTACGCATTTCACTGCTACACGTGGAATTTTACCCCCCTCTGCCATACTCTAGCCCGCCAGTCACAAATGCAGTTCCCAGGTTAAGCCCGGGGATTTCACATCTGTCTTAGCGAACCGCCTGCGCACGCTTTACGCCCAGTAATTCCG
+
:FFFFFF,F:FFFF:FFFF::FFF:FF:FFFFFF:F:FF,F:FFFFFFF:FF,F:F,FFFFFFFFFFFFFFFFF::FFFF,:F:F:FFFF:F,FF:FFFF:F:F:FFFFFFFFFFFF:,FF:FFFF:FF:FFFFFFFFFFFFFFFFFFFFFFFFF:FFFFFFFFFFFFFFFF,FFFFFF:FF::,FFF::F:FFFFFFFFF:FF,FFFFFFFFFF,,FFFFFFFFF:FFF:F,FFFF,FFFFFFF:FFF:,
@A00769:42:HV3CFDRXX:1:2101:17445:5181 2:N:0:TCCTGGTTGT+TGCCGGTCAG
GGACTACAAGGGTATCTAATCCTATTTGCTCCCCACGCTTTCGTGCCTGAGCGTCAGTTTCAGTCCAGGCGGCCGCCTTCGCCACTGGTGTCCTTCCATATCTCTACGCATTTTACCGCTACACATGGAGTTCCGCCGCCCTCTCCTGTACTCAAGTTCTCCAGTCTCATCAGCCAACAGAAGTTAAGCTTCTGCCTCTCACTCATGACTTGAAGAACCGCCTGCTCACCCTTTACGCCCAATCATTCCGG
+
FFFFFFFFFFFFFFFFFFFFFFFFFFFFFFFFFFFFFFFFFFFFFFFFFFFFFFFFFFFFFFFFFFFFFFFFFFFFFFFFFFFFFFFFFFFFFFFFFFFFFFFFFFFFFFFFFFFFFFFFFFFFFFFFFFFFFFFFFFFFFFFFFFFFFFFFFFFFFFFFFFFFFFFFFFFFFFFFFFFFFFFFF:FFFF:FFFFF:FFFFFFFFF:FFFFFF,,FFFF:FFF,,FFFFFF,:F:::FFFFF,F:F:FF,,
@A00769:42:HV3CFDRXX:1:2101:27941:5196 2:N:0:TCCTGGTTGA+TGCCGGTCAG
GGACTACAGGGGTATCTAATCCTGTTTGCTACCCACACTTTCGAGCCTCAACGTCAGTTACAGTCCAGAAAGCCGCCTTCGCCACTGGTGTTCTTCCATATATCTACGCATTTCACCGCTACACATGGAGTTCCACTTTCCTCTACTGCACTCAAGTCATCCAGTTTCCAAAGCAATTCCTCAGTTGAGCTGAGGGCTTTCACTTCAGACTTAAATAACCTTCTGCGCTCGCTTTACGCCCAATAAATCCG
+
FFFFFFFFFFFF:FFFFFFFFFF:FFFFFFFFFF:FFFFFFFFFFF:FFFFFFFFFFFFFFFFFFFFFFFFFFFFFFFFFFFFFFFFFFFFFFFFFFFFFFFFFFFFFFFFFFFFFFFFFFFFFFFF,FFFF:FFFFFFF:FFFFFFFFFFFFFFFFFFFFFFFFFFFFFFFFFFFFF,FFF:FFF:,FFF::F,F:FFFF,FFFFFFFFFFFF::,:,F:FFF,::FFFFFF,FFFF,FFFF:FFFFF:,
@A00769:42:HV3CFDRXX:1:2101:11171:5212 2:N:0:TCCTGGTTGT+TGCCGGTCAG
GGACTACCGGGGTTTCTAATCCTGTTTGCTACCCACACTTTCGAGCCTCAACGTCAGTTACAGTCCAGAAAGCCGCCTTCGCCACTGGTGTTCTTCCATATATCTACGCATTTCACCGCTACACATGGAGTTCCACTTTCCTCTACTGCACTCAAGTCATCCAGTTTCCAAAGCAATTCCTCAGTTGAGCTGAGGGCTTTCACTTCAGACTTAAATAACCGTCTGCGCTCGCTTTACGCCCAAGAAATCCG
+
FFFFF:FFFFFFFFFFFFFFFFFFFFFFFFFFFFFFFFFFFFFFFFFFFFFFFFFFFFFFFFFFFFFFFFFFFFFFFFFFFFFFFFFFFFFFFFFFFFFFFFFFFFFFFFF:FFFFFFFFFF:FFF,FFFFF:FF::FFFFFFFFFFFFFFFFFFFFF:FFFFF:FFFFFFFFFF:FFFFFF:FFFFFFFF:FF,FFFFFFFFFFF::FFFFFFFF:FFF,,FFFFFFFFFFF:FFF,FFF:F,:,FFFF:
@A00769:42:HV3CFDRXX:1:2101:8901:5228 2:N:0:TCCTGGTTGT+TGCCGGTCAG
GGACTACCCGGGTTTCTAATCCTGTTTGCTACCCACACTTTCGAGCCTCAACGTCAGTTACAGTCCAGAAAGCCGCCTTCGCCACTGGTGTTCTTCCATATATCTACGCATTTCACCGCTACACATGGAGTTCCACTTTCCTCTACTGCACTCAAGTCATCCAGTTTCCAAAGCAATTCCTCAGTTGAGCTGAGGGCTTTCACTTCAGACTTAAATAACCGTCTGCGCTCGCTTTACGCCCAATAAATCCG
+
FFFFFFFFFFFFFFFFFFFFFFFFFFFFFFFFFFFFFFFFFFFFFFFFFFFFFFFFFFFFFFFFFFFFFFFFFFFFFFFFFFFFFFFFFFFFFFFFFFFFFFFFFFFFFFFFFFFFFFFFFFFFFFFFFFFFFFFFFFFFFFFFFFFFF:FFFFFFFFFFFFFFFFFFFFFFFFFFFFFFFF:FFF:FF:FF:FFFFFFFFFFF,FFFFFFFFFFFFF:F,,FF:,FFFFFFFFF:F,:FFFFFFFFFFF:
@A00769:42:HV3CFDRXX:1:2101:14199:5259 2:N:0:TCCTGGTTGT+TGCCGGTCAG
GGACTACAAGGGTATCTAATCCTGTTTGCTCCCCACGCTTTCGAGCCTCAACGTCAGTTACAGTCCAGTAAGCCGCCTTCGCCACTGGTGTTCCTCCTAATATCTACGCATTTCACCGCTACACTAGGAATTCCGCTTACCTCTCCTGCACTCCAGTCAAATAGTTTCCAGAGCAGTCCGGGGGTTGGGCCCCCGCCTTTCACTCCAGACTTACTTCACCGTCTACGCTCCCTTTACACCCAGTAATTCCG
+
:FFFFFFFF,FFFFFFFFFFFFFFFFF:FFFFFFFFFF:FFFFFFFFFFFFFFFFFF:FFFFFFF:F:FFFFFFFFFFFFFFFFFFF:F:FFFFFF:FFFFFFFFFFFFFFFFFFFF:FFFFFFFFFFFFFFFF:FFFF::FFFFF:::FFFF:FF,FFFFFF,:FFFFFFF:::,FFF::F::FF:F,FFFFFFFF:F:FFFFF,FFFF,:FFF,FFFF:,FFF:,F::FF,FFF,FF:FF,FFFF:F,:
@A00769:42:HV3CFDRXX:1:2101:30761:5290 2:N:0:TCCTGGTTGT+TGCCGGTCAG
GGACTACCAGGGTATCTAATTACCGCGGCGGCTGACAC
+
FFFFFFFFFFFFFFFFFFFFFFFFFFFFFFFFFFFFFF
@A00769:42:HV3CFDRXX:1:2101:18475:5337 2:N:0:TCCTGGTTGT+TGCCGGTCAG
GGACTACAGGGGTTTCTAATCCTGTTCGCTCCCCACGCTTTCGCTCCTCAGCGTCAGTAACGGCCCAGAGACCTGCCTTCGCCATTGGTGTTCTTCCCGATATCTACACACTCCACCGTTACACCGGGAATTCCAGTCTCCCCTACCGCACTCAAGCCCGCCCGTACCCGGCGCGGATCCACCGTTAAGCGATGGACTTTCACACCGGACGCGACGAACCGCCTACGAGCCCTTTACGCCCAATAAATCCG
+
FFFFFFFFFFFFFFFFFFFFFFFFFFFFFFFFFFFFFFFFFFFFFFFFFF:FFFFFFFF:FFFFFFFFFFFFFFFFFFFFFFFFFFFFFFFFFFFFFFFFFFFFFFFFFF:FFFFFF:F:FFFFFF:F:FFFFFFFFFFF:FFFFFFFFFFFFFF:FFFFFFF:FFFFFFFFFFF:FFFFFFFF:FF::F::FF:FF:FFFF:F:FFFFF:FFFFF::FFF:FFFF,::FFFFFFFF:FFFF:FFFFF:F,
@A00769:42:HV3CFDRXX:1:2101:2419:5368 2:N:0:TCCTGGTTGT+TGCCGGTCAG
GGGGGGGGGGGGGGGGGTTGTGGGGTTGTGGAAAGACCAAAAAGGTTATGAGAGAGAAGTTATAAAGAGGGGGGGGGACGGACGAAAGAAAAAAATAAAAAGAGAAACAAAAAAAAAAAAAAGAAAAGGGAAAAAACACACAAACCAACACAAAAACCAGACGACACCAACCCAAAACAAAACACAAAAAAAGCACAAGAAAAAATAAAACAGGCAGACCCACCTCCGACCCCACCGCCGCCAAATAAAGA
+
FFFF:F:F::,:,,:,,,,,:,,,,,,,:,,,,,,,,,:,,,,,,,,,,,:,,,,,,,,,F,,,:,,:,,F,,:,,,,,,,,,F,,,,,,,,,,,,:,,,,,,,F,F,,,:,F:,F,::,,,,:,,,,,,,,:,,:,::,,,,:,,,::,,FF,,FF,:,,,,:,,,,,:,,,,,FF,FF,F,F,,:::,:F,F::,,,::,F,F,,,,F,,,,,F,F,,F,F,,FF,,,:,F,,,,,,,,:,:,,F,F,,
@A00769:42:HV3CFDRXX:1:2101:8947:5368 2:N:0:TCCTGGTTGT+TGCCGGTCAG
GGACTACTCGGGTTTCTAATCCTGTTTGCTACCCACACTTTCGAGCCTCAACGTCAGTTACAGTCCAGAAAGCCGCCTTCGCCACTGGTGTTCTTCCATATATCTACGCATTTCACCGCTACACATGGAGTTCCACTTTCCTCTACTGCACTCAAGTCATCCGGTTTCCAAAGCAATTCCTCAGTTGAGCTGAGGGCTTTCACTTCAGACTTAAATAACCGTCTGCGCTCGCTTTACGCCCAATAAATCCG
+
FFFFFFFFF:FFFFFFFFFFFFFFFFFFFFFFFFFFFFFFFFFFFFFFFFFFFFFFFFFFFFFFFFFFFFFFFFFFFFFFFFFFFFFFFFFFFFFFFFFFFFFFFFFFFFFFFFFFFFFFFFFFFFFFFFFFFFFF:FFFFFFFFFFFFFFFFFFFFFFFFFFFFFFFFF,FFFFFF:F:FFFFFFFFFFFFFFFFFFFFFFFFFFFFFFFFFFFFFFFFF,F:::FFFF,FFFFFF,FFFFFFFFFFFFF
@A00769:42:HV3CFDRXX:1:2101:24469:5384 2:N:0:TCCTGGTTGT+TGCCGGTCAG
GGACTACAAGGGTATCTAATCCTGTTTGCTACCCACACTTTCGAGCCTCAACGTCAGTTACAGTCCAGAAAGCCGCCTTCGCCACTGGTGTTCTTCCATATATCTACGCATTTCACCGCTACACATGGAGTTCCACTGTCCTCTACTGCACTCAAGTCATCCAGTTTACAAAGCAATTCCTCAGTTGAGCTGAGGGCTTTCACTACAGACTTAAATAACCGTCTGCGCTCGCTTTACGCCCAATAAATCCG
+
FFFFFFFFFFFFF:FFFFFFFFFFFFFFFFFFFFFFFFFFFFFFF:FFFFFFFFFFFFFFFFFFFFFFFFFFFFFFFFFFFFFFFFFFF,FFFFFFFFFFFFFFFFFF:FFFFFFFF,FFFFFFFFFFFFFFFFFFF,FFFFFF::,F:F:FFFFF:FF,FFFFFFF,FFFFFFF,FFFFFFFFFFFFFF:,:FFFFFFFFFFF,FFFFFFFFFF,FFFFF,F:,FFFFFFFFFF:FFFFFFFF:FFF:FF
@A00769:42:HV3CFDRXX:1:2101:28158:5415 2:N:0:TCCTGGTTGT+TGCCGGTCAG
GGACTACAGGGGTATCTAATCCTGTTTGCTACCCACACTTTCGAGCCTCAACGTCAGTTACAGTCCAGAAAGCCGCCTTCGCCACTGGTGTTCTTCCATATATCTACGCATTTCACCGCTACACATGGAGTTCCACTTTCCTCTACTGCACTCAAGTCATCCAGTTTCCAAAGCAATTCCTCAGTTGAGCTGAGGGCTTTCACTTCAGACTTAAATAACCGACTGCGCTCGCTTTACGCCCAATAAATCCG
+
FFFFFFFFFFFFFFFFFFFFFFFFFFFFFF:FFFFF:FFFFFFFFFFFFFFFFFFFFFFFFFFFFFFFFFFFFFFFFFFFFFFFFFFFFFFFFFFFFFFFFFFFFFFFFFFFFFFFFFFF:FFFFFFFFFFFFFFFFFFFFFFFFFFFFFFFFF:FFFFFFFFFFFFFFFFFFFF:FFFFFFFFFFFFFF:FFFFFF:FFFFFFFFFFFFFFFFFFFFFF:,FF:FFFFF:FFFFFF:FF:F,:FFFFFF:
@A00769:42:HV3CFDRXX:1:2101:28592:5447 2:N:0:TCCTGGTTGT+TGCCGGTCAG
GGACTACCAGGGTATCTAATCCTGTTTGATACCCGCACTTTCGAGCATCAGCGTCAGTTATGCTACAGTAAGCTGCCTGCGCAATCGGAATTCGTCATGATATCTAAGCATTTCACCGCTACACCATGAATTCCGCCTACTTCCTGCATACTCAAGTCGACCAGTTCGCGCTGCAAGCCACCGGTTGAGCCGGTATATTTCACAACACGCTTAATAGACAGCCTACGCTCCCTTTAAACCCAATAAATCCG
+
FFFFFFFFFFFFFFFFFFFFFFFFFFFFFFFFFFFFFFFFFFFFFFFFFFFFFFFFFFF:FFFFFFFFFFFFFFFFFFFFFFF:FFFF:FFFFFFFFFFFFFFFFFFFFFFFFFFFFFFFFFFFF:FFFFFFFFFFFFFFFFFFFFFFF:FFFFFFFFFFFFFFFFFFFFFFFFFFFFFFFFF:FFFFFFFFFF:FFFFFFFF:FFFFFFFFFFFFFFF:::FFFFFFFFFFFFF:FFF:FFF:FF,FFFF
@A00769:42:HV3CFDRXX:1:2101:14832:5509 2:N:0:TCCTGGTTGT+GGCCGGTCAG
GGACTACAGGGGTTTCTAATCCTGTTTGCTACCCACGCTTTCGAACCTCAGCGTCAGTTACAGACCAGAGAGCCGCTTTCGCCACTGGTGTTCTTCCATATATCTACGCATTTCACCGCTACACATGGAGTTCCACTTTCCTCTACTGCACTCAAGTCATCCAGTTTCCAAAGCAATTCCTCAGTTGAGCTGAGGGCTTTCACTTCAGACTTAAATAACCGTCTGCGCTCGCTTTACGCCAATAAATCCGG
+
F:FFFFFFFFFFFFFFFFFFFFFFFFFFFFFFFFFFFFFFFFFFFFFFFFFFFFFFFFF:FFFFFFF:FFFFFFFFFFFFFFF,,FFFFFFFFFFF:FF:FFFFF::FFFFFFF:FFF,:FFFFFF:FFFFFFFFFFFFF:FFFF,FF:FFFFF:FFFFFFFF:FFF:::FFFFFFF,FFFFFFFFF:FFFFF::FFFFFF,FFFFFFFFFFFFFF:F,,FFFF,,,F:FFFFFFFF,FFFFFFFF:,FF,
@A00769:42:HV3CFDRXX:1:2101:5565:5556 2:N:0:TCCTGGTTGT+TGCCGGTCAG
GGACTACTAGGGTATCTAATCCTGTTTGCTCCCCACGCTTTCGTGCATGAGCGTCAGTATTGGCCCAGGGGGCTGCCTTCGCCATCGGTATTCCTCCACATCTCTACGCATTTCACTGCTACACGTGGAATTCTACCCCCCTCTGCCATACTCTAGCCCGCCAGTCACAAATGCAGTTCCCAGGTTAAGCCCGGGGATTTCACATCTGTCTTAGCGGACCGCCTGCGCACGCTTTACGCCCAGTAATTCCG
+
FFFFFFFFFFFFFFFFFFFFFFFFFFFFFFFFFFFFFFFFFFFFFFFFFFFFFFFFFFFFFFFFFFFFFFFFFFFFFFFFFFFFFFFFFFFFFFFFFFFFFFFFFFFFFFFFFFFFFFFFFFFFFFFFFFFFFFFFFFFFFFFFFFFFFFFFFFFFFFFFFFFFFFFFFFFFFFFFFFFFFFFFFFF:,FFFFFFFFFFFFFFFFFFFFFFF:F,FFFFFFFFFFFFFFFFFFFF:F,FFFFFF,FFFFFF
@A00769:42:HV3CFDRXX:1:2101:8603:5588 2:N:0:TCCTGGTTGT+TGCCGGTCAG
GGACTACAGGGGTATCTAATCCTGTTTGCTACCCACACTTTCGAGCCTCAACGTCAGTTACAGTCCAGAAAGCCGCCTTCGCCACTGGTGTTCTTCCATATATCTACGCATTTCACCGCTACACATGGAGTTCCACTTTCCTCTACTGCACTCAAGTCATCCAGTTTCCAAAGCAATTCCTCAGTTGAGCTGAGGGCTTTCACTTCAGACTTAAATAACCGACTGCGCTCGCTTTACGCCCAAGAAATCCG
+
FFFFFFFFFFFFFFFFFFFFFFFFFFFFFFFFFFFFFFFFFFF,FFFFFFFFFFFFFFFFFFF:F:FFFFFF:FFFFFFFFFFFF:FFFFFFFFFFFFFFFFFFFFFFFFFFFFFF:FF,FFFFFFFFFFFFFFFFF:FFFFFFFF:FF,FFFFFFFFFFFFFFFFFFFFFFFFFFFFFF:F::FFFFFFFF:F:FFFFFFFFFFF:F:FFFFF,FFFFFF:F:FFFFFFFFFFFFF,FFFFF,::FFFFF
@A00769:42:HV3CFDRXX:1:2101:20365:5603 2:N:0:TCCTGGTTGT+TGCCGGTCAG
GGACTACAAGGGTATCTAATGCGCCATGGGGTTACCGCGGCGGCTGACAC
+
FFFFFFFF,FFFFFFFFFFFFF,FFF,FFFF:F,:FFFF:FFFFFFFFFF
@A00769:42:HV3CFDRXX:1:2101:30309:5666 2:N:0:TCCTGGTTGT+TGCCGGTCAG
GGACTACGGGGGTTTCTAATGAGCCATGGGGTTACCGCGGCTGCTGGCACCTGTCTCTTATAACATCTGACGCTGCCGACGATGCCGGTCAGGTGTAGATCTCGGTGGTCGCCGTATCATTAAAAAAGGGGGGGGGGGGGGGGGGGGGGGGGGGGGGGGGGGGGGGGGGGGGGGGGGGGGGGGGGGGGGGGGGGGGGGGGGGGGGGGGGGGGGGGGGGGGGGGGGGGGGGGGGGGGGGGGGGGGGGGGGGG
+
FFFFFFFFFFFFFFFFFFFFFFFFFFFFFFFFFFFFFFFFFFFFFFFFFFFFFFFFFFFFFFFFF,FFFFFFFF:FFFFF:FFFFFFFFFFF:FFFFFFFF:FFFFFFFFFFFFFFF:FF,F:FF:::F:FFFF,FFFFFFFFFFF:FFFFFFFFFFFFF:FFFF:FFF:FFFFFFFFFFFF:FFFFFFFFFFFFFFF:FFFFFFFFF:FFFFFFFFFFFFFFFFF:FFFF:FFFFFF:FFFFFFFFFFFF
@A00769:42:HV3CFDRXX:1:2101:5240:5713 2:N:0:TCCTGGTTGT+TGCCGGTCAG
GGACTACAGGGGTATCTAATCCTGTTTGCTCCCCACGCTTTCGCACCTCAGCGTCAGTTACAGTCCAGAAAGCCGCCTTCGCCACTGGTGTTCTTCCATATATCTACGCATTTCACCGCTACACATGGAGTTCCACTTTCCTCTACTGCACTCAAGTCATCCAGTTTCCAAAGCAATTCCTCAGTTGAGCTGAGGGCTTTCACTTCAGACTTAAATAACCGTCTGCGCTCGCTTTACGCCCAAGAAATCCG
+
FFFFFFFFFFFFFFFFFFFFFFFFFFFFFFFFFFFFFFF:FFFFFFFFFFFFFFFFFFFFFFFFFFFFFFFFFFF:F,FFFFFFFFFF:FFFFFFF:FFFFFFFFFF:FFFFFFFFFFFF,FFFFF::FFFFFF:FFFFFFFF,FFFFFFFFFF,:FFFFFFF:FFFFFFFFFFF,FF,FFFFFFFFFFFFFFF:,FFFFFFFFFFFFFFFFFFFF:F,FF,FFF::FFFFFF,FF::FFFFF,F:FFFF:
@A00769:42:HV3CFDRXX:1:2101:20989:5776 2:N:0:TCCTGGTTGT+TGCCGGTCAG
GGACTACTCGGGTTTCTAATCCTGTTCGCTCCCCACGCTTTCGCTCCTCAGCGTCAGTAACGGCCCAGAGACCTGCCTTCGCCATTGGTGTTCTTCCCGATATCTACACATTCCACCGTTACACCGGGAATTCCAGTCTCCCCTACCGCACTCAAGCCCGCCCGTACCCGGCGCGGATCCACCGTTAAGCGATGGACTTTCACACCGGACGCGACGAACCGCCTACGAGCCCTTTACGCCCAATAAATCCG
+
:FFFFFFFFFFFFFFFFFFFFFFFFFFFFFFFFFFFFFFFFFFFFFFFFFFFFFFFFFFFFFFFFFFFFFFFFFFFFFFFFFFFFFFFFFFFFFFFFFFFFFFFFFFFFFFFFFFFFFFFFFFFFFFFFFFFFFFFFFFFFFFFFFFFFFFFFFFFFFFFFFFFFFFFFFFFFFF::FFFFFFFFFFFFFFFFF:FFFFFFFFFFFF:FFFFF:FFF:FFFFF:FFF:FFFFFFFFF,FFFFFFFFFF:F,
@A00769:42:HV3CFDRXX:1:2101:19551:5791 2:N:0:TCCTGGTTGT+TGCCGGTCAG
GGACTACAAGGGTATCTAATGCGCCATGGGGTTACCGCGGCGGCTGACAC
+
FFFFFFFFFFFFFFFFFFFFFFFFFFFFFFFF:FFFFFFFFFFFFFFFFF
@A00769:42:HV3CFDRXX:1:2101:3088:5807 2:N:0:TCCTGGTTGT+TGCCGGTCAG
GGACTACCCGGGTATCTAATCCTGTTTGCTACCCACGCTTTCGCGCCTCAGTGTCAGTATTGGTCCAGGAAGCTGCCTTCGCCATTGATGTTCCTCCACATATCTACGCATTTCACCGCTACATGTGGAATTCCGCTTCCCTCTACCATACTCTGGTGAGGCAGTATTGAATGCCATTCCCAGGTTGAGCCCGGGGATTTCACATCCAACTTACCAAACCACCTACGCGCCCTTTACGCCCAGTAATTCCG
+
FFFFFFFFFFFFFFFFFFFFFFFFFFFFFFFFFFFFFFFFFFFFFFFFFFFFFFFFFFFFFFFFFFFFFFFFFFFFFFFFFFFFFFF:FFFFFFFFFFFFFFFFFFFFF:FFFFFFFFFFFFFFFFFFFFFFFFFFFFFFFFFFFFFFFFFFFFFFFFFFFFFFFFFFF:FFFFF:FFFFFFFFFFFFF:FFFFFF:FFFFFFFFFFFFFFFFFFF:FFFFF:FFFFFFFFFFFFFF:FFFFFFF:FFFFF
@A00769:42:HV3CFDRXX:1:2101:4408:5807 2:N:0:TCCTGGTTGT+TGCCGGTCAG
GGACTACGAGGGTTTCTAATCCTGTTTGCTACCCACACTTTCGAGCCTCAACGTCAGATACAGTCCAGAAAGCCGCCTTCGCCACTGGTGTTCTTCCATATATCTACGCATTTCACCGCTACACATGGAGTTCCACTTTCCTCTACTGCACTCAAGTCATCCAGTTTCCAAAGCAATTCCTCAGTTGAGCTGAGGGCTTTCACTTCAGACTTAAATAACCGACTGCGCTCGCTTTACGCCCAATAAATCCG
+
FFFFFFFF:FFFFFFFFFFFFFFFFF:FFFFFFFF:FFF,FFFFFF:FFFFFFFFFF,FFF:FFF,FFFFFFF:FFFFFFFFFFFFFFFFFFFFF,:FFFFFFFFFFFFFFFFFFFFFFFFFFFFF:,F,FFFFFF,FFFFFFFFFFFF:FFF,FF,FFFFFFFF,FFFFFF:FFFFFF:FF:FFF,,:F:FFF,,,:FF:FF:,:F,FFFFFFFFFFF:,:F:,F,F,F,FFFFFF,FF:FFFFF:FFFF
@A00769:42:HV3CFDRXX:1:2101:20998:5822 2:N:0:TCCTGGTTGT+TGCCGGTCAG
GGACTACTCGGGTTTCTAATCCTGTTCGCTCCCCACCCTTTCGCTCCTCAGCGTCAGTAACGGCCCAGAGACCTGCCTTCGCCATTGGTGTTCTTCCCGATATCTACACATTCAACCGATACACCGGGAATTCCAGTCTCCCCTACCGCACTCAAGCCCGCCCGTACCCGGCGCGGATCCACCGTTAAGCGCTGGACTTTCACACCGGACGCGACGAACCTCCTACGAGCCCTTTACGCCCAATAAAACCG
+
F:FF,FF,FFF::F,,FFF,FFFF,FF,FF::FFFF,F,:FF,FFFFF:::FFFFF:,FFFFFFFF::FFFFF,F:F,FFFFFFF:F:FFFFFF,:F:FFFFFF,FFFF,,FF,:F,,,FFF:FF:FFF,FF,FF:FFFF:,FF::F,FF,F:FF:FFF,FF,:F:FFF:FFFF:FFF::,FFFF,FF,F,,F,FF::,,FF:FF,,:FF,F,F,FF::FFFFF,,::,F,F,,,:F,FFFFF,F,F,,F,
@A00769:42:HV3CFDRXX:1:2101:4815:5854 2:N:0:TCCTGGTTGT+TGCCGGTCAG
GGACTACGCGGGTATCTAATCCTGTTTGCTACCCACACTTTCGAGCCTCAACGTCAGTTACAGTCCAGAAAGCCGCCTTCGCCACTGGTGTTCTTCCATATATCTACGCATTTCACCGCTACACATGGAGTTCCACTTTCCTCTACTGCACTCAAGTCATCCAGTTTCCAAAGCAATTCCTCAGTTGAGCTGAGGGCTTTCACTTCAGACTTAAATAACCGTCTGCGCTCGCTTTACGCCCAATAAATCCG
+
FFFFFFFFFFFFFFFFFFFFFFFFFFFFFFFFFFFFFFFFFFFFFFFFFFFFFFFFFFFFFFFFFFFFFFFFFFFFFFFFFFF:FFFFFFFFFFFFFFFFFFFFFFFFFFFFFFFFFFFFFFFFFFFFFFFFFFFFFFFFFFFFFFF:FFFFFFF:FFFFF:FFFFFFFFFFFF,,FFFFFFF,FFFFFFFFFF:FFFFFFFFFFF:FFFFFF:FFFFFF,,FF:FFFFF:FFFFFF,FFFFFFFF:FF:F
@A00769:42:HV3CFDRXX:1:2101:4698:5869 2:N:0:TCCTGGTTGT+TGCCGGTCAG
GGACTACTGGGGTTTCTAATCCTGTTCGCTACCCACGCTTTCGTTCCTCAGCGTCAGTTACTGCCCAGAGACCCGCCTTCGCCACCGGTGTTCCTCCTGATATCTGCGCATTTCACCGCTACACCAGGAATTCCAGTCTCCCCTGCAGTACTCAAGTCTGCCCGTATCGCCTGCAAGCCAGCAGTTGAGCTGCTGGTTTTCACAAACGACGCGACAAACCGCCTACGAACTCTTTACGCCCAGTAATTCCG
+
FFFFFFF,FFFFFFFFFFFFFFFFFFFFFFFFFFFFFFFFFFFFFFFFFF,FFFFFFFFFFFFFFFFFF:FFFFFFFFFFFFFFFFFFFFFFFFFFFFFFF:FFF:FFFFFFFFFFFFFFFFFFFFFF:FFFFF:,FFFFFFFF:FFFFFFFFFFF,FFF:FFFFFFFF:FFFFFFFFFF:FFFFFFFFFF:FFFFFFFFFFFFFFFFFFFF,FFFFFFFFFFFFF:FFF,FFFFFF,FFFFFF,F::FF:
@A00769:42:HV3CFDRXX:1:2101:10321:5869 2:N:0:TCCTGGTTGT+TGCCGGTCAG
GGACTACTAGGGTTTCTAATGTGTTACCGCGGCTGCTGGCAC
+
FFFFFFFFFFFFFFFFFFFFFFFFFFFFFFFFFFFFFFFFFF
@A00769:42:HV3CFDRXX:1:2101:6931:5916 2:N:0:TCCTGGTTGT+TGCCGGTCAG
GGACTACGGGGGTTTCTAATCCTGTTTGCTACCCACACTTTCGAGCCTCAACGTCAGTTACAGTCCTGAAAGCCGCCTTCGCCACTGGTGTTCTTCCATATATCTACGCATTTCACCGCTACACATGGAGTTCCACTTTCCTCTACTGCACTCAAGTCATCCAGTTTCCAAAGCAATTCCTCAGTTGAGCTGAGGGCTTTCACTTCAGACTTAAATAACCGTCTGCGCTCGCTTTACGCCCAATAAATCCG
+
FFFFFFFFFFFFFFFFFFFFFFFFFFFFFFFFFFFFFFFFFFFF:FFFFFFFFFFFFFFFFFFFFFFFFFFFFFFFFFFFFFFFFFFFFFFFFFFFFFFFFFFFFFFFFFFFFFFFFFFFFFFF,FFFFFFFFFFFFFFFFFFFFFFFFFFFFFFFFF:FFFFFFFFFFFFFFFFFFFFFFFFFF:::FFFFFFFF:FFFFFFFFFFFFFFFFFFFF:FF,FFFFFFFFFFFFFFFF:FFFFF:FFFFFFF
@A00769:42:HV3CFDRXX:1:2101:20112:5916 2:N:0:TCCTGGTTGT+TGCCGGTCAG
GGACTACTAGGGTTTCTAATCCTGTTTGCTCCCCACGCTTTCGTGCCTCAACGTCAGAAGTAGCTTGGTAAGCTGCCTTCGCAATCGGTGTTCTGTATGATCTCTAAGCATTTCACCGTTACACCATACATTCCGCCTACCGCAACTACTCTCTAGCCGAACAGTATCAGAGGCACTTCCGACGTTGAGCCTCGGGATGTCACCGCTAACTTATCCGACCGCCTCCGCACCCTTTAAACCCAATAAATCCG
+
FFFFFFFFFFFFFFFFFFFFFFFFFFFFFFFFFFFFFFF::FFFFFFFFFFFFFFFFFFFFFFFFFFFFFFF:FFFFFFFFFF::FFFFFFFFFF,F:FFFFFFF,FFFFF,FFFFFFFFFFFFFFF:F:FFFFFFFFFF:FFFF:,FFFFFFFFFFFFF,FFFFF:FFFFFF,F,FFF:FF,FFFFF:F:FF::F,F,,F,:F,:F,,FF,,F:FFF:FFF::,FFF:F:F,,F:FF::,,F:F,:FF,F
@A00769:42:HV3CFDRXX:1:2101:21142:5916 2:N:0:TCCTGGTTGT+TGCCGGTCAG
GGACTACTCGGGTTTCTAATCCTGTTCGCTCCCCACGCTTTCGCTCCTCAGCGTCAGTAACGGCCCAGAGACCTGCCTTCGCCATTGGTGTTCTTCCCGATATCTACACATTCCACCGTTACACCGGGAATTCCAGTCTCCCCTACCGCACTCAAGCCCGCCCGTACCCGGCGCGGATCCACCGTTAAGCGATGGACTTTCACACCGGACGCGACGAACCGCCTACGAGCCCTTTACGCCCAATAAATCCG
+
FF:F:FFFFFFFFFFFFF:FFFFFFFFFFFFFFFFFFFFFFFFFFFFFFFFFFFFFFF:FFFFFFFFFFFFFFFFFFFFFFFFFFFFFFFFFFFFFFFFFF,FFFFFFFFFFFFFFFFFFFFFFFFFFF:FF:F,FFFFFFFFFFFFFFFFFFFFFFFFFFFFFFFFFFFFFFFFF,FFF:FF:F:,FFFF:FFFF:FFF:FF:F:FFFFF:F:F:::FFF:F,FFF:FFFF,,FFF,FFFF:F:F:F:F:
@A00769:42:HV3CFDRXX:1:2101:26856:5916 2:N:0:TCCTGGTTGT+TGCCGGTCAG
GGACTACTAGGGTTTCTAATCCTGTTTGCTACCCACACTTTCGAGCCTCAACGTCAGTTACAGTCCAGAAAGCCGCCTTCGCCACTGGTGTTCTTCCATATATCTACGCATTTCACCGCTACACATGGAGTTCCACTTTCCTCTACTGCACTCAAGTCATCCAGTTTCCCAAGCACTTCCTCAGTTGAGCTGAGGGCTTTCACTTCAGACTTAAATAACCGTCTGCGCTCGCTTTACGCCCAATAAATCCG
+
FFFFF:FFFFFFFFFFFFFFFFFFFFFFFFFFFFFFFFFFFFFFFFFFFFFFFFFFFFFFF:FFFFFFFFFFFFFFFFFFFFFFFFFFFFFFFFFFFFF:FFFFFFFFFFFFFFFFFFFFFFFFFFFFFFFFFF:FF:FFFFFFFFFFF:FFFF,FFFFFFFFFFFFFF,FFFFF,FFFFFFFFFFFFFFFFFFFFFFFFFFFFFFFFFFFFFF:FF:FFF,FFFFFFFFFFFFFFF:FFFFFFFFFFFF:
@A00769:42:HV3CFDRXX:1:2101:21947:5932 2:N:0:TCCTGGTTGT+TGCCGGTCAG
GGACTACGGGGGTATCTAATTTTTTTTTACCGCGGCTGCTGGCAC
+
FFFFFFFFFFFF:FFFFFFFFFFFFFFFFFFFFFFFFFFFFFFFF
@A00769:42:HV3CFDRXX:1:2101:14344:5979 2:N:0:TCCTGGTTGT+TGCCGGTCAG
GGACTACTGGGGTTTCTAATCCTGTTTGCTACCCACACTTTCGAGCCTCAACGTCAGTTACAGTCCAGAAAGCCGCCTTCGCCACTGGTGTTCTTCCATATATCTACGCATTTCACCGCTACACATGGAGTTCCACTTTCCTCTACTGCACTCAAGTCATCCAGTTTCCAAAGCAATTCCTCAGTTGAGCTGAGGGCTTTCACTTCAGACTTAAATAACCGTCTGCGCTCGCTTTACGCCCAATAAATCCG
+
FFFFFFFFFFFFFFFFFFFFFFFFFFFFFFFFFFFFFFFFFFFFFFFFFFFFFFFFFFFFFFFFFFFFFFFFFFFFFFFFFFFFFFFFFFFFFFFFFFFFFFFFFFFFFFFFFFFFFFFFFFFFFFFFFFFFFFFFFFFFFFFFFFFFFFFFFFFFFFFFFFFFFFFFFFFFFFF:FFFFFFFFFFFFFFFFFFFFFFFFFFFFFFFFFFFFFFFFF:FFF,FF::FFFFFFFFFFF,FFFFFFF:FFFFF
@A00769:42:HV3CFDRXX:1:2101:17824:6057 2:N:0:TCCTGGTTGT+TGCCGGTCAG
GGACTACTCGGGTATCTAATCCTGTTTGCTACCCACACTTTCGAGCCTCAACGTCAGTTACAGTCCAGAAAGCCGCCTTCGCCACTGGTGTTCTTCCATATATCTACGCATTTCACCGCTACACATGGAGTTCCACTTTCCTCTACTGCACTCAAGTCATCCAGTTTCCAAAGCAATTCCTCAGTTGAGCTGAGGGCTTTCACTTCAGACTTAAATAACCGCCTGCGCTCGCTTTACGCCCAATAAATCCG
+
FFFFFFFFFFFFFFFFFFFFFFFFFFFFFFFFFFFFFFFFFFFF:FFFFFFFFFFFFFFFFFFFFFFFFFFFFFFFFFFFFFF:FFFFFFFFFFFFF:FFFFFFFFFFFFFFFFFFFFFFFFFFFFFFFFF:FFFFFFFFFFFFFFFFFFFFFFFFFFFFFFFFFF:FFFFFFFF:FFFFFFFFFFFFFFFFFFFFFF:FFFFFFFFFFFF,FFFFF:FFFFFF:FFFFFFFFFFFF:FFFF:FF:FFFFF
@A00769:42:HV3CFDRXX:1:2101:7220:6104 2:N:0:TCCTGGTTGT+TGCCGGTCAG
GGACTACAGAGGTATCTAATCCTGTTTGCTACCCACACTCTCGAGCCTCAACGTCAGTTACAGTCCAGAAAGCCGCCTTCGCCACTGGTGTTCTTCCATATATCTACGCATTTCACCGCTACACATGGAGTTCCACTTTCCTCTACTGCACTCAAGTCATCCAGTTTCCAAAGCAATTCCTCAGTTGAGCTGAGGGCTTTCACTTCAGACTTAAATAACCGTCTGCGCTCGCTTTACGCCCAATAAATCCG
+
FFFFFFFFFFFFFFFFFFFFFFFFFFFFFFFFFFFFFFFFFFFFFFFFFFFFFFFFFFFFFFFFFFFF:FFFFFFFFFFFFFFFFFFFFFFFFFFFFFFFFFFFFFFFFFFFFFFFFFFFFFFFFFFFFFFFFFFFFFFFFFFFFFFFFFFFFFFFFFFFFFFFFFFFFFFFFFFFFFFFFFFFFFFFFFFFFF:FFFFFFFFF:FFFFFFFFFFFFFFFF,FFFFFFFFFFFFFFF,FFFFFFFFFFFFF
@A00769:42:HV3CFDRXX:1:2101:4327:6136 2:N:0:TCCTGGTTGT+TGCCGGTCAG
GGACTACCCGGGTTTCTAATCCTGTTTGCTACCCACGCTTTCGCACCTCAGCGTCAGTTTCCAGCCAGATTGCCGCCTTCGCTAACGGTATTCCTCCTGATATCTACGCATTTCACCGCTACACCAGGAATTCTGCAATCCTCTCTGATACTCTAGTATTATAGTATCACTAGCCTTACTAAAGTTGAGCTCTAGTCTTTGACTAATGACTTACAACACCGCCTACGCTCCCTTTACACCCAGTAATTCCG
+
FFFFFFFFFFFFFFFFFFFFFFFFFFFFFFFFFFFFFFFFFFFFFFFFFFFFFFFFFFFFFFFFFFFFFFFFFFFFFFFFFFFFFFFFF::FFFFFFFFFFFFFFFFFFFFFFF:FFFFFFF:FFFFFFFFFFFFFFFFFFFFFFF:FFFFFFFFFFFF:FFF:FFFFFFFFFFFFFFF:FFFFFFFFFFFFFFFFFFFFFFF:,:FFFFFFFFFFF:FFFFFFFFFFFFFFFFFFF:FFFF:FFFFFF,F
@A00769:42:HV3CFDRXX:1:2101:24623:6151 2:N:0:TCCTGGTTGT+TGCCGGTCAG
GGACTACTAGGGTTTCTAATCCTGTTTGCTCCCCACGCTTTCGAGCCTCAACGTCAGTCATCGTCCAGCAGGCCGCCTTCGCCACTGGTGTTCCTCCTAATATCTACGCATTTCACCGCTACACTAGGAATTCCGCCTGCCTCTCCGACACTCCAGCCACACAGTTCCAAATGCAGTCCCGGGGTTGAGCCCCGGGCTTTCACATCTGGCTTGCACAGCCGTCTACGCTCCCTTTACACCCAGTAAATCCG
+
FFFFFFFFFFFFFFFFFFFFFFFFFFFFFFFFFFFFFFFFFFFFFFFFFFFFFFFFFFFFFFFFFFFFFFFFFFFFFFFFFFFFFFFFFFFFFFFFFFFFFFFFFFFFFFFFFFFFFFFFFFFFFFFFFFFFFFFFFFFFFFFFFFFFFFFFFFFFFF,FFFFFFFFFFFFFFFFFFFFFFFFFFFF:FFFFFFFFFFFFFFFFFF:,FFFFFFFFF,FFF,:FFFFFFFFFFFFFFFFFFFFF:FFFFFF
@A00769:42:HV3CFDRXX:1:2101:28348:6151 2:N:0:TCCTGGTTGT+TGCCGGTCAG
AGACTACAAGGGTTTCTAATCCTGTTTGCTACCCACACTTTCGAGCCTCAACGTCAGTTACAGTCCAGAAAGCCGCCTTCGCCACTGGTGTTCTTCCATATATCTACGCATTTCACCGCTACACATGGAGTTCCACTTTCCTCTACTGCACTCAAGTCATCCAGTTTCCAAAGCAATTCCTCAGTTGAGCTGAGGGCTTTCACTTCAGACTTAAATAACCGACTGCGCTCGCTTTACGCCCAATAAATCCG
+
FFFFFFFFFFFFFFFFFFFFFFFFFFFFFFFFFFFFFFFFFFFFFFFFFFFFFFFFFFFFFFFFFFFFFFFFFFFFFFFFFFFFFFFFFFFFFFFFFFFFFFFFFFFFFFFFFFFFFFFFFFFFFFFFFFFFFFFFFFFFFFFFFFFFFFFFFF:FFFFFFFFFFFFFFFFFFFFFFFFFFFFFFFFFFFFFFFFFFFFFFFFFFFFFFFFFF:FFF:FF:,FF:FFFFFFFFFFFFFFFFFFFFF:FF,F
@A00769:42:HV3CFDRXX:1:2101:10149:6167 2:N:0:TCCTGGTTGT+TGCCGGTCAG
GGACTACTAGGGTTTCTAATGTGTTACCGCGGCTGCTGGCAC
+
,FFFFFF:FFFFFFFFFFFF:FFFFFFFFFFFFFFFF:FFFF
@A00769:42:HV3CFDRXX:1:2101:31530:6183 2:N:0:TCCTGGTTGT+TGCCGGTCAG
GGACTACGGGGGTATCTAATCCTGTTTGCTACCCACACTTTCGAGCATCAACGTCAGATACAGTCCAGAAAGCCGCCTTCGCCACAGGTGTTCTTCCATATATCTACGCATTTCACCGCTACACCTGGAGTTCCACTTTCCTCTCCAGCACTCAAGTCATCCAGTTTCCAAAGCAATTCCTCAGTTAAGCTCAGGGCTTTCACTACAGACTTAAATAACCGACTGCGCTCGCTTTACGCCCAATAAATCCG
+
FFFFFFF,FFFFFFFFF::FFFFFFFFFFF,FFFFFFFFFFFFFF,,FFFFFFFF:F,,:FF:FFFFFFF:FFFFFFFFFFFFFF,FFFFFFF,FFFFFFFFFFFFFFFFFFFFFFFFFFFFFF,,FFF:FFFFFF,,FFFFFF,F:FFFFFF:FFFFFFF:FFFFFFFFFFFFF,FFFFFFF:FF,FFF,,FFFFFFFFFFF,FFFFFFFFF::,::FF,FFF,F,FFF,FFFF:FFFFFFFF:F:FF:F
@A00769:42:HV3CFDRXX:1:2101:24343:6230 2:N:0:TCCTGGTTGT+TGCCGGTCAG
GGACTACAAGGGTTTCTAATCCTGTTTGCTACCCACACTTTCGAGCCTCAACGTCAGTTACAGTCCAGAAAGCCGCCTTCGCCACTGGTGTTCTTCCATATATCTACGCATTTCACCGCTACACATGGAGTTCCACTTTCCTCTACTGCACTCAAGTCATCCAGTTTCCAAAGCAATTCCTCAGTTGAGCTGAGGGCTTTCACTTCAGACTTAAATAACCGTCTGCGCTCGCTTTACGCCCAATAAATCCG
+
FFFFFFFFFFFFFFFFFFFFFFFFF:FFFFFFFFFFFFFFFFFF:FFFFFFFFFF:FFF:FFFFFFFFFFFFFFFFFFFFFFFFFFFFFFFFFFFFFFFFFFFFFFFFFFFFFFFFFFFFFFFFFFFFFFFFFFFFF:FFFFFFFFFFFFFFFFFFFFFFFFFFFFFFFFFFFFFFFFFFFFFFFFFFFFFFFFFFFFFFFFFF,FFFFFFFFFFFFFFF,,FFF:FFFF:FFFFFF,FFFFFFFF:FFFF
@A00769:42:HV3CFDRXX:1:2101:24189:6245 2:N:0:TCCTGGTTGT+TGCCGGTCAG
GGACTACGAGGGTTTCTAATCCTGTTCGCTCCCCACGCTTTCGCTCCTCAGCGTCAGTAACGGCCCAGAGACCTGCCTTCGCCATTGGTGTTCTTCCCGATATCTACACATTCCACCGTTACACCGGGAATTCCAGTCTCCCCTACCGCACTCAAGCCCGCCCGTACCCGGCGCGGATCCACCGTTAAGCGATGGACTTTCACACCGGACGCGACGACCCGCCTACGAGCCCTTTACGCCCAAGAAATCCG
+
FFFFFFFFFFFFFFFF:FFFFFFFFFFFFFFFFFFFFFFFFFFFFFFFFFFFFFFFFFFFFFFFFFFFFFFFFFFFFFFFFFFFFFFFFFFFFFFFFFFFFFFFFFFFFF::FFFFFFFFFFFFFFFFFFFFFFFFFFFFFFFFFF:FFFFFFFFFFFFFFFFFF,FFFFFFFFF,FFFFFFFFFFFF,F:FFFFFFFFFFFFFFFFFFFFFFFFFF,FFFFF:FFFFFFFFF,FFFFFFFFF,F:FFFFF
@A00769:42:HV3CFDRXX:1:2101:11162:6261 2:N:0:TCCTGGTTGT+TGCCGGTCAG
GGACTACTGGGGTATCTAATCCTATTTGCTCCCCACGCTTTCGTGCCTCAGCGTCAGTAACAGGCCAGGCGGCCGCCTTCGCCACTGGTGTTCTTCCAGATATCTACGCATTTTACCGCTACACATGGAGTTCCACCGCCCTCTCCTGCGCTCTAGCCCGCCAGTTTCCAGAGCCTGTACCGGTTGAGCCGGTACCGTTCACTCCAGAGTTAGCAGGCCGCCTACGCACCCTGTACGCCCAATCATTACG
+
FFFFFFFFFFFF:F,F:F,FFFFFF:FFFFFFFFFFF:FFF:FFFFFFFFF:FFF::,FFFFFFFF,FFFF::FFFF:F:FF:FFFFF:F:FFFFFFF,:,FFF,FFFFFF:FFFFFFFF:FFFFF:FFF:,FFFFFFFF,FF:FFFF,,F:F,FFFFFFFFFF,,FF:FFFF:FFFFF,FFFF,F,FF,F,,F:F,F:FFFFF,,F,,F:FFF,FFFF:FFF,:,FFF,FF,FFF,F,F,,:FF:,,FF
@A00769:42:HV3CFDRXX:1:2101:24207:6277 2:N:0:TCCTGGTTGT+TGCCGGTCAG
GGACTACCCGGGTTTCTAATCCTGTTTGCTACCCACACTTTCGAGCCTCAACGTCAGTTACAGTCCAGAAAGCCGCCTTCGCCACTGGTGTTCTTCCATATATCTACGCATTTCACCGCTACACATGGAGTTCCACTTTCCTCTACTGCACTCAAGTCATCCAGTTTCCAAAGCAATTCCTCAGTTGAGCTGAGGGCTTTCACTTCAGACTTAAATAACCGTCTGCGCTCGCTTTACGCCCAATAAATCCG
+
FFFFFFFFFFFFFFFFFFFFFFFFFFFFFFFFFFFFFFFFFFFFFFFFFFFFFFFFFFFFFFFFFFFFFFFFFFFFFFFFFFFFFFFFFFFFFFFFFFFFFFFFFFFFFFFFFFFFFFFFFFFFFFFFFFFFFFFFFFFF,FFFFFFFFFFFFFFFFF:FFFFFFFFFFFFFFFFFFFF:FFFFFFFFFF:FFFFFFFFFFFFFFFF:FFF:F,FFFFF,F,:FFFFF:F,F::F::,FFFFFFF:FFFF,
@A00769:42:HV3CFDRXX:1:2101:5430:6324 2:N:0:TCCTGGTTGT+TGCCGGTCAG
GGACTACTAGGGTATCTAATCCTGTTTGCTCCCCACGCTTTCGTGCATGAGCGTCAGTATTGGCCCAGGGGGCTGCCTTCGCCATCGGTATTCCTCCACATCTCTACGCATTTCACTGCTACACGTGGAATTCTACCCCCCTCTGCCATACTCTAGCCCGCCAGTCACAAATGCAGTTCCCAGGTTAAGCCCGGGGATTTCACATCTGTCTTAGCGGACCGCCTGCGCACGCTTTACGCCCAGTAATTCCG
+
FFFFFFFFFFFFFFFFFFFFFFFFFFFFFFFFFFFFFFFFFFFFFFFFFFFFFFFFFFFFFFFFFFFFFFFFFFFFFFFFFFFFFFFFFFFFFFFFFFF:FFFFFFFFFFFFFFFFFFFFFFFFFFFFFFFFFFFFFFFFFFFFFFFFFFFFFFF:FFFFFF:FFFFFF,FFFFFFFFFFFFFFFFFFFFFFFFFF,FFFFFFFFFFFFFF:FFF:FFFFFFFFFFFFFFFFFFFFFFFFFFFFFFFFFF,
@A00769:42:HV3CFDRXX:1:2101:12147:6339 2:N:0:TCATGGTTGT+TGCCGGTCAG
GGACTACACGGGTTTCTAATCCTGTTTGCTACCCACACTTTCGAGCCTCAACGTCAGTTACAGACCAGAAAGCCGCCTTCGCCACTGGTGTTCTTCCATATATCTACGCATTTCACCGCTACACATGGAGTTCCACTTTCCTCTACTGCACTCAAGACATCCAGTTTCCAAAGCAATTCCTCAGTTGAGCTGAGGGCTTTCACATCAGACTTAAAAAACCGACTGCGCTCGCTTTACGCCCAATAAATCCG
+
FFFFFFFFFFFFFFFFFFFFFFFFFFFFFF,FFFFFFFFFFFFFFF,FFFFFFFFFFFFFFFF,FFFFFFFFFFFFFFFFFFFFFFFFFFFFFFFFFFFFFFFFFFFFFFFFFFFFFFFFFFFFF,FFFFFFFFF,,,FFF:F:FFF:FFFFF:,F,FFFFFFFFF:FFF:FFFF,FFFFFFFFFFFFFF,:F,,,FFFF,FF,FFFFFFF,F,F,,:FF:FFF:F:FFF:FF:FFF:FFFFF:F,FFFF,
@A00769:42:HV3CFDRXX:1:2101:9118:6417 2:N:0:TCCTGGTTGT+TGCCGGTCAG
GGACTACAGGGGTTTCTAATCCTGTTCGATACCCACGCTTTCGTGCATGAGCGTCAGTTGAGCGCCGGTATGCTGCCTTCGCAATCGGAGTTCTGCGTGATATCTATGCATTTCACCGCTACACCACGCATTCCGCATACTTCTCGCTCACTCAAGAACGCCAGTTTCAACGGCACGACGGGGTTGAGCCCCGAAATTTTACCGCTGACTTGACATTCCGCCTGAGCACCCTTTAAACCCAATAAATCCGG
+
FFFFFFFFFFFFFFFFFFFFFFFFFFFFFFFFFFFFFFFFFFFFFFFFFFFFFFFFFFFFFFFFFFFFFFFFFFFFFFFFFFFFFFFFFFFFFFFFFFFFFFFFFFFFFFFFFFFFFFFFFFFFFFFFFFFFFFFFFFFFFFFFFFFFFFFFFFFFFFFFFFFFFFFFFFFF:FFFFFFFFFFFFFFFFFFFF:::FFFFFFFFFFFFFFF::FFFFFFFFFFF,FFFFFFF:FFFFFFF:F::F:FFFF,
@A00769:42:HV3CFDRXX:1:2101:24578:6449 2:N:0:TCCTGGATGT+TTCCGGTCAG
GGACTACGAGGGTATCTAATTACCGCGGCTGCTGACAC
+
FFFFFFFFFFFFFFFFFFFFFFFFF:FFFFFFFFFFFF
@A00769:42:HV3CFDRXX:1:2101:26549:6480 2:N:0:TCCTGGTTGT+TGCCGGTCAG
GGACTACGAGGGTATCTAATCCTGTTTGCTACCCACACTTTCGAGCCTCAACGTCAGTTACAGTCCAGAAAGCCGCCTTCGCCACTGGTGTTCTTCCATATATCTACGCATTTCACCGCTACACATGGAGTTCCACTTTCCTCTACTGCACTCAAGTCATCCAGTTTCCAAAGCAATTCCTCAGTTGAGCTGAGGGCTTTCACTTCAGACTTAAATAACCGTCTGCGCTCGCTTTACGCCCAATAAATCCG
+
FFFFFFFFFFFFFFFFFFFFFFFFFFFFFFFFFFFFFFFFFFFFFFFFFFFFFFFFFFFFF:FFFFFFFFFFFFFFFFFFFFFFFFFFFFFFFFFFFFFFFFFFFFF:FFFFFFFFFFFF,FFFFFFFFFFFFFFFFFFF,FFFFFFFFFFFFFFFFFFFFFFFFFFF:FFFFFFFFFFFFFFFFFFFFFFFFFFFFFFFFFFFFFFFFFFFFFFFFFFF:,F:FFFFFF:F:FFFF:FFFF,FFFFFFFF
@A00769:42:HV3CFDRXX:1:2101:31765:6527 2:N:0:TCCTGGTTGT+TGCCGGTCAG
GGACTACTGGGGTTTCTAATCCTGTTTGCTACCCACACTTTCGAGCCTCAACGTCAGTTACAGTCCAGAAAGCCGCCTTCGCCACTGGTGTTCTTCCATATATCTACGCATTTCACCGCTACACATGGAGTTCCACTTTCCTCTACTGCACTCAAGTCATCCAGTTTCCAAAGCAATTCCTCAGTTGAGCTAAGGGCTTTCACTTCAGACTTAAATAACCGTCTGCGCTCGCTTTACGCCCAATAAATCCG
+
FFFFFFFFFFFFFFFFFFFFFFFFFFFFFFFFFFFFFFF:FFFFFFFFFFFFFFFFFFFFFFFFFFFFFFFFFFFFFFFFFFF,FFFFFFFFFFFFF:FFFFFFFFFFFFF,FFFFFFFFFFFF:FFF:FFFFFFFFFFFFFFF:FFFFFFFFFFFFFFFFF:FFFFFFFFFFFF,FFFFFFFFFFFFFFF:FFFFFFFFFFFF:FFFFFFFFFF,FFFF::::FFFFFF:FFFFFFFFFF:,F:F,FFFF
@A00769:42:HV3CFDRXX:1:2101:12174:6543 2:N:0:TCCTGGTTGT+TGCCGGTCAG
GGACTACTAGGGTATCTAATCCTGTTTGCTACCCACACTTTCGAGCCCCAACGTCAGTTACAGTCCAGAAAGCCGCCTTCGCCACTGGTGTTCTTCCATATATCTACGCATTTCACCGCTACACATGGAGTTCCACTTTCCTCTACTGCACTCAAGTCATCCAGTTTCCAAAGCAATTCCTCAGTTGAGCTGAGGGCTTTCACTTCAGACTTAAATAACCGTCTGCGCTCGCTTTACGCCCAATAAATCCG
+
FFFFFFFFFFFFFFFFFFFFFFFFFFFFFFFFFFFF:FFFFFFFFFFFFFFFFFFFFFFFFFFFFFFFFFFFFFFFFFFFFFFFFFFFFFFFFFFFFFFFF:FFFFFFFFFFFFFFFFFFFFFFFFFFFFFFFFFFFFFFFFFFFFFFF:FFFFFFFFFFFFFFFFFFFFFFFFFFFFFFFFFFFFFFFF::F:F:FFFFFFF:FFFFFF:F,FFFF:FFF,FF:F:FFF,FFFFFFFFFFFFF:FFFFFF
@A00769:42:HV3CFDRXX:1:2101:2401:6558 2:N:0:TCCTGGTTGT+TGCCGGTCAG
GGACTACAGGGGTATCTAATCCTGTTTGCTCCCCACGCTTTCGTGCATGAGCGTCAGTATTGGCCCAGGGGGCTGCCTTCGCCATCGGTATTCCTCCACATCTCTACGCAGTTCACTGCTCCACGTGGAATTCTACCCCCCTCTGCCCTACTCTAGCCCGCCAGTCACAAATGCCGTTCCCAGGTTACGCCCGGGGCGTTCACATCTGTCTTCGCGAGCCGCCGGCGCCCGCTGTACGCCCAAGCATGCCG
+
FFFF:FFFFFFFF,FFF:FFFFFFFFFFFFFFFFFFFFFFFF:FFFFFF,FFF,F:F:FFFFFFFFFFF:FFFFFF:,:FF:FFFFFF,FFFF,::F,F,:FFFFF:FFF,FF,,:FF:F,F:FFFFFF,:FFF,F,FF:F,F:FFF,F,F,FFFFFFFFF:,F,FF,:FF,FFFFF,F:::FF,FF,F::,FFFF,,,,F,:F,F,F,F,FFFF:F,F,F:F,:,,F,FFF,F:,:F:::,,F,,,:,F:
@A00769:42:HV3CFDRXX:1:2101:12237:6590 2:N:0:TCCTGGTTGT+TGCCGGTCAG
GGACTACAGGGGTATCTAATCCTGTTTGCTCCCCACGCTTTCGTGCATGAGCGTCAGTGTTATCCCAGGGGGCTGCCTTCGCCATCGGTATTCCTCCACATCTCTACGCATTTCACTGCTACACGTGGAATTCTACCCCCCTCTGACACACTCTAGCCGTGCAGTCACCAATGCAATTCCCAAGTTAAGCTCGGGGATTTCACATCGGTCTTGCACAACCGCCTGCGCACGCTTTACGCCCAGTAATTCCG
+
FFFFFFFFFFFFFFFFFFFFFFFFFFFFFFFFFFFFFFFFFFFFFFFFFFFFFFFFFFFFFFFFFFFFFFFFFFFFFFFFFFFFFFFFFFFFFFFFFFFFFFFFFFFFFFFFFFFFFFFFFFFFFFFF::FFFFFFFFFFFFFFFFFFFFFFFFFFFF:FFFFFFFFFFFFFFFF:FFFFFFFFFFFFFFFFFFFFFFFFFFFFFF:FFFFFFF:FFFFF,F,FFFFF:FFFFFF:F,FFFFFFFF,F:FF
@A00769:42:HV3CFDRXX:1:2101:5502:6605 2:N:0:TCCTGGTTGT+TGCCGGTCAG
GGACTACGAGGGTTTCTAATCCTGTTTGCTACCCACACTTTCGAGCCTCAACGTCAGTTACAGTCCAGAAAGCCGCCTTCGCCACTGGTGTTCTTCCATATATCTACGCATTTCACCGCTACACATGGGGTTCCACTTTCCTCTACTGCACTCAAGTCATCCAGTTTCCAAAGCAATTCCTCAGTTGAGCTGAGGGCTTTCACTTCAGACTTAAATAACCGTCTGCGCTCGCTTTACGCCCAATAAATCCG
+
FFFFFFFFFFFFFFFFFFFFFFFFFFFFFFFFFFFFFFFFFFFFFFFFFFFFFFFFFFFFFFFFFFFFFFFFFFFFFFFFFFFFFFFFFFFFFFFFFFFFFFFFFFFFFFFFFFFFFFFFFFFFFFFFFFFFFFFFFFFFFFFFFFFFFFFFFFFFFFFFFFFFFFFFFFF:FFFFFFFFFFFFFFF:FFFFFF:FFFFFFFFFFFFFFFFFFFFFFFFF,,FF,FFFFF:FFFFFF:FFFFFFFF,FFFF
@A00769:42:HV3CFDRXX:1:2101:26675:6605 2:N:0:TCCTGGTTGT+TGCCGGTCAG
GGACTACCGGGGTTTCTAATCCTGTTTGCTACCCACACTTTCGAGCCTCAACGTCAGTTACAGTCCAGAAAGCCGCCTTCGCCACTGGTGTTCTTCCATATATCTACGCATTTCACCGCTACACATGGAGTTCCACTTTCCTCTACTGCACTCAAGTCATCCAGTTTCCAAAGCAATTCCTCAGTTGAGCTGAGGGCTTTCACTTCAGACTTAAATAACCGTCTGCGCTCGCTTTACGCCCAATAAATCCG
+
FFFFFFFFFFFFFFFFFFFFFFFFFFFFFFFFFFFFFFFFFFFFFFFFFFFFFFFFFFFFFFFFFFFFFFFFFFFFFFFFFFFFFFFFFFFFFFFFFFFFFFFFFFFFFFFFFFFFFFFFFFFFFFFFFFFFFFFFFFFFFFFFFFFFFFFFFFFFFFFFFF::FFFFFFFFFFFFFFFFFFFFFFFFFFFFFFFFFFFF:FFFFFFFFFF,:F:F:FFF::FF,FFFFFFFFFFFFFFFFFF:FF:FF:F
@A00769:42:HV3CFDRXX:1:2101:10131:6668 2:N:0:TCCTGGTTGT+TGCCGGTCAG
GGACTACTGGGGTTTCTAATCCTGTTTGCTACCCACACTTTCGAGCCTCAACGTCAGTTACAGTCCAGAAAGCCGCCTTCGCCACTGGTGTTCTTCCATATATCTACGCATTTCACCGCTACACATGGAGTTCCACTTTCCTCTACTGCACTCAAGTCATCCAGTTTCCAAAGCAATTCCTCAGTTGAGCTGAGGGCTTTCACTTCAGACTTAAATAACCGTCTGCGCTCGCTTTACGCCCAATAAATCCG
+
FFFFFFFFFFFFFFFFFFFFFFFFFFFFFFFFFFFFFFFFFFFFFFFFFFFFFFFFFFFFFFFFFFFF:FFFFFFFFFFFFFFFFFFFFFFFFFFFFFFFFFFFFFFFFFFFFFFFFFFFFFFFFFFFFFFFFFFFFFFFFFFFFFFFFFFFFFFFFFFFFFFFFFFFFFFFFF::FFFFFF:FFF:FFFFFFFFFFFFF:FFFFFFFFFFFFF,F:::F,:FFFF,F:FFFFFFFF,FF,FF,FF:FFFF
@A00769:42:HV3CFDRXX:1:2101:15130:6684 2:N:0:TCCTGGTTGT+TGCCGGTCAG
GGACTACAGGGGTATCTAATCCTGTTTGCTACCCACACTTTCGAGCCTCAACGTCAGTTACAGTCCAGAAAGCCGCCTTCGCCACTGGTGTTCTTCCATATATCTACGCATTTCACCGCTACACATGGAGTTCCACTTTCCTCTACTGCACTCAAGTCATCCAGTTTCCAAAGCAATTCCTCAGTTGAGCTGAGGGCTTTCACTTCAGACTTAAATAACCGTCTGCGCTCGCTTTACGCCCAATAAATCCG
+
FFFFFFFFFFFFFFFFFFFFFFFFFFFFFFFFFFFFFFFFFFFFFFFFF:FFFFFFFFFFFFFFFFFFFFFFFFFFFFFFFFFFFFFFFFFFFFFFFFFFFFFFFFF:FFFFFFFFFFFFFFFFFFFF:FFFFFFFFFFFFFFFFFFFFFFFFF::FFFFFFFFFFFFFFFFFFFFFFFFFFFFFFFFFFF:FFFFFFFFFFFF:FFFFFFFFF:FFFFFFFFF:FFFFFFFFFFFFFFFFFF:FFFFFF,
@A00769:42:HV3CFDRXX:1:2101:25274:6684 2:N:0:TCCTGGTTGT+TGCCGGTCAG
GGACTACACGGGTATCTAATCCTGTTTGCTACCCACACTTTCGAGCCTCAACGTCAGTTACAGTCCAGAAAGCCGCCTTCGCCACTGGTGTTCTTCCATATATCTACGCATTTCACCGCTACACATGGAGTTCCACTTTCCTCTACTGCACTCAAGTCATCCAGTTTCCAAAGCAATTCCTCAGTTGAGCTGAGGGCTATCACTTCAGACTTAAATAACCGTCTGCGCTCGCTTTACGCCCAATAAATCCG
+
FF,FFFFFFFF:,FFFFFFFF,F,F,FF,FFFFFF:FFFF:FFFFF:FFFFF:FFFF,FFFFFFFFFFFFFFF:,FFF,FFFFFFFFF:F,FF,FFFF:FFFFFFFFFFF,:FFFFFFF:FFFF,FF:,F,:FFFFFFFFF:FFFFF,FFFFF,FF:FF:FF,F:F:F:FFF:F:,:FF:FF:,F,:F:FFFFF:FFFFFFFFFFFFFFFFF:FFFFF:F,,FFFF,FFFFFF:F,FFFFFFFFFFFFFFF
@A00769:42:HV3CFDRXX:1:2101:11722:6762 2:N:0:TCCTGGTTGT+TGCCGGTCAG
GGACTACCGGGGTTTCTAATCCTGTTTGCTACCCACACTTTCGAGCCTCAACGTCAGTTACAGTCCAGAAAGCCGCCTTCGCCACTGGTGTTCTTCCATATATCTACGCATTTCACCGCTACACATGGAGTTCCACTTTCCTCTACTGCACTCAAGTCATCCAGTTTCCAAAGCAATTCCTCAGTTGAGCTGAGGGCTTTCACTTCAGACTTAAATAACCGTCTGCGCTCGCTTTACGCCCAATAAATCCG
+
FFFFFFFFFFFFFFFFFFFFFF:FFFFFFFFFFFFFFFFFFFFFFFFFFFFFFFF:FFFFFFFFFFFFFFFFFFFFFFFFFFFFFFFFFFFFFFFFFFFFFFFFFFFFFFFFFFFFFFFFFFFFFFFFFFFFFFFF,FFFFFFF::FFFFFFFFFFFFFFFFFFFFF,FFFFFFFFFFFFFF:FFFFFFFF:FF:FFFFFFFFF:FF,F:FFF:FFF:FF:,FF,FFFFFFFFFFFF:FFFFFFFFFFFFF
@A00769:42:HV3CFDRXX:1:2101:5529:6778 2:N:0:TCCTGGTTGT+TGCCGGTCAG
GGACTACTCGGGTTTCTAATCCTGTTTGCTACCCACACTTTCGAGCCTCAACGTCAGTTACAGTCCAGAAAGCCGCCTGCGCCACTGGTGTTCTTCCATATATCTACGCATTTCACCGCTACACATGGAGTTCCACTTTCCTCTACTGCACTCAAGTCATCCAGTTTCCAAAGCCATTCCTCAGTTGAGCTGAGGGCTTTCACATCAGACTTAAATAACCGTCTGCGCTCGCTTTACGCCCAAGAAATCCG
+
FFFFF,FFFFFFFFFF:FFFFF:FFFFFFFFFFF::FFFFFF:FF:FFFFFFF,:FFFFFFFFFFFFFFFFFFF:FFFFFFFFFF::FFFFFFFFFFFFFFFFFF,F:F:FFFF:FFFFFFF,FFFFF,FF:,F:FF::FFF::FFFFFFFFFF::FF:FFFFFF:FFFFFFFF,FFFFFFFFFF,FFFFF:,F:::,FFFF,,FF:FFF::FF:FF,FFF,F:F:FFFFFFF,FFFFFFFF,F,,FFFFF
@A00769:42:HV3CFDRXX:1:2101:9362:6778 2:N:0:TCCTGGTTGT+TGCCGGTCAG
GGACTACGGGGGTTTCTAATCCTGTTTGCTCCCCACGCTTTCGTGCATGAGCGTCAGTATTGGCCCAGGGGGCTGCCTTCGCCATCGGTATTCCTCCACATCTCTACGCATTTCACTGCTACACGTGGAATTCTACCCCCCTCTGCCATACTCTAGCCCGCCAGTCACAAATGCAGTTCCCAGGTTAAGCCCGGGGATTTCACATCTGTCTTAGCGAACCGCCTGCGCACGCTTTACGCCCAGTAATTCCG
+
FFFFFFFFFFFFFFFFFFFFFFFFFFF:FFFFFFFFFFFFFFFFFFFFFFFFFFF:FFFFFFFFFFFFFFFFFFFF:FFFFFFFFFFFFFFFFFFFFF:FFFFFFFFFFFFFFFFFFFFFFFFFFFFFFFFFFFFFFFFFFFFFFFFFFFFFFFFFFFFFFFFFFFFFF,FFFFFFFFFFFFFFFFFFFF:FFFFF:FFFFFFFFFFFFF:FFFF:FFFFFFF,FFFFFF:FFFFFFFFFFFFFF:,FFF,
@A00769:42:HV3CFDRXX:1:2101:26820:6793 2:N:0:TCCTGGTTGT+TGCCGGTCAG
GGACTACGCGGGTTTCTAATCCTGTTTGCTCCCCACGCTTTCGCACCTGAGCGTCAGTCTTCGTCCAGGGGGCCGCCTTCGCCACCGGTATTCCTCCAGATCTCTACGCATTTCACCGCTACACCTGGAATTCTACCCCCCTCTACGAGACTCTAGCTTGCCAGTTTCAAGTGCAGTTCCCAGGTTGAGCCCGGGGATTTCACATCTGACTTAACAAACCGCCTGCGTGCGCTTTACGCCCAGTAATTCCG
+
FFFFFFFFF,:FFF,FF:FFF,FFFFF:::F:FFFF::FFF:FFFF:FFFF:FFFFFFFFFF:FFFFFF:FFF::FFFFFFFFFFFFFFFF:FF,FFF,FFFFF,FFFFF,FFFFFFF:FFFF,FF:FFF:FFF:F,FFFFFFFFFFFFFFFFFF,FFFFFFFF,F:FFF:F:FFFF:FFFFF,FFFFFFFFF,FFFF,:FFF:,,FFFFF,F:FFFF,F,F,F,F::FF:FFFFFF:FFFF:FFFFF:F,
@A00769:42:HV3CFDRXX:1:2101:32172:6793 2:N:0:TCCTGGTTGT+TGCCGGTCAG
GGACTACTAGGGTTTCTAATCCTATTTGCTCCCCACGCTTTCGTGCCTCAGCGTCAGTAACAGGCCAGGCGGCCGCCTTCGCCACTGGTGTTCTTCCTAATATCTACGCATTTCACCGCTACACTAGGAATTCCGCTTACCTCTCCTGCACTCTAGCCGGACAGTTTCAAATGCAATACCGGGGTTGAGCCCCGGGCTTTCACATCTGACTTGCCCTGCCACCTGCGCACCCTTTACACCCAGTAAATCCG
+
FFFFFFFFFFFFFFFFF:FFFFFFFFFFFFFFFFFFFFFFFFFFFFFFF:FFFFFFFF::F:FFFFFFFFFFFFFFFFFFFFFFFFFF,FFFFFFFFFFFFFFFFFFFFFFFFFFFFFFFFFFFFFFFFFFFFFFFFF:FFFFFFFFFFFFFFFFFFFFFFF,FFFFFFFFFFFF,F,FF:FFFFFF::FFFFFFFFFFFFFFFFF:FFFFFFFFFFFFFF::FFFFF:FFFF,F:F:FFFFF:FF,FFFF
@A00769:42:HV3CFDRXX:1:2101:15022:6872 2:N:0:TACTGGTTGT+TGCCGGTCAG
GGACTACCAGGGTATCTAATCCTGTTTGCTACCCACACTTTCGAGCCTCAACGTCAGTTACAGTCCAGAAAGCCGCCTTCGCCACTGGTGTTCTTCCATATATCTACGCATTTCACCGCTACACATGGAGTTCCACTTTCCTCTACAGCACTCAAGTCATCCAGTTTCCAAAGCAATTCCACAGTTGAGCTGAGGGCTTTCACTTCAGACTTAAATATCCGTCTGCGCTCGCTTTACGCCCAATAAATCCG
+
,FFF::,FFFFFFFF:FFFFFF,FF,FFF:FF,FFFFFF:FF:FFFF:FFF,:FFF:F:FF:,F:FF:FFFFFF:FF:FFFF,FFFFFF:FFF:FFFFF:,FFFFFFFFFF,FFFF::FFFFFFF,FFFF:::FFF:,,F:F:FF,,FFFFFFF:F:FFF,FFFF:FF,FFF,FFF:,FF,FF,F,FFFF,:F,,FFFFFFFFF,FFFFFFFFFFFF,,FF,FF,FFFFFFF,FFFF:::FF,FFFFF,F,
@A00769:42:HV3CFDRXX:1:2101:24985:6965 2:N:0:TCCTGGTTGT+TGCCGGTCAG
AGACTACCGGGGTATCTAATGGACTACCAGGATTACCGCGGCTGCTGGCAC
+
FFFFFFFFFFFFFFFFFFFFFFFFFFFFFFFFFFFFFFFFFFFFFFFFFFF
@A00769:42:HV3CFDRXX:1:2101:1081:7028 2:N:0:TCCTGGTTGT+TGCCGGTCAG
GGACTACGAGGGTTTCTAATGGATTACCGCGGCGGCTGACAC
+
FFFFFFFFFFFFFFFFFFFFFFFFFFFFFFFFFFFFFF:FFF
@A00769:42:HV3CFDRXX:1:2101:7681:7028 2:N:0:TACTGGTTGT+TTCCGGTCAG
GGACAACAAGGATATAAAATACATAATACTAACCACACTAAACATACTCAACGACAATTACAGACCACAAACCCACAATCACAACTCGTCTTCTTACAAATAACTACGAATATCAACTCTAAACATGGACTTCAACTTTCCTAAACAGCACACAAATCAACCAATTTACAAACCAAATCCACACTAGAGCTCAGAACATACACTTCAGACTTAAATAACCGTCTGAACTAGATTTACTCCCAATAAATCCG
+
:,F,,FFFF,,,FF:,F,,F,,FFF,F:FF:,F,F:F,FF,,:,:FFF::FFFF::,FF,FF,,,FF:FF:,,,F,FFF,F,,,:F:FFFFFF,FFF,:::F,FF:F,FFF:F:,FF:FFF,F,FFFFF,,,FF,F,FF,,,,FFF,,::F:,F:F:,:,,,F,:FFFF:,FF:F,,F:,FF::,FFFF,F:FF,FF,::FFFFFF,,FFF,::F,F,,,F,:,FF:FF,FF,:FFF,F,F:FFFFF,F,:
@A00769:42:HV3CFDRXX:1:2101:12283:7106 2:N:0:TCCTGGTTGT+TGCCGGTCAG
GGACTACCAGGGTATCTAATCCTGTTCGCTCCCCACGCTTTCGCTCCTCAGCGTCAGTAACGGCCCAGAGACCTGCCTTCGCCATTGGTGTTCTTCCCGATATCTACACATTCCACCGTTACACCGGGAATTCCAGTCTCCCCTACCGCACTCAAGCCCGCCCGTACCCGGCGCGGATCCACCGTTAAGCGATGGACTTTCACACCGGACGCGACGAACCGCCTACGAGCCCGTTACGCCCAAGAAATCCG
+
FFFFFFFFFFFFFFFFFFFFFFFFFFFFFFFFFFFFFFFFFFFFFFFFFFFFF:FFF:FFFFFFFFFFFFFF:FFFFF:FFFFF,FFF:FFFFFFFFFFF,FFFFFFFFFFFFFFFFFFFF:FFFFF:FFFFFFFFFFFFFF:FFFFFFFFF,,:FFFFFFFFFFFFF:F,FFF:FF,FFFFFF:FFFFF::FF::FF,FFFF:F:::FFFFF:FFF:FFF:FFFFFFFFF,,F,:FFF:FFF,FF,FFF,
@A00769:42:HV3CFDRXX:1:2101:20844:7122 2:N:0:TCCTGGTTGT+TGCCGGTCAG
GGACTACTAGGGTATCTAATCCTATTTGCTCCCCACGCTTTCGTGCCTGAGCGTCAGTTTCAGTCCAGGCGGCCGCCTTCGCCACTGGTGTTCTTCCATATCTCTACGCATTTTACCGCTACACATGGAGTTCCGCCGCCCTCTCCTGTACTCAAGTTCTCCAGTCTCATCAGCCAACAGAAGTTAAGCTTCTGCCTTTCACTCATGACTTGAAGAACCGCCTGCTCACCCTTTACGCCCAATCATTCCGG
+
FFFFFFFFFFFFFFFFFFFFFFFFFFFFFFFFFFFFFFFFFFFFFFFFFFFFFFFFFFFFFFFFFFFFFFFFFFFFFFFFFFFFFFFFFFFFFFFFFFFFFFFFFFFFFFFFFFFFFFFFFFFFFFFFFFFFFFFFFFFFFFFFFFFFFFFFFFFFFFFFFFFFFFFFFFFFFFFFFFF,FFFFFFFFFFFFFFFFFFFFFFFFFFFFFFFFFFFFFFFFF,F,FFF,FFFF:FFFFFFFFFF:,FFFFF,
@A00769:42:HV3CFDRXX:1:2101:32208:7169 2:N:0:TCCTGGTTGT+TGCCGGTCAG
GGACTACAGGGGTTTCTAATCCTATTTGCTCCCCACGCTTTCGTGCCTGAGCGTCAGTTCCAGTCTAGGCGGCCGCCTTCGCCACTGGTGTTCTTCCATATCTCTACGCATTTTACCGCTACACATGGAGTTCCGCCGCCCTCTCCTGTACTCAAGTTCTCCAGTCTCATCAGCCAACAGAAGTTAAGCTTCTGCCTTTCACTCATGACTTGAAGACCCGCCTGCTCACCCTTTACGCCCAATCATTCCGG
+
FFFFFF:FFFFFFFFFFFFFFFF,FFFFFFFFFFFFFFFFFFFFFFFFFFFFFFFFFFFFFFFFFFFFFFFFFFFFFFFFFFFFFFFFFFFFFFFFFFFFFFFFFFFFFF:FFFFFFFFFFFFFFFFFFFFFFFFFFFFFFFFFFFFFFFFFFF:FFFFFFF:FFFFFFFF:FF:F,:,:FFFFF:,FFFFFF:FFFF,F:F,FFFF:FF:FF:FF,FFFFFF,,FFFFFF::F,FF,FFFF,:FFFF:F,
@A00769:42:HV3CFDRXX:1:2101:30761:7200 2:N:0:TCCTGGTTGT+TGCCGGTCAG
GGACTACTCGGGTTTCTAATCCTGTTTGCTACCCACACTTTCGAGCCTCAACGTCAGTTACAGTCCAGAAAGCCGCCTTCGCCACTGGTGTTCTTCCATATATCTACGCATTTCACCGCTACACATGGAGTTCCACTTTCCTCTACTGCACTCAAGTCATCCAGTTTCCAAAGCAATTCCTCAGTTGAGCTGAGGGCTTTCACTTCAGACTTAAATAACCGTCTGCGCTCGCTTTACGCCCAATAAATCCG
+
FFFFFFFFFFFFFFFFFFFFFFFFFFFFFFFFFFFFFFFFFFFFFFFFFFFFFFFFFFFFFFFFFFFFF:FFFFFFFFFFFFFFFFFFFFFFFFFFFFFFFFFFFFFFFFFFFFFFF:FFFFFFF:FFFFFFFFFFFFFFFFFFFFFFFFFFFFFFFFFFFFF,FF:FFFFF:FFFFFF:FFFFF:FFFFF,FFFFFFFFFFFFFFFFFFFFFFFFFFFFF,FF,FFFFFFFFFFFFFFFFFFFFFFFFF:
@A00769:42:HV3CFDRXX:1:2101:21947:7247 2:N:0:TCCTGGTTGT+TGCCGGTCAG
GGACTACTAGGGTATCTAATTTACCGCGGCTGCTGACACCTGTCTCTTAAACATCTGACGCTGCCGACGATGCCGGTCAGGTGTAGATCTCGGTGGTCGCCGTATCATTAAAAAAATTTTTTTTTAAAGCAGAAGACGGCATACGAGATGCAACCAGGGGTGGGGGGGGGGGGGGGGTGTGTGTAAGGGGGGGGGGGGGGGGGGGGGGGGGGTTGTGGTGGGGGGGGGGGGGGGGGGGGGGGGGGGGGGGG
+
FFFFFFFFFFFFFFFFFFFFFFFFFFFFFFFFFFFFFFFFFFFFFFFFFFFFFFFFFFFFFFFFFFFFFFFFFFFFFFFFFFFFFFFFFFFFFFFFFFFFFFFFFFFFFFFFFFF:F,F:FF:F:,F:F,,F,,:,,FF,,,,,,,F,,,,::,,,FF,F,,,,F,FFF,,,:F:F,,,,,:,:,,,,,,,,:FF,F:,,,:,:::,,,,,,,,,,,:,,FF:FFFFF::FFFFFF::::,,,,F:FF:F,
@A00769:42:HV3CFDRXX:1:2101:32235:7247 2:N:0:TCCTGGTTGT+TGCCGGTCAG
GGACTACTGGGGTTTCTAATCCTGTTTGCTACCCACACTTTCGAGCCTCAACGTCAGTTACAGTCCAGAAAGCCGCCTTCGCCACTGGTGTTCTTCCATATATCTACGCATTTCACCGCTACACATGGAGTTCCACTTTCCTCTACTGCACTCAAGTCATCCAGTTTCCAAAGCAATTCCTCAGTTGAGCTGAGGGCTTTCACTTCAGACTTAAATAACCGTCTGCGCTCGCTTTACGCCCAATAAATCCG
+
FFFFFFFFFFFFFFFFF::FFFFFFFFFFFFFFFFFFFFFFFFFFFFFFFFFFFFFFFF:FFFFFFFF:FFFFFFFFFFFFFFFFFFFFFFFFFFFFFFFFFFFFF:FFFF:FFFFFFFFFFFFFFFF:FFF:FFFFFFFFFFFFFFFFFFFFF:FFF:FFFF:FFFFFFF:FFF:FFFFFFFFFFFFFFF:FFFFFFFFFFFFFFFFFFFFFFFFFFFF:,FFFFFFFFFFF::FF,FFFFF::FFF:F,
@A00769:42:HV3CFDRXX:1:2101:24930:7279 2:N:0:TCCTGGTTGT+TGCCGGTCAG
GGACTACTCGGGTATCTAATCCTGTTCGCTCCCCACGCTTTCGCTCCTCAGCGTCAGTAACGGCCCAGAGACCTGCCTTCGCCATCGGTATTCCTCCACATCTCTACGCATTTCACTGCTACACGTGGAATTCTACCCCCCTCTGACACACTCTAGCCGTGCAGTCACCAATGCAATTCCCAGGTTAAGCCCGGGGATTTCACATCGGTCTTGCACAACCGCCTGCGCACGCTTTACGCCCAGTAATTCCG
+
:FFFFFFFFFFFFFFFFFF:FFFFFFFFFFFFFFFFFFFFFFFFFFFFFF:FFFFFFFFFFFFFFFFFFFFFFFFFFFFFFFFFFFFF:FFFFFFFFFFFFFFFFFFFFFFFFFFFFFFFFFFFFFFFFFFFFFFFFFFFFFFFFFFFFFFFFFFFFFF:FFFFFFFFFFFFFFFF:FFFFFF,FFFFFFFFFFFFFFFF:FFFFF::FFFFF::FFFFFFFF:,FFFFF:FF,FFF,FFFFF:FFFFFF,
@A00769:42:HV3CFDRXX:1:2101:25672:7341 2:N:0:TCCTGGTTGT+TGCCGGTCAG
GGACTACTCGGGTATCTAATCCTGTTCGCTCCCCACGCTTTCGCTCCTCAGCGTCAGTAACGGCCCAGAGACCTGCCTTCGCCATCGGTATTCCTCCACATCTCTACGCATTTCACTGCTACACGTGGAATTCTACCCCCCTCTGACACACTCTAGCCGTGCAGTCACCAATGCAATTCCCAGGTTAAGCCCGGGGATTTCACATCGGTCTTGCACAACCGCCTGCGCACGCTTTACGCCCAGTAATTCCG
+
FFFFF::FFFFFFFFFFFFFFFFFFFFFF,FFFFFFFFFFFFFFFFFFFFFFFFFFFFFFFFFFFFFFFFFFFFFFFFFFFFFFFFFFFFFFFFFFFFFFFFFFFFFFFFFFFFFFFFFFFFFFFFFFF,,FFF:FFFFFFFFFFFFFFFFFFFFFFFFFFFFFFFFFF:F:FFF,FFFFFFFFFF:FFFFF:FFFFF,:FFFFFFFFFFFFFFFFFFFFFFFFFFFFFFFF,FFFFFFFFF,F:FFFFF,
@A00769:42:HV3CFDRXX:1:2101:22544:7404 2:N:0:TCCTGGTTGT+TGCCGGTCAG
GGACTACAGGGGTTTCTAATCCTGTTTGCTCCCCACGCTTTCGTGCATGAGCGTCAGTGCAGGCCCAGGGGATTGCCTTCGCCATCGGTGTTCCTCCGCATATCTACGCATTTCACTGCTACACGCGGAATTCCATCCCCCTCTGCCGCACTCCAGTCATGCAGTCACAAATGCAGTTCCCAGGTTGAGCCCGGGGATTTCACATCTGTCTTACATAACCGCCTGCGCACGCTTTACGCCCAGTAATTCCG
+
FFFFFFFFFFFFFFFFFFFFFFFFFFFFFFFFFFFFFFFFFFFFFFFFFFFFFFFFFFFFFFFFFFFFFFFFFFFFFFFFFFFFFFFFFFFFFFFFFFFFFFFFFFFFFFFFFFFFFFFFFFFFFFFFFFFFFFFFFFFFFFFFFFFFFFFFFFFFFFFFFFFFFFFFFFFFFFFFFFFFFFFFFFFFFFFFFFFFFFFFF:FFFFFFFFFFFFFFFFFF:FFF,F:FFFFFFFFFF,FFFF:FFFFFFF,
@A00769:42:HV3CFDRXX:1:2101:25672:7404 2:N:0:TCCTGGTTGT+TGCCGGTCAG
GGACTACAGGGGTTTCTAATCCTGTTTGCTCCCCACGCTTTCGTGCATGAGCGTCAGTGTTATCCCAGGGGGCTGCCTTCGCCATCGGTATTCCTCCACATCTCTACGCATTTCACTGCTACACGTGGAATTCTACCCCCCTCTGACACACTCTAGCCGTGCAGTCACCAATGCAATTCCCAGGTTAAGCCCGGGGATTTCACATCGGTCTTGCACAACCGCCTGCGCACGCTTTACGCCCAGTAATTCCG
+
FFFFFFFFFFFFFFFFFFFFFFFFFFFFFFFFFFFFFFFFFFFFFFFFFFFFFFFFFFFFFFFFFFFFFFFFFFFFFFFFFFFFFFFFFFFFFFFFF:FFFFFFFFFFFFF:FFFFFFFFFFFFFFFFFFFFFF:FFFFFFFFFFFFFFFFFFFF:FFFFFFFFFFFFF::FFFF:FFFFFFFFFFFFFFFFFFFFFF:FFFF,FFFFFFFFFFFF:FFFFFFFFFFFFF:FFF,FFFFFFFFFFFFFFFF
@A00769:42:HV3CFDRXX:1:2101:17562:7420 2:N:0:TCCTGGTTGT+TGCCGGTCAG
GGACTACAGGGGTTTCTAATCCTGTTTGCTCCCCACGCTTTCGAGCCTCAGTGTCAGTTACAGGCCAGAGAGCCGCTTTCGCCACCGGTGTTCCTCCATATATCTACGCATTTCACCGCTACACATGGAATTCCACTCTCCTCTCCTGCACTCAAGTCTACCAGTTTCCAATGCATACAATGGTTGAGCCACTGCCTTTTACACCAGACTTAATAAACCACCTGAGCTCGCTTTACGCCCAATAAATCCGG
+
FF:FFFFFFFFFFFFFFFFFFFFFFFFFFFFFFFFFFFFFFFFFFFFFFFFFFFF:FFFFFFFFFF:FFFFFFFFFFFFFFFFFFFFFFF:F:FFFF:FFFFFFF:FFFFFFFFFFFFFFFFFF,F:FFFFFFFFFFFFFFFFFFFFFF:FFFF:FFFFFFFF,FFFFFFFFFFFFFFF:FFFFFF:FFF:FFFFF:FFFFFFFF:F:FFF::FF:FFF:F,F,,FFFFFFFFFFFFFFF:FF:F:FFF,,
@A00769:42:HV3CFDRXX:1:2101:19958:7435 2:N:0:TCCTGGTTGT+TGCCGGTCAG
GGGCTACGCGGGTTTCTAATCCTGTTTGCTACCCACACTTTCGAGCCTCAACGTCAGTTACAGTCCAGAAAGCCGCCTTCGCCACTGGTGTTCTTCCATATATCTACGCATTTCACCGCTACACATGGAGTTCCACTTTCCTCTACTGCACTCAAGTCATCCAGTTTCCAAAGCAATTCCTCAGTTGAGCTCAGGGCTTTCACTTCAGACTTAAATAACCGTCTGCGCTCGCTTTACGCCCAATAAACCCG
+
FFFFFFFFFFFF:::FF:FF:FFFFFF:FFFFFFFFFFFFFFFFFFFFFFFFFFFFFFFF:FF:FFFFFFFFFFFFFF:FFFFFFF:::FF,FF:FFF,F:FFF:FFFFFFFFFFFFFFFFFFF:F:F:FFFFFFF:FFFFFFFFFF:FFFFFF:FFFFFFFF:F:FFFF:FFF:FF:FFFFFF,FF:FFF,FF,:FF:FFFFFFFFFFF,FFF:FF:FF:FFF,FFFFF:FFFFFFFFFFFFFFF:FFFF
@A00769:42:HV3CFDRXX:1:2101:7563:7451 2:N:0:TCCTGGTTGT+TGCCGGTCAG
GGACTACCCGGGTTTCTAATCCTGTTTGCTACCCACACTTTCGAGCCTCAACGTCAGTTACAGTCCAGAAAGCCGCCTTCGCCACTGGTGTTCTTCCATATATCTACGCATTTCACCGCTACACATGGAGTTCCACTTTCCTCTACTGCACTCAAGTCATCCAGTTTCCAAAGCAATTCCTCAGTTGAGCTGAGGGCTTTCACTTCAGACTTAAATAACCGTCTGCGCTCGCTTTACGCCCAATAAATCCG
+
FFFFFFFFFFFFFFFFFFFFFFFFFFFFFFFFFFFFFFFFFFFFF:FFFFF:FFFFFFFFFFFFFFFFFFFFFFFFFFFFFFFFFFFFFFFFFFF:FFFFFFFFFFFFFFFFFFFFF,FFFFFFF:F,F:FF:FFFFFFF,::F:FFFFFFFFFFFFFFFFF:FFFFFFFFF:FFFFFFFFFF:FFFFFFFFFFFFFFFFFFFF:FF:FFFFF:F:FF,F,,FF,FFFFFF,FFFFFFFFFFF,FFFFF:,
@A00769:42:HV3CFDRXX:1:2101:32579:7498 2:N:0:TCCTGGTTGT+TGCCGGTCAG
GGACTACGGGGGTATCTAATCCTGTTCGCTCCCCACGCTTTCGCTCCTCAGCGTCAGTAACGGCCCAGAGACCTGCCTTCGCCATTGGTGTTCTTCCCGATATCTACACATTCCACCGTTACACCGGGAATTCCAGTCTCCCCTACCGCACTCAAGCCCGCCCGTACCCGGCGCGGATCCACCGTTAAGCGATGGACTTTCACACCGGACGCGACGAACCGCCAACGAGCCCTTTACGCCCAATAAGTCCG
+
:FFFFFFFFFFFF:FFFFFFFFFFFFFFFFFFFFFFFFFFFFFFFFFFFFFFFFFFFFFFFFFFFFFFFFFFFFFFFFFFFFFFFFFFFFFFFFFFFFFFFFFFFFFFFF:FFF:FFFFFFFFFFFFF:FFFFFFFFFFFFFFFFFFFFFF:FFFFFFFFFFFF,,FFF,FFFFFFFFFF,FFF,FF:FFFFFFFFF:,FFFFFFFF,FFFFFFF::,FFFFF:,FFFFFFFF,,F::FFF::,,,,FF,,
@A00769:42:HV3CFDRXX:1:2101:15890:7529 2:N:0:TCCTGGTTGT+TGCCGGTCAG
GGACTACTGGGGTTTCTAATTACCGCGGCTGCTGACACCTGTCTCTTTACACATCTGACGCTGCCGACGATGCCGGTCAGGTGTAGATCTCGGTGGTCGCCGTATCATTAAAAAATGGTGTGGGGGGGGGGGGGGGGGGGGGGGGGGGGGGGGGGGGGGGGGGGGGGGGGGGGGGGGGGGGGGGGGGGGGGGGGGGGGGGGGGGGGGGGGGGGGGGGGGGGGGGGGGGGGGGGGGGGGGGGGGGGGGGGGG
+
FFFFFFFFFFFFFFFFFFFFFFFFFFFFFFFFFFFFFFFFFFFFFFFFFFFFFFFFFFFFFFFFFFFFFFFFFFFFFFFFFFFFFFFFFFFFFFFFFFFFFFFFFFFFFFFFFF,,,,,,,,::,,::FF:,F:FFF::,FF,F:,F:F:::FFFFFFFF,FF:FFFFFFFFFFFFFFF::,,:FFFF,FFFFFFFFFFFFFF:FFFFFF:FFFFFFFFFFFFFFFFFFFFFFFFFFFFFFFFFFFFFFFF
@A00769:42:HV3CFDRXX:1:2101:1118:7592 2:N:0:TCCTGGTTGT+TGCCGGTCAG
GGACTACTAGGGTATCTAATCCCGTTTGATCCCCACGCTTTCGTGCTTCAGTGTCAGTTATGGCTTAGTAAGCTGCCTTCGCAATCGGAGTTCTGCGTGATATAGATGCATTTCACCGCTACACCACGCATTCCGCCTACCTCAAACACACTCAAGTCTTCCAGTTTCAACGGCAATTTTATGGTTGAGCCACAAACTTTCACCGCTGACTTAAAAAAAAACCTACGCACCCTTTAAAACCATGAAATCCG
+
F,FFFFF,F:FFF,FFF:F:FFFFFF::FFFFF:FFFFFFFFFFFFFFFFFF:FF:FFFFFFF:FFFFFFFFFFFF,FFFFFFFF:FFFFFFFFFFFFFFF:F,,FFF,FF:FFFF:FF,:F,F:F,:FFFFFFF:,FF,FF:F:,:FFF:,FFF,FFFF,F::FFFFFFF,FF:FFFF,FFF:FF,::F,FF,FF:,FFFF,F,FFF:,F,::F:,,,F::,:FFFFF,FFF,F,,,,FFF,:F::,:FF
@A00769:42:HV3CFDRXX:1:2101:8684:7670 2:N:0:TCCTGGTTGT+TGCCGGTCAG
GGACTACTGGGGTTTCTAATTACCGCGGCGGCTGGCACCTGTCTCTTAACACATCTGACGCTGCCGACGATGCCGGTCAGGTGTAGATCTCGGTGGTCGCCGTATCATTAAAAAGGGGGGGGGGGGGGGGGGGGGGGGGGGGGGGGGGGGGGGGGGGGGGGGGGGGGGGGGGGGGGGGGGGGGGGGGGGGGGGGGGGGGGGGGGGGGGGGGGGGGGGGGGGGGGGGGGGGGGGGGGGGGGGGGGGGGGGGG
+
FFFFFFFFFFFFFFFFFFFFF:FFFFFFFFFFFFFFFFFFFFFFFFFFFFFFFFFFFFFFFFFFFFFFFFFFFFFFFFFFFFF:FFFFFFFFFFFFF:FFFF,FFF,FFFFF::,,FF:FFFFFFFF:FFFFFFFFFF,FFFFF:FFFFFFFFFFFFFFFFFFFFFFFFFFFFFFFFFFFFFFFFFFFFFFFFFFFFFFFFFFF:FFFFF:FFFFFFFFFFFFFFFFFFFFFFF::FFFFFFFFFFFFFFF
@A00769:42:HV3CFDRXX:1:2101:13738:7842 2:N:0:TCCTGGTTGT+TGCCGGTCAG
GGACTACGAGGGTTTCTAATCCTGTTCGATACCCACGCTTTCGTGCTTCAGCGTCAGTTGGGCGCCGGCAAGCTGCCTTCGCAATCGGAGTTCTGCGTGATATCTATGCATTTCACCGCTACACCACGCATTCCGCATACTTCTCGCCCACTCAAGAACGCCAGTTTCAACGGCGGAGCGGGGTTGAGCCCCGCGATTTTACCGCTGACTTGGCATCCCGCCTCCGCACCCTTTAAACCCAATAAATCCGG
+
FFFFFFFFFFFFFFFFFFFFFFFFFFFFFFFFFFFFFFFFFFFFFFFFFFFFFFFFFFFF:FFFFFFFFFFFFFFFFFFFFFFFFFFFFFFFFFFFFFFFFFFFFFFFFFFFFFFFFFFF:FFFFF:FFF:FFFFFFFFFFFFFFFFFFFFFFFFFFFFFFFFFFFFF,FFFFF:FFFFFFFFF:F:FFFFFFFFFFFFFFF:FFFFFFFFFFFFFFFFFFFF,FFF,FFFFFFFFFFFFFFF,FFFF::,
@A00769:42:HV3CFDRXX:1:2101:14190:7842 2:N:0:TCCTGGTTGT+TGCCGGTCAG
GGACTACAAGGGTTTCTAATCCTATTTGCTCCCCACGCTTTCGTGCCTCAGCGTCAGTAACAGGCCAGGCGGCCGCCTTCGCCACTGGTGTTCTTCCATATATCTACGCATTTTACCGCTACACATGGAGTTCCACCGCCCTCTCCTGCTCTCTAGCCCGCCAGTTTCCAGAGCCTGTACCGGTTGAGCCGGTACCTTTCACTCCAGACTTAGCAGGCCGCCTCCGCACCCTTTACGCCCAATCACTCCGG
+
FFFFFFFFFFFFFFFFFFFFFFFFFFFFFFFFFFFFFFFFFFFFFFFFFFFFFFFFFF:FFFFFFFFFFFFFFFFFFFFFFFFFFFFFFFF:FF:FFFFFF,FFFFFFFFFFFFFFFFFFFFFF:FFFFFFFFFFFFFFFFFFFFFFFFFFFFFFFFFFFFFFFFFFFFFFFFFFF,FFFF:FFFFFFFFFFF,:FFFFFFFFFFFFFF:FFFFFFFFFFF:F,:FFFFFFF,F,FFFFFF:,:::FFFF,
@A00769:42:HV3CFDRXX:1:2101:25988:7889 2:N:0:TCCTGGTTGT+TGCCGGTCAG
GGACTACTGGGGTTTCTAATGGATTACCGCGGCGGCTGACAC
+
FFFFFFFFFFFFFFFFFFFFFFFFFFFFFFFFFFFFFFFFFF
@A00769:42:HV3CFDRXX:1:2101:15085:7921 2:N:0:TCCTGGTTGT+TGCCGGTCAG
GGACTACCAGGGTTTCTAATCCTGTTTGCTCCCCACGCTTTCGCACGTGAGCGTCAGTACATTCCCAAGGGGCTGCCTTCGCCTTCGGCATTCCTCCACATCTCTACGCATTTCACCGCTACACGTGGAATTCTACCCCTCCCTAAAGTACTCTAGTTGTCCAGTCTGAAATGCAATTCCCAGGTTGAGCCCAGGGCTTTCACACCTCACTTAAACAACCGCCTGCGTGCCCTTTACGCCCAGTTATTCCG
+
FFFFFFFFFFFFFFFFFFFFFFFFFFFFFFFFFFFFFFFFFFFFFFFFFFFFFFFFFFFFFFFFFFFFFFFFFFFFFFFFFFFFFFFFFF:FFFFFFFFFFFFFFFFFFFFFFFFFFFFFFFFFFFFFFFFFFFFFFFFFFFFFFFFFFFFFFFFFFFFFFFFFFFFF:FF:FFFFFFF,FF:FFFFFFF:FFFF:FF,FFFFF:FFFFFFFFFFFFFFF:FFFFF:F:,F:FFFFF,FFFFFF:F:FFF,
@A00769:42:HV3CFDRXX:1:2101:28673:7936 2:N:0:TCCTGGTTGT+TGCCGGTCAG
GGACTACTCGGGTTTCTAATTACCGCGGCTGCTGACACCTGTCTCTTAACATCTGACGCTGCCGACGATGCCGGTCAGGTGTAGATCTCGGTGGTCGCCGTATCATTAAAAAAGGGGGGGGGGGGGGGGGGGGGGGGGGGGGGGGGGGGGGGGGGGGGGGGGGGGGGGGGGGGGGGGGGGGGGGGGGGGGGGGGGGGGGGGGGGGGGGGGGGGGGGGGGGGGGGGGGGGGGGGGGGGGGGGGGGGGGGGGG
+
FFFF:FFFFFFFFFFFFFFFFFFFFFFFFFFFFFFF:FFFFFFFFFFFFF:FFFFFFFFFFFFFFFFFFFFFFFFFFFFFFFFFFFFFFFFFFF:FFFFF,F,FFFFFF:F:,FFFFFFFF:FFFFFFFFFFFFFFFFFFFFFFFFFFFFFFFFFFFF:FFFFFFFFFFFFFFFFFFFFFFFFFFFFFFFF:FFFFFFFFFFFFFFFFFFFFFFFFFFFFFFFFFFFFFFFFFFFFFFFFFFFFFFFFFF:
@A00769:42:HV3CFDRXX:1:2101:14317:7968 2:N:0:TCCTGGTTGT+TGCCGGTCAG
GGACTACTCGGGTTTCTAATCCTATTTGCTCCCCACGCTTTCGTGCCTCAGCGTCAGTTAACAGGCCAGGCGGCCGCCTTCGCCACTGGTGTTCTTCCATATATCTACGCATTTTACCGCTACACATGGAGTTCCACCGCCCTCTCCTGCTCTCTAGCCCGCCAGTTTCCAGAGCCTGTACCGGTTGAGCCGGTACCTTTCACTCCAGACTTAGCAGGCCGCCTACGCACCCTTTACGCCCAATCATTCCG
+
FFFFFFFFFFFFFFFFFFFFFFFFFFFFFFFFFFFFFFFFFFFFFFFFFFFFFFFFFFFFFFFFFFFFFFFFFFFFFFF:FFFFFFFFFFFFFFFFFFFFFFFFFFFFFFFFFFFFFFFF:FFFFFFF:FFFFFFFFFFFFFFFFFFFFFFFFFF:FFFFFFFFFFFFFFFFFFFFFFFFFFFFFFFFFFFFFFFFFF,FFFFFFF:,FFFFFFFFFFFFFFFF,F:FFFFFFFFFF:FFFFFF:FFFFFF
@A00769:42:HV3CFDRXX:1:2101:28040:7999 2:N:0:TCCTGGTTGT+TGCCGGTCAG
GACTAACAAGGTAAAAAAAACAGTTTTGAAACCCACCATTTCCAACAACGCATAAATTTATGTACAAAAAATACCCATACACAAATAATTTACAACAAAAAAAAAACGAATTAAAAACAAACACAAGAAATACACAAAACAAAACAAAAAAACAATTTTACCAGTTAAAAAGAAAGTACCACCGTTAAACCCGGGGATTAAACCAATAAATTGAAAACCCCCCAACAAGCCATATACCCCCATAAAAACCG
+
F::,:,,:F::,:F,,FFF:F:,FFFF,:,F:F:,,,FFF,,,FFF,F,,,,:,,,,F,:F,F,,,,:,,,FF:,F:F:,,F,,:FF:::F::FF,,,:,F,FFFFF,,FFF,FF,::F,:F,:F:F:F,,:FF,:,F:,FFFF,F,F::FFF,,,F:,,F:,,F:F:FFF,,,:,,F:F,F:,F,,,,:,,F,:,,FFFFFFFF,::FFF:,F,:FF,F,,,F,,FF,,:FFF:F,F,F,F:FF:,::,:
@A00769:42:HV3CFDRXX:1:2101:11171:8030 2:N:0:TCCTGGTTGT+TGCCGGTCAG
GGACTACACGGGGATCTAATCCTGTTTGCTCCCCATGCGTTCGCTCCTCAGCGTCAGTAACGGCCCAGAGACCTGCCTTCGCCATTGGTGTTCTTCCCGATATCTACACATTCCACCGTTACACCGGGAATTCCAGTCTCCCCTACCGCACTCAAGCCCGCCCGTCCCCGGCGCGGATCCACCGTTAAGCGATGGACTTTCACACCGGACGCGACGAACCGCCTACGAGCCCTTTACGCCTAATAAATCCG
+
FFFF:FFFFFFF,FF::F,:F:,F:FFFFFFFF,F:FF,:FFFFFFFFF:FF:,FF:FF,FFFF,FFFFFFFFF,FFFF:FFF,F,:FFFFFFFFFFFFFFFFF,FFFF::F:F,FF:F,:FFFFFFFFFFFFFFFFFFFFF:,FFFFFFFFFF:FFFFFFFFF,,FFFFFFFFFFF:FFFFFFF,:FFF,,FFFFFFF,FFF:FFF,:FFFFF:FFFFFFF:F,F,FFFFFF,FF,,FFF,FFFFFFF,:
@A00769:42:HV3CFDRXX:1:2101:15447:8046 2:N:0:TCCTGGTTGT+TGCCGGTCAG
GGACTACGGGGGTTTCTAATCCTGTTTGCTCCCCACACTTTCGAGCCTCAGCGTCAGTAAAAGCCCAGCAGGCCGCCTTCGCCACTGGTGTTCCTCCTAATATCTACGCATTTCACCGCTACACTAGGAATTCCGTCTGCCTCTCCAGTACTCAAGAAAAACAGTTTCAAATGCAGGCCACAGGTTGAGCCCATGGTTTTCACATCTGACTTGCTTTCCCGCCTACACGCCCTTTACACCCAGTAAATCCG
+
FFFFFFFFFFFFFFFFFFFFFFFFFFFFFFFFFFFFFFFFFFFFFFFFFFF:FFFFFFFFFFFFFFFFFFFFFF:FFFFFFFFFFFFFFFFFFFFFFFFFFFFFFFFFFFFFFFFFFFFFFFFFFFFFFFFFFFF:FFFFFFFFFFF:FFFFFFFFFFFFFFFFFFFFFFFFFFFFFFFFFFFFFFFFFFFFFFFFFFFFF:FFFFFF:FFFFFF,F:FF:FFFFFFFFFFFFFFFFFFF:FFFFFFFFFF
@A00769:42:HV3CFDRXX:1:2101:1750:8093 2:N:0:TCCTGGTTGT+TGCCGGTCAG
GGACTACGCGGGTTTCTAATCCTGTTTGCTACCCACACTTTCGAGCCTCAACGTCAGTTACAGTCCAGAAAGCCGCCTTCGCCACTGGTGTTCTTCCATATATCTACGCATTTCACCGCTACACATGGAGTTCCACTTTCCTCTACTGCACTCAAGTCATCCAGTTTCCAAAGCAATTCCTCAGTTGAGCTGAGGGCTTTCACTTCAGACTTAAATAACCGTCTGCGCTCGCTTTACGCCCAATAAATCCG
+
FFFFFFFFFFF:FFFFFFFFFFFFF:FFFFFFFFFFFFFFFFFFFFFFFFFFFFFFFFFFFFFFFFFFFFFFFFFFFFFFFFFFFFFFFFFFFFFFF:FFFFFFFFFFFFFFFFFFFFFFFFFF:FFF:FFFFFFFFFFFFFFFFFFFFFFFFFF:FF:FFFFFFFFFFFFFFFFF,FF:FFFFFFFFFFFFFFFFFFFFFFFF::,FFFFFFF:FFFFFF,FFFF,:FFFFF:FF:,F,F:FFF,FFFFF
@A00769:42:HV3CFDRXX:1:2101:8052:8108 2:N:0:TCCTGGTTGT+TGCCGGTCAG
GGACTACAGGGGTTTCTAATCCTGTTTGCTCCCCACGCTTTCGCGCCTCAGTGTCAGTTGCAGACCAGGAAGCCGCCTTCGCCACTGGTGTTCCTCCATATCTCTACGCATTTCACCGCTACACATGGAATTCCACTTCCCTCTTCTGCACTCAAGTCAACCAGTTTCCAATGACCCTCCACGGTTAAGCCGTGGGCTTTCACATCAGACTTAATTAACCACCTGCGCGCTCTTTACGCCCAATAATTCCG
+
FFFFFFFFFFFFFFFFFFFFFFFFFFFFFFFFFFFFFFFFFFFFFFFFFFFFFFFFFFFFFFFFFFFFFFFFFFFFFFFFFFFFFFFFFFFFF:FFFFFFFFFFFFFFFFFFFFFFFFFFFFFFFFFFFFFFFFFFFFFFFFFFFFFFFFFFFFFFFFFFFFFFFFFFFFF,FFF:FFFFFFFFFFFFFFFF:FFFFFFFFFFFF:FFFFFFFFFFFFFFFF:FFFFFFFFFFFFFF,FFFFF:F:FFFF,
@A00769:42:HV3CFDRXX:1:2101:13910:8171 2:N:0:ACCTGGTTGT+TGCCGGTCAG
GGACTACGGGGGTATCTAATCCTGTTTGCTACCCACACTTTCGAGCCTCAACGTCAGTTACAGTCCAGAAAGCCGCCTTCGCCACTGGTGTTCATCCATATATCTACGCATTTCACCGCTACACAAGGAGTTCCACTATCCTCTACAGCACTCAAGTCATCCAGTTTCCAAAGCAATTCCTCAGTTGAGCTCAGGGATTTCACTTCATACTTAAATAACCGACTGCGCTCGCTTTACGCCCAATAAATCCG
+
FFFFFFF,FFFFFFFFFFFFFFFFFFFFFFFFFFFFFFFFFFF:,FFFFFFFFFFFFF:FFF,FFFFFFFFFFFFFFFFFFFFFFFFFFFFFF,FFFF,FFFFFFFFF,FFFFFFFF,FFFFFFF,FFF,FFFFFFF::FFFFF,,,F,FFFFFFFFFF,FFF:FFF,,FFF:FFFFFFFFFFFFFFFFF,,FFFF,FFFFFF,,FF:FFFFFF,F::FFF:F:,FFFFFFFFFFFFFFFFF:FFFFFF:F
@A00769:42:HV3CFDRXX:1:2101:6894:8202 2:N:0:TCCTGGTTGT+TGCCGGTCAG
GGACTACTAGGGTTTCTAATCCTGTTTGCTACCCACACTTTCGAGCCTCAACGTCAGTTACAGTCCAGAAAGCCGCCTTCGCCACTGGTGTTCTTCCATATATCTACGCATTTCACCGCTACACATGGAGTTCCACTTTCCTCTACTGCACTCAAGTCATCCAGTTTCCAAAGCAATTCCTCAGTTGAGCTGAGGGCTTTCACTTCAGACTTAAATAACCGTCTGCGCTCGCTTTACGCCCAATAAATCCG
+
FFFFFFFFFFFFFFFFFFFFFFFFFFF:FFFFFFFFFFFFFFFFFFFFFFFFFFFFFFFFFFFFFFF,FFFFFFFFFFFFFFFFFFFFFFFFFFFFFFFFFFFFFFFFF:FFFFFFFFFFFFFFFFFFFFFFFF:FFFFFFFFFFFFFFFFFFFFFFFFFFFF:FFFFFFFFFFFFFFFFFF,FFFFFFFFFFFFFFFFFFFFFFFFFFFFFFFFFFFFF,:F:F:FFFFFFFFFFFFFFFF:FFFF:FFF
@A00769:42:HV3CFDRXX:1:2101:13395:8249 2:N:0:TCCTGGTTGT+TGCCGGTCAG
GGACTACCCGGGTTTCTAATCCTGTATGCTCCCCACGCTTTCGTGCATGAGCGTCAGTGTTATCCCAGGGGGCAGCCTTCGCCATCGGTATTCCTCCACATCTCTACGCATTTCACTGCTACACGTGGAATTCTACCCCCCTCTGACAGACTCTAGCCGTGCAGTCACCAATGCAATTCCCAGGTTAAGCCCGGGGATTTCACATCGGTCTTGCACAACCGCCTGCGCACGCTTTACGCCCAGTAATGCCG
+
FFFFFFFF:FFFFFFFFFFFFFFFFFFFFFFFFFF:FF:FFFFFFFFF:FFFFFFF:FF,FFFFFFFFF:FFF,FFFFFF:FFF:F,F,FFFFFFFFF,,FFFF:FFFFFFFFFFFFF,FFFF,,FFFFFFFF:FF,,FFFFFFFFFF,,,,F:,:FFFF:FFFFFFFFFFFFF,FFFF,FFFFFFFFFFF,FFFF:,F:F:F,FFFF:F:,FF,F:F:F:FFFFF,FF,FFF,F,FFFFF,F,F,F,FFF
@A00769:42:HV3CFDRXX:1:2101:8314:8281 2:N:0:TCCTGGTTGT+TGCCGGTCAG
GGACTACTAGGGTTTCTAATTACCGCGGCGGCTGACACCTGTCTCTATACACATCTGACGCTGCCGACGATGCCGGTCAGGTGTAGATCTCGGTGGTCGCCGTATCATTAAAAAAAGGGGTGGGGGGGGGGGGGGGGGGGGGGGGGGGGGGGGGGGGGGGGGGGGGGGGGGGGGGGGGGGGGGGGGGGGGGGGGGGGGGGGGGGGGGGGGGGGGGGGGGGGGGGGGGGGGGGGGGGGGGGGGGGGGGGGGG
+
FFFFFFFFFFFFFFFFFFFFFFFFFFFFFFFFFFFFFFFFFFFFFF:FFFFFFFFFFFFFFFFFFFFFFFFFFFFFFFFFFFFFF::FFFFFFFFFFFFFFFFFFFFFFFFFFF,,,,,:,F:,FF::FF,FFFFF:FFFF:FFFFFFFFFFFFFF:FFFFFFFFFFFFF,FFF:FFFFFFF,F,FFFFFFFFFFFFFFFFFFFFFFF:F:F,F,FFFFFFFFFFFFFFFF:FF,FFFFFFFFF:FFFFFF
@A00769:42:HV3CFDRXX:1:2101:17463:8281 2:N:0:TCCTGGTTGT+TGCCGGTCAG
GGACTACAGGGGTTTCTAATCCTGTTTGCTACCCACACTTTCGAGCCTCAACGTCAGTTACAGTCCAGAAAGCCGCCTTCGCCACTGGTGTTCTTCCATATATCTACGCATTTCACCGCTACACATGGAGTTCCACTTTCCTCTACTGCACTCAAGTCATCCAGTTTCCAAAGCACTTCCTCAGTTGAGCTGAGGGCTTTCACTTCAGACTTAAATAACCGTCTGCGCTCGCTTTACGCCCAATAAATCCG
+
FFFFFFFFFFFFFFFFF:FFFFFFFFFFFFFFFFFFFFFFFFFFFFF:FFFFFFFFFFFFFFFFFFFFFFFFFFFFFFFFFFFFFFFFFFFFFFFFFFFFFFFFFFFFFFFFFF:FFFFFFFFFFFFFF:FFFFFFFFFFFFFFFF:FFFFFFFFFFFFFFFFFFFFFFFFFFFF,FFF::F:FFFFF,FFF:FFFFFFFFFFFFFFF:FFFFF:FF:FF,:::FF:FFF,FFFFFF:FFFFF:FFFFFF:
@A00769:42:HV3CFDRXX:1:2101:31919:8296 2:N:0:TCCTGGTTGT+TGCCGGTCAG
GGACTACGAGGGTATCTAATCCTGTTTGCTACCCACACTTTCGAGCCTCAACGTCAGTTACAGTCCAGAAAGCCGCCTTCGCCACTGGTGTTCTTCCATATATCTACGCATTTCACCGCTACACATGGAGTTCCACTTTCCTCTACTGCACTCAAGTCATCCAGTTTCCAAAGCAATTCCTCAGTTGAGCTGAGGGCTTTCACTTCAGACTTAAATAACCGTCTGCACTCGCTTTACGCCCAATAAACCCG
+
FFFFFFFFFFFFFFFFFFFFFFFFFFFFFFFFFFFFFFFFFFF:FFFFFFFFFFFFFFF:FFFFFFFFFFFFFFFFFFFFFFFFFFFFFFFFFFFFFFFFFFFFFFFFFFFFFFFFFFFFFFFFFFFFFFFFFFFFFFFFFFFFFFFFFFFFFFFFFFFFFFFFFFFFFF:FFFF,FFFFFFFFFF:FFFF:FFFFFFFFFFFF,FFFFFFFF:FFF:FFF,FFFFFFFFFFFFFFFFFFFFFF:FFF:FF
@A00769:42:HV3CFDRXX:1:2101:14163:8328 2:N:0:TCCTGGTTGT+TGCCGGTCAG
GGACTACACGGGTTTCTAATCCTGTTTGCTACCCACACTTTCGAGCCTCAACGTCAGTTACAGTCCAGAAAGCCGCCTTCGCCACTGGTGTTCTTCCATATATCTACGCATTTCACCGCTACACATGGAGTTCCACTTTCCTCTACTGCACTCAAGTCATCCAGTTTCCAAAGCAATTCCTCAGTTGAGCTGAGGGCTTTCACTTCAGACTTACATAACCGTCTGCGCTCGCTTTACGCCCAATAAATCCG
+
FFFFFFFFFFFFFFFFFFFFFFFFFFFFFFF:FFFFFFFFFFFFFFFFFFFFFFFFFFFFFFFFFFFFFFFFFFFFFFFFFFFFFFFFFFFFFFFFFFFFFFFFFFFFFFFFFFFFF:FFFFFFFFFFFFFFFFFFFFFFFFFFFFFFFFFFFFFFFFFFFFFFF:FFFFFFFFFFFFFFFFF:FFFFFFF:FF,FFFFFFFFFFFF:FFFFF,:FFFFFFFFF,,FFFFFFF,F:FFFFFF:FFFFFFFF
@A00769:42:HV3CFDRXX:1:2101:8675:8343 2:N:0:TCCTGGTTGT+TGCCGGTCAG
GGACTACCGGGGTATCTAATCCTGTTTGCTACCCACACTTTCGAGCCTCAACGTCAGTTACAGTCCAGAAAGCCGCCTTCGCCACTGGTGTTCTTCCATATATCTACGCATTTCACCGCTACACATGGAGTTCCACTTTCCTCTACTGCACTCAAGTCATCCAGTTTCCAAAGCAATTCCTCAGTTGAGCTCAGGGCTTTCACTTCAGACTTAAATAACCGACTGCGCTCGCTTTACGCCCAATAAATCCG
+
FFFFFFFFFFFFFFFFFFFFFFFFFFFFFFFFFFFF:FFFFFFF:FFFFFFFFFFFFFFFFF,FFFFFFFFFF,FFFFFFFFFFF:FFFFFFFFFFF,FFFFFFF:FFFFFF:FFFFFFFFFFFFFFFFFFFFF:FFFFFF,::F,FF,FFFF:FFFFFFFFFFFFF,FFFFFFF,FF:FFFFFFF,FFFF,FF:FFFFFFFFFFFFFFFFF,F:::F:FF,FFF,FFFFFFFFFFFFFFFF:FFFFFFFF
@A00769:42:HV3CFDRXX:1:2101:22815:8375 2:N:0:TCCTGGTTGT+TGCCGGTCAG
GGACTACTAGGGTATCTAATCCTATTTGCTCCCCACGCTTTCGTGCCTCAGCGTCAGTAACAGGCCAGGCGGCCGCCTTCGCCACTGGTGTTCTTCCATATATCTACGCATTTTACCGCTACACATGGAGTTCCACCGCCCTCTCCTGCTCTCTAGCCCGCCAGTTTCCAGAGCCTGTACCGGTTGAGCCGGTACCTTTCACTCCAGACTTAGCAGGCCGCCTCCGCACCCTTTACGCCCAATCAGTCCGG
+
FFFFFFFFFFFFFFFFFFFFFFFFFFFFFFFFFFFFFFFFFFFFFFFFFFFFFFFFFFFFFFFFFFFFFFFFFFFFFFFFFFFFFFFFFFFFFFFFFFF,FFFFFFFFF:FFFFFFFFFFFFFFFFFF:FFFFFFFFFFFFFFFFFFFFFFFFF:FFFFFFFFFFFFFFFFFFFFFFFFFFFFFFFF:FFFFF:FFFFFFFFFFFFFFFFFFFFFF:FFFF,F,FFFFFFFFFFFFFFFF:,FF,,FFFF:
@A00769:42:HV3CFDRXX:1:2101:10782:8422 2:N:0:TCCTGGTTGT+TGCCGGTCAG
GGACTACTAGGGTATCTAATCCTGTTTGCTACCCACACTTTCGAGCCTCAACGTCAGTTACAGTCCAGAAAGCCGCCTTCGCCACTGGTGTTCTTCCATATATCTACGCATTTCACCGCTACACATGGAGTTCCACTTTCCTCTACTGCACTCAAGTCATCCAGTTTCCAAAGCAATTCCTCAGTTGAGCTGAGGGCTTTCACTTCAGACTTAAATAACCGTCTGCGCTCGCTTTACGCCCAATAAATCCG
+
FFFFFFFFFFFFFFFFFFFFFFFFFFFFFFFFFFFFFFFFFFFFFFFFFFFFFFFFFFFFFFFFFFFFFFFFFFFFFFFFFFFFFFFFFFFFFFFFFFFFFFFFFFFFFFFFFFFFFFFFFFFFFFFFFFFFFFFFFFFFFFFFFFFFFFFFFFFFFFFFFFFFFFFFFFFFFFF:FFFFFFFFFFFFFFFFFFFFFFFFFFFFFFFFFFFFFFFFFFFFF:FFF:FFFFFFFFFFF,FFFFFFFFFFFF,
@A00769:42:HV3CFDRXX:1:2101:7916:8437 2:N:0:TCCTGGTTGT+TGCCGGTCAG
GGACTACTCGGGTATCTAATCCTGTTTGCTACCCACACTTTCGAGCCTCAACGTCAGTTACAGTCCAGAAAGCCGCCTTCGCCACTGGTGTTCTTCCATATATCTACGCATTTCACCGCTACACATGGAGTTCCACTTTCCTCTACTGCACTCAAGTCATCCAGTTTCCAAAGCAATTCCTCAGTTGAGCTGAGGGCTTTCACTTCAGACTTAAATAACCGTCTGCGCTCGCTTTACGCCCAATAAATCCG
+
FF:FFFFFFFFFFFFFFFFFFFFFFFFFFFFFFFFFFFFFFFFFFFFFFFFFFFFFFFFFFFFFFFFFFFFFFFFFFFFFFFFFFFFFFFFFFFFFFFFFFFFFFFFFFFFFFFFFFFFFFFFFFFFFFFFFFFFFFFFFFFFFFFFFFFFFFFFFFFFFFFFFFFFFFFF,FFFFFFFFFFFFF:FFFFFFFFF:FFFFFFFFFFFF:FFFF::,:F:FF:FFFFFFFFFFFFFFF:FFFFFFF::FFFF
@A00769:42:HV3CFDRXX:1:2101:11017:8453 2:N:0:TCCTGGTTGT+TGCCGGTCAG
GGACTACCAGGGTATCTAATCCTGTTTGCTCCCCACGCTTTCGAGCCTCAGTGTCAGTTACAGGCCAGAGAGCCGCTTTCGCCACCGGTGTTCCTCCATATATCTACGCATTTCACCGCTACACATGGAATTCCACTCTCCTCTCCTGCACTCAAGTCTACCAGTTTCCAATGCATACAATGGTTGAGCCACTGCCTTTTACACCAGACTTAATAAAACACCTGCGCTCGCTTTACGCCCAATAAATCCGG
+
FFFFFFFFFFFFFFFFFFFFFFFFFFFFFFFFFFFFFFFFFFFFFFFFFFFFFFFFFFFFFFFFFFFFF,FFFFFF:FFFFFFFFFFFFFFFFFFFFFFFFFFFFFFFFFFF,FFFFFFFFFFFFFFFFFFFFFFFFFFFFFFFFFFFFFFFFFFFFFFF:FFFFFF,FFFFFFFFFFFF,F:FF:FFFF:FFFFFF,FFFFFFFFFFFF,FFFFFF,:FFF,,F,FFFFFF,FF,:F:FFFF,:FFF:,,
@A00769:42:HV3CFDRXX:1:2101:23258:8453 2:N:0:TCCTGGTTGT+TGCCGGTCAG
GGACTACCCGGGTATCTAATCCTGTTTGCTCCCCACGCTTTCGTGCATGAGCGTCAGTATTGGCCCAGGGGGCTGCCTTCGCCATCGGTGTTCCTCCACATCTCTACGCATTTCACTGCTACACGTGGAATTCCACCCCCCTCTGCCATACTCGAGCAATGCAGTCACCAAAGCAGTTCCCAGGTTGAGCCCGGGGATTTCACATCGGTCTTACATCACCGCCTGCGCACGCTTTACGCCCAGTAATTCCG
+
FFFFFFFF:FFF:FFFFFFFFFFFFFFFFFFFFFFFFFFFF:FFFFFFFFFFFFFFF:FFFFFFFFFFFFFFFF:FFF:FFFFFFFFFFF,FFFFFFFFFFFFFFF:FFF:FFFFFFFFFFFFFFFFFFF:FFFFFFFFFFFFFFFF:FFFFFF:FFFFFF,FFFFFFFFF,FFFFFFF,FFF,FFFFFFFFFFFFFFFF:FFF,F:F:FF,FFFFFFFF:F,FFFFFFFFFFFFFFFFFFFF:,FF,FF,
@A00769:42:HV3CFDRXX:1:2101:6298:8578 2:N:0:TCCTGGTTGT+TGCCGGTCAG
GGACTACTCGGGTTTCTAATCCTGTTTGCTACCCACACTTTCGAGCCTCAACGTCAGTTACAGTCCAGAAAGCCGCCTTCGCCACTGGTGTTCTTCCATATATCTACGCATTTCACCGCTACACATGGAGTTCCACTTTCCTCTACTGCGCTCAAGTCATCCAGTTTCCAAAGCAATTCCTCAGTTGAGCTGAGGGCTTTCACTTCAGACTTAAATAACCGTCTGCGCTCGCTTTACGCCCAATAAATCCG
+
FFFFFFFFFFFFFFFFFFFFFFFFFFFFFFFFFFFFFFFFFFFFFFF:FFFFFFFFFFFFFFFFFFFFFFFFFFFFFF:FFFFFFFF:FFFFFFFFFFFFFFFFFFFFFFFFF:FFFFFFFFFFFFFF::FFFFFFFFFF:FFFFFFFFFFFF,FFFFFFFFFFFFFFFFFFFFFFFFFFFF,FFF,FFFFF,FFFF,FFFFFFFFF:FFFF:F,FFFFF,FFF:,FFFF:FF:F:FFFFF,F:FFFFFFF
@A00769:42:HV3CFDRXX:1:2101:16043:8578 2:N:0:TCCTGGTTGT+TGCCGGTCAG
GGACTACAGGGGTTTCTAATTACCGCGGCTGCTGACAC
+
FFFFFFFFFFFFFFFFFFFFFFFFFFFFFFFFFFFFFF
@A00769:42:HV3CFDRXX:1:2101:19976:8625 2:N:0:TCCTGGTTGT+TGCCGGTCAG
GGACTACGCGGGTTTCTAATCCTGCTTGCTACCCACACTTTCGAGCCTCAACGTCAGTTACAGTCCAGAAAGCCGCCTTCGCCACTGGTGTTCTTCCATATATCTACGCATTTCACCGCTACACATGGAGTTCCACTTTCCTCTACTGCACTCAAGTCATCCAGTTTCCAAAGCAATTCCTCAGTTGAGCTGAGGGCTTTCACTCCAGACTTAAATAACCGTCTGCGCTCGCTTTACGCCCAATAAATCCG
+
FFFFFFFFFFFFFFFFFFFFFFFFFFFFFFFFFFFFFFFFFFFFFFFFFFFFFFFFFFFFFFFFFFFFFFFFFFFFFFFFFFFFFFFFFFFFFFFFFFFFFFFFFFFFFFFFFFFFFFFFFFFFFFFFFFFFFFFFFFFFFFFFFFFFFFFFFFFFFFFFFFFFFFFFFFFFFFFFFFFFFFFFFFFFFFFFFFFFFFFFFFFFF:FFFFF:FFFF:FFF::FFFF:FFF,FFFFFF:FFFFFFFFFFFFF
@A00769:42:HV3CFDRXX:1:2101:26196:8625 2:N:0:TCCTGGTTGA+TGCCGGTCAG
GGACTACTAGGGTATCTAATGTGTTACCGCGGCTGCTGGCAC
+
FFFFF:FFFFFFFFFFFFFFFFFFFFFFFFFFFFFFFFFFFF
@A00769:42:HV3CFDRXX:1:2101:18403:8656 2:N:0:TCCTGGTTGT+TGCCGGTCAG
GGACTACCAGGGTTTCTAATCCTGTTTGCTACCCACACTTTCGAGCCTCAACGTCAGTTACAGTCCAGAAAGCCGCCTTCGCCACTGGTGTTCTTCCATATATCTACGCATTTCACCGCTACACATGGAGTTCCACTTTCCTCTACTGCACTCAAGTCATCCAGTTTCCAAAGCAATTCCTCAGTTGAGCTGAGGGCTTTCACTTCAGACTTAAATAACCGTCTGCGCTCGCTTTACGCCCAATAAATCCG
+
FF:FFFFFFFFFFFFFFFFFFFFFFFFFFFFFFFFFFFFFFFF,FF:FFFFFFFFFFFFFFFFFFFF:FFFFFFFFFFFFFF:,FFFFFFFFFFFFFFFFFF:FFFF:FFF:FFFFFFFFFFFFFFFFFFF::FFFFFFFFFFFFFFFFFFFFFFFFFFFFFFFFFFFFFF:FFF:FFFFFFFFFFFFFFFF:F:FFFFFFFFFFFFFFFFFFFF:FF:FFFFFFFFFFF,FFFFFFFFFFFF:FF:FF:F
@A00769:42:HV3CFDRXX:1:2101:6081:8672 2:N:0:TCCTGGTTGT+TGCCGGTCAG
GGACTACTAGGGTATCTAATCCTGTTTACTCCCCACGCTTTCGCGCCTCAGCGTCAGCTACTGTCCAGCAATCCGCCTTCGCCACTGGTGTTCCTCCGTATATCTACGCATTTCACCGCTACACACGGAATTCCGATTGCCTCTCCGGCACTCAAGAAATACAGTTTCAAATGCAGGCTGTGGGTTGAGCCCATAGTTTTCACATCTGACTTGCATTCCCGCCTACACGCCCTTTACACCCAATAAATCCG
+
FFFFFFFFFFFFFFFFFFFFFFFFFFF,FFFFFFFFFFFFFFFFFFFFFFFFFF:FF,FFFFFFFFFFFFFFFFFFFFFFFFFFFFFFFFFFFFFFFFFFFFFFFFFFFFFFFFFFFFF:FFFFFFFFFFFFFFFFFFFFFFFFFFFFFFFFFFFFFFFFFFFFFFFFFF:FFFFFF,FFFFFFFFFFFFFFFFFFFFFFF:FF,FF,F:F:FFFFFF:F:FFF,:FFFFFFFFFFFFFFFFF,F,:FFFF
@A00769:42:HV3CFDRXX:1:2101:8703:8703 2:N:0:TCCTGGTTGT+TGCCGGTCAG
GACTACAGGGGTTTCTAATCCTGTTTGCTCCCCACGCTTTCGCACATGAGCGTCAGTCTTTGTCCAGGGGGCCGCCTTCGCCACCGGTATTCCTCCACATCTCTACGCATTTCACCGCTACACATGGAATTCTACCCCCCTCTACAAGACTCTAGCTAACCAGTCTTGAATGCCATTCCCAGGTTAAGCCCGGGGATTTCACATCCAACTTAATTAACCGCCTGCGTGCCCTTTACGCCCAGTAATTCCGA
+
FFFFFFFFFFFFFFFFFFFFFFFFFFFFFFFFFFFFFFFFFFFFFFFFFFFFFFFFFFFFFFFFF:FFFFFFFFFFFFFFFFFFFFFF,FFFFFFFFFFFFFFFFFFFFFFFFFFFFFFFFFFFFFFFFFFFFFFFFFFFFF:FFFFFFFFFFFFFFFFFFFFFFFFFFFFFFFFFFFFFFFFFF:FFFFFFFFFFFFFFFFF:FFFFFFFFFF:FFFFFF,F:FFFFFFFFFFFF,FFFFF::,FFFF::
@A00769:42:HV3CFDRXX:1:2101:21269:8703 2:N:0:TCCTGGTTGT+TGCCGGTCAG
GGACTACCGGGGTATCTAATCCTGTTTGCTCCCCACGCTTTCGAGCCTCAACGTCAGTCATCGTCCAGTAAGCCGCCTTCGCCACTGGTGTTCCTCCTAATATCTACGCATTTCACCGCTACACATGGAGTTCCACTTTCCTCTACTGCACTCAAGTCATCCAGTTTCCAAAGCAATTCCTCAGTTGAGCTGAGGGCTTTCACTTCAGACTTAAATAACCGACTGCGCTCGCTTTACGCCCAATAAATCCG
+
FFFFFFFFFFFFFFFFFFFFFFFFFFFFFFFFFFFFFFFFFFFFFFFFFFFFFFFFFFFFFFFFFFFFFFFFFFFFFFFFFFFFFFFFFFFFFFFFFFFFFFFFFFFFFFFFFFFFFFFFFFFFFFFFFFFFFFFFF:FFFFFFFFFFF:FFFFFFFFFFFFFFFFFFFFFFFFF,FFFFFFFFFF,FFFFFFFFFFFFFFFFFFFFFFFFFFFFF:F:F,,FFFF,FFFF:FFFFFFFFFFFFFF:FFF,
@A00769:42:HV3CFDRXX:1:2101:29794:8719 2:N:0:TCCTGGTTGT+TGCCGGTCAG
GGACTACCAGGGTTTCTAATCCTGTTTGCTACCCACGCTTTCGTGCCTGAGCGTCAGTTTCAGTCCAGGCGGCCGCCTTCGCCACTGGTGTTCTTCCATATCTCCACGCATTTTACCGCTACACATGGAGTTCCGCCGCCCTCTCCTGTACTCAAGTTCTCCAGTCACATCAGCCAACAGAAGTTAAGCTTCTGCCTTTCACTCATGACTTGAAGAACCGCCTGATCACCCTTTACGCCCAATCATTCCGG
+
FFFFFFFFFFFFFFFFFFFFFFFFFFFFFFFFFFFFFFFFFFFFFFFFFFFFFFFFFFFFFFFFFFFFFFFFFFFFFFFFFFFFFFFFFFFFFFFFFFFFFFFFFFFFFFFFFFFFFFFFF:F:FFFFFFFFFFFFFFFFFFFFFFFFFFFFFFF:FFFFFFFFFFFFFFFFFFF:FFF,FF:,FFF:FFF,FFFFFFF:FFFFFFFFFF::FFFFFFFFF,FF,:FFFFF::FFF,F:FFFFF,F:F,:,
@A00769:42:HV3CFDRXX:1:2101:29604:8735 2:N:0:TCCTGGTTGT+TGCCGGTCAG
GGACTACAGGGGTATCTAATCCTGTTTGCTACCCACACTTTCGAGCCTCAACGTCAGTTACAGTCCAGAAAGCCGCCTTCGCCACTGGTGTTCTTCCATATATCTACGCATTTCACCGCTACACATGGAGTTCCACTTTCCTCTACTGCACTCAAGTCATCCAGTTTCCAAAGCAATTCCTCAGTTGAGCTGAGGGCTGTCACTTCAGACTTAAATAAGCGTCTGCGCTCGCTTTACGCCGAATATATCCG
+
FF:F:FFFFFFFF:FFFFFFFFFFFFFFFFFFFFFFFFFFFFFF::F:FFFFFFFFFFFFFFFFFFFFFFFFFFFFFFFFFFFF,FFFFFFFFFFFFFFFFFFFFFFFFF:FFFFFFFF:FFFFFFFFFF,,F:FF,,F:,,:::FFFFFFFFFFFF,F::F,FF,FFFF:FFFF:,FF,FFFFF:FFFFFFFFFFFF:F,:FF,FFF,F,:FF,F:,,F,:FFFFF:FF:F::,:,FF:,::,,,,FF,:
@A00769:42:HV3CFDRXX:1:2101:29785:8735 2:N:0:TCCTGGTTGT+TGCCGGTCAG
GGACTACCAGGGTTTCTAATCCTGTTTGCTACCCACGCTTTCGTGCCTGAGCGTCAGTTTCAGTCCAGGCGGCCGCCTTCGCCACTGGTGTTCTTCCATATCTCCACGCATTTTACCGCTACACATGGAGTTCCGCCGCCCTCTCCTGTACTCAAGTTCTCCAGTCACATCAGCCAACAGAAGTTAAGCTTCTGCCTTTCACTCATGACTTGAAGAACCGCCTGATCACCCTTTACGCCCAATCATTCCGG
+
FFFFFFFFFFFFF:FFFFFFFFFFFFFFFFFFFFFFFFFFFFFFFFFFFFFFFFFFFFFFFFFFFFFFFFFFFFFFFFFFFFFFF:FFFFFFFFFFFFFFFFFFFFFFFFFF:FFFFFFFFFFFFFFFFFFFFFFFFFFFFFFFFFFFFFFFFFFFFFFFFFFFFFFFFFFFFFFF:FFFFFFFF:FFFFFFFFFFFFFFFFFFFFFFFF,:FF,FFFFFF:F,,:F,FFFF:FFFFFFFFFFF,F:F,F,
@A00769:42:HV3CFDRXX:1:2101:5367:8750 2:N:0:TCCTGGTTGT+TGCCGGTCAG
GGACTACGGGGGTTTCTAATCCTGTTTGCTCCCCACGCTTTCGTGCATGAGCGTCAGTGTTATCCCAGGGGGCTGCCTTCGCCATCGGTATTCCTCCACATCTCTACGCATTTCACTGCTACACGTGGAATTCTACCCCCCTCTGACACACTCTAGCCGTGCAGTCACCAATGCAATTCCCAGGTTAAGCCCGGGGATTTCACATCGGTCTTGCACAACCGCCTGCGCACGCATAACGCCCAGTAATTCCG
+
FFFFFFFFFFFFF:FFFFFFFFFFFFFFFF:FFFFFFFFFFFFFFFFFFFFFFFFFFFF:FFFF,FFFFFFFFFFFFFFFFFFFFFFFFFFFFFFFFFFFFFFFFF:FFF:FFFFFFFFFFFFFF:FFFFFFFFFFF,F:FFFFFFFFFFFFF:FFFF::FFF,,:FFFFFFFFFFFFFFFFFFFFFF,FFFF:FFFFFFFFFFFFF,FFFF,FFFFFFF,FFFFF,F:F,F:FFF:,FFFF:FF:F,FF,
@A00769:42:HV3CFDRXX:1:2101:11062:8782 2:N:0:TCCTGGTTGT+TGCCGGTCAG
GGACTACGAGGGTTTCTAATCCTGTTTGCTCCCCACGCTTTCGAGCCTCAGAGTCAGTTACAGGCCAGAGAGCCGCTTTCGCCACAGGTGTTCCTCCATATATCTACGCATTTCACCGCTACACAAGGAATTCCACTCTCCTCTCAAGCACTCAAGTCAACCAGTTTACAATGCATACAATGGTTGAGCCACAGCCTTTTACACCACAAATAAAAAAACACCAGCGCACGCTTTACACCCAATAAATACC
+
FFFFFFF:FFFFF,FFFFFFFFFFFFFFFFFFFFFF,FFFFFFF,FFFFFF,FFFFFF,FFF:FFFFF,FFFFFFF,FFFFFFFF,FFFFFFFFFFFF,FFFFFFFFFFFFFFFFFFFFFFFFF,,FFFFFFFFFFFF:FFFFFF,,F:FFFFFFF,F,FFFFFFFFFF:FFFFF:F,F,FFFFF,F,FF:F,:FFFFFF:F,FF,,:,:FF,,F:F,FF::,,:,FFF:F,::F:FFFF,F,:FFF,F,
@A00769:42:HV3CFDRXX:1:2101:12075:8844 2:N:0:TCCTGGTTGT+TGCCGGTCAG
GGACTACACGGGTTTCTAATCCTGTTTGCTCCCCACGCTTTCGCACCTGAGCGTCAGTCTTCGTCCAGGGGGCCGCCTTCGCCACCGGTATTCCTCCAGATCTCTACGCATTTCACCGCTACACCTGGAATTCTGCCCCCCTCTACGAGACTCTAGCTTGCCCGTCTCAAATGCCGTTCCCAGGTTGAGCCCGGGGATTTCACATCTGACTTAACAAACCGCCTGCGTGCGCTTTACGCCCAGTAATTCCG
+
FFFFFFFFFFFFFFFFFFFFFFFFFFFFFFFFFFFFFF:FFFFFF:F,FFFFF,FFFFFFFFF:FFFFFFFFFFFFF::FFFFFFFFFF:FFFF:FFFF::FFF:F:FFF,FFFFFFFFF,FFFFFFFFFFFFF,FFFFF:,F:FFFFFF:F:F,FFF,FFF,FFFFFFFFFF:,FF:FFFFFFF:F:FFFFFFFFF,:FF,F,:F:FFFF:FF::FFFFFFFFFF,F:F:FF,FFFFFFFFF,:FF::F:
@A00769:42:HV3CFDRXX:1:2101:14253:8891 2:N:0:TCCTGGTTGT+TGCCGGTCAG
GGACTACGGGGGTATCTAATCCTGTTTGCTACCCACACTTTCGAGCCTCAACGTCAGTTACAGTCCAGAAAGCCGCCTTCGCCACTGGTGTTCTTCCATATATCTACGCATTTCACCGCTACACATGGAGTTCCACTTTCCTCTACTGCACTCAAGTCATCCAGTTTCCAAAGCACTTCCTCAGTTGAGCTGAGGGCTTTCACTTCAGACTTAAATAACCGTCTGCGCTCGCTTTACGCCCAATAAATCCG
+
FFFFFFFFFFFFFFFFFFFFFFFFFFFFFFFFFFFFFFFFFFFFFFFFFFFFFFFFFFFFFFFFFFFFF,FFFFFFFFFFFFFFFFFFFFFFFFFFFFF,FFFFFFFFFFFFFFFFFFFFFFFFFFFFFFFFFFFFFFFFFFFFFFFFFFFFFFFFFFFFFFFFFFFFFFFF:FF,FFFFFFFFFFFFFFF:F::FFFFFFFFFFFF:FFFFFFFFF::F,FF:FFFFFFFFFF:FF:FFFFFFFFFFFF:
@A00769:42:HV3CFDRXX:1:2101:6949:8923 2:N:0:TCCTGGTTGT+TGCCGGTCAG
GGACTACCCGGGTTTCTAATCCTGTTTGCTACCCACACTTTCGAGCCTCAACGTCAGTTACAGTCCAGAAAGCCGCCTTCGCCACTGGTGTTCTTCCATATATCTACGCATTTCACCGCTACACATGGAGTTCCACTTTCCTCTACTGCACTCAAGTCATCCAGTTTCCAAAGCAATTCCTCAGTTGAGCTGAGTGCTTTCACTTCAGACTTAAATAACCGTCTGCGCTCGCTTTACGCCCAATAAATCCG
+
:FFF:FFFFFFFFFFFFFFFFFFFFFFFFFFFFFFFF:FFFFFFFFFFFFFFF:FFFFFFF,FFFFFF,FFFFF,FF:,FFFFFF,FFFFFFFFFF:FFFFF:FFFF:FFFFFFFFFFFFFFFFFF,FFFFFFFFF:FFFF:F:FFFFFFFFF::F:FFFFFF:FFFF,FFFFFF,FFFFFFFF:FF:FFFF,F,FFFFFFF:FFF,,FFFFFFFF:F:::,FFFF:FFF:FFFFFFFFFFF:FFFF:,F,
@A00769:42:HV3CFDRXX:1:2101:19388:9017 2:N:0:TCCTGGTTGT+TGCCGGTCAG
GGACTACTGGGGTTTCTAATCCTGTTTGCTACCCACACTTTCGAGCCTCAACGTCAGTTACAGTCCAGAAAGCCGCCTTCGCCACTGGTGTTCTTCCATATATCTACGCATTTCACCGCTACACATGGAGTTCCACTTTCCTCTACTGCACTCAAGTCATCCAGTTTCCAAAGCAATTCCTCAGTTGAGCTGAGGGCTTTCACTACAGACTTAAATAACCGTCTGCGCTCGCTTTACGCCCAATAAATCCG
+
FFFFFFFFFFFFFFFFFFFFFFFFFFFFFFFFFFFFFFFFFFFFFFFFFFFFFFFFFFFFFFFFFFF:FFFFFFFFFFFFFFFFFFFFFF,FFFFFFFFFFFFFFFFFFFFFFFFFFFFFFFFF:FFF:FFFFFFFFFFFFFFFFFFFFFFFFFFFFFFFFFF:FFFFFF,FFFFFFFFFFFFFFFFFF:FFF:FF:FFFFFFF,FFFFFFFFFFFFFFF:FFFFFF:FF,FF:FFF:FF:FF:FFFFFFF
@A00769:42:HV3CFDRXX:1:2101:5538:9048 2:N:0:TCCTGGTTGT+TGCCGGTCAG
GGACTACAAGGGTTTCTAATCCTGTTTGCTACCCACACTTTCGAGCCTCAACGTCAGTTACAGTCCAGAAAGCCGCCTTCGCCACTGGTGTTCTTCCATATATCTACGCATTTAACCGCTACACATGGAGTTCCACATTCCTCTACTGCACTCAAGTAATCCAGTTTCCAAAGCAATTCCACAGTTGAGCTGAGGGCTTTCACATCAGACTTAAATAACCGACTGCGCTCGCTTTACGCCCAATAAATCCG
+
FFFFFFFFFFFFF:FFFFFFFFFFFFFFFF,FFFFFFFFFFFFFFFFFFFFFFFFFFFFF,FF,FFFFFFF:,,FFFFFFFFFF:,FFFFFFFFFFFF,FFFFFFFFFFFFFF,FF,FFFFFFFF,FFF,FFFFF:,,,FFFFFFF,F,FFFF,FF,,FF:FFFFF:F::FFFFFF,FFF:FFFFFFFFF,:FFFFFFFFF:F,FFFFFFFFFF:FFF:F,FFFFFFFFFFFF,FFFFFFFFF:F,FFF:F
@A00769:42:HV3CFDRXX:1:2101:5556:9048 2:N:0:TCCTGGTTGT+TGCCGGTCAG
GGACTACCGGGGTATCTAATCCTGTTTGCTCCCCACGCTTTCGTGCATGAGCGTCAGTGTTATCCCAGGGGGCTGCCTTCGCCATCGGTATTCCTCCACATCTCTACGCATTTCACTGCTACACGTGGAATTCTACCCCCCTCTGACACACTCTAGCCGTGCAGTCACCAATGCAATTCCCAGGTTAAGCCCGGGGATTTCACATCGGTCTTGCACAACCGCCTGCGCACGCTTTACGCCCAGTAATTCCG
+
FFFFFFFFFFFFFFFFFFFFFFFFFFFFFFFFFFFFFFFFFFFFFFFFFFFFFFFFFFFFFFFFFFFFFFFFFFFFFFFFFFFFFFFFFF:FFFFFFFFFFFFFFFFFFFFFFFFFFFFFFFFFFFFFFFFFFFFFFFFFFFFFFFFFFFFFFFFFFFF:FFFFFFFFFFFFFFF,FFFFFFFFFF,F:FFFFFFFFFFFFFFFFFFFFFFFFFFFFFFFFFFFFFFFFFFFFFFFFFFFFFFF:FFFFFF
@A00769:42:HV3CFDRXX:1:2101:23023:9048 2:N:0:TCCTGGTTGT+TGCCGGTCAG
GGACTACGAGGGTTTCTAATCCTGTTTGATACCCACACTTTCGAGCATCAATGTCAGTGGCAGTTTAGTAAGCTGCCTTCGCAATCGGAGTTCTTCGTGATACCTAAGCATTTCACCGCTACACCACGAATTCCGCCTACCTCAACTGTACTCAAGGCTGCCAGTATCAATTGCAATTTTACGGTTGAGCCGCAAACTTTCACAACTGACTTAACAACCCATCTACGTTCCCTTTAAACCCAATAAATCCG
+
FFFFFFF:FFFFF:FFFFFFFFFFFFFF:FFFFFFF:FFFFFFFFFFFFFFFFFFFFFFFFFFFFFFFFFFFFFFFF,FFFFF:FFFFFFFFFFFF:FFFFFFFFFF,FFFFFFFFFFFFFFFFFFFFFFFFFF,FFFFFFFFFFF:FFF:FFFF::FF::::::FFFFF:FFFFFFFFFFF,FFF:F,FFFFFFFFFFFFFF::FFFFFFFFFFFFFFF::FFFF,::FFFFFFFFFFF:FFFFFFFFF,
@A00769:42:HV3CFDRXX:1:2101:32841:9079 2:N:0:TCCTGGTTGT+NGCCGGTCAG
GGACTACCGGGGTATCTAATCCTATTTGCTCCCCACGCTTTCGTGCCTCAGCGTCAGTAACAGGCCAGGCGGCCGCCTTCGCCACTGGTGTTCTTCCATATATCTACGCATTTTACCGCTACACATGGAGTTCCACCGCCCTCTCCTGCTCTCTAGCCCGCCAGTTTCCAGAGCCTGTACCGGGTGAGCCGGTACCGTTCACTCCAGACGTAGCAGGCCGCCGACGCACCCGTTACGCGCAATCTTTCGGG
+
FFFFFFF,FFFFFF:FF:F:FFFFFFFFFFFFFFFF,FFFFFFF:FFFFFFFF:FFFFFFF,FFFFFFFFF:FFFFF:FFFFFFFFFFFFF,F:FFFF,FF,:FFFFFFFFFFF:FFFFFFFF,F,FFFF:F:FFF,F:,FFFFFFFF:F:,FF:FFFFFFFFF,,F,FFF,:FFFF:FF:FF:F:FFFF:F:::F:FFF,,,FF:F,,,:FFFF:F,,,F,,,FFF,FF::,,::,,,F,,:F,:F:,,F
@A00769:42:HV3CFDRXX:1:2101:19596:9095 2:N:0:TCCTGGTTGT+TGCCGGTCAG
GGACTACCAGGGTTTCTAATCCTGTTTGCTCCCCACGCTTTCGCGCCTCAGCGTCAGTTGCTGTCCAGCAGACCGCCTTCGCCACTGGTGTTCCTCCTAATATCTACGCATTTCGCCGCTACACTAGGAATTCCGTCTGCCTCTCCAGTACTCAAGAAAAACAGTTTCAAATGCAGGCCACAGGTTGAGCCCATGGTTTTCACATCTGTCTTAGCGAACCGCCTGCGCACGCTTTACGCCCAGTAATTCCG
+
FFFFFFFFFFFFFFFFFFFFFFFFFFFFFFFFFFFFFFFFFFFFFFFFFFFFFFFFFFFFFFFFFFFFFFFFFFFFFFFFFFFFFFFFFFFFFFFFFFFFFFFFFFFFFFFFFF:FFFFFFFFFF:FFFFFFFFFFFFFFFFFFFFFFFFFFFFFFFFFFFFFFFFFFFFFFFFFFFFF:FFF,:FFFFFFFFFFFFFFFFFFFFFFFFFFFF:F,FFFF:FFFFFFFFFFFFFFFFFFFFFF:FFFFFF,
@A00769:42:HV3CFDRXX:1:2101:5575:9173 2:N:0:TCCTGGTTGT+TGCAGGTCAG
GGACTACTGGGGTATCTAATCCTATTTGCTCCCCACGCTTTCGTGCCTCAGCGTCAGTTAACAGGCCAGGCGGCCGCCTTCGCCACTGGTGTTCATCAATATATCTACGCATTATACCGCAACACATGGAGTTCCACAGCCCTCTCCTGCTCTCTAGCACGCCAGTTTCCAGAGCCAGTACCGGTTGAGCCGGTACCTTTCACTCCAGACTTAGCAGGCCGCCTACGCACCCTTTACGCCCAATAAATCCG
+
FFFFFFFF:FFFFFFFFFFFFFFFFFFFFFFFFFFFFFFFFFFFFFFFFFFFFFFFFFFFFFFFFFFFF:F:,FFFF:FFFFFFFFFF,FFFF,,:F,FFFFF,:FFFFF:F:,FFFFF:,FFFF:FF,FFFFFFFF,:,F,FFFFFFFFFFFFFFF:,F:F:F:F:FFFFFF,:F:,F,FFFFFF,FF,FFFFFF:F,FFFF:F,F:FFFFF,FF,,FF,F:FFF:F,F,FFF:FF:FFFFFFFF,::F,
@A00769:42:HV3CFDRXX:1:2101:1316:9189 2:N:0:TCCTGGTTGT+TGCCGGTCAG
GGACTACGAGGGTTTCTAATCCTGTTTGCTACCCACACTTTCGAGCCTCAACGTCAGTTACAGTCCAGAAAGCCGCCTTCGCCACTGGTGTTCTTCCATATATCTACGCATTTCACCGCTACACATGGAGTTCCACTTTCCTCTACTGCACTCAAGTCATCCAGTTTCCAAAGCAATTCCTCAGTTGAGCTGAGGGCTTTCACTTCAGACTTAAATAACCGTCTGCGCTCGCTTTACGCCCAATAAATCCG
+
FFFFFFFFFFFFFFFFFFFFFFFFFFFFFFFFFFFFFFFFFFFFFFFFF:FFFFFFFFFFFFFFF:FF:FFFFFFFFFFFFFFFFFFFFFFFFFF:FFFFFFFFFFFFFFFFFFFFFFFFFFFFFFFFFFFFFF,FFFFF,FFFF:FFFFFFFFFFFFFF,FFFFFFFFFFF:FFFFF:FFF,FF::FFFF:FF:FFFFFFFFFFFFF:FFF,F:FFF,F,,FFFF:FFFFFF,FFFF:FF:FFF:FFF,F
@A00769:42:HV3CFDRXX:1:2101:20537:9220 2:N:0:TCCTGGTTGT+TGCCGGTCAG
GGACTACTAGGGTATCTAATCCTGTTTGCTACCCACACTTTCGAGCCTCAACGTCAGTTACAGTCCAGAAAGCCGCCTTCGCCACTGGTGTTCTTCCATATATCTACGCATTTCACCGCTACACATGGAGTTCCACTTTCCTCTACTGCACTCGAGTCATCCAGTTTCCAAAGCAATTCCTCAGTTGAGCTGAGGGCTTTCACTTCAGACTTAAATAACCGTCTGCGCTCGCTTTACGCCCAATAAATCCG
+
FFFFFFFFFFFFFFFFFFFFFFFFFFFFFFFFFFFFF:FFFFFFFFFFFFFFFFFFFFFFF:FFFF:FFFFFFFFFFFFFFFFFFFFFFFFFFFFFFFFFFFFFFFFFFFFFFFFFFFFFFFFFFFFFFFFFFFFFFFFFFFFFFFFFFFFFFFFFFF:FFFFFFFFFFFFFFFFFFFFFFFFFFFFFFF:FFFFFFFFFFFFF:FFFFFFFFFFFF:FFF,FF:FFFFF,FFFFF:FFFFFFF:,FFFF,
@A00769:42:HV3CFDRXX:1:2101:25735:9392 2:N:0:TCCTGGTTGT+TGCCGGTCAG
GGACTACACGGGTTTCTAATCCTGTTTGCTCCCCACGCTTTCGTGCATGAGCGTCAGTATTGGCCCAGGGGGCTGCCTTCGCCATCGGTATTCCTCCACATCTCTACGCATTTCACTGCTACACGTGGAATTCTACCCCCCTCTGACACACTCTAGCCGTGCAGTCACCAATGCAATTCCCAGGTTAAGCCCGGGGATTTCACATCGGTCTTGCACAACCGCCTGCGCACGCTTTACGCCCAGAAATTCCG
+
::FFFFFFFFFFF:FFF:FFFFF:FFFFFFFFFFF::F:,,FFF:,FF:FFF,,FF:FFFFF,FF,FFFFFFFFFFFF,FFFFFFF:,FFFFFFFFFFFF,FF,F::F:F,FFFFFFFFF:FF,:FF:FFFFF::FFFFFFF:FF:FFFFFFFF:,F:FFF,FFF:FF:FFF,FF,F,F:,FF:FFFFFFFFF:FFFFF:FFFFFF::FFFFFFFFFFFF,FFF,,FFFFFF,F,FF,FFFFF,F,F,F:F
@A00769:42:HV3CFDRXX:1:2101:13874:9518 2:N:0:TCCTGGTTGT+TGCCGGTCAG
GGACTACAGGGGTATCTAATCCTGTTTGCTACCCACACTTTCGAGCCTCAACGTCAGTTACAGTCCAGAAAGCCGCCTTCGCCACTGGTGTTCTTCCATATATCTACGCATTTCACCGCTACACATGGAGTTCCACTTTCCTCTACTGCACTCAAGTCATCCAGTTTCCAAAGCAATTCCTCAGTTGAGCTGAGGGCTTTCACTTCAGACTTAAATAACCGTCTGCGCTCGCTTTACGCCCAATAAATCCG
+
FFFFFFFFFFFFFFFFFFFFFFFFFFFFFFFFFFFFFFFFFFFFFFFFFFFFFFFFFFFFFFFFFFFFFFFFFFFFFFFFFFFFFFFFFFFFFFFFFFFFFFFFFFFFFFFFFFFFFFFFFFFFFFFFFFFFFFFFFFFFFFFFFFFFFFFFFFFFFFFFFFFFFFFFFFFFFFFFFFFFFFFFFFFFFFFF:FFFFFFFFFFF:FFFFFFFFFFFFFFF,:FFFF:FFFFFFFFFFFFFFFF,FFFFFFF
@A00769:42:HV3CFDRXX:1:2101:16514:9549 2:N:0:TCCTGGTTGT+TGCCGGTCAG
GGACTACACGGGTTTCTAATGCACTACTCCGGTTAAGCCGAAGGCTTTCACATCAGACTTAAAAGACCGCCTGCGTTCCCTTTACGCCCAATAAATCCGGATAACGCTTGCCACCTACGTATTACCGCGGCGGCTGACAC
+
FFFFFFFFFFFFFFFFFFFFFFFFFFFFFFFFFFFFFFFFFFFFFFFFFFFFFFFFFFFFFFFFFFFFFFFFFFFFFFFFFFFFFFFFFFFF:FFFFFFFFFFFFFFFFFFFFFFFFFFF::FFFFFFFFFFFFFFFFFF
@A00769:42:HV3CFDRXX:1:2101:8142:9643 2:N:0:TCCTGGTTGT+TGCCGGTCAG
GGACTACGCGGGTATCTAATCCTGTTTGCTACCCACACTTTCGAGCCTCAACGTCAGTTACAGTCCAGAAAGCCGCCTTCGCCACTGGTGTTCTTCCATATATCTACGCATTTCACCGCTACACATGGAGTTCCACCTTCCTCTACTGCACTCAAGTCATCCAGTTTCCAAAGCAATTCCTCAGTTGAGCTGAGGGCTTTCACTTCAGACTTAAATAACCGTCTGCGCTCGCTTTACGCCCAATAAATCCG
+
FFFFFFFFFFFFFFFFFFFFFFFFFFFFFFFFFFFFFFFFFFFFFFFFFFFFFFFFFFFFFFFFFFFFFFFFFFFFFFFFFFFFFFFFFFFFFFFFFFFFFFFFFFFFFFFFFFFFFFFFFFFFFFFFFFFFFFFFFFFFFFFFFFFFFFFFFFFFFF:FFFFFFFFFFFFFFFF,FFFFFFFFFFFFFFFFFFFFFFFFF,FFFFFFFFFFFFFF,FFFFF:FFFFF:F,F,FFFF:FFFF:FFFFFFFF
@A00769:42:HV3CFDRXX:1:2101:11189:9659 2:N:0:TCCTGGTTGT+TGCCGGTCAG
GGACTACTAGGGTATCTAATCCTGTTTGCTACCCACACATTCGAGCCTCAACGTCAGTTACAGTCCAGAAAGCCGCCTTCGCCACTGGTGTTCTTCCATATATCTACGCATTTCACCGCTATACATGGAGTTCCACTTCCCTCTACTGCACTCAAGTCATCCAGTTTCCAAAGCAATTCCTCAGTTGAGCTGAGGGCTTTCACTTCAGACTTAAATAACCGACTGCGCTCGCTTTACGCCCAATAAATCCG
+
FFFFFFFFFFFFF:FFFFFFFFFFFFFFFFFFFFFFFF:FFFFFFFFFFFFFFFFFFFFFFFFFFFFFFFFFFFFFF:FFFFFFFFFFFFFFFFFFFFFFFFFFFFFFFFFFFFFFFFFFFF:FFFFFFFFFF,::FFFFFFFFFFFFFFFFFF,FFFFFFFFFFFFF:FFFFFFFFFFFFF:FFF:FFFF:FFFFFFFFFFFFFFFFFFFFFF,,FFFF:,FFFFFFFFFFF:FFFFFFFFF::FFFFFF
@A00769:42:HV3CFDRXX:1:2101:31421:9659 2:N:0:TCCTGGTTGT+TGCCGGTCAG
GGACTACAGGGGTTTCTAATCCTGTTTGCTACCCACACTTTCGAGCCTCAACGTCAGTTACAGTCCAGAAAGCCGCCTTCGCCACTGGTGTTCTTCCATATATCTACGCATTTCACCGCTACACATGGAGTTCCACTTTCCTCTACTGCACTCAAGTCATCCAGTTTCCAAAGCAATTCCTCAGTTGAGCTGAGGGCTTTCACTTCAGACTTAAATAACCGTCTGCGCTCGCTTTACGCCCAATAAATCCG
+
FFFFFFFFFFFFFFFFFFFFFFFFFFFFFFFFFFFFFFFFFFFFFFFFFFFFFFFFFFFFFFFFFFFFFFFFFFFFFFFFFFFFFFFFFFFFFFFFFFFFFFFFFFFFFFFFFFFFFFFFFFFFFFFFFFFFFFFFFFFFFFFFFFFFFFFFFFFFFFFFFFFFFFFFFFFFFFF:FFFFFFFFFFFFFFFFFF,FFFFFFFFFFFFF:FFFFF:FF:FF::FFFFFFFFFFFFFFF,FFFFFFFFFFFFF
@A00769:42:HV3CFDRXX:1:2101:31340:9674 2:N:0:TCCTGGTTGT+TGCCGGTCAG
GGACTACGGGGGTATCTAATCCTGTTTGCTACCCACACTTTCGAGCCTCAACGTCAGTTACAGTCCAGAAAGCCACCTTCGCCACTGGTGTTCTTCCATATATCTACGCATTTCACCGCTACACATGGAGTTCCACTTTCCTCTACTGCACTCAAGTCATCCAGTTTCCAAAGCAATTCCTCAGTTGAGCTGAGGGCTTTCACTTCAGACTTAAATAACCGACTGCGCTCGCTTTACGCCCAATAAATCCG
+
FFFFFFFFFFFFFFFFFFFFFFFFFFFFFFFFFFFFFFFFFFF:FFFFFFFFFFFFFFFFF:FFFFFFF:FFFF,FFFFFFFFFFFFFFFFFFFFFFFF:FFFFFFFFFFFFFFFFFFFFFFFFFFFFFFFFFFFFFFFFFFFF,FFFFFFFFFFFFFFFFFFFFFFFFF:FFFF,FFFFFFFFFFF:FF:FFFFFFFFFFFFFFF:FFFFFFFFFFFFFF,FFFFFFFFFFFFF:FFFFF:F:FFFFF:F
@A00769:42:HV3CFDRXX:1:2101:15573:9706 2:N:0:TCCTGGTTGT+TGCCGGTCAG
GGACTACTCGGGTATCTAATCCTGTTTGCTACCCACACTTTCGAGCCTCAACGTCAGTTACAGTCCAGAAAGCCGCCTTCGCCACTGGTGTTCTTCCATATATCTACGCATTTCACCGCTACACATGGAGTTCCACTTTCCTCTACTGCACTCAAGTCATCCAGTTTCCAAAGCAATTCCTCAGTTGAGCTGAGGGCTTTCACTTCAGACTTAAATAACCGTCTGCGCTCGCTTTACGCCCAATAAATCCG
+
F:FFFFFFFFFFFF::FFFFFFF,FFFFFFF,FFFFFFFFFF:FFFFFFFFFF:FFFFFFF:FFFFFFFFF::F,FFFF::F:FFF:FFFFFFFFFFF,FFF:FF,FF,FFFFFFFF:FFFFFFFFF:FFFFFFFFF:FFFFFFF:FFFFFFFFF:FFFFFFFF:F::FFF:F:FFFFFFFFF:FFFFFFFFFFFFFFFFFFFFFFFFFFFFFFFFFFFF:FFFF:FFFFFF:FFFF:FFFFFFFF,FFFF
@A00769:42:HV3CFDRXX:1:2101:13865:9721 2:N:0:TCCTGGTTGT+TGCCGGTCAG
GGACTACCGGGGTTTCTAATCCTGTTTGCTACCCACACTTTCGAGCCTCAACGTCAGTTACAGTCCAGAAAGCCGCCTTCGCCACTGGTGTTCTTCCATATATCTACGCATTTCACCGCTACACATGGAGTTCCACTTTCCTCTACTGCACTCAAGTCATCCAGTTTCCAAAGCAATTCCTCAGTTGAGCTGAGGGCTTTCACTTCAGACTTAAATAACCGTCTGCGCTCGCTTTACGCCCAATAAATCCG
+
FFFFFFFFFFFFFFFFFFFFFFFFFFFFFFFFFFFFFFFFFFFF:FFFFFFFFFFFFFFFFFFFFFFFFFFFFFFFFFFFFFF,FFFFFFFFFFFFFFFFFFFFFFFFFFFFFFFFFFF,FFFF:FFFFFFFFFFFFFFFFFFFFFFFFFFFFFFFFFFFFFFFFFFFF,FFFFF:FFFFFFFFFFFFFFF:FF,:FFFFFFFFFFFFFFFFF::FFFFF,,FF,F,FFFFFFFF:FFFFFFF:FFF::FF
@A00769:42:HV3CFDRXX:1:2101:23041:9768 2:N:0:TCCTGGTTGT+TGCCGGTCAG
GGACTACGAGGGTTTCTAATCCTGTTTGATACCCACACTTTCGAGCATCAATGTCAGTGGCAGTTTAGTAAGCTGCCTTCGCAATCGGAGTTCTTCGTGATACCTAAGCATTTCACCGCTACACCACGAATTCCGCCTACCTCAACTGTACTCAAGGCTGCCAGTATCAATTGCAATTTTACGGTTGAGCCGCAAACTTTCACAACTGACTTAACAACCCATCTACGTTCCCTTTAAACCCAATAAATCCG
+
FFFFFFFFFFFFFF:FFFFFFFFFFFFFFFFFFFFFFFFFFFFFFFFFFFFFFFFFFFFFF:FFFFFFFFFFFFFFFFFFFFFFFFFFFFFFFF,FFFFFFFFFFFFFFFFFFFFFFFFFFFFFFFFFFFFFFFFFFFFFFFFFFF,FFFFFFFFFFFFFFFFFFFFFFFFFFFFFFFFFFF,FFFFF,F:FFFFFFFFFFFFFFFFFFFFFFFFFFF:FF:FF:F,F:FFFF,,FFFF:F:F,FFFFFFF
@A00769:42:HV3CFDRXX:1:2101:15103:9799 2:N:0:TCCTGGTTGT+TGCCGGTCAG
GGACTACCAGGGTTTCTAATCCTATTTGCTCCCCACGCTTTCGTGCCTGAGCGTCAGTTTCAGTCTAGGCGGCCGCCTTCGCCACTGGTGTTCTTCCATATCTCTACGCATTTTACCGCTACACATGGAGTTCCGCCGCCCTCTCCTGTACTCAAGTTCTCCAGTCTCATCAGCCAACAGAAGTTAAGCTTCTGCCTTTCACTCATGACTTGAAGAACCGCCTGCTCACCCTTTACGCCCAATCATTCCGG
+
FFFFFFFFFFFFFFFFFFFFFFFFFFFFFFFFFFFFFFFFFFFFFFFFFFFFFFFFFFFFFFFFFFFFFFFFFFFFFFFFFFFFF:FFFFFFFFFFF:FFFFF:FFFFFFFFFFFFF:FFFFFFFFFFFFFFFF,FFFFFFFFFFFF:FFFFFFFFFFFFFFFFFFFFFFF:FFF:FFFFF:F:F,F:FFFFFFFFFFFFFFFFFF,FFF:F:FFFFFFFF,F,,FFFF:F,F:FFFF:FF:F:,FFFFF,
@A00769:42:HV3CFDRXX:1:2101:18792:9831 2:N:0:TCCTGGTTGT+TGCCGGTCAG
GGACTACGCGGGTTTCTAATCCTGTTTGCTACCCACACTTTCGAGCCTCAACGTCAGTTACAGTCCAGAAAGCCGCCTTCGCCACTGGTGTTCTTCCATATATCTACGCATTTCACCGCTACACATGGAGTTCCACTTTCCTCTACTGCACTCAAGTCATCCAGTTTCCACAGCAATTCCTCAGTTGAGCTGAGGGCTTTCACTTCAGACTTAAATAACCGTCTGCGCTCGCTTTACGCCCAATAAACCCG
+
FFFF:FFFFFFFF:FFFFFFFFFFFFFF:FFFFFFFFFFFFFFFFFFFFFFFF:FFFF:FFFFFFFFFFFFFFFFFFFF:FFFFF:FFFFFFFFFF:F:FFFFFFFFFFFFFFFFFFFFFFFFFFF:FFFF:FFFFFFFFFFFFFFFFFFFFFFFFFFFFFFFFF:FFFF,FFFFFFFFFFFFFFF:F:FFFFF,FFF:FFFF,,FFFFFF:FFF:FFF:FFFF,FFF:F,FF,FFFFFFFF:,F,FF,F:
@A00769:42:HV3CFDRXX:1:2101:6433:9846 2:N:0:TCCTGGTTGT+TGCCGGTCAG
GGACTACTAGGGTATCTAATAATCAAAGATTTAAACGCAGACGAGAAAAACAGTCACAAAAAAACAAAAAAACAAACAAACCAATCCAGTAAAATATAAATATCAGAGGTGAACGAAGAAAAAAAAAAAATTGGGGGGGGGGGGGGGGGGGGGGGGGGGGGGGGGGGGGGGGGGGGGGGGGGGGGGGGGGGGGGGGGGGGGGGGGGGGGGGGGGGGGGGGGGGGGGGGGGGGGTGGGGGGGGGGGGGGGGG
+
FF:F:F:,,,:FF,,,:FF,,,,F,FF,,,,,,::,,F,,,:F,,,F,F,,F,,,,,F,F,F,F,,,,,FF,,:,::,,F,,FF,F:,,,,F,,,,:F,F,F,,,,,F:,,,:F,,F,FF::FF,:F,:,,,,:F,,,,::,:F,F:FFFF::F,FFF,FF::FFFF:,FFFFFF,F::FFFF,F:FF,F,F::F:,:F::F,F,,FF:,F,F:,F,FFF:::F:F,:F:FFF,FFFF:F,:F,F,F:FFF
@A00769:42:HV3CFDRXX:1:2101:31837:9846 2:N:0:TCCTGGTTGT+TGCCGGTCAG
GGACTACTAGGGTTTCTAATTACCGCGGCTGCTGACAC
+
FF,FFFFF:FFFFFFFFF:FFFFFFFFFFFFFFFFFFF
@A00769:42:HV3CFDRXX:1:2101:16432:9878 2:N:0:TCCTGGTTGT+TGCCGGTCAG
GGACTACGGGGGTTTCTAATCCTGTTTGCTCCCCACGCTTTCGTGCCTCAGTGTCAGTGTTGGTCCAGGTAGCTGCCTTCGCCATGGATGTTCCTCCTGATCTCTACGCATTTCACTGCTACACCAGGAATTCCGCTACCCTCTACCACACTCTAGTCGTCCAGTATCCACTGCAGTTCCCAGGTTGAGCCCAGGGCTTTCACAACGGACTTAAACGACCACCTACGCACGCTTTACGCCCAGTAATTCCG
+
FFFFFFFFFFFFFFFFFFFFFFFFFFFFFFFFFFFFFFFFFFFFFFFFFFFFFFFFFFFFFFFFFFFFFFFFFFFFFFFFFFFFFFFFFF:FFFFFFFFFFFFFFFFFFFFFFFFFFFFFFFFFFFFFFFFFFFFFFFFFFFFFFFFFFFFFFFFFFFFFFFFFFFFFFFFFFFFFFFFFFFFFFFFFFFFFFFFFFFFFFFFFFFFFFFFFFFFF:FFFFFFFFF:FFF:FFFFFF,FFFFFFFFFFFFF
@A00769:42:HV3CFDRXX:1:2101:30083:9972 2:N:0:TCCTGGTTGT+TGCCGGTCAG
GGACTACAAGGGTATCTAATCCTGTTTGCTACCCACACTTTCGAGCCTCAACGTCAGTTACAGTCCAGAAAGCCGCCTTCGCCACTGGTGTTCTTCCATATATCTACGCATTTCACCGCTACACATGGAGTTCCACTTTCCTCTACTGCACTCAAGTCATCCAGTTTCCAAAGCAATTCCTCAGTTGAGCTGAGGGCTTTCACTTCAGACTTAAATAACCGTCTGCGCTCGCTTTACGCCCAATAAATCCG
+
FFFFFFFFFFFFFF:FFFFFFFFFFFFFFFFFFFFFFFFFFFFFFFFFFFFFFFFFFFFFFFFFFFFFFFFFFFFFFFFFFFFFFFFFFFFFFFFFFFFFFFFFFFFFFFFFFFFFFFFFFFFFFFFFFFFFFFFFFFFFFFFF:FFFFFFFFFFFFFFFFFFFFFFFFFFFFFFFFFFFFFFF,FFFFFFFFFFFFFFFFFFFFFFFFFFFFFFFFFFFF,FF:FFF:F:F:FFFF,FFFFFFFF:F:FF
@A00769:42:HV3CFDRXX:1:2101:32633:9972 2:N:0:TCCTGGTTGT+TGCCGGTCAG
GGACTACAGGGGTATCTAATCCTGTTTGCTACCCACACTTTCGAGCCTCAACGTCAGTTACAGTCCAGAAAGCCGCCTTCGCCACTGGTGTTCTTCCCTATATCTACGCATTTCACCGCTACACATGGAGTTCCACTTTCCTCTACTGCACTCACGTCATCCAGTTTCCAAAGCAATTCCTCAGTTGAGCTGAGGGCTTTCACTTCAGACTTAAATAACCGGCTGCGCTCGCTGTACGCCCAAGAAATCCG
+
,FFFFFFFFFFF,:FF:FFFFFF:FFFFFF:FFFFFFF,,FFF:FFFFFFFFFFF,FFFFFFF:FF,FF,FFFFFFF:FFFFF,F:FFFFFFFF:FF,F,,FFFFFFFF:FFFF,FFFF:FFFFFFFFFFF:FF:FF,F:FF:FFFFFF:FFFFFFFF:FFFFFF,FFF,FF,F,:,FF:FF:FF:F:FF:FFFFF:F:FF,FFFFFFFFF,F:F,F,:F:,F:,:FFFFFFF,F,FFFFF:,,F,:,:FF
@A00769:42:HV3CFDRXX:1:2101:9010:10113 2:N:0:TCCTGGTTGT+GGCCGGTCAG
GGACTACAAGGGTTTCTAATCCTGTTTGCTACCCACACTTTCGAGCCTCAACGTCAGTTACAGTCCAGAAAGCCGCCTTCGCCACTGGTGTTCTTCCATATATCTACGCATTTCACCGCTACACATGGAGTTCCACTTTCCTCTACTGCACTCAAGTCATCCAGTTTCCAAAGCAATTCATCAGTTGAGCTGAGGGCTTTCACTTCAGACTTAAATAACCGTCTGCGCTCGCTTTACGCCCAATAAATCCG
+
FF:FFFFFFFFFFFFFFFFFFF,FFFFFFFFFFFFFFFFFFFFFFFFFFFF:FFFFFFFFFFF:FF:FFFFFFFFFFFFFFFFFFFFFFFFFFFFFFFFFFFFFFFFFFFFFFFFFFFFFFFFFFFFFF:FFFFF::FFFFFFFFFFFF:FFFFFF,FFFFFF:FFFFFF:FFFF:F:F,FFFFFFFFFFF:FFFFFFFFFFF:FFFF:FFFF:FFFFFF,FFF,FFFFF:FFFFFF:FFFFF:FFFFFFF
@A00769:42:HV3CFDRXX:1:2101:5999:10128 2:N:0:TCCTGGTTGT+TGCCGGTCAG
GGACTACGCGGGTATCTAATTTGGCATAGTCGAAATCAGGATTACCGCGGCTGCTGGCAC
+
FFFFFFFFFFFFFFFFFFFFFFFFFFFFFFFF,:FFFFFFFFFFFFFFFFFFFFFFFFFF
@A00769:42:HV3CFDRXX:1:2101:16034:10191 2:N:0:TCCTGGTTGT+TGCCGGTCAG
GGACTACTCGGGTATCTAATCCTGTTTGCTACCCACACTTTCGAGCCTCAACGTCAGTTACAGTCCAGAAAGCCGCCTTCGCCACTGGTGTTCTTCCATATATCTACGCATTTCACCGCTACACATGGAGTTCCACTTTCCTCTACTGCACTCAAGTCATCCAGTTTCCAAAGCAATTCCTCAGTTGAGCTGAGGGCTTTCACTTCAGACTTAAATAACCGTCTGCGCTCGCTTTACGCCCAATAAATCCG
+
FFFFFFFFFFFFFFFFFFFFFFFFFFFFFFFFFFFFFFFFFFFFFFFFFFFFFFFFFFFFFFFFFFFFFFFFFFFFFFFFFFFFFFFFFFFFFFFFFFFFFFFFFFFFFFFFFFFFFFFFFFFFFFFFFFFFFFFFFFFFFFFFFFFFFFFFFFFFFFFFFFFFFFFFFFFFFFFFFFFFFFFFFFFFFFFFFFFFFFFFFF:FFFFFFFFFFF:FF::F:,FFFFFF:FFFFFFFFFFFFF:F:FFFFFF
@A00769:42:HV3CFDRXX:1:2101:24867:10238 2:N:0:TCCTGGTTGT+TGCCGGTCAG
GGACTACGCGGGTTTCTAATCCTGTTTGCTACCCACACTTTCGAGCCTCAACGTCAGTTACAGCCAGAAAGCCGCCTTCGCCACTGGTGTTCTTCCATATATCTACGCATTTCACCGCTACACATGGAGTTCCACTTTCCTCTACTGCACTCAAGTCATCCAGTTTCCAAAGCAATTCCTCAGTTGAGCTGAGGGCTTTCACTTCAGACTTAAATAACCGTCTGAGCTCGCTTTACGCCCAATATATCCGG
+
FFFFFFFFFFFFFFFFFFFFFFFFFFFFFFFFFFFFFFFFFFFFFFFFFFFFFFFFFFFFFFFFFFFFFFFFFFFFFFFFFFFFFFFFFFFFFFFFFFFFFFFFFFFFFFFFFFFFFFFFFFFFFFFFFFFFFFFFF:FFFFFFFFFFFFFFFFFFFFFF:FFFFFFFFFFFFFFFFFFFFFFFFFFFFFFFFFFFFFFFFFFFF,FFFFFFFFFFFFFFF:F:,FFFF:FF:FFFFFFFFFF,:FFFF,,
@A00769:42:HV3CFDRXX:1:2101:31195:10238 2:N:0:TCCTGGTTGT+TGCCGGTCAG
GGACTACGGGGGTTTCTAATCCTGTTTGCTACCCACACTTTCGAGCCTCAACGTCAGTTACAGTCCAGAAAGCCGCCTTCGCCACTGGTGTTCTTCCATATATCTACGCATTTCACCGCTACACATGGAGTTCCACTTTCCTCTACTGCACTCAAGTCATCCAGTTTCCAAAGCACTTCCTCAGTTGAGCTGAGGGCTTTCACTTCAGACTTAAATAACCGTCTGCGCTCGCTTTACGCCCAATAAATCCG
+
FFFFFFFFFFFFFFFF:FFFFFFFFFFFFFFFFFFFFFF:FFFFFFFFF:FFFFFFFFFFFFFFFFFFFFFFFFFFFFFFFFF,FFFFFFFFFFFFF,FFFFFFFFFFF::FFFFFFFFFFFFFFFFFFFFFFFFFFFFFFFFFFFFF:FFFFF,FFFFFFF,FFFFFF::FFFF,FFFFFFFFFFFFFFFFFFFFF:FFF:FFFFFFFFF:FFFFF:FF,FF:FFFFFFFFF,FFFFFFFFF,F:::FF:
@A00769:42:HV3CFDRXX:1:2101:14398:10332 2:N:0:TCCTGGTTGT+TGCCGGTCAG
GGACTACTCGGGTATCTAATCCTGTTTGCTCCCCATGCTTTCGTACCTCAGCGTCAGTATTAGGCCAGATGGCTGCCTTCGCCATCGGTATTCCTCCAGATCTCTACGCATTTCACCGCTACACCTGGAATTCTACCATCCTCTCCCATACTCTAGCCAACCAGTATCGAATGCAATTCCCAAGTTAAGCTCGGGGATTTCACATTTGACTCAATTGGCCGCCTACGCACGCTTTACGCCCAGTAAATCCG
+
FFFFFFFFFFFFFFFFFFFFFF,FFFFFFFFFFFFFFFFFFFFFFFFFFFFFFFFFFFFFFFFFFFFFFFFFFFFFFFFF:FFFFFFFFFFFFFFFFFFFFFFFFFFFFFFFFFFFFFFFFFFFFFFFFFFFFFF:FFFFFFFFFFFFFFFFFFFFFFFFFFFFFFFFFF:FFFFF,FFFFFFFFFF:F:FFF:FFFF:FFFFFFFFFFFFFFF:F:,FFFFFFFFF:FFFFFFFFF,FFFF:FF,F:F:,
@A00769:42:HV3CFDRXX:1:2101:7003:10363 2:N:0:TCCTGGTTGT+TGCCGGTCAG
GGACTACTGGGGTTTCTAATCCTGTTTGCTACCCACGCTTTCGAACCTCAGCGTCAGTTACAGACCAGAGAGCCGCATTCGCCACTGGTGTTCTTCCATATATCTACGCATTTCACCGCTACACACGGAGTTCCACTCTCCTCTTCTGCACTCAAGTCTCCCAGTTTCCAATGCACTACTCCGGTTAAGCCGAAGGACTTCACAGCAGACTAAAAAGACCGCCTCCGAACCCTTTACGCCCAATAAATCCG
+
FFFFFFF:FFFFFFFFFF:FFF:FFFFFFFFFFFFFFFFFFFFF:FFFFFFFFFFFFFFFFF,:FFFFFFFFFFFF,FFFFFFFFFFFFFFFF,FFFF:FFFFFFFFFFFFFFFFFFFFFFFFFFFFFFF:FFFFFFFFFFFFF:,,,FFFFFFFFFF,F,FFFFFF,FFFFFFFFFFF:F:FFFFFFFFF:,F:F,FFF:FFF,F,,FFFFFFFFF:FFFFFF,FF,:FFFFFFFFFFFFFFFFFFFFF,
@A00769:42:HV3CFDRXX:1:2101:12084:10394 2:N:0:TCCTGGTTGT+TGCCGGTCAG
GGACTACCAGGGTTTCTAATCCTGTTTGCTACCCACACTTTCGAGCCTCAACGTCAGTTACAGTCCAGAAAGCCGCCTTCGCCACTGGTGTTCTTCCATATATCTACGCATTTCACCGCTACACATGGAGTTCCACTTTCCTCTACTGCACTCAAGTCATCCAGTTTCCAAAGCAATTCCTCAGTTGAGCTGAGGGCTTTCACTTCAGACTTAAATAACCGTCTGCGCTCGCTTTACGCCCAATAAATCCG
+
FFFFFFFFFFFFFFFFFFFFFFFFFFFFFFFFFFFFFFFF:FFFFF::FFFFFFFFF:FFFFFFFFFFFFFFFFFFFFFFFFFFFFFFFFFFFFFFFFFFFFFFFFFFFF,FFFFFFFFFFFFFFFFFFFFFFFFFFFFFFFFFFFFFFFFFFFF:,FFFFFF,FFFFFFFFFFFFF:FFFF:F,FFFF:FFFFFF,F:F,FFFFFFF:FFFFFFFFFFF,FFF,:F:FF,F:FFFF,FFFFFFFFFFFFF
@A00769:42:HV3CFDRXX:1:2101:13819:10394 2:N:0:TCCTGGTTGT+TGCCGGTCAG
GGACTACGAGGGTTTCTAATCCTATTTGCTCCCCACGCTTTCGTGCCTGAGCGTCAGTTTCAGTCCAGGCGGCCGCCTTCGCCACTGGTGTTCTTCCATATCTCTACGCATTTTACCGCTACACATGGAGTTCCGCCGCCCTCTCCTGTACTCAAGTTCTCCAGTCTCATCAGCCAACAGAAGTTAAGCTCCTGCCTTTCACTCATGACTTGAAGAACCGCCTGCTCACCCTTTACGCCCAATCATTCCGG
+
FFFFFFFFFFFFFFFFFFFFFFFFFFFFFFFFFFFFFFFFFFFFFFFFFFFFFFFFFFFFFFFFFFFFFFFFFFFFFFFFFFFFFFFFFFFFFFFFFFFFFFFFFFFFFFFFFFFFFFFFFFFFFFFFFFFFFFFFFFFFFFFFFFFFFFFFFFFFFFFFFFFFFFFF:FFFFFFFFFFFFFFFFFFFFFFFFFFFFFFFFFFFFFFFFFFFFFFFF:FFF,F::FFF:FFFFFFFFFFFFFFF:F:FFF,
@A00769:42:HV3CFDRXX:1:2101:9787:10520 2:N:0:TCCTGGTTGT+TGCCGATCAG
GGACTACGGGGGTATCTAATCTAAGCTACTATTACCGCGGCTGCTGACAC
+
FFFFFFFFFFFFFFFFFFFFFFFFFFFFFFFFFFFFFFFFFFFFFFFFFF
@A00769:42:HV3CFDRXX:1:2101:19660:10520 2:N:0:TCCTGGTTGT+TGCCGGTCAG
GGACTACAGGGGTATCTAATCCTGTTTGCTACCCACACTTTCGAGCCTCAACGTCAGTTACAGTCCAGAAAGCCGCCTTCGCCACTGGTGTTCTTCCATATATCTACGCATTTCACCGCTACACATGGAGTTCCACTTTCCTCTACTGCACTCAAGTCATCCAGTTTCCAAAGCAATTCCTCAGTTGAGCTGAGGGCTTTCACTACAGACTTAAATAACCGACTGCGCTCGCTTTACGCCCAATAAATCCG
+
FFFFFFFFFFFFFFFF,FFFFFFFFFFFFFFFFFFFFF,FFFFFFFFFFFFFFFFFFFFFFFFFFFFFFFFFFFFFFFFFFFFFFFFFFFFFFFFFFFFFFFFF,FFFFFFFFF:FFFFFFFFFFFFFFFFFFFFFFFFF:FFF::FFF:FFFFFFFFFFFFFFFFFFFF:F:FFFF:FF:FFFFFFFFFFFFF:FFFFFFFFF,FF,FFFFFFFF:FFF,,FF,FFFFFFFF,FFFFFF:F:FFF:,F:F
@A00769:42:HV3CFDRXX:1:2101:9679:10551 2:N:0:TCCTGGTTGT+TGCCGGTCAG
GGACTACCCGGGTTTCTAATCCTGTTTGCTACCCACACTTTCGAGCCTCAACGTCAGTTACAGTCCAGAAAGCCGCCTTCGCCACTGGTGTTCTTCCATATATCTACGCATTTCACCGCTACACATGGAGGTCCACTTTCCTCTACTGCACTCAAGTCATCCAGTTTCCAAAGCAATTCCTCAGTTGAGCTGAGGGCTGTCACTTCAGACTTAAATAACCGTCTGCGCCCGCTTTACGCCCAATATATCCG
+
::FF,FFFFFFFF:FFFFFFFFFFF:FFFFFFFFFFFFFF,FFFFFFFF,:FF:FFFFFFFFFFF:FFFFF:FFF:FFF:FFFFF:F:F:FFF:FFFFFFFF,FFFFF,F,FFFFFFFFFFFFFFFFFFF,F,,,,,FF,F,F::FFFFF::FFFFFFFFFF:,F:,FFFFFFFFF:F:FFFF:FFF,,FFF:F,FFF:FF,,F,FFFF,F::F:FFFFF,,:FFF,FFF:FF,F,FF,FF,F,F::,,F,
@A00769:42:HV3CFDRXX:1:2101:3902:10567 2:N:0:TCCTGGTTGT+TGCCGGTCAG
GGACTACTCGGGTTTCTAATCCTGTTTGCTACCCACACTTTCGAGCCTCAACGTCAGTTACAGTCCAGAAAGCCGCCTTCGCCACTGGTGTTCTTCCATATATCTACGCATTTCACCGCTACACATGGAGTTCCACTTTCCTCTACTGCGCTCAAGTCATCCAGTTTCCAAAGCAATTCCTCAGTTGAGCTGAGGGCTTTCACTTCAGACTTAAATAACCGTCTGCGCTCGCTTTACGCCCAATAAATCCG
+
FFFFFFFFFFFFFFFFFFFFFFFFFFFFFFFFFFFFFFFFFFFFFFFFFFFFFFFFFFFFFFFFFFFFFFFFFFFFFFFFFFFFFFFFFFFFFFFFFFFFFFFFFFFFFFFFFFFFFFFFFFFFFFFFFFFFFFFFFFFFFFFFFFFFFFFFFFFFFFFFFFFFFFFFFFFFFFFFFFFFFF:FFFFFFFF::FFFFFFFFFFFFFFF:FFFF:FFFFFFF,:FFFFFFF:FFFFFFFFFFFFFFFF:FFF
@A00769:42:HV3CFDRXX:1:2101:28899:10582 2:N:0:TCCTGGTTGT+TGCCGGTCAG
GGACTACTCGGGTTTCTAATCCTGTTTGCTACCCACACTTTCGAGCCTCAACGTCAGTTACAGTCCAGAAAGCCGCCTTCGCCACAGGTGTTCTTCCATATATCTACGCATTTCACCGCTACACATGGAGTTCCACATTCCTCTACTGCACTCAAGTCATCCAGTTTCCAAAGCAATTCCTCAGTTGAGCTGAGGGCTTTCACTTCAGACTTAAATAACCGACTGCGCTCGCTTTACGCCCAATAAATCCG
+
:FFF::,F:F,F,:FF,F:,FFFFFFFFFFFFFFFFF:,,F:FFFFFFF:F::FFFFF,F,FFFFFFF::FFFFFFFFF:,:FFF,FFFFFFFF:FFFFFFFFFFFF:FFF:::FFFFFF::FFFFF,FFFFFFFF,:FFFFFF,FF:FFFFFF:FFFF:FFFFFFFFFF:F:FFFFFFF:FFF:FFF,FF:FF,FFFFFFFFF:FFFFF:FF,:FF:FF,FF:FFFF:FFFFFF:FFFFFFF:FFF,FFF
@A00769:42:HV3CFDRXX:1:2101:8567:10661 2:N:0:TCCTGGTTGT+TGCCGGTCAG
GGACTACCAGGGTTTCTAATCCTGTTTGCTACCCACACTTCCGAGCCTCAACGTCAGTTACAGTCCAGAAAGCCGCCTTCGCCACTGGTGTTCTTCCATATATCTACGCATTTCACCGCTACACATGGAGTTCCACTTTCCTCTACTGCACTCAAGTCATCCAGTTTCCAAAGCAATTCCTCAGTTGAGCTGAGGGCTTTCACTTCAGACTTAAATAACCGTCTGCGCTCGCTTTACGCCCAATAAATCCG
+
FFFFFFF,FFFFFFFFFFFFFFFFFFFFFFFFFFFFFFFF:FFFFFFFFFFFFFFFFFFF,FFFFFFFFFFF,FFFFFFFFFFFFFFFFFFFF:FFFFFFFFFFFFFFFFFFFFFFFFFFFFFFFFFFFFFFFF:FFFFFFFFFFF:FFFFFFFF:FFFF:,FFFFFF,FF:FFF,F:,F,FFFFFFFFFFF::FFFFFFFFFFFFFFFFFFF::FFFFFF,FF,:FFFF:FFFFFF,FFFF:FFFFFF:F
@A00769:42:HV3CFDRXX:1:2101:20211:10692 2:N:0:TCCTGGTTGT+TGCCGGTCAG
GGGCGACACGGGTATCAAAAACAATTTTGAACCCACACAATAGAACCACAACCACAATTACAATACAAAAAACCCCCATCGCCACAGGTGTTAATACAAATATAAACACAAATAACCCCAACACAAGGAGTTACAAAATAATAAAATGCACACAAAACAACCAAATTACAAAACAAAAACAAAAATTAACAGAGGGCTTTAACATAAAACTAAAAAAAAAATCATCGCAAGCATTAAAACCAAAAAAAAA
+
FF,,,,,,,,:F,F:,,FF,F,:,::F:,,F,:::,:,F,,,,F,,F:,FF,,,,F,,,F,F,,,FF,FFFF,F,:FF,,,:::F:,:,,:FF,F,,F,F,F,F,F,::FF,:FF::,F:F,F,:,,,F,,:F:F,,,,:,,,,F,,,,FF:,:F,,,F,,,:FF::F,FFFF,F:F,F,,,FF:,FF,,,,:,,:,:F:FF,,,,F,F,,:,F:,:FF,:,,:,,,,:,,,FF,FF,:FF,FFFF:,,,
@A00769:42:HV3CFDRXX:1:2101:13946:10739 2:N:0:TCCTGGTTGT+TGCCGGTCAG
GGACTACCAGGGTATCTAATCCTGTTTGCTACCCACACTTTCGAGCCTCAACGTCAGTTACAGTCCAGAAAGCCGCCTTCGCCACTGGTGTTCTTCCATCTATCTACGCATTTCACCGCTACACATGGAGTTCCACTTTCCTCTACTGCACTCAAGTCATCCAGTTTCCAAAGCACCTCCTCAGTTGAGCTGAGGGCTTTCACTTCAGACTTAAATAACCGTCTGCGCTCGCTTTACGCCCAATAAATCCG
+
FFFFFFFFFFFF:FFFFFFFFFFFFFFFFFFFFFFFFFFFFFFFFFFFFFFF:FFFFFF,FF:FFFF:F,FFFFFFFFFFFFFFFFFFFFFFF:FFFFF,FFFFF:FFFFFF:FFFFFFFFFFFFFFFFFFFFFFFFFFFFFF::FFFFFFFFFFFFFFFFFFFFFFF:FFFFFF,FFFF:FFFFFFF:FFFFFF:FFFFFFFFFFF:FFF:FFFF:FFF,,::,FFFFFFFFFFFFFFFFF:FFFF:FFF
@A00769:42:HV3CFDRXX:1:2101:23439:10739 2:N:0:TCCTGGTTGT+TGCCGGTCAG
GGACTACCCGGGTATCTAATCCTGTTTGCTCCCCACGCTTTCGCACATCAGCGTCAGTTATGTTCTAGCAGGTCGCCTTCGCAATGAGTATTCCTCTTGATCTCTACGGATTTTACCCCTACACCAAGAATTCCACCTACCTCTCCCATACTCTAGGATAACAGTTTCAAATGCAGTTCTATGGTTAAGCCATAGGATTTCACATCTGACTTGCTATCCCGCCTACGCGCTCTTTACGCCCAGTGATTCCG
+
FFFF:FFFFFFFFFFFFFFFFFFFF:FFFFFFFFFFFFFFFFFFFFFFFFFFFFF::FFFFFFFFFFFFFFFFFFFFFFFFFFFFFFFFFFFFFF:FFFFFFFFFFFFFFFFFFFFF,FFFFFFFFFFFFFFFFFFF:FFFFFFFFFFFFFFFFFFFFFF:FFFFFFFFFFFF::FFFFFFFF:FFF:FFFFFFFFFFFFFFFFFFFFFFFFFFFFFFFFFFFFFFFFFFFFFFFFFFFFFF:FFFFFFF:
@A00769:42:HV3CFDRXX:1:2101:23845:10755 2:N:0:TCCTGGTTGT+TGCCGGTCAG
GGACTACAAGGGTATCTAATCCTATTTGCTCCCCACGCTTTCGTGCCTCAGCGTCAGTAACAGGCCAGGCGGCCGCCTTCGCCACTGGTGTTCTTCCATATATCTACGCATTTTACCGCTACACATGGAGTTCCACCGCCCTCTCCTGCTCTCTAGCCCGCCAGTTTCCAGAGCCTGTACCGGTTGAGCCGATACCTTTCACTCCAGACTTAGCAGGCCGCCTACGCACCCTTTACGCCCAATCATTCCGG
+
FFFFFFFFFFFFFFFFFFFFFFFFFFFFFFFFFFFFFFFFFFF:FFFFFFFFFFFFFFFFFFFFFFFFFFFFFFFFFFFFFFFFFFFFFFFFF,FFFFFFFFFFFFFFFFFFFFFFFFFFFFFFFFFFFFFFFFFFFFFFFFFFFF,FFFFFFFF,FFFFFFFFFFFFFFFFFF:FFFFFFFF:F:FFFFFFFFFFFFFFFFFFF::FFFFF,FFFFFF:FFF,F,FFFFF,FFF:,FFFFFF:F:FFF,,
@A00769:42:HV3CFDRXX:1:2101:2284:10770 2:N:0:TCCTGGTTGT+TGCCGGTCAG
GGACTACTCGGGTATCTAATTACCGCGGCGGCTGACACCTGTCTCTTATTACACATCTGACGCTGCCGACGATGCCGGTCAGGTGTAGATCTCGGTGGTCGCCGTATCATTAAAAAAGGGGGGGGGGGGGGGGGGGGGGGGGGGGGGGGGGGGGGGGGGGGGGGGGGGGGGGGGGGGGGGGGGGGGGGGGGGGGGGGGGGGGGGGGGGGGGGGGGGGGGGGGGGGGGGGGGGGGGGGGGGGGGGGGGGGGG
+
FFFFFFFFFFFFFFFFFFFFFFFFFFFFFFFFFFFFFFFFFFFFFFFFFFFFFFFFF:FFFFFFFFFFFFFFFFFFF:FFFFFFFFFFFFF,FFFF:F::FFFFFF:,FFFFF,,F,,F:,FFFFFFFFFFFFFFFFFFFFFFFFF:FFFFFFFFFFFFFFFFFFFFFFFF:FFFFFFFFFFFFFFFFFFFFFFFFFFFFFFFFFFFFFFFFFFFFFFFFFFFF:FFFFFFFFFFFF:FFFFFFFFFFFFF
@A00769:42:HV3CFDRXX:1:2101:29116:10802 2:N:0:TCCTGGTTGT+TGCCGGTCAG
CCACTACGAGGGTTTCTAATCCAGTTTGCTACCCACACTTTCGAGCCTCAACGTCAGTTACAGTCCAGAAAGCCGCCATCGCCACTGGTGTTCTTCCATATATCAACGCATTTCACCGCTACACATGGGATTCCACTCTCCTCTCCTGCACTCAAGTCTACCAGTTTCCAATGCATACAATGGTTGAGCCACTGCCTATTACACCAGACTTAATAAACCACCTGAGCTCGCTATACGCCCAATAAATCCGG
+
,,FFFF:FF,FF,F:FFFF,FF,:FFF,F:F,FFFFFFF:FFFFF:FFF:FF,,FF:FF:FF:FFFF,F,::FF,FF,FF:F:FFFFFF::FFFFFF:F:::FF::F::F,F:FFFFFFFF:F:FFF,FF:FFFF:F,FFF:FFFFF:FFFFFFFFFFF,F,F,FFFFF,FF:FFFFFF:FFFF,FFFFFF:FF:FF,FFFFFFF:FFFFFFFFFFFFFFF,F,,FF:F,F:,,FF:F:FFF:,:FFF,F,
@A00769:42:HV3CFDRXX:1:2101:2546:10817 2:N:0:TCCTGGTTGT+TGCCGGTCAG
GGGCTACCCGGGTTTATAATACAAATTTATCCCCACCCATTAGTGCCAAAACGTAAATTTAAGTACAGGCCGCCGCCATAGCCACATGTGTTCTTAAAAATAAATAAACAAATTAAAACAAAAAAAAGAGTTACGCCGCCCACAACAGTAAACAAATTATACAATCTCATCAACCAACAAAAAATAAGATTCTGACATTCACACAAAACTAGAAAAACCACCACCTCACCCATTAAACACAAACAATCCGG
+
FF,,,,,FF,::,FF,FFF,,,,F,F:,,F,:FF,F,F::,F,F,,F,,F,:,:,F,FFF,F,,,:F,:F,FFF,FF,,,,FF,:F,:,,FF,FF:FF:F,F,F,:,,,FF,,F:F,,F:F,:,F,,,:,FFFFF,F,FFFF,,,:,,F:F:,F:,,FF,:F,:,F,:F,,F,FF,F,::FF:,:FF,,,,:,,,F:,:FFF,:FF::,,,,FF,FF,:FFFF::,F:,,FF,:FF,,:FFFFFF,,,,,,
@A00769:42:HV3CFDRXX:1:2101:19904:10817 2:N:0:TCCTGGTTGT+TGCCGGTCAG
GGACTACAGGGGTTTCTAATCCTGTTTGCTACCCACACTTTCGAGCCTCAACGTCAGTTACAGTCCAGAAAGCCGCCTTCGCCACTGGTGTTCTTCCATATATCAACGCATTTCACCGCTACACATGGAGTTCCACTTTCCTCTACTGCACTCAAGTCATCCAGTTTCCAAAGCAATTCCTCAGTTGAGCTGAGGGCTTTCACTTCAGACTTAAATAACCGTCTGCGCTCGCTTTACGCCCAATAAATCCG
+
FFFFFFFFFFFFFFFFFFFFFFFF::FFFFFFFFFFFFFFFFFFFFFFFFFFFFFFFFFFFFFFFFFFFFFFFFFFFFFFFFFFFFFFFFFFFFFFFFFFF,FFFFFFFFFFFFFFFFFFFFFFFFFFFFFFFFFFFFFFFFFFF:FFFFFFF::FFFFFFFFFFFFFFFFFFFFFFFFFFFFFFFFF:FFFFF,FFFFFFFFFFFFFF,FFFFFF,FFFFFFF:FFF:FFFFF:FF,FFF:,FFF:,FFF
@A00769:42:HV3CFDRXX:1:2101:7563:10833 2:N:0:TCCTGGTTGT+TGCCGGTCAG
GGACTACTAGGGTTTCTAATCCTGTTTGCTACCCACACTTTCGAGCCTCAACGTCAGTTACAGTCCAGAAAGCCGCCTTCGCCACTGGTGTTCTTCCATATATCTACGCATTTCACCGCTACACATGGAGTTCCACTTTCCTCTACTGCACTCAAGTCATCCAGTTTCCAAAGCAATTCCTCAGTTGAGCTGAGGGCTTTCACTTCAGACTTAAATAACCGTCTGCGCTCGCTTTACGCCCAATAAATCCG
+
FFFFFFFFFFFFFFFFFFFFFFFFFFFFFFFFFFFFFFFFFFFFFFFFFF:FFFFFFFFFFF:FFFFFFFFFFFFFFFFFFFFFFFFFFFFFFFF,FFFFFFFFFFFFFF:FFFFFF:FFFFFFFFF:FFFFFFFFFFFFFFFFFFFFFFFFFFFF:FFFFFFFFFFFFFFFFF:FFFF,FF:FFFFFFFFFFFFFFFFFFFFFFFFFFFFFFFFFF:FF,:FF:FFFFF,,FFFFF:FFFFFFFFFFF,F
@A00769:42:HV3CFDRXX:1:2101:17996:10833 2:N:0:TCCTGGTTGT+TGCCGGTCAG
GGACTACCCGGGTATCTAATCCTGTTTGCTACCCACACTTTCGAGCCTCAACGTCAGTTACAGTCCAGAAAGCCGCCTTCGCCACTGGTGTTCTTCCATATATCTACGCATTTCACCGCTACACATGGAGTTCCACTTTCCTCTACTGCACTCAAGTCATCCAGTTTCCAAAGCACTTCCTCAGTAGAGCAGATGGCTTACACATCAGACTTAAATAACCGTCTGCGCTCGCTTTACGCCCAATAAATCAG
+
F:F:,FFF,F::FFF,FFFFF,F,:F:F::F:FF,FF:FFFF:,F:FFFFFF:FFF:FFFFFFFF:,:FFFFFFFF::FFF:FFFF,FFFFFF,F,,F::F:F,FF,,::FF,FFFF:FFFFFFFF,F:FFFFFFFFFFF,FFFFFFFFFFFFFFFFFFFFFF:,FFFF:FFFFF,FFFF:F:,F,,FFF,FF,,,F,:,FFF,F:F::,FF:FFFF,F,,FF:,F,FF,F::,FF,,::FF:,FFFFF,F
@A00769:42:HV3CFDRXX:1:2101:31060:10848 2:N:0:TCCTGGTTGT+TGCCGGTCAG
GGACTACCAGGGTTTCTAATCCTATTTGCTCCCCACGCTTTCGTGCCTGAGCGTCAGTTTCAGTCCAGGCGGCCGCCTTCGCCACTGGTGTTCTTCCATATCTCTACGCATTTTACCGCTACACATGGAGTTCCGCCGCCCTCTCCTGTACTCAAGTTCTCCAGTCTCATCAGCCAACAGAAGTTAAGCTTCTGCCTTTCACTCATGACTTGAAGAACCGCCTCCTCACCCTATACGCCCAATCATTCCGG
+
FFFFFFFFFFFF:FFFFFFFFFFFFFFFFFFFFF:FFFFFFFFFFFFFFFFFFFF,F,FFFFFFFFFFFFFFFFFFFFFFFFF:FFFFFFFFFFFFFFFFFFFFF:FFFFFFFFFFFFFFFF:F:FFF:FFFFFFFFFFFFFFFFFFFFFFFFFFFFFFFF,F:FFFFFFFFF:FF:FF:F,FFFFFFFFFFFFFFF:F:FFFFF::FFF,:FFF::F:FFFF:FFF:FFFF::FF:F,F:FF:F,FFF,:
@A00769:42:HV3CFDRXX:1:2101:17038:10864 2:N:0:TCCTGGTTGT+TGCCGGTCAG
GGACTACCAGGGTTTCTAATGCGCCATGGGGTTCCCGCGGCGGCTGACAC
+
FFFFFFFFFFFFF:FFFFFFFFFF,,FF,F:,,,FFFFF:FFF:FF,F:F
@A00769:42:HV3CFDRXX:1:2101:19895:10895 2:N:0:TCCTGGTTGT+GGCCGGTCAG
GGACTACTGGGGTATCTAATCCTGTTTGATCCCCACGCTTTCGCACATCAGCGTCAGTTACAGACCAGAAAGTCGCCTTCGCCACTGGTGTTCCTCCATATCTCTGCGCATTTCACCGCTACACATGGAATTCCACTTTCCTCTTCTGCACTCAAGTTTTCCAGTTTCCAATGACCCTCCACGGTTGAGCCGTGGGCTTTCACATCAGACTTAAAAAACCGCCTACGCGCGCTTTACGCCCAATAATTCCG
+
FFFFFFFFFFFFFF:FFFFFFFFFFFFFFFFFFFFFFFFFFFFFFFFFFFFFFFFFFFFFFFFFFFFFF:FFFFFFFFFFFFFFFFFFFFFFFFFFFFFFFFFFFFFFFFFFFFFFFFFFFFFFFF:FF:FFFF:FF:FFFFF::FFFFFFFF,F:FFF,FF:FFFFFFFFFFFFFFFFFFFF:FFFF:FFFF:FFFFFFFFFFFFF:FFFFFFFFFFFFFF,F,F,FFFFFF,F,FFFFFF,FFFFFF:F
@A00769:42:HV3CFDRXX:1:2101:5276:10911 2:N:0:TCCTGGTTGT+TGCCGGTCAG
GGACTACAAGGGTATCTAATCCTGTTTGCTCCCCACGATTTCGAGCCTCAACGTCAGTTACAGTCCAGTAAGCCGCCTTCGCCACTGGTGTTCCTCCTAATATCTACGCATTTCACCGCTACACTAGGAATTCCGCTTACCTCTCCTGCACTCCAGTAACATAGTTTCCAGAGCAGTCCGGGGGTTGGGCCCCCGCCTTTCACTCCAGACTTACATTACCGTCTACGCTCCCTTTACACCCAGTAATTCCG
+
FFFFFFFFFFFFFF:FFFFFFFFFFFFFFFFFFFFFFFFFFFFFFFFFFFFFFFFFFFFFFFFFFFFFFF:FFFFFFFFFFFFFFFFFFFFFFFFFFFFFFFFFFFFFFFFFFFFFFFFFFF,FFFFFFFFFFFFFFFFFFFFFFFFFFFFFFFFFF:FFFFF:FFFFFFFFFFFFFFFFFFFFFFFFFFFFFFFFFFFFFFFFFFFFFFFFFF,FFFFFF,F:FFFFFFFFFFFFF::FFFF:,F,FFFF
@A00769:42:HV3CFDRXX:1:2101:13910:10958 2:N:0:TCCTGGTTGT+TGCCGGTCAG
GGACTACAAGGGTTTCTAATCCTATTTGCTCCCCACGCTTTCGCGCCTCAGTGTCAGTTGCAGACCAGGAAGCCGCCTTCGCCACTGGTGTTCCTCCATATCTCTACGCATTTCACCGCTACACATGGAATTCCGCTTCCCTCTTCTGCACTCAAGTCAACCAGTTTCCGATGACCCTCCACGGTTAAGCCGTGGGCTTTCACATCAGACTTAATTAACCACCTGCGCGCTCTTTACGCCCAATAATTCCG
+
FFFFFFFFFFFFFFFFFFFFFFFFFFFFFFFFFFFFFFFFFFFFFFFFFFFFFFFFFFFFFFFFFFFFFFFFFFFFFFFFFFFFFFFFFFFFFFFFFFFFFFFFFFFFFFFFFFFFFFFFFFFFFFFFFFFFFFFFFFFFFFFFFFFFFFFFFFFFFFFFFFFFFFFFFFFFFFFFFFFFFFFFFFFF,FFFF:FFFFFFFFFFFFFFFFFFFFF,:FFFFF:F,FFFFFFFFFFFF:FFFF:FFFFFFF,
@A00769:42:HV3CFDRXX:1:2101:7157:10974 2:N:0:TCCTGGTTGT+TGCCGGTCAG
GGACTACTAGGGTTTCTAATCCTGTTTGCTACCCACACTTTCGAGCCTCAACGTCAGTTACAGTCCAGAAAGCCGCCTTCGCCACTGGTGTTCTTCCATATATCTACGCATTTCACCGCTACACATGGAGTTCCACTTTCCTCTACTGCACTCAAGTCATCCAGTTTCCAAAGCAATTCCTCAGTTGAGCTGAGGGCTTTCACTTCAGACTTAAATAACCGACTGCGCTCGCTGTACGCCCAATATATCCG
+
:FFFFF:FFFFFFFFFFFFFF:F:FFFFFFFFFFFFFF,FFFFF:,FFFFF:F,FFFFFF:FFF,:FFFFFFFF,:FFFFFFFFFFF::FFF::,FFFFFFFFFFFF:FF,FFFFF,FFFFFFFF:F,FFFFFFF:,:FFFFFFFF:FF:FFFFF:F,FFFFF,FFFF:F:FFFFFFFFFFFF,FFFFFF:::FFFFFFFFFFF::F,:F:FFF:FFFFF:,F:,F:FFF,FF,FFFF,FFFF:F,F,,:F
@A00769:42:HV3CFDRXX:1:2101:11080:10974 2:N:0:TCCTGGTTGT+TGCCGGTCAG
GGACTACTGGGGTTTCTAATCCTGTTTGCTCCCCACGCTTTCGTGCCTCAACGTCAGATATAGATTGGTAAGCTGCCTTCGCAATCGGTGTTCTGTATGATCTCTAAGCATTTCACCGCTACACCATACATTCCGCCTACCGCATCTACTCTCTAGATCAACAGTATTAGAGGCAGTTCCCGAGTTAAGCTCGGACATTTCACCTCTAACTTATCAATCCGCCTACGCACCCTTTAAACCCAATAAATCCG
+
FFFFFF:FFFFFFFFF,FFFFF,::FFFFFFFF:FFF:F:FF,FFFFFFFFFFFFF::FF:F,FF:FFFFFF:F:FFFF,FFFF,FFFFFFFFFFFFFFFF:FFFFF,FFF:FFFFF:FFFFFFFF:FFFFFFFFFF,:FFFFF,F:F::FFFFFFFFFF:FF:F,FFFF:FFFFFFFFFFFFFFFFFFFFF:FFFFFFFFFF:FFFFFFFF:F:FF,F:,FFFFF,FFFFFFFFFFFFFFFF,FFFFFF,
@A00769:42:HV3CFDRXX:1:2101:19831:10974 2:N:0:TCCTGGTTGT+TGCCGGTCAG
GGACTACGGGGGTTTCTAATCCTGTTTGCTACCCACACTTTCGAGCCTCAACGTCAGTTACAGTCCAGAAAGCCGCCTTCGCCACTGGTGTACTTCCATATATCTACGCATTTCACCGCTACACATGGAGTTCCACATTCCTCTACTGAACTCAAGTCATCCAGTTTCCAAAGCAATTCCTCAGATGAGCTGAGGGCTTTCACTTCAGACTTAAATAACCGTCTGCGCTCGCTTTACGCCCAATAAATCCG
+
F:FFFFFFFFFF,FFF:FF,FFFFFFF::,FFFF:,FF:F:FFFF,FFFFFF:FFF,FFFFFFFF:FFFFF::FFFF,FFFF:FF,FF:FF,F::,FF,F:FFF:FFFFFF:::FFF:F,FFFF:FFFFF::FFFF,FF,F:FF:FFF,,F:FFFFFFFF,FFFF:FFFFFF:FFFF,,F:FFF:F,F:FF:FF:FF:FFFFFFFFFFFFF,FFF:FF,F,:FF::,FFF,FF,F:,:,:FF,:F:FF:FF
@A00769:42:HV3CFDRXX:1:2101:13946:11021 2:N:0:TCCTGGTTGT+TGCCGGTCAG
GGACTACCAGGGTATCTAATCCTGTTTGCTACCCACACTTTCGAGCCTCAACGTCAGTTACAGTCCAGAAAGCCGCCTTCGCCACTGGTGTTCTTCCATATATCTACGCATTTCACCGCTACACATGGAGTTCCACTTTCCTCTACTGCACTCAAGTCATCCAGTTTCCAAAGCAACTCCTCAGTTGAGCTGAGGGCTTTCACTTCAGACTTAAATAACCGTCTGCGCTCGCTTTACGCCCAATAAATCCG
+
FFFFFFFFFFFFFFFFFFFFFFFFFFFFFFFFFFFFFFFFFFFFFFFFFF:FFFFFFFF:FFFFFFFFFFFFFFFFFFFFFFFFFFFFFFFFFFFFFFFFFFFFFFFFFFFF:FFFFFFFFFFFFFFFFFFFFFFFFFFFFFFFFFFFFFFFFFFFFFFFFFFFFFFFFFF:FFF:FFFFFFF:F,,FFFFFFFFFFFFFFFFFFF:FFFFFFFFFFFFF:,FF:FFFFFFFF:FF:,FFFF,,F,FFFF:
@A00769:42:HV3CFDRXX:1:2101:31159:11021 2:N:0:TCCTGGTTGT+TGCCGGTCAG
GGACTACCAGGGTTTCTAATCCTGTTTGCTACCCACACTTTCGAGCCTCAACGTCAGTTACAGTCCAGAAAGCCGCCTTCGCCACTGGTGTTCTTCCATATATCTACGCATTTCACCGCTACACATGGAGTTCCACTATCCTCTACTGCACTCAAGTCATCCAGTTTCCAAAGCAAATCCTCAGTTGAGCAGAGGGCTTTCACATCAGACTTAAATAACCGACTGCGCTCGCTTTACGCCCAATAAATCCG
+
FFFFFFFFFFFFFFFFFFFFFFF:FFFFFFFFFFFFFFF:FFF:FFFFFFFFFFFFFFFFFFFFFFFFFFFFFFFFFFFFFFFFF:FFFFFFF:FFFFFFFFFFFFFFFFFFFFFFFFFFFF:FFFFFFF:FFFFFF,FFFFFFFFFFFFFFFFFFFFF,FFFFFFFFFFFFFFF,,:FFFFF:FF,FFF,FFFFF:FFFFFF,FFFFFFFFF:FF:FFF,FFF,F:FFFFFFF::F,FF:,F,:F:F:F,
@A00769:42:HV3CFDRXX:1:2101:31331:11068 2:N:0:TCCTGGTTGT+TGCCGGTCAG
GGACTACAAGGGTTTCTAATCCTGTTTGCTCCCCACACTTTCGTGCCTCAACGTCAGTTATTGTCCAAAAAGTCGCCTTCGCCACTGGTGTTCCTCCTAATATCTACGCATTTCACCGCTACATTCGGAATTCCACTTTCCTCTCCAACACTCAAGAAAATCAGTTTTAGTTGCAGTTCCTCAGTTAAGCCGAGGGATTTCACAACTAACTTAATTTCCCGTCTACGCACCCTTTACACCCAATAAATCCG
+
FF:FFFFFFFFF:F,FFFFFFFFFFFFFFFFFFFFFFFFFFFFFFFFFFFFF:FFFF:FFF:FFFFFFFFFFFFFFFFFFFFFFF:FFFFFFFFFFFF,F:FFFFFFFFFFFFFF:FFFF:FFFF,:FFFFFFFFFFFFFFFF:FFFFFFFFFFF:FFFFFFFFFFFFF:FFFFFFFFFFFFFF:F:FFFFFFFFF:F,FF,FF:FFFFFFF,FFFFF,FF,::,FFFFFFFFFF:FF:FFF:F:,FFFFF
@A00769:42:HV3CFDRXX:1:2101:1362:11083 2:N:0:TCCTGGTTGT+TGCCGGTCAG
GGACTACTGGGGTTTCTAATCCTGTTTGCTACCCACACTTTCGAGCCTCAACGTCAGTTACAGTCCAGAAAGTCGCCTTCGCCACTGGTGTTCCTCCATATCTCTGCGCATTACACCGCTACACATGGAATTCCACTTTCCTCTTCTGCACTCAAGTTTTCCAGTTTCCAATGACCCTCCATGGTTGAGCCGTGGGCTTTCACATCAGACTTAAAAAACCGCCTACGCGCGCTTTACGCCCAATAATTCCG
+
FFFFFFFFFFFFFFFFFFFFFFFFFFFFFFFFFFFFFFFFFFFFFF:F:FFFFFFFFFFF:FF:FFFFFFFFFFFFFFFFF::FFFFFFFFFFFFFFFFFFFFFF,FFFFFF,FFFFFFFFFF:FF:FFFFFFFFFFFFF,FFFFFFFFFFFFFFFFFFFF:,FFF:::FFFFFF:FFF,FFF,FFFFF:FFFFF,FFFFFFFFFF,,FFF:F:F,F:FF:F,FFFF,F,FFFFFF:,:F,FFFFFFF:F,
@A00769:42:HV3CFDRXX:1:2101:20781:11083 2:N:0:TCCTGGTTGT+TGCCGGTCAG
GGACTACGGGGGTTTCTAATCCTATTTGCTCCCCACGCTTTCGTGCCTCAGCGTCAGTTAACAGGCCAGGTGGCCGCCTTCGCCACTGGTGTTCTTCCATATCTCTACGCATTTTACCGCTACACATGGAGTTCCGCCGCCCTCTCCTGTACTCAAGTTCTCCAGTCTCATCAGCCAACAGAAGTTAAGCTTCTGCCTTTCACTCATGACTTGAAGAACCGCCTGCTCACCCTTTACGCCCAATCATTCCG
+
FFFFFFFFFFFFFFFFFFFFFFFF:FFFFFFFFFFFFFFFFFFFFFFFFFFFFFFFFFFFFFFFFFFFFFFFFFF:FFFFFFFFFFFFFFFFF:FFFFFFFFFFFFFFFFFFFFFFFFFFFFFFFFFFFFFFFFF:FFFFFFFFFFFFFFFFFFFFFFFFFFFFFFF:FFFFFFFFF:FFFFFFFFFFF:FFFFFFFFFFFFFFFFFFFFFFFFFF,FFF:F:FFFFFFFFFFFFFFFFFFFF,FFFFFFF
@A00769:42:HV3CFDRXX:1:2101:22806:11083 2:N:0:TCCTGGTTGT+TGCCGGTCAG
GGACTACCGGGGTATCTAATCCTGTTTGCTCCCCACGCCTTCGAGCCTCAGTGTCAGTTACAGTCCAGTAAGCCGCCTTCGCCACTGGTGTTCCTCCTAATATCTACGCATTTCACCGCTACACTAGGAATTCCGCTTACCTCTCCTGCACTCTAGCCGGACAGTTTCAAATGCAATACCGGGGTTGAGCCCCGGGCTTTCACATCTGACTTGCCCTGCCACCTGCGCACCCTTTACACCCAGTAAATCCG
+
FFFFFFFFFFFFFFFFFFFFFFFFFFFFFFFFFFFFFFFFFFFFFFFFFFFFFFFFFFFFFFFFFFFFFFFFFFFFFFFFFFFFFFFFFFFFFFFFFFFFFFFFFFFFFFFFFFFFFFFFFFFFFFFFFFFFFFFFFFFFFFFFFFFFFFFFFFFFFFFFFFFFFFFFFFFFFFFFFFFFFFFFFFFFFFFFFFFFFFFFFFFFFFFFFFFFFFFFFFFFF:FFFFFFFFFFFFFFFFFFFFF,F,FFFFF
@A00769:42:HV3CFDRXX:1:2101:26368:11083 2:N:0:TCCTGGTTGT+TGCCGGTCAG
GGACTACGGGGGTATCTAATCCTGTTTGCTACCCACACTTTCGAGCCTCAACGTCAGTTACAGTCCAGAAAGCCGCCTTCGCCACTGGTGTTCTTCCATATATCTACGCATTTCACCGCTACACATGGAGTTCCACTTTCCTCTACTGCACTCAAGTCATCCAGTTTCCAAAGCAATTCCTCAGTTGAGCTGAGGGCTTTCACTTCAGACTTAAATAACCGTCTGCGCTCGCTTTACGCCCAATAAATCCG
+
FFFFFFFFFFFF:FFFFFFFFFFFFFFFFFFFFFFFFFFFFFFFFFFFFFFFFFFFFFFFFFFFFFFFFFFFFFFFFFFFFFFFFFFFFFFFFFFFFFFFFFFFFFFFFFFFFFFFFFFFFFFFFFFFFFFFFF:FFFFFFFFFFFFFFFFFFFFFFFFFFFFFFFFFFFFFFFFFF:FFFFFFFFFFFFF:FFFFFFFFFFFFFFFFFFF:FFFFFFFF::FF:FFFFFFFFFFFF,FFFFFFFFFFFFF
@A00769:42:HV3CFDRXX:1:2101:9887:11099 2:N:0:TCCTGGTTGT+TGCCGGTCAG
GGACTACAAGGGTTTCTAATCCTGTTTGCTCCCCACGCTTTCGAGCCTCAGCGTCAGTTACAGTCCAGTAAGCCGCCTTCGCCCCCGGTGTTCTTCCTAATATCTACGCATTCCACCGCTACACTAGAAATTCCGCTTACCTCTCCTGCACTCCAGCCCTCCAGTTTTATATGCAGTTCCTCGGTTAAGCCGGGGGCTTTCACATATAACTTAAAAGGCCGCCTACACTCCCTTTACGCCCAGTCATTCCG
+
:FFFFFFFFFFFFFFFFFFFFFFFFFFFFFFFFFFFFFFFFFFFFFFFFFFFFFFFFFFFFFFFFFFFFFFFFFFFFF:FFFFFFFFFFF,F:FFFFFFFF:FFFFFFFFFFFFFFFFFF:FFFFFFFFF:FFFFFFFFFFFFFFFFFFFF:FFFFFFFF:FFFFFFF:FFFFFFFFFFFFFFFFFFFFFFFFFFFFF:FFFFF:F:FFFFFFFF:FFFFFFFF:FFFFFFF,:FFFFFFFFFF:F,FFF,
@A00769:42:HV3CFDRXX:1:2101:26422:11240 2:N:0:TCCTGGTTGT+TGCCGGTCAG
GGACTACCCGGGTTTCTAATGGATTACCGCGGCGGCTGACAC
+
FFFFFFFFFFFFFFFFFFFFFFFFFFFFFFFFFFFFFFFFFF
@A00769:42:HV3CFDRXX:1:2101:32145:11318 2:N:0:TCCTGGTTGT+TGCCGGTCAG
GGACTACGGGGGTTTCTAATCCTGTTTGCTACCCATACTTTCGAGCCTCAGCGTCAGTTACAGACCAGACAGCCGCCTTCGCCACTGGTGTTCTTCCATATATCTACGCATTTCACCGCTACACATGGAGTTCCACTGTCCTCTTCTGCACTCAAGTTTCCCAGTTTCCGATGCACTTCTTCGGTTGAGCCGAAGGCTTTCACATCAGACTTAAAAAACCGCCTGCGCTCGCTTTACGCCCAATAAATCCG
+
FFFFFFFFFFFFFFFFFFFFFFFFFFFFFFFFFFFFFFFFFFF:FFFFFFFFFFFFFFF:FFFFFFFFFFFFFFFFFFFFFFFFFFFFFFFFFFFFFFF:FFFFF:FFFFFFFFFFFFFFFFFFFFFFFFFFFFFFFFFFFFFFFFFFFFFFFFFFF:FFFFFFFFFFFFFFFFFFFFFFFFFFFFFFFFFFFFFFFFFFFFFFFFFFFFFFFFFFF:FF:FF:FF,FFFFFFFFFFFFFFFF:FFFFFFF
@A00769:42:HV3CFDRXX:1:2101:15772:11397 2:N:0:TCCTGGTTGT+TGCCGGTCAG
GGACTACGGGGGTTTCTAATCCTGTTTGCTACCCACACTTTCGAGCCTCAACGTCAGTTACAGTCCAGAAAGCCGCCTTCGCCACTGGTGTTCTTCCATATATCTACGCATTTCACCGCTACACATGGAGTTCCACTTTCCTCTACTGCACTCAAGTCATCCAGTTTCCAAAGCAATTCCTCAGTTGAGCTGAGGGCTTTCACTTCAGACTTAAATAACCGTCTGCGCTCGCTTTACGCCCAATAAATCCG
+
FFFFFFFFFFFFFFFFFFFFFFFFFFFFFFFFFFFFFFFFFFFFFFFFFFFFFFFFFFFFFFFFFFFFFFFFFFFFFFFFFFFFFFFFFFFFFFFFFFFFFFFFFFFFFFFFFFFFFFFFFFFFFFFFFFFF:FFFFFFFFFFFFFFFFFFFFFFFFFFFFFFFFFFFFFFFFFFFFFFFFFFFFFFFFFFFFFFFFFFF:FFF:FFFFFFFFFFFFFFF,:FFFFFFFF,FFFFFFF:FFFFFF:FFFFF
@A00769:42:HV3CFDRXX:1:2101:31467:11397 2:N:0:TCCTGGGTGT+TGCCGGTCAG
GGACTACTAGGGTATCTAATCCTGTTTGCTCCCCGCGCTTTCGTGCATGAGCGTCAGTGTTATCCCAGGGGGCTGCCTTCGCCATCGGTATTCCTCCACATCTCTACGCATTTCACTGCTACACGTGGAATTCTACCCCCCTCTGACACACTCTAGCCGTGCAGTCACCAATGCAATTCCCAGGTTAAGCCCGGGGATTTCACATCGGTCTTGCACAACCGCCTGCGCACGCTTTACGCCCAGTAATTCCG
+
FFFFFFFFFFFFFFFFFFFFFFFFFFFFFFFFFFFFFFFFFFF,:F,FFFFFFFFFFFF:FFFFFFFFFFFFFFFFFFFFFFFF,FFFF:FFFFFFFFFFFFFFFFFFF:F:FFFF:FFFFFFFF,FFF,FFF::FFF,FFFFFFFFFFFFFF,FF:FFF,F:FFFFFFFFFFFF:FFFFFFFFFFFFFFFF,FFFFFFFFFF,:F:,FF:F,FFFFFFFFFFF,FFFFFFFF:FFF:FFFFFFFF:FFFF
@A00769:42:HV3CFDRXX:1:2101:8024:11443 2:N:0:TCCTGGTTGT+TGCCGGTCAG
GGACTACTGGGGTATCTAATTACCGCGGCTGCTGACAC
+
FFFFF:FFFFFFFFFFFFFFFFFFFFFFFFFFFFFFFF
@A00769:42:HV3CFDRXX:1:2101:19488:11600 2:N:0:TCCTGGTTGT+TGCCGGTCAG
GGACTACAGGGGTTTCTAATCCTGTTTGCTACCCACACTTTCGAGCCTCAACGTCAGTTACAGTCCAGAAAGCCGCCTTCGCCACTGGTGTTCTTCCATATATCTACGCATTTCACCGCTACACATGGAGTTCCACTTTCCTCTACTGCACTCAAGTCATCCAGTTTCCAAAGCAATTCCTCAGTTGAGCTGAGGGCTTTCACTTCAGACTTAAATAACCGTCTGCGCTCGCTTTACGCCCAATAAATCCG
+
FFFFFFFFFFFFFFFFFFFFFFFFFFFFFFFFFFFFFFFFFFFFFFFFFFFFFFF,FFFFFFFFFFFFFFFFFFFFFFFFFFFFFFFFFFFFFFFFFFFFFFFFFFFFFFFFFFFFFFFFFFFFFFFFFFFFFFFFFFFFFFFFFFFFFFFFFFFF,FFFFFFFFFFFFFFFFFFF:FFFFFFF,FFFFFFF:FFFFFFFFFFFFFFFFFFFFFFFFFFF,,FFFFFFFF:F:FF:F:FFFFFFFFFF:FF
@A00769:42:HV3CFDRXX:1:2101:23891:11678 2:N:0:TCCTGGTTGT+TGCCGGTCAG
GGACTACGCGGGTATCTAATCCTGTTTGCTACCCACACTTTCGAGCCTCAACGTCAGTTACAGTCCAGAAAGCCGCCTTCGCCACTGGTGTTCTTCCATATATCTACGCATTTTACCGCTACACATGGAGTTCCACCGCCCTCTCCTGCTCTCCAGTCCTCCAGTTTCCAAAGCCATGCATGAGTTGAGCTCATGCGTTTCACTCCAGACTTGCAGGACCGCCTGCGCACCCTTTACGCCCAATCATTCCG
+
FFFFFFFFFFFFFFFFFFFFFFFFFFFFFFFFFFFFFFFFFFFFFFFFFFFFFFFFFFFFFFFFFFFFFFFFFFFFFFFFFFFFFFFFFFFFFFFFFFFFFFFFFFFFFFFFFFFFFFFFFFFFFFFFFFFFFFFFFFFFFFFFFFFFFFFFFFFFFFFFFFFFFFFFFFFFFFFFFFFFFFFFFFFFFFFFFFF:FFFFFFFFFFFFFFFFFFFFFFFFFFFFFFFFFF:FFFFFFFFFFFF::FF::FF
@A00769:42:HV3CFDRXX:1:2101:4336:11694 2:N:0:TCCTGGTTGT+TGCCGGTCAG
GGACTACTGGGGTTTCTAATCCTGTTTGCTCCCCACGCTTTCGTGCATGAGCGTCAGTGTTATCCCAGGGGGCTGCCTTCGCCATCGGTATTCCTCCACATCTCTACGCATTTCACTGCTACACGTGGAATTCTACCCCCCTCTGACACACTCTAGCCGTGCAGTCACCAATGCAATTCCCAGGTTAAGCCCGGGGATTTCACATCGGTCTTGCACAACCGCCTGCGCACGCTTTACGCCCAGTAATTCCG
+
FFFFFFFFFFFFFFFFFFFFFFFFF:FFF,FFFFFFFFFFFFFFFF:FFFFFFFFFFFFFFFFFFFFF::FFFFFFFFFFFFFFFFFFF,FFFFFFFFFFFFFFFFFFFFFFFF:FF:FFFFFFFFFFF:FFFF:FFFFF::FFF:FFFFFFFFFFFFFFFF::FF:FF::FFF:FFFFFF:FFFFFF:FFFFFFF:FFFFFF::F:FFFFFFFFF::FF:FF::FFF:F:FF:F:F,FFF:,:FFFF,FF
@A00769:42:HV3CFDRXX:1:2101:4327:11741 2:N:0:TCCTGGTTGT+GGCCGGTCAG
GGACTACTGGGGTTTCTAATCCTGTTTGCTCCCCACGCTTTCGTGCATGAGCGTCAGTGTTATCCCAGGGGGCTGCCTTCGCCATCGGTATTCCTCCACATCTCTACGCATTTCACTGCTACACGTGGAATTCTACCCCCCTCTGACACACTCTAGCCGTGCAGTCACCAATGCAATTCCCAGGTTAAGCCCGGGGATTTCACATCTGTCTTTCACAACCGCCTGCGCACGCTTTACGCCCAGTAATTCCG
+
FFFFFFFFFFFFFFFFFFFFFFFFFFFFFFFFFFF,FFFFFFFFF:FFFF:FFFFF:F,FFFF::FFF,FFFFFFF:FFFFFFFFFFF:FFFFFFF:FFFFFFFFFFFFFFFFFFFFFFFF,FF:FFFFFFF,FF,:F,FFFFFFFFFFF:FFF:FFF,FFFF:FFFFFFF:F:F:FF::FF,F:FFFFF:F:FFFFFFFFFFFFF:FFFFF,FF:FFFFF:,F:F,F:F:FFFF:F,F:FFFFF,FFFF:
@A00769:42:HV3CFDRXX:1:2101:31919:11741 2:N:0:TCCTGGTTGT+TGCCGGTCAG
GGACTACGGGGGTTTCTAATCCTGTTTGCTACCCATACTTTCGAGCCTCAGCGTCAGTTACAGACCAGACAGCCGCCTTCGCCACTGGTGTTCTTCCATATATCTACGCATTTCACCGCTACACATGGAGTTCCACTGTCCTCTTCTGCACTCAAGTTTCCCAGTTTCCGATGCACTTCTTCGGTTGAGCCGAAGGCTTTCACATCAGACTTAAAAAACCGCCTGCGCTCGCTTTCCGCCCAATAAATCCG
+
FFFFFFFFFFFF:FFFFFFFFFF:FFFFFFFFF:FF:FFFFFFFFFFFFFFFFFF,FFF:FFFFFFFFFFFFFFFFFFFFFFF:FFFF,FFFF:FFFFFF,FFFFFFF:FF:FFFFFFFFFFFFFFFFFFFFFFFFFFFFFFF,FF::F,FFF,,FF:FFFF,F:FFFFFFFFFFFF,F:FF:F,FFFFF::,FFFFF,FFFFFFFFF,,FFFFFFFFFFFFFFFFFFFFFF,:F,FFFFFFFFFF,FFF:
@A00769:42:HV3CFDRXX:1:2101:3595:11882 2:N:0:TCCTGGTTGT+TGCCGGTCAG
GGACTACTAGGGTTTCTAATTACCGCGGCTGCTGACAC
+
FFFFFFFFFFFFFFFFFFFFFFFFFFFFFFFFFFFFFF
@A00769:42:HV3CFDRXX:1:2101:32018:11913 2:N:0:TCCTGGTTGT+TGCCGGTCAG
GGACTACCGGGGTATCTAATCCTGTTTGCTCCCCACGCTTTCGCGCCTCAGTGTCAGTTGCAGACCAGGAAGCCGCCTTCGCCACTGGTGTTCTTCCATATATCTACGCATTTCACCGCTACACATGGAGTTCCACTTTCCTCTACTGCACTCAAGTCATCCAGTTTCCAAAGCAATTCCTCAGTTGAGCTGAGGGCTTTCACTTCAGACTTAAATAACCGTCTGCGCTCGCTTTACGCCCAATAAATCCG
+
FFFFFFFFFFFF:FFFFFFFFFFFFFFFFFFFFFFFFFFFFFFFFFFFFFFFFFF:FFFFFFFFFFFFFF,FFFFFFFFFFFFFFFFFFFFFFFFFFFFFFFFFFFFFFFFFFFFFFFFFFFFFFFFF:FFFFFFFFFFFFFFFFFFFFFFFFFFFFFFFFFFFFF:FFFFFFFF,FFFFFFFF:FFFFFFFFFFFF:FFFFFFFFFFFFFFFFFFFFFFF:::FFFFFF:FFFFFF,FFFFF:FFFFFFF
@A00769:42:HV3CFDRXX:1:2101:28899:11960 2:N:0:TCCTGGTTGT+TGCCGGTCAG
GGACTACTAGGGTATCTAATCCTGTTTGCTACCCACACTTTCGAGCCTCAACGTCAGTTACAGTCCAGAAAGCCGCCTTCGCCACTGGTGTTCTTCCATATATCTACGCATTTCACCGCTACACATGGAGTTCCACTTTCCTCTACTGCACTCAAGTCATCCAGTTTCCAAAGCAATTCCTCAGTTGAGCTGAGGGCTTTCACTTCAGACTTAAATAACCGTCTGCGCTCGCTTTACGCCCAATAAATCCG
+
FFFFFFFFFFFFF:FFFFFFFFFFFFFFFFFFFFFFFFFFFFFFFFF:FFFFFFFFFFF:FFFFFFFFFFFFFFFFFFFFFFFFFFFFFFFFFFFFFFFFFFFFFFFFFFFFFFFFFFFFFFFFFFFFF,FFFFFFFFFFFFFFFFFFFFFFFFFFFF:FFFFFFFFFFFFFFFF:FFFFFFFFFFFFFF,FFFFFFFFFFFFFFFFFFFFFFFFFFFFFF:F::FFFFFFFFFFFF:FFFFFFF:FFF::
@A00769:42:HV3CFDRXX:1:2101:8015:12023 2:N:0:TCCTGGTTGT+TGCCGGTCAG
GGACTACGCGGGTATCTAATCCTGTTTGCTACCCACACTTTCGAGCCTCAACGTCAGTTACAGTCCAGAAAGCCGCCTTCGCCACTGGTGTTCTTCCATATATCTACGCATTTCACCGCTACACATGGAGTTCCACTTTCCTCTACTGCACTCAAGTCATCCAGTTTCCAAAGCAATTCCTCAGTTGAGCTGAGGGCTTTCACTTCAGACTTAAATAACCGTCTGCGCTCGCTTTACGCCCAATAAATCCG
+
FFFFFFFFFFFFFFFFFFFFFFFFFFFFFFFFFFFFFFFFFFFFFFFFFFFFFFFFFFFF:FFFFFFF:FFFFFFFFFFFFF:FFFFFFFFFFFFFFFFFFFFFFFFFFFFFF:FFFFFFFFFFFFFFFFFFFF:FFFFF,FFFFFFFFFFFFFFFFFFFFFFFFFFFFFFFFFFFFFFFFFFFFFFFFFFF:F:FFFFFF,FFFFFFFF:FFFFFFFFFFFFFFFF:FFFFFFFFFFFFFFF,F,FFF,,
@A00769:42:HV3CFDRXX:1:2101:17707:12054 2:N:0:TCCTGGTTGT+TGCCGGTCAG
GGACTACGAGGGTTTCTAATCCTGTTTGCTACCCACACTTTCGAGCCTCAACGTCAGTTACAGTCCAGAAAGCCGCCTTCGCCACTGGTGTTCTTCCATATATCTACGCATTTCACCGCTACACATGGAGTTCCACTTTCCTCTACTGCACTCAAGTCATCCAGTTTCCAAAGCAATTCCTCAGTTGAGCTGAGGGCTTTCACTTCAGACTTAAATAACCGTCTGCGCTCGCTTTACGCCCAATAAATCCG
+
FFFFFFF:FFFFF:FFFFFFFFFFFFFFFFFFFFFFFFFFFFF:FFFFFFFFFFFFFFF,FFFFFFFFFFFFFFFFFFFFFFFFFFFFFFFFF:FFFFFFFFFFFFFFFFFFFFFFFFFFFFFFFFFFFFFFFFFFFF,FFFFFFFFFFFFFFFFF:FFFFFFFFFFFFFFFFFFFFFFFFFFFFFFFFFF,FFFFFFFFFFFF,FFFFFFFF,FFFFFF:,FFFFFF:FFFFFF:FFFFFFFFFFFFFFF
@A00769:42:HV3CFDRXX:1:2101:22806:12085 2:N:0:TCCTGGTTGT+TGCCGGTCAG
GGACTACGAGGGTTTCTAATCCTGTTTGCTCCCCACGCTTTCGCGCATCAGCGTCAGTTATGTTCTAGCAGGTCGCCTTCGCAATGAGTATTCCTCTTGATCTCTACGGATTTTACCCCTACACCAAGAATTCCACCTACCTCTCCCATACTCTAGAATAACAGTTTCAAATGCAGTTCTATGGTTAAGCCATAGGATTTCACATCTGACTTGCTATCCCGCCTACGCGCTCTTTACGCCCAGTGATTCCG
+
FFFFFFFFFFFFFFFFFFFFFFFFFFFFFFFFFFFFFFFFFFFFFFFFFFFFFFFFFFFFFFFFFFFFFFFFFFFFFFFFFFF:FF:FFFFFFFFFF:FFFFFFFFFFFFFFFFFFFFFFFFFFFFFFFFFFFFFFFFFFFFFFFFFFFFFFFFFFFFFFF:FFFFFFFFFFFFFFFFFFFF:FFFFFFF:FFFFFFFFFFFFFFFFFFFFFFFFFFFF:FFFFFFFFFFFFFFFFF,FFFF:,FFFFF::
@A00769:42:HV3CFDRXX:1:2101:22797:12101 2:N:0:TCCTGGTTGT+TGCCGGTCAG
GGACTACGAGGGTTTCTAATCCTGTTTGCTCCCCACGCTTTCGCGCATCAGCGTCAGTTATGTTCTAGCAGGTCGCCTTCGCAATGAGTATTCCTCTTGATCTCTACGGATTTTACCCCTACACCAAGAATTCCACCTACCTCTCCCATACTCTAGAATAACAGTTTCAAATGCAGTTCTATGTTTAAGCCATAGGATTTCACATCTGACTTGCTATCCCGCCTACGCGCTCTTTACGCCCAGTGATTCCG
+
FFFFFFF:FFFFFFFFFFFFFFFFFFF,FFF:FFFFFFFF::FF:FF:FF,FF:FFF:FFF:FFF:FFFFF:FFFFFFFF:FFFF:FF,FF:,:FFF,FFFFFF,F:FFF,F,FFF,FFFFFFF,FFFFFF::,F:F,FF,,F:F:,F::,FFF:,FF,FFFFF:FF:FFF::FFFF,:FFF:::FFF::,F,F,,FF,F,F,FFF,FF,F,,F:F:FFF,F,,F,,F,::FF,FF:,F,FFF:,FFF:F,
@A00769:42:HV3CFDRXX:1:2101:3278:12211 2:N:0:TCCTGGTTGT+TGCCGGTCAG
GGACTACCGGGGTATCTAATCCTGTTTGCTCCCCACGCTTTCGCGCATCAGCGTCAGTTATGTTCTAGCAGGTCGCCTTCGCAATGAGTATTCCTCTTGATCTCTACGGATTTTACCCCTACACCAAGAATTCCACCTACCTCTCCCATACTCTAGAATAACAGTTTCAAATGCAGTTCTATGGTTAAGCCATAGGATTCCACATCTGACTTGCTATCCCGCCTACGCGCTCTTTACGCCCAGTGATTCCG
+
FFFFFFFFFFFFFFFFFFFFFFFFFFFFFFFFFFFFFFFFFFFFFFFFFFFFFFFFFFFFFFFFFFFFFFFFFFFFFFFFFFFFFFFFFFFFFFFFFFFFFFFFFFFFFFFFFFFF:FFFFFFFFFFFFFFFFFFFFFFFFFFFFFFFFFFFFFFFFFFFFFFFFFFFFFFFFFFFFFFFFFF,FFFFFF,FFFFFFFFFFFFFFF:FFFFFF:FFFFFFFFFFFFFFFFFFFFF:F:FFFFFFFF:FFFF
@A00769:42:HV3CFDRXX:1:2101:20166:12242 2:N:0:TCCTGGTTGT+TGCCGGTCAG
GGACTACTAGGGTATCTAATCCTATTTGCTCCCCACGCTTTCGTGCCTGAGCGTCAGTTTCAGTCCAGGCGGCCGCCTTCGCCACTGGTGTTCTTCCATATCTCTACGCATTTTACCGCTACACATGGAGTTCCGCCGCCCTCTCCTGTACTCAAGTTCTCCAGTCTCATCAGCCAACAGAAGTTAAGCTTCTGCCTTTCACTCATGACTTGAAGAACCGCATGCTCACCCTTTACGCCCAATCATTCCGG
+
FFFFFFFFFFFFFFFFFFFFFFFFFFFFFFFFFFFFFFFFFFFFFFFFFFFFFFF:FFFFFFFFFFFFFFFFFFFFFFFFFFFFFFFFFFFFFFFFFFFFFFFFFFFFFFFFFFFFFFFFFFFFFFFFFFFFFFFFFFFFFFFFFFFFFFFFFFFFFFFFFFFFFFFFFFFFFFFFFFFF:FFFFFFFFFFFFFFFFFFFFFFFFFFFFFFFFFF:FF:FF:F::FF:FFFF,FFFF:FFFFF:,FFFFF,
@A00769:42:HV3CFDRXX:1:2101:22417:12258 2:N:0:TCCTGGTTGT+TGCCGGTCAG
GGACTACGAGGGTATCTAATCCTATTTGCTCCCCACGCTCTCGTGCCTGAGCGTCAGTTTCAGTCCAGGCGGCCGCCTTCGCCACTGGTGTTCTTCCATATCTCTACGCATTTTACCGCTACACATGGAGTTCCGCCGCCCTCTCCTGTACTCAAGTTCTCCAGTCTCATCAGCCAACAGAAGCTAAGCTTCTGCCTGTCACTCATGACTGGAAGAACCGCCTGATCGCCCGTTACGCCCAGTCTGTCCGG
+
FFFFFFFFFFFFFFFFFFFFFF:FFFFFFFFFFFF:FF:FFFFF:FFFFFFFFF,FFF,:FFFFFFFFFFFFFFFFFF:FFFFFFFFFFFF:FF,F:FFFFFF:FFFFFFFFFFFFFFFF:FFFFFFFF:FF,F:FFFF,F::,FFFFFF,FFFFFFF:FFFFF,FFFF:FFFFFFFFFFFFFFF,FFFFFFF:::F,FF,FFF:,F,:F,:,,F,F:F:F,FF,,F,F:F,,,FFFF,:F,,:,,FF,FF
@A00769:42:HV3CFDRXX:1:2101:5050:12273 2:N:0:TCCTGGTTGT+TGCCGGTCAG
GGACTACGCGGGTATCTAATCCTGTTTGCTACCCACACTTTCGAGCCTCAACGTCAGTTACAGTCCAGAAAGCCGCCTTCGCCACTGGTGTTCTTCCATATATCTACGCATTTCACCGCTACACATGGAGTTCCACTTTCCTCTACTGCACTCAAGTCATCCAGTTTCCAAAGCAATTCCTCAGTTGAGCTGAGGGCTTTCACTTCAGACTTAAATAACCGTCTGCGCTCGCTTTACGCCCAATAAATCCG
+
FFFFFFFFFFFFFFFFFFFFFFFFFFFFFFFFFFFFFFFFFFFFFFFFFFFFFFFFFFFFFFFFFFFFFFFFFFFFFFFFFFFFFFFFFFFFFFFFFFFFFFFFFFFFF:FFFFFFFFFFFF:FFFFFFFFFFFFFFFFFFFFFFFFFFFFFFFFFFF:FFFFFFFFFFFFFFFFFF:FFFFFF:FFFF:FF::FFFFFFFFFF:FFFFFFF:FFFFFFF,:FF,FFFFF,FFFFFFFFFFFF,:FFFF,F
@A00769:42:HV3CFDRXX:1:2101:22905:12289 2:N:0:TACTGGTTGT+TGCCGGTCAG
GGACTACAAGGGTATCTAATCCTGTTTGCTACCCACACTTTCGAGCCTCAACGTCAGTTACAGTCCAGAAAGCCGCCTTCGCCACTGGTGTTCTTCCATATATCTACGCATTTCACCGCTACACATGGAGTTCCACTTTCCTCTACTGCACTCAAGTCATCCAGTTTCCAAAGCAATTCCTCAGTTGAGCTGAGGGCTTTCACTTCAGAATTAAATAACCGTCTGCGCTCGCTTACGCCCAATCAATCCGG
+
FFFFFFFFFFFFFFFFFFFFFFFFFF,FFFFF:FFFFFFFFFFF:F:FFFF,::,F:FFF:FFFF:FFFFF:FFFFFFFFFF:FFFF,F,FFFFFFFF,FFFFFFFFF:FFFF:F:F,FFFFFFF:FFFFF::FF:FF::FF:FFF:F,FFFFFF,:FF:::FF,FFFFFFF:FFFF,FFFFFFF::FF,FFFFFFFFFFFF:F,FFFF,F,FFFFFFFF,:F:,,F:FF,FF,FF,FFFFFF,F:,F,F,
@A00769:42:HV3CFDRXX:1:2101:25491:12289 2:N:0:TCCTGGTTGT+TGCCGGTCAG
GGACTACGGGGGTATCTAATCCTGTTTGCTACCCACACTTTCGAGCCTCAACGTCAGTTACAGTCCAGAAAGCCGCCTTCACCACTGGTGTTCTTCCATATATCTACGCATTTCACCGCTACACATGGAGTTCCACTTTCCTCTACTGCACTCAAGTCATCCAGTTTCCAAAGCAATTCCTCAGTTGAGCTGAGGGATTTCACTTCAGACTTAAATAACCGTCTGTGCTCGCTTTACGCCCAATAAATCCG
+
FFFFFF:FFFFFFFFFFFFFFFFFFFFFFFFFFFFFFFFFFFFFFFFFFFFFFFFFFFFFFFFFFFFFF,FFFFFFFFFFFFFFFFFFFFFFFFFFFFFFFFF:FFFFFFFFFFFFFFFFFFFFF:FFFFFFFFFFFFFFFFFFFFFFFF:FFFFF:FFFFFF:FFF,:FFFFFFFFFFFFFFFFFFFFFFFFF,F,FFFFF:F,FF,FFFF:F:FFFFF:,FF:F,:FFFFFFFFF,FFFFF::FFF:F,
@A00769:42:HV3CFDRXX:1:2101:6931:12399 2:N:0:TCCTGGTTGT+TGCCGGTCAG
GGACTACGCGGGTATCTAATCCTGTTTGCTCCCCACGCTTTCGCGCCTCAGTGTCAGTTACAGTCCAGTAAGCCGCCTTCGCCACTGGTGTTCCTCCTGATATCTACGCATTTCACCGCTACACCAGGAATTCCGCTTACCTCTCCTGCACTCCAGTTACACAGTTTCAAAAGCAGTCCCGGAGTTGAGCCCCGGGCTTTCACCTCTGACTTGCATCACCGTCGACGCTCCCTTTACACCCAGTAAATCCG
+
FFFFFFFFFFFFFFFFFFFFFFFFFFFFFFFFFFFFFFFFFFFFFFFFFFFFFFFFFFFFFFFFFFFFFFFFFFFFFFFFFFFFFFFFFFFFFFFFFFFFFFFFFFFFFFFFFFFFFFFFFFFFFFFFFFFFFFFFFFFFFFFFFFFFFFFFFFFFFFFFFFFFFFFFFFFFFF:FFFFFFFFFFFFFFFFFFFFFFFFFFFFFFFFFFFFFFFFFFFFFF:FFFFFFFFFFFFFF:FFFFFFFF:FFFF,
@A00769:42:HV3CFDRXX:1:2101:12454:12414 2:N:0:TCCTGGTTGT+TGCCGGTCAG
GGACTACAGGGGTTTCTAATACACATCTCCGAGCCTTACCGCGTCGGCTGACAC
+
FFFFFFFFFF:FFFFFF:::F:FFFFFFFFFFFFF,FFFFFFF,FF,FF:FFFF
@A00769:42:HV3CFDRXX:1:2101:13196:12446 2:N:0:TCCTGGTTGT+TGCCGGTCAG
GGACTACTAGGGTTTCTAATCCTGTTTGCTACCCACACTTTCGAGCCTCAACGTCAGTTACAGTCCAGAAAGCCGCCTTCGCCACTGGTGTTCTTCCATATATCTACGCATTTCACCGCTACACATGGAGTTCCACTTTCCTCTACTGCACTCAAGTCATCCAGTTTCCAAAGCAATTCCTCAGTTGAGCTGAGGGCTTTCACTTCAGACTTTAATAGCCGTCTGCGCTCGCTTTACGCCCAATAAATCCG
+
FFFFFFFFFFFFFFFFFFFFFFFFFFFFFFFFFFFFFFFFFFFF:FFFFFFFFFFFFFFFFFFFFFFFFFFFFFFFFFFFFFFFFFFF,FFFFF:FFFF,FFFFFFFFFFFFFFFFFFFFFFFFFF:FFFFFFFFFFFFF:FFFFFFFFFFFFFFFFFFFFFFFFFFFFFFFFFFFFFFFFFFFFF,:FFFF,FFF:FFFFFFFFFFFFFFFFF,FFF:F::FFFFFFFFFFFFFF:,FFF:F,FFFFFF:
@A00769:42:HV3CFDRXX:1:2101:16884:12446 2:N:0:TCCTGGTTGT+TGCCGGTCAG
GGACTACAAGGGTATCTAATCCTATTTGCCCCCCACGCTTTCGTGCCTGAGCGTCAGTTTCAGTCCAGGCGGCCGCCTTCGCCACTGGTGTTCTTCCATATCTCTACGCATTTTACCGCTACACATGGAGTTCCGCCGCCCTCTCCTGTACTCAAGTTCTCCAGTCTCATCAGCCAACAGAAGTTAAGCTTCTGCCTTTCACTCATGACTTGAAGAACCGCCTGATCTCCCTTTACGCCCAATCATTCCGG
+
FFFFFFFFFFFFFFFFFFFFFFFFFFFFFFFFFFFFFFFFFFFFFFFFFFFFFFFFFFFFFFFFFFFFFFFFFFFFFFFFFFFFFFFFFFFFFFFFFFFFFFFFFFFFFFFFFFFFFFFFFF:FFFFF:FFFFFFFFFFFFFFFFFFFFFFFFFFFFFFFFFFFFFFFFFFFFFFFFFF:FFFFF:FFFFFFFFFFFFFFFF:F:FFFFFFF:FF:F:::F,:,,FF:FFFFFFFF,FFFFFF:,F:FFF,
@A00769:42:HV3CFDRXX:1:2101:19651:12446 2:N:0:TCCTGGTTGT+TGCCGGTCAG
GGACTATGGGGGTATCTAATCCTGTTTGCTACCCACACTTTCGAGCCTCAACGTCAGTTACAGTCCAGAAAGCCGCCTTCGCCACTGGTGTTCTTCCATATATCTACGCATTTCACCGCTACACATGGAGTTCCACTTTCCTCTACTGCACTCAAGTCATCCAGTTTCCAAAGCAATTCCTCAGTTGAGCTGAGGGCTTTCACTTCAGACTTAAATAACCGTCTGCGCTCGCTTTACGCCCAATAAATCCG
+
FFFFFFFFFFFFFFFF::FFFFFFFFFF:FFFFFF::F:FFFFFFFFFF:FFFFFFFFF,FFF:FFF:FFFFFFFFF:FFFFFFFFF,FFFFFFFFFFF:FFFFFFFFFFFFFFFFFFFFFFFFFFF,FFFFFFFFFFFFFFFFFFFFFFFFFFFFFFFFFFF::FFFFFFF:FFFFFFFFF,FFFFFFFFF:FFFFFFFFFFF,FF,:FFFFFFF:FFF,,FF,F:FFFFFFF:FFFFFFF:,FFFFFF,
@A00769:42:HV3CFDRXX:1:2101:16161:12508 2:N:0:TCCTGGTTGT+TGCCGGTCAG
GGACTACCGGGGTATCTAATCCTGTTTGCTACCCACACTTTCGAGCCTCAACGTCAGTTACAGTCCAGAAAGCCGCCTTCGCCACTGGTGTTCTTCCATATATCTACGCATTTCACCGCTACACATGGAGTTCCACTTTCCTCTACTGCACTCAAGTCATCCAGTTTCCAAAGCAATTCCTCAGTTGAGCTGAGGGCTTTCACTTCAGACTTAAATAACCGTCTGCGCTCGCTTTACGCCCAATAAATCCG
+
FFFFFFFFFFFFFFFFFFFFFFFFFFFFFFFFFFFFFFFFFFFFFFFFFFFFFFFFFFFFFFFFFFFFFFFFFFFFFFFFFFFFFFFFFFFFFFFFFFFFFFFFFFFFFFFFFFFFFFFFFFFFFF:FFFFFFFFFFFFFFFFFFFFFFFFFFFFFFFFFFFFF:FFFFFFFFFFFFFFFFFFFFFFFFFFF:F:,FF:FFFFF,FFFFFFFFFFF:FFFF,FFFFFFFF,FF,FFFFFFFFF,FFFFFFF
@A00769:42:HV3CFDRXX:1:2101:28890:12571 2:N:0:TCCTGGTTGT+TGCCGGTCAG
GGACTACAGGGGTTTCTAATTACCGCGGCGGCTGGCAC
+
FFFFFFFFFFFFFFFFFFFFFFFFFFFFFFFFFFFFFF
@A00769:42:HV3CFDRXX:1:2101:32777:12602 2:N:0:TCCTGGTTGT+TGCCGGTCAG
GGACTACAGGGGTTTCTAATCCTGTTTGCTACCCACACTTTCGAGCCTCAACGTCAGTTACAGTCCAGAAAGCCGCCTTCGCCACTGGTGTTCTTCCATATATCTACGCATTTCACCGCTACACATGGAGTTCCACTTTCCTCTACTGCACTCAAGTCATCCAGTTTCCAAAGCAATTCCTCAGTTGAGCTGAGGGCTTTCACTTCAGACTTAAATAACCGTCTGCGCTCGCTTTACGCCCAATAAATCCG
+
:,F:FF,FFFFFFF,FFFFF:FFFFFF,:FF:F,FFFFF,F::FFFFF,FFF,FFFFF:F,FFFF,F:FFF:FF,FFFFF,F,FF,FFFFFFFFFFFFFFFFFFFF:FFFFFFFFFFFFFF:FFFFF,F:FFFFFFF:F:FFFFF,F,F:FFF:FFFFFFFFFF,FFFFFFF,FFF:F:FFFFF:FFFFFFFF:FFFFFFFFFFFFFFFFFFFFFFFF:FF:FFFFFFFFFFFFFFF,FFFFFFFFFFFFF
@A00769:42:HV3CFDRXX:1:2101:32786:12618 2:N:0:TCCTGGTTGT+TGCCGGTCAG
GGACTACAGGGGTTTCTAATCCTGTTTGCTACCCACACTTTCGAGCCTCAACGTCAGTTACAGTCCAGAAAGCCGCCTTCGCCACTGGTGTTCTTCCATATATCTACGCATTTCACCGCTACACATGGAGTTCCACTTTCCTCTACTGCACTCAAGTCATCCAGTTTCCAAAGCAATTCCTCAGTTGAGCTGAGGGCTTTCACTTCAGACTTAAATAACCGTCTGCGCTCGCTTTACGCCCAATAAATCCG
+
FFFFFFFFFFFFFFFFFFFFFFFFFFFFFFFFFFFFFFFFFFFFFFFFFFFFFFFFFFFFFFFFFFFF:FFFFFFFFFFFFFFFFFFFFFFFFFFFFFFFFFFFFFFFFFFFFFFFFFFFFFFFF:FFFFFFFFFFFFFFFFFFFFFFFFFFFFFFFFFFFFFFFFFF:FF:FFF:FFFFFFFFFFFFFFFFFFFFFFFFFFFFFFFFFFFFFFFFFFFF,:FF,F:FFF:FF:FFF,F:FFFFF:FFFFF
@A00769:42:HV3CFDRXX:1:2101:17173:12696 2:N:0:TCCTGGTTGT+TGCCGGTCAG
GGACTACAAGGGTATCTAATCCTATTTGCCCCCCACGCTTTCGTGCCTGAGCGTCAGTTTCAGTCCAGGCGGCCGCCTTCGCCACTGGTGTTCTTCCATATCTCTACGCATTTTACCGCTACACATGGAGTTCCGCCGCCCTCTCCTGTACTCAAGTTCTCCAGTCTCATCAGCCAACAGAAGTTAAGCTTCTGCCTTTCACTCATGACTTGAAGAACCGCCTGCTCTCCCTTTACGCCCAATCATTCCGG
+
FFFFFFFFFFFFFFFFFFFFFFFFFFFFFFFFFFFFFFFFFFFFFFFFFFFFFFFFFFFFFFFFFFFFFFFFFFFFFFFFFFFFFFFFFFFFFFFFFFFFFFFFFFFFFFFFFFFFFFFFFFFFFFFFFFFFFFFFFFFFFFFFFFFFFFFFFFFFFFFFFFFFFFFFFFFFFFFFFFFFFFF:FFFFFFFFFFFFFFFFFFFFFFFFFFFFFFF:FFFFF,FF:FF:F,FFFFFFF:FFFFFF:FFF,F,
@A00769:42:HV3CFDRXX:1:2101:10031:12915 2:N:0:TCCTGGTTGT+TGCCGGTCAG
GGACTACGAGGGTTTCTAATCCTGTTTGCTACCCACACTTTCGAGCCTCAACGTCAGTTACAGTCCAGAAAGCCGCCTTCGCCACTGGTGTTCTTCCATATATCTACGCATTTCACCGCTACACATGGAGTTCCACTTTCCTCTACTGCACTCAAGTCATCCAGTTTCCAAAGCAATTCCTCAGTTGAGCTGAGGGCTTTCACTTCAGACCTAAATAACCGTCTGCGCTCGCTTTACGCCCAATAAATCCG
+
FFFFFFFFFFFFFFFFFFFFFFFFFFFFFFFFFFFFFFFFFFFFFFFFFFFFFFFFFFFFFFFFFFFFFFFFFFFFFFFFFFFFFFFFFFFFFFFFFFFFFFFFF:FFFFFFFFFFFFFFFFFFFFFFFFFFF:FFFFFFFFFFFFFFF:FFFFFFFFFF:FFFFFFFFFFFFFFFFFFFFFFFFFF:FFFFFFFFFFFFF:FFFFFFFFFFFFFFFFFF,,FFFFF:FF:FFFFFF:FFFFF,FFFFFFF
@A00769:42:HV3CFDRXX:1:2101:6894:12962 2:N:0:TCCTGGTTGT+TGCCGGTCAG
GGACTACAAGGGTTTCTAATCCTATTTGCTCCCCACGCTCTCGTGCCTGAGCGTCAGTTTCAGTCCAGGCGGCCGCCTTCGCCACTGGTGTTCTTCCATATCTCTACGCATTTTACCGCTGCACATGGAGTTCCGCCGCCCTCTCCTGTACTCAAGTTCTCCGGTCTCATCAGCCAACAGAAGTTAAGCTTCTGCCTTTCACTCATGACTTGAAGAACCGCCTGATCACCCTTTACGCCCAATCATTCCGG
+
FFFF:FFFFFFFFF:FFFFFFFFFFFFFFFFFFFFFFFFFFFFFFFFFFFFFFFFFFFFFFFFFFFFFFFFFFFFFFFFFFFFFFFFFFF:FFFFFFFFFFFFF:FFFFFFFFFFFFFFFFF,FFFFFFFFFFFFFFFFFFFFFFFFFFFFFFFFFFFFFFFFFFFFF,FFFFFF,FFFF:FFFFFF:FFFFF:F:FFFF:FFFFFFFFFFFFFF:FFFFF,F:,,FFFFFFFFFFFFFFFFF:,FFF,F,
@A00769:42:HV3CFDRXX:1:2101:16631:12978 2:N:0:TCCTGGTTGT+TGCCGGTCAG
GGACTACGAGGGTATCTAATCCTGTTTGCTACCCACACTTTCGAGCCTCAACGTCAGTTACAGTCCAGAAAGCCGCCTTCGCCACTGGTGTTCTTCCATATATCTACGCATTTCACCGCTACACATGGAGTTCCACTTTCCTCTACTGCACTCAAGTCATCCAGTTTCCAAAGCAATTCCTCAGTTGAGCTGAGGGCTTTCACTTCAGACTTAAATAACCGTCTGCGCTCGCTTTACGCCCAATAAATCCG
+
FFFFFFFFFFFFFFFF,FFFFFFF:FFFFFFFFFFFFFFFFFF:FFFFFFFFFFFFFFFFFFFFFFFFFFFFFFFFFFFFFFFFFFFFFFFFFFFFFFFFFF:FF:FFF:FF:FFFFFFFFFFFFFF:FFFF:FFFF,FF,FF,FFFFFFFFFFFFFFFFFFFFFFFFFFFFFFF::FFFFFFF,FFFFFFFFFFFFF:FF:FFFFFFFFFFFFFFFFFF:,FFF,FFFFF:FFF:FFFFF:F:FFFFFFF
@A00769:42:HV3CFDRXX:1:2101:26865:12978 2:N:0:TCCTGGTTGT+TGCCGGTCAG
GGACTACTGGGGTTTCTAATTACCGCGGCGGCTGACAC
+
FFFFFFFFFFFFFFFFFFFFFFFFFFFFFFFFFFFFFF
@A00769:42:HV3CFDRXX:1:2101:2627:12994 2:N:0:TCCTGGTTGT+TGCCGGTCAG
GGACTACTCGGGTTTCTAATCCTGTTTGCTACCCACACTTTCGAGCCTCAACGTCAGTTACAGTCCAGAAAGCCGCCTTCGCCACTGGTGTTCTTCCATATATCTACGCATTTCACCGCTACACATGGAGTTCCACTTTCCTCTACTGCACTCAAGTCATCCAGTTTCCAAAGCAATTCCTCAGTTGAGCTGAGGGCTTTCACTTCAGACTTAAATAACCGTCTGCGCTCGCTTTACGCCCAATAAATCCG
+
FFFFFFFFFFFFFFFFFFFFFFFFFFFFFFFFFFFFFFFFFFF:FFFFFF,FFFFFFFFFFFFFFFFFFFFFFFFFFFFFFFFFFFFFFFFFFFFFFFFFFFFFFFFFFFFFFFFFFFFFFFFFFFFFFFFFFFFF:FFFFFFFFFFFF:FFFFFFFFFFFFFFFFFFFFFFFFFFFFFF:FFFFF,FFFFFFFFFFFFFFFFF,FFFF,FFFF:F:F,F:,FF:::FFFFFFFFFF:FF:FF:FFFFF,F
@A00769:42:HV3CFDRXX:1:2101:17345:12994 2:N:0:TCCTGGTTGT+TGCCGGTCAG
GGACTACCAGGGTATCTAATCCTATTTGCTCCCCACGCTTTCGTGCCTCAGCGTCAGTAACAGGCCAGGCGGCCGCCTTCGCCACTGGTGTTCTTCCATATATCTACGCATTTTACCGCTACACATGGAGTTCCACCGCCCTCTCCTGCTCTCTAGCCCGCCAGTTTCCAGAGCCTGTACCGGTTGAGCCGGTACCTTTCACTCCAGACTTAGCAGGCCGCCTACGCACCCTTTACGCCCAATCATTCCGG
+
FFFFFFFFFFFFF:FFFFFFFFF,FFFFFFFFFFFFFFFFFFFF:FFFFFFF:FFFFFFFFFFFFFFFFFFFFFFFFFFFFFFFFFFFFFFFFFFFFFFFF:FFF:FFFFFFFFFFFFFFFFFFFFF:F:FFFF:FFFFFFFFFFFFFFFFFFFFFFFFFFFFFFFFFFFFFFFFFFFFFFFFFFF,FFFFFFFFFFFFFFFFFFFFFFFFFFFFFFFFFFFF,F,F:FFFFFFFFFFFFFFFF:FFF:F,
@A00769:42:HV3CFDRXX:1:2101:1787:13041 2:N:0:TCCTGGTTGT+TGCCGGTCAG
GGACTACGGGGGTATCTAATCCTATTTGCTCCCCACGCTTTCGTGCCTGAGCGTCAGTTTCAGTCCAGGCGGCCGCCTTCGCCACTGGTGTTCTTCCATATCTCTACGCATTTTACCGCTACACATGGAGTTCCGCCGCCCTCTCCTGTACTCAAGTTCTCCAGTCTCATCAGCCAACAGAAGTTAAGCTTCTGCCTTTCACTCATGACTTGAAGAACCGCCTGATCACCCTTTACGCCCAATCATTCCGG
+
FFFFFFFFFFFFFFFFFFFFFFFFFFFFFFFFFFFFFFFFFFFFFFFFFFFFFFFFFFFFFFFFFFFFFFFFFFFFFFFFFFFFFFFFFFFFFFFFFFFFFFFFFFFFFFFFFFFFFFFFFFFFFFFFFFFFFF:FFFFFFFFFFFFFFFFFFFFFFFFFFFFFFFFFFFFFFFFFFFFFFFFFFFFFFFFFFFFFFFFFFF:F:FFF:FF:FFFF:FFFF,F:,FFFFFFF:F:F,F,FFFF:,FFF,F,
@A00769:42:HV3CFDRXX:1:2101:30445:13103 2:N:0:TCCTGGTTGT+TGCCGGTCAG
GGACTACTAGGGTTTCTAATTACCGCGGCTGCTGACAC
+
FFFFFFFFFFFFFFFFF:FFFFFFFFFFFFFFFFFF:F
@A00769:42:HV3CFDRXX:1:2101:14136:13135 2:N:0:TCCTGGTTGT+GGCCGGTCAG
GGACGACGAGGCTAGCTAAACCTGGTAGCTCGGCATGCTTTCGCTCCTAAGCGTCAGTTGCACACGACAGAGCCGCAGTCGCCACGGGTGTGCTTCCGAAAAGCAACGCAATCCACCGCGCCACAAGGACTACGACTCACCACATCTGACGTCAAGAGCTGCAGTGTCTGATGCACTAAGCCGCTACAGACGCAGGCGATCACAGCCGACTAAGTGAACCGCCTGGACGCGCTGGGCGCCCCAGACGTCCG
+
,FF,,,,,FFF,,,,,FF,,F,,,F,,:,,,,,F,F,F:,FFF,,FFF,,,F,FFFF:,,:F,,,,,,FFFF:F:,,,FF:F:FF:,:,F,,F,,:F,,,,,FF,:F,F,,:FF,FF,F:,:FFF,:FF,,FF,FF,F,F,,F,FF::,,,,F:,:,FFF,F,:,FF:F:,,F,FF,:,,,,,,,,,F:,:,,,,:F,:,F,FF,,,F,,,:,:FF:,,F,:F,,,,,,,FF,,F,,:,,F,,,,:,,:,:
@A00769:42:HV3CFDRXX:1:2101:30246:13166 2:N:0:TCCTGGTTGT+TGCCGGTCAG
GGACTACGAGGGTTTCTAATCCTGTTTGCTCCCCACGCTTTCGCGCCTCAGCGTCAGTTACTGTCCGGCAATCCGCCTTCGCCACTGGTGTTCCTCCGTATATCTACGCATTTCACCGCTACACACGGAATTCCGATTGCCTCTCCAGCACTCAAGAAAAACAGTTTCAAATGCAGGCCACAGGTTGAGCCCGTGGTTTTCACATCTGACTTGCTTCCCCGCCTACACGCCCTTTACACCCAGTAAATCCG
+
FFFFFFFFFFFFFFFFFFFFFFFFFFFFFFFFFFFFFFFFFFFFFFFFFFFFFFFFFFFFFFFFF:FFFFFFFFFFFFFFFFFFFFFFFFFFFFFFFFFFFFFFFFFFFFFFFFFFFFFFFFFFFFFFF:FFFFFFFFFFFFFFFFFFFFFFFFFFFFF:FFFFF:FFFFFFFFFFFFF:FFFFFFFFFFFFF:F:FFFFFFFFFFFFFFFFFFF:FFFFFFFFFFFFFFFFFFFFFFFFFFFF:FFFFFF
@A00769:42:HV3CFDRXX:1:2101:31747:13197 2:N:0:TCCTGGTTGT+TGCCGGTCAG
GGACTACTAGGGTATCTAATCCTGTTTGCTACCCACACTTTCGAGCCTCAACGTCAGTTACAGTCCAGAAAGCCGCCTTCGCCACTGGTGTTCTTCCATATATCTACGCATTTCACCGCTACACATGGAGTTCCACTTTCCTCTACTGCACTCAAGTCATCCAGTTTCCAAAGCAATTCCTCAGTTGAGCTGAGGGCTTTCACTTCAGACTTAAATAACCGTCTGCGCTCGCTTTACGCCCAATAAATCCG
+
FFFFFFFFFFFF:FFFFF:FFFFFFFFFFFFFFFFFFFFFFFFFFFFFFFFFFFFFFFFFFFFFFFFF:FFFFFFFFFFFFFFFFFFFFFFFFFFFFFFFFFFFFFFFFFFF:FFFFFFFFFFFFFFF:FFFFFFFFFFFFFFFFFFFFFFFFFFFFFFFFFFFFFFFFF:FFFF,FFFFFFFFFFFFFFFF:F:FFFFFFFFFFFFF:F:FF,FF::FF,,:::FFFFFFFFFF:F:FFFFFFF:FFF:F
@A00769:42:HV3CFDRXX:1:2101:27941:13244 2:N:0:TCCTGGTTGT+TGCCGGTCAG
GGACTACCCGGGTTTCTAATCCTGTTTGCTACCCACACTTTCGAGCCTCAACGTCAGTTACAGTCCAGAAAGCCGCCTTCGCCACTGGTGTTCTTCCATATATCTACGCATTTCACCGCTACACATAGAGTTCCACTTTCCTCTACTGCACTCAAGTCATCCAGTTTCCAAAGCAATTCCTCAGTTGAGCTGAGGGCTTTCACTTCAGACTTAAATAACCGACTGCGCTCGCTTTACGCCCAATAAATCCG
+
FFFF:FFFFFFFFFFFFFFFFFFFFFFFFFFFFFFF:FFFFFFFFFFFFFFFFFFFF:FFFF,FFFFFFFFFFFFFFFFFFFFFFFFFFFFF:FFFFFFFFFFFFFFFFFFFFFFFF:FFFFFFFFFFFFFFFFFFFFFFFFFFFFFFFFF:FFFFFF,FFFFFFFFFFFFFFFFFFFFFFFFFFFFF:FFFFFFFFFFFFFFFFFF::FFFF:F:F:FF:,::F:F:FF,FFFF:F,FFFFFFFFFFFFF
@A00769:42:HV3CFDRXX:1:2101:28049:13244 2:N:0:TCCTGGTTGT+TGCCGGTCAG
GGACTACGCGGGTTTCTAATCCTGTTTGCTCCCCACGCTTTCGTGCATGAGCGTCAGTGTTATCCCAGGGGGCTGCCTTCGCCATCGGTATTCCTCCACATCTCTACGCATTTCACTGCTACACGTGGAATTCTACCCCCCTCTGACACACTCTAGCCGTGCAGTCACCAATGCAATTCCCAGGTTAAGCCCGGGGATTTCACATCGGTCTTGCACAACCGCCTGCGCACGCTTTACGCCCAGTAATTCCG
+
FFFFFFFFFFFFFFFFFFFFFFFFFFFFFFFFFFFFFFFFFFFFFFFFFFFFFFFFFFFFFFFFFFFFFFFFFFFFFFFFFFFFFFFFFFFFFFFFFFFFFFFFFFFFFFFFFFFFFFFFFFFFFFFFFFFFFFFFFFFFFFFFFFFFFFFFFFF:FFFFFFFFFFFFFFFFFFFFFFFFFFFFFFF:FFFFFFFFFFFFFFFFFFFFFF:FFFFFFFFFFFFFFFFFFFFFFFFFFFFFFFFFFFFFFF,
@A00769:42:HV3CFDRXX:1:2101:12879:13275 2:N:0:TCCTGGTTGT+TGCCGGTCAG
AGACTACCGGGGTTTCTAATGCCCGTAGACTTAGCAAACAGGGTTCCCTTCCTTGCTCCTTTTTACTGTCTGGGTTGTCTTTGTTGTTACCGCGGCTGCTGGCAC
+
FFFFFFFFFFFFFFFFFFFFFFFFFFFFFFFFFFFFF:FFFFFFFFFFFFFFFFFFFFFF,FFFFFFFFFFFFFFFFFFFFFFFFFFFFFFFFFFFFFFFFFFFF
@A00769:42:HV3CFDRXX:1:2101:28248:13275 2:N:0:TCCTGGTTGT+TGCCGGTCAG
GGGGGGGCGGGGGGGGGGGGACAGTGAGGGGCACGCCCAAAGGGGCCAACCAGAAGGAAAAAGCCCAACGGCCAAACAGAGACCAAGGAGGTGGGGGGGGGGAGAGAGAAGAAAAACACTGCACACCGCAAGCCCGGCAAGACGCCCCCCCAGCAAGCCGCCCCCCCCCCCCCCCCCGCCCCCCCACGGAGCAGGGCAGAGGCACACCGCCCCGCGCAACGCCACCCACCCCCCACGCCCCCACTAGAGCG
+
FFFFFFF,,,,F:F:F,F:,,,,,,,,,,,,,,,,,,:,,,,,,:,,,,,,,,,,,,,,,,,,,,:,,,,,,,,,,,,,,,,,,:,,,,F,,,,,,,::,,,,,:,,,,,,,:,,:,,,,,,,,:,,,,,,,,,,,,,,,,,:,,,F:,,F:,,,,,,F,:,F,F,F,::::F::F:,,,,,FF,,,,,,,,,,,,,,:,,,,,,,,,,::,,,F,F,,:,FF,F,:,,,:::,,:,,,,,F,:,,,F,F,
@A00769:42:HV3CFDRXX:1:2101:4833:13369 2:N:0:TCCTGGTTGT+TGCCGGTCAG
GGACTACGCGGGTATCTAATCCTGTTTGCTACCCACACTTTCGAGCCTCAACGTCAGTTACAGTCCAGAAAGCCGCCTTCGCCACTGGTGTTCTTCCATATATCTACGCATTTCACCGCTACACATGGAGTTCCACTTTCCTCTACTGCACTCAAGTCATCCAGTTTCCAAAGCAATTCCTCAGTTGAGCTGAGGGCTTTCACTTCAGACTTAAATAACCGTCTGCGCTCGCTTTACGCCCAATAAATCCG
+
FFFFFFFFFFFFFFFFFFFFFFFFFFFFFFFFFFFFFFFFFFFFFFFFFFFFFFFFFFFFFFFFFFFFFFFFFFFFFFFFFFFFFFFFFFFFFFFFFFFFFFFFFFFFFFFFFFFFFFFFFFFFFFFFFFFFFFFFF:FFFFFFFFFFFFFFF:FFFFFFFFFFF:FFFFFFFFF,FFFFFFFFFFFFFFFF,FFFFFFFFFFFFFFFFF:FFFFFF,,F:,F:FFFFF::F:FFFFFFFFFF:F:FFFFF
@A00769:42:HV3CFDRXX:1:2101:29460:13401 2:N:0:TCCTGGTTGT+TGCCGGTCAG
GGACTACTAGGGTATCTAATGAGAACTGCCAAAAAGAAAGATTTCTGATTGTTCAGTGATTACTATAATCACCTCTGATCTGACAGAGTTAAAAATAAGAATTACCGCGGCGGCTGACAC
+
FFFFFFFFFFFFFFFFFFFFFFFFFFFFFFFFFFFFFFFFFFFFFFFFFFFFFFFFFFFFFFFFFFFFFFFFFFFFFFFFFFFFFFFFFFFFFFFFFFFFFFFFFFFFFFFFFFFFFFFF
@A00769:42:HV3CFDRXX:1:2101:2446:13432 2:N:0:TCCTGGTTGT+TGCCGGTCAG
GGACTACTGGGGTTTCTAATCCTGTTTGCTACCCACACTTTCGAGCCTCAACGTCAGTTACAGTCCAGAAAGCCGCCTTCGCCACTGGTGTTCTTCCATATATCTACGCATTTCACCGCTACACATGGAGTTCCACTTTCCTCTACTGCACTCAAGTCATCCAGTTTCCAAAGCAATTCCTCAGTTGAGCTGAGGGCTTTCACTTCAGACTTAAACAACCGTCTGCGCTCGCTTTACGCCCAATAAAACCG
+
FF:FFFFFFFFFF:FFFFFFFFFFFFFFFFFFFFFF:FFFFFFFFFFFFFFFFFFFFFFFFFFFFFFFFFFFFFFFFFFFFFFFFFF:FFFFFFFFF,FFFFFFFFFFFFFFFFFFFFFF:FFFFFFFFFFFFF:FFFFFFFFFFFFFF,FFFFFF:FFFFFFFF:FFFFFF:FFFFFFFFFF:FF,FFFFFFF,FFFFFFFFFFFFF,FFFF:FFF,,F,:F,:FFFFF::F,FF,::F,,,::F,,:F:
@A00769:42:HV3CFDRXX:1:2101:6677:13432 2:N:0:TCCTGGTTGT+TGCCGGTCAG
GGACTACAAGGGTATCTAATCCTGTTTGCTACCCACACTTTCGAGCCTCAACGTCAGTTACAGTCCAGAAAGCCGCCTTCGCCACTGGTGTTCTTCCATATATCTACGCATTTCACCGCTACACATGGAGTTCCACTTTCCTCTACTGCACTCAGGTCATCCAGTTTCCAAAGCAATTCCTCAGTTGAGCTGAGGGCTTTCACTTCAGACTTAAATAACCGTCTGCGCTCGCTTTACGCCCAATAAATCCG
+
FFFFFFFFFFFFF:FFFFFFFFFFFFFFFFFFFFF:FFFFFFFFFFFFFFFFF:FFFFFFFFFFFFFFFFFFFFFFFFFFFFFFFFFFFFFFFFFFFFFFFFFFFFFFFFFFFFFFFFFFFFFFFFFFFFFFFFFFFFFFFFFFFFFFFFFFFFFFFFFFFFFFFFFFFFFFFFFFF:FFFF,F:FFFFFFFFFFFFFFFF:FF,FF,FFFFFFFF:FFF,,FF:F,:FF,FFF:FFFFFFFFFFF:FF:F
@A00769:42:HV3CFDRXX:1:2101:19063:13432 2:N:0:TCCTGGTTGT+TGCCGGTCAG
GGACTACCAGGGTATCTAATCCTGTTTGCTACCCACACTTTCGAGCCTCAACGTCAGTTACAGTCCAGAAAGCCGCCTTCGCCACTGGTGTTCTTCCATATATCTACGCATTTCACCGCTACACATGGAGTTCCACTTTCCTCTACTGCACTCAAGTCATCCAGTTTCCAAAGCAATTCCTCAGTTGAGATGAGGGCTTTAACTTCAGACTTAGATAAACGGCTGCGCTCGCTGTACGCCCAAGATATGCG
+
FFFFFFF:FFFFFFFFFFFFFF,::FFFFFF,:,FFFFFFFF:FFF,F:F,FF:FF:FFFFFF,FFF,FFF,:FFFF,FFFF:F:FFF,F::FF::F:::FFFFF:F,:,,FFF,FF:,:FF:FFF:F,FF:FF,FF,F,,::::FFFFF,,FF:FF,FFFF:,FFF:FFFFF:FFFFF,:FFF,,,,F,,FF:,FF,::,:,F,,FF:,:,F,::F,:FF,,,,:F,FFF,:,F:FF:,:,F,,::F,FF
@A00769:42:HV3CFDRXX:1:2101:6189:13463 2:N:0:TCCTGGTTGT+TGCCGGTCAG
GGACTACCCGGGTATCTAATCCTGTTTGCTACCCACACTTTCGAGCCTCAACGTCAGTTACAGTCCAGAAAGCCGCCTTCGCCACTGGTGTTCTTCCATATATCTACGAATTTCACCGCTACACATGGAGTTCCACTTTCCTCTACTGCACTCAAGTCATCCAGTTTCCAAAGCAATTCCTCAGTTGAGCTGAGGGCTTTCACTTCAGACTTAAATAACCGTCTGCGCTCGCTGTACGCCCAAGAAATCCG
+
F:FFF:FFFFFFFF:FFFFFFFFFFFFFFFFFFFFF:F:F:FFF:FFFF::FFFFFFFFFFFFFFFFFFFF,FFF:FFFFFFFFFFFFF:FFFFFFFFFFFFFFFFF,,F,FF:FFFFF:,:FFFFFFFFFFFFFFFFFFFFFFFFFFFFFFFFFFFFFFFFF:FFFFFFFFFFFFFFF:FFFF,:F:FFFFF,FFF:FFFFFFF:FFFFFFFF,FFFFF,,FFFF:FFF,FF,FFFFF:FF,,FFFFFFF
@A00769:42:HV3CFDRXX:1:2101:6036:13510 2:N:0:TCCTGGTTGT+TGCCGGTCAG
GGACTACGAGGGTTTCTAATCCTGTTTACTCCCCACGCTTTCGAGCCTCAGTGTCAGTTACAGGCCAGAGAGCCGCTTTCGCCACCGGTGTTCCTCCATATATCTACGCATTTCACCGCTACACATGGGATTCCACTCTCCTCTCCTGCACTCAAGTCTACCAGTTTCCAATGCATACAATGGTTGAGCCACTGCCTTTTACACCAGACTTAATAAACCACATGCGCTCGCTTTACGCCCAATAAATCCGG
+
FFFFFFFFFFFFFFFFFFFFFFFFFFFFFFFFFFFFFFFFFFFFFFFFFFFFFFFFFFFFFFFFFFFFFFFFFFFFFFFFFFFFFFFFFFFFFFFFFFFFFFFFFFFFFFFFFFFFFFFFFFFFFFFFFFFF:FFFFFFFFFFFFFFFFFFFFFFFFFFFFFFFFFFFFFFFFFFFFFFFFFFFFFF,FFFFFFFFFFFFFF:FF:F:FFF,FF,FFFFF:,FF::F:F,FF,FFF:FFFFFFF,FFFF:,
@A00769:42:HV3CFDRXX:1:2101:29206:13589 2:N:0:TCCTGGTTGT+TGCCGGTCAG
GGACTACCAGGGTGGCAAATACGGTTTGGTGCCCACGCATTCGCGGCTCAGTGTAGGGTGCAGACCAGGAAGCCGCCATGGCCACGGGGGTTGGGCCCTATCTCTACGCGGTTCAACGCTGCACGAGGAGTTCCAGTATCCTCGCCGGCCCTGGAGTCGTCCCGGTGGGAAGGCGGGTCTGAAGGTGGGGGCGGGGGTGTGGCGGGGGGCTTGAGAGGGCGACGTCGCGCGCGGGGGGGCGGGGCAGGGCG
+
FF,,,F,,::FF,,,:F,F,,:,::,,:,,,,:FF,,:,,F,,,F,:,:,,,,,,,,,F:,,F,,,:,F,,:,::,:,:,,,,F,,,F,F,F,,,,,,,,,:F,,,::,,,,:,,,:F,,,,::,,FF,,,:,,,,F,F,:,,,,,,:,,,,,,,,,,,,,,,:,,:,,,,,,,,:,,:,,,F,F,F,F:,:,,F,,:,F,:,,,,F,,,,F,,,,,,,,:,,,F:,,,,:,:,,,,:,,,,:,:,,,F,F
@A00769:42:HV3CFDRXX:1:2101:3974:13604 2:N:0:TCCTGGTTGT+TGCCGGTCAG
GGACTACTCGGGTTTCTAATCCTGTTTGCTACCCACACTTTCGAGCCTCAACGTCAGTTACAGTCCAGAAAGCCGCCTTCGCCACTGGTGTTCTTCCATATATCTACGCATTTCACCGCTACACATGGGGTTCCACTTTCCTCTACTGCACTCAAGTCATCCAGTTTCCAAAGCAATTCCTCAGTTGAGCTGAGGGCTTTCACTACAGACTTAAATAACCGACTGCGCTCGCTTTACGCCCAATAAATCCG
+
FFFFFFFFFFFFFFFFFFFFFFFFFFFFFFFFFFFFFFFFFFFF:FFFFFFFFFFFFFFFFFFFFFFFFFFFF:FFFFFFFFF:FFFFFFFFFFFFFFF:FFFFF:FFFFFF,FFFFFFFFFFF:FFF,FFFFFFFFFFFFFFFFFFFFFFFFFFFFFFFFF,FF,FFFFFFFFFFFFFF:FFFFF,FFFFF:F::FFFFFFF,,FFFFFF::FFFFFFF:,FF,FFFFFFFF,FFFFFFFFF,FFFFFFF
@A00769:42:HV3CFDRXX:1:2101:27199:13620 2:N:0:TCCTGGTTGT+TGCCGGTCAG
GGACTACGGGGGTTTCTAATCCTGTTTGCTACCCACGCTTTCGCGCCTCAGTGTCAGTATTGGTCCAGGAAGCTGCCTTCGCCATTGATGTTCCTCCACATATCTACGCATTTCACCGCTACATGTGGAATCCCGCTTCCCTCTACCATACTCTAGTGAGGCAGTATTGAATGCCATTCCCAGGTTGAGCCCGGGGATTTCACATCCAACTTACCAAACCACCTACGCGCCCTTTACGCCCAGTAATTCCG
+
FFFFFFFFFFFF:FFFFFFFFFFFFFFFFFFFFFFFFFFFFFFFFFFFFFFFFF:FFFFFFFFFFFFFFFFFFFFF:FFFFFFFFFFFF:FFFFFFFFFFFF:FFFFFFFFFFFFFFFF:F:FFFFFFFFFF:FF,FFFFFFFFFFFFFF:F:FFFFFF:FFFF:FFFFFFFFFFFFFFFFFF,FFFFFFF:FFFFFFFFFFFFFFFFFFFFF:FFFFFFFF,:FFFFFFFFFFF:FFFF,FF,FFFFFF,
@A00769:42:HV3CFDRXX:1:2101:4399:13714 2:N:0:TCCTGGTTAT+TGCCGGTCAG
GGACTACGGGGGTTTCTAATGGATTACCGCGGCTGCTGGCAC
+
:FFFFFFFFFFFFFFFFFFFFFFF:FFFFFFFFFF,FFFFFF
@A00769:42:HV3CFDRXX:1:2101:23800:13714 2:N:0:TCCTGGTTGT+TGCCGGTCAG
GGACTACTAGGGTTTCTAATCCTGTTTGCTACCCACACTTTCGAGCCTCAACGTCAGTTACAGTCCAGAAAGCCGCCTTCGCCACTGGTGTTCTTCCATATATCTACGCATTTCACCGCTACACATGGAGTTCCACTTTCCTCTACTGCACTCAAGTCATCCAGTTTCCAAAGCAATTCCTCAGTTGAGCTGAGGGCTTTCACTTCAGACTTAAATAACCGTCTGCGCTCGCTTTACGCCCAATAAATCCG
+
::F,,F:FFFF,FFFFFFFFFFFFFFFF,,FFF:FFFFFFFF,FFFFFFFFF,FFF,FF:FF:FF:F:FFFFFFFFF:FF:FFF:FFFFF,:FFFF,FFFFFFFFFF:FF,FFFFFF,FF:F:FFF:::,,F:FFFFFFFFFFFFFF,FFFFFFFFFFFFF:F:,FFFFFF:FF,F,FF:FF:,,FFF,FFF:FF:,FFF:FFFFFF,FFFFF:FF,F,F,FFF,FFFFF,F:FF:FFFF:FF,FFFFFFF
@A00769:42:HV3CFDRXX:1:2101:15365:13761 2:N:0:TCCTGGTTGT+TGCCGGTCAG
GGACTACGAGGGTTTCTAATCCTGTTTGCTCCCCACGCTTTCGTGCATGAGCGTCAGTGTTATCCCAGGGGGCTGCCTTCGCCATCGGAATTCCTCCACATCTCTACGCATTTCACTGCTACACGTGGAATTCTACCCCCCTCGTACACACTCTAGCCGTGCAGTCACCAAAGCAATACCCAGGTTAAGCCCGGGGATTTCACATCGGTCTTGCACAACCGCCTGCGCACGCTTTACGCCCAGTAATTCCG
+
,FF:FFFFF,::,FF:,FF:F:F,F,:FFFFFFFFFFF:FF:FFFFFF:FFF:FF,FFFF,FFFFFF::,FFFFFF::,F,FFF:F:,,F,:FF,F:F,F,F,::FF:FF,F:FFF:F:FFFFF,F:FFFF:,F:::F,F:,,F,:F,FF:,FFFFFF,FFFF:,,,F,:F,::F,F,FF,FF,F,:FFFF:,,,,,,,,F:FFFF:,FFFF::FFF,FF:,,,F,,F:F,FF,F:,,F::F,,FFFFFF:
@A00769:42:HV3CFDRXX:1:2101:2410:13777 2:N:0:TCCTGGTTGT+TGCCGGTCAG
GGACTACGGGGGTTTCTAATCCTGTTTGCTCCCCACGCTTTCGCGCATGAGCGTCAGTGTTATCCCAGGGGGCTGCCTTCGCCATCGGTATTCCTCCACATCTCTACGCATTTCACTGCTACACGTGGAATTCTACCCCCCTCTGACACACTCTAGCCGTGCAGTCACCAATGCAATTCCCAGGTTAAGCCCGGGGATTTCACATCGGTCTTGCACAACCGCCTGCGCACGCTTTACGCCCAGTAATTCCG
+
FFFFFFFFFFFFF:FF:FFFFFFFFFFFFFFFFF:FFFFFFFFFFFFFFFFFFFFFFFFFFF:FFFFFFFFFFFFFFFFFFFFFFFFFF:FFFFFFFFFFFFFFFFFFFFFFFFFFFFFFFFFFFF,FFFFFFFFFFFFFFFFFFFF:FFF,FFFFFFFFFF:FFFFFF:FFFFFFFFFFFFF,FFFFFFFFFFFFFFFFFFFFFF,FFFFFFFFF,,FF:FFF:F:FFF:FFFFFF,FFFFF:F:FFFF,
@A00769:42:HV3CFDRXX:1:2101:12066:13839 2:N:0:TCCTGGTTGT+TGCCGGTCAG
GGACTACCGGGGTATCTAATCCTGTTTGCTCCCCACGCTTTCGTGCATGAGCGTCAGTATTGGCCCAGGGGGCTGCCTTCGCCATCGGTATTCCTCCACATCTCTACGCATTTCACTGCTACACGTGGAATTCTACCCCCCTCTGCCATACTCTAGCCCGCCAGTCACAAATGCAGTTCCCAGGTTAAGCCCGGGGATTTCACATCTGTCTTAGCGGACCGCCTGCGCACGCTTTACGCCCAGTAATTCCG
+
FFFFFFFFFFFFFFFFFFFFFFFFFFFFFFFFFFFFFFFFFFFFFFF:FFFFFFFFFFFFFFFFFF:FFFFFFFFFFFFFFFFFFFFFFFF:FFFFFFFFFFFFFFFFFFFFFFFFFFFFF:FFFFFFFFFFFF:FFFFFFFFFFFFFFFFFFFFFFFFFFFFFFFFFFFF:FFFFFFFFFFF:FFFFFFFFFFFFFF,FFFFFFFFFFFFFFFFF:FFFFFFFFFFF:F:F:FFFFFFFFFFF:FF:FFF
@A00769:42:HV3CFDRXX:1:2101:25726:13855 2:N:0:TCCTGGTTGT+TGCCGGTCAG
GGACTACGAGGGTTTCTAATCCTGTTTGCTACCCACACTTTCGAGCCTCAACGTCAGTTACAGTCCAGAAAGCCGCCTTCGCCACTGGTGTTCTTCCATATATCTACGCATTTCACCGCTACACATGGAGTTCCACTTTCCTCTACTGCACTCAAGTCATCCAGTTTCCAAAGCAATTCCTCAGTTGAGCTGAGGGCTTTCACTTCAGACTTAAATAACCGTCTGCGCTCGCTTTACGCCCAATAAATCCG
+
FFFFFFFFFFFFFFFFFFFFFFFFFFFFFFFFFFFFFFFFFFFFFFFFFFFFFFFFF:FFFFFFFFFFFFFFFFFFFFFFFFFFFFFFFFFFFFFFFFFFF:FFFFFFFFFFFFFFFFFFFFFFFFFFFFFFFFFFFFFFFFFFFFFFFFFFFFFFFFFFFFFFFFFFFFFFFFF:FFFFFFFFFFFFF:FFFFFFFFFFFFFFFFFFFFFFFFFF:FFF:,FFFFFFFF,FFFFFFFFFFF,:FFFFFFF
@A00769:42:HV3CFDRXX:1:2101:14751:13886 2:N:0:TCCTGGTTGT+TGCCGGTCAG
GGACTACGGGGGTTTCTAATTACCGCGGCGGCTGACAC
+
FFFFFFFFFFFFFFFFFFFFFFFFFFFFFFFFFFFFFF
@A00769:42:HV3CFDRXX:1:2101:4517:13949 2:N:0:TCCTGGTTGT+TGCCGGTCAG
GGGGGGGGGGGGGGGGGGGGGGGGGGGGGGGGGGGGGGGGGGGGGGGGGGGGGGGGGGGGGGGGGGGGGGGGGGGGGGGGGGGGGGGGGGGGGGGGGGGGGGGGGGGGGGGGGGGGGGGGGGGGGGGGGGGGGGGGGGGGGTAGGGGGGGGGGGGCGGGGGGGGGGGGGGGGGGGGGGGGGGGGGGGGGGGGGGGGGGGGGGGGGGGGGGGGGGGGGGGGGGGGGGGGGGGGGGGGGGGGGGGGGGGGGGG
+
FFFFFFFFFFF:FFFF:,FFFFFF:FFFFF,FFFFF:FFFFFFFFFF:FF,FFFFFFFF,FFFFFFF::FFFF:,F,FFF:FF,,FFFF,:,F:,:::,:,F,:FF:F,,:F:::F,,FFF,:FFF,:FF:F,F,FFFF:F,,F:FF,,F,F,F,,,::FF:F:FF:,::,:F:F,FF::FF:,FF,F,F,::,:,F:F:,F,F,::FFFF:F:F:FF:,:F:::,,F,:,:F:F,,,:F::::,F,F,F:
@A00769:42:HV3CFDRXX:1:2101:25030:13996 2:N:0:TCCTGGTTGT+TGCCGGTCAG
GGACTACTGGGGTTTCTAATCCTGTTTGCTACCCACACTTTCGAGCCTCAACGTCAGTTACAGTCCAGAAAGCCGCCTTCGCCACTGGTGTTCTTCCATATATCTACGCATTTCACCGCTACACATGGAGTTCCACTTTCCTCTACTGCACTCAAGTCATCCAGTTTCCAAAGCAATTCCTCAGTTGAGCTGAGGGCTTTCACTTCAGACTTAAATAACCGTCTGCGCTCGCTTTACGCCCAATAAATCCG
+
FFFFFFFFFFFFFFFFFFFFFFFFFFFFFFFFFFFFFFFFFFFFFFFFFFFFFFFFFFFFFFFFFFFFFFFFFFFFFFFFFFFFFFFFFFFFFFFFFFFFF:FFFFFFFFFFFFFFFFFFFFFFF:FFFFFFFF:FFFFFFFFFFFFFFFFFFFFFFFFFFFFFFFFFFF,F:FF:FFFFFFFFFFFFFFFFFFFFFFFFFFFFFF:FFFF,FFFFFFFF,,FF:FFFFF:FFFFFFFFFF,F:FFFF,FF
@A00769:42:HV3CFDRXX:1:2101:8739:14027 2:N:0:TCCTGGTTGT+TGCCGGTCAG
GGACTACGAGGGTATCTAATCCTGTTTGCTACCCACACTTTCGAGCCTCAACGTCAGTTACAGTCCAGAAAGCCGCCTTCGCCACTGGTGTTCTTCCATATATCTACGCATTTCACCGCTACACATGGAGTTCCACTTTCCTCTACTGCACTCAAGTCATCCAGTTTCCAAAGCAATTCCTCAGTTGAGCTGAGGGCTTTCACTTCAGACTTAAATAACCGTCTGCGCTCGCTTTACGCCCAATAAATCCG
+
FFFFFFFFFFFFFFFFFFFFFFFFFFFFFFFFFFFFFFFFFFFFFFFFFFFFFFFFFFF:FFFFFF:FFFFFFFFFFFFFFFFFFFFFF:FFFFFFFFFFFFFFF:FFFFFFFFFFFFFFFFFFFFFFFFFFFFFFF:FFFFFFFFFFFFFFFF:FFFFFFFFFFFFFFFFFFFF,FFFFFFFFFFF:FFFFFFFFFFFFFFFFFF:FFFFFFFFFFFFF:,FFFFFFFFFFFFFFF,FFFFFF:FFFFFF
@A00769:42:HV3CFDRXX:1:2101:27254:14027 2:N:0:TCCTGGTTGT+TGCCGGTCAG
GGACTACAGGGGTTTCTAATCCTATTTGCTCCCCACGCTTTCGTGCCTGAGCGTCAGTTTCAGTCCAGGCGGCCGCCTTCGCCACTGGTGTTCTTCCATACCTCTACGCATTTTACCGCTACACATGGAGTTCCGCCGCCCTCTCCTGTACTCAAGTTCTCCAGTCTCATCAGCCAACAGAAGTTAAGCTTCTGCCTTTCACTCATGACTTGAAGAACCGCCTGATCACCCTTTACGCCCAATCATTCCGG
+
FFFFFFFFFFFFFFFFFFFFFFFFFFFFFFFFFFFFFFFFFFFFFFFFFFFFFFFFFF,FFFFFFFFFFFFFFFFFFFFFFFFFFFFFFFFFFFFFFFFFFFFFFFFFFFFFFFFFFFFFFFFF,FFFFFFFFFFFFFFFFFFFF:FFFFFFFFFFFFFFFFFFFFFF:FFFFFFFFF:FF:FFFFFFFFFFF:FFFFFF,FFFFFFFFF,F:FF,:FFFF,F::::F,,F:,FF:FF,FF:FF,,::,F,
@A00769:42:HV3CFDRXX:1:2101:2446:14090 2:N:0:TCCTGGTTGT+TGCCGGTCAG
GGACTACGCGGGTTTCTAATCCTGTTTGCTCCCCACGCCTTCGAGCCTCAGTGTCAGTTACAGGCCAGAGAGCCGCTTTCGCCACCGGTGTTCCTCCATATATCTACGCATTTCACCGCTACACATGGAATTCCACTCTCCTCTCCTGCACTCAAGTCTAACAGTTTCCAATGCATACAATGGTTGAGCCACTGCCTTTTACACCAGACTTAATAAACCACCTGAGCTCGCTTAACGCCCAATAAATCCGG
+
F:F:FFFF:FF:FFFFFFF:FFFF:FFFFFFFFFFFFFFFFFFFFFFFFFFF,FFFFF:FFFF:FFFF,FF,FF:,:FF,FF,:F:FF,FFFF,FF:F,FFFF,,F,:FF,FFFFFFFF,FFFFFF:F:FFF:::FFFFFFFF:FFF:,FFFFFFFFF,F,F::FFFFFFFF:FFFFFFFF:::FF:FF:F,FF:F:,FFFF:FFFFFFF:,F:FFFF,FFFFF,:FFFFFFF,FF,F,FF:,,F:F::,,
@A00769:42:HV3CFDRXX:1:2101:8883:14152 2:N:0:TCCTGGTTGT+TGCCGGTCAG
GGACTACTGGGGTTTCTAATCCTGTTTGCTACCCACACTTTCGAGCCTCAACGTCAGTTACAGTCCAGAAAGCCGCCTTCGCCACTGGTGTTCTTCCATATATCTACGCATTTCACCGCTACACATGGAGTACCACTTTCCTCTACTGCACTCAAGTCATCCAGTTTCCAAAGCAATTCCTCAGTTGAGCTGAGGGCTTTCACTTCAGACTTAAATAACCGTCTGCGCTCGCTTTACGCCCAATAAATCCG
+
FFFFFFFFFFFFFFFFFFFFFFFFFFFFFFFFFFFFFFFFFFFFFFFFFFFFFFFFFFFFFFFFFFFFFFFFFFFFFFFFFFFFFFFFFFFFFFFFFFFFFFFFF:FFF:FFFFFFFFFFFFFFFFFFFFFFFFFFFFFFFFFFFFFFFFFFFFFFFFFFFFFFFFFFFFFFFFFFFFFFFFFFFFFFFFFF:FFFFFFFFFFFFFFFFF:FFF:FF:FF:,F:FFFFFFFFFFFFF:FFFFFFFFFFFFF
@A00769:42:HV3CFDRXX:1:2101:5204:14262 2:N:0:TCCTGGTTGT+TGCCGGTCAG
GGACTACTGGGGTTTCTAATCCTGTTTGATACCCACGCTTTCGTGCATCAGCGTCAATCGCGGATTCGTGAGATGCCTTCGCAATCGGTGTTCTGTGTGATATCTATGCATTTCACCGCTACACCACACATTCCTCCCACGGCATCCGCATTCCAGCAAGGCAGTATCAATGGCACTTCACCCCGTTGAGCGGGGGCATTTCACCGCTGACTTACCTCACAGCCTACGCACCCTTTAAACCCAATAAATC
+
FFFFFFFFFFFFFFFFFFFFFFFFFFFFFFFFFFFFFFFFFFFFFFFFFFFFFFFFFFFFFFFF:FFFFFFFFF:FFFFFFFFFFFFFFFFFFFFFFFFFFF:FFFFFFFFFFFFFFFFFFFFFFFFFFFFFFFFFFFFFFFFFFFFFFFFFFFF:FF:FFFFFFFFFF,FFFFFFFFF:FFFFFFFFFFFFFFFFFFFFFFFFFFFFF:FFF:FFFFFFF:,:FF:FFFFFFFFFF:FFFF:F:F,FFF
@A00769:42:HV3CFDRXX:1:2101:24071:14340 2:N:0:TCCTGGTTGT+TGCCGGTCAG
GGACTACAGGGGTTTCTAATCCTGTTTGCTACCCACACTTTCGAGCCTCAACGTCAGTTACAGTCCAGAAAGCCGCCTTCGCCACTGGTGTTCTTCCATATATCTACGCATTTCACCGCTACACATGGAGTTCCACTCTCCTCTACTGCACTCAAGTCATCCAGTTTCCAAAGCAATTCCTCAGTTGAGCTGAGGGCTTTCACTTCAGACTTAAATAACCGTCTGCGCTCGCTTTACGCCCAATAAATCCG
+
FFFFFFFFFFFFFFFFFFFFFFFFFFFFFFFFFFFFFFFFFFFFFFFFFFFFFFFFFFFFFFFFFFFFFFFFFFFFFFFFFFFFFFFFFFFFFF:FFFFFFFFFFFFFFFFFFFFFFFFFFFFFFFFFF:F:FF:FFFFFFFFFFFFFFFFFFFF:FFFFFFFFFFFFFFFFFFFFFFFFFFFFFFFF:FFF,:,FFFFFFFFFFFFFFF::FFFFFF:F:FF::FFFFF,FF:FFFFFFF:F,F,F,FFF
@A00769:42:HV3CFDRXX:1:2101:27181:14340 2:N:0:TCCTGGTTGT+TGCCGGTCAG
GGACTACAGGGGTTTCTAATAAAATTAGCTCCCCAAGCTTTCGTGCCTGAGCGTCAGTTTCAGTCCAGGCGGCCGCCTTCAACACTGGTGTTCTTCCATACCTCTACGAATTTTACCGCTACACATGGAGTTCCGCCGCCCTCTCCTGTACTCAAGTTCTCCAGTCTCATCAGCCAACAGAAGTTAAGCTTCTGCCTTTCACTCATGACTTGAAGAACCGCCTGCTCACCCTTTACGCCCAATCATGCCGG
+
,FF,F:,F,,:F,,::,:F,,,,F:F,,F:,FFFF,,,,,FF,,F,FF,:F,,,,FFF,FFFFF:FFF:,:,FF:,,FFF,,FFF,,F:F,F,,F,:F,FFF:F:F:F,FF:FF:,,:,FFFF,FFFFF:FFFF:FFFFFFFFFF:F:FFFF:FF:FFFFFFFFFF,F:FFFFFFFFFFFF:FFFFFFFFF:FFFFFFF:FFFFFFFFFFFFFFF:FFFFF,F:::FFFFFF,FFF,F,FF:FFFF,FF:,
@A00769:42:HV3CFDRXX:1:2101:30318:14356 2:N:0:TCCTGGTTGT+TGCCGGTCAG
GGACTACGAGGGTTTCTAATCCTGTTTGCTCCCCACGCTTTCGAGCCTCTACGTCAGTTACAGTCCAGTAAGCCGCCTTCGCCACTGGTGTTCCTCCTAATATCTACGCATTTCACCGCTACACTAGGAATTCCGCTTACCTCTCCTGCACTCGAGCTGCACAGTTTCCAAAGCAGTTCCGGGGTTGGGCCCCGGCATTTCACTCCAGACTTGCGCTGCCGTCTACGCTCCCTTTACACCCAGCTAATCCG
+
FFFFFFFFFFFFFFFFFFFFFFFFFFFFFFFFFFFFFFFFFFFFFFFFFFFFFFFFFFFFFFFFFFFFFF:FFFFFFFFFFFFFFFFFFFF:FFFFFF:FFFFFFFFFFFFFFFFFFFFFFFFFFFFFFFF:FFFFFFFFFFFFFFFFFFFFFFFFFFFFFFFFFFFFFFFFFFFFFFFFFFFF:FFFFFFFFFFFFFFFFFFFFFFFFF:FFFFFFFFFFFFFFFFFFFFFFFFFFFFFFF::,,F:FFF
@A00769:42:HV3CFDRXX:1:2101:29984:14372 2:N:0:TCCTGGTTGT+TGCCGGTCAG
GGACTACGAGGGTTTCTAATCCTGTTTGCTACCCACACTTTCGAGCCTCAACGTCAGTTACAGTCCAGAAAGCCGCCTTCGCCACTGGTGTTCTTCCATATATCTACGCATTTCACCGCTACACATGGAGTTCCACTTTCCTCTACTGCACTCAAGTCATCCAGTTTCCAAAGCAATTCCTCAGTTGAGCTGAGGGCTTTCACTTCAGACTTAAATAACCGTCTGCGCTCGCTTTACGCCCAATAAATCCG
+
:FFF:FF,FFF:,F:::FFFF:F:FF,FF,FF:FFFFF:,FFF::FF:FFFF:FFFF:FFFFFFFFF:FFF:FFFFFFF,FFFFF,FFFF,FFFFFFF:FFF:FFFF::FFF,FFFFFFF:FF,F:F:FFFF:FFFFFFFFFF,FFF,FFF:FFF:FFFFFFF,:F:FFFFFF,FFFFFFFFF,FFFFFF:,FFFF:FF:FFF,,FFFFFF:FFF:FFFF,:FF,FFFFF,FFFFFF,FFFFFFFFFFFFF
@A00769:42:HV3CFDRXX:1:2101:14398:14403 2:N:0:TCCTGGTTGT+TGCCGGTCAG
GGACTACCAGGGTTTCTAATCCTGCTTGCTCCCCACGCTTTCGAGCCTCAGCGTCAGTGGTCGTCCAGTAAGCCGCCTTCGCCACCGGTGTTCCTCCTAATATCTACGCATTTCACCGCTACACTAGGAATTCCGCTTACCCCTCCGACACTCTAGTTCGACAGTTTCAAAAGCAAGTCCGGGGCTGAGCCCCAGGCTGTCACTTCTGACTTGCCGTACCGCCTACGCTCCCTTTACACCCAGAAAATCCG
+
FFFF:FFFFFFFFFFFFFFFFF:FFFFFFFFFF:FFFFFFFFFFFFFFFFFFFFF:FF:FFFFFFFFFFF:FFFFF:FFFFFFFFF:FFFFFFFFFFFFFFFFFFFFFF,FFFFFFFFFF::FFF:FFFF,FFFFFFFFFFFFFFFFFF,FFFFFFFFFFFFFFFFFFFFFFFFFF,FFFF,FFFFFFFFF:FFF:FF,:F:FFFFFFF:FFF:FF:FFFFF:,FF,FFFFF:FF,FF:FFFF,FF,FFF,
@A00769:42:HV3CFDRXX:1:2101:8133:14418 2:N:0:TCCTGGTTGT+TGCCGGTCAG
GGACTACTGGGGTTTCTAATCCTGTTTGCTACCCACACTTTCGAGCCTCAACGTCAGTTACAGTCCAGAAAGCCGCCTTCGCCACTGGTGTTCTTCCATATATCTACGCATTTCACCGCTACACATGGAGTACCACTTTCCTCTACTGCACTCAAGTCATCCAGTTTCCAAAGCAATTCCTCAGTTGAGCTGAGGGCTTTCACTTCAGACTTAAATAACCGTCTGCGCTCGCTTTACGCCCAATAAATCCG
+
FFFFFFFFFFFFFFFFFFFFFFFFFFFFFFFFFFFFFFFFFFFFFFFFFFFFFFFFFFFFFFFFFFFFFFFFFFFFFFFFFFFFFFFFFFFFFFFFFFFFFFFFFFFFFFFFFFFFFFFFFFFFFFFFFFFFFFFFFFFFFFFF:FFFFFFFFFFFFF:FFF:FFFFFFFFF::F:FFFFFFFFFFFFFFF,FFFFFFFFFFFFFFFFFFF:F:FFFFFF::FF,FFFFF,FFFFFF,FFFFF,FFFF:F:
@A00769:42:HV3CFDRXX:1:2101:22327:14450 2:N:0:TCCTGGTTGT+TGCCGGTCAG
GGACTACCCGGGTTTCTAATTCCCGCGGCGGCTGACACCTGTCTCTTAACACATCTGACGCTGCCGACGATGCCGGTCAGGTGTAGATCTCGGTGGTCGCCGGATGATTAAAAAGGGGGGGGGGGGGGGGGGGGGGGGGGGGGGGGGGGGGGGGGGGGGGGGGGGGGGGGGGGGGGGGGGGGGGGGGGGGGGGGGGGGGGGGGGGGGGGGGGGGGGGGGGGGGGGGGGGGGGGGGGGGGGGGGGGGGGGGG
+
FF,,:,:FFFFFFFFFFFF,F,:FFFFFFFF:FFF,FFFF:FFFFFFF:FFFF:FFFFFF:FFFFFFFFFF,,,F,FFFFFF,F:FF:FF,FF:FFF,F:FF,F,::FF,FFF,:FF,FFFF:FFFFFFFFFFFFFFFFF:FFFFFFFFFFFFFFFFFFFFFF:FFFFFFF,FFFFF:FFFF:FFFFFFFFF,FFFFFFF:FF:FF::F:F:FFFFFFFFFFFF:FFFFF:FFFFF,::FFFFFFFFFFFF
@A00769:42:HV3CFDRXX:1:2101:3170:14465 2:N:0:TCCTGGTTGT+TGCCGGTCAG
GGACTACTCGGGTATCTAATCCTATTTGCTCCCCACGCTTTCGTGCCTCAGCGTCAGTTAACAGGCCAGGCGGCCGCCTACGCCACTGGTGTTCTTCCATATATCTACGCATTTTACCGCTACACACGGAGTTCCACCGCCCTCCCCTGCTCTCTAGCCCGCCAGTTTCCAGAGCCTGTACCGGTTGAGCCGGTACCTTTCACTCCAGACTTAGCAGGCCGCCTACGCACCCTTTACGCCCAATCAATCCG
+
FFFFFFFFFFFFFFFFFFFFFF:FFFFFFFFFFFFFFFFFFFFFFFFFFFFF::FFFFFFFFFFFFFFFFFFFFFFFFFFFFFFFFFFF,FFFFFFFFFFFFFFFFFFFFFFFFFFFFFFFFFFFFFFFFFFFFFFFFFFFFFF:FFFFFFFFFFFFFFFFFF::FFFFFFFFFFFFF:FFFFFFFFFFFFFFFFFF:FFFFFFF,FFFFF:F,FFFFFFFFFFFFF:FFFF,FFF:,FFFFFF:F,F,F:
@A00769:42:HV3CFDRXX:1:2101:27091:14497 2:N:0:TCCTGGTTGT+TGCCGGTCAG
GGACTACGGGGGTTTCTAATCCTGTTTGCTACCCACGCTTTCGCGCCTCAGTGTCAGTATTGGTCCAGGAAGCTGCCTTCGCCATTGATGTTCCTCCACATATCTACGCATTTCACCGCTACATGTGGAATCCCGCTTCCCTCTACCATACTCTAGTGAGGCAGTATTGAATGCCATTCCCAGGTTGAGCCCGGGGATTTCACATCCAACTTACCAAACCACCTACGCGCCCTTTACGCCCAGTAATTCCG
+
FFFFFFFFFFFFFFFFFFFFFFFFFFFFFFFFFFFFFFFFFFFFFFFFFFFFFFFFFFFFFFFFFFFFF:FFFFFFFFFFFFFFFFFFFFFFFFFFFFFFFFFFFFFFFFFFFFFFFFFFFFFFFFFFFFFFFFFFFFFFFFFFFFFFFFFFFFFFFF:FFFFFFFFFFFFFFFFFFFFFFFF:FFFFFFFFFF::FF:FF:FFFF:FFFFFFFF:FFFF::FFFFFFFFFFFFFFF,FFFFFFFFF:FF,
@A00769:42:HV3CFDRXX:1:2101:32407:14591 2:N:0:TCCTGGTTGT+TGCCGGTCAG
GGACTACGAGGGTTTCTAATCCTGTTTGCTACCCACACTTTCGAGCCTCAACGTCAGTTACAGTCCAGAAAGCCGCCTTCGCCACTGGTGTTCTTCCAAATATCTACGCATTTCACCGCTACACATGGAGTTCCACTTTCCTCTACTGCACTCAAGTCATCCAGTTTCCAAAGCAATTCCTCAGTTGAGCTGAGGGCTTTCACTTCAGACTTAAATAACCGTCTGCGCTCGCTTTACGCCCAATAAATCCG
+
FFFFFFFFFFFF:F:FF:FFFFFFFFFFFFFFFFFFFFFFFFFFFFF,FFFFFFFFFFF:F,FFFFFFF,FFFFFFFFFFFFFFFFFFFFFFF:FFFF,:FFFFFFFFF:FFFFFFFFFFFFFFF:FF:F,FFFFFFFFFFFF:FFFFFFFFFF:FFF:FFFFFFFFFFF:FFF:::FFFFFF:FFFFFFF:FFFFFFFFFFFFFFFFFF,F::F::FFFF,:FFF:FFFFFF,FFF:FFFF,:,F,FFF,
@A00769:42:HV3CFDRXX:1:2101:21332:14638 2:N:0:TCCTGGTTGT+GGCCGGTCAG
GGACTACCAGGGTATCTAATCCTGTTTGCTCCCCACGCTTTCGTGCATGAGCGTCAGTGTTATCCCAGGGGGCTGCCTTCGCCATCGGTATTCCTCCACATCTCTACGCATTTCACTGCTACACGTGGAATTCTACCCCCCTCTGACACACTCTAGCCGTGCAGTCACCAATGCAATTCCCAGGTTAAGCCCGGGGATTTCACATCGGTCTTGCACAACCGCCTGCGCACGCTTTACGCCCAGTAATTCCG
+
FFFFFFFFFFFFFFFFFFFFFFFFFFFFFFFFFFFFFFFFFFFFFFFFFFFFFFFFFFFFFFFFFFFFFFFFFFFFFFFFFFFFF:FFFFFFFFFFFFFFFFFFFFFFFFFFFFFFFFFFFFFFFFFFFFFFFFF,FFFFFFFFF:FFFFFFFF:FFFFFFFFFFFFFF:FFFFFFFFFFFFFFFFFFFFFFFFFFFFFFFFFFFF,,FFFF,FFFFFFFFF:FF:FFFFFFFFF:F,F:FFFFF:FFFF,
@A00769:42:HV3CFDRXX:1:2101:24641:14638 2:N:0:TCCTGGTTGT+TGCCGGTCAG
GGACTACTGGGGTATCTAATCCCATTCGCTCCCCTAGCTTTCGTCTCTCAGTGTCAGTGTCGGCCCAGCAGAGTGCTTTCGCCGTTGGTGTTCTTTCCGATCTCTACGCATTTCACCGCTCCACCGGAAATTCCCTCTGCCCCTACCGTACTCCAGCTTGGTAGTTTCCACCGCCTGTCCGGGGTTGAGCCCTGGGATTTGACGGCGGACTTAAAAAGCCACCTACAGACGCTTTACGCCCAATCATTCCG
+
FFFFFFFFFFFFFFFFFFFFFFFFFFFFFFFFFFFFFFFFFFFFFFFFFFFFF:FFFFFFFFFFFFFFFFFFFFFFFFFFFFFFFFFFFFFFFFFFFFFFFFFF:FFFFF:FF,FFFFFFFFFFFFFF,FFFFFFFFFFFFFFFFFFFFFFFFFFFFFFFFF,::FFFFFFFFFFFFFFFFFFFF:FFFFFFFFFFFFFFFFFFFFF:F,FFFFFF:FFF:::FFFFFF:FFFFFFFFFFFFF,::FFFFF
@A00769:42:HV3CFDRXX:1:2101:12608:14653 2:N:0:TCCTGGTTGT+TGCCGGTCAG
GGACTACCAGGGTTTCTAATTACCGCGGCTGCTGGCACCTGTCTCACACATCTGACGCTGCCGACGATGCCGGTCAGGTGTAGATCTCGGTGGTCGCCGTATCATTAAAAAAGGGGGGGGGGGGGGGGGGGGGGGGGGGGGGGGGGGGGGGGGGGGGGGGGGGGGGGGGGGGGGGGGGGGGGGGGGGGGGGGGGGGGGGGGGGGGGGGGGGGGGGGGGGGGGGGGGGGGGGGGGGGGGGGGGGGGGGGGGG
+
FFFFFFFFFFFFFFFFFFFFFFFFFFFFFFFFFFFFFFFFFFFFFFFFFFFFFFFFFFFFFFFFFFFFFFFFFFFFFFFFFFFFFFFFFFFFFFFFFFF,FFFFFFFFF:F,,,:,:,:,,FF,FF:FFFFF:FFF,FFFFFFF:FFFFF:FFFFFFFFFFFFFFFFFFFFFFFFFF:F::FFF:FFFFFFFFFFFFFFFFFFFFFFFFFFFFFFFFFFFFFFFFFFFFFFFFFFFFFFFFFFFFFFFFF:
@A00769:42:HV3CFDRXX:1:2101:19795:14669 2:N:0:TCCTGGTTGT+TGCCGGTCAG
GGACTACCCGGGTATCTAATCCTGTTTGCTCCCCACGCTTTCGTGCATGAGCGTCAGTGTTATCCCAGGGGGCTGCCTTCGCCATCGGTATTCCTCCACATCTCTACGCATTTCACTGCTACACGTGGAGTTCTACCCCCCTCTGACACACTCTAGCCGTGCAGTCACCAATGCAATTCCCAGGTTAAGCCCGGGGATTTCACATCGGTCTTGCACAACCGCCTGCGCACGCTTTACGCCCAGTAATTCCG
+
FFFFFFFFFFFFFFFFFFFFFFFFFFFFFFFFFFFFFFFFFFFFFFFFFFFFFFFFFFFFFFFFFFFFFFFFFFFFFFFFFFFFFFFFFFFFFFFFFFFFFFFFFFFFFFFFFFFFFFFFFFFF::FFFFFFFFFFFFFFFFFFFFFFFFFFFFFFFFFFFFFFFFFFFFFFFFF:FFFFFFFFFFFFFFFFFFFFFFFFFFF:FFF:FFFFFFFFF:FFFFFFFFFFFFFFFFFFFFFFFFFF:FFFFFF
@A00769:42:HV3CFDRXX:1:2101:11261:14700 2:N:0:TCCTGGTTGT+TGCCGGTCAG
GGACTACTGGGGTATCTAATGGATTACCGCGGCTGCTGACAC
+
FF:FFFFFFFFFFFFFFFFFFFFFFFFFFFFFFFFFFFFFFF
@A00769:42:HV3CFDRXX:1:2101:12970:14716 2:N:0:TCCTGGTTGT+TGCCGGTCAG
GGACTACCAGGGTATCTAATCCTGTTTGCTACCCACACTTTCGAGCCTCAACGTCAGTTACAGTCCAGAAAGCCGCCTTCGCCACTGGTGTTCTTCCATATATCTACGCATTTCACCGCTACACATGGAGTTCCACTTTCCTCTACTGCACTCAAGTCATCCAGTTTCCAAAGCAATTCCTCAGTTGAGCTGAGGGCTTTCACTTCAGACTTAAATAACCGTCTGCGCTCGCTTTACGCCCAATAAATCCG
+
FFFFFFFFFFFFFFFFFFFFFFFFFFFFFFFFFFFFFFFFFFFFFFFFFFFFFFFFFFFFFFFFFFFFFFFFFFFFFFFFFFFFFFFFFFFFFFFFFFFFFFFFFFFFF:FFFFFFFFFFFFFFFFFFFFFFFFFFFFFFFFFFFFFFFFFFFFF:FFFFFFFFFFFFFFFFFFFFFFFFFFFFFFFFFFFFFF:FFFFFFFFFFFFFFFF::F,FFF,F,,FFFF,FFFFFFFFFFFFFFFFFFFFFF:F
@A00769:42:HV3CFDRXX:1:2101:30174:14794 2:N:0:TCCTGGTTGT+TGCCGGTCAG
GGACTACTGGGGTTTCTAATCCTGTTTGCTCCCCACGCTTTCGCGCCTGAGCGTCAGTTTCAGTCCAGGCGGCCGCCTTCGCCACTGGTGTTCTTCCATATCTCTACGCATTTTACCGCTACACATGGAGTTCCGCCGCCCTCTCCTGTACTCAAGTTCTCCAGTCTCATCAGCCAACAGAAGTTAAGCTTCTGCCTTTCACTCATGACTTGAAGAACCGCCTGATCACCCTTTACGCCCAATCATTCCGG
+
FF:FFFFFFFFFFFFFFFFFFFFFFFFFFFFFFFFFFFFFFFFFFFFFFFFFFFFFFFFFFFFFFFFFFFFFFFFFFFFFFFFFFFFFFF:FFFFFFFFFFFFFFFFFFFFFFFFFFFFFFFFFFFFF:FFFFFFFFFFFFFFFFFFFFFFFFFFFFFFFFFFFFFFFFFFFFFFFFFFFFFFFFF:FFFFFFFFFFFFF:FFFFFFFFFFFF:F:FFFFF,F:,FF:FFF:FFFFFFFFFFF:,FFFF,,
@A00769:42:HV3CFDRXX:1:2101:8540:14810 2:N:0:TCCTGGTTGT+TGCCGGTCAG
GGACTACAAGGGTTTCTAATCCTGTTTGCTCCCCACGCTTTCGTGCATGAGCGTCAGTGTTATCCCAGGGGGCTGCCTTCGCCATCGGTATTCCTCCACATCTCTACGCATTTCACTGCTACACGTGGAATTCTACCCCCCTCTGACACACTCTAGCCGTGCAGTCACCAATGCAATTCCCAGTTTAAGCCCGGGGATTTCACATCGGTCTTGCACAACCGCCTGCGCACGCTTTACGCCCAGTAATTCCG
+
FFFFFFFFFFFFFFFFFFFFFFFFFFFFFFFFFFFFFFFFFFFFFFFF:FFF:FFFFFFFFFFFFFFFFFFFFF:FFFFFFFF,FFF:FFFFFF:FFFFFF,:FFFFFFFFFFFFFF::F,,:F:FF,FFFFFFFFFFFFFF:FF:FFFFF:FFFFFFFFFFF,:FFF,,:F,F::F:FFFFF,F,FF,FFFFFFFFFFF:FFFFF:FFFFFF::FF,FF:FFFFFFFFF,FF:FFF,FFFFF,FFFFFF:
@A00769:42:HV3CFDRXX:1:2101:9733:14810 2:N:0:TCCTGGTTGT+TGCCGGTCAG
GGACTACAGGGGTTTCTAATCCTGTTCGATACCCACGCTTTCGTGCCTCAGCGTCAGTGTGGAGCCGGCATGCTGCCTTCGCAATCGGAGTTCTGCGCGATATCTATGCATTTCACCGCTACACCGCGCATTCCGCATACTTCTCTCCAACTCGAGACTGCCAGTTTCAACGGCGGGCCGGGGTTGAGCCCCGGGCTTTGACCGCTGACTTAACAGACCGCCTGAGCACCCTTTAAACCCAATAAATCCGG
+
FFF:FFFFFFFFFFFF,FFFFFFFFFFFFFFFFFFFFFFFFFFFFFFFFF:FFFFFFFFFFFFFFFFFFFFFFFFFFFFFFFF:FFFF:FFFFFFFFFFFFFFFFFFFFFFFFF:FFFFFFFFFFFFFFFFFFFFFFF:FFFFFFFFF:FFFF:FFFFFFFFFFFFFFF:F:FFFFFFFFF:FFFFFFF,FFFFFFF:FFFFFFF:FFFFF::F:FFFFF::F,,FFFFFF:FF:FFFFF:F::FFFFFF:
@A00769:42:HV3CFDRXX:1:2101:23122:14826 2:N:0:TCCTGGTTGT+TGCCGGTCAG
GGACTACCAGGGTATCTAATCCTGTTTGCTCCCCACGCTTTCGAGCCTCAACGTCAGTTACAGTCCAGTAAGCCGCCTTCGCCACTGGTGTTCCTCCTAATATCTACGCATTTCACCGCTACACGAGGAATTCCACTTACCTCTCCTGCACTCCAGCTATACGGTTTCCAAAGCAGTCCGGGGGTTGGGCCCCCGCCTTACACTTCAGACTTGCATCGCCGTCTACGCTCCCTTTACACCCAGTAAACCCG
+
FFFF,F:FFFF:FF:FF,:FFFFFFFFFFFFF,FFFFF,FFFFFFFF:FFFF,,FF:,FFFF,FFFFFFFFF:F,,FFF:FF,:FF:FFFF,F,,,F:FFFFF,,FFF,,F,FFF,FF:F,FFF,FFFFF:,FFFFFF:F:F:FFFF:FF,,F:FFFFF,F,F,F,F:F:,FF,F:,F,:FF,F,F,::,FFFF,FF:,,FFFFFFF,:F:FFFFFF:F:,FFF:F,FFF,,F,:FF,FFFFFF,:FFFFF
@A00769:42:HV3CFDRXX:1:2101:25247:14873 2:N:0:TCCTGGATGT+TGCCGTTCAG
GGACTACTGGGGTGTCTAATCCTGTTTGCTACCCACACTTTCGAGCCTCAACGTCAGTTACAGTCCAGAAAGCCGCCTTCGCCACTGGTGTTCTTACATATATCTACGCATTTCACCGCTACACATGGAGTTCCACTTTCCTCTACTGCACTCAAGTCATCCAGTTGCCAAAGCAATTCCTCAGTTGAGCTGAGGGCTTTCACTTCAGACTTAAATAACCGACTCCGCTCGCTTTACGCCCAATAAAGCCG
+
FFFFFFF,:FF:F,FF:,FF:F:FFF:F,,FFFFFFFFFF:F:::FF,F,FF:F,::,FFF:,,FFF,,FFFFFFFFFF,::FFFFF:F:FF:::,FFFF,:FF:F,F,F,FFF,,F,:F:FF,FFFFF:F::FF:F,:F:F,,::FFFF:FFF:,:FFF:F,FF,,,,,FFFFFFFF:F,,FF,::F:F::FFFF,:,FFFF:,F,,,FF,:F,F,::,F,FFF:,FF:,:,:F,F:FF::,,:,:,F,:
@A00769:42:HV3CFDRXX:1:2101:32515:14873 2:N:0:TCCTGGTTGT+TGCCGGTCAG
GGACTACGAGGGTTTCTAATCCTGTTTGCTACCCACACTTTCGAGCCTCAACGTCAGTTACAGTCCAGAAAGCCGCCTTCGCCACTGGTGTTCTTCCATATATCTACGCATTTCACCGCTACACATGGAGTTCCACTTTCCTCTACTGCACTCAAGTCATCCAGTTTCCAAAGCAATTCCTCAGTTGAGCTGAGGGCTTTCACTTCAGACTTAAATAACCGTCTGCGCTCGCTATACGCCCAATAAATCCG
+
FFFFFFFFFFFFFF:FFFFFFFFFFFFFFFFFFFFFFFFFFFFFFFFFFFFFFFFFFFF,FFFFFFFFFFFFFFFFFFFFFFFFFFFFFFFFF:F:FFFFFFFFFFFFFFF:FFFFFFFFFFFFFFFFFFFFFFFFF:FFFFFFFFFFFFFFFF,FFFFFFFF:FFFFFFFFFFF,F:FF:FFFFFFFFFFFFFFFFFFFFFFFFFFFFFFFFFFFFFFFFFFFFF,FFFFFF,FFFFFFFFFF:FFFFFF
@A00769:42:HV3CFDRXX:1:2101:31738:14904 2:N:0:TCCTGGTTGT+TGCCGGTCAG
GGACTACAGGGGTTTCTAATTACCGCGGCGGCTGGCAC
+
FFFFFFFFFFFFFFFFFFFFF,FFFFFFFFFFFFFFFF
@A00769:42:HV3CFDRXX:1:2101:6225:14935 2:N:0:TCCTGGTTGT+TGCCGGTCAG
GGACTACAGGGGTTTCTAATTACCGCGGCTGCTGGCAC
+
FFFFFFFFFFFFFFFFFFFFFFFFFFFFFFFFFFFFFF
@A00769:42:HV3CFDRXX:1:2101:2365:15076 2:N:0:TCCTGGTTGT+TGCCGGTCAG
GGACTACGGGGGTATCTAATCCTATTTGCTCCCCACGCTTTCGTGCCTGAGCGTCAGTTCCAGTCTAGGCGGCCGCCTTCGCCACTGGTGTTCTTCCATATCTCTACGCATTTTACCGCTACACATGGAGTTCCGCCGCCCTCTCCTGTACTCAAGTTCTCCAGTCTCATCAGCCAACAGAAGTTAAGCTTCTGCCTTTCACTCATGACTTGAAGAACCGCGTGCTCACCCTTTACGCCCAATCATTCCAG
+
FFFFFFFFFFFFFFFFFFFFFFFFFFFFFFFFFFFFFFFFFFFFFFFFFFFFFFFFFFFFFFFFFFFFFFFFFFFFFFFFFFFFFFFFFFFFFFFFFFFFFFFFFFFFFFFFFFFFFFFFFFFFFFFFFFFFFFFFFFF:FFFFFFFFFFFFFFFFFFFFFFFFFFFFFFFFFFFFFFFFFFFFFFFFFF:FFFFFFFFFFFFFFF:FFFFFFFFFFFFFF,FF,FFFFFFF:FFFFF:FF:FF:FFF,:F
@A00769:42:HV3CFDRXX:1:2101:7012:15170 2:N:0:TCCTGGTTGT+TGCCGGTCAG
GGACTACGAGGGTTTCTAATCCTGTTTGATCCCCACGCTTTCGCACATCAGCGTCAGTTACAGACCAGAAAGTCGCCTTCGCCACTGGTGTTCCTCCATATCTCTGCGCATTTCACCGCTACACATGGAATTCCACTTTCCTCTTCTGCACTCAAGTTTTCCAGTTTCCAATGACCCTCCACGGTTGAGCCGTGGGCTTTCACATCAGACTTAAAAAACCGCCTACGCGCGCTTTACGCCCAATAATTCCG
+
FFFFFFFF:FFFFFFFFFFFFFFFFFFFFFFFFFFFFFFFFFFFFFFFFFFFFFFFFFFFFFFFFFFF:F:FFFFFFFFFFFFFFFFFFFFFFFFFFFFFFFFFFFFFFFFFFFFFFFFFFFFFFFFFFFFFFFFFFFFFFFF:FFFFF:FFFFFFFFFFFFFFFFFFF:FFF:FFFFFFFFFFFFF,FFFFFF:FFFFFFFFFFFFFF:FFFFFFFFFFFFFFFF,FFFFFFFFFF:FFFFF:FFFFFF:
@A00769:42:HV3CFDRXX:1:2101:31105:15217 2:N:0:TCCTGGTTGT+TGCCGGTCAG
GGACTACGCGGGTATCTAATCCTGTTTGCTACCCACACTTTCGAGCCTCAACGTCAGTTACAGTCCAGAAAGCCGCCTTCGCCACTGGTGTTCTTCCATATATCTACGCATTTCACCGCTACACATGGAGTTCCACTTTCCTCTACTGCACTCAAGTCATCCAGTTTCCAAAGCAATTCCTCAGTTGAGCTGAGGGCTTTCACTTCGGACTTAAATAACCGTCTGCGCTCGCTTTACGCCCAATAAATCCG
+
:FFFFFFFFFFFFFFFFFFFFFFFFFFFFFFFFFFFFFFFFFFFFFFFFFFFFFFFFFFFFFFFFFFFF:FFFF:FFFFFFFFFFFFFFFFFFFFFFFFFFFFFFFFFFFFFFFFFFFFFFFFF,FFFFFFFFFFFFFFFFFFFFFFFFFFFFF:FFF:FFFFFFFFFFF,FFFF:FFFFFFFFFFFFFFFFF:FFFFFFFFFFFFFFFFFF:::F:FFF,F:::FFF:FFFFFFFFFFFFFF:FFFFFFF
@A00769:42:HV3CFDRXX:1:2101:4282:15233 2:N:0:TCCTGGTTGT+TGCCGGTCAG
GGACTACGCGGGTTTCTAATCCTGTTTGCTCCCCACGCTTTCGCACATGAGCGTCAGTACATTCCCAAGGGGCTGCCTTCTCCTTCGGTATTCCTCCACTCCTCTACGCATTTCACCGCTACACGTGGAATTCTACCCCTCCCTAAAGTACTCTAGTTGTCCAGTCTGAAATGCAATTCCCAGGTTGGGCCCAGGGCTTTCACACCTCACTTAAACAACCGCCTGCGTGCCCTTTACGCCCAGTTATTCCG
+
FFFFFFFFFFFFFFFFFFFFFFFFFFFFFFFFFFFFFFFFFFFFFFFFFFFFFFFFFFFFFFFFFFFFFFFFFFFFFF:FFFFFFFFFFFFFFFFFFFFFFFFFFFFFFFFFFFFFFFFFFFFFFFFFFFFFFFFFFFFFFFFFFFFFFFFFFFFFFFFFFF:FFFFFFFF:FFFFFFFFFFF,FF:F,FFFFFFFFFFFFFFFF:FFFFFFFF:FFFFFFFFF:FF,:FFFFFFFFFFFFFF,FFFFFF,
@A00769:42:HV3CFDRXX:1:2101:16929:15248 2:N:0:TCCTGGTTGT+TGCCGGTCAG
GGACTACAGGGGTTTCTAATCCTGTTTGCTCCCCACGCCTTCGAGCCTCAGTGTCAGTTACAGGCCAGAGAGCCGCTTTCGCCACCGGTGTTCCTCCATATATCTACGCATTTCACCGCTACACATGGAATTCCACTCTCCTCTCCTGCACTCAAGTCTACCAGTTTCCGATGCATACAATGGTTGAGCCACTGCCTTTTACACCAGACTTAATAAACCACCTGAGCTCGCTTGACGCCCAATAAATCCGG
+
FFFFFFFFFFFFFFF:FFFFFFFFFFFFFFFFFFFFFFF:FFFF:FFFFFFFFFFFFFFFFFFFFFFFFFFFFFFFFFFFFFFFFFFFFFFFFFFFFFFFFFFFFFFFFFFFFFFFFFFFFFFFFFF:F,FFFFFFFFFFFFFFFFFFFFF,::FFFFFFFFFFFFFFFFFFFFF:FFF,FF,FFFFFFFFFFFFFF:F:FFFFFFFFFFFFFFFFFFFFF,F:,:,FFFF:F,FF,FFFF,F,FFFFF:,
@A00769:42:HV3CFDRXX:1:2101:30020:15248 2:N:0:TCCTGGTTGT+TGCCGGTCAG
GGACTACGAGGGTTTCTAATTACCGCGGCGGCTGACACCTGTCTCTTATAACATCTGACGCTGCCGACGATGCCGGTCAGGTGTAGATCTCGGTGGTCGCCGTATCATTAAAAAGGGGGGGGGGGGGGGGGGGGGGGGGGGGGGGGGGGGGGGGGGGGGGGGGGGGGGGGGGGGGGGGGGGGGGGGGGGGGGGGGGGGGGGGGGGGGGGGGGGGGGGGGGGGGGGGGGGGGGGGGGGGGGGGGGGGGGGGG
+
FFFFFFFFFFFFFFFFFFFFF:FFFFFFFFFFFFFFFFFFFFFFFFFFFFFFFFFFFFFFFFFFFFFFFFFFFFFFFFFFFFFFFFFFFFFFFFFF:FFFFF,FFFF:FFFFFF:FFFFFFFFFFFFFFFFFFFFFFFFFFFFFFFFFFFFFFFFFFFFFFFFFFFFFFFFFFFFFFFFFFFFFFFFFFFFFFFFFFFFFFFFFFFFFFFFFFFFFFFFFFFFFFFFFFFFFFFFFFFFFFFFFFFFFFFF
@A00769:42:HV3CFDRXX:1:2101:12400:15264 2:N:0:TACTGGTTGT+GGCCGGTCAG
GGACTGAAGGGGTATCTAATCCGGTTTGGTACCCACACTTTCGAGCCTCAACGACAGTTACAGTCCAGAAAGCCGCCTTCGCCACGGGTGTTCTTCCATATATCTACGCGTGTGAGCGCGGCAGGTGGAGTTCCACAGGCCTCTAGTGCAAGCAAGTCAGGCTGGGTCAGCGGCGCGTCGTCGGGTGGGCTGGGGGGGGGGCCGTCAGGGGGGGGTAGCCGGCGGGGCGGGCGAGGGGCGGCGTGGGGCGG
+
,F,FF,,,F::F:F:,:,FFF,,,F,FF,,F:,::,F,:,,,,FF:F,,,F,,,F:F,,:,:,:::,FFF,:,,:,:FF,:F,,,,,F,,,,F,,,::,,F:,,,,,F,,F:F,,,,,:,,:,,,,:F,:,,,::,,,,,,,,,,,,:,,,,,,FF:F,,,FFF:,F,,F,,F,,,:,,,:,,FF:,,F,:F,FF:,F,F,,,:F::F,:,,,,,:,,,,,,,::,F,,:F,F:,,,F,,,FF,,,,,,,F
@A00769:42:HV3CFDRXX:1:2101:32524:15264 2:N:0:TCCTGGTTGT+TGCCGGTCAG
GGACTACGAGGGTTTCTAATCCTGTTTGCTACCCACACTTTCGAGCCTCAACGTCAGTTACAGTCCAGAAAGCCGCCTTCGCCACTGGTGTTCTTCCATATATCTACGCATTTCACCGCTACACATGGAGTTCCACTTTCCTCTACTGCACTCAAGTCATCCAGTTTCCAAAGCAATTCCTCAGTTGAGCTGAGGGCTTTCACTTCAGACTTAAATAACCGTCTGCGCTCGCTTTACGCCCCATAAATCCG
+
FFFFFFFFFFFFFFFFFFFFFFFFFFFFFFFFFFFFFFFFFFFFFFFFFFFFFFFFFFFFFFFFFFFFFFFFFF:FFFFFFFFFFFFFFFF:FF:FFFFFFFFFFFFFF:FF,FFFF,FFFFFFFFFFFFFFFFFFFFFF::FFFFFFFFFFFF:FFFFFFF,FFFFFFFFFFFFFFFFFFFF:F:FFFFFFFFFFFF,:F:FF:FFFFFFFFFFFFFFF,:FF,F:FFFFFF,FF:,FFF,F,FFFFF,,
@A00769:42:HV3CFDRXX:1:2101:3459:15311 2:N:0:TCCTGGTTGT+TGCCGGTCAG
GGACTACGGGGGTATCTAATCCTATTTGCTCCCCACGCTTTCGTGCCTGAGCGTCAGTTCCAGTCTAGGCGGCCGCCTTCGCCACTGGTGTTCTTCCATATCTCTACGCATTTTACCGCTACACATGGAGTTCCGCCGCCCTCTCCTGTACTCAAGTTCTCCAGTCTCATCAGCCAACAGAAGTTAAGCTTCTGCCTTTCACTCATGACTTGAAGAACCGCCTGCTCACCCTTTACGCCCAATCATTCCAG
+
FFFFFFFFFFFFFFFFFFFFFFFFFFFFFFFFFFFFFFFFFFFFFFFFFFFFFFFFFFFFFFFFFFFFFFFFFFFFFFFFFFFFFFFFFFFFFFFFFFFFFFFFFFFFFFFFFFFFFFFFFFFFFFFFFFFFFFFFFFFFFFFFFFFFFFFFFFFFFFFFFFFFFFFFFFFFFFFFFFFFFFFFFFFFFFFFFFFFFFFF:FFF:FFFFFFFFFF:FFFFFFF::FFFFFFF:FFF:FFFFFF:,FFF,,,
@A00769:42:HV3CFDRXX:1:2101:25717:15342 2:N:0:TCCTGGTTGT+TGCCGGTCAG
GGACTACCCGGGTTTCTAATCCTGTTTGCTCCCCACGCTTTCGTGCATGAGCGTCAGTGTTATCCCAGGGGGCTGCCTTCGCCATCGGTATTCCTCCACATCTCTACGCATTTCACTGCTACACGTGGAATTCTACCCCCCTCTGACACACTCTAGCCGTGCAGTCACCAATGCAATTCCCAGGTTAGGCCCGGGGATTTCACATCGGTCTTGCACAACCGCCTGCGCACGCTTTACGCCCAGTAATTCCG
+
FFFFFFFFFFFFF:FFFFFFFF,:FF:FFFFFFFFFFFFFFFFFFFFFFFFFFFFFFFFFFFFFFFFFFFFFFFFFFFFFFFFFF:FFFFFFFFFFFFFFFFFFFFFFFFFFFFFF:FFF:FFFFFF,FFFFF:F:F,FFFFFFF:FFFFFFF,F:F:FFF:F:FFFFFF,,FFFF:FFFFFFFFFF:FFFF,FFF:FFFFFFFFFF:,FFF:FFFFFFFFFFF,F:FFFFFFFFFFFFFFFFF,FFFFF:
@A00769:42:HV3CFDRXX:1:2101:3477:15374 2:N:0:TCCTGGTTGT+TGCCGGTCAG
GGACTACCCGGGTATCTAATCCTGTTTGCTACCCACACTTTCGAGCCTCAACGTCAGTTACAGTCCAGGAAGCCGCCTTCGCCACTGGTGTTCCTCCATATATCTACGCATTTCACCGCTACACATGGAGTTCCACTTTCCTCTACAGCACTCAAGTCATCCAGTTTCCAAAGCAATTCCTCAGTTGAGCAGAGGGCTTTCACTTCAGACTTAAATAACCGACTGCGCTCGCTTTACGCCCAATAAACCCG
+
FFFFFFF,FFFFFFFFFFFFFFFFFF,FFF,FFFFF:FF:FFFFFFFFFF:FFFFFFFFFFF,FFFFF,FFFF,FFFFFFFF:F,,FF:FFFF,FF:F:FFFFFFF,FFFFFFFFFFFFFFFFF:::F::FFFF,FFFFFFFFFF:,:FFFFFFFF,FF:FFFFFFFFFF,FFFFFF:FFF:F:F:,F,F,,FFF,FFF::FFFFFFFF,F,FFFF:FF,,F:F,F,FFFFFFFFFF:FFF:::FF:F,:F
@A00769:42:HV3CFDRXX:1:2101:12057:15389 2:N:0:TCCTGGTTGT+TGCCGGTCAG
GGACTACAAGGGTTTCTAATCCTGTTTGCTACCCACACTTTCGAGCCTCAACGTCAGTTACAGTCCAGAAAGCCGCCTTCGCCACTGGTGTTCTTCCATATATCTACGCATTTCACTGCTACACGTGGAATTCTACCCCCCTCTGACACACTCTAGCCGTGCAGTCACCAATGCAATTCCCAGGTTAAGCCCGGGGATTTCACATCGGTCTTGCACAACCGCCTGCGCACGCTTTACGCCCAGTAATTCCG
+
FFFFFFFFFFFFFFFFFFFFFFFFFFFFFFFFFFFFFFFFFFFF:FFFFFFFFFFFFFFFFFFFFFFFFFFFFFFFFFFFFFFFFFFFFFFFFFFFFFFFFFFFFFFFFFFFFFFFFFFFFFFFFFFFFFFFFF:FFFFFFFFFFFFFFFFFFFFFFFF:FF:FFFFFFF,FFFF:FFFFFFFFFF:F:FFFFFFFFFFFFFFFFFFFFFFFFFFFFFFFFFFFFFFFFF,FFFFFF,FFFFFF,FFFFFF
@A00769:42:HV3CFDRXX:1:2101:9028:15468 2:N:0:TCCTGGTTGT+TGCCGGTCAG
GGACTACGCGGGTTTCTAATCCTGTTTGCTACCCACACTTTCGAGCCTCAACGTCAGTTACAGTCCAGAAAGCCGCCTTCGCCACTGGTGTTCTTCCATATATCTACGCATTTCACCGCTACACATGGAGTTCCACTTTCCTCTACTGCACTCAAGCCATCCAGTTTCCAAAGCAATTCCTCAGTTGAGCTGAGGGCTTTCACTTCAGACTTAAATAACCGTCTGCGCTCGCTTTACGCCCAATAAATCCG
+
FFFFFFFFFFFFFFFFFFFFFFFFFFFFFFFFFFFFFFFFFFFFFFFFFFFFFFFFFFFFFF:FFFFF,FFFFFFFFFFFFFFFFFFFFFFFFFFFFFFFFFFFFFFFFFFFFFFFFFFFFFFFFFFFFFFFFF:FFFFFFFFF:FFFFFFFFFF:FFFFFFFFFFFFFFFFFF:,FFFFFFFFFFFFFF:F,FF:FFFFFFFFFFF::FFFFFFF:F:F,:FFFFFF:F:FF:FFFFFFFFF::FFFFFF
@A00769:42:HV3CFDRXX:1:2101:12048:15468 2:N:0:TCCTGGTTGT+TGCCGGTCAG
GGACTACCGGGGTTTCTAATCCTGTTTGCTACCCACACTTTCGAGCCTCAACGTCAGTTACAGTCCAGAAAGCCGCCTTCGCCACTGGTGTTCTTCCATATATCTACGCATTTCACCGCTACACATGGAGTTCCACTTTCCTCTACTGCACTCAAGTCATCCAGTTTCCAAAGCAATTCCTCAGTTGAGCTGAGGGCTTTCACTTCAGACTTAAATAACCGTCTGCGCTCGCTTTACGCCCAATAAATCCG
+
,FFFFFFFFFFFFF:FFFFFFFF:FFFFFFF,FFFF:FFFFFFF:FFFFFFFFFFFFFFFF:FFFFFF:FFFFF,FFFFF:FFFFFFFFFFFFFF:FFFFFFFFFFFFFFF:FFFFFFFFFFF:FFFFFFFFFFFFFFFF:,F,FFFFFFFFFFFFFFFFFF::FF,FFFFF,FF,:FFFFFFFFFFF,FFFFFFFFFFFFFFF,FFFFFFFFFFFFFFF,,F:,FFFFFFFFFF::FFFFFF:F:FFFFF
@A00769:42:HV3CFDRXX:1:2101:14154:15515 2:N:0:TCCTGGTTGT+TGCCGGTCAG
GGACTACTCGGGTTTCTAATCCTGTTTGCTCCCCACGCTTTCGTGCATGAGCGTCAGTATTGGCCCAGGGGGCTGCCTTCGCCATCGGTATTCCTCCACATCTCTACGCATTTCACTGCTACACGTGGAATTCTACCCCTCTCTGCCATACTCTAGCCCGCCAGTCACAAATGCAGTTCCCAGGTTAAGCCCGGGGATTTCACATCTGTCTTAGCGAACCGCCTGCGCACGCTTTACGCCCAGTAATTCCG
+
FFFFFFFFFFFFFFFFFFFFFFFFFFFFFFFFFFFFFFFFFFFFFFFFFFFFFFFFFFFFFFFFFFFFFFFFFFFFFFFFFFFFFFFFFFFFFFFFFFFFFFFFFFFFFFFFFFFFFFFFFFFFFFFF,FFFFFFFFFFFFFFFFFFFFFFFFFFFFFFFFFFFFFFFFFFF:FFFFFFFFFFFFFFFF:FFF:FFFFFFF,FFFFFFFFFFFF:FFFFFFFFFFFFFFF:FFFFFF:FFFF:FFFFFFF:
@A00769:42:HV3CFDRXX:1:2101:30129:15655 2:N:0:TCCTGGTTGT+TGCCGGTCAG
GACTACGGGGGTTTCTAATCCTGTTTGCTCCCCATGCTTTCGCTCCTCCGCGTCAGTAACGGCCCAGAGACCAGCCTTCGCCATTGGTGTTCTTCCCGATATCTACACATTCCACCGTTACACCGGGAATTCCAGTCTCCCCAACCGCACTCAAGCCCGCCCGTACCCGGCGCGGATCCACCGTTAAGCGAAGGACTTTCACACCCGAAGCGACTAACCGCCTAACAGCCCATTACACCTCATAAATCCGG
+
FFF,:,FF:FFFFFF,FF,:F:FFFFFFF:FFF:FFF:F::,FFFF,,,FF:F:FFFFF:,FFFF:FF,FFF,,FF:F:,FF:,:,FF:FFFF:FFF:FFF,,:F,F:,,F,,,FF,F::,FF:F:F:FF,FF:,::,:F::,FF,FFFF:,:FFF:F:,FFF,FF,FFFFFF::F:FF:FFFFF:F:FFF,,,:F:FF,F:,F:,,:,,::FFFFFF:FFF:,,FF,:FF,F,::,FF,,,,:F:::F,,
@A00769:42:HV3CFDRXX:1:2101:6388:15687 2:N:0:TCCTGGTTGT+TGCCGGTCAG
GGACTACTAGGGTATCTAATCCTGTTTGCTACCCACACTTTCGAGCCTCAACGTCAGTTACAGTCCAGAAAGCCGCCTTCGCCACTGGTGTTCTTCCATATATCTACGCATTTCACCGCTACACATGGAGTTCCACTTTCCTCTACTGCACTCAAGTCATCCAGTTTCCAAAGCGATTCCTCAGTTGAGCTGAGGGCTTTCACTTCAGACTTAAATATCCGTCTGCGCTCGCTTTACGCCCAATAAATCCG
+
FFFFFFFFFFFFFFFFFFFFFFFFFFFFFFFFFFFF:FFFFFFFFFFFFFFFFFFFFFF:FFFFFFFFFFFFFFFFFFFFFFFFFFFFFFFFFFFFFFFFFFFFFFFFFFFFFFFFFFFFFFFFFFFFF:FFFFFFFFFFFFFFFFFFFFFFFFFFFFFFFFFFFFFFFFFFFFFF:FFFFFFF:FFFFFFFFFFFFFFFFFFFFFF:FFFFFFFFF,FFF,FFFFFFFF,FFFFFFFFFFFF:FFFFFFF
@A00769:42:HV3CFDRXX:1:2101:8919:15687 2:N:0:TCCTGGTTGT+TGCCGGTCAG
GGACTACGGGGGTATCTAATCCTGTTTGCTACCCACACTTTCGAGCCTCAACGTCAGTTACAGTCCAGAAAGCCGCCTTCGCCACTGGTGTTCTTCCATATATCTACGCATTTCACCGCTACACATGGAGTTCCACTTTCCTCTACTGCACTCAAGTCATCCAGTTTCCAAAGCAATTCATAAGTTGAGCTGAGGGATTTCACTTCAGACTTAAATAACCGTCTGAGCTCGCTTTACGCCCAATAAATCCG
+
FFFFF:FFFFFFFF:F:FFFFFFFFFFFFFFFFFF:FFFFFFF:FFFF:FFF,F,FFFFFFF:::FFFFFF::,,F,FFFFFFF::,FFFFFFFFFFFFFFFFFFFFFFFF,FFF:FFFFFFFFF:F,:FFFFFFFFFFFFF,FFFFFFFFFFFFFFFF::FF,F:,:,FFF,FFFFFF,F,:,:FFF,FF,F,,F,,FF,FFFF,FFF:FFFFFFFFF,F,F::,,::F,FFFFFF,,FFFFFFFFF,,,
@A00769:42:HV3CFDRXX:1:2101:10095:15687 2:N:0:TACTGGTTGT+TGCCGGTCAG
GGACTACCGGGGTTTCTAATCCTGTTTGCTACCCACACTTTCGAGCCTCAAAGTCAGTTACAGTCCAGAAAGCCGCCTTCGCCACTGGTGTTCATCCATATATCTACGCATTTCACCGCTACACATGGAGTTCCACTTACCTCTACTGCACTCAAGTCATCCAGTTTCCAAAGCAATTCCACAGTTAAGCAGAGGGCTTTCACTACAGACTTAAATAACCTACTGCGCTCGCTTTACGCCCAATAAACCCG
+
FFFFFFF,,FFFF,FFFFFFFFFFFFFFFFFFFFFF:FFFFFFFFFFFFFFFFFFFFFF:FFF,FFFFFFFFFFFFFFFFFFFFFFFFFFFFF,FFFFFFF:FFFFFFFFFFFFFFFFFFFFFFFF,FF:FFFFFFFF,FFFFFFFFFF:FFFFFFFFFFFFFFFFFFFFFFF,:,,FFF,FFFFF,FFFFF:F,FFFFFFFF:FFFFFFFFFF:F:FFFFF:FFFFFFF,FFFFFF,FFFFFFFFF,,F:
@A00769:42:HV3CFDRXX:1:2101:3016:15702 2:N:0:TCCTGGTTGT+TGCCGGTCAG
GGACTACGGGGGTTTCTAATCCTGTTTGCTACCCACACTTTCGAGCCTCAACGTCAGTTACAGTCCAGAAAGCCGCCTTCGCCACTGGTGTTCTTCCATATATCTACGCATTTCACCGCTACACATGGAGTTCCACTTTCCTCTACTGCACTCAAGTCATCCAGTTTCCAAAGCAATTCCTCAGTTGAGCTGAGGGCTTTTACTTCAGACTTAAATAACCGACTGCGCTCGCTTTACGCCCAATAAATCCG
+
FFFFFFF,FFFFF:FFFFFFFFF:FFFFFFFFFFFFFFFFFFFF:FFFFFFFFFFFFFFFFFFFFFFF,FFFFFFFFFFFFFFFFFFFFFFFFFFFFF:FFFFFFFFFFFFFFFFFF:FFFFFFFFFFF:FFFF,FFF:FFFFFFFFFF,FFF,FFFF:FFFFFFFF:FFFFFFF,FFFFFF,F:F:FFFF,FFF,FFFFFFFF:FFF:FFF:F,F:FFF:FFFFFFFFFFF:,FFFFFFFFF:FFFFFF:
@A00769:42:HV3CFDRXX:1:2101:6343:15702 2:N:0:TCCTGGTTGT+TGCCGGTCAG
GGACTACTAGGGTATCTAATCCTGTTTGCTACCCACACTTTCGAGCCTCAACGTCAGTTACAGTCCAGAAAGCCGCCTTCGCCACTGGTGTTCTTCCATATATCTACGCATTTCACCGCTACACATGGAGTTCCACTTTCCTCTACTGCACTCAAGTCATCCAGTTTCCAAAGCGATTCCTCAGTTGAGCTGAGGGCTTTCACTTCAGACTTAAATAACCGTCTGCGCTCGCTTTACGCCCAATAAATCCG
+
F:FFF:FFFFFF:F:FFFFFFFFFFFFFFFFFFFFFFFFFFFFFFFFFF:FFFFFFFFF,FFFFFFFF:FFFFFFFFFF:FFFFFFFFFF,FFFF:FFFFFFF:F:FFFF:FF:FFFFFFFFFFFFFFFFFF:FFFFFFFFFFFFFFFFFFFF:FFFFFFFFF,FFFFFFFFFFF,FFFFFFFFFFFFFFFFFFFFFFFFFFFFFFFFFFFFFFFFFFFFFFF:FFF:FFFFFFFFFFFFF,,:FFF:FF:
@A00769:42:HV3CFDRXX:1:2101:27507:15718 2:N:0:TCCTGGTTGT+TGCCGGTCAG
GGACTACGCGGGTTTCTAATCCTGTTTGCTCCCCACGCTTTTGAGCCTCAACGTCAGTTACAGTCCAGTAAGCCGCCTTCGCCACTGGTGTTCCTCCTAATATCTACGCATTTCACCGCTACACTAGGAATTCCGCTTACCTCTCCTGCACTCCAGCCAAATAGTTTCCAGAGCAGTCCGGGGGTTGGGCCCCCGCCTTTCACTCCAGACTTACTTCACCGTCTACGCTCCCTTTACACCCAGTAATTCCG
+
FFFFFFFFFFFFFFFFFFFFFFFFFFFFFFFFFFFFFFFFFFFFFFFFFFFFFFFFFFFFFFFFFFFFFFFFFFFFFFFFFFFFFFFFFFFFFFFFFFFFFFFFFFFFFFFFFF:FFFFFFFFFFFFFFFFFFFFFFFFFFFFFFFFFFFFFFFFFFFFFFFFFFFFFFFF:FFFFFFFFFFFFFFFFFFFFFFFFFFFFFFFFFFFF:FFF:FFFFFFF,FF::FFFFFFFF,FFF:FFFFFFFFFFFF,
@A00769:42:HV3CFDRXX:1:2101:26142:15765 2:N:0:TCCTGGTTGT+TGCCGGTCAG
GGACTACAGGGGTTTCTAATCCCGTTTGCTACCCACACTTTCGAGCCTCAACGTCAGTTACAGTCCAGAAAGCCGCCTTCGCCACTGGTGTTCTTCCATATATCTACGCATTTCACCGCTACACATGGAGTTCCACTTTCCTCTACTGCACTCAAGTCATCCAGTTTCCAAAGCAATTCCTCAGTTGAGCTGAGGGCTTTCACTTCAGACTTAAATAACCGACTGCGCTCGCTTTACGCCCAGTAAATCCG
+
F:F:FFFFF:FFFFFFFFF,FFFFFFFF,FFF:FFFFFF:FF,FFFFFFFFFF:,FF:,FFFFFF:F:F:F:FF:FF,FFFFFFFFFF,FFFFF,FFFFFFFFFFFFF,FFFFFF,F:FFFFFFFF,FF:FFFFFFFFFFF:FFF,,FFFFFFFFFFFFFFFFF,FFFFFFFF,F,FFF,F:F:FF::::F,FF,:FFFFFF,F,,FFF:FF:FF:::FF,,F:,F:FFFFFFFF:F:F:F:,FFF:FFF:
@A00769:42:HV3CFDRXX:1:2101:20781:15781 2:N:0:TCCTGGTTGT+TGCCGGTCAG
GGACTACAGGGGTTTCTAATCCTGTTTGCTACCCACACTTTCGAGCCTCAACGTCAGTTACAGTCCAGAAAGCCGCCTTCGCCACTGGTGTTCTTCCATATATCTACGCATTTCACCGCTACACATGGAGTTCCACTTTCCTCTACTGCACTCAAGTCATCCAGTTTCCAAAGCAATTCCTCAGTTGAGCTGAGGGCTTTCACTTCAGACTTAAATAACCGTCTGCGCTCGCTTTACGCCCAATAAATCCG
+
FFFFFFFFFFFFFFFFFFFFFFFFFFFFFFFFFFFFFFFFFFFFFFFFFFFFFFFFFFFFFFFFFFFFFFFFFFFFFFFFFFFFFFFFFFFFFFFFFFFFFFFFFFFFFFFFFFFFFFFFFFFFFFFFFFFFFFFFFFFFFFFFFFFFFFFFF:FFFFFFFFFFFFFFFFFFFFF:FFFFFFFFFFFFFFFFFFFFFFFFFFFFFFFFFFFFFFFFFFFF:FFFFFFFFFFFFFFFFFFFFFF,FFFFFFF
@A00769:42:HV3CFDRXX:1:2101:6271:15828 2:N:0:TCCTGGTTGT+TGCCGGTCAG
GGACTACTAGGGTATCTAATCCTGTTTGCTACCCACACTTTCGAGCCTCAACGTCAGTTACAGTCCAGAAAGCCGCCTTCGCCACTGGTGTTCTTCCATATATCTACGCATTTCACCGCTACACATGGAGTTCCACTTTCCTCTACTGCACTCAAGTCATACAGTTTCCAAAGCGATTCCTCAGTTGAGCTGAGGGCTTTCACTTCAGACTAAAATAACCGTCTGCGCTCGCTTTACGCCCAATAAATCCG
+
,FF,:FFFFFF:F,F,FFF:F,F:F,F,F,F,:FFFFFF::FFF:FFFFFF:F:FF:FFF:FFFFF:FFFF,FFFF,,F:FFFFFF:FFF,F,F,:,FFF:FFFFFF:FFFF:,FFFFFFFFF:FF:FFFF,FFFFFFFF:FF,:FFFFF:FFF,:FFF:,FF,FFFFFFFF:F:FFFFFFF,,,:FF,FFF:::FFFFFFFFFFFF:FF,,F,:FFFFF:,FF,,FFFFFFFFF,,FFFFF::F,::FF:
@A00769:42:HV3CFDRXX:1:2101:1904:15843 2:N:0:TCCTGGTTGT+TGCCGGTCAG
GGACTACGGGGGTATCTAATCCTATTTGCTCCCCACTCTTTCGTGCCTGAGCGTCAGTTCCAGTCTAGGCGGCCGCCTTCGCCACTGGTGTTCTTCCATATCTCTACGCATTTTACCGCTACACATGGAGTTCCGCCGCCCTCTCCTGTACTCAAGTTCTCCAGTCTCATCAGCCAACAGAAGTTAAGCTTCTGCCTTTCACTCATGACTTGAAGAACCGCCTGCTCACCCTTTACGCCCAATCATTCCAG
+
::F:F:FFFF:FFF:FFFFF,FFF::FF,FF,F,F,,FFFFFFFF,,,,F:F,::F:FFFF:FF,FFFF:FFF,FFFF:F,FFFFFFFFFFFFFFFFFFFFF:FF:FF,FFFFF:FFFFFFFFFFFFFF,FFFFF,FFFFFFFFFFFFFFFFFFF:FFFFF:FFFFFFFFFFF,FFFFFF:FFFFFFFFFFFFFFFFFFFFFFFFFFFFFF:F,F,F:FFF,FFFFFFF:FF,FFF:FF,FFFF,FFFF:F
@A00769:42:HV3CFDRXX:1:2101:4345:15843 2:N:0:TCCTGGTTGT+TGCCGGTCAG
GGACTACCCGGGTTTCTAATCCTGTTTGCTCCCCACGCTTTCGAGCCTCAGTGTCAGTTGCAGTCCAGTGAGCTGCCTTCGCAATCGGAGTTCTTCGTGATATCTAAGCATTTCACCGCTACACCACGAATTCCGCCCACCTCTACTGTACTCAAGACTGCCAGTTTCAACTGCAATTTTACGGTTGAGCCGCAAACTTTCACAACTGACTTAACAATCCACCTACGCTCCCTTTAAACCCAATAAATCCG
+
FFFFFFFFFFFFFFFFFFFFFFFFFFFFFFFFFFFFFFFFFFFFFFFFFFFFFFF:FFFFFFFFFFFFFFFFFFFFFFFFFFFFFFFFFFFFFFFFFFFFFFFFFFFFFFFFFFFFFFFFFFFFFFFFFFFFFFFFFFFFFFFFFFFFFFFFF:FFFFFFFFFFFFFF:FFFFFFFFFFFFF:FFFFFF:FFFFFFFFFFFFFFFFFFFFFFFFFFFFFFFF:F:F,FFFFFFFFFFFFFFFFFF,FFFFF
@A00769:42:HV3CFDRXX:1:2101:11668:15843 2:N:0:TCCTGGTTGT+TGCCGGTCAG
GGACTACGCGGGTATCTAATCCTGTTTGCTACCCACACTTTCGAGCCTCAACGTCAGTTACAGTCCAGAAAGCCGCCTTCGCCACTGGTGTTCTTCCATATATCTACGCATTTCACCGCTACACATGGAGTTCCACTTTCCTCTACTGCACTCAAGTCATCCAGTTTCCAAAGCAATTCCTCAGTTGAGCTGAGGGCTTTCACTTCAGACTTAAATAACCTTCTGCGCTCGCTTTACGCCCAATAAATCCG
+
FFFF:FFFFFFFFFFFFFFFFFFFFFFFF:FFFFFFFFFFFFFFFFFFFFFFFFFFFFFFFFFFFFFF:FFFFFFFFFFFFFFFFFFFFFFFFFFFFFFFFFFFFFFFFFFFFFFFFFFFFFFFFFFFFFFFFFFFFFFF:FFFF:FFF:FFF:FFFF:FFFFFFFFFFFFFFFFFFFFFFFFFFFFFF:FFF:FFFFFFF,FFFFFF:FFFFFFFFFFFFFFFFFFFFF:F,FFFF:FFFFF:FFFFF:F
@A00769:42:HV3CFDRXX:1:2101:5032:15906 2:N:0:TCCTGGTTGT+TGCCGGTCAG
GGACTACGGGGGTTTCTAATCCTGTTTGCTACCCACACTTTCGAGCCTCAACGTCAGTTACAGTCCAGAAAGCCGCCTTCGCCACTGGTGTTCTTCCATATATCTACGCATTTCACCGCTACACATGGAGTTCCACTTTCCTCTACTGCACTCAAGTCATCCAGTTTCCAAAGCAATTCCTCAGTTGAGCTGAGGGCTTTCACTTCAGACTTAAATAACCGTCTGCGCTCGCTTTACGCCCAATAAATCCG
+
FFFFFFFFFFFFFFFFFFFFFFFFFFFFFFFFFFFFFFFFFFFFFFFFFFFFFFFFFFFFFFFFFFFFFFFFFFFFFFFFFFFFFFFFFFFFFFF:FFFFFFFFFFFFFFFFFFFFFFFFFFFFFFFFFFFFFFFFFFFF:FFFFFFFFFFFFFFFFFFFFF,:FFFFF::FFFFFFFFFFFFFFFFFFFFFFFFFFFFFFFFFFFFFFFFFFF,FF:FF,FFFFFFFFF,FF,FFFFFFFFF:FFFFFFF
@A00769:42:HV3CFDRXX:1:2101:32515:15906 2:N:0:TCCTGGTTGT+TGCCGGTCAG
GGACTACGGGGGTTTCTAATCCTGTTTGCTACCCACACTTTCGAGCCTCAACGTCAGTTACAGTCCAGAAAGCCGCCTTCGCCACTGGTGTTCTTCCATATATCTACGCATTTCACCGCTACACATGGAGTTCCACTTTCCTCTACTGCACTCAAGTCATCCAGTTTCCAAAGCAATTCCTCAGTTGAGCTGAGGGCTTTCACTTCAGACTTAAATAACCGTCTGCGCTCGCTTTACGCCCAATAAATCCG
+
FFFFFFFFFFFFFFFFFFFFFFFFFFFFFFFFFFFFFFFFFFFFFFFFFFFFFFFFFFFFFFFFFFFFFFFFFFFFFFFFFFFFFFFFFFFFFFFFFFFFFFFFFFFFFFFFFFFFFFFFFFFFFFFFFFFFFFFFFFFFFFFFFFFFFFFFFF:FFFFFFFFFFFFFFFF:FFF,FFFFFFFFFF:FFFFFFFFFFFFFFFFFFFFFFFFFF:FFFFFFFFFFFF:FFF:FFFFFFFFFFFF:FFFFF:F
@A00769:42:HV3CFDRXX:1:2101:27371:15953 2:N:0:TCCTGGTTGT+TGCCGGTCAG
GGACTACAAGGGTATCTAATCCTATTTGCTCCCCACGCTTTCGTGCCTCAGCGTCAGTAACAGGCCAGGCGGCCGCCTTCGCCACTGGTGTTCTGCGCGATATCTAAGCATTTCAACGCTACACCGCGCATCCCGCGAACTTATCTCCAACTACAGACCGCCAGTTTCAACGGCTCGCCGGGGTTGAGCACCGGGCTTTTACCGCTGACTTAACAGGCCGCCTGAGCACCCTTTAAACCCAATAAATCCGA
+
:FFFFFFFF:FFF:FFFFFFFFF:FFFFFFFFFFFFFFFFFFFFFFFF:FFFFFFFF:F::F,,FFFFF::F:FFFFF,:,F:FFFF,F:FFFF:FFF,FF:,,FFFF,:FF,:F,FF,FF,F:FFFF,,FFF:FFF,FFF,,FFF:FFF,,,F::,FFFF::,FF,:FF,F,FF,,FF::,FFF,FFF,F,FFFFFFF,FF,:FFF,FF,,FFF::FF:F,FF,FFFFFFFFFFFFFFFFFFF::FFFFF
@A00769:42:HV3CFDRXX:1:2101:31060:15953 2:N:0:TCCTGGTTGT+TGCCGGTCAG
GGACTACGGGGGTTTCTAATCCTGTTTGCTACCCACACTTTCGAGCCTCAACGTCAGTTACAGTCCAGAAAGCCGCCTTCGCCACTGGTGTTCTTCCATATATCTACGCATTTCACCGCTACACATGGAGTTCCACTTTCCTCTACTGCACTCAAGTCATCCAGTTTCCAAAGCAATTCCTCAGTTGAGCTGAGGGCTTTCACTTCAGACTTAAATAACCGTCTGCGCTCGCTTTACGCCCAATAAATCCG
+
FFFFFFFFFFFFFFFFFFFFFFFFFFFFFFFFFFFFFFFFFFFFFFFFFFFFFFFFFFFFFFFFFFFFFFFFFFFFFFFFFFFFFFFFFFFFFFFFFFFFFFFFFFFFFFFFFFFFFFFFFFFFFFFFFFFFFFFFFFFFFFFF,FFFFFFFFFFFFFFFFFFFFFFFFFFFFF:,FFFFFFFFFFFFFF:FFF:FFFFFFFFF:F:F:FFF:FFFFFFF,:F:FFFFFF:FF,FFF:FFFFFFFFFFFF:
@A00769:42:HV3CFDRXX:1:2101:19425:15969 2:N:0:TCCTGGTTGT+TGCCGGTCAG
GGACTACGGGGGTTTCTAATTCCCGCGGCGGCTGACAC
+
FFFFFFFFFFFFFFFFFFFF:,FFFFFFFFFFFFFF:F
@A00769:42:HV3CFDRXX:1:2101:20274:15969 2:N:0:TCCTGGTTGT+TGCCGGTCAG
GGACTACTAGGGTTTCTAATCCTGTTTGCTCCCCACGCTTTCGTGCATGAGCGTCAGTGTTATCCCAGGGGGCTGCCTTCGCCATCGGTATTCCTCCACATCTCTACGCATTTCACTGCTACACGTGGAATTCTACCCCCCTCTGACACACTCTAGCCGTGCAGTCACCAATGCAATTCCCAAGTTAAGCTCGGGGATTTCACAACGGTCTTGCACAACCGCCTGCGCACGCTTTACGCCCAGTAATTCCG
+
FFFFFFFFFFFF,FFFFFFFFFFFFFFFF,FFFFFFFFFFFFFFFFFFFFFFFFFFFF,:FFFFFF:F:FFFFFFFFFFFFFFFFFFFFFFFFFFFFFFFFFFFFFFFFFFFFFFFFFFFFFFFFFFFFFFFFFF::FFFF:FFFFFFFFFFFFFFFFFFFFFFFFFFF:FF:FF:FFFFFFFFFFFF:FFFFFF,FFFFF:FF,FFFFFFFFFFFF,FFFF::FFFFFFFFFFFFFFFFFF,F:F,FFF:
@A00769:42:HV3CFDRXX:1:2101:1624:16016 2:N:0:TCCTGGTTGT+TGCCGGTCAG
GGACTACAGGGGTTTCTAATCCTATTTGCTCCCCACGCTTTCGTGCCTCAGCGTCAGTAACAGGCCAGGCGGCCGCCTTCGCCACTGGTGTTCTTCCATATATCTACGCATTTTACCGCTACACATGGAGTTCCACCGCCCTCTCCTGCTCTCTAGCCCGCCAGTTTCCAGAGCCTGTACCGGTTGAGCCGGTACCTTTCACTCCAGACTTAGAAGGCCGCATACGCACCCTTTACGCCCCATCTTTCCGG
+
FFFFFFFFFFFFFFFFFFFFFFFF:FFFFFFFFFFFFFFFFF:FFF,FFFFFFFFFFFFFFFFFFFF:FFFFFFFFFFFFFFFFFFFFF,FFFFFFFFFFFFFFFFFFFFFFF:,FFF,F:FFFFFFFFF,FFFFFF,FFFFFFFFFFFFFF::F:FFF:FF:FFFFFFFFF:FFFFFFFF:FFFFFFF:FFF,FFF,FF,::,FF,FFFFF:,F,FFFFF:F,FFF::FFF,F,:FFF:,FFFF:FF,,:
@A00769:42:HV3CFDRXX:1:2101:3161:16016 2:N:0:TCCTGGTTGT+TGCCGGTCAG
GGACTACTCGGGTATCTAATCCTGTTCGCTCCCCACGCTTTCGCTCCTCGGCGTCAGTAACGGCCCAGAGACCTGCCTTCGCCATTGGTGTTCTTCCCGATATCTACACATTCCACCGTTACACCGGGAATTCCAGTCTCCCCTACCGCACTCAAGCCCGCCCGTACCCGGCGCGGATCCACCGTTAAGCGATGGACTTTCACACCGGACGCGACGAACCGCCTACGAGCCCTTTACGCCCAATAAATCCG
+
FFFFFFFFFFFF:FFFFFFFFFFFFFFFFFFFFFFFFFFFFFFFFFFFFFFFFFFFFFFFFFFFFFFFFFFFFFFFFFFFFFFFFFFFFFFFFFFFFFFFFFFFFFFFFFFFFFFFFFFFFFFFFFFF:FFFFFFFFFFFFFFFFFFFFFFFFFF:FFFFFFFFFFFFFF:FFFFFFFFFFFFF:FFFFFFFFFFFFFFFFFFFFFFFFFFFFFFFFFFFFFFFFFFFFFF,FF:FFFFFFFF:FFFFFFF
@A00769:42:HV3CFDRXX:1:2101:17345:16031 2:N:0:TCCTGGTTGT+TGCCGGTCAG
GGACTACACGGGTTTCTAATCCTGTTTGCTACCCACACTTTCGAGCCTCAACGTCAGTTACAGTCCAGAAAGCCGCCTTCGCCACTGGTGTTCTTCCATATATCTACGCATTTCACCGCTACACATGGAGTTCCACTTTCCTCTACTGCACTCAAGTCATCCAGTTTCCAAAGCAATTCCTCAGTTGAGCTGAGGGCTTTCACTTCAGACTTAAATAACCGTCTGCGCTCGCTTTACGCCCAATAAATCCG
+
FFFFFFFFFFFFFFFFFFFFFFFFFFFFFFFFFFFFFFFFFFFFFFFFFFFFFFFFFFFFFFFFFFFFFFFFFFFFFFFFFFFFFFFFFFFFFFFFFFFFFFFFFF,FFF:FFFFFFFFFFFFFFFFFFFFFF:FFFFFF:FFFFFFFF:FFFFFFFFFFFFFFFFFFFFFF:FF:FFF,FFFFFF,FFFFF:F,FFFFF:FFF,:F:FFFFFF,FFFFF,:FF,:FFFFFFFFFFF,FF:FF:FFFFF,,
@A00769:42:HV3CFDRXX:1:2101:30734:16110 2:N:0:TCCTGGTTGT+TGCCGGTCAG
GACTACAGGGGTTTCTAATCCTGTTTGCTACCCACACTTTCGAGCCTCAACGTCAGTTACAGTCCAGAAAGCCGCCTTCGCCACTGGTGTTCTTCCATATATCTACGCATTTCACCACTACACATGGAGTTCCACTTTCCTCTACTGCACTCAAGTCATCCAGTTTCCAAAGCAATTCCTCAGTTGAGCTGAGGGCTTTCACTTCAGACTTAAATAACCGTCTGAGCTCGCTTTACGCCCAATAAATCCGG
+
FFFFFFFFFFFFFFFFFFFFFFFFFFFFFFFFFFFFFFFFFFFFFFFFFFFFFFFFFFFFFFFFFFFFFFFFFFFFFFFFFFFFFFFFFFFFFFFFFFFFFFFFFFFFF,FFFFFFFFF,FFF:FFFFFFFFFFFF:FFFFFFFFFFFFFFFFFFFFFFFFFFFFFFFFFFFFFFFFFF:FF,FFFF:F:FFFFFFFFFFFFFFFFFFF:FFFFF:FFFF,FF:,FFFF:FFFF:FFF:FFFF,,,FFFF,
@A00769:42:HV3CFDRXX:1:2101:29875:16125 2:N:0:TCCTGGTTGT+TGCCGGTCAG
GACTACGGGGGCATCTAATCCTGTTTGCTACCCACACTTTCGAGCCTCAACGTCAGTTACAGTCCAGAAAGCCGCCTTCGCCACTGGTGTTCTTCCATATATCTACGCATTTCACCGCTACACATGGAGTTCCACTTTCCTCTACTGCACTCAAGTCATCCAGTTTCCAAAGCAATTCCTCAGTTGAGCTGAGGGCTTTCACTTCAGACTTAAATAACCGTCTGCGCTCGCTTTACGCCCGATAAATCCGG
+
FFFF:FFFFFFFFFFFFFFFFFFFFFFFF:FFFFFFFFFFFFFFFFFFFFFFFF:FFFFFFFFFFFFF:FFFFFFFFFFFFFFFFFFFFFFFFFFFFFFFFFFFFFFFFFFFFFFFFFFFFFFFFFFFFF:FFFFFFFFFFFFFFFFFFFFFF,FFFFFFFFFFFFFF:FFFFF:FFFFFFFFFFFFFFFFF:FFFFFFFFFFFFFFFFF:F,FFFFFFF,FF::FFFFFFFFFFFFFFFFFF,FFFF,:,
@A00769:42:HV3CFDRXX:1:2101:8847:16157 2:N:0:TCCTGGTTGT+TGCCGGTCAG
GGACTACAGGGGTTTCTAATCCTGTTTGCTACCCACACTTTCGAGCCTCAACGTCAGTTACAGTCCAGAAAGCCGCCTTCGCCACTGGTGTTCTTCCATATATCTACGCATTTCACCGCTACACATGGAGTTCCACTTTCCTCTACTGTACTCAAGTCATCCAGTTTCCAAAGCAATTCCTCAGTTGAGCTGAGGGCTTTCACTTCAGACTTAAATAACCGTCTGCGCTCGCTTTACGCCCAATAAATCCG
+
FFFFFFFFFFFFFFFF:FFFFFFFFFFFFFFFFFFFFFFFFFFFFFFFFFFFFFFFFFFFFFFFFFFFFFFFFFFFFFFFFFFFFFFFFFFFFFFFFFFFFFFFFFFFFFFFFFFFFFFFFFFFFFFFFFFFFFFFFFFFFFFFFFFFFFFFFFFFFFFFFFFFFFFFFFFFFFFFFFFFFFFFF:FFFFFF:F,FFFFFFFFFFFFFFFFFFFFFF::F:,FFFFFFFFFFFFFFF,FFFFFFFFFFFFF
@A00769:42:HV3CFDRXX:1:2101:22562:16203 2:N:0:TCCTGGTTGT+TGCCGGTCAG
GGACTACGGGGGTATCCAATCCTGTTTGCTACCCACACTTTCGAGCCTCAACGTCAGTTACAGTCCAGAAAGCCGCCTTCGCCACTGGTGTTCTTCCATATATCTACGCATTTCACCGCTACACATGGAGTTCCACTTTCCTCTACTGCACTCAAGTCATCCAGTTTCCAAAGCAATTCCTCAGTTGAGCTGAGGGCTTTCACTTCAGACTTAAATAACCGTCTGCGCTCGCTTTACGCCCAATAAATCCG
+
FFFFFFFFFFFFFFFFFFFFFFFFFFFFFFFFFFFFFFFFFFFFFFFFFFFFFFFFFFFFFFFFFFFFFFFFFFFFFFFFFFFFFFFFFFFFFFFFFFFFFFFFFFFFFFF:FFFFFFFFFFFFFFFFFF,FFFFF:FFFFFFFFFFFFFFFFFFFFF:FFFFFFFFFFF,FFFFFFFFFFFF:FFFFFFF:FFFFFFFFFFFFFFFFFFF:FFFFFFFF,,FF:FFF:FFFFFFFF:FFFF:FFFFFFF,
@A00769:42:HV3CFDRXX:1:2101:4246:16266 2:N:0:TCCTGGTTGA+TGCCGGTCAG
GGACTACACGGGTTCTAATCCTGTTTACTCCCCACGCTTTCGAGCCTCAGTGTCAGTTACAGGCCAGAGAGCCGCTTTCGCCACCGGTGTTCCTCCATATATCTACGCATTTCACCGCTACACATGGGATTCCACTCTCCTCTCCTGCACTCAAGTCTACCAGTTTCCAATGCATACAATGGTTGAGCCACTGCCTTTTACACCAGACTTAATAAACCACCTGCGCTCGCTTTACGCCCAATAAATCCGGA
+
FFFFFFFFFFFFFFFFFFFFFFFFFFFFFFFFFFFFFFFFFFFFFFFFFFFFFFFFFFFFFFFFFFFFFFFFFFFFFFFFFFFFFFFFFFFFFFFFFFFFFFFFFFFFFFFFF:FFFFF:FFFFFFFFFFFFFFFFFFFFFFFFFFFFFFFFFFFFFFFFFFFFFFFFFFFFFFFFFFFFFFFFFFFFFFFFFFFFFFF,:FFFFFFFFF:FFFFFFFFF:F,F:FFFFFFFF:FFFFF:FFFF,F:F:F:
@A00769:42:HV3CFDRXX:1:2101:7482:16266 2:N:0:TCCTGGTTGT+TGCCGGTCAG
GGACTACGGGGGTATCTAATCCTGTTTGCTACCCACGCTTTCGAACCTCAGCGTCAGTTACAGACCAGAGAGCCGCTTTCGCCACTGGTGCTCTTCCATATATCTACGCATTTCACCGCTACACATGGAGTTCCACTCTCCTCTTCTGCACTCAAGTCTCCCAGTTTCCAATGCACTACTCCGGTTAAGCCGAAGGCTTTCACATCAGACTTAAAAGACCGCCTGCGTTCCCTTTACGCCCAATAAATCCG
+
FFFFFFFFFFFFFFFFFFFFFFFFFFFFFFFFFFFFFFFFFFFFFFFFFFFFFFFFFFFFFFFFFFFFFFFFFFFFFFFFFFFF,:FFFFFFFFFFFFFFFFFFFFFFFFFFFFFFFFFFFFFFFF:FFFFF,FF:FFFFFFFFFFF:FFFFF:FFFFFFFFF:FFFFFFFFFFFFFFFFFFFFFF,F:F:FFF,FFFFF:FFFFFFFFFFFFFFFF:FFFFFFFF,:FFFFFFF:F,FFFFFFFFFFFF,
@A00769:42:HV3CFDRXX:1:2101:16667:16266 2:N:0:TCCTGGTTGT+TGCCGGTCAG
GGACTACTGGGGTTTCTAATCCTATTTGCTCCCCACGCTTTCGCACCTCAGCGTCAATACTTGTCCAGTCAGTCGCCTTCGCCACTGGTGTTCTTCCGAATATCTACGAATTTCACCTCTACACTCGGAATTCCACTGACCTCTCCAAGATTCTAGCTTGCCAGTTTCAAGGGCAGTTCCGGGGTTGAGCTCCGGGATTTCACCCCTGACTTGATACGCCGCCTACGTGCGCTTTACGCCCAGTAATTCCG
+
FFF::FFFFFFF:FFFFFFFFFF,FFFF:FFFFFFFFFFFFFFFFFFFFFFFF:FFFFFFFFFFFF:FFFF::FFFFF,FFF:F,,FF:FF:FFFFFFFFFFFFFFFFFFFFF:FFFFFFFFFFFFFFFFFFF,FFFFF,FFF:F:FFFFFFFFFFFFFFFF:FFFFFFFFFFFF,F:F,FFFFFFFFFFFFFFFFFF,FFFFFFF:FFF:FF,FF,FFFFF:F:FFF:F:F:FFFF,FF:FF:FFFFFF,
@A00769:42:HV3CFDRXX:1:2101:23294:16282 2:N:0:TCCTGGTTGT+TGCCGGTCAG
GGACTACAGGGGTATCTAATCCTATTTGCTCCCCACGCTTTCGTGCCTGAGCGTCAGTTTCAGTCCAGGCGGCCGCCTTCGCCACTGGTGTTCTTCCATATCTCTACGCATTTTACCGCTACACATGGAGTTCCGCCAACCTCTACTTCACTCAAGAACAGCAGTTTTAAGTGCAGCTCGGAGGTTGAGCCTCCGCATTTCACACCTAACTTACCATCCCGCCTACACTCCCTTTACACCCAGTAAATCCG
+
FFFFFFFFFFFFFFFFFFFFFFFFFFFFFF:FFFFFFFFFFFFFFFFFFFFF:FFFFFFFFFFF:F::FFFFFFFFFFFFFFFFFFFFFFFFFFFFFFFFFFFFFFFFFFFFFF:FFFFFFFFFFFF:FFFFFFFFFFFFFFFFFFFFFFFFFFFFFFF::FFFFFFFFFFFFFFFFFFFFFFFFFFFFFFFF:FFFFFFFFFFF,FFFFFFFFFFFFFFFFFFFFFFFFFFFFFFFFFFFFF,FFFF:::
@A00769:42:HV3CFDRXX:1:2101:32181:16297 2:N:0:TCCTGGTTGT+TGCCGGTCAG
GGACTACCAGGGTTTCTAATCCTGTTTGCTACCCACACTTTCGAGCCTCAACGTCAGTTACAGTCCAGAAAGCCGCCTTCGCCACTGGTGTTCTTCCATATATCTACGCATTTCACCGCTACACATGGAGTTCCACTTTCCTCTACTGCACTCAAGTCATCCAGTTTCCAAAGCAATTCCTCAGTTGAGCTGAGGGCTTTCACTTCAGACTTAAATAACCGTCTGCGCTCGCTATACGCCCAATAAATCCG
+
FFFFFFFFFFFFFF:FFFFFFFFFFFFFF:FFFFFFFFFFFFFFFFFFFFFFFFFFF:FFFFFFFFFFF,FFFFFFFFFFFFFFFFFFFF,FFF:FFFFF,FFFF:FFFFFFFFFFFFFFFFFFFFFFFF:FFFFFFFFFFFF:FF,FFFFFFFFFFFFFFFFFFF,FFFFFFFF,FFFFFFFFFFFFFF::F:FFF:,FFFFFFFFFFFFFFFFFFFFF:,::FFFF:F:F:,F:FFFFFFF:FFFFFFF
@A00769:42:HV3CFDRXX:1:2101:12509:16329 2:N:0:TCCTGGTTGT+TGCCGGTCAG
GGACTACGAGGGTATCTAATCCTGTTCGCTCCCCACGCTTTCGCTCCTCAGCGTCAGTAACGGCCCAGAGACCTGCCTTCGCCATTGGTGTTCTTCCCGATATCTACACATTCCACCGTTACACCGGGAATTCCAGTCTCCCCTACCGCACTCAAGCCCGCCCGTACCCGGCGCGGATCCACCGTTAAGCGATGGACTTTCACACCGGACGCGACGAACCGCCTACGAGCCCTTTACGCCCACTAAATCCG
+
FFFFFFFFF:FFFFFFFFFFFFFFFFFFFFFFFFFFFFFFFFFFFFFFFFFFFFFFFFFFFFFFFFFFFFFFFFFFFFFFFFFFFFFF:FF:FFFFFFFFFFFF:FFFFF:FFF,FFFFFFFFFFFFFFFFFFFFFFFFFFFFFFFFFFFFFFFFFF:FFFFFF::FFFFFFFFFFFFFFFFFFFFFFFFFFF::FF:FFFFFFFFFFFF:FF:FFFFFFFFFF:F,FFFFFFFFFFFFFFF,F:FFFF,,
@A00769:42:HV3CFDRXX:1:2101:29387:16376 2:N:0:TCCTGGTTGT+TGCCGGTCAG
GGACTACGGGGGTTTCTAATGCGCCATGGGGTTACCGCGGCTGCTGACAC
+
FFFFFFFFFFFFFFFFFFFFFFFFF:FFFFF:F,FFFFFFFFFFFFFFFF
@A00769:42:HV3CFDRXX:1:2101:29197:16423 2:N:0:TCCTGGTTGT+TGCCGGTCAG
GGACTACAGGGGTATCTAATGGATTACCGCGGCGGCTGGCAC
+
F:FFFFFFFF:FFFFFFFFFFFFF,F,FFFFFFFFFFFFF:F
@A00769:42:HV3CFDRXX:1:2101:10484:16454 2:N:0:TCCTGGTTGT+TGCCGGTCAG
GACAAAGCGGGTATAAAAAACCAACCCTTAAAGTTTTGTTAACGCCGCTGCTGGCACCAGTCTCATATAAAAAAAAAAAACAGCCCACCATTCCCGTCAGGTTTATATAAAAGTGGTCGCCCTATAAATAAAAAAAAAATTTTTAAAAAAAAAAAAAAAAAAAAAAAAAAAAAAAGAAAAAAAATTGGGAGCGGAATTTTTTAAAAAAAAAAGGGAAAAAGGGGGTATAAAAAAAAAAAAAAAGTTATTTG
+
FF:,F,,F,FFFF:,,FF,F,FF,,F,FFF,,,FFF,,FFF,F,F,:F,FF,,FFFFF::F,::,FF,F,F,FF,:,F,,F,,FF,F:,F,,:F,::,F,:F,FF,F,,,,,:F:FF,,FF,,F,FF,,FFFFFFFF:,,FFF,FFF,:,FFF:,,,,,FFF:FFF,:FFFFF,,,:,,,::::,,::,,,,,,,:,:F,::,:F,,:,,:,,,,,,,F:,,,,,,,,F,,F:FFFF::F,,:,:F,,F:,
@A00769:42:HV3CFDRXX:1:2101:22598:16485 2:N:0:TCCTGGTTGT+TGCCGGTCAG
GGACTACGAGGGTTTCTAATCCTGTTTGCTACCCACGCTTTCGAACCTCAGCGTCAGTTACAGACCAGAGAGCCGCTTTCGCCACTGGTGTTCTTCCATATATCTACGCATTTCACCGCTACACATGGAGTTCCACTCTCCTCTTCTGCACTCAAGTCTCCCAGTTTCCCATGCACTACTCCGGTTAAGCCGAAGGCTTTCACATCAGACTTAAAAGACCGCCTGCGTTCTCTTTACGCCCAATAAATCCG
+
FFFFFFFFFFF:FFFFFFFFFFFF,FFFFFFFFFFFFFFFFFFFFFFF:FFFFFFFFFFFFFFFFF:FFFFFFFFFF:FFFFFFFFFFFFFFFFFFFFFFFFF:FFFFFFFFFFFFFFFFFFFFFFFFFFFFFFFFFFFFF:FFFFFFF:FFFFFFFFFFFFFFFFFF,,F,FFFFFFFFFFFFFFFFFFFFFFFFF:,FFFFFFFFFFFF,FF:FFFFF,FF,FFFFFFFFFF:,F,FFF:F,F,FFFFF
@A00769:42:HV3CFDRXX:1:2101:3061:16532 2:N:0:TCCTGGTTGT+TGCCGGTCAG
GGACTACAGGGGTTTCTAATCCTGTTTGCTACCCACACTTTCGAGCCTCAACGTCAGTTACAGTCCAGAAAGCCGCCTTCGCCACTGGTGTTCTTCCATATATCTACGCATTTCACCGCTACACATGGAGTTCCACTTTCCTCTACTGCACTCAAGTCATCCAGTTTCCAAAGCAATTCCTCAGTTGAGCTGAGGGCTTTCACTTCAGACTTAAATAACCGTCTGCGCTCGCTTTACGCCCAATAAATCCG
+
FFFFFFFFFFFFFFFFFFFFFFFFFFFFFFFFFFFFFFFFFFFFFFFFFFFFFFFFFFFFFFFFFFFFFFFFFFFFFFFFFFFFFFFFFFFFFFFFFFFFFFFFFFFFFFFFFFFFFFFFFFFFFFFFFFFFFFFFFFFFFFFFFFFFFFFFFFFFFFFFFFFFFFFFFFF:FFFFFFFFFF:FFFFFFFFFFFFFFFFFF,FFFF:FFFFFFFFFFFFFF:FFFFFFFF,FFFFFFFFFFFFFFFF:FFF
@A00769:42:HV3CFDRXX:1:2101:11397:16595 2:N:0:TCCTGGTTGT+TGCCGGTCAG
GGACTACAGGGGTTTCTAATCCTGTTTGCTCCCCACGCTTTCGAGCCTCAGCGTCAGTTACAGTCCAGTAAGCCGCCTTCGCCTCCGGTGTTCTTCCTAATATCTACGCATTCCACCGCTACACTAGAAATTCCGCTTACCTCTCCTGCACTCCAGCCCTCCAGTTTTATATGCAGTTCCTCGGTTAAGCCGGGGGCTTTCACATATAACTTAAAAGGCCGCCTACACTCCCTTTACGCCCAGTCATTCCG
+
FFFFFFFFFFFFFFF:FFFFFFFFFFFFFFFFFFFF:FFFFFFFFFFFFFFFFFFFFFFFF:FFFFFFFFFFFFFFFFFFFFFF:FFFFF:FFFF,FFFFFFFFFF:FFFFFFF,FFFFFFFFFFFFFFFFFFFFFFFFFFFFFFFFFFFFFFF:FFFFFFF:F:,,FFFFFFFFFF:FFFF:F,F,:FFFFFF,F:FFFFF:FFF:FFFFFFF::FFFFFFFFFFFFFFFFFF:FF,F:FFFF,F,F,F:
@A00769:42:HV3CFDRXX:1:2101:22028:16626 2:N:0:TCCTGGTTGT+TGCCGGTCAG
GGACTACGCGGGTATCTAATCCTGTTTGCTACCCACACTTTCGAGCCTCAACGTCAGTTACAGTCCAGAAAGCCGCCTTCGCCACTGGTGTTCTTCCATATATCTACGCATTTCACCGCTACACATGGAGTTCCACTTTCCTCTACTGCACTCAAGTCATCCAGTATCCAAAGCAAATCCTCAGTTGAGCTGAGGGCTTTCACTTCAGACTTAAATAACCTACTGCGCTCGCTTTACGCCCAATAAATCCG
+
FFFFFFFFFFFFFFFFFFFFFFFFFFFFFFFFFFFFFFFFFFFFFFFFFFFFFFFFFFFFFFFFFFFFFFFFFFFFFFFFFFFFFFFFFFFFFFFFFFFFFFFFFFFFFFFFF:FFFFFFFFFFF:::FF,FFFFF:FF:FFFFFF:FFF:FFFF:,,F,FFF,F,,FFF:::FF,,:FF,:FF:,,:F,FFFF,,:F,FFFFF,F:::,F:::FFF:::F::F,,,F,F:F::F:,,,F,:FF:F:FF:,
@A00769:42:HV3CFDRXX:1:2101:28546:16642 2:N:0:TCCTGGTTGT+TGCCGGTCAG
GGACTACTGGGGTTTCTAATCCTGTTTGCTACCCACACTTTCGAGCCTCAACGTCAGTTACAGTCCAGAAAGCCGCCTTCGCCACTGGTGTTCTTCCATATATCTACGCATTTCACCGCTACACATGGAGTTCCACCGCCCTCTCCTGCTCTCTAGCCCGCCAGTTTCCAGAGCCTGTACCGATTGAGCCGGTACCTCTCACTCCAGACTTAGCAGGCCGCCTACGCACCCTTTACGCCCAATCATTCCGG
+
FFFFFFFFFFFFFFFFFFFFFFFFFFFFFFFFFFFFFFFFFFFFFFFFFFFFF:FFFFFFFFFFFFFFFFFFFFFFFFFFFFFFFFFFFFFFFFFFF:FF:FFFF:FFFFFFFFFFFFFFFFFFFFFFFFFFFFFFFFFFFFFFFFFFFFFFFFFFFFFFFFFFFFFFFFFFFFFFFFFFFFFFFFFFFFFFFFFFFFFFFFFFFFFFFFFFFFFFFFFFFFF,:FFFFFF:FF:FFFFF,F:FFFF:FF,
@A00769:42:HV3CFDRXX:1:2101:2691:16673 2:N:0:TCCTGGTTGT+TGCCGGTCAG
GGACTACCAGGGTTTCTAATTTACCGCGGCTGCTGGCAC
+
FFFFFFFFFFFFFFFFFFFFFFFFFFFFFFFFFFFFFFF
@A00769:42:HV3CFDRXX:1:2101:30237:16689 2:N:0:TCCTGGTTGT+TGCCGGTCAG
GGACTACCAGGGTATCTAATCCTGTTTGCTCCCCACGCTTTCGTGTATGAGCGTCAGTTGCGTCCCAGGAGGCTGCCTTCGCCATCGGTGTTCTTCCACATCTCTACGCATTTCACTGCTACACGTGGAATTCTACCCCCCTCTGACACACTCTAGCCGTGCAGTCACCAATGCAATTCCCAGGTTAAGCCCGGGGATTTCACATCGGTCTTGCACAACCGCCTGCGCACGCTTTACGCCCAGTAATTCCG
+
FFFFFFFFFFFFFFFFFFFFFFFFFFFFFFFFFFFFFFFFFFFFF:FF:FFFFFFFFFFFFFFFFFFFFF:FFFFFFFFFFFFFFFFFFFFFFFFFFFF:FFFFF:FFFFFFFFFFFFFFFFF:FFFFF:FFFFFFFFFFFFFFFFFFFFFFFF:FFFFFFFFFFFFFF,:FFFF,:FFFFFFFFFF::FFFFFFFFFFFFFF,FFF,FFFFFFFFF:FFFFFFFFFFFFFFF:FFFFFFFFF,FFFFF:F
@A00769:42:HV3CFDRXX:1:2101:16495:16720 2:N:0:TCCTGGTTGT+TGCCGGTCAG
GGACTACCAGGGTTTCTAATTACCGCGGCGGCTGGCAC
+
FFFFFFFFFFFFFFFFFF:F:,FFFFF:FFFFFFFFFF
@A00769:42:HV3CFDRXX:1:2101:15185:16736 2:N:0:TCCTGGTTGT+TGCCGGTCAG
GGACTAACTGGGGTTTCTAATGACCGCGGCGGCTGACAC
+
FFFFFFFFFFFFFFFFFFFF:,:FFFFFFFFFFFFFF,F
@A00769:42:HV3CFDRXX:1:2101:16523:16736 2:N:0:TCCTGGTTGT+TGCCGGTCAG
GGACTACGAGGGTTTCTAATCCTGTTTGCTACCCACACTTTCGAGCCTCAACGTCAGTTACAGTCCAGAAAGCCGCCTTCGCCACTGGTGTTCTTCCATATATCTACGCATTTCACCGCTACACATGGAGTTCCACTTTCCTCTACTGCACTCAAGTCATCCAGTTTCCAAAGCAATTCCTCAGTTGAGCTGAGGGCTTTCACTTCAGACTTAAATAACCGTCTGCGCTCGCTTTACGCCCAATAAATCCG
+
FFFFFFFFFFFFFFFFFFFFFFFFFFFFFFFFFFFFFFFFFFFFFFFFFFFFFFFFFFFFFFFFFFFFFFFFFFFFFFFFFFFFFFFFFFFFFFFFFFFFFFFFFFFFF,FFFFFFFFFFFFFFFFFFFFFFFFFF:FFFFF:FFFFFFFFFFFFFFFFFFFF:FFFFFFFFFFFFFFFFFFFFFFFFFFFFFFFFF,FFFFFFFFFF:FF,FFFFFFFF,,FFF:FFFF:FFFFFF,FFF,F:F,FFFFF
@A00769:42:HV3CFDRXX:1:2101:10022:16814 2:N:0:TCCTGGTTGT+TGCCGGTCAG
GGACTACGGGGGTATCTAATTACCGCGGCGGCTGGCACCAGTCTCTTATACACAAAAGACGCAGCCGACGATGCCGGTCAGGTGTATATATCGGTGGTCGCCGTATCATTAAAAAAAATTTTTTGTTGGGGCGGGGGGGGGGGGGGGGGGGGGGGGGAGGGGGGGGGGGGGGGGGGGGGGGGGGTTGGGGGGGGGGGGGGGGGGGGGGGGGGGGGGGGGGGGGGGGGGGGGGGGGGGGGGGGGGGGGGGGG
+
FFFF,F,:FFFFFFF,,FF,FF,:,F,FF:FF:,FF:FF,:F,::,FFFF,F,:,,,,F,,F,:FF,FF,F,,FF,FFFF,:FFFF,FF,,:,F,FFFFFFF,FFF:F:FFFFFFFF,:::,,F,:F,,,,,,,:,,,,FF,:,,,,,F,,,:,:,,,FF:FF::::FFFFFFFFFFF:,,,F,,,,:,F:F,,:FFF,,F:FFFFF::FF,::,,:F,,FFFFF:FFFFFF:FFFFFFFFFFFFF:FFFF
@A00769:42:HV3CFDRXX:1:2101:11162:16814 2:N:0:TCCTGGTTGT+TGCCGGTCAG
GGACTACTGGGGTTTCTAATCCTGTTTGCTACCCACACTTTCGAGCCTCAACGTCAGTTACAGTCCAGAAAGCCGCCTTCGCCACTGGTGTTCTTCCATATATCTACGCATTTCACCGCTACACATGGAGTTCCACTTTCCTCTACTGCACTCAAGTCCTCCAGTTTCCAAAGCAATTCCTCAGTTGAGCTGAGGGCTTTCACTTCAGACTTAAATAACCGTCTGCGCTCGCTTTACACCCAATAAATCCG
+
FFFFFFFFF:FFF:FFFFFFFFFFFFFFFFFFFFFF:FFFFFFF,FFFFFFF:FFFFFFFFFFFFFFFFFFFFFFFFFFFFFFFFFFF:FFFFFFFFFFFFFFFFFFFFFFFFF:FFFFFF:FFF:FFFFFFFFFFF::FFFF,FFFFFFFF:FFFFF,FFFFFFFFFFF:FFF,FFFFFFF,FFFFFFFF:FFFFFFF,FFFF,FF::FFFFF,FFFFF,,FFFFFFFFFFF,FF:FFFFF:FFF,FFF,
@A00769:42:HV3CFDRXX:1:2101:25789:16814 2:N:0:TCCTGGTTGT+TGCCGGTCAG
GGACTACCGGGGTTTCTAATCCTGTTTGCTACCCACACTTTCGAGCCTCAACGTCAGTTACAGTCCAGAAAGCCGCCTTCGCCACTGGTGTTCTTCCATATATCTACGCATTTCACCGCTACACATGGAGTTCCACTTTCCTCTACTGCACTCAAGTCATCCAGTTTCCAAAGCAATTCCTCAGTTGAGCTGAGGGCTTTCACTTCAGACTTAAATAACCGACTGCGCTCGCTTTACGCCCAATAAATCCG
+
FFFFFFFFFFFFFFFFFFFFFFFFFFFFFF:FFFFFFFFFFFFFFFFFFFFFFFFFFFFFFFFFFFFFFFFFFFFFFFFFFFFFFFFFFFFFFFFFFFFFFFFFFFFFFFFFFFFFFFFFFFFFF:FFFFFFFFFFF,FFFFFFFFFFFFFFFF:FFFFFFFFFFFFF,FFFFFF:FF:FFFFFFF,FF:FFFF:FFFFFFFFF,F:FFFFFFFFF::F:,,FF:F,FFFFFFFFF:FFFFFF::FFFF:F
@A00769:42:HV3CFDRXX:1:2101:22128:16830 2:N:0:TCCTGGTTGT+TGCCGGTCAG
GGACTACACGGGTTTCTAATCCTGTTTGCTACCCACACTTTCGAGCCTCAACGTCAGTTACAGTCCAGAAAGCCGCCTTCGCCACTGGTGTTCTTCCATATATCTACGCATTTCACCGCTACACATGGAGTTCCACTTTCCTCTACTGCACTCAAGTCATCCAGTTTCCAAAGCAATTCCTCAGTTGAGCTGAGGGCTTTCACTTCAGACTTAAATAACCGTCTGCGCTCGCTTTACGCCCAATAAATCCG
+
FFFFFFFFFFFFFFFFFFFFFFFFFFFFFFFFFFFFFFFFFFFFFFFFFFFFFFFFFFFFFFFFFFFFFFFFFFFFFFFFFFFFFFFFFFFFFFFFFFFFFFFFFFFFFFFFFFFFFFFFFFFFFFFFFFFFFFFFFFFFFFFFFFFFFFFFFFFFFFFFFFFFFFFFFFFFFFFFFFFFFFFFFFFFFFFFFFFFFFFFFFFFFFF:F:FFFFFFFF:F:FFFFF:FFFFFFFFFFFFFFFF:FFFFFF:
@A00769:42:HV3CFDRXX:1:2101:1036:16845 2:N:0:TCCTGGTTGT+TGCCGGTCAG
GGACTACGCGGGTTTCTAATCCTGTTTGCTCCCCACGCTTTCGTGCCTCAACGTCAGAAGTAGCTTGGTAAGCTGCCTTCGCAATCGGTGTTCTGTATGATCTCTAAGCATTTCACCGCTACACCATACATTCCGCCTACCGCAACTACTCTCTAGCCGACCAGTATCAGAGGCAATTCCGAAGTTGAGCCTCGGGATTTCACCTCTAACTTATCAGACCGCCTACGCACCCTTTAAACCCAATAAATCCG
+
,FFFFFFFFFFFFFFFFFFFFFFFFFFFF:FFFF:FFFFFFFFF:FFFFFFFFFFFFFFFFFFFFFFF:FFFFFFFFFFFFFFFFFFFFF:FF:FFFFFF:FFFFFFFFFFFFF:FFF,FFFFFFFFFFFFFFFFFFFF:FFFFFFFFFFFFFFFFFFFFF:FFFFFFFFFFFFFFFFFFFF::FFFFFF,FF:FFFFFFFFF:FFFFFFFFFFF,FF:FFF,FF:F,FF:FFFFFFF::FFFFF,FFF,F
@A00769:42:HV3CFDRXX:1:2101:30011:16861 2:N:0:TCCTGGTTGT+TGCCGGTCAG
GGACTACGAGGGTTTCTAATCCTGTTTGCTCCCCACGCTTTCGTGCATGAGCGTCAGTATTGGCCCAGGGGGCTGCCTTCGCCATCGGTATTCCTCCACATCTCTACGCATTTCACTGCTACACGTGGAATTCTACCCCCCTCTGCCATACTCTAGCCCGCCAGTCACAAATGCAGTTCCCAGGTTAAGCCCGGGGATTTCACATCTGTCTTAGCGAACCGCCTGCGCACGCTTTACGCCCAGTAATTCCG
+
FFFFFFFF:FFFF:FFFFFFFFFFFFFFFFFFFFFFFFFFFFFFFF:FFFFFFFFFFFFFFFFFFFFFFFFFFFFFFFFFFFFFFFFF:FFFFFFFFFFFFFFFFFFFFFFFFFFFFFFFFFFFFFFFFFFFFFFFFFFFFFFF,FF,FFFFF:,FFFFFFFFFFF,FFFFFFFFFFFFFFF:FFFFFFFFFFFFFF:FFFFF:FFFFFFFFFFFF:,FFFFFFFFFFFFFFFFFFFFFFFFFFFFFFFF:
@A00769:42:HV3CFDRXX:1:2101:25834:16892 2:N:0:TCCTGGTTGT+TGCCGGTCAG
GGACTACTAGGGTTTCTAATCCTGTTTGCTACCCACACTTTCGAGCCTCAACGTCAGTTACAGTCCAGAAAGCCGCCTTCGCCACTGGTGTTCTTCCATATATCTACGCATTTCACCGCTACACATGGAGTTCCACTTTCCTCTACTGCACTCAAGTCATCCAGTTTCCAAAGCAATTCCTCAGTTGAGCTGAGGGCTTTCACTTCAGACTTAAATAACCGACTGCGCTCGCTTTACGCCCAATAAATCCG
+
FFFFFFFFFFFFFFFFFFFFFFFFFFFFFFFFFFFFFFFFFFFFFFFFFFFFFFFFFF:FFFFFFFFFFFFFFFF:FFFFFFFFFF:FFFFFFFFFFFFFFFFFF,FFFF:FFFFFFFFFFFFFFFFFFFFFFFFFFFFFFFFFFFFFFFFFFFFFFFFFFFF,FFF:FFFFFFF,FFFFFFF:F:FF:FFFFFF:FFFFFFF:FFFFFFFFFFFFFFFFF,FF:FFF:FFFFFFFF,FFFFFF:F::FF,
@A00769:42:HV3CFDRXX:1:2101:26838:16908 2:N:0:TCCTGGTTGT+TGCCGGTCAG
GGACTACGGGGGTTTCTAATCCTGTTTGCTACCCACACTTTCGAGCCTCAACGTCAGTTACAGTCCAGAAAGCCGCCTTCGCCACTGGTGTTCTTCCATATATCTACGCATTTCACCGCTACACATGGAGTTCCACTTTCCTCTACTGCACTCAAGTCATCCAGTTTCCAAAGCAATTCCTCAGTTGAGCTGAGGGCTTTCACTTCAGACTTAAATAACCGTCTGCGCTCGCTTTACGCCCAATAAATCCG
+
FFFFFFFFFFFFFFFFFFFFFFFFFFFFFFFFFFFFFFFFFFFFFFFFFFFFFFFFFFFFFFFFFFFFFFFFFFFFFFFFFFFFFFFFFFFFFFFFFFFFFFFFFFFFFFFFFFFFFFFFFFFFFFFFFFFFFFFFFFFFFFFFFFFFFFFFFFFFFFFFFFFFFFFF:FFF:FFFFFFFFFFFFFFFFFFFFFFFFFFFF,FFFFFF:FFFFF:FFFFF:,FFF:FFFF:FFFF:F,FFFFFFFFFFFFF
@A00769:42:HV3CFDRXX:1:2101:11532:16955 2:N:0:TCCTGGTTGT+TGCCGGTCAG
GGACTACAAGGGTATCTAATCCTGTTTGCTACCCACACTTTCGAGCCTCAACGTCAGTTACAGTCCAGAAAGCCGCCTTCGCCACTGGTGTTCTTCCATATATCTACGCATTTCACCGCTACACATGGAGTTCCACTTTCCTCTACTGCACTCAAGTCATCCAGTTTCCAAAGCAATTCCTCAGTTGAGCTGAGGGCTTTCACTTCAGACTTAAATAAACGTCTGCGCTCGCTTTACGCCCAATAAATCCG
+
FFFFFFFFFFFF:FFFFFFFFFFFFFFFFFFFFFFFFF:FFFFFFFFFFFFFFFFFFFFFF:FFFFFFFFFFFFFFFFFFFFFFFFFFFFFFFFFFFFFFFFFFFFFFFFFF:FFFFFFFFFFFFFFFFFFFFFFFFFFFFFFFFFF:F:FFFF,FFFFFFFF,FFFFFFFFFFF,FFFFFFFFFF,FFFFFF:F:FFFFFFFFFFFF:FFF:FFF::,F,,FFFF:FFFFFFFFFFFFF:F:FFFFFF:F
@A00769:42:HV3CFDRXX:1:2101:2356:16971 2:N:0:TCCTGGTTGT+TGCCGGTCAG
GGACTACCGGGGTATCTAATCCTGTTTGCTCCCCACGCTTTCGAGCCTCAGCGTCAGTTACAGACCAGAGAGCCGCCTTCGCCACTGGTGTTCCTCCATATATCTACGCATTTCACCGCTACACATGGAATTCCACTCTCCTCTTCTGCACTCAAGTCTCCCAGTTTCCAATGACCCTCCCCGGTTGAGCCGGGGGCTTTCACATCAGACTTAAGAAACCGCCTGCGCTCGCTTTACGCCCAATAAATCCG
+
FFFFFFFFFFFFFFFFFFFFFFFFFFFFFFFFFFFFFFFFFF:FFFFFFFFFFFFFFFFFFFFFFFFFFFFFFFFFFFFFFFFFFFFFFFFFFFFFFFFFFFFFFFFFFFFFFFFFFFFFFF:F:FFFFFFFF,FFFFFFFFFFFFFFFFFFFFFFFFFFFFF:FFFFFF::FFFFFFFFFF::FFFFF:FFFFFFFFFFFFFFFFFFFFFFFFFFFFFF:FFFFFFFFF,FFFFFFFFFFFFFFFFFFF,
@A00769:42:HV3CFDRXX:1:2101:17544:16971 2:N:0:TCCTGGTTGT+TGCCGGTCAG
GGACTACCAGGGTTTCTAATTACCGCGGCGGCTGGCAC
+
FFFFFFFFFFFFFFFFFFF:F:FFFFFFFFFFFFFFFF
@A00769:42:HV3CFDRXX:1:2101:11261:17018 2:N:0:TCCTGGTTGT+TGCCGGTCAG
GGACTACACGGGTTTCTAATCCTGTTTGCTACCCACACTTTCGAGCCTCAACGTCAGTTACAGTCCAGAAAGCCGCCTTCGCCACTGGTGTTCTTCCATATATCTACGCATTTCACCGCTACACATGGAGTTCCACTTTCCTCTACTGCACTCAAGTCATCCAGTTTCCAAAGCAATTCCTCAGTTGAGCTGAGGGCTTTCACTTCAGACTTAAATAACCGTCTGCGCTCGCCTTACGCCCAATAAATCCG
+
FFFFFFFFFFFFFFFFFFFFFFFFFFFFFFFFFFFFFFFFFFFFFFFFFFFFFFFFFFFFF:FFFFFFFFFFFFFFFFFFFFFFFFFFFFFFFFFFFFFFFFFFFFFFFFFFFFFFFFFFFFFFFFFFFFFFFFFFFFFF::FFFFFFFFFFFFFFFFFFFFF:FFFFFFFFFFFFFFFFFF:FFFFFFFF:,FFFFFFFFFFFFFFF:FFFFF:FFF,F,,FFFFFFFF:FFFFF:FFFFF:,FFFFF,F
@A00769:42:HV3CFDRXX:1:2101:21124:17065 2:N:0:TCCTGGTTGT+TGCCGGTCAG
GGACTACAAGGGTTTCTAATCCTGTTTGCTACCCACACTTTCGAGCCTCAACGTCAGTTACAGTCCAGAAAGCCGCCTTCGCCACTGGTGTTCTTCCATATATCTACGCATTTCACCGCTACACATGGAGGTCCACTTTCCTCTACTGCACTCACGTCAGCCAGTTGCCAAAGCAAATACTCGGTGGAGCTGAGGGCTGTCACTTCAGACTTAACTAAACGTCTGCGCTCGCTTGACGCCCAATTAATCCG
+
FFFF,FF,FF,FFFFFF:::,FF:FF:F,,FFFFFFFFF,FFFFFFF,FFFF,FFFF::F,FF:F,FF,FF:FF:FFFFFFF:FFFFFFF,FF,FF,FFF,FFF,FFF:FF,,FFFFFFF,FFFF,FFFF,FF::,F,FF,F:,FFF:F,FF,:,,:FF:FFFFFFF,,FFFF:F:,,,FFF,F,,FFF:,FF:F,:FFFF,:FFFFFF,F,,F,FF,,FF,F:,:F,FFF:F:,::,,,,,,,,FF:,:,
@A00769:42:HV3CFDRXX:1:2101:13521:17080 2:N:0:TCCTGGTTGT+TGCCGGTCAG
GGACTACGAGGGTTTCTAATCCTGTTTGATACCCACACTTTCGAGCATCAATGTCAGTGGCAGTTTAGTAGGCTGCCTTCGCAATCGGAGTTCTTCGTGATATCTAAGCATTTCACCGCTACACCAGGAATTCTGCAATCCTCTCTGATACTCTAGTATTATAGTATCACTAGCCTTACTAAAGTTGAGCTCTAGTCTTTGACTAATGACTTACAACACCGCCTACGTGCTCCTTACGCCCAGTCACTCCG
+
FFFFFFFFFFFFFFFFFFFFFFFFFFFFFFFFFFFFFFFFFFFFFFFFFFFFFFFFFFFFFFFFFFFFFFFFFFFFFFFFFFFFFFFFFFFFFFFFFFFFFFFFFFFFFFFFFFFFFFFFFFFFFFFFFFFFFFFFFFFFFFFFFFFFFFFFFFFFF:FFFFFFFFFFFFFFFFFFFFFFFFFFFFF:FFFFF:FFFFFF:FFFF:F:FFFFFFFFFFF:FF:F:FF:FFFFFFFFF:FFFFF::FF:FF,
@A00769:42:HV3CFDRXX:1:2101:19868:17080 2:N:0:TCCTGGTTGT+TGCCGGTCAG
GGACTACTAGGGTTTCTAATCCTGTTTGCTACCCACACTTTCGAGCCTCAACGTCAGTTACAGTCCAGAAAGCCGCCTTCGCCACTGGTGTTCTTCCATATATCTACGCATTTCACCGCTACACATGGAGTTCCACTTTCCTCTACTGCACTCAAGTCATCCAGTTTCCAAAGCAATTCCTCAGTTGAGCTGAGGGCTTTCACTTCAGACTTAAATAACCGTCTGCGCTCGCTTTACGCCCAATAAATCCG
+
::FFFFFFFFFFF,FFFFFFFFFF:FFFFFFFFFFFF:F,FFFF:FFFFFFF:FFFFFF:FFFFFFFFFFFFFFFFFFFFFFF,F:FFFFFFFFFFFFFF,FFFFFFFF:F:FFFFFFFFFFF,FFFFFFFFFFFFFFFFFFFFFFF,F,FFFFF,F:F::FFFFFFFFFFF:FFFFF,FFFFFFFFFF,FFFF,:FFFF:F,FFFFFF:FFF:FFFFF:F,FFF:,F:F:,FFFFF:F:FFF,FFFF,:,
@A00769:42:HV3CFDRXX:1:2101:4354:17112 2:N:0:TCCTGGTTGT+TGCCGGTCAG
GGACTACTAGGGTATCTAATTACCGCGGCTGCTGACAC
+
FFFFFFFFFFFFFFFFFFFFFFFFFFFFFFFFFFFFFF
@A00769:42:HV3CFDRXX:1:2101:29008:17190 2:N:0:TCCTGGTTGT+TGCCGGTCAG
GGACTACGAGGGTATCTAATCCTATTTGCTCCCCACGCTTTCGTGCCTGAGCGTCAGTTTCAGTCCAGGCGGCCGCCTTTGCCACTGGTGTTCTTCCATATCTCTACGCATTTTACCGCTACACATGGAGTTCCGCCGCCCTCTCCTGTACTCAAGTTCTCCAGTCTCATCAGCCAACAGAAGTTAAGCTTCTGCCTTTCACTCACGACTTGAAGAACCGCCTGCTCACCCTTTACGCCCAATCATTCCGG
+
FFFFFFFFFFFFFF:FFFFFFFFFFFFFFFFFFFFFFFFFFFFFFFFFFFFFFFF,FFFFFFFFFFFFFFFFFFFFFFFFFFFFFFFFFFFFFFFFFFFFFFFFFFFFFFFFFFFFFFFFFFFFFFFFFFFFFFFFFFFFFFFFFFFFFFFFFFFFFFFFFFFFFFFFFFFFFFFFFFFFF:FFFFFFFFFFFFFFFFFFFFFFFFFFFFFFFFFFFFFFF:F:,FFFFFFF,F,F:FFF,F::,FFFFF,
@A00769:42:HV3CFDRXX:1:2101:17770:17237 2:N:0:TCCTGGTTGT+TGCCGGTCAG
GGACTACCAGGGTTTCTAATTACCGCGGCGGCTGGCAC
+
FFFFFFFFFFFFFFFFFFFFF,FFFFFFFFFFFFFF:F
@A00769:42:HV3CFDRXX:1:2101:26106:17237 2:N:0:TCCTGGTTGT+TGCCGGTCAG
GGACTACAGGGGTTTCTAATCCTGTTTGATACCCACGCTTTCGCGCATCAGCGTCAATCGCGGATTCGTGAGATGCCTTCGCAATCGGTGTTCTGTGTGATATCTATGCATTTCACCGCTACACCACACATTCCTCCCACGGCATCCGCATTCCAGCAAGGCAGTATCAATGGCACTTCACCCCGTTGAGCGGGGGCATTTCACCGCTGACTTACCTCACAGCCTACGCACCCTTTAAACCCAATAAATC
+
FFFFFFFFFFFFFFFFFFFFFFFFFFFFFFFFFFFFFFFFFFFFFFFFFFFFFFFFFFFFFFFFFFFFFFFFFFFFFFFFFFFFFFFFFFFFFFFFFFFFFFFFFFFFFFFFFFFFFFFFFFFFFFFFFFFFFFFFFFFFFFFFFFFFFFFFFFFFFFFFFF:FFFFFFFFFFFFFFFF:FFFFFFFFFFF:FFFFFFF,FF:FFFFFFFFFFFFFFFFF:F:F:FF,FFFFFFFFFFFF,FFF,FFF:F
@A00769:42:HV3CFDRXX:1:2101:1678:17268 2:N:0:TCCTGGTTGT+TGCCGGTCAG
GGACTACACGGGTATCTAATCCTGTTTGCTACCCACACTTTCGAGCCTCAACGTCAGTTACAGTCCAGAAAGCCGCCTTCGCTACTGGTGTTCTTCCATATATCTACGCATTTCACCGCTACACATGGAGTTCCACTTTCCTCTACTGCACTCAAGTCATCCAGTTTCCAAAGCAATTCCTCAGTTGAGCTGAGGGCTTTCACTTCAGACTTAAATAACCGTCTGCGCTCGCTTTACGCCCAATAAATCCG
+
FFFFFFFFFFFFFFFFFFFFFFFFFFFFFFFFFFFFFFFFFFFFFFFFFFFFFFFFFFFFFFFFFFFFFFFFFFFFFFFFFFFFFFFFF:FFFFFFFFFFFFFFFFFFFFFFFFFFFFFFFFFFFFFFFFFF:FFFFF:F:FFFFFFFFFFFFFFFFFFFFFFFFFFFFFFF,FFFFF:FFFFFFFFFFFF:,FFFFFFF:FFFFFFFFFFFFF,FF:,,FFFFFF:FFFFFF,FFFFFFFF,,,F:F,F:
@A00769:42:HV3CFDRXX:1:2101:24822:17268 2:N:0:TCCTGGTTGT+AGCCGGTCAG
GGACTACTGGGGTATCTAATCCTGTTTGCTACCCACACTTTCGAGCCTCAACGTCAGTTACAGTCCAGAAAGCCGCCTTCGCCACTGGTGTTCTTCCATATATCTACGCATTTCACCGCTACACATGGAGTTCCACTTTCCTCTACTGCACTCAAGTCATCCAGTTTCCAAAGCAATTCCTCAGTTGAGCTGAGGGCTTTCACTTCAGACTTAAATAACCGTCTGCGCTCGCTTTACGCCCAATAAATCCG
+
FFFFFFFFFFFFFFFFFFFFFFFFFFFFFFFFFF:FFFFFFFFFFFFFFFFFFFFFFFFFFFFFFFFFFFFFFFFFFFFFFFFFFFFFFFFFFFFFFFFFFFFFFFFFFFFFFFFFFFFFFFFFFFFFFFFFFFFFFFFFFFFFFFFFFFFFFFF:F,FFFFFFFFF:FF,FFFFFFFF:FFFFFF:FFFFFFFFFFFFFFFFFFFFFFFF:FFFFFFFF,,FF:FFFFF:FF:FFF,FFF:FFFFFF:,,
@A00769:42:HV3CFDRXX:1:2101:17671:17284 2:N:0:TCCTGGTTGT+TGCCGGTCAG
GGACTACCAGGGTTTCTAATTACCGCGGCGGCTGGCAC
+
FFFFFFFFFFFFFFFFFFFFFFFFFFFFFFFFFFFFFF
@A00769:42:HV3CFDRXX:1:2101:28818:17300 2:N:0:TCCTGGTTGT+TGCCGGTCAG
GGACTACTGGGGTATCTAATCCTGTTTGCTACCCACACTTTCGAGCCTCAACGTCAGTTACAGTCCAGAAAGCCGCCTTCGCCACTAGTGTTCTTCCATATATCTACGCATTTCACCGCTACACATGGAGTTCCACTTTCCTCTACTGCACTCAAGTCATCCAGTTTCCAAAGCAATTCCTCAGTTGAGCTGAGGGCTTTCACTTCAGACTTAAATAACCGTCTGCGCTCGCTTTACGCCCAATAAATCCG
+
FFFFFFFFFFFFFFFFFFFFFFFFFFFFFFFFFFFFFFFFFFFFFFFFFFFFFFFFFFFFFFFFFFFFFFFFFF:FFFFFFFFFFF,FFF:FFFFFFFFFFFFFFFFFFFFFFFFF:FFFFFFFFFF:::FF:FFF:FFFFFFFFFF:FFFF:FF:FFFFFFFFFFFFFFFFFFFF,::FFFFFF:FFFFFFFF,FFF,FFFFFFFFFFFFFFFFFFFFF,FFFFFFFFFFFFFF:,,F,FFFFF:FFFFF
@A00769:42:HV3CFDRXX:1:2101:25084:17378 2:N:0:TCCTGGTTGT+TGCCGGTCAG
GGACTACCCGGGTATCTAATCCTGTTTGCTACCCACACTTTCGAGCCTCAACGTCAGTTACAGTCCAGAAAGCCGCCTTCGCCACTGGTGTTCTTCCATATATCTACGCATTTCACCGCTACACATGGAGTTCCACTTTCCTCTACTGCACTCAAGTCATCCAGTTTCCAAAGCAATTCCTCAGTTGAGCTGAGGGCTTTCACTTCAGACTTAAATAACCGTCTGCGCTCGCTTTACGCCCAATAAATCCG
+
FFFFFF::FFFFFFF:FFFFFFFFFFFFFFFFFFFFFF:FFF,FFFFFFFFF:FFFFF,FFFFFFFFFF:FFFFFFFFFFFFFFFFFFFFFFFFFFFFFFFFFFFFF:FFF:FFFFFFFFFFFFFFFFFFFFFFFFF,FFFFFFFFFFFFFFFFFFFFFFFFFFFFFFFFFFFFF,:FF::FFFFFFF:FF:FFFFF,F:FFFFFFFFFFF:FFFFFFFFF,FFFFFFFFFFF:FFFFFFF,FFF,FFFFF
@A00769:42:HV3CFDRXX:1:2101:14895:17394 2:N:0:TCCTGGTTGT+TGCCGGTCAG
GGACTACGGGAGTATCTAATCCTGTTTGCTACCCACACTTTCGAGCCTCAACGTCAGTTACAGTCCAGAAAGCCGCCTTCGCCACTGGTGTTCTTCCATATATCTACGCATTTCACCGCTACACATGGAGTTCCACTTTCCTCTACTGCACTCAAGTCATCCAGTTTCCAAAGCAATTCCTCAGTTGAGCTGAGGGCTTTCACTTCAGACTTAAATAACCGACTGCGCTCGCTTTACGCCCAATAAATCCG
+
FFFFFFFFFFFFFFFFFFFFFFFFFFFFFFFFFFFFFFFFFFFFFFFFFFFFFFFFFFFFFFFFFFFFFFFFFFFFFFFFFFFFFFFFFFFFFFFFFFFFFFFFFFFFFFFFFFFFFFFFFFFFFFFFFFFFFFFFFFFFFFFFFFFFFFFFFFFFFFFFFF:FFFFFF:FFFFFFFFFFFFF:FFFFFFF:FFF:FFFFFFFFFFFFFF:FFFFFFF,F,:FFFFFFFFFFF,:F:,FFFFFFFFFFF,,
@A00769:42:HV3CFDRXX:1:2101:32814:17425 2:N:0:TCCTGGTTGT+TGCCGGTCAG
GGACTACGAGGGTTTCTAATGGATTACCGCGGCTGCTGGCAC
+
FFFFFFFFFFFFFFFFFFFFFFFFFFFFFFFFFFFFFFFFFF
@A00769:42:HV3CFDRXX:1:2101:32841:17472 2:N:0:TCCTGGTTGT+NGCCGGTCAG
GGACTACACGGGTATCTAATCCTATTTGCTACCCACGCTTTCGAACCTCAGCGTCAGTTACAGACCAGAGAGCCGCTTTCGCCACTGGTGTTCTTCCATATATCTACGCATTTCACCGCTACACATGGAGTTCCACTCTCCTCTTCTGCACTCAAGTCTCCCAGTTTCCAATGCACTACTCCGGTTAAGCCGAAGGCTTTCACATCAGACTTAAAAGACCGCCTGCGTTCTCTTTACGCCCAATAAATCCG
+
FFFFFFFFFFFFFF:FFFFFFFFFFFFFFFFFFFFFFFFFFFFFFFFFFFFFFFFFF:FFFFFFFFFFFFFFFFFFFFFFFFFFFFFFFFFFFFFFFFFFFFFFFFFFFF:FFFFFFFFFFFFFFFFFFFFFFFFFFFFFFFFFFFFFFFFFF,FF:FFFFFFFFF:FFFFFFF:FFFFFFFFFFFFFFFFFFFFFFFFFFFFFFF:FFFFFFFF:FFFFFFFFFFF:FFFFF:F,,FFFFF,,FFF::,:
@A00769:42:HV3CFDRXX:1:2101:10583:17566 2:N:0:TCCTGGTTGT+TGCCGGTCAG
GGACTACTGGGGTATCTAATTTCCATTTTACCGCGGCGGCTGACAC
+
FFFFFFFFFFFFFFFFFFFFFFFFFF:FFFFFFFFFFFFFFFFFFF
@A00769:42:HV3CFDRXX:1:2101:28348:17613 2:N:0:TCCTGGTTGT+TGCCGGTCAG
GGACTACTCGGGTTTCTAATCCTGTTCGCTCCCCTAGCTTTCGCGCCTCAGCGTCAGTGTCGGCCCAGTAAGCTGCCTTCGCCATCGGTGTTCTTCCCGATATCTGCGCATTCCACCGCTACACCGGGAATTCCGCTTACCCCTACCGCACTCGAGGCTGCCAGTTCGGGACCCGGCTTGAGGTTGAGCCCCAAGATTAGAGGTCCCGCTTAGCGGCCCGCCTGCGCGCGCTTTACGCCCAATGAATCCGG
+
FFFFFFFFFFFFFFFFF:FFFFFFFFFFFFFFFFFFFFFFFFFFFFFFFFFFFFFFFFF:F:FFFFFFFFFFFFFFFFFFFFFFFFFFFFFFF:FFFFFF:FFFFFFFFFFFFFFFFFFFFFFFFFFFFFFFFFFFFFFFFFFFFFFFFFFFFFFFFFFFFFFFFFFFFFFFFFFFFFFFFFFFF,FFFFFFFFFFF:F:FFFFFFFFFF:F,FFFFFF,F,F,F:FFF:FFF::F,FF::,F,FFFF:F,
@A00769:42:HV3CFDRXX:1:2101:9372:17691 2:N:0:TCCTGGTTGT+TGCCGGTCAG
GGACTACGCGGGTTTCTAATCCTGTTTGCTACCCACACTTTCGAGCCTCAACGTCAGTTACAGTCCAGAAAGCCGCCTTCGCCACTGGTGTTCTTCCATATATCTACGCATTTCACCGCTACACATGGAGTTCCACTTTCCTCTACTGCACTCAAGTCATCCAGTTTCCAAAGCAATTCCTCAGTTGAGCTGAGGGCTTTCACTTCAGACTTAAATAACCGTCTGCGCTCGCTTTACGCCCAATAAATCCG
+
FFFFFFFFFFFFFFFFFFFFFFFFFFFFFFFFFFFFFFFFFFFFFFFFFF:FFFFFFFFFFFFFFFFFFFFFFFFFFFFFFFFFFFFFFFFFFFFFFFFFFFFFFFFFFFFFFFFFFFFFFFFF,FFFF:FFFFFFFFFFFFFFFFFFF,FFFFFFFFFFF,FFFFFFFFF,FF::FFFFFF:FFFFFFFFFFFFFFFFFF:FFFF::F:FFFFFFFFFF,:FF,:FFFF:FFFFFF,FFFFF:F:FFFFF
@A00769:42:HV3CFDRXX:1:2101:6696:17785 2:N:0:TCCTGGTTGT+TGCCGGTCAG
GGACTACGGGGGTTTCTAATCCTGTTTGCTACCCACACTTTCGAGCCTCAACGTCAGTTACAGTCCAGAAAGCCGCCTTCGCCACTGGTGTTCTTCCATATATCTACGCATTTCACCGCTACACATGGAGTTCCACTTTCCTCTACTGCACTCAAGTCATCCAGTTTCCAAAGCAATTCCTCAGTTGAGCTGAGGGCTTTCACTTCAGACTTAAATAACCGTCTGCGCTCGCTTTACGCCCAATAAATCCG
+
FFFFFFFFFFFFFFFFFFFFFFFFFFFFFFFFFFFFFFFFFFFFFFFFFFFFFFFFFFFFFFFFFFFFFFFFFFFFFFFF:FFFFFFFFFFFFFFFFFFFFFFFFFFFFFFFFFFFFFFFFFFFFFFFFFFFFFFFFFFFFFFFFFFFFFFFFFFFFFFFFFFFFFFFFFFFFFFF,FFFFFFFFFFFFFFFFFFFFFFFFFFFFFFFFFFFFFFFFFFF,,FFFFFFFFFFFFFFF,FFFFFFF,FFF,F
@A00769:42:HV3CFDRXX:1:2101:18349:17801 2:N:0:TCCTGGTTGT+TGCCGGTCAG
GGACTACGGGGGTTTCTAATCCTGTTTGCTACCCACACTTTCGAGCCTCAACGTCAGTTACAGTCCAGAAAGCCGCCTTCGCCACTGGTGTTCTTCCATATATCTACGCATTTCACCGCTACACATGGAGTTCCACTTTCCTCTACTGCACTCAAGTCATCCAGTTTCCAAAGCAATTCCTCAGTTGAGCTGAGGGCTTTCACTTCAGACTTAAATAACCGTCTGCGCTCGCTTTACGCCCAATAAATCCG
+
FF:FFFFFFFFFFFFFFFFFFFFFF,FFF:FFFFFFFFF:FFF:FFFFFFFFFFFFFFFFFFFFFFFFFF,FFF:FFFFFFFFFFFFFFFFFFFFFFFFFFFFFFFFFFFFFFFFFFFFFFFFFFFFFFFFF:FF:FFFFFFFFFFF:FFFFFF::FFFFFFFF:FFFFFF:FFF,FFFFFFF:FFFFFFFFFF,FFFFFFFFFFFFFFFFFFFFFFFFF::FF:FFFFFFFFFF:F,FFFF,FFFF:FF:
@A00769:42:HV3CFDRXX:1:2101:19913:17816 2:N:0:TCCTGGTTGT+TGCCGGTCAG
GGACTACTGAGGTATCTAATCCTGTTTGCTCCCCACGCTTTCGTGCATGAGCGTCAGTGTTATCCCAGGGGGCTGCCTTCGCCATCGGTATTCCTCCACATCTCTACGCATTTCACTGCTACACGTGGAATTCTACCCCCCTCTGACACACTCTAGCCGTGCAGTCACCAATGCAATTCCCAGGTTAAGCCCGGGGATTTCACATCGGTCTTGCACAACCGCCTGCGCACGCTTTACGCCCAGTAATTCCG
+
FFFFFFFFFFFFFFFFFFFFFFFFFFFFFFFFFFFFFFFFFFFFFFFFFFFFFFFFFFFFFFFFFFFFFFFFFFFFFFFFFFFFFFFFFFFFFFFFFFFFFFFFFFFFFFFFFFFFFFFFFFFFFFFFFFFFFFFFFFFFFFFFFFFFFFFFFFFFFFFFFFFFFFFFFFFFFFFFFFFFFFFFFFFFFFFFFFFFFFFFFFFFFFFFFFFFFFFFFFFFFFFFFFFFFFFFFFFFFFFFFFFFFFFFFF:
@A00769:42:HV3CFDRXX:1:2101:21748:17895 2:N:0:TCCTGGTTGT+TGCCGGTCAG
GGACTACTGGGGTTTCTAATCCTGTTTGCTACCCACACTTTCGAGCCTCAACGTCAGTTACAGTCCAGAAAGCCGCCTCCGCCACTGGTGTTCTTCCATATATCTACGCATTTCACCGCTACACATGGAGTTCCACTTTCCTCTACTGCACTCAAGTCATCCAGTTTCCAAAGCAATTCCTCAGTTGAGCTGAGGGCTTTCACTTCAGACTTAAATAACCGTCTGCGCTCGCTTTACGCCCAATAAATCCG
+
FFFFFFFFFFFFFFFFFFFFFFFFFFFFFFFFFFFFFFFFFFFFFFFFFFFFFFFFFFFFFFFFFFFF:FFFFFFFFFFFFFFFFFFFFFFFFFFFFFFFFFFFFFFFFFFFFFFFFFFFFFFFFFFFFFFFFFFFFFFFFFFFFFFFFFFFFFFFF:FFFFFFFFFFFF:F:FFFFFFFFFFFFFFFFFFFFFFFFFFFFFFF:FFFFFFF:FFFFFFF,FFFFFFFFFFFFFFFFFFFFFFFFFFFFFF
@A00769:42:HV3CFDRXX:1:2101:6804:17942 2:N:0:TCCTGGTTGT+TGCCGGTCAG
GGACTACGGGGGTTTCTAATCCTGTTTGCTACCCACACTTTCGAGCCTCAACGTCAGTTACAGTCCAGAAAGCCGCCTTCGCCACTGGTGTTCTTCCATATATCTACGCATTTCACCGCTACACATGGAGTTCCACTTTCCTCTACTGCACTCAAGTCATCCAGTTTCCAAAGCAATTCCTCAGTTGAGCTGAGGGCCTTCACTTCAGACTTAAATAACCGTCTGCGCTCGCTTTACGCCCAATAAATCCG
+
::FFFFFFFFFFFFFFFFFFFFFFFFFFFFFFFFFFFFFFFFFFFFFFFFFFFF:FFFF,FF:FFFFF:FFFFFFFFFFFFFFFFFFFFFFFFFFFF:FFF:FFFFF:FFFFFFFFFFFFFFFFFFF:FFFFFFFFFF:FFFFFFFFFFFFFFFFFFFFFFFFF:FFFFFFFFFF,:FFFFF,FFFF:FFFFF:,FFFFFFFFF:F::FFFF::,::,:F:,FF,FFFFFFF:FFF:FFFFF:FFFFFFFF
@A00769:42:HV3CFDRXX:1:2101:19461:17942 2:N:0:TCCTGGTTGT+TGCCGGTCAG
GGACTACGGGGGTTTCTAATCCTGTTTGCTACCCACACTTTCGAGCCTCAACGTCAGTTACAGTCCAGAAAGCCGCCTCCGCCACTGGTGTTCTTCCATATATCTACGCATTTCACCGCTACACATGGAGTTCCACTTTCCTCTACTGCACTCAAGTCATCCAGTTTCCAAAGCAATTCCTCAGTTGAGCTGAGGGCTTTCACTTCAGACTTAAATAACCGTCTGCGCTCGCTTTACGCCCAATAAATCCG
+
:FFFFFFF:FF,F:,FF,FFFFFFF:FFFFFFFFFFFFFF,F:FFFF,FFFFFFF,F:FF:FF:FFFFF:FFFFFF::FFFFFFF,F,F,,:FFFFFF:FFF:FFFFFFFFF:FFFFFFFFFFFF,FFF::FFFFF:FF:FFF,FF:,FFFFF::FFFF:FFF,:F,FFFFF::FFF,F,FFF,FF,F:,F:FFFFFF,,FFF,:,,,FFF:FFF,,FFF,,FFFFFFFF,:F,,FF,F:FFFFFFFFFFF
@A00769:42:HV3CFDRXX:1:2101:24912:17957 2:N:0:TCCTGGTTGT+TGCCGGTCAG
GGACTACGGGGGTTTCTAATCCTATTTGCTCCCCACGCTTTCGTGCCTCAGCGTCAGTAACAGGCCAGGCGGCCGCCTTCGCCACTGGTGTTCTTCCATATATCTACGCATTTTACCGCTACACATGGAGTTCCACCGCCCTCTCCTGCTCTCTAGCCCGCCAGTTTCCAGAGCCTGTACCGGTTGAGCCGGTACCTTTCACTCCAGACTTAGCAGGCCGCCTCCGCACCCTTTACGCCCAATCATTCCGG
+
FFFFFFFFFFFFFFFFFFFFFFFFFFFFFFFFFFFFFFFFFFFFFFFFFFFFFFFFFFFFFFFFFFFFFFFFFFFFFFFFFFFFFFFFFFFFFFFFFFFFFFFFFFFFFFFFFFFFFFFFFFFFFFFFFFFFFFFFFFFFFFFFFF:FFFFFFFFFFFFFFFFFFFFFFFFFFFFFFFFFFFFFFFFFFF,FFFFFFFFFFFFFFFFFFFFFFFFFFFFFF,F,,FF:FFFFFFF:FFFFFF:F:FFFFF,
@A00769:42:HV3CFDRXX:1:2101:5014:18004 2:N:0:TCCTGGTTGT+TGCCGGTCAA
GGACTACCGGGGTTTCTAATCCTGTTCGCTACCCATGCTTTCGAGCCTCAGCGTCAGTTGCAGACCAGAGAGCCGCCTTCGCCACTGGTGTTCTTCCATATATCTACGCATTCCACCGCTACACATGGAGTTCCACTCTCCTCTTCTGCACTCAAGTTCAACAGTTTCTGATGCAATTCTCCGGTTGAGCCGAAGGCTTTCACATCAGACTTATTGAACCGCCTGCACTCGCTTTACGCCCAATAAATCCG
+
FFFFFFFFFFFFFFFFFFFFFFFFFFFFFFFFFFFFFFFFFF::FFFFFFFFFFFFFFFFFFFFFFFFFFFFFFFFFFFFFFFFFFFFFFFFFFFFFFFFFFFFFFFFFFFFFFFFFFFFFFFFFFFFFFFFFFFFFFFFFFFFFFFFFFFFFFFFFFFFFFFFFFFFFFFFFFFFFFFFFF:FFFF:FFFFFFF,FFFFFFFFFFFFFFFFFFFF:F::,FF:F:FFFF:FF:FFF,FFFF::FFF:F:F
@A00769:42:HV3CFDRXX:1:2101:8269:18004 2:N:0:TCCTGGTTGT+TGCCGGTCAG
GGACTACGAGGGTTTCTAATCCTGTTTGCTCCCCACGCTTTCGCACCTGAGCGTCAGTCTTCGTCCAGGGGGCCGCCTTCGCCACCGGTATCCCTCCAGATCTCTACGCATTTCACCGCTACACCTGGAATTCTACCCCCCTCTGCGAGACTCTAGCTTGCCAGTATCAAATGCAGTTCCCAGGTTGAGCCCGGGGATTTCACATCTGACTTAACAAACCGCCTGCGTGCGCTTTACGCCCAGTAATTCCG
+
FFFFFFFF:FF:FFFFFFFFFFFFFFFFFFFFFFFFFFFFFFF:FFFFFFFFFFFFFFFFFFFFFFFFFFFFF:FFFFFFFFFFFFFFFFFFFFFFFFFFFFF:FFFFFFFFFFFF:FFFFFFFFFFFFFFFFFF,FFFFFFFFFFFFFFF,FFFFFF:FFFFF:,FFF,FFFFFFFFFFFFF:F,FFFFFFFFFFFFFFF:FFFFF:,FFFFF,FFFF,FFF:FFFF,,FFFFFFFFFFFFF,F,FFFF,
@A00769:42:HV3CFDRXX:1:2101:13521:18020 2:N:0:TCCTGGTTGT+TGCCGGTCAG
GGACTACACGGGTTTCTAATGGATTACCGCGGCTGCTGACAC
+
FFFFFFFFFFFFFFFFFFFFFFFFFFFFFFFFFFFFFFFFFF
@A00769:42:HV3CFDRXX:1:2101:16667:18051 2:N:0:TCCTGGTTGT+TGCCGGTCAG
GGACTACCGGGGTATCTAATCCTGTTTGCTCCCCACGCTTTCGTGCATGAGCGTCAGTGTTGACCCAGGGGGCTGCCTTCGCCATCGGTGTTCCTCCACATCTCTACGCATTTCACTGCTACACGTGGAATTCCACCCCCCTCTGCCACACTCGAGTTATGCAGTCACAAGCGCAGTTCCCAGGTTAAGCCCGGGGATTTCACACCTGTCTTACATAACCGCCTGCGCACGCTTTACGCCCAGTAATTCCG
+
FFFFFFFFFFFFFFFFFFFFFFFFFFFFFFFFFFFFFFFFFFFFFFFFFFFFFFFFFFFFFFFFFFFFFFFFFFFFFFFFFFFFFFFFFFFFFFFFFFFFFFFFFFFFFFFFFFFFFFFFFFFFFFFFFF:FFFFFFFFFFFFFFFFFFFFFFFFFFFFFFFFFFFFFFFFFFFFFFFFFF:FFFFFFFFFFFFFF:FFFFFFFFFFFFFFFFFFFFFFFFFFFFFFFFF,F:F,FFFFFFF:FFFFFFF,
@A00769:42:HV3CFDRXX:1:2101:28094:18051 2:N:0:TCCTGGTTGT+TGCCGGTCAG
GGACTACTCGGGTTTCTAATCCTGTTCGCTCCCCTAGCTTTCGCGCCTCAGCGTCAGTGTCGGCCCAGTAAGCTGCCTTCGCCATCGGTGTTCTTCCCGATATCTGCGCATTCCACCGCTACACCGGGAATTCCGCTTACCCCTACCGCACTCGAGGCTGCCAGTTCGGGACCCGGCTTGAGGTTGAGCCCCAAGATTAGAGGTCCCGCTTAGCGGCCCGCCTGAGCGCGCTTTACGCCCAATGAATCCGG
+
FFFFFFFFFFFFFFFFFFFFFFFFFFFFFFFFFFFFFFFFFFFFFFFFFFFFFFFFFFFFFFFFFFFFFFFFFFFFFFFFFFFFFFFFFFFFFFFFFFFFFFFFFFFFFFFFFFFFFFFFFFFFFFFFF:FFFFFFFFFFFFFFFFFFFFFFFFFFFFFFFFFFFFFFFFFFFF:FFFFFFF:FFFFFFFFFFF,FFFFFFFFFFFFF:FF,FF,FFFFFF:F:,FFFFFFFF:FF:FFF:F:FFFFF,F,
@A00769:42:HV3CFDRXX:1:2101:11189:18114 2:N:0:TCCTGGTTGT+TGCCGGTCAG
GGACTACACGGGTTTCTAATCCTGTTTGCTACCCACACTTTCGAGCCTCAACGTCAGTTACAGTCCAGAAAGCCGCCTTCGCCACTGGTGTTCTTCCATATATCTACGCATTTCACCGCTACACATGGAGTTCCACTTTCCTCTACTGCACTCAAGTCATCCAGTTTCCAAAGCAATTCCTCAGTTGAGCTGAGGGCTTTCACTTCAGACTTAAATAACCGTCTGCGCTCGCCTTACGCCCAATAAATCCG
+
FFFFFFFFFFFFFFFFFFFFFFFFFFFFFFFFFFFFFFFFFFFFFFFFFF:FFFFFFFFFFFFFFFFFFFFFFFFFFFFFFFFFFFFFFFFFFFFFFFFFFFFFFFFFFFFFFFFFFFFFFFFFFFFFFFFFFFFFFFFFFFFFFFFFFFFFFFFFFFFFFFFFFFFFFFFFFFFFFFFFFF:FFFFFFFFF:FFFFFFFFFFFFF:F:FFFFFFF:FFF::F:FFFFFF,FFFFFF,FFFFFFF:FFFFF
@A00769:42:HV3CFDRXX:1:2101:28619:18145 2:N:0:TCCTGGTTGT+TGCCGGTCAG
GGACTACGGGGGTTTCTAATACACATCTGACTTACCGCGGCTGCTGGCAC
+
FFFFFFFFFFFFFFFFFFFFFFFFFFFFFFFFFFFFFFFFFFFFFFFF:F
@A00769:42:HV3CFDRXX:1:2101:7111:18161 2:N:0:TCCTGGTTGT+TGCCGGTCAG
GGACTACTCGGGTTTCTAATCCTGTTTGATACCCGCACTTTCGTGCCTCAGCGTCAGTTGAGCGCCGGTAAGCTGCCTTCGCAATCGGCGTTCTGCGTGATATCTATGCATTTCACCGCTACACCACGCATTCCGCTTACTTCTCACTCACTCAAGGGTGTCAGTTTCAACGGCACGACGGGGTTGAGCCCCGAAATTTTACCGCTGACTTGACACTCCGCCTCCGCACCCTTTAAACCCAATAAATCCGG
+
FFFFFFFFFFFFFFFFFFFFFFF:FFFFFFFFFFFFFFFFFFFFFFFFFFFFFF:FFFFFF:FFFFFFF:FFFFFFFFFFFFFFFFFFFFFFFFFFFFFFFFFFFFFFFFFFFFFFFFF:FFFFFFFFFFFFFFFFFFF,FFF:FFFFFFFFF:FFFFFFF:F:FFFFFFFFFF:FFFFFFFFFFF:FFFFFFFF,FFFFFF,:FFFFFFFF:FFFFFFFF:F,FFFFFFFFFFFF:F:FFF:FFFFFFF,
@A00769:42:HV3CFDRXX:1:2101:31051:18161 2:N:0:TCCTGGTTGT+TGCCGGTCAG
GGACTACGGGGGTTTCTAATCCTGTTTGCTACCCACACTTTCGAGCCTCAACGTCAGTTACAGTCCAGAAAGCCGCCTTCGCCACTGGTGTTCTTCCATATATCTACGCATTTCACCGCTACACATGGAGTTCCACTTTCCTCTACTGCACTCAAGTCATCCAGTTTCCAAAGCAATTCCTCAGTTGAGCTGAGGGCTTTCACTTCAGACTTAAATAACCGTCTGCGCTCGCTTTACGCCCAATAAATCCG
+
FFFFFFFFFFFFFFFFFFFFFFFFFFFFFFFFFFFFFFFFFFFFFFFFFFFFFFFFFFFFFFFFFFFFFFFFFFFFFFFFFFFFFFFFFFFFFFFFFFFFFFFFFFFFFFFFFFFFFFFFFFFFFFFFFFFFFFFFFFFFFFFFFFFFFFFFFFF:FFFFFFFFFFFFFFFFFFF:FFFFFFFFFFFFFFF:FFFFFFFFFFFFFFFFFFFFFFFFFFFFF,FFFFFFFFFFFFFFFFFFFFFFF,,FFFF
@A00769:42:HV3CFDRXX:1:2101:31458:18176 2:N:0:TCCTGGTTGT+TGCCGGTCAG
GGACTACGGGGGTTTCTAATCCTGTTTGCTACCCACACTTTCGAGCCTCAACGTCAGTTACAGTCCAGAAAGCCGCCTTCGCCACTGGTGTTCTTCCATATATCTACGCATTTCACCGCTACACATGGAGTTCCACTTTCCTCTACTGCACTCAAGTCATCCAGTTTCCAAAGCAATTCCTCAGTTGAGCTGAGGGCTTTCACTTCAGACTTAAATAACCGACTGCGCTCGCTTTACGCCCAATAAATCCG
+
FFFFFFFFFFFFFFFFFFFFFFFFFFFFFFFFFFFFFFFFFFFFFFFFFFFFFFFFFFFFFFFFFFFFFFFFFFFFFFFFFFFFFFFFFFFFFFFFFFFFFFFFFFFFFFFFFFFFFFFFFFFFFFFFFFFFFFFFFFFFFFFFFFFFFFFFFFFFFF:FFF:FFFFFFFFFFFF,FFFFFFFFFFFFFFFFFFFFF:FFFFFFFFFFFFFFFFFFFFFF,,FFFF:FFFFFFFFFFFFFFFF,FF:FFFF
@A00769:42:HV3CFDRXX:1:2101:17472:18223 2:N:0:TCCTGGTTGT+TGCCGGTCAG
GGACTACTGGGGTATCTAATTACCGCGGCGGCTGACAC
+
FFFFFFFFFFFFFFFFFFF:F:FFFFFFFFFFFFFFFF
@A00769:42:HV3CFDRXX:1:2101:1561:18286 2:N:0:TACTGGTTGT+TGCCGGTCAT
GGACAAAGCGGGTTTCTAATACTGTATACAAACCACACTTTCAAGACTCAACGTCAGATACAGTCAAGAAAGCCGCCTTCGCCACTGGTGTTCTTCCATATATCTACGCATTTCACCGCTACACATGGAGTTCCACTTTCCTCTACTGCACTCAAGTCATCCAGTTTCCAAAGCACTTCCTCAGTTGAGCTGAGGGCTTTCACTTCAGACTGAAATACCCGTCTGCGCTCGCTGTACGCCCCATAAATCCG
+
FFF,,F,,F,,FF,::FF:,,FFF:,F,:,F,FFFF,,F:::,:FF:FF:,F,F,:,FFFFFFFF,FFFFF:FFFFF,:F::,,,:::::FF,FFF,F,:F:,,,,:F::F:,FFF:FF,:FF:FFFFFF:,,::FF,F:::F,F,FFF:FFF,:FF:FFFF:F,FF:F::FF:,FFFF:FFF:FFFFFFFFFFFFF::::,FFF:FFF::FF:,FF:,,:F:FF,F:FFFFF,F,,,,F,::,:,,:F:F
@A00769:42:HV3CFDRXX:1:2101:16251:18333 2:N:0:TCCTGGTTGT+TGCCGGTCAG
GGACTACTGGGGTATCTAATCCTGTTTGCTCCCCACGCTTTCGTGCATGAGCGTCAGTATTGGCCCAGGGGGCTGCCTTCGCCATCGGTATTCCTCCACATCTCTACGCATTTCACTGCTACACGTGGAATTCTACCCCCCTCTGCCATACTCTAGCCCGCCAGTCACAAATGCAGTTCCCAGGTTAAGCCCGGGGATTTCACATCTGTCTTAGCGGACCGCCTGCGCACGCTTTACGCCCAGTAATTCCG
+
FFFFFFFFFFFFFFFFFFFFFFFFFFFFFFFFFFFF:FF:FFFFFFFFFFFFFFFFFF:FFFFFFFFFFFFFFFFFFFFFFFFFFFFF,FF:FFFFFFFFFFFFFFFFFFFFFFF:FFFFFF:FFFFF:FFFFFFFFFFFFFFFFFFFFFFFFFFFFFFFF:FFFFFFF::F,FFFFFFFFFF:FF:FFFFFFFFFF,FFFFF,FF,,FF:FFFFFFFFFFFFF,FFFFFFFFFFFF:FFFFF,FF,FFF:
@A00769:42:HV3CFDRXX:1:2101:4291:18380 2:N:0:TCCTGGTTGT+TGCCGGTCAG
GGACTACTGGGGTTTCTAATCCTGTCTGCTCCCCACGCTTTCGAGCCTCAACGTCAGTTACAGTCCAGTAAGCCGCCTTCGCCACTGGTGTTCCTCCTAATATCTACGCATTTCACCGCTACACTAGGAATTCCGCTTACCTCTCCTGCACTCCAGTCAAATAGTTTCCAGAGCAGTCCGGGGGTTGGGCCCCCGCCTTTCACTCCAGACTTACTTCACCGTCTACGCTCCCTTTACACCCAGTAATTCCG
+
FFFFFFFFFFFFFFFFFFFFFFFFFFFFFFFFFFFFFFFFFFFFFFFFFFFFFFFFFFFFFFFFFFFFFFFFFFFFFFFFFFFFFFFFFFFFFFFFFFFFFFFFFFFFFFFFFFFFFFFFFFFFFFFFFFFFFFFF:FFFFFFFFFFFFFFFFFFFFFFFFFFFFFFFFFFFFFFFFFF,,FFFFFFFFFFFFFFFFFFFFFF:F:FFFFFFF:FFF:FFF,FFFFFFFFFFFFFFFFF,FFFFFFFFF::
@A00769:42:HV3CFDRXX:1:2101:32181:18396 2:N:0:TCCTGGTTGT+TGCCGGTCAG
GGACTACCGGGGTTTCTAATCCTGTTCGATCCCCGCACTTTCGTGCCTCAGCGTCAGTAGGGCGCCGGAAGGCTGCCTTCGCAATCGGGGTTCTGCGTGATATCTATGCATTTCACCGCTACACCACGCATTCCGCCTTCTTCTCGCCCACTCAAGGCCCCCAGTTTCAACGGCCGGACGGGGTTGAGCCCCGAATTTTTACCGCTGACTTAAAAGCCCGCCTCCGCACCCTTTAAACCCAATAAATCCGG
+
FF,FFFFFFFFFFFFFFFFFFFFFFFFFFFFFFFFFFFFFFFFFFFFFFFFFFFFFFFFFFFFFFFFFFFFFFFFFFFFFFFFFFFFFFFFFFFFFFFFF:FFFFFFFF:FFFFFFFFFFFF:F:FFF:FFFF:FFFFFFFFFFFFFFF:FFFFFFFFFFFFFFFF:FF:FFFFFFFFFFFFFFFF:FFFFFFFFFFFFFFFFFFFFFFFF:FFFFFFFFF,F,FFF:FFFFFF,:FFFF,:F:FFFFF:,
@A00769:42:HV3CFDRXX:1:2101:4327:18443 2:N:0:TCCTGGTTGT+TGCCGGTCAG
GGACTACGCGGGTATCTAATTCTGTTTGCTCCCCACGCTTTCGCACCTCAGCGTCAATACTTGTCCAGCGAGTCGCCTTCGCCACTGGTGTTCTTCCGAATATCTACGAATATCACCTCTACACTCGGAATTCCACACGCCTCTCCAGGATTCAAGCCATCTAGTTTCAAAGGCAGTTCCGGGGTTGAGCCCCGGGCTTTCACCTCTGACTTGAATGGCCGCCTACGTGCGCTGTACGCCCAGTAATTCCG
+
FFFFFFF:FFFFFFFFFFFFFFFFFFFFFFFFFFFFFFFFFFFFFFFFFFFFFFFFFFFFFFFFFFFFFF,FFFFFFFFFFFFFFFFFFFFFFFFFFFFFF:FFFFFFFFFFFFFFFFFFFFFFFFFF,:FFFF:FFF:FFFFFFF:FFFFFF:FFFFFFFFFFFFFFFFFFFFF:FFFFFFFFF:F:FFFFFFFFF,FFFFFFFFF:FFFFFFFFFFFFFFFFFFF,FFFFF,F:FFFFFFFF,:FFFF:
@A00769:42:HV3CFDRXX:1:2101:19587:18505 2:N:0:TCCTGGTTGT+TGCCGGTCAG
GGACTACGGGGGTTTCTAATCCTGTTTGCTACCCACACTTTCGAGCCTCAACGTCAGTTACAGTCCAGAAAGCCGCCTCCGCCACTGGTGTTCTTCCATATATCTACGCATTTCACCGCTACACATGGAGTTCCACTTTCCTCTACTGCACTCAAGTCATCCAGTTTCCAAAGCAATTCCTCAGTTGAGCTGAGGGCTTTCACTTCAGACTTAAATAACCGTCTGCGCTCGCTTTACGCCCAATAAATCCG
+
FFFFFFFFFFFFFF:FFFFFFFFFFFFFFFFFFFFFFFFFFFFFFFFFFFFFFFFFFFFFFFFFFFFFF,FFFFFFFFFFFFFFFFFFFFFFFFFFFFFFFFFFFFFFFFFFFFFFFFFFFFFFFFFFFFFFFFFFFFFFFFFFFFFFFFFFFFFFFFFFFFFFFFFFF,FFFFF,FFFFFFFFFF:FFFFFFFFFFFFF:FFFFFF:FFFFFFFFF:FFFFF:,FFFFF,FFFFFF,FFFF,,FFF:FFF
@A00769:42:HV3CFDRXX:1:2101:19741:18552 2:N:0:TCCAGGTTGT+TGCCGGTCAG
GGACTACCAGGGTATCTAATCCTGTTTGCTCCCCACACTATCGTGCCTCAACGTCAGTTACGGTCCAGAAAGTCACCTTCGCCACTGGTGTTCCTCCTAATATCTACGCAATTCACCGCTACACTAGGAATTCCACTTTCCTCTCCAACACTCAAGAAAATCAATTTTAGTTGAATTTCCTCAGTTAATCCGAGGGATTTCAAAACTAACTTAATTTACCGTCTACGCACCCTTTACGCCCAATCATTCCG
+
F:FFFF:FF,:FF::F,F:,FFF,,FFF,FF:FFFFFFFFFF:FF,F,FF:FFFF,F:FFF,FFFFF,:FFFFFFFF:,F::,FFFFFF,FFFFFFF,FFF:,,FFFFFF,F,,F:FFFF:,FF,,,,FF::,:FFFFF,FFF:FFFF:FF,FFF:FFF:FF:,FFF,F,FFF,F,F,:F,FF,,F:F,::,F,FFFF::,F,F,,FFF:F:FFF:F,:::,FF:::,FF,FF,,F:,F:FFFFF:F,:F,
@A00769:42:HV3CFDRXX:1:2101:20907:18568 2:N:0:TCCTGGTTGT+TGCCGGTCAG
GGACTACAGGGGTTTCTAATCCTGTTTGATACCCACACTTTCGAGCATCGATGTCAGTGGCAGTTTAGTAAGCTGCCTTCGCAATCGGAGTTCTTCGTGATACCTAAGCATTTCACCGCTACACCACGAATTCCGCCTACCTCAACTGTACTCAAGGCTGCCAGTATCAATTGCAATTTTACGGTTGAGCCGCAAACTTTCACAACTGACTTAACAACCCATCTACGATCCCTTTAAACCCAATAAATCCG
+
FFFFFFFFFFFFFFFFFFFFFFFFFFF:FFFFFFFFFFFFFFFFFFFFFFFFFFFFFFFFFFFFFFFFF:F:FFFF,FFFFFFFFFF:FFFFFFFFFFFF:,FFFFFFFFFFFFFFFFFFFFFF,,FFFF:F:FFFFFFFFFFFFFFFFFFFFFFFFFFFFFFFFFFFFFF:FFFF:FFFF,F:FF:FF,FF:FFFFFFFFFFFFFF:FFFFFFFFFF,FFFFF:F,,,:FFFF:FFF:,,FFFFFFFF,,
@A00769:42:HV3CFDRXX:1:2101:7554:18584 2:N:0:TCCTGGTTGT+TGCCGGTCAG
GGACTACACGGGTTTCTAATCCTGTTTGCTCCCCACGCTTTCGTGCATGAGCGTCAGTATTGGCCCAGGGGGCTGCCTTCGCCATCGGTATTCCTCCACATCTCTACGCATTTCACTGCTACACGTGGAATTCTACCCCCCTCTGCCATACTCTAGCCCGCCAGTCACAAATGCAGTTCCCAGGTTAAGCCCGGGGATTTCACATCTGTCTTAGCGGACCGCCTGCGCACGCTTTACGCCCAGTAATCCCG
+
FFFFFFFFFFFFFFFFFFFFFFFFFFFFFFFFFFFFFFFFFFFFFFFFFFFFFFFFFFFFFFFFFFFFFF:FFFFFFFFFFFFFFFFFFFFFFFFFFFFFFFFFFFFFFFFFFFFFFFFFFFFFFFFFFF:FFFFFFFFFFFFFFFFFF,FFFFF:FFFFFFFFFFFFF,FFFFFFFFFFF:FFFFF,FFFFFFFFFFFFFFFFFFFFFFFFFFFFFFFFFFFFFFFF:FFFFF:FF:FFFFFF:F,FFFF
@A00769:42:HV3CFDRXX:1:2101:19235:18646 2:N:0:TCCTGGTTGT+TGCCGGTCAG
GGACTACACGGGTATCTAATCCTGTTTGCTACCCACGCTTTCGAACCTCAGCGTCAGTTACAGACCAGAGAGCCGCTTTTGCCACTGGTGTTCTTCCATATATCTACGCATTTCACCGCTACACATGGAGTTCCACTCTCCTCTTCTGCACTCAAGTCTCCCAGTTTCCAATGCACTACTCCGGTTAAGCCGAAGGCTTTCACATCAGACTTAAAAGACCGCCTGCGTTCTCTTCACGCCCAATAAATCCG
+
FFFFFFFFFFFFFFFFFFFFFFFFFFFFFFF:FFFF:FFFFFFFFFFFFFFFFFFFFF:FFFFFFFFFFFFFFFFF,FF:FFFF:FFFFFFFFFF:FFF:FFFFFFFF,FFFFFFFFFFFFFF:F:FFFFFFF:FFFFF:FFFFFF,FFFFFFFFFFFFFFFFFFFFFFFF,,F:FFF:FFFFFFFFF,:FFFF:FFFFFFFFFFFF:FFFFFFFFFFFFFFFFFFFFFFFFFFFFFFF:F,F,F,:F,FF
@A00769:42:HV3CFDRXX:1:2101:15528:18740 2:N:0:TCCTGGTTGT+TGCCGGTCAG
GGACTACCCGGGTTTCTAATCCTGTTTGCTACCCACACTTTCGAGCCTCAACGTCAGTTACAGTCCAGAAAGCCGCCTTCGCCACTGGTGTTCTTCCATATATCTACGCATTTCACCGCTACACATGGAGTTCCACTTTCCTCTACTGCACTCAAGTCATCCAGTTTCCAAAGCAATTCCTCAGTTGAGCTGAGGGCTTTCACTTCAGACCTAAATAACCGTCTGCGCTCGCTTTACGCCCAATAAATCCG
+
FFFFFFFFFFFFFFFFFFFFFFFFFFFFFFFFFFFFFFFFFFFFFFFFFFFFFFFFFFFFFFFFFFFFFFFFFFFFFFFFFFFFFFFFFFFFFFFFFFFFFFFF:FFFFFFFFFFFFFFFFFFF:FF:FFFFFFFFFFFFFFFFFFFFFFFFFFF,FFFFF:FFFF:FFFFFFFFFFFF:FFFFFFFFF:FFFFFFFFFFFFFFFF:,FFFFF:FFF:FF,,F:FFF:FF,FF:FFF,FFFFFFF:,FFFF
@A00769:42:HV3CFDRXX:1:2101:25943:18803 2:N:0:TCCTGGTTGT+TGCCGGTCAG
GGACTACGAGGGTATCTAATCCTGTTTGATACCCACGCTTTCGTGCATCAGCGTCAATCGCGGATTCGTGAGATGCCTTCGCAATCGGTGTTCTGTGTGATATCTATGCATTTCACCGCTACACCACACATTCCTCCCACGGCATCCGCATTCCAGCAAGGCAGTATCAATGGCACTTCACCCCGTTGAGCGGGGGCATTTCACCGCTGACTTACCTCACAGCCTACGCACCCTTTAAACCCAATAAATC
+
FFFFFF:FF:FFFFFFFFFFFFFFFFF,FFFFFFFF:FFFFFFFFFFFFFFFFFFFFFF:F,FFFFFFFFFFFF:FFFF:F:FFFF:FFFFFFFFF,FFFFFF,FFFFFFFFFFFFFF:FFFFFFF,FFFFFFFFFFFFFFFFFFFFFFFFFFFFFF,FF,FFFFFFFFFFF,:F:FFF:FFFFF,FFFFFFF:F:FFFFFFFFFFFFF,FFFFFFFFFF:F,FFFF:FFFFFF,FFFFF:FFFF,FFFF
@A00769:42:HV3CFDRXX:1:2101:32136:18850 2:N:0:TCCTGGTTGT+TGCCGGTCAG
GGACTACGGGGGTTTCTAATCCTGTTTGCTACCCACACTTTCGAGCCTCAACGTCAGTTACAGTCCAGAAAGCCGCCTTCGCCACTGGTGTTCTTCCATATATCTACGCATTTCACCGCTACACATGGAGTTCCACTTTCCTCTACTGCACTCAAGTCATCCAGTTTCCAAAGCAATTCCTCAGTTGAGCTGAGGGCTTTCACTTCAGACTTAAATAACCGTCTGCGCTCGCTTTACGCCCAATAAATCCG
+
:FFFFFFFF:FFF,FFFFFFFFFFFFFFFFFFFF,FFFFF:FFFFFFFFFFFFFFFFFFFFFFFF:FFFFFFFF:FFF:FFFFFF:F,FFFFFFFFFFFFFFFFFFF:FFFFFFFF:FFFFFFFFFFFFFFFFFFFFFFFFFFF:FFFF:FFFF:FFFFFF:FFF::FFFFFFFFFF,FFFF:,F:FFFFFFF:FFFF,FFFFFFFFFFF,,F,F,F:::,,:F:F:FFFFFFFF:FFFFFFF,F::FF:F
@A00769:42:HV3CFDRXX:1:2101:22978:18865 2:N:0:TCCTGGTTGT+TGCCGGTCAG
GGACTACAGGGGTTTCTAATCCTGTTTGATACCCACACTTTCGAGCATCGATGTCAGTGGCAGTTTAGTAAGCTGCCTTCGCAATCGGAGTTCTTCGTGATACCTAAGCATTTCACCGCTACACCACGAATTCCGCCTACCTCAACTGTACTCAAGGCTGCCAGTATCAATTGCAATTTTACGGTTGAGCCGCAAACTTTCACAACTGACTTAACAACCCATCTACGTTCCCTTTAAACCCAATAAATCCG
+
FFFFFFFFFFFFFFFFFFFFFFFFFFFFFFFFFFFFFFFFFFFFFFFFFFFFFFFFFFFFFFFFFFFFFFFFFFFFFFFFFFFF:FFFFFFFFFFFFFFFF:FFFFFFFFFFFFFFFFFFFFFF:FFFFFFFFFFFF::FFFFFFFFFFFFFFFFF:FFFFFFFF:FFFFFFFFF:FFFFFF:FFF:FFFFFFFFFFFFFFFFFFFFF:FFFFFFFFFFF:::F,:F:FFFFF:FF:FFF:FFF:FFFFFF
@A00769:42:HV3CFDRXX:1:2101:24044:18897 2:N:0:TCCTGGTTGT+TGCCGGTCAG
GGACTACCGGGGTTTCTAATCCTGTTTGCTCCCCACGCTTTCGTGCATGAGCGTCAGTATTGGCCCAGGGGGCTGCCTTCGCCATCGGTATTCCTCCACATCTCTACGCATTTCACTGCTACACGTGGAATTCTACCCCCCTCTGCCATACTCTAGCCCGCCAGTCACAAATGCAGTTCCCAGGTTAAGCCCGGGGATTTCACATCTGTCTTAGCGGACCGCCTGCGCACGCTTTACGCCCAGTAATTCCG
+
FFFFFFFFFFFFFFFFFFFFFFFFFFFFFFFFFFFFFFFFFFFFFFFFFFFFFFFFFF:FFFFFFFFFFFFFFFFFFFFFFFFFFFFFFFFFFFFFFFFFFFFFFFFFFFFFFFFFFFFFFFFFFFFFFFFFFFFF:FFFFFFF:FFF:FFFFFFFFFFFFFFFF:FF,FFFFFF:FFFFFFFFFFFFFFFFFFFFFFFFFFFFFFFFFFFFFFFF:,FFFFFFFFFF:FFFFFFFFFFFFFFFFFFFFFF
@A00769:42:HV3CFDRXX:1:2101:19660:18912 2:N:0:TCCTGGTTGT+TGCCGGTCAG
GGACTACGCGGGTATCTAATCCTGTTTGCTACCCACACTTTCGAGCCTCAACGTCAGTTACAGTCCAGAAAGCCGCCTTCGCCACTGGTGTTCTTCCATATATCTACGCATTTCACCGCTACACATGGAGTTCCACTTTCCTCTACTGCACTCAAGTCATCCAGTTTCCAAAGCAATTCCTCAGTTGAGCTGAGGGCTTTCACTTCAGACTTAAATAACCGTCTGCGCTCGCTTTACGCCCAATAAATCCG
+
FFFFFFFFFFFFFFFFFFFFFFFFFFFFFFFFFFFFFFFFFFFFFFFFFFFFFFFFFFFFFFFFFFFFFFFFFFFFFFFFFFFFFFFFFFFFFFFFFFFFFFFFFFFFFFFFFFFFFFFFFFFFFFFFFFFFFFFFFFFFFFFFFFFFFFFFFFFFFFFFFFFFFFFFFFFFFFF:FFFFFFFFFFFFFFFFFFFFFFFFFFFFFFFFFFFFF:FFFFFFF:FFFFFF:F:FFFFFF:FFFFFFFFFFFFF
@A00769:42:HV3CFDRXX:1:2101:6334:18944 2:N:0:TCCTGGTTGT+TGCCGGTCAG
GGACTACCCGGGTATCTAATCCTATTTGCTCCCCACGCTTTCGTGCCTGAGCGTCAGTTTCAGCCCAGGCGGCCGCCTTCGCCACTGGTGTTCTTCCATATCTCTACGCATTTTACCGCTACACATGGAGTTCCGCCGCCCTCCCCTGTACTCAAGTTCTCCAGTCTCATCAGCCAACAGAAGTTAAGCTTCTGCCTTTCACTCATGACTTGAAGAACCGCCTGATCACCCTTTACGCCCAATCATTCCCG
+
FFFFF:FFFFFFFFFFFFFFFFFFFFFFFFFFFFFFFFFFFFFFFFFFFFFFFFFFFFFFFFFFFFFFFFFFFFFFFFFFFFFFFFFFFFFFFFFFFFFFFFFFFFFFFFFFFFFFFFFFFFFFFFFFFFFFFFFFFFFFFFFFFFFFFFFFFFFFFFFFFFFFFFFFFFFFFFFFFFFF:FFFF:FFFF:FFFFFFFFFFFFF:FFFFFFFFFFFFFF:F,::,FFFFFFFFF:F:FFFFFF:,F:FFF,
@A00769:42:HV3CFDRXX:1:2101:12391:18944 2:N:0:TCCTGGTTGT+TGCCGGTCAG
GGACTACTGGGGTATCTAATCCTGTTTGCTCCCCCCGCTTTCGTGCCTCAACGTCAGATATAGATTGGTAAGCTGCCTTCGCAATCGGTGTTCTGTATGATCAATAAGCATTACACCGCTACACCATACATTCCGCCTACCGCATCTACTCTCTAGATCAACAGTATTAGAGGCAGTTCCCGAGTTAAGCTCGGACAGTTCACCTCTAACTTATCAATCCGCCTACGCACCCTGTAAACCCAATAAATCCG
+
F,F,,:,:F,,,,,::,FFF:FF,,FF,FFFF,,,FFFFFFF,FF,,FFFF:,F,FFFF,FF:FFFF,FF,,FFFFFF,F,F,FFFF,:,F,FFFFFFF,FF,,,FF,:F:F:,,FFFF,:FFFFFFFFF,F,FF:F:FFFF:,FFF,:F:,FFFFFFFFFFFF:FFFFFFFFFFFFFFFFFF:F:FFFFFFFFFFFFF,FFFFFFFF,FF,FFF:FF:F:FFFFF,FFFFFF,FFFF,FFFF:F,FFFFF
@A00769:42:HV3CFDRXX:1:2101:6370:19006 2:N:0:TCCTGGTTGT+TGCCGGTCAG
GGACTACCCGGGTATCTAATCCTATTTGCTCCCCACGCTTTCGTGCCTGAGCGTCAGTTTCAGCCCAGGCGGCCGCCTTCGCCACTGGTGTTCTTCCATATCTCTACGCATTTTACCGCTACACATGGAGTTCCGCCGCCCTCCCCTGTACTCAAGTTCTCCAGTCTCATCAGCCAACAGAAGTTAAGCTTCTGCCTTTCACTCATGACTTGAAGAACCGCCTGCTCACCCTTTACGCCCAATCATTCCCG
+
FFFFFFFFFFFFFFFFFFFFFFFFFFFFFFFFFFFFFFFFFFFF:FFFFFFFFFFFFFFFFFFFFF:FFFFFFFFFFFFFFFFFF,FFFFFFFFFFFFFFFFFFFFFFFFFFFFFFFFFFFFFFFFFFFFFFF,FFFFFFFFFFFFFFFFFFFFFF,F,FFFFFFFFFFFFFFFFFFF:FFFFFFF:FFF,FFFFFFFFFFF:F:F,FFFFFFF::FFFFF:F,,FFFFFFF,FFF:FFFFFF:F::FFF,
@A00769:42:HV3CFDRXX:1:2101:7997:19069 2:N:0:TCATGGTTGT+TGCCGGTCAG
GGACTACTCGGGTTTCTAATCCTGTTTGCTCCCCACGCTTTCGAGCCTCAGTGTCAGTTACAGGCCAGAGAGCCGCTTTCGCCACCGGTGTTCCTCCATATATCTACGCATTTCACCGCTACACCTGGAATTCCACTCTCCTCTCCTGCACTCAAGTCTACCAGTTTCCAATGCATACAAAGGTTGAGCCACTGCCTTTTACACCAGACTTAATAAACCACCTGCGCTCGCGTTACGCCCAATAAATCCGG
+
FFFFFFF,FFFFFFFFFFFFFFFFFFFFFFFFFFFFFFFFFFFFFFFFFFF,FFFFFFFFFFF,F,FF,,,FFFFF,FFFFF,FFFFFF:FFFFFF,F:FF,FFFFFF,FFFF,FFFFFFFF,F,:FFFFFFFFFF,,,FFFFFFF::F:FFFFFF:FFFFFFFFFFFFF:FFFFFF,,,,FF,F:FFFF,FF:F:FFFFF:FF,FF:FFF:,FF,FFFFFFFF,F:FF:F,FF,FFFFFFFF:,:FFFF,
@A00769:42:HV3CFDRXX:1:2101:14525:19069 2:N:0:TCCTGGTTGT+TGCCGGTCAG
GGACTACTGGGGTATCTAATCCTATTTGCTCCCCACGCTTTCGCGCCTCAGCGTCAGTTGCAGACCAGGAAGCCGCCTTCGCCACTGGTGTTCCTCCATATCTCTACGCATTTCACCGCTACACATGGAATTCCACTTCCCTCTTCTGCACTCAAGTCAACCAGTTTCCAATGACCCTCCACGGTTAAGCCGTGGGCTTTCACATCAGACCTAATTAACCACCTGCGCGTTCTTTACGCCCAATAATTCCG
+
FFFFFFFFFFFFFFFFFFFFFFFFFFFFFFFFFFFFFFFFFFFFFFFFF:FFFFFFFFFFFFFFFFFFFFFFFFFFFFFFFFFFFFFFFFFFFFFFFFFFFFFFFFFFFFFFFF,FFFFFFFFF:FFF:FFFF:FFFFFFFFFFFFFFFFFFFFFFFFFFFFFFFFFFFFFF:FFFFFFFFFFFFFFFFFFFFFF:FFFFFFFFFFFFFFFF,F:FFFFFFF:F:FFFFFFFFFFFFFFFFFFFFFFFF,F
@A00769:42:HV3CFDRXX:1:2101:2691:19085 2:N:0:TCCTGGTTGT+TGCCGGTCAG
GGGGGGCTGGGGGGTGGTATACGGTGTTGTACCCACACAATAAAGCAAAAACAACACTTACAGACAAAAAAAACACCAAAGCCCCAGGTGTTATTAACAAAAAAAAAACAAATAAAACCAACAAAATGAGTTACAAAGTACAAAAAAGCAAACAAAACAAACAAAATAAAAAAAAAAAACAAAAAAAAAATGAGAGCATTACAAACACAAAAAAAAAAACAAATGTGAAACAAATAAGACCAAAAAATACA
+
FF,,,,,,FFFF:,,,,,,,,:,,,,F,,,,,:,:,F,::::,F,,,,FFF,,,,:,,,F,F,,,,,,FFF,F,,:,:,F,,,,,F,,,:,F,,,F,,::,,F:::F:,F:,,FF:,,,:,,F,FF,,:,,:::F,F,:,,F,,FF,,,,F:,FF:,:F,,:F:F,FF:FF:F:F,:,F:F,F:,:,F:,:,:,,,,,:,,,F,,,F,,::F:F::,::,FF,,,,,:,F,F:F,:,,F,F,FF,FF,FFF
@A00769:42:HV3CFDRXX:1:2101:25717:19132 2:N:0:TCCTGGTTGT+TGCCGGTCAG
GGACTACCCGGGTATCTAATCCTGTTTGCTCCCCACGCTTTCGAGCCTCAGTGTCAGTTACAGGCCAGAGAGCCGCTTTCGCCACCGGTGTTCCTCCATATATCTACGCATTTCACCGCTACACATGGAATTCCACTCTCCTCTCCTGCACTCAAGTCTACCAGTTTCCAATGCATACAATGGTTGAGCCACTGCCTTTTACGCCAGACTTAATAAACCACCTGCGCTCGCTTTACGCCTAATAAATCCGG
+
FFFFFFFFFFFFFFFFFFFFFFFFFFFFFFFFFFFFFFFFFFFFFFFFFFFFFFFFFFFFFFFFFFFFFFFFFFFFFFFFFFFFFFFFFFFFFFFFFFFFFFFFFFFFFFFFFFFFFFFFFFFF:FFFFFFFFFFFFFFFFFFFFFFFFFFFFFFFFFFFFFFFFFFFFFFFFFFFFFF,FFFFFFFFFF:FFFFFFFFFFFFFF,FFFFFFFFFFFFFFF,F,,FFFFFFFFFFF,FF,:F::F:FFF,,
@A00769:42:HV3CFDRXX:1:2101:16957:19147 2:N:0:TCCTGGTTGT+TGCCGGTCAG
GGACTACACGGGTTTCTAATCCTGTTTGCTCCCCACGCTTTCGTGCATGAGCGTCAGTATTGGCCCAGGGGGCTGCCTTCGCCATCGGTATTCCTCCACATCTCTACGCATTTCACTGCTCCACGTGGAATTCTACCCCCCTCTGCCATACTCTAGCCCGCCAGTCACAAATGCAGTTCCCAGGTTAAGCCCGGGGATTTCACATCTGTCTTAGCGGACCGCCTGCGCACGCTTTACGCCCAGTAATTCCG
+
FF:F,FFFFFFFFF:FFFFFFFFFFFFFFFFFFFFFFFFF:FFFFFFFFFFFFFF,FFFFFFFFF:F:FFFFFFFFFFFFFF:FFFFFFFF:FFFFFFFF,:FFFFFFFF:FFFFFF::FFFFFFF:FFFFFFFFFFFFFFFFF:FF::,F::F::FFF:FFFFFF,F:FFF:FFF,FFFFF,:,:,FFFFFFFFFFFFFFFFFFF:FFFFFFFF::,:FFFFFFFFFF:,F:FFFF,FFF:FF:FF,F:F
@A00769:42:HV3CFDRXX:1:2101:25274:19179 2:N:0:TCCTGGTTGT+GGCCGGTCAG
GGACTACCCGGGTGTCTAGTCCTGTGTGCTACCCACACTTTCGAGCCTCGACGTCAGTGACAGGCCAGAGAGCCGCTTTCGGCGCTGGGGTTCCTGCCGGTATCTTCGCGTGGCGGGGCTGGGCGGGGGGGTCGACTCTCGTGGTGGGCGCGCGGGGCGGGGAGTGGGGGTGGGGGGAGGCGGGGTGGGCGGGGGGGTGTGGCGTCAGGCGGAGGGGGGCGCGGGCGGGGGCGGTGGGGCGAGTCGGTCGG
+
FF,::,FFFFFF:,,:,,,:F,:F,::F,F,,,F,,FF,,,:FFF,F,,,,,F:,,F:,:FFF,,:,F,FFFF::::,,,F,,:,,F:,F::,,,,,,,:,,,:,,,F,,:,,:,,,F,,,:,,,,FF,:,,,,:,:,,,,,,:,,FF,,,,,,,F,,:,,,:F,F,,,FFFF,:,F,,F,FF:F,:,F,,F,FFF,,:,,,::,,,:F::,,,F::,,::F:,F,::F:F,,,,:::,:,,FFF,:,,,:
@A00769:42:HV3CFDRXX:1:2101:28456:19210 2:N:0:TCCTGGTTGT+TGCCGGTCAG
GGACTACTAGGGTTTCTAATCCTGTTTGCTACCCACACTTTCGAGCCTCAACGTCAGTTACAGTCCAGAAAGCCGCCTTCGCCACTGGTGTTCTTCCATATATCTACGCATTTCACCGCTACACATGGAGTTCCACTTTCCCCTACTGCACTCAAGTCATCCAGTTTCCAAAGCAATTCCTCAGTTGAGCTGAGGGCTTTCACTTCAGACTTAAATAACCGTCTGCGCTTGCTTTACGCCCAATAAATCCA
+
FFFFFFFF:FFFFFFFFFFFFFFFFFFFFFFFFFFFFFFFFFFFFFFFFFFFFFFFFFFFFFFFFFFFFFFFFFFFFFFFFFFFFFFFFFFFFFFFFFF,F:FFFFFFFFFFFFFFFFFF:FFFFFFFFFFFFFFFFFFFFFFFFFFFFFFFFF:FFFFFFFFFFFFFFFFFFFFFF:FFFFFF:F:FFFFFFFFFFFFFFFFFFFFFFFFF:FFFFFFF,,FF,,FFF::FFFFFF:FFFF:,:F,FFF:
@A00769:42:HV3CFDRXX:1:2101:13711:19225 2:N:0:TCCTGGTTGT+TGCCGGTCAG
GGACTACTGGGGTTTCTAATCCTGTTTGCTACCCACACTTTCGAGCCTCAACGTCAGTTACAGTCCAGAAAGCCGCCTTCGCCACTGGTGTTCTTCCATATATCTACGCATTTCACCGCTACACATGGAGTTCCACTTTCCTCTACTGCACTCAAGTCATCCAGTTTCCAAAGCAATTCCTCAGTTGAGCTGAGGGCTTTCACTTCAGACTTAAATAACCGACTGCGCTCGCTTTACGCCCAATAAATCCG
+
FFFFFFFFFFFF,FFFFFFFFFFFFFFFFFFFFFFFFFFFFFFFFF:FFFFFFFF:FF:FFFFFFF:FF:F:FFFFFFFFFFFF:,F:FF:FFFFFFF:FFFFFFFFFFFFFFFFF,FFFFFFFFFFFFFFF:FF,:,FFFF,FFF,FFFFFFFFFFFFFFFFFF:FF:FFF,F:FFF:FF:::FFFF:FF,FFFFFFFF:F:FFFFFFFFFFFF:FFFF:,FF,FFFFFFFFFFFF:FFFF:FFFFFFFF
@A00769:42:HV3CFDRXX:1:2101:2835:19335 2:N:0:TCCTGGTTGT+TGCCGGTCAG
GGACTACGGGGGTTTCTAATCCTGTTTGCTCCCCACGCTTCCGCACCTCAGTGTCAGTATCAGTCCAGGTGGTCGCCTTCGCCACTGATGTTCCGTCCTATATCTACGCATTTCACCGCTACACGGGAAATTCCACCACCCTCTACCGTACTCTAGCTTGCCAGTTATGGATGCAGTTCCCAGGTTGAGCCCGGGGATTTCACATCCAACTTAACAAACCACCTACGCGCGCTTTACGCCCAGTAATTCCG
+
F:FFFFFFFFFFF:FFFFFFFFFFFFFFFFFFFFFFFFFFFFFFFFFFFFFFF:FFFFFFF,FF,FFFFFFFFFFFFFFFFFFFFFFF:FFFF,,FFFFFFFFFFF:FFFFFFFFFFFFF:FFFFFFF,FFFFFFFFFFFFFF:FFFFFFFFFFF:FFFFFF:FFF,F::FFFFFFFFFFFFFFFF:FFFFF::,FFFFFFFFFFFFFFFFFFFFFF:FFFFFF,FFFFFFFFF:,FFFFFF:F::FFFFF
@A00769:42:HV3CFDRXX:1:2101:6515:19351 2:N:0:TCCTGGATGT+TGCCGGTCAG
GGACTACGAGGGTTTCTAATCCTGTTTGCTCCCCACGCTTTCGAGCCTCAGCGTCAGTTAGCGACAAGAAAGCCGCCTTCGCCACTGGTGTTCCTCCTAATATCTACGCATTTCACCGCTACACTAGGAATTCCGATTACCTCTCCGACACTCCAGTCCGCCAGTTTCCAATGCACTCCCGGGGTTGAGCCCCGGTTTTTCACATCGGACTTGGCAGACCGCCTCCGCTCCCTTTACACCCAGTAAATCCG
+
FFFFFFF,:FFFFFFFFF:FFF,:FF,FFFFFFF:,FFFFFFFF:FFFFFF,FFFFFF,F,FF,F:FF,FF,FFFFFFFFFFFFFFFFFFFFF,FFFF:FFFFFFFFFFFFFFFFFFFFFFFFF:FFFFFFFFFF:,F:FF,FF,F:FFFFFF:FF,F::F:FFFFFFFFFFFF:FF:,F,,FFFFFFFF:F,::,:FFF,FFF:FFFFFFF:,FF,FFF,FFFFFFFFFFFFFFFFFFFFFFF,F:FFFF
@A00769:42:HV3CFDRXX:1:2101:27272:19351 2:N:0:TCCTGGTTGT+TGCCGGTCAG
GGACTACTAGGGTTTCTAATCCTGTTTGCTACCCACACTTTCGAGCCTCAACGTCAGTTACAGTCCAGAAAGCCGCCTTCGCCACTGGTGTTCTTCCATATATCTACGCATTTCACCGCTACACATGGAGTTCCACTTTCCCCTACTGCACTCAAGTCATCCAGTTTCCAAAGCAATTCCTCAGTTGAGCTGAGGGCTTTCACTTCAGACTTAAATAACCGTCTGCGCTTGCTTTACGCCCAATAAATCCA
+
FFFFFFFFFFFFFFFFFFFFFFFFFFFFFFFFFFFFFFFFFFFFF:FFFFFFFFFFFFFFFFFFFFFFFFFFFFFFFFFFFFFFFFFFFFFFFFF:FFFFFFFFFFFFFFFFFFFFFFFFFFFFFFFFFFFFFFFFFFFFFF:FFFFFFFFFFFFFFFFFFFFFFFFFFFF:FFFFFFF:FF:FFFFFFFFF:F:FFFFFFFFF:FFFFFFFFFF:FFFF:,F:FF:FFFFFFFFFF,FFFFF:F,FF:,F
@A00769:42:HV3CFDRXX:1:2101:3387:19382 2:N:0:TCCTGGTTGT+TGCCGGTCAG
GGACTACAGGGGTTTCTAATGGATTACCGCGGCGGCTGGCAC
+
FFFFFFFFFFFFFFFFFFFFFFFFFFFFFFFFFFFFFFFFFF
@A00769:42:HV3CFDRXX:1:2101:32786:19382 2:N:0:TCCTGGTTGT+TGCCGGTCAG
GGACTACAGGGGTTTCTAATCCTGTTTGCTCCCCACGCTTTCGTGCATGAGCGTCAGTGTTATCCCAGGGGGCTGCCTTCGCCATCGGTATTCCTCCACATCTCTACGCATTTCACTGCTACACGTGGAATTCTACCCCCCTCTGACACACTCTAGCCGTGCAGTCACCAATGCAATTCCCAGGTTAAGCCCGGGGATTTCACATCGGTCTTGCACAACCGCCTGCGCACGCTTTACGCCCAGTAATTCCG
+
FFFFFFFFFFFFFFFFFFFFFFFFFFFFFFFFFFFFFFFFFFFFFFFFFFFFFFFFFFFFFFFFFFFFFFFFFFFFFFFFFFFFFFFFFFFFFFFFFFFFFFFFFFFFFFFFFFFFFFFFFFFFFFFFFFFFFFFFFFFFFFFFFFFFFFFFFFFFFFF,FFFFFFFFFF:FFFFFFFFFFFFFFFFFFFFFFFFFFFFFFFFFFFFFFFFFFFFFFFFF:FFFFFFFFFFFFFFFFFFFFFF:F,FF:F,
@A00769:42:HV3CFDRXX:1:2101:25943:19398 2:N:0:TCCTGGTTGT+TGCCGGTCAG
GGACTACGGGGGTTTCTAATCCTGTTTGCTACCCACACTTTCGAGCCTCAACGTCAGTTACAGTCCAGAAAGCCGCCTTCGCCACTGGTGTTCTTCCATATATCTACGCATTTTACCGCTACACATGGAGTTCCACCGCCCTCTCCTGCTCTCTAGCCCGCCAGTTTCCAGAGCCTGTACCGGTTGAGCCGGTACCTTTCACTCCAGACTTAGCAGGCCGCCTACGCACCCTTTACGCCCAATCATTCCGG
+
FFFFFFFFFFFFFFFFFFFFFFFFFFFFFFFFFFFFFFFFFFFFFFFFFFFFFFFFFFFFFFFFFFFFFFFFFFFFFFFFFFFFFFFFFFFFFFFFFFFF:FFFFFFFFFFFFFFF:FFFFFFFFFFFFFFF:FFFFFFFFFFFF::FFFFFFFFFFFFFFFFFFFFFFFFFFFFFFFFFFFFFFFFFFFFFFFFFF:FFFF:FFFFFFF,:FFFFFFFFF:F,F,FFFFFF:FFF:F:FFFF:,F:F:F,
@A00769:42:HV3CFDRXX:1:2101:5674:19460 2:N:0:TCCTGGTTGT+TGCCGGTCAG
GGACTACAGGGGTTTCTAATCCTGTTTGCTACCCACACTTTCGAGCCTCAACGTCAGTTACAGTCCAGAAAGCCGCCTTCGCCACTGGTGTTCTTCCATATATCTACGCATTTCACCGCTACACATGGAGTTCCACTTTCCTCTACTGCACTCAAGTCATCCAGTTTCCAAAGCAATTCCACAGTTGGGCTGAGGGCTTTCACTTCAGACTTAAATAACCGTCTGCGCTCGCTTTACGCCCAATAAATCCG
+
FFFFFFFFFFFFFFFFFFFFFFFFFFFFFFFFFFFFFFFFFFFFFFFFF:FFFFFFFFFFFFFFFFFFFFFFFFFFFFFFFFF:FFFFFFFFFFFFFFFFFFFFFFFFFFFFFFFFFFFFFF:FFFFFFFFFFFFFFFFFFFFFFFFFFFFFFFFFFFFFFFFFFFFFFFFFFFFFFF::,FFFFFFFFFFF:FFFFFFFFFFFFFFFFFFFFF:FFFFFF,FFFFFFFF:FF:FFFFFFFFF:FFFF:F,
@A00769:42:HV3CFDRXX:1:2101:1434:19476 2:N:0:TCCTGGTTGT+TGCCGGTCAG
GGACTACGGGGGTTTCTAATCCTGTTTGCTACCCACACTTTCGAGCCTCAACGTCAGTTACAGTCCAGAAAGCCGCCTTCGCCACTGGTGTTCTTCCATATATCTACGCATTTCACCGCTACACATGGAGTCCCACTTTCCTCTACTGCACTCAAGTCATCCAGTTTCCAAAGCAATTCCTCAGTTGAGCTGAGGGCTTTCACTTCAGACTTAAATAACCGTCTGCGCTCGCTTTACGCCCAATAAATCCG
+
FFFFFFFFFFFFFFFFFFFFFFFFFFFFFFFFFFFFFFFFFFFFFFFFFF:FFFFFFFFFFFFFFFFFFFFFFFFFFFFFFFFFFFFFFFFFFFFFFFFFFFFFFFFFFFFFFFFFFFFFFF:FFFFFF:FFFFFFF:FFFFFFFFFFFFFFFFF:FFFFFFFFFFFFF:F,FFFFFF:FFFF::FFFFFFFF,FFFFFFFFFFFF,:FFFFF:FF:FFFF,FFF,FFF:FFFFF:F,FFFFFFFFFF:F,
@A00769:42:HV3CFDRXX:1:2101:18701:19476 2:N:0:TCCTGGTTGT+TGCCGGTCAG
GGACTACTGGGGTATATAATCCTGTTTACTACCCACACTTTCGAGCCTCAACGACAGTTACAGTCCAGAAAGCCGCCAACGCCACAGGTGTTCTTCCATATATCTACGCATTTCACCGCTACACAAGAAGTTCCACTTTCATCTAATGCACTCAAGTCAACCAGTTTCCAAAGCAATTCCTCAGTTGAGCTGAGGGCTTTCACTTCAGACTTAAATAACCGACTGCGCTCGCTTTACGCCCAATAAATCCG
+
F,F:,F,,F,,,,F,,FF:FF:,F,,,,,FFFF,:F:F,F,F,F,,:F,FFFF:FF,FFF:FFFF,F,F,F,F:,:F:,F,,FFF,,,:,,F:,F,,:F:FFF,FFFF,FF:FFF,FF:FF:FFF,,,:,FFF,FFFF,F,FFF:,,F,FFFFFF,FF:,FF:FF:FF,FFF,:FFF,FFFFFFFFFFFFFFFFF:FFFFFFFFFFFFF:FFFFF:FFFF,,FF,F::FFFFFF:FFFFFFFFFFFFFF::
@A00769:42:HV3CFDRXX:1:2101:24894:19492 2:N:0:TCCTGGTTGT+TGCCGGTCAG
GGACTACAGGGGTTTCTAATCCTGTTTGCTACCCACACTTTCGAGCCTCAACGTCAGTTACAGTCCAGAAAGCCGCCTTCGCCACTGGTGTTCTTCCATATATCTACGCATTTCACCGCTACACATGGAGTTCCACTTTCCTCTACTGCACTCAAGTCATCCAGTTTCCAAAGCACTTCCTCAGTTGAGCTGAGGGCTTTCACTTCAGACTTAAATAACCGTCTGCGCTCGCTTTACGCCCAATAAATCCG
+
FFFFFFFFFFFFFFFFFFFFFFFFFFFFFFFFFFFF:FFFFFFFFFFFFF:FFFFF:FFFFFFFFFFFFFFFFFFFFFFFFFF:FFFFFFFFFFFFF:FFFFFFFFFFFFFFFFFFFFFFFFFFFFFFFFFFFFFFFFF:FFFFFFFFFFFFFFFFFFFFFFFFFFFFFFFFFFF:FFFFFFFFFFFFFFFFFFF,FFFFFFFFFFFFFFFFFFFFFFFFFFFFFFFFFFFFF:FFF:FFFFFFFFFFFF,
@A00769:42:HV3CFDRXX:1:2101:32551:19633 2:N:0:TCCTGGTTGT+TGCCGGTCAG
GGACTACTAGGGTATCTAATCCTGTTTGCTACCCACACTTTCGAGCCTCAACGTCAGTTACAGTCCAGAAAGCCGCCTTCGCCACTGGTGTTCTTCCATATATCTACGCATTTCACCGCTACACATGGAGTTCCACTTTCCTCTACTGCACTCAAGTCATCCAGTTTCCAAAGCAATTCCTCAGTTGAGCTGAGGGCTTTCACTTCAGACTTAAATAACCGTCTGCGCTCGCTTTACGCCCAATAAATCCG
+
FFFFFFFFFFFFFFFFFFFFFFFFFFFFFFFFFFFFFFFFFFFFFFFFFFFFFFFFFFFFFFFFFFFFFFFFFFFFFFFFFFFFFFFFFFFFFFFFFFFFFFFFFFFFFFFFFFFFFFFFFFFFFFFFFFFFFFFFFFFFFFFFFFFFFFFFFFFFFFFFFFFFFFFFFFFFFFFFFFFFFFFFFFFFFFFFFFFFFFFFFFFF:FFFFFFFFFFFFFFFF,FF:FFFFFFFFFFF::FFFF::FFFFFF:
@A00769:42:HV3CFDRXX:1:2101:29523:19648 2:N:0:TCCTGGTTGT+TGCCGGTCAG
GGACTACTAGGGTTTCTAATCCTGTTTGCTCCCCACGCTTTCGCGCCTCAGCGTCAGTTACTGTCCAGCAATCCGTCTTCGCCACTGGTGTTCCTCCGTATATCTACGCATTTCACCGCTACACACGGAATCCCGATTGCCTCTCCAGCACTCAAGAAAAACAGTTTCAAATGCAGGCCACAGGTTGAGCCCGTGGTTTTCACATCTGACTTGCTTCCCCGCCTACACGCCCTTTACACCCAGTAAATCCG
+
FFFFFFFFFFFFFFFFFFFFFFFFFFFFFFFFFFFFFFFFFFFFFFFFFFFFFFFFFFFFFFFFFFFFFFFFFFFFFFFFFFFFFFFFFFFFFFFFFFFFFFFFFFFFFFFFFFFFFFFFFFFFFFFFF:FFFFF:FFFFFFFFFFFFFFFFFFFFFFFFFFFFFFFFFFFFFFFFFFFFFFFFFFFFFFFFFFFFFFFFFFFFFFFFFFFFFFF,FFFFFFFFFFFFFFFFF:::FFFFFFF,FFFF:F,
@A00769:42:HV3CFDRXX:1:2101:15591:19758 2:N:0:TCCTGGTTGT+TGCCGGTCAG
GGACTACTAGGGTATCTAATCCTGTTTGCTCCCCACGCTTTCGAGCCTCAACGTCAGTTGCAGTCCAGTAAGCCGCCTTCGCCACTGGTGTTCCTCCTGATATCTGCGCATTTCACCGCTACACCAGGAATTCCACTTACCCCTCCTGCACTCCAGCTTACCAGTTTACAATGACCATCCACGGTTAAGCCGTGGGCTTTCACATCAGACTTAATTAACCACCTGCGCGCTCTTTACGCCCAATAATTCCG
+
FFFFFFFFFFFFFFFFFFFFFFFFFFFFFFFFFFFFFFFFFFFFFFFFFFFFFFFFFF:FFF,FFFFFFFFFFFFFFFFFFFFFFFFFFFFFFFFFFFFFFFFFFFFF:FFFFFFFF,FFFFFF:,FFFFFF:FFFF,FFF,F:F:,F,FFFFFFF,,,FF:F:FFF,FFFF:F,:,FF,FF:FFFFF:,F,,F,F,FFFFFF:,,F,FFFFFFF:F,FFFFFF,:::FFFFFFFF::FFFFFFFFFFFFF
@A00769:42:HV3CFDRXX:1:2101:15402:19805 2:N:0:TCCTGGTTGT+TGCCGGTCAG
GGACTACTCGGGTTTCTAATCCTGTTCGCTCCCCACGCTTTCGCTCCTCAGCGTCAGTAACGGCCCAGAGACCTGCCTTCGCCATTGGTGTTCTTCCCGATATCTACACATTCCACCGTTACACCGGGAATTCCAGTCTCCCCTACCGCACTCAAGCCCGCCCGTACCCGGCGCGGATCCACCGTTAAGCGATGGACTTTCACACCGGACGCGACGAACCGCCTACGAGCCCTTTACGCCCAATAAATCCG
+
FFFFFFF,:FF,F:FFFFFFF,F:FF,F,FFFFFFF:FFFFFF:FFF,FF,::,,:FFFFFFFFF,:FFFFFF,,F:FFFFF:FF,,FFFF,::,F:FFF:FFFFFFFF:FFF,FF::F:FFF:,FF,FFFFFFFFFFFFF::FFFF:F,FF,:F,:FF:F:FFFFFFFFFFFFF:F,FF:FFF:FF:FF:FF:FFF,FFFFFFFFFF:,FFF:F:FFF,,,F,,FFFF,FFFFF:FFF,FFF:FF:,:F,
@A00769:42:HV3CFDRXX:1:2101:26901:19805 2:N:0:TCCTGGTTGT+TGCCGGTCAG
GGACTACAAGGGTTTCTAATCCTATTTGCTCCCCACGCTTTCGTGCCTCAGCGTCAGTAACAGGCCAGGCGGCCGCCTTCGCCACTGGTGTTCTTCCATATATCTACGCATTTTACCGCTACACATGGAGTTCCACCGCCCTCTCCTGCTCTCTAGCCCGCCAGTTTCCAGAGCCTGTACCGGTTGAGCCGGTACCTTTCACTCCAAACTTATCAGGCCTCCTACGCACCCTTTACGCCCAAACATTCCGG
+
::FFFFFFFFFFFFFF::FFFFFFFFFFFFFFFFFFFFFFFF:FF:FFFF,FFFFFFFFFFFFFFFFF:FFFFFFFFF:F:FFFFFFFFFFFFFFFFFF:FFFFFFF,FFF:FFFFFFFFFF:F:FFF:FF:FFF::FFFF:FFF,,FFFFFFF:,FFF::FFFFFFFFFFFF::F:,:FF,F,:FFFFFF:F:FF,F:::F,FFF,FF::F,:F:,:F:F::,FF,FF,FF,F:F,:F::F:F:,,,F,:
@A00769:42:HV3CFDRXX:1:2101:12717:19820 2:N:0:TCCTGGTTGT+TGCCGGTCAG
GGACTACAGGGGTTTCTAATCCTGTTTGCTACCCACACTTTCGAGCCTCAACGTCAGTTACAGTCCAGAGAGCCGCCTTCGCCACTGGTGTTCTTCCATATATCTACGCATTTCACCGCTACACATGGAGTTCCACTTTCCTCTACTGCACTCAAGTCATCCAGTTTCCAAAGCAATACCTCAGTTGAGCTGAGGGATTTCACTTCAGACTAAAATAACCGACTGCGCTCGCTTTACGCCCAATAAATCCG
+
FFFFFFF:FFFFFFFFFFFFFFFFFF,FFFFFFFFFFFFFFFFFFFFFFFFFFFFFFFFFFFF:FFFFFFF,FFFFFFFFFFFFF,FFFFFFF,FFFF,FFFFFFF:FFFFFFFFFFFFFF:FF:FFFFFFFFFFFF:FFF:FF:FFF,FFFFFFFFF,:FF,FFFFFFF,FFFFFF,F,FFFFFFFFFFFFF,FF,FFFFFFFF,FFFF,,FFFFFFFFF,:F,FF,FF,F:FFFFFFFFFFFF:FFFF,
@A00769:42:HV3CFDRXX:1:2101:31647:19883 2:N:0:TCCTGGTTGT+TGCCGGTCAG
GGACTACGGGGGTTTCTAATCCTGTTTGCTACCCACACTTTCGAGCCTCAACGTCAGTTACAGTCCAGAAAGCCGCCTTCGCCACTGGTGTTCTTCCATATATCTACGCATTTCACCGCTACACATGGAGTTCCACTTTCCTCTACTGCACTCAAGTCATCCAGTTTCCAAAGCAATTCCTCAGTTGAGCTGAGGGCTTTCACTACAGACTTAAATAACCGTCTGCGCTCGCTTTACGCCCAATAAATCCG
+
FFFFFFFFFFFFFFFFFFFFFFFFFFFFFFFFFFFF:FFFFFFFFFFFFFFFFFF:FFFFFFFFFF:FF::FFFFFFFFFFFFFFFFFFFFFFFFFFFFFFFFFFFFFFFFFFFFFFFFFFFFFFFFFFFFFFFFFFFFFFFFF:FFFFFFFFFFFFFFFFFFFFFFFF:FFFFF,FFFFFFF:FFFFFFF:FFFFFFFFFFFF,FFFFFFF::FFF:FF,,FF:FFFFFFFFFFFFFFFFFF,FFFFFFF
@A00769:42:HV3CFDRXX:1:2101:15781:19899 2:N:0:TCCTGGTTGT+TGCCGGTCAG
GGACTACCGGGGTTTCTAATCCTGTTTGCTACCCACGCTTTCGAACCTCAGCGTCAGTTACAGACCAGAGAGCCGCTTTCGCCACTGGTGTTCTTCCATATATCTACGCATTTCACCGCTACACATGGAGTTTCACTCTCCTCTTCTGCACTCAGGTCTCCCAGTTTCCAATGCACTACTCCGGTTAAGCCGAAGGCTTTCACATCAGACTTAAAAGACCGCCTGCGTTCCCTTTACGCCCAATAAATCCG
+
FFFFFFFFFFFFFFFFFFFFFFFFFFFFFFFFFFFFFFFFFFFFFFFFFFFFFFFFFFFFFFFFFFFFFFFFFFFFFFFFFFFFFFFFFFFFFFFFFFFFFFFFFFF:FFFFFFFFFFFFFFFF:FFFFFF:FFFFFFFFFFFFFFFFFFFFFFFFFFFFFFFFFFFFFFFFFFFFFFFFFF,FFFF,,,FFF,FFFFFFFFFFFFF,FFFFFFFFF:F::FF::FFFFF:FFFFFF:FFFFF,FF:FFFF
@A00769:42:HV3CFDRXX:1:2101:5638:19930 2:N:0:TCCTGGTTGT+TGCCGGTCAG
GGACTACTGGGGTATCTAATCCTGTTTGCTACCCACACTTTCGAGCCTCAACGTCAGTTACAGTCCAGAAAGCCGCCTTCGCCACTGGTGTTCTTCCATATATCTACGCATTTCACCGCTACACATGGAGTTCCACTTTCCTCTACTGCACTCAAGTCATCCAGTTTCCAAAGCAATTCCTCAGTTGAGCTGAGGGCTTTCACTTCAGACTTAAATAACCGTCTGCGCTCGCTTTACGCCCAAGAAATCCG
+
FFFFFFFFFFFF:FFFFFFFFFFFFFFFFFFFFFFFFFFFFFFFFFFFFFFFFFFFFFF:FFFFFFFFFFFFFFFFFFFFFFFFFFFFFFFFFFFFFFFFFFFFFFFFFFFFFFFFFFFFFFFFFFFFFF::FF:FFFFFFFFFFFFFFFFFFFFFFFF:FFFFFFFFFFF:FFF,FFFFFFFFF:FFFFFFFFFF:F,:FFFFFFFF:FFFFFFFFFFFFFFF,FFFFFFFFF,F:,FFFFF,FF:FFFF
@A00769:42:HV3CFDRXX:1:2101:13178:19993 2:N:0:TCCTGGTTGT+TGCCGGTCAG
GGACTACAGGGGTTTCTAATCCTGTTCGATACCCACGCTTTCGTGCCTCAGCGTCAGATCGCCGCCGGTATGCTGCCTTCGCAATCGGAGTTCTGCGCAATATCTAAGCATTTCACCGCTACACTGCGCATTCCGCATACCTCTCGACATCTCAAGACAGCCAGTTTCAACGGCTCGCCGGGGTTGAGCCCCACGATTTTACCGCTGACTTGGCTCCCCGCCTACGCACCCTTTAAACCCAATAAGTCCGG
+
:FFFFFFFFFFFF:FFFFFFF:FF:FFF:::FFFFFFFFFFFFFFFFFFF:FFF:FFF:FFFFFFFFFFFFFFFFFFFFF::FFFFFFFF::FFFF:FF:FFFFFFFFFFFFFFFFFFFF:FFFF:FFFFFFFF,FFFFFFFFFF,FFFFFFFFFFF:FFFFFFFF:FFF:F,FFF,FFFFFFFFFFFFFFFFFFFF:FF:FFFFFFFFF::F:FFFFFFFFF,:,:FFFF,,FFFFFFFFF,:F:FF,:,
@A00769:42:HV3CFDRXX:1:2101:24668:20008 2:N:0:TCCTGGTTGT+TGCCGGTCAG
GGACTACCCGGGTTTCTAATCCTGTTTGCTACCCACACTTTCGAGCCTCAACGTCAGTTACAGTCCAGAAAGCCGCCTTCGCCACTGGTGTTCTTCCATATATCTACGCATTTCACCGCTACACATGGAGTTCCACTTTCCTCTACTGCACTCAAGTCATCCAGTTTCCAGAGCAAATCCTCAGTTGAGCTGAGGGCTTTCACTTCAGACTTAAATAACCGTCTGCGCTCGCTTTACGCCCAATAAATCCG
+
FFFF,,FF:FFFFF:FFFFFFFFFFFFFFFFFFFFFFFFFFFFFFFFFFFFF:FFFFFF:FFFFFFFFFFFFFFFFFFFF:FFFFFFFFF:FF:FFFFFFFFFFFF:FFFFFFFFF:FFFF:FFFFFF:FFF:FFFFFFFFFFFFFFFFFFFFFF:FFFFF:F,FFF,FF::F::FFF:F:FF,FFF:FFFF:FFF,::F:FFFFF::F:F,F,F:F,FFF,:F,F:FFFF:FFFFF,F:FF:F:F:FFF:
@A00769:42:HV3CFDRXX:1:2101:9028:20071 2:N:0:TCCTGGTTGT+TGCCGGTCAG
GGACTACGGGGGTTTCTAATCCTGTTTGCTCCCCTAGCTTTCGCGCCTCAGCGTCAGTGATGGCCCAGAAAGCCGCCTTCGCCACTGGTGTTCTTCCATATCTCTACGCATTTCACCGCTACACATGGAATTCCACTTCCCTCTTCTGCACTCAAGTCAGCCAGTTTCCAATGACCCTCCACGGTTAAGCCGTGGGCTTTCACATCAGACTTAATTAACCACCTGCGCGCTCTTTACGCCCAATAATTCCG
+
FFFFFFFFFFFFFFFFFFFFFFFFFFFFFFFFFFFFFFFFFFFFFFFFFFFFFFFFFFFFFFFFFFFFF:FFFFFFFFFFFFFFFFFFFFFFFFFF:FFFFFFFFFFFFFFFFFFFFFFFFFFFFFFFF:FFFFFFFFFFFFFFFFFFFFFFFFFFFFFFFFFFFFFFFFFFFFFFFFFFFFFFFFFFF:FFFFFFFFFFFFFFFFFFFFFFFFFFFFFFFF,FFFFFFFFFFFFF:FFFFFFFFFFFFFF
@A00769:42:HV3CFDRXX:1:2101:26784:20165 2:N:0:TCCTGGTTGT+TGCCGGTCAG
GGACTACAAGGGTTTCTAATCCTATTTGCTCCCCACGCTTTCGTGCCTCAGCGTCAGTAACAGGCCAGGCGGCCGCCTTCGCCACTGGTGTTCTTCCATATATCTACGCATTTTACCGCTACACATGGAGTTCCACCGCCCTCTCCTGCTCTCTAGCCCGCCAGTTTCCAGAGCCTGTACCGGTTGAGCCGGTACCTTTCACTCCAGACTTAGCAGGCCGCCTCCGCACCCTTTACGCCCAATCATTCCGG
+
FF:FFFFFFFFFFF,FFFFFFFFFFFFFFFFFFFFFFFFFFFFFFFFFFFFFFFF:FFFFFFFFFFFFFFFFFFFFFFFFFFFFFFFFFFFFFFFFFFFFFFFFFFFFFFFFFFFFFFFFFFFFFFFFFFFFFFFFFFFFFFFFFFFFFFFFFFF:FFF:FF::FFFFF:FFFFF:FFFFFFFFFFFFFFFFF:FFFFFFFFFFFFFFFFF:FFFFFFFFF::,FFFFFFF:::FF,F:FFF,:FFFFF::
@A00769:42:HV3CFDRXX:1:2101:2862:20196 2:N:0:TCCTGGTTGT+TGCCGGTCAG
GGACTACAGGGGTTTCTAATGGATTACCGCGGCGGCTGGCAC
+
FFFFFFFFFFFFFFFF:FFFFFFFF,FFFFFFFFFFFFFF,F
@A00769:42:HV3CFDRXX:1:2101:22480:20290 2:N:0:TCCTGGTTGT+TGCCGGTCAG
GGACTACAAGGGTTTCTAATGGATTACCGCGGCTGCTGGCAC
+
FFFFFFFFFFFFFFFFFFFFFFFFFFFFFFFFFFFFFFFFF:
@A00769:42:HV3CFDRXX:1:2101:12373:20322 2:N:0:TCCTGGTTGT+TGCCGGTCAG
GGACTACGCGGGTTTCTAATCCTGTTTGCTCCCCACGCTTTCGTGCATGAGCGTCAGTGTTATCCCAGGGGGCTGCCTTCGCCATCGGTATTCCTCCACATCTCTACGCATTTCACTGCTACACGTGGAATTCTACCCCCCTCTGACACACTCTAGCCGTGCAGTCACCCATGCAATTCCCAGGTTAAGCCCGGGGATTTCACATCGGTCTTGCACAACCGCCTGCGCACGCTTTACGCCCAGTAATTCCG
+
FFFFFFFFFFFFFFFFFFFFFFFFFFFFFFFFFFFFFFF:FFF:FFFFFFFFFFFFFF:FFFFFFFFF:F:FFFFFFFFFFFFFFFFFFFFFFFFFFFFFFFFFFFFFFFF,FFFFFFFFFFFFFFFFFFFFFFFFFFFFFFFFFFFFFFFFFFFFFFFFFFFFFFFFF,F:FFFFFFFFFFFFFFFFFF,F:FFFFF,FFFFFFFF::FF:FFFFFFFFFFFFFFFFFFFFF,,FFFFFFFF:F,FFFFF
@A00769:42:HV3CFDRXX:1:2101:26946:20353 2:N:0:TCCTGGTTGT+TGCCGGTCAG
GGACTACCGGGGTATCTAATCCTATTTGCTCCCCACGCTTTCGTGCCTGAGCGTCAGTTTCAGTCCAGGCGGCCGCCTTCGCCACTGGTGTTCTTCCATATCTCTACGCATTTTACCGCTACACATGGAGTTCCGCCGCCCTCTCCTGTACTCAAGTTCTCCAGTCTCATCAGCCAACAGAAGTTAAGCTTCTGCCTTTCACTCATGACTTGAAGAACCGCCTGCTCACCCTTTACGCCCAATCATTCCGG
+
FFFFFFFFFFFFFFFFFFFFFF:FFFFFFFFFFFFFFFFFFFFFFFFFFFFFF,FFF,FFFFFFFFFFFFFFFFFFFFFFFFFFFFFFFFFFFFFFFFF:FFFFFFFFFFFFFFFFFFFFFFFFFFFFF:FFFFFFFFFFFFFFFFFFFFFFFFF:FFFFFFFFFFFFFFFFFFFF,FFFFF:FFFFFFF:FFFFFFFFFFFFFFFFFFFFFF,F,FFFFF,F,:FFFFFFF:FFF,FFF:FF::,FFFF,
@A00769:42:HV3CFDRXX:1:2101:27480:20369 2:N:0:TCCTGGTTGT+TGCCGGTCAG
GGACTACGCGGGTATCTAATCCTGTTTGCTACCCACACTTTCGAGCCTCAACGTCAGTTACAGTCCAGAAAGCCGCCTTCGCCACTGGTGTTCCTCCGTATATCTACGCATTTCACCGCTACACACGGAATTCCGCCTGCCTCTCCATCACTCAAGAACTACAGTTTCAAATGCAGGTTATGGGTTGAGCCCATAATTTTCACATCTGACTTGCAGTCCCGCCTACACGCCCTTTACACCCAGTAAATCCG
+
FFFFFFFFFFFFFFFFFFFFFFFFFFFFFFFFFFFFFFFFFFFFFFFFFFFFFFFFFFFFFFFFFFFFFFFFFFFFFFFFFFFFFFFFFFFFFFFFFFFFFFFFFFFFFFFFFFFFFFFFFFFFFFFFFFFFFFFFFFFFFFFFFFFFFFFFFFFF:FFFFFFFFF:FFFFFFFFFFF:FFFF:FFFFFFFFFFFFFFFFFFFFFFFF:FFFFFFFFFFFFFFF:FFF:FFFFFFFFFFFFFF:FFFFFF:
@A00769:42:HV3CFDRXX:1:2101:4390:20400 2:N:0:TCCTGGTTGT+TGCCGGTCAG
GGACTACGAGGGTTTCTAATCCTGTTTGCTACCCACACTTTCGAGCCTCAACGTCAGTTACAGTCCAGAAAGCCGCCTTCGCCACTGGTGTTCTTCCATATATCTACGCATTTCACCGCTACACATGGAGTTCCACTTTCCTCTACTGCACTCAAGTCATCCAGTTTCCAAAGCAATTCCTCAGTTGAGCTGAGGGCTTTCACTTCAGACTTAAATAACCGTCTGCGCTCGCTTTACGCCCAATAAATCCG
+
FFFFFFFFFFFFFFFFFFFFFFFFFFFFFFFFFFFFFFFFFFFFFFFFFFFFFFFFFFFFFFFFFFFFFFFFFFFFFFFFFFFFFFFFFFFFFFFFFFFFFFFFFFFFFFFFFFFFFFFFFFFFFFFFFFFFFFFFF,FFFFFFFFFFFFFFFFFFFFFFFFF::FFFFF:,:FF,FFFFFFF,FFF::FFFFFFFFFFFFFF,FFFFFFFF:FF:F::FF,F::FFFFFFFF:FFF,FFFF,::FFFF:,
@A00769:42:HV3CFDRXX:1:2101:6289:20400 2:N:0:TCCTGGTTGT+TGCCGGTCAG
GGACTACTCGGGTTTCTAATGGACTACTCTGAATACCGCGGCTGCTGACAC
+
FFFFFFFF:FFFFFFFFFFFFF:FFF:FF,FF,,FFFF,:FFF:F::FFFF
@A00769:42:HV3CFDRXX:1:2101:1181:20447 2:N:0:TCCTGGTTGT+TGCCGGTCAG
GGACTACGGGGGTTTCTAATCCTGTTTGCTCCCCATGCTTTCGTACCTCAGCGTCAGTATTAGGCCAGATGGCTGCCTTCGCCATCGGTATTCCTCCAGATCCCTACGCATTTCACCGCTACACCTGGAATTCTACCATCCTCTCCCATACTCTAGCCAACCAGTATCGAATGCAATTCCCAAGTTAAGCTCGGGGATTTCACATTTGACTTAATTGGCCGCCTACGCACGCTTTACGCCCAGTAAATCCG
+
FFFFFFFFFFFFFFFFFFFFFFFFFFFFFFFFFFFFF:FFFFFFFFFFFFFFFFFFFF:FFFFFFFFFFFFFFFFFFFF:FFFFFFFFFFFF:FFF:FFFFFFFFFFFFFFFFFFFFFFF:F::FFFFFFF,FFFF:FFF,FFFFFFFFFFFFF,FFFFFFFFFF,FFFF:FFF:FFFF:FFFFFFFFF:FFFFFF,:F:FFFFFFFFF:F,FFFFFF,:FF,,F:FFFF,FF,F:F,FFF:FF,,,F:,:
@A00769:42:HV3CFDRXX:1:2101:2392:20447 2:N:0:TCCTGGTTGT+TGCCGGTCAG
GGACTACACGGGTTTCTAATCCTGTTTGCTCCCCACGCTTTCGTGCCTCAGTGTCAGTTACAGTCCAATAAGCCGCCTTCGCCACTGGTGTTCCTCCTAATATCTACGCATTTCACCGCTACACTAGGAATTCCGCTTACCTCTCCTGCACTCTAGCCGGACAGTTTCAAATGCAATACCGGGGTTGAGCCCCGGGCTTTCACATCTGACTTGCCCTGCCACCTGCGCACCCTTTACACCCAGTAAATCCG
+
FFFFFFFFFFFFFFFFFFFFFFFFFFFFFFFFFFFFFFFFFFFFFFFFFFFFFFFFFFFFFFFFFFFFFFFFFFFFFFFFFFFFFFFFFFFFFFFFFFFFFFFFFFFFFFFFFFFFFFFFFFFFFF,F:FFFFFFFFFFFFFFFFFFFFFFFFFFFFFFFFFFFFFFFFFFFFFFFFFFFFFFFFFFFFFFFFFFFFFFFFFFFFFFFFFFF,FFFF:FFFFFFF:FFFFFFF,FFFFFFFFF:FFFFF:F
@A00769:42:HV3CFDRXX:1:2101:21395:20572 2:N:0:TCCTGGTTGT+TGCCGGTCAG
GGACTACAGGGGTTTCTAATCCTGTTTGCTACCCACACTTTCGAGCCTCAACGTCAGTTACAGTCCAGAAAGCCGCCTTCGCCACTGGTGTTCTTCCATATATCTACGCATTTCACCGCTACACATGGAGTTCCACTTTCCTCTACTGCACTCAAGTCATCCAGTTTCCAAAGCAATTCCTCAGTTGAGCTGAGGGCTTTCACTTCAGACTTAAATAACCGTCTGCGCTCGCTTTACGCCCAATAAATCCG
+
FFFFFFFFFFFFFFFFFFFFFFFFFFFFFFFFFFFFFFFFFFFFFFFFFFFFFFFFFFFFFFFFFFFFFFFFFFFFFFFFFFFFFFFFFFFFFFFFFFFFFFFFFFFFFFFFFFFFFFFFFFFFFF:FFFFFFFFFFFFFFFFFFFFFFFFFFFFFFF:FFFFFFFFFFFFFFFFFFFF,FFFFF:F:FFF:FFFFFFFFFFFFFFFFFFFFFFFFF:FF:,FFFFFFFF::FFFFF,F:FF:FFFFFFF:
@A00769:42:HV3CFDRXX:1:2101:7039:20635 2:N:0:TCCTGGTTGT+TGCCGGTCAG
GGACTACCGGGGTTTCTAATCCTGTTCGATACCCACGCTTTCGTGCATGAGCGTCAGACTCAGTCTGGTAAGCTGCCTTCGCTATCGGTGTTCTAAGTTATATCTATGCATTTCACCGCTACTTAACTTATTCCGCCTACCTCGTCTGTTCTCTAGCTCTACAGTATTAATGGCGTAGTGAGGTGAAGCCCCAATATTTTACCACTAACTTATAATGCCGCCTACGCACCCTTTAAACCCAATAAATCCGG
+
FFFFFFFFFFFFFFFFFFFFFFFFFFFFFFFFFFFFFFFFFFFFFFFFFFFFFFFFFFFFFFFFFFFFFFFFFFFFFFFFFFFFFFFFFFFFFFFFFFFFF,FFFFFFFFFFFFFFFFFFFFFFFFFFFFFFFFFFFF:FFFFFFFFFFFFFFFFFFFFFFFF:FFFFF:FFFFFFFFFFFFFF:FFFFFFFFF:FFFFFFFF:FFFFFFFFFFFFFFF:F,F,FFFFFF:F,F:FFFFFFF:FFF:FFF,
@A00769:42:HV3CFDRXX:1:2101:18530:20713 2:N:0:TCCTGGTTGT+TGCCGGTCAG
GGACTACCGGGGTATCTAATCCTGTTTGCTACCCACACTTTCGAGCCTCAACGTCAGTTACAGTCCAGAAAGCCGCCTTCGCCACTGGTGTTCTTCCATATATCTACGCATTTCACCGCTACACATGGAGTTCCACTTTCCTCTACTGCACTCAAGTCATCCAGTTTCCAAAGCACTTCCTCAGTTGAGCTGAGGGCTTTCACTTCAGACTTAAATAACCGTCTCCGCTCGCTCTACGCCCAATAAATCCG
+
FFFFFFFF:FFFFFFF:FFFF:FFFFFFFFFFFFFFFFFFFFFFFFFFFFF:FFF:FFFFF:FFFFFFFFFFFFFFFFFFFFF,F:FFFFFFFFFFFFFFFF,FF:FFFFF,FFFFFFFFFFFFFFFFFFFFF:FFF:FFFFFFF:FFFFFFFFF:FF::FFFFFFFFF:,FFFF,FFF:FFFFF:FFFFFFF:FFFFF:FFFF,:FFFFF,FFFFFFFF:,F,,:,FFFFFFFFF,,,FFF:,FFFF::,
@A00769:42:HV3CFDRXX:1:2101:27796:20729 2:N:0:TCCTGGTTGT+TGCCGGTCAG
GGACTACGCGGGTATCTAATCCTGTTTGCTACCCACACTTTCGAGCCTCAACGTCAGTTACAGTCCAGAAAGCCGCCTTCGCCACTGGTGTTCCTCCGTATATCTACGCATTTCACCGCTACACACGGAATTCCGCCTGCCTCTCCATCACTCAAGAACTACAGTTTCAAATGCAGGTTATGGGTTGAGCCCATAATTTTCACATCTGACTTGCAGTCCCGCCTACACGCCCTTTACACCCAGTAAATCCG
+
FFFFFFFFFFFFFFFFFFFFFFFFFFFFFFFFFFFFFFFFFFFFFFFFFF:FFFFFFFFFFFFFFFFFFFFFFFFFFFFFFFFFFFFFFFFFFFFFFFFFFFFFFFFFFFFFFFFFFFFFFFFFFFFFFFFFFFFFFFFFFFFFFFFFFFFFFFFFFFFFFFFFFFFFFFFFFFFFFFFFFF,FFFFFFFFFFFFFF,FFFFF,FFFF:FFFFF:FFFFFFFFFFFFFFFFFFFFFFFFFFFF:F,:FFFF
@A00769:42:HV3CFDRXX:1:2101:4273:20760 2:N:0:TCCTGGTTGT+TGCCGGTCAG
GGACTACCAGGGTTTCTAATCCTGTTTGCTACCCACACTTTCGAGCCTCAACGTCAGTTACAGTCCAGAAAGCCGCCTTCGCCACTGGCGTTCTTCCATATATCTACGCATTTCACCGCTACACATGGAGTTCCACTTTCCTCTACTGCACTCAAGTCATCCAGTTTCCAAAGCAATTCCTCAGTCGAGCTGAGGGCTTTCACTTCAGACTTAAATAACCGTCTGCGCTCGCTTTACGCCCAATAAATCCG
+
FFFFFFFFFFFFFFFFFFFFFFFFFFFFFFFFFFFFFFFFFFFFFFFFFFFFFFFFFFFFFFFFFFFFFFFFFFFFFFFFFFFFFFFFFFFFFFFFFFFFFFFFF:FFFFFFFF:FFFFFFFFFFFFFFFF:FF:FFFFFFFFFFFFFFFFFFFF:FFFFFFFFFFFFFFFFFF:FFFFFFFFFFFFFFFFFFFFFFFFFFFFFFF:FFFFFFF:FF:FFF:FFFFFFFFFFFFFFFFFFFFFFFFFFFFF
@A00769:42:HV3CFDRXX:1:2101:2437:20807 2:N:0:TCCTGGTTGT+TGCCGGTCAG
GGACTACTCGGGTATCTAATGGATTACCGCGGCTGCTGACAC
+
FFFFFFFFFFFFFFFFFFFFFFFFFFFFFFFFFFFFFFFFFF
@A00769:42:HV3CFDRXX:1:2101:24966:20807 2:N:0:TCCTGGTTGT+TGCCGGTCAG
GGACTACAAGGGTATCTAATCCTGTTTGCTACCCACACTTTCGAGCCTCAACGTCAGTTACAGTCCAGAAAGCCGCCTTCGCCACTGGTGTTCTTCCATATATCTACGCATTTCACCGCTACACATGGAGTTCCACTTTCCTCTACTGCACTCAAGTCATCCAGTTTCCAAAGCAATTCCTCAGTTGAGCTGAGGGCTTTCACTTCAGACTTAAATAACCGTCTGCGCTCGCTTTACGCCCAATAAATCCG
+
FFFFFFFFFFFFFFFFFFFFFFFFFFFFFFFFFFFFFFFFFFFFFFFFFFFFFFF:FFFFFFFFFFFFFFFFFFFFFFFFFFFFFFFFFFFFF:FFFFFFFFFFFFFFFFFFFFFFFFFFFFFFFFFFFFFFFFFFFFFFFFFFFFFFFFFFFFFFFFFFFFFF:FFFFFFFFF:,FFFFFFFFFFF:FFFFFFFFFFFFFFFF:F:FFFF,:FF:FFFF:,FF,:FFFF,FFFFFF:FFFFFFFFF:F,F
@A00769:42:HV3CFDRXX:1:2101:18674:20870 2:N:0:TCCTGGTTGT+TGCCGGTCAG
GGACTACCAGGGTATCTAATCCTGTTTGCTACCCACACTTTCGAGCCTCAACGTCAGTTACAGTCCAGGAAGCCGCCTTCGCCACTGGTGTTCTTCCATATATCTACGCATTTCACCGCTACACATGGAGTTCCACTTTCCTCTACTGCACTCAAGTCATCCAGTTTCCAAAGCAATTCCTCAGTTGAGCTGAGGGCTTTCACTTCAGACTTAAATAACCGTCTGCGCTCGCTTTACGCCCAATAAATCCG
+
:FFFFFFFFFFFFFFFFFFFFFFFFFFFF:FFFFFFFFFFFFFFFFFFFFF::FFFFFFFFFFFFFFFFFFFFFFFFFFFFFFFFFFFFFFFFFFFFFFFFFFFFFFFFFFFFFFFFFFFFFFFFFFFFFFFFF,F,,FFFFFF,FFFFFF,FFFFFF:FFFFFF:FFFFF:FFFFFFFFFF:FFFFFFFFFFFFFFFFFFFFFFFFFF:FFFFFFFFFFFF:F,FFF,F:FFF:FFFFF,FF:,:F,,F:
@A00769:42:HV3CFDRXX:1:2101:26205:20885 2:N:0:TCCTGGTTGT+TGCCGGTCAG
GGACTACCAGGGTATCTAATCCTGTTTGCTCCCCACGCTTTCGCGCATCAGCGTCAGTTATGTTCTAGCAGGTCGCCTTCGCAATGAGTATTCCTCTTGATCTCTACGGATTTTACCCCTACACCAAGAATTCCACCTACCTCTCCCATACTCTAGAATAACAGTTTCAAATGCAGTTCTATGGTTAAGCCATAGGATTCCACATCTGACTTGCTAACCCGCCTACGCGCTCTTTACGCCCAGTGATTCCG
+
FFFF:FFFF:FFFFFFFFFFFFFFF:FFFFFFFFFF:FFFFFFFFFFFF:FFFF,FFFFFFFFFF:FFFF,FFFFFFF:F:F:FF:FFFFFFFFFFFFFFF,F:FFF:FFF:FFFFFFFFFFF,FFF:FFFFFFFFFFFF,FFFFFFFFFFF:FF,FF::F,:FFFFFFFFFFF:,FFFFFFF,FFFF:F,FFF,:FFFF:::FFFF:FFFF,FFF,:FF,FFF:F:FF:FFFFF:F,FFFFFF,:FF,F:
@A00769:42:HV3CFDRXX:1:2101:19840:20917 2:N:0:TCCTGGTTGT+TGCCGGTCAG
GGGGGGGGGGGGTGGGGAAGAAAAAGAAAAGCAAGAAAAAAAAAGAAAAAAAAAAAAAAAGAAAAAGAAAAAAAACAAAAAAGGATGAAAAAAAAAGGGGGGGGAGAGAGTAGAGAAGAGGGGGGGGGGGGGGGGGGGGGGGGGGGGGGGGGGGGGGGGGGGGGGGGGGGGGGGGGGGGGGGGGGGGGGGGGGGGGGGGGGGGGGGGGGGGGGGGGGGGGGGGGGGGGGGGGGGGGGGGGGGGGGGGGGGG
+
FF:,:,,,,,:,,,,,,,:,,,,,,,,,,,:,,,,:,,,:,,,:,,:,:,FFFFF,F:,,,,,,:,,,,,,F,,,,,:,,,,,,,,,,,,,:,,,,,,,,,,,,,,,,,,,,,F,:,,,,:,,:::F:FFFFFFF:FFF:FFFF:FFFFFFFFFFFFFFFFFFF:FFFFFFFFFFFFFFFFFFFFFFFFFFFF:FFF:FFFFFFFFFFFFFFFFFFFFFFFFF:FFFFFFFFF:FFF:FFFFFFFFFFFFF
@A00769:42:HV3CFDRXX:1:2101:12391:20948 2:N:0:TCCTGGTTGT+TGCCGGTCAG
GGACTACTGGGGTTTCTAATCCTGTTTGCTCCCCACGCTTTCGCGCCTCACCGTCAGTTGCTGTCCAGCAGACCGCCTTCGCCACTGGTGTTCCTCCTAATATCTACGCATTTCACCGCTACATTAGGAATTCCGTCTGCCTCTCCAGTACTCAAGATCAACAGTTTCAAACGCAGTTCTGCGGTTAAGCCGCAGGATTTCACATCTGACTTGTCAACCCGGCTACACGCCCTTTACACCCAGTAAATCCG
+
FFFFFFFFFFFFFFFFFFFFFFFFFFFFFFFFFFFFFFFFFFFFFFFFFFFFFFFFFFFFFFFFFFFFFFFFFFFFFFFFFFFFFFFFFFFFFFFFFFF:FFF,FFFFFFFF:F:FFFFFFFFF:FFFFFFFFF:FFFF:FFFFFF,F:F,,FFFFFFFFFFFFF,FFFFFFFF:FF:FFFFFFFFFF:FFFFFF,:FFFF,FF,:,FFFFFFFFFFF:FF,FFFFFF,FFF:,F:FF:FFFF,,FFFFFF
@A00769:42:HV3CFDRXX:1:2101:23457:20948 2:N:0:TCCTGGTTGT+TGCCGGTCAG
GGACTACTCGGGTTTCTAATCCTGTTTGCTCCCCACGCTTTCGAGCCTCAGTGTTAGTTACAGGCCAGAGAGCCGCTTTCGCCACCGGTGTTCCACCATATATCTACGCATTTCACCGCTACACATGGAATTCCACTCTCCTCTCCTGCACTCAAGTCTACCAGTTTCCAATGCATACAATGGTTAAGCCACTGCCTTTTACACCAGACTTAATAAACCACATGAGCTCGCTTTACGCCCAATAAATCCGG
+
FFFFFFFFFFFFFFFFFFFFFFFFFFFFFFFFFFFFFFFFFFFFFFFFFFFFFFFFFFFFFFFFFFFFFFFFFFFFFFFFFFFFFFFFFFFFFFFFFFFFFFFFFFFFFFFFFFFFFFFFFFFFFFFFFFFFFFFFFFFFFFFF:FFFFF:FFFFFFFFFFFFFFFFFFFFFFFFFFFFF,FFFF,F,FF:FFFFFFFFFFF:F,FFFFF:FFFF:FF,FF,F,,::FF:FF,FF:FFFFFF,FFF,:,,,
@A00769:42:HV3CFDRXX:1:2101:3016:20964 2:N:0:TCCTGGTTGT+TGCCGGTCAG
GGACTACGGGGGTTTCTAATCCTGTTTGCTACCCACACTTTCGAGCCTCAACGTCAGTTACAGTCCAGAAAGCCGCCTTCGCCACTGGTGTTCTTCCATATATCTACGCATTTCACCGCTACACATGGAGTTCCACTTTCCTCTACTGCACTCAAGTCATCCAGTTTCCAAAGCAATTCCTCAGTTGAGCTGAGGGCTTTCACTTCAGACTTAAATAACCGTCTGCGCTCGCTTTACGCCCAATAAATCCG
+
FFFFFFFFFFFFFFFFFFFFFFFFFFFFFFFFFFFFFFFFFFFFFFFFFFFFFFFFFFFFFFFFFFFFFFFFFFFFFFFFFFFFFFFFFFFFFFFFFFFFFFFFFFFFFFFFFFFFFFFFFFFFFFFFFFFFFFFFFFFFFFFFFFFFF,FFFFFFFF:FFFF:FFFFF:FFFFF:FFFFFFFFFFFFFFFF:::FFFFFF:FFFFFF:FFFFF:FFFFF,,FFFFFFFFFFFFFFFFFFFFFFF::FF,,
@A00769:42:HV3CFDRXX:1:2101:26657:21042 2:N:0:TCCTGGTTGT+TGCCGGTCAG
GGACTACAAGGGTTTCTAATCCTGTTTGATACCCACGCTTTCGTGCATCAGCGTCAATCGCGGATTCGTGAGATGCCTTCGCAATCGGTGTTCTGTGTGATATCTATGCATTTCACCGCTACACCACACATTCCTCCCACGGCATCCGCATTCCAGCAAGGCAGTATCAATGGCACTTCACCCCGTTGAGCGGGGGCATTTCACCGCTGACTTACCTCACAGCCTACGCACCCTTTAAACCCAATAAATC
+
FFFFFFFFFFFFFFFFFFFFFFFFFFFFFFFFFFFFFFFFFFFFFFFFFFFFFFFFFFFFFFFFFFFFFFFFFFFFFFFFFFFFFFFFFFFFFFFFFFFFFFFFFFFFFFFFFFFFFFFFFFFFFFFFFFFFFFFFFFFFFFFFFFFFFFFFFFFFFFFFFFFFFFFF:FFFFFFFFFFFFFFFFFFFFFFFFFFFFFFFFFFFFFFFFFFFFFF:FFFFF::F:F:FFFFFFFFFF:FFF:FFFFF:FF
@A00769:42:HV3CFDRXX:1:2101:18050:21167 2:N:0:TCCTGGTTGT+TGCCGGTCAG
GGACTACTCGGGTTTCTAATCCTGTTTGCTCCCCACGCTTTCGTGCCTCGACGTCAGAAGTAGCTTGGTAAGCTGCCTTCGCAATCGGTGTTCTGTATGATCTCTAAGCATTTCACCGCTACACCATACATTCCGCCTACCGCAACTACTCTCTAGCCGAACAGTATCAGAGGCAATTCCGAAGTTGAGCCTCGGGATTTCACCTCTAACTTATCCGACCGCCTACGCACCCTTTAAACCCAATAAATCCG
+
FFFFFFFFFF:F:FFF:FFFFFFFF,FFFFFFFFFFFFFFFFFFFFFFFFFFFFFFFFF:FFF:F:FFFF,FF,FFFFFFFFFFFFFFFFFFFFFF::FFF:FF:,FFFFFFFFFFFFFFFF:F:FFFFFFF:::F:FFFFFFFFFFFFFFFFFF:FFFFFFFFF:FFFFFF:F:FFFFF,F::FFFFFFFF:FF:,FF:FFFFFFFFFFFFF:F,FFFFFFFFFF,FFFFF,,FFFFF:F:F,F,::FF,
@A00769:42:HV3CFDRXX:1:2101:9344:21183 2:N:0:TCCTGGTTGT+TGCCGGTCAG
GGACTACTCGGGTATCTAATCCTGTTTGCTACCCACACTTTCGAGCCTCAACGTCAGTTACAGTCCAGAAAGCCGCCTTCGCCACTTGTGTTCTTCCATATATCTACGCATTTCACCGCTACACATGGAGTTCCACTTTCCTCTACTGCACTCAAGTCATCCAGTTTCCAAAGCAATTCCTCAGTTGAGCTGAGGGCTTTCACTTCAGACTTAAATAACCGTCTGCGCTCGCTTTACGCCCAATAAATCCG
+
FFFFFFFFFFFFFFFFFFFFFFFFFFFFFFFFFFFFFFFFFFFFFFFFFFFFFFFFFFFFFFFFFFFFFFFFFFFFFFFFFFFFFFFFFFFFFFFFFFFFFFFFFFFFFF:FFF:FFFFFFFFFFFFFF:FFFFFFFFFFFFFFFFFFFFFFFFFFFFFFFF:,FFFFFFFFFFF:FFFFFFFFFFFFFFFFFF:FFFFFFFFFFFFFFFFFFFFFFFFFFFFFFFFFFF,FFFFFF,FF:FFFFFFFFFF
@A00769:42:HV3CFDRXX:1:2101:30264:21339 2:N:0:TCCTGGTTGT+TGCCGGTCAG
GGACTACTGGGGTATCTAATCCTGTTCGCTCCCCACGCTTTCGCTCCTCAGCGTCAGTTGTTGCCCAGAGACCCGCCTTCGCCACCGGTGTTCCTCCTGATATCTGCGCATTTCACCGCTACACCAGGAATTCCAGTCTCCCCTGCAACACTCAAGTCGGCCCGTATCGACTGCAGGCCCGGAGTTGAGCTCCGGGTTTCCACAGCCGACGCGACCAACCGCCTACGAGCTCTTTACGCCCAATAATCCCG
+
FFFFFFFFFFFFFFFFFFFFFFFFFFFFFFFFFFFFFFFFFFFFFFFFFFFFFFFFFFFFFFFFFFFFFFFFFF:FFFFFFFFFFFFFFFFFFFFFFFFFFFFFFFFFFFFFFFFFFFFF:FFFFFFFFFFFFFFFFFFFFFFFFFFFFFFFFFFFFFFFFFFFFFFFFFFFFF:FFFFFFFFFFFFFFFFFFFF:FFFFF,FFFFFFFFFFFFF:FFFFFFFF:FF::FFFFFFFFFFFFFFFFF:FFFF
@A00769:42:HV3CFDRXX:1:2101:30237:21386 2:N:0:TCCTGGTTGT+TGCCGGTCAG
GGACTACGGGGGTTTCTAATACCAGGAGTGGAGCCTGCGGCTTAATTACCGCGGCTGCTGACACCTGTCTCTATACACATCTGACGCTGCCGACGATGCCGGTCAGGTGTAGATCTCGGTGGTCGCCGTATCATTAAAAAAAAAGGGTGTGGGGGGGGGGGGGGGGGGGGGGGGGGGGGGGGGGGGGGGGGGGGGGGGGGGGGGGGGGGGGGGGGGGGGGGGGGGGGGGGGGGGGGGGGGGGGGGGGGGGG
+
FFFFFFFFFFFFFFFFFFFFFFFFFFFFFFFFFFFFFFFFFFFFFFFFFFFFFFFFFFFFFFFFFFFFFFFFFFFFFFFFFFFFFFFFFFFFFFFFFFFFFFFFFFFFFFFFFFFFFFFFFFFFFFFFFFFFFFFFFFFFF,,,,,,,,,:,,FF,F,,F,,FF:,,,,:,F,,:,:,,,,:F,F,FF:FFFFFFFFFFFF:,F,:F,:,:F,F:F,FFFFFFFF::F:FFFF,F:::F,F,FFFFFFFFF
@A00769:42:HV3CFDRXX:1:2101:20537:21402 2:N:0:TCCTGGTTGT+GGCCGGTCAG
GGACTACAGGGGTATCTAATCCTGTTTGCTACCCACACTTTCGAGCCTCAACGTCAGTTACAGTCCAGAAAGCCGCCTTCGCCACTGGTGTTCTTCCATATATCTACGCATTTCACCGCTACACATGGAGTTCCACTCTCCTCTTCTGCACTCAAGTCTCCCAGTTTCCAATGCACTACTCCGGTTAAGCCGAAGGCTTTCACATCAGACTTAAAAGACCGCCTGCGTTTCCTTTACGCCCAATAAATCCG
+
FFFFFFFFFFFF:FFFFFFFFFFFFFFFFFFFFFFFFFFFFFFFFFFFFFFFFFFFFFF:FFFFFFFFFFFFFFFFFFFFFFFFF,FFFFFFFFFFFFFFF:FFFFFFFFF:FFFFFFFFFFFFFFFFFFFF:F,FFFFFFFFFFF:FFFFFFFFFFFFFFFFFFFFFF:FFFFFFFFFFFF:FFFFF:,:FFFF:FFFFFFFFF:F,FFFFFFFFFFFF:F:FF:F:FFFFFFFFF,:F,FFFFFFFFFF
@A00769:42:HV3CFDRXX:1:2101:16495:21449 2:N:0:TCCTGGTTGT+TGCCGGTCAG
GGACTACTAGGGTATCTAATTACCGCGGCAGCTGACAC
+
FFFFFFFFFFFFFFFFFF:FFFFFFFFFFFFFFFFFFF
@A00769:42:HV3CFDRXX:1:2101:2022:21465 2:N:0:TCCTGGTTGT+TGCCGGTCAG
GGATTACCGGGGTTTCTAATCCTGTTTGCTACCCACACTTTCGAGCCTCAACGTCAGTTACAGTCCAGAAAGCCGCCTTCGCCACTGGTGTTCTTCCATATATCTACGCATTTCACCGCTACACATGGAGTTCCACTTTCCTCTACTGCACTCAAGTCATCCAGTTTCCAAAGCAATTCCTCAGTTGAGCTGAGGGCTTTCACTTCAGACTTAAATAACCGTCTGCGCTCGCTTTACGCCCAATAAATCCG
+
FFFFFFFFFFFFFFFFFFFFFFFFFFFFFFFFFFFFFFFFFFFFFFFFFFFFFFFFFFFFFFFFFFFFFFFFFFFFFFFFFFFFFFFFFFFFFFFFFFFFFFFFFFFFFFFFFFFFFFFFFFFF:FFFFFFFFFFFFFFFFFFFFFFFFFFFFFFFFFFFFFFFFFFF:FFF:F::FFFFFFFFFFF:FFFF:F,FFFFF:FFFFF,FFFFFF:FFFF::,:FFF,:FFF,FFFFFF,FFFFFFFF:FFF:
@A00769:42:HV3CFDRXX:1:2101:13141:21465 2:N:0:TCCTGGTTGT+TGCCGGTCAG
GGACTACGCGGGTATCTAATCCTGTTTGCTACCCACACTTTCGAGCCTCAACGTCAGTTACAGTCCAGAAAGCCGCCTTCGCCACTGGTGTTCCTCCTAATATCTACGCATTTCACCGCTACACTAGGAATTCCGCTTACCTCTCCGACACTCCAGTCCGCCAGTTTCCAATGCACTCCCGGGGTTGAGCCCCGGGTTTTCACATCAGACTTGGCAGACCGCCTACGCTCCCTTTACACCCAGTAAATCCG
+
FFFFFFFFFFFFFFFFFFFFFFFFF:FFFFFFFFFFFF:FFFFFFFFFFFFFFFFFFFFFFFFFFFFFFFFFFFFFF,FFFFFFFFFFFFFFFFFFFFFFFFFFFFFFFFFFFFFFFFFFFFFFF::FF,FFFFFFF:FFFFFFFFFFFFFFFFFFFFF:F:FFFFFFF,FFFFFFFFFFFFFFFFFFFFFFF:FFFFFFFFF:FF:FFFFFFFFFFFFF:FF,FF::FFFFF,FFFFFFF:FF::FF:FF
@A00769:42:HV3CFDRXX:1:2101:2031:21480 2:N:0:TCCTGGTTGT+TGCCGGTCAG
GGATTACCGGGGTTTCTAATCCTGTTTGCTACCCACACTTTCGAGCCTCAACGTCAGTTACAGTCCAGAAAGCCGCCTTCGCCACTGGTGTTCTTCCATATATCTACGCATTTCACCGCTACACATGGAGTTCCACTTTCCTCTACTGCACTCAAGTCATCCAGTTTCCAAAGCAATTCCTCAGTTGAGCTGAGGGCTTTCACTTCAGACTTAATTAACCGTCTGAGCTCGCTTTACGCCCAATAAATCCG
+
FFFFFFFFFFFFFFFFFFFFFFFFFFFFFFFFFFFFFFFFFFF:FFFFFFFFFFFFFFFFFFFFF:FF:FFFFFF:FFFFFFFFFFFFFFFFFFFFFFF,FFF:FFFFFFFFFFFFFFFF:FFFFFFFFFFFFF,FF:FFFFFFFFFF:F:FFFFFFFFFFFFFF,FFFFFFFFFFFFFFFFFFFFFFFFFF,FFFFFFFFFFFFFFF::FFFF,:FF:F,:FFF,FFFF,FF:FFF,,FFFFFF,FFFF,
@A00769:42:HV3CFDRXX:1:2101:22471:21559 2:N:0:TCCTGGTTGT+TGCCGGTCAG
GGACTACAGGGGTTTCTAATCCTGTTTGCTCCCCACGCTTTCGCGCATCAGCGTCAGTTATGTTCTAGCAGGTCGCCTTCGCAATGAGTATTCCTCTTGATCTCTACGGATTTTACCCCTACACCAAGAATTCCACCTACCTCTCCCATACTCTAGAATAACAGTTTCAAATGCAGTTCTATGGTTAAGCCATAGGATTTCACATCTGACTTGCTATCCCGCCTACGCGCTCTTTACGCCCAGTGATTCCG
+
FFFFFFFFFFFFFFFFFFFFFFFFFFFFFFFFFFFFFFFFFFFFFFFFFFFFFFFFFFF:FFFFFFFFFFFFFFFFFFFFFFFFFFFFFFFF:FFFFF:FFFFFF:FF:FFFFFF:FFF:FFFF:FFFFF:FFFFF::FFFFFFF:::FFFFFF::FFFFFFFFFFFFFFFFFFFFFF:FFFFFFFFF:F,,FFF:FF:FFFFF:FFF,FFF:FF,FF,F:F:,FF,FF:FFFF:FF,FFFFFFFFFFF,,
@A00769:42:HV3CFDRXX:1:2101:32316:21637 2:N:0:TCCTGGTTGT+TGCCGGTCAG
GGACTACCAGGGTTTCTAATCCTGTTTGCTCCCCACGCTTTCGTGCCTCAACGTCAGAAGTAGCTTGGTAAGCTGCCTTCGCAATCGGTGTTCTGTATGATCTCTAAGCATTTCACCGCTACACCATACATTCCGCCTACCGCAACTACTCTCTAGCCGAACAGTATCAGAGGCACTTCCGAAGTTGAGCCTCGGGATTTCACCTCTAACTTATCCGACCGCCTACGCACCCTTTAAACCCAATAAATCCG
+
FFFFFFFFFFFFFFFFFFFFFFFFFFFFFFFFFFFFFFFFFFFFFFFFFFFFFFFFFFFFFFFFFFFFFFFFFFFFFFFFFFFFFFFFFFFFFFFFFFFFFFFFFFFFFFFFFF:FFFFFFFFFFFFFFFFFFFFFFF:FFFFFFFFFFFFFFFFFFFF:FFFFFFFFFFF:FFF,FFFFFF,FF:FFFF:FFFFFFFFFFFFFFFFF,FFFFFFFFFFFFFFFFF,FFFFFF,F,F,,FF:F:F:FFFFF
@A00769:42:HV3CFDRXX:1:2101:5168:21652 2:N:0:TCCTGGTTGT+TGCCGGTCAG
GGACTACAGGGGTATCTAATCCTGTTTGCTACCCACACTTTCGAGCCTCAACGTCAGTTACAGTCCAGAAAGCCGCCTTCGCCACTGGTGTTCTTCCATATATCTACGCATTTCACCGCTACACATGGAGTTCCACTTTCCTCTACTGCACTCAAGTCATCCAGTTTCCAAAGCACTTCCTCAGTTGAGCTGAGGGCTTTCACTTCAGACTTAAATAACCGTCTGCGCTCGCTTTGCGCCCAATAAATCCG
+
FFFFFFFFFFFF:FFFFF:FFFFFFFFFFFFFFFFFFFFFFFFFFFFFFFFFFFFFFFFFFFFFFFFFFFFFFFFFFFFFFFFFFFFFFFFFFFFFFFFFFFFFFFFFFFFFFFFFFFFFFFFFFFFFFFFFFF:FFFFFFFFFFFFFFFFFFFFFFFFFFFFFFFFFFFFFFFF,FFFFF:F:FFFFFFFF:F:FFFFFFFFFFFF:FFFFFFFF:FFFF:FFF:FFFFFF:FF:FFFFFFFFF:FFFF:
@A00769:42:HV3CFDRXX:1:2101:30517:21684 2:N:0:TCCTGGTTGT+TGCCGGTCAG
GGACTACAAGGGTATCTAATCCTGTTTGCTACCCACACTTTCGAGCCTCAACGTCAGTTACAGTCCAGAAAGCCGCCTTCGCCACTGGTGTTCTTCCATATATCTACGCATTTCACCGCTACACATGGAGTTCCACTTTCCTCTACTTCACTCAAGTCATCCAGTTTCCAAAGCAATTCCACAGTAGAGCTGAGGGCTTTCACTTCATACTTAAAAAACCGTCTGCGCTCTCTTTACGCCCAATAAATCCG
+
F:F,:FFFFFFFFFFFFFFF:,F:FF::,F:F:,FFFF:F:F,FFFFFFFFF:FF:F::F:F,F:FFFFFFF,F,F::FF,FFFFFFF,FFFFFFFFF,F,FFF:F:FFFFF:FFF,,FFFFFFF::,F:F:F:FFFFFFFFFFFF,,F:F::,FF,,FFF,F,FF:,FF,FFFFFFFFF,:FF:,,F,F:,:FF,F:,FFF:FF:,,F,::FFF:F:FFF,:F,F,F,F,FFFFFF,FF,FFFF,F,,F,
@A00769:42:HV3CFDRXX:1:2101:29342:21715 2:N:0:TCCTGGTTGT+TGCCGGTCAG
GGACTACACGGGTATCTAATGTGTTACCGCGGCTGCTGACAC
+
FFFFFFFFFFFFFFFFFFFFFF:FFFFFFFFFFFFFFFFF:F
@A00769:42:HV3CFDRXX:1:2101:27398:21731 2:N:0:TCATGGTTGT+TGCCGGTCAG
GGACTACAGGGTTTCTAATCCTGTTTGCTCCCCACGCTTTCGTGCCTCAACGTCAGATATAGATTGGTAAGCTGCCTTAGCAATCGGTGTTCTGTATGATATCTAAGCATTTAACCGCTAAACCAAACGTTACGCCTACCGCATCTACTCTCAAGATCAACAGTATTAGAGGCAGTTACCGAGTTAAGCACGGACATTTCACCTCTAACTTATCAATCCGCCTCAGCACCCTTTAAACCCAATAAATACGG
+
FFFFFFF:FFFFFF,FFF,,FFFFFF:F:,FFFF,F,FFF,,FF,F:,FFF:FFF:FFFFFFFF::,FFF,F,FF::F,FFFF:F:FFFFF:,FFF,:F:,F:,FF::F,FF,F,FF,:F,F:F,,FF:FF,F,FFFF,F,:FFFFF,F:::,F,F,FFFFF,:FFF,F,:FF::FF,,FF:,FFFF:,,F,::FF:FF,FFFFFF:F,:FFFF:FF,F,F,F,F,:FF,F::F,:F:,FFF:F,FF:,,,
@A00769:42:HV3CFDRXX:1:2101:32588:21731 2:N:0:TCCTGGTTGT+TGCCGGTCAG
GGACTACGAGGGTTTCTAATCCTGTTTGCTACCCACGCTTTCGCTCCTCAGCGTCTGTTATGTGCCAGATAGTCGCCTTCGCCACTGATGTTCCTCCAGATATCTACGGATTTCACTCCTACACCTGGAATTCCACTATCCTCTCACACACTCCAGTTTGCCAGTTTCAAAGGCAGTTCCCACGTTGAGCGCGGGGATTTCACCCTTGACTTGACATACCGCCTACGAGCGCTTTACGCCCAGTAATTCCG
+
FFFFFFFFFFFFFFFF:FFFFFFFFFFFFFFFFF,FFFFFFFFFFFFFFFFFFFFFFFF,F:FFFF:FFF,FFFFFF,:FFFFFF:FFFFFFFFFFF:FFFFF:,FFFF,,FFF,FFFF,FFFFFFFFFFF:FFFFF,FFFFFFFFFFFFF:F,:FF:FFFFFF:FFFFFFFFFFFFFFFFFFF:,,F:FFFFFFF::F:FFFFFFFFFFF:FFFF,,FFFFF:FFFFFF:F:FFFF:FFF,,:F,FFFF,
@A00769:42:HV3CFDRXX:1:2101:2492:21778 2:N:0:TCCTGGTTGT+TGCCGGTCAG
GGACTACGAGGGTTTCTAATCCTATTTGCTCCCCACGCTTCGTGCCTGAGCGTCAGTTTCAGTCCAGGCGGCCGCCTTCGCCACTGGTGTTCTTCCATATCTCTACGCATTTTACCGCTACACATGGAGTTCCGCCGCCCTCTCCTGTACTCAAGTTCTCCAGTCTCATCAGCCAACAGAAGTTAAGCTTCTGCCTTTCACTCATGACTTGAAGAACCGCCTGCTCACCCTTTACGCCCAATCATTCCGGA
+
FFFFFFFFFFFFFFFFFFFFFFFFFFFFFFFFFFFFFFFFFFFFFFFF:FFFFFFFFFFFFFFFF:FFFFFFFFFFFFFFFFFFFFFFFFFFFFFFFFFFFFFFFFFFFFFFFFFFFFF,FFFFFFFFFFFFFFFFFFFFFFFFFFFFFFFFFFFFFFFFFFFFFFFFFFFFFFFFFF:FFFFFFF:FF:,FFFFFFFF:,FF:FF:FFFFFF,FF,FFFFFFF:FFFFFFFFFFFFFF:FFFFFF:FFF,
@A00769:42:HV3CFDRXX:1:2101:14904:21856 2:N:0:TCCTGGTTGT+TGCCGGTCAG
GGACTACAAGGGTATCTAATCCTGTTTGCTACCCACACTTTCGAGCCTCAACGTCAGTTACAGTCCAGAAAGCCGCCTTCGCCACTGGTGTTCTTCCACATATCTACGCATTTCACCGCTACACATGGAGTTCCACTTTCCTCTACTGCACTCAGGTCATCCAGTTTCCAAAGCAATTCCTCAGTTGAGCTGAGGGCTTTCACTTCAGACTTAAATAACCGTCTGCGCTCGCTTTACGCCCAATAAATCCG
+
FFFFFFFFFFFFFFFFFFFFFFFFFFFFFFFFFFFFFFFFFFFFFFFFFFFFFFFFFFFFFFFFFFFFFFFFFFFFFFFFFFFFFFFFFFFFFFFFFFFFFFFFFFFFFFFFFFFFFFFFFFFFFFFFFFFFFFFFFFFFFFFFFFFFFFFFFFFFFFFFFFFFFFFFFFFFFFFFFFFFFFFF:FFFFFFFFFFFFFFFFFFFFFFFFFFFFFFFFFFF,,FFFFFFFF:FFFFFFFFFFFF:FFFFFFF
@A00769:42:HV3CFDRXX:1:2101:26738:21872 2:N:0:TCCTGGTTGT+TGCCGGTCAG
GGACTACGGGGGTATCTAATTTCCATTTTACCGCGGCGGCTGACAC
+
FFFFFFFFFFFFFFFFFFFFFFFFFFFFF,FFFFFFFFFFFFFFFF
@A00769:42:HV3CFDRXX:1:2101:32533:21919 2:N:0:TCCTGGTTGT+TGCCGGTCAG
GGACTACCAGGGTTTCTAATCCTGTTTGCTCCCCACGCTTTCGTGCCTCAACGTCAGAAGTAGCTTGGTAAGCTGCCTTCGCAATCGGTGTTCTGTATGATCTCTAAGCATTTCACCGCTACACCATACATTCCGCCTACCGCAACTACTCTCTAGCCGAACAGTATCAGAGGCAATTCCGAGGTTGAGCCTCGGGATTTCACCTCTAACTTATCCGACCGCCTACGCACCCTTTAAACCCAATAAATCCG
+
FFFFFFFFFFFFFFFFFFFFFFFFFFFFFFFFFFFFFFFFFFFFFFFFFFFFFFFFFFFFFFFF:FFFFFFFFFFFFFFFFFFFFFFFFFFFFFFFF::FF:FFFFFFFFFFFFFFF:FFFFFF,:FFFFFFFF:FF:FFFFFFFFFFFFFFFFFFFF:FFFFFFFFFF,FFFFFFFFF,:F,FFF:F:FF:F:FFFFFFFFFF,FFFFFF:FFF,FFFFFFFFFF:FFFFFF:FFFFFFFFF::F:FF:F
@A00769:42:HV3CFDRXX:1:2101:30626:21934 2:N:0:TCCTGGTTGT+TGCCGGTCAG
AGACTACGGGGGTTTCTAATTACCGCGGCTGCTGGCAC
+
FFFFFFFFFFFFFFFFFFFFFFFFFFFFFFFFFFFFFF
@A00769:42:HV3CFDRXX:1:2101:14082:21966 2:N:0:TCCTGGTTGT+TGCCGGTCAG
GGACTACACGGGTTTCTAATCCTGTTTGCTACCCACACTTTCGAGCCTCAACGTCAGTTACAGTCCAGAAAGCCGCCTTCGCCACTGGTGTTCTTCCATATATCTACGCATTTCACCGCTACACATGGAGTTCCACTTTCCTCTACTGCACTCAAGTCATCCAGTTTCCAAAGCAATTCCTCAGTTGAGCTGAGGGCTTTCACTTCAGACTTAAATAACCGTCTGAGCTCGCTTTACGCCCAATAAATCCG
+
FFFFFF,FFFF:FF::FFF,FFF:F:F,FFF,:FFFFFFFFF::,FFFFFFFFFFF::FFFF,F:FF,FFF,:FF,FFFF:FFFFFFFFFF:FFFF,FFFFFFFFFFFFFFFFFFFF,FFF:FFFF:FFFFFFFFFFFF:FF:FF,FFFF::FFF,FFFFF:F,FFF:FFFF:FFF:FF,,FF,,:FF,FFFF:F,F:FF:FFFFFF:F,FFFFFFFF:F,,FF:,F:F:,,F:FFF,F,FFFFFFFF,::
@A00769:42:HV3CFDRXX:1:2101:15537:21981 2:N:0:TCCTGGTTGT+TGCCGGTCAG
GGACTACAGGGGTATCTAATCCTGTTTGCTACCCACACTTTCGAGCCTCAACGTCAGTTACAGTCCAGAAAGCCGCCTTCGCCACTGGTGTTCTTCCATATATCTACGCATTTCACCGCTACACATGGAGTTCCACTTTCCTCTACTGCACTCAAGTCATCCAGTTTCCAAAGCAATTCCTCAGTTGAGCTGAGGGCTTTCACTTCAGACTTAAATAACCGTCTGCGCTCGCTTTACGCCCAATAAATCCG
+
FFFFFFFFFFFFFFFFFFFFFFFFFFFFFFFFFFFFFFFFFFFFFFFFFFFFFFFFFFFFFFFFFFFFFFFFFFFFFFFFFFFFFFFFFFFFFFFFFFFFFFFFFFFFFFFFFFFFFFFFFFFFFFFFFFFFFF:FFFFFFFFFFFFFFFFFF:FFFFFFFFFFFFFFFFFFFFFFFFFFFFFFFFFFFFFFFFFFFFFFFFFFFFFFFFFFFFFFFF,F::FFF:F:FFFFFFFFF:FFFFFFFFFFFFF
@A00769:42:HV3CFDRXX:1:2101:25880:21981 2:N:0:TCCTGGTTGT+TGCCGGTCAG
GGACTACACGGGTATCTAATCCTGTTTGCTACCCACACTTTCGAGCCTCAACGTCAGTTACAGTCCAGAAAGCCGCCTTCGCCACTGGTGTTCTTCCATATATCTACGCATTTCACCGCTACACATGGAGTTCCACTTTCCTCTACTGCACTCAAGTCATCCAGTTTCCAAAGCAATTCCTCAGTTGAGCTGAGGGCTTTCACTTCAGACTTAAATAACCGACTGCGCTCGCTTTACGCCCAATAAATCCG
+
FFFFFFFFFFFFFFFFFFFFFFFFFFFFFFFFFFFFFFFFFFFFFFFFFFFFFFFFFFFFFFFFFFFFFFFFFFFFFFFFFFFFFFFFFFFFFFFFFFFFFFFFFFFFFFFFFFFFFFFFFFFFFFFF:FFFFFFFF:FFFFFFFFFFFFFFFFFFFFFFFFFFFFFFFFFFFFFFFFFFFFFFFFFFFFFFFFFFFFFFFFFFFFFF::FFFFFFFFFF:,FF,FFF:FFFFFFFF:FFFFF,FFFFF:F
@A00769:42:HV3CFDRXX:1:2101:30110:22106 2:N:0:TCCTGGTTGT+TGCCGGTCAG
GGACTACGAGGGTTTCTAATCCTGTTCGATACCCGCACTTTCGTGCCTCAGCGTCAGTTGAGCGCCGGTAAGCAGCCTTCGCAATCGGCGTTCTGCGTGATATCTATGCATTTCACCGCTACACCACGCATTCCGCTTACTTCTCACTCACTCAAGGGTGTCAGTTTCAACGGCACGACGGGGTTGAGCCCCGAAATTTTACCGCTGACTTGACACTCCGCCTCCGCACCCTTTAAACCCAATAAATCCGG
+
FFFFFFFFFFFFFFFFFFFFFFFFFFFFFFFFFFFFFFFFFFFFFFFFFFFFFFFFFFFFFFFFFFFFFFFFF:FFFFFFFFFFFFFFFFFFFFFFFFFFFFFFFFFFFFFFFFFFFFFFFFFFFFF:FFFFFFFF:FFFFFFFFFFFFFFFFFFFFFFFFFFFFFFFFFF:FFFFFFFFFFFFFFFFFFFF:FFFFFFFFF:FFFFFFFFFFFFFFFFFF,F,F:FFFFFF,FF:FF,F:FF:FFFFF::
@A00769:42:HV3CFDRXX:1:2101:3495:22263 2:N:0:TCCTGGTTGT+TGCCGGTCAG
GGACTACCGGGGTTTCTAATCCTGTTTGCTACCCACACTTTCGAGCCTCAACGTCAGTTACAGTCCAGAAAGCCGCCTTCGCCACTGGTGTTCTTCCATATATCTACGCATTTCACCGCTACACATGGAGTTCCACTTTCCTCTACTGCACTCAAGTCATCCAGTTTCCAAAGCAATTCCTCAGTTGAGCTGAGGGCTTTCACTTCAGACTTAAATAACCGTCTGCGCTCGCTTTACGCCCAATAAATCCG
+
FFFFFFFFFFFFFFFFFFFFFFFFFFFFFFFFFFFFFFFFFFFFFFFFFFFFFFFFFFFFFFFFFFFFFFFFFFFFFFFFFFFFFFFFFFFFFFFFFFFFFFFFFFFFFFFFFFFFFFFFFFFFFFFFFFFFFFFFFFFFFFFFFFFFFFFFFFFFFFFFFFFFFFFFFFFFFFFFFFF:FFFFFF:FFF:FFFFFFFFFFFFF:FFFFFFFFFFFFFFFF,FFFFF:FFFFFFF:FFFFFFF:FFFFFFF
@A00769:42:HV3CFDRXX:1:2101:13838:22263 2:N:0:TCCTGGTTGT+TGCCGGTCAG
GGACTACGCGGGTATCTAATCCTGTTTGCTACCCACACTTTCGAGCCTCAACGTCAGTTACAGTCCAGAAAGCCGCCTTCGCCACTGGTGTTCTTCCATATATCTACGCATTTCACCGCTACACATGGAGTTCCACTTTCCTCTACTGCACTCAAGTCATCCAGTTTCCAAAGCAAATCCACAGTTGAGCTGAGGGCTTTCACTTCAGACTTAAATAACCGACTGCGCTCGCTTTACGCCCAATAAATCCG
+
FFFFFFFFFFFFF,FFFFFF:FFFFFFFFFFFFFFFFFFFFFFFFF:FFFFFF:FFF:FFFF::FFFFFFF:FFFFFFFFFFFFFFFFFFFFFFFFFF:FFFFFFFFFFF,FFFFFFFFFFFFFFFFF,,FFFFF:FFFFF:FFFFFFFFFFFFFFFFFFFF:,FFFFFF:F,FFF,FF:,FFF:F,F:FFFFF:FFFFFF:FF:FFFFFFF:FFFFFFF,,FFFFFFFFFFFFFF:FFFFFF:,FFFF,,
@A00769:42:HV3CFDRXX:1:2101:29604:22263 2:N:0:TCCTGGTTGT+TGCCGGTCAG
GGACTACGCGGGTTTCTAATCCTGTTTGCTACCCACACTTTCGAGCCTCAACGTCAGTTACAGTCCAGAAAGCCGCCTTCGCCACTGGTGTTCTTCCATATATCTACGCATTTCACCGCTACACATGGAGTTCCACTTTCCTCTACTGCACTCAAGTCATCCAGTTTCCAAAGCAATTCCTCAGTTGAGCTGAGGGCTTTCACTTCAGACTTAAATAACCGTCTGCGCTCGCTTTACGCCCAATAAATCCG
+
FFFFFFFFFFFFFFFFFFFFFFFFFFFFFFFFFFFFFFFFFFFFFFFFFFFFFFFFFFFFFFFFFFFFF:FFFFFFFFFFFFFFFFFFFFFFFFFFFFFFFF:FFFFFFFFFFFFFF:FFFFFFFFFFFFFFFFFFFFFFFFFFFFFFFFFFFFFFFFFFFFFFFFFFFFFFFFF:FFFFFFFFFF,FFFFFFFF,FFFFF:FFFF:FFFFFFFFFF::F,,FFFFFF:FFFFFFFFFFFFF:,FFFFF,:
@A00769:42:HV3CFDRXX:1:2101:1190:22279 2:N:0:TCATGGTTGT+TGACGGTCAG
TCAAAACCCGGGTTTCTAATCCTATTTGCTCCACACGCTTTAGTGCAAGAGCGACAGTGTTATCCCAGGGGGCTGCCTTCGCCATCGGTATTCCACCACATCTCTACGCATTTCACTGCTACAAGTGGAATTCTACCCCCCTCTGACAAACTCTAGCAGTGCATTCAACAATGAAATTCCAAGGATAAACCCGGGGATTTCACATCGGTATTGCACAAACTCCTGAGCACGCTTTACGCCAAGTAACTCCG
+
,,F,,:,FF,,FF:F:,FFFFF,,FF,,F,F,:FFF,:FF,,,F,,F,FFFF,,F:,F,,,FF:F::,,F,:,F,FFFF:FF:FFFF,FFFFF:,:FFFF,F:F:FF,FFFFF:FFFFFFFFF,,FFFFF:FFFFF,F,FFFFF,,,F,FF,,:FF:,FF,FF,F,F,,FF,,,FFF,FF,F,F,,F:,F,F,,,FF,,F,FFFFFF,F::FFF:FFF,FFF,:,,,,FF,FF:F:F,,:,F,:FF,FF,,
@A00769:42:HV3CFDRXX:1:2101:7780:22294 2:N:0:TCCTGGTTGT+TGCCGGTCAG
GGACTACGGGGGTTTCTAATACCATCCGTTACTGTTTGGTTACCGCGGCTGCTGACAC
+
FFFFFFFFFFFFFFFFFFFFFFFFFFFFFFFFFFFFFFFFFFFFFFFFFFFFFF:FFF
@A00769:42:HV3CFDRXX:1:2101:19117:22294 2:N:0:TCCTGGTTGT+TGCCGGTCAG
GGACTACTGGGGTATCTAATCCTGTTTGCTACCCACACTTTCGAGCCTCAACGTCAGTTACAGTCCAGAAAGCCGCCTTCGCCACTGGTGTTCTTCCATATATCTACGCATTTCACCGCTACACATGGAGTTCCACTTTCCTCTACTGCACTCAAGTCATCCAGTTTCCAAAGCAATTCCTCAGTTGAGCTGAGGGCTTTCACTTCAGACTTAAATAACTGTCTGCGCTCGCTTTACGCCCAATAAATCCG
+
FFFFFFFFFFFFFFFFFFFFFFFFFFFFFFFFFFFFFF:FFFFFFFFFFFFFFFFFFFFFFFF:FFFFFFFFFFFFFFFFFFFFFFFFFFFFFFFFFFFFFFFFFFFFFF:FFFFFFFFFFFFFFFFFFFFFFFFFFFFFFFFFFFFFFFFFF:FFFFFFFFFFFFFFFFFFFFFFFFFFFFFFFFFFFFF:FFFFFFFFFFFFFFFFFFFFFF:FFFFF,FFF,FFFFFFFF,F:FFFFFFF,FFFFF,F
@A00769:42:HV3CFDRXX:1:2101:8323:22357 2:N:0:TCCTGGTTGT+TGCCGGTCAG
GGACTACGGGGGTTTCTAATCCTGTTCGATACCCACGCTTTCGTGCCTCAGCGTCAGTGTGGAGCCGGCATGCTGCCTTCGCAATCGGAGTTCTGCGCGATATCTATGCATTTCACCGCTACACCGCGCATTCCGCATACTTCTCTCCAACTCGAGACTGCCAGTTTCAACGGCGGGCCGGGGTTGAGCCCCGGGCTTTGACCGCTGACTTAACAGACCGCCTGAGCACCCTTTAAACCCAATAAATCCGG
+
FFFFFFFFFFFF,FFFFFFF:FFF:FFFFFFFFFFFFFFFFFFFFFFFFFFFFFFFFFFFFFFFFF:FFFFF:FFFFFFFFFFFFFFFFFFFFFFFFFFFFFFFF,FFFFFFFFFFFFFFFF:FFFFFFFFF:FFF:FFFFF,FFFFFFFFFFFFFFFF:FFFFFFFFFFFFFF:FFFFFFFFFFFFFFFFFFFFFFFF:,FFFFFFF:FFF:FFF:FFFF::,,F:FFFFF:FFF:F,FFF:,,F::,F:
@A00769:42:HV3CFDRXX:1:2101:28049:22388 2:N:0:TCCTGGTTGT+TGCCGGTCAG
GGACTACCAGGGTTTCTAATCCTGTTTGCTACCCACACTTTCGAGCCTCAACGTCAGTTACAGTCCAGAAAGCCGCCTTCGCCACTGGTGTTCTTCCATATATCTACGCATTTCACCGCTACACATGGAGTTCCACTTTCCTCTACTGCACTCAAGTCATCCAGTTTCCAAAGCAATTCCTCAGTTGAGCTGAGGGCTTTCACTACAGACTTAAATAACCGACTGCGCTCGCTTTACGCCCAATAAATCCG
+
FFFFFFFFFFFFFFFFFFFFFFFFFFFFFFFFFFFFFFFFFFFFFFFFFFFFFFF:FFFFFFFFFFFFFFFFFFFFFFFFFFFFFFFFFFFFFFFFF:FFFFFFFFFFFFFFFFFFFFFFFFFFFFF:FFFFFFFFF,FFFFFFFFFFFFFFFFFF:FFFFFF:FFFFFFFF:FFFF:FFFFFFFFFFFFFFFF::FF,FFFFF:FFFFFFFFFFFFFFFF,FF:F:FFFFFFF,FFFFFFF:FFFFF,F,
@A00769:42:HV3CFDRXX:1:2101:13612:22404 2:N:0:TCCTGGTTGT+TGCCGGTCAG
GGACTACACGGGTATCTAATACACATCTGACGCTGCCTTACCGCGGCTGCTGACACCTGTCTTTATACACATCTGACGCTGCCGACGATGCCGGTCAGGTGTAGATCTCGGTGGTCGCCGGATCATTAAAAAAGGGGGGGGGGGGGGGGGGGGGGGGGGGGGGGGGGGGGGGGGGGGGGGGGGGGGGGGGGGGGGGGGGGGGGGGGGGGGGGGGGGGGGGGGGGGGGGGGGGGGGGGGGGGGGGGGGGGGG
+
FFFFFFFFFFFFFFFFFFFFFFFFFFFFFFFFFFFFFFFFFFFFFFFFFFFFFFFFFFF:FFFFFFFFFFFFFFFFFFFFFFFFFFFFFFFFFFFFFFFFFFFFFFFFFFF:FFFFFFFF,FFFFFFF::FF,FFFFF:FFFFF:FFFFFFFFFFFFFFFFFFFFFFFFFFFFFFFFFFFFFFFFFFFFFFFFFFFFFFFFFFFFFFFFFFFFFFFFFFFFFFFFFFFFFFFFFFFFFFFFFFFFFFFFFF
@A00769:42:HV3CFDRXX:1:2101:30409:22467 2:N:0:TCCTGGTTGT+TGCCGGTCAG
GGACTACGAGGGTTTCTAATCCTGTTCGATACCCGCACTTTCGTGCCTCAGCGTCAGTTGAGCGCCGGTAAGCTGCCTTCGCAATCGGCGTTCTGCGTGATATCTATGCATTTCACCGCTACACCACGCATTCCGCTTACTTCTCACTCACTCAAGGGTGTCAGTTTCAACGGCACGACGGGGGTGAGCCCCGAAATTTTACCGCTGACTTGACACTCCGCCAACTCACCCTTAAAACCCAATAAATCCG
+
:FFF:FFFF,FFFFFFF:FFF:FFFFF,FFFFFFF:FFFFFFFF:FFFF:FFFFFFFFFFF:FFFFFF:FFFFF:FFF:FFFF,FFFFFFFFFFFFF,:FFFFFF,FFF,FFFFFFF,F,FFFFF:FFFF:FFFFF:FFFFFFFFFFFFFFFF:FF,F,FFFFFFFFFFFFFFF:F,FFFFF:,:FFFFFFFFF,:FFF:FFFFFFFFFF,,FFFFFFF,F,,,F,FFFF:FF,FF:FFF:F:,FFF:F,
@A00769:42:HV3CFDRXX:1:2101:2672:22529 2:N:0:TCCTGGTTGT+TGCCGGTCAG
GGACTACAGGGGTTTCTAATCCTGTTTGCTACCCACACTTTCGAGCCTCAACGTCAGTTACAGTCCAGAAAGCCGCCTTCGCCACTGGTGTTCTTCCATATATCTACGCATTTCACCGCTACACATGGAGTTCCACTTTCCTCTACTGCACTCAAGTCATCCAGTTTCCAAAGCACTTCCTCAGTTGAGCTGAGGGCTTTCACTTCAGACTTAAATAACCGACTGCGCTCGCTTTACGCCCAATAGATCCG
+
FFFFFFFFFFFFFFFFFFFFF:FFFFFFFFFFFFFFFFFFFFFFFFFFFF,FFFFFFFFFFFFFFFFF:FFFFFFFFFFFFFFFFFFFFFFFFFFFFFFFFFFFFF:FF,FF:FFFFFF,:FFFFFFFFF:FFFFFFFFFFFF:FFFFFFFFFFFFFFF:FFFFFF:FFFFFFF:,FFFFFFFFFFFFFFFF,FFFF:,FFFFFFF::F,F,FF,FFF,FF:FFFF:FFFFFF,::FF:F,:F,F,FF:F,
@A00769:42:HV3CFDRXX:1:2101:6298:22545 2:N:0:TCCTGGTTGT+TGCCGGTCAG
GGACTACCGGGGTATCTAATCCTGTTTGCTCCCCACGCTTTCGAGCTTCAGCGTCAGTTACAGTCCAGAGAATCGCCTTCGCCACTGGTGTTCTTCCTAATCTCTACGCATTTCACCGCTACACTAGGAATTCCATTCTCCTCTCCTGCACTCTAGACTTCCAGTTTGAAATGCAGCACTCAAGTTGAGCCCGAGTATTTCACATCTCACTTAAAAATCCGCCTACGCTCCCTTTACGCCCAGTAAATCCG
+
FFFFFFFFFFFFFFFFFFFFFFFFFFFFFFFFFFFFFFFFFFFFFFFFFFFFFFFFFFFFFFFFFFFFFFFFFFFFFFF:,FFF:FFFFFFFFFFFFFFFFFFFFFFFFFFFFFF:FFFFFFFFFFFFFFFF,FFFFFFFFFFFFFF:FFFFFFF:FFFFFF:FFFFF:FFFFFFFFFFFFF,FFFFFFF:FFFFFFFFFFF:FFFFFFFFFFFFF:FFFF:FF:F,FFF:FFFFFF,FFFFFFFF:FFFF
@A00769:42:HV3CFDRXX:1:2101:26404:22576 2:N:0:TCCTGGTTGT+TGCCGGTCAG
GGACTACAGGGGTTTCTAATTACCGCGGCTGCTGACAC
+
FFFFFFFFFFFFFFFFFFFFFFFFFFFFFFFFFFFFFF
@A00769:42:HV3CFDRXX:1:2101:1506:22639 2:N:0:TCCTGGTTGT+TGCCGGTCAG
GGACTACAGGGGTTTCTAATCCTGTTTGCTACCCACACTTTCGAGCCTCAACGTCAGTTACAGTCCAGAAAGCCGCCTTCGCCACTGGTGTTCTTCCATATATCTACGCATTTCACCGCTACACATGGAGTTCCACTTTCCTCTACTGCACTCAAGTCATCCAGTTTCCAAAGCAATTCCTCAGTTGAGCTGAGGGCTTTCACTTCAGACTTAAATAACCGTCTGCGCTCGCTTTACGCCCAATAAATCCG
+
FFFFFFFFFFFFFFFFFFFFFFFFFFFFFFFFFFFFFFFFFFFFFFFFFFFFFFFFFFFFFFFFFFFFFFFFFFFFFFFFFFFFFFFFFFFFFFFFFFFFFFFFFFFFFFFFFF,FFFFFFFFFFFFFFFFFFFFFFFFFFFFFFFFFFFFFFFFFFFFFFFFFFFFFFFFFFFFFFFFFFFFFFFFFFFFFFFFFFFFFFFFF:F,FFFFFFFFFFFFFF,FFFFFFFF,FFFFFFFFFFFFFFFFFFF:
@A00769:42:HV3CFDRXX:1:2101:2682:22639 2:N:0:TCCTGGTTGT+TGCCGGTCAG
GGACTACGCGGGTATCTAATCCTGTTTGCTACCCACACTTTCGAGCCTCAACGTCAGTTACAGTCCAGAAAGCCGCCTTCGCCACTGGTGTTCTTCCATATATCTACGCATTTCACCGCTACACATGGAGTTCCACTTTCCTCTACTGCACTCAAGTCATCCAGTTTCCAAAGCAATTCCTCAGTTGAGCTGAGGGCTTTCACTTCAGACTTAAATAACCGTCTGCGCTCGCTTTACGCCCAATAAATCCG
+
FFFFFFFFFFFFFFFFFFFFFFFFFFFFFFFFFFFFFFFFFF:,FFFFFFF:FFFFFFFFF:FFF,FFFF:FFFFFFFFFFFFFFFFFFFFFFFFFFFFFFFFFFFFFFFFF,FFFFFFFFFFFFFFFFFFFFFFFFFFFF,FFFFFFFFFFFFFFFFFFFFF,FFFFF,FFFFFFF:FFFFFFF,:FFF:FFF:,FFF,F:FF:FFFFF::F::,F:F:F,F:FFFF:FFFFF:FF,FFFFF,FFF:FFF
@A00769:42:HV3CFDRXX:1:2101:11803:22654 2:N:0:TCCTGGTTGT+TGCCGGTCAG
GGACTACGAGGGTTTCTAATCCTATTTGCTCCCCACGCTTTCGTGCCTCAGCGTCAGTAACAGGCCAGGCGGCCGCCTTCGCCACTGGTGTTCTTCCATATATCTACGCATTTTACCGCTACACATGGAGTTCCACCGCCCTCTCCTGCTCTCTAGCCCGCCAGTTTCCAGAGCCTGTACCGGTTGAGCCGGTACCTTTCACTCCAGACTTAGCAGGCCGCCTCCGCACCCTTTACGCCCAATCATTCCGG
+
FFFFFFFFFFFFFFFFFFFFFFFFFFFFFFFFFFFFFFFFFFFFFFFFFFFFFFFFFFFFFFFFFFFFFFFFFFFFFFFFFFFFFFFFFFFFFFFF,FFFFFFFFFFFFFFFFFFFFFFFFFFFFFFFFFFFFFFFFFFFFFFFFFFF,FFFFFFFF,F:FFFFF:FFFF:FFFF::,FF:FFFF::FFFF:FFFFF:FFFFFF:FFFFFFFF:FF,F:FFFF:FFFFFFFFFFFFFF,FFFF:,FFFFF,
@A00769:42:HV3CFDRXX:1:2101:19479:22701 2:N:0:TCCTGGTTGT+TGCCGGTCAG
GGACTACCAGGGTTTCTAATCCTGTTTGCTACCCACACTTTCGAGCCTCAACGTCAGTTACAGTCCAGAAAGCCGCCTTCGCCACTGGTGTTCTTCCATATATCTACGCATTTCACCGCTACACATGGAGTTCCACTTTCCTCTACTGCACTCAAGTCATCCAGTTTCCAAAGCAATTCCTCAGTTGAGCTGAGGGCTTTCACTTCAGACTTAAATAACCTACTGCGCTCGCTTTACGCCCAATAAATCCG
+
FFFFF,FFFFFF,FFFF,FFFFFF,FFFFFFFFFFFFFF:FFFFFFFFF:FF,:F:FFFFFFFFFF::F,:FFF,FFFFF:FFFF,F,FFFFFFFF,FFFFF:FFFFFFFFFF::FF:FFFFF:FFFF:FFFFFFFF,FFFFF,FFFFFFFF::,,FFFFFF::FFF:FF:F,F,F::FF,FF,F:::FFFFFFFFFFFFFFF,:FFFF:,FFFF,FF,F::,F:,,F,:FFF,:F,:F,FFFFFFFFF,,
@A00769:42:HV3CFDRXX:1:2101:18059:22748 2:N:0:TCCTGGTTGT+TGCCGGTCAG
GGACTACCGGGGTTTCTAATCCTGTTTGCTACCCACACTTTCGAGCCTCAACGTCAGTTACAGTCCAGAAAGCCGCCTTCGCCACTGGTGTTCTTCCATATATCTACGCATTTCACCGCTACACATGGAGTTCCACTTTCCTCTACTGCACTCAAGTCATCCAGTTTCCAAAGCAATTCCTCAGTTGAGCTGAGGGCTTTCACTTCAGACTTAAATAACCGTCTGCGCTCGCTTTACGCCCAATAAATCCG
+
FFFFFFFFFFFFFFFFFFFFFFFFFFFFFFFFFFFFFFFFFFFFFFFFFFFFFFFFFFFFFFFFFFFFFFFFFFFFF:FFFFFFFFFFFFFFFFFFF:FFFFFFFFFFFFFFFFFFFFFFFFFFFFFFFFFFFFFFFFFFFFFFFFFFFFFFFFF:FFFFFFFFFFFFFF,FFFFFFFFFFFFFFFFFFFFFFFFFF:FFFFFFFFFFFFFFFFFFFFFF:F::FFFFFFFFFFFFF,FFFF:,:FFFFF:
@A00769:42:HV3CFDRXX:1:2101:26087:22842 2:N:0:TCCTGGTTGT+TGCCGGTCAG
GGACTACTAGGGTTTCTAATCCTGTTTGCTCCCCACGCTTTCGAGCTTCAGCGTCAGTTACAGTCCAGAAAATCGCCTTCGCCACTGGTGTTCTTCCTAATATCTACGCATTTCACCGCTACACTAGGAATTCCAATATCCTCTCCTGCACTCTAGACTACCAGTTTGAAATGCAGATCACAAGTTGAGCACGAGTATTTCACAACTCACTTAAAAATCCGCCTACGATCCCTTTACGCCCAGTAAATCCG
+
FFFFFFF:FFFFFFFFFFFFFFF:FFFFFFFFFFF::FFFFFFFFF,FFFFFFFFFFF,F,FF,FFFF,,FF:F:FFFFFFFFFFFFFFFFFFFFFFFFFF,FFFFFF:FFFFFFFF,FFFFFFFFF:FF,FFFF,F:,FFFFF:F,:FFFFF,FFF,,,FFFFFFF,FFFFFFFF,F,,FFF,FF,FFF,F,F:,FFFF,,F::FFFFFF:FF:FFFFF,FF,FF,:,F:FF,FFF,FF:F,,FF:FF,,
@A00769:42:HV3CFDRXX:1:2101:8151:22874 2:N:0:TCCTGGTTGT+TGCCGGTCAG
GGACTACCGGGGTTTCTAATCCTGTTTGCTCCCCACGCTTTCGTGTATGAGCGTCAGTTGCGTCCCAGGAGGCTGCCTTCGCCATCGGAGTTCTTCCACATATCTACGCATTTCACTGCTACACGTGGAATTCCACCACCCTCTGACGCACTCTAGCCAAGCAGTCACAAATGCGGTTCCCAGGTTAAGCCCGGGGATTTCACATCTGTCTTACTCAGCCGCCTGCACACCCTTTACGCCCAGTAATTCCG
+
FFFFF:FF,,FF:FFFFFFFFFFFFF:,FF:FFFFFFFFFFFF,:FFFFFF:FFFFF:FFFFFFF:FFFF,FFFFFF::FFF::FF,F,FF:,FFF:F:FFFFFFFF:::,FFFF:F:FFFFFFFF,F,F:,FFFF,,FFFFFFFF,,FF,:F:FFFFFF,FFFFFFFF,FF,F:,FFFF:F,:F:FF:FF,F,,FFFFFFFFFF::FFFFFFFFFFFF:FF,FF:FFF::FFFF::F,FFF,FFFFFFF,
@A00769:42:HV3CFDRXX:1:2101:20392:22905 2:N:0:TCCTGGTTGT+TGCCGGTCAG
GGACTACTAGGGTTTCTAATCCTGTTTGCTCCCCACGCTTTCGTGCATGAGCGTCAGTGTTATCCCAGGGGGCTGCCTTCGCCATCGGTATTCCTCCACATCTCTACGCATTTCACTGCTACACGTGGAATTCTACCCCCCTCTGCCATACTCTAGCCCGCCAGTCACAAATGCAGTTCCCAGGTTAAGCCCGGGGATTTCACATCTGTCTTAGCGAACCGCCTGCGCACGCTTTACGCCCAGTAATTCCG
+
FFFFFFFFFFFFFFFFFFFFFFFFFFFFFFFFFFFFFFFFFFFFFFFFFFFFFFFFFFFFFFFFFFFFFFFFFFFFFFFFFFFFFFFFFFFFFFFFFFFFFFFFFFFFFFFFFFFFFFFFFFFFFFFFFFFFFFFFFFFFF:FFFFFFFFFFFFFFFFFFFFFFFFFFFFFFFFFFFFFFFFFFFFFF,FFFFFFFFFFFFFFF:FFFFFFFFFF:FFFF,FFFFFFF:FFF:::FFFFFFF,F,FFFFFF
@A00769:42:HV3CFDRXX:1:2101:8160:22921 2:N:0:TCATGGTTGT+TGACGGTCAG
GGACTACAGGGGTTTCTAATCCTGTTTGCTCCCCACGCTTTCGTGTATGAGCGTCAGTTGCGTCCCAGGAGGCTGCCTTCGCCAACGGTGTTCTTCCACATATCTACGCATTTCACTGCTACACGTGGAATTCCACCTCCCTCTGACGCACTCTAGCCAACCAGTCACATATGCGGTTCCCAGGTTAAGCCCGGGGATTTCACATCTGTCTTACTCAGCCGCCTGCACACCCTTTACGCCCAGTAATTCCG
+
FFFFFFF,FFFFF:FFFFFFFF,,FF,FFFFFFFFFFFFFFFFF,FFFFF:FFFFFFFFF:FFFFFFF:FF,F,FFFFFFFFFF,FFFFFFFFFFFFFFFFFFFFFFFFFFFFFFF:FFFFFFF,FFFFFFFFF:,FFFFF,FFFFF:FFFFFFFFFFFF,FF:FFFFFFF,FFFFF,:,FF,FFFFF:F,F:,,FFFFFFFFF:F,F:FFFFF:FFFFF:FF,FFFF:FFFFFFFF:FFFF,:FFFFFF:
@A00769:42:HV3CFDRXX:1:2101:8666:22921 2:N:0:TCCTGGTTGT+TGCCGGTCAG
GGACTACCGGGGTTTCTAATCCTGTTTGCTCCCCACGCTTTCGTGTATGAGCGTCAGTTGCGTCCCAGGAGGCTGCCTTCGCCATCGGTGTTCTTCCACATATCTACGCATTTCACTGCTACACGTGGAATTCCACCTCCCTCTGACGCACTCTAGCCAAGCAGTCACATATGCGGTTCCCAGGTTAAGCCCGGGGATTTCACATCTGTCTTACTCAGCCGCCTGCACACCCTTTACGCCCAGTAATTCCG
+
FFFFFFFFFFFFFFFFFFFFFFFFFFFFFFFFFFFFFFFFFFFFFFFFFFFFFFFFFFFFFFFFFF:FF:FFFFFFFFFFFFFFFFFFFFFFFFFFFFFFFFFFFFFFFFFFFFFFFFFFFF,FFFFFF:FFFFFFFFFFFFFFFFFFF:FFFFFFFFFFFFFFFFFFFFFFFFFFFFFFFFFFFFFFFFFFFFFF,FFFF:FFFFF::FFFFFFFFFFFFFFFFF:FFFFFFFFFFFFFFFF:FFFFF:F
@A00769:42:HV3CFDRXX:1:2101:19190:22983 2:N:0:TCCTGGTTGT+TGCCGGTCAG
GGACTACAAGGGGTATCTAATCCTGTTTGCTCCCCACGCTTTCGTGCCTCAGTGTCAGTGTTGGTCCAGGTAGCTGCCTTCGCCATGGATGTTCCTCCTGATCTCTACGCATTTCACTGCTACACCAGGAATTCCGCTACCCTCTACCACACTCTAGTCGTCCAGTATCCACTGCAGTTCCCAGGTTGAGCCCAGGGCTTTCACACCGGACTTAAACGACCACCTACGCACGCTTTACGCCCAGTAATTC
+
FFFFFFFFF:FFFFFFFF,FFFFFFFFFFFFFFFFFFFFFFFFFFFFFFFFF:FFFFFFFFFFFFFF,FFF:FFFFFFFFFFFFFFFFF:FFFFFFFFFFFFF:FFFFFFF:FFFFF:FFF,FFFFFFFFFFFFFFFFFFFFFFF:FFFFFFFFFFFFFFF::,FF,:FF,FFFFFFFFFFFFFFFFFFFFFFFF:,FFFFFFFF,FFFFFFFFFFFFFF,FFFF::FFFFFFF:FFFFFFF,F,,:F:F
@A00769:42:HV3CFDRXX:1:2101:14335:22999 2:N:0:TCCTGGTTGT+TGCCGGTCAG
GGACTACGGGGGTATCTAATCCTGTTTGCTCCCCACGCTTTCGTGCATGAGCGTCAGTATTGGCCCAGGGGGCTGCCTTCGCCATCGGTATTCCTCCACATCTCTACGCATTTCACTGCTACACGAGGAATTCTACCACCCTCTGCCATACTCTAGCCCGCCAGTCACAAATGCAGTTCCCAGGTTAAGCCCGGGGATTTCACATCTGTCTTAGCGAACCACCTGCGACCGCATGACGCCCAGTAATTCCG
+
,,FF,FF,:F:FFFFF,FFFFFFFF,FFFFFF:FFFFFFF::,,:FF,::FFFFFF:FFFF::F:FFFF:F:F:FFFFF::FFFFFFFFFF:FF:F:FFFFFFFFF,::F:,FFFFFF,::,FFF,:F:FF,FFFFF,F,FFFFFFFF:FFFFFF,FF,FF,:,FFFFFF:F:FF,F,F:FF::F,F:,FF:,FFFFFFF,F,FFFF,FFF,F,F:FF,::FF:F,,,,F,F,F,FF,FF,FF,,FF::,,
@A00769:42:HV3CFDRXX:1:2101:14434:23015 2:N:0:TCCTGGTTGT+TGCCGGTCAG
GGACTACTAGGGTTTCTAATCCTGTTTGCTACCCACACTTTCGAGCCTCAACGTCAGTTACAGTCCAGAAAGCCGCCTTCGCCACTGGTGTTCTTCCATATATCTACGCATTTCACCGCTACACATGGAGTTCCACTTTCCTCTACTGCACTCAAGTCATCCAGTTTCCAAAGCAATTCCTCAGTTGAGCTGAGGGCTTTCACTTCAGACTTAAATAACCGTCTGCGCTCGCTTTACGCCCAATAAATCCG
+
FFFFFFFFFFFFFFFFFFFFFFFFFFFFFFFFFFFFFFFFFFFFFFFFFFFFFFFFF:FFFFFFFFFFFFFFFFFFFFFFFFFFFFFFFFFFFFFFFFFFFF:FFF:FFFFFFFFFFFFFFFFFFFF:FFFFFFFFFFFFFFFFFFFFFFFFFFF,FFFFFFFF:FFFFFFF:FFFFFF,FFFFFF,FFFFFFF:FFF:FFFFF:FFFFFFFFFFFFFFFF:FF:F:F:FF:FF:F,,F:FFF:FFFFF,,
@A00769:42:HV3CFDRXX:1:2101:14778:23015 2:N:0:TCCTGGTTGT+TGCCGGTCAG
GGACTACAAGGGTTTCTAATCCTGTTTGCTACCCACACTTTCGAGCCTCAACGTCAGTTACAGTCCAGAAAGCCGCCTTCGCCACTGGTGTTCTTCCATATATCTACGCATTTCACCGCTACACATGGAGTTCCACTTTCCTCTACTGCACTCAAGTCATCCAGTTTCCAAAGCAATTCCTCAGTTGAGCTGAGGGCTTTCACTACAGACTTAAATAACCGACTGCGCTCGCTTTACGCCCAATAAATCCG
+
:FFFFFFFFFFFFFFFFFFFFFFFFFFFFFFFFFFFF:FFFFFFFFFFFFFFFFFFFFFFFFF:FFFFFFFFFFFFFFFFFFFFFFFFFFFFFFFFFF,FFFFFFFFFF:FFFFF,F::FFFFFFFF,FFFFFFFFF,FF:F:FF,:FFFFFFF,FFF:F:FFF:FFF,FFF:FF,F,FFFFF:FF:FFFFFFFF,FFFFFFFF,FFFFFF,FF,:FF:F,,FFFF::FFFFFFFFF,FFFFFFFFFFFF,
@A00769:42:HV3CFDRXX:1:2101:20374:23062 2:N:0:TCCTGGTTGT+TGCCGGTCAG
GGACTACGCGGGTTTCTAATCCTGTTTGCTACCCACACTTTCGAGCCTCAACGTCAGTTACAGTCCAGAAAGCCGCCTTCGCCACTGGTGTTCTTCCATATATCTACGCATTTCACCGCTACACATGGAGTTCCACTTTCCTCTCCTGCACTCAAGTCATCCAGTTTCCAAAGCAATTCCTCAGTTGAGCTGAGGGCTTTCACTTCAGACTTAAATAACCGTCTGCGCTCGCTTTACGCCCAATAAATCCG
+
FFFFFFFFFFFFFFFFFFFFFFFFFFFFFFFFFFFFFFFFFFFFFFFFFFFFFFFFFFFFFFFFFFFFFFFFFFFFFFFFFFFFFFFFFFFFFFFFFFFFFFFFFFFFFFFFFFFFFFFFFFFFFFFFFFFFFFFFF,FFFFFF,FFFFFFFFFFFFFFFFFFFFFFFFFFFFFF,FFFFFFFFFFFFFF:FFFFFFFFFFFFFFFFFFF:FFFFFFFFF:FFFFFFFFFFFFFFFFFFFFF,FFFFFFFF
@A00769:42:HV3CFDRXX:1:2101:8196:23077 2:N:0:TCCTGGTTGT+TGCCGGTCAG
GGACTACTAGGGTTTCTAATCCTGTTAGCTACCCACACTTTCGAGCCTCAACGTCAGTTACAGTCCAGAAAGTAGCCTTCGCCACTGGTGTTCCTCCATATCTCTGCGCATTTCACCGCTACACATGGAATTCCACTTTCCTCTTCTGCACTCAAGTATTCCAGTTTCCAATGACCCTCCATGGTTGAGCCGAGGGCTTTCACATCAGACTTAAAAAACCGCCTACGCGCGCTTTACGCCCAATAATTCCG
+
FFFFFFF:FFFFF:FFFFFFFF:FFF,F,FFFFFFFFFFFFFFF,F,FFFFFFFF,FFFFFF,FFFFFFFFFF,,FFFFFFF,F,,FFFFFFF:FFFF:FFFFFF,,FFFFFFFFFFFFFFFFF,F:,:FFFFFFFFFFF,FFFFF,:FFFFFFFF,,FF,FFFFFFFFFF:FFFFF,FFFFF,FF,FFFFF,FF:FF:FF:FFF,::F,FFFFFFFFFF,:F,,:,,:F,::F:FF:FFFFFFFF::FFF
@A00769:42:HV3CFDRXX:1:2101:21594:23077 2:N:0:TCCTGGTTGT+TGCCGGTCAG
GGACTACGAGGGTTTCTAATCCTGTTCGCTACCCATGCTCTCGTGCATCAGCGTCAGACTCAGTCTGGTAAGCTGCCTTCGCTATCGGTGTTCTAAGTTATATCTATGCATTTCACCGCTACTTAACTTATTCCGCCTACCTCTCCCATACTCTAGAATAACAGTTTCAAATGCAGTTCTATGGTTAAGCCATAGGATTTCACATCTGACTTGCTATCCCGCCTACGCGCTCTTTACGCCCAGTGATTCCG
+
FFFFFFFFFFFFFFFFFFFFFFFFFFFFFFFFFFFFFFFFFFFFFFFFFFFFFFFFFFFFFFFFFFFFFF,FFFFFFFFFFFFFFFFFFFFFFFFFFFFFFFFFFFFFFFFF:FFFFFFFFFFFFFFFFFFF:FFFFFF:FFFFFFFFF:FFFF:,FFFFFFFFFFFFFFFFFFFFFFFFFFF:FFFFFFF::FFFFFFFFFFFFFFFFFF:,FFFFFFF:F:FFFFFF:,FFFFFFFFFFFF:FF:FFF,
@A00769:42:HV3CFDRXX:1:2101:3676:23171 2:N:0:TCCTGGTTGT+TGCCGGTCAG
GGACTACAGGGGTATCTAATCCTGTTCGATACCCACGCTTTCGTGCCTCAGCGTCAGTTGGGCGCCGGTATGCTGCCTTCGCAATCGGCGTTCTGCGTGATATCTATGCATTTCACCGCTACACCACGCATTCCGCATACTTCTCGCCCACTCAAGAACATCAGTTTCAACGGCACGACGGGGTTGAGCCCCGAATTTTTACCGCTGACTTGATATTCCGCCTACGCTCCCTTTAAACCCAATAAATCCGG
+
FFFFFFFFFFFFFFFFFFFFFFFFFFFFFFFFFFFFFFFFFFFFFFFFFFFFFFFFFFFFFFFFFFFFFFFFFFFFFFFFFFFFFFFFFFFFFFFFFFFF:FFFFFFFFFFFFFFFFFFFFFFFFFFFF::FFFFFFFFFFFFFFFFFFFFFFFFFFFF::FFFFFFFFFFFFFFFFFFFFFF::FF:FFFFFF:FFFFFFFFFFFF,FFFFFFFFFF,FF,:,FFF,F:FF,FFFF,FFFFF,,,FF::,
@A00769:42:HV3CFDRXX:1:2101:29342:23187 2:N:0:TCCTGGTTGT+TGCCGGTCAG
GGACTACCAGGGTTTCTAATCCTGTTTGCTACCCACACTTTCGAGCCTCAACGTCAGTTACAGTCCAGAAAGCCGCCTTCGCCACTGGTGTTCTTCCATATATCTACGCATTTCACCGCTACACAAGGAGTTCCACTATCCTCTACAGCACTCAAGTCATCCAGTTTCCAAAGCAATTCCTCAGTTGAGCTGAGGGCTTTCACTTCAGACTTAAATAACCGACTGCGCTCGCTTTACGCCCAATAAATCCG
+
FFFFFFFFFFFFF:FFFFFFFFFFFFFFFF,FFFFFFFFFFFF::FFFFFFFFFFFFF,FFF:FFFFFFFFFFFFFFFFFFFFFFFFFFFFFF,FFFF:FFFFFFFFF,FFFFFFFF,FFFFFFF,FFF:FFFFFFF,FFFFFF::,F:FFFFFFF,FF,FFFFFFFFFFFFFFFFFFFFFFF:FFFFFF,::FFF,FFFFFF,,FF,FFFFFFFFFFFF::FF,FFFFFFFFFFFF,FFFFFFFFFFFF:
@A00769:42:HV3CFDRXX:1:2101:20320:23312 2:N:0:TCCTGGTTGT+GGCCGGTCAG
GGACTACACGGGTTTCTAATCCTGTTTGCTACCCACACTTTCGAGCCTCAACGTCAGTTACAGTCCAGAAAGCCGCCTTCGCCACTGGTGTTCTTCCATATATCTACGCATTTCACCGCTACACATGGAGTTCCACTTTCCTCTACTGCACTCAAGTCATCCAGTATCCAAAGCAATTCCTCAGTTGAGCTGAGGGCTTTCACTTCAGACTTAAATAACCGACTGCGCTCGCTTTACGCCCAATAAATCCG
+
FFFFFFF:FFFFFFFFFFFFFFFFFFFFFFFFFFFFFFFFFFFFFF:FFFFF:FFFFFFFFFF,FFFFFFF,::FFFFFFFFFF,FFFFFFFFFFFFF,FFFFFFFFFFFFFFFFF,FFFFFFFFFFFF,FFFFF,,:,FFFFFFFFFFFFFFFFFFF:FFFFFF,FF,FF,FFFFFFFFFFFFFFFFFF::FFFFFFFFFFFFFFFF,FFFFFFFFFFF:,F:FFFF,FFFFF:F:,FFFF:FF:FFFF,
@A00769:42:HV3CFDRXX:1:2101:26015:23312 2:N:0:TCCTGGTTGT+TGCCGGTCAG
GGACTACAGGGGTATCTAATCCTGTTTGCTCCCCACGCTTTCGCACCTGAGCGTCAGTCTTCGTCCAGGGGGCCGCCTTCGCCACCGGTATTCCTCCAGATCTCTACGCATTTCACCGCTACACCTGGAATTCTACCCCCCTCTACGAGACTCAAGCTTGCCAGTATCAGATGCAGTTCCCAGGTTGAGCACGGGGATTTCACATCTGACTTAACAAACCGCCTGCGTGCGCTTTACGCCCAGTAATTCCG
+
FFFFFFFFFFFFFFFFFFFFFFFFFFFFFFFFFFFFFFFFFFFFFFFFFFFFFFFFFFFFFFFFFFFFFFFFFFFFFFFFFFFFFFFFFFFFFFFFFFFFFFFFFFFFFFFFFFFFFFFFFF:FFFFFFFFFFFFFFFFFFFFFFFFFFFFFFFFFFFFFFFFFFFFFFFFFFFFFFFFFFFFFFFFFFFFFFFFFFFFFFFFFFFFFFFFFFFFFF:FF,F:FFF:,FFFF:FF:F:FFFFFFFFFFFF,
@A00769:42:HV3CFDRXX:1:2101:10926:23328 2:N:0:TCCTGGTTGT+TGCCGGTCAG
GGACTACCGGGGTTTCTAATCCTGTTTGCTCCCCACGCTTTCGCGCCTCACCGTCAGTTGCTGTCCAGCAGACCGCCTTCGCCACTGGTGTTCCTCCTAATATCTACGCATTTCACCGCTACACTAGGAATTCCGTCTGCCTCTCCAGTACTCAAGAAATACAGTTTCAAATGCAGTTCCGCGGTTGAGCCGCGGGATTTCACATCTGACTTGTACTCCCGGCTGCACGCCCTTTACACCCAGTAAATCCG
+
FFFFFFFFFFFF:FFFFFFFFF,FFFFFFFFFFFFFFF::FFFFFFFFFFFFFFFFFFFFFFFFFFFFFFFFFFFFFFFFFFF:FFFFFFFFFFFFFFF,FFFFFFFFFFFFFFFFFFFFFFFFFFFFFFFFFF:FFFFFFFF:FF:FFFFFF:FFFF:FFFFFFFFFF:FFFFFFF:FFFFFFFFFF:FFFFFFFFFFFFFFFFFFFFFFF:FFFFFFFFFFFFFF:,FFFFFFFF:FFFFF:F:FFFFF
@A00769:42:HV3CFDRXX:1:2101:14335:23343 2:N:0:TCCTGGTTGT+TGCCGGTCAG
GGACTACGGGGGTTTCTAATCCTGTTTGCTACCCACACTTTCGAGCCTCAACGTCAGTTACAGTCCAGAAAGCCGCCTTCGCCACTGGTGTTCTTCCATATATCTACGCATTTCACCGCTACACATGGAGTTCCACTTTCCTCTACTGCACTCAAGTCATCCAGTTTCCAAAGCAATACCTCAGTTGAGCTGAGGGCTATCACTTCAGACTTAAATAACCTTCTGCGCTCGCTTAACGCCCAATAAATCCG
+
F,FF,F:FFFFFFFFFFFFFFFFF,FFFF,FFFFFFFFF:,F:FFFFFFFFFFFFFFFFFF:FF:FFF:FFFFF:FFF,:F,FFF:FFFFF:F:::FFFFFF:F,F:FF:FF:FFFF,F,F,FFF,:FF,FFFFFF:,:F:FF,FFF,FFFFFFFFFFFFF,F,FFFFFFFFFFFFF:FF,FFFFF,FF,F,FF,:FF:F:F:,,FF,FF,,:FF,,FFFFFFFF,,F:F,:,FFF:,FFFFF,FFFFFF:
@A00769:42:HV3CFDRXX:1:2101:8811:23359 2:N:0:TCCTGGTTGT+TGCCGGTCAG
GGACTACAGGGGTATCTAATCCTGTTTGCTACCCACACTTTCGAGCCTCAACGTCAGTTACAGTCCAGAAAGCCGCCTTCGCCACTGGTGTTCTTCCATATATCTACGCATTTCGCCGCTACACATGGAGTTCCACTTTCCTCTACTGCACTCAAGTCATCCAGTTTCCAAAGCAATTCCTCAGTTGAGCTGAGGGCTTTCACTTCAGACTTAAATAACCGTCTGCGCTCGCTTTACGCCCAATAAATCCG
+
:FFF:FFFFFFFFFFFFFFFFFFFFFFFFFFFFFFF:FFFFFFF:FFFFFFFFFFFFFFFFF:FFFFF:FFFFFFFFFFFFFFFF:FFFF,FFFFFFFF,FFFF:FFFFFFFFFFFFFFFFFFFFFFFFFFFFFFFFFFFFFF:FFFFFFFFFF:,FFFFFFFFFFFFFFFFFFFFFFFF::FFFFFFFFFF,FFFFFFFFFFFFFFFFFF,,FFFFFFF,,FFFF,FFF:FFFFFF:FFFFFFFFFFFF:
@A00769:42:HV3CFDRXX:1:2101:5990:23390 2:N:0:TCCTGGTTGT+TGCCGGTCAG
GGACTACGAGGGTATCTAATCCTGTTTGCTACCCACACTTTCGAGCCTCAACGTCAGTTACAGTCCAGAAAGCCGCCTTCGCCACTGGTGTTCTTCCATATATCTACGCATTTCACCGCTACACATGGAGTTCCACTTTCCTCTACTGCACTCAAGTCATCCAGTTTCCAAAGCAACTCCTCAGTTGAGCTGAGGGCTTTCACTTCAGACTTAAATAACCGTCTGCGCTCGCTTTACGCCCAGTAATTCCG
+
FFFFFFFFFFFF,FFFFFFFFFFFFFFFFFFFFFFFFFFFFFFFFFFFFFFFFFFFFFFFF,FFFFFFFFFFFFFFFFFFFFFFFFFFFFFFFFFFFFFFFFFF:FFFFFFFFFFFFFFFFFFFFFFFFF:FFFFFFFFFFFFFFFFFFFFFFFFFFFFFFFFFFFFFFFFFFFFFFFFFFFFFFFF:FFFFFFFFFFFFFFFFFFFFFFFFF:FFFFFFF:FFFF:FFF:FFFFFF:FFFFFFFFFFF:F
@A00769:42:HV3CFDRXX:1:2101:30020:23390 2:N:0:TCCTGGTTGT+TGCCGGTCAG
GGACTACGAGGGTATCTAATCCTATTTGCTCCCCACGCTTTCGTGCCTGAGCGTCAGTTTCAGTCCAGGCGGCCGCCTTCGCCGCTGGTGTTCTTCCATATCTCTACGCATTTTACCGCTACACATGGAGTTCCGCCGCCCTCTCCTGTACTCAAGTTCTCCAGTCTCATCAGCCAACAGAAGTTAAGCTTCTGCCTTTCACTCATGACTTGAAGAACCGCCTGATCACCCTTTACGCCCAATCATTCCGG
+
FFFFFFFFFFFFFFFFFFFFFFFFFFFFFFFFFFFFFFFFFFFFFFFFFFFFFFFFFFFFFFFFFFFFFFFFFFFFFFFFFFFFFFFFFFFFFFFFFFFFFFFFFFFFFFFFFFFFFFFFFFFFFFFFFFFFFFFFFFFFFFFFFFFFFFFFFFFFFFFFFFFFFFFFFFFFFFFF:FFFF,FFFFFFFFFFFFFFFFFFFFFFFFFFFF,FF,FFFFFFF,F,,FFFFFFF,FFF:FFFFFFF,:FF:F,
@A00769:42:HV3CFDRXX:1:2101:20076:23453 2:N:0:TCCTGGTTGT+TGCCGGTCAG
GGACTACTCGGGTTTCTAATCCTATTTGCTCCCCACGCTTTCGTGCCTGAGCGTCAGTTTCAGTCCAGGCGGCCGCCTTCGCCACTGGTGTTCTTCCATATCTCTACGCATTTTACCGCTACACATGGAGTTCCGCCGCCCTCTCCTGTACTCAAGTTCTCCAGTCTCATCAGCCAACAGAAGTTAAGCTTCTGCCTTTCACTCATGACTTGAAGAACCGCGTGCTCTCCCTTTACGCCCAATCATTCCGG
+
FFFFFFFFFFFFFFFFFFFFFFFFFFFFFFFFFFFFFFFFFFFFFFFFFFFFFFFFFFFFFFFFFFFFFFFFFFFFFFFFFFFFFFFFFFFFFFFFFFFFFFFFFFFFFFFFFFFFFFFFFFFFFFFFFFFFFFFFFFFFFFFFFFFFFFFFFFFFFFFFFFFFFFFFFFFFFFFFFFFFFFFFFFFFFFFFFFFFF:FFFFFFFFFFFFFFFF:FFF:FF,F::FF:F::F,FFFFFFFF,FF,,,F,F,
@A00769:42:HV3CFDRXX:1:2101:27950:23469 2:N:0:TCCTGGTTGT+TGCCGGTCAG
GGACTACTAGGGTTTCTAATCCTGTTTGCTCCCCACGCTTTCGAGCCTCAGCGTCAGTTACAGACCAGAGAGCCGCCTTCGCCACTGGTGTTCTTCCATATATCTACGCATTTCACCGCTACACATGGAGTTCCACTTTCCTCTACTGCACTCAAGTCATCCAGTTTCCAAAGCAATTCCTCAGTTGAGCTGAGGGCTTTCACTTCAGACTTAAATAACCGCCTGCGCTCGCTTTACGCCCAATAAATCCG
+
FFFFFFFFFFFFFFFFFFFFFFFFFFFFFFFFFFFFFFFFFFFFFFFFFFFFFFFFFFFFFF:FFFFF:FFFFFFFFFFFFFFFFFFFFFFFFFFFFFFFFFFFFFFFFFFFFFFFFFFFFFFFFFFFFFFFFFFFFFFFFFFFFFFFF:FFFFF:FFFFFFFFFFF,FFFF:F:FF:FFFFFFFFFFFFFFFFFFFFFFFFFFFFFFFFFFF:FF:F:FFFFFFFFFFFFFFFFFF:FFFFFFFFFFFFF
@A00769:42:HV3CFDRXX:1:2101:5584:23500 2:N:0:TCCTGGTTGT+TGCCGGTCAG
GGACTACGGGGGTTTCTAATCCTGTTTGCTACCCACACTTTCGAGCCTCAACGTCAGTTACAGTCCAGAAAGCCGCCTTCGCCACTGGTGTTCTTCCATATATCTACGCATTTCACCGCTACACATGGAGTTCCACTTTCCTCTACTGCACTCAAGTCATCCAGTTTCCAAAGCAATTCCTCAGTTGAGCTGAGGGCTTTCACTTCAGACTTAAATAACCGTCTGCGCTCGCTTTACGCCCAATAAATCCG
+
FFFFFFFFFFFFFFFFFFFFFFFFFFFFFFFFFFFFFFFFFFFFFFFFFFFFFFFFFFFFFFFFFFFFFFFFFFFFFFFFFFFFFFFFFFFFFFFFFFFFFFFFFFFFFFFFFFFFFFFFFFFFFFFFFFFFFFFFFFFFF:FFFFFFFFFFFFFFFFFFFFFFFFFFFFFFFFFFFFFFFFFF:FFFFF:F:FFFFFFFFFFFFFFF:FFFFFFFFFFFF:F:FFFFFF:FFFFFFFFFFFF,FFFFF:,
@A00769:42:HV3CFDRXX:1:2101:13774:23500 2:N:0:TCCTGGTTGT+TGCCGGTCAG
GGACTACAGGGGTATCTAATCCTGTTTGCTCCCCACGCTTTCGTGCATGAGCGTCAGTGTTATCCCAGGGGGCTGCCTTCGCCATCGGTATTCCTCCACATCTCTACGCATTTCACTGCTACACGTGGAATTCTACCCCCCTCTGACACACTCTAGCCGTGCAGTCACCAATGCAATTCCCAGGTTAAGCCCGGGGATTTCACATCGGTCCTGCACAACCGCCTGCGCACGCTTTACGCCCAGTAATTCCG
+
FFFFFFFFFFFFFFFFFFFFFFFFFFFFFFFFFFFF,FFFFFFFFF:F::FFFFFFFFFF:FFFFFFFFF,FFFFFFFFFFFFFF:FFFFFFFFFFFFFFF,FFF:FFFFFFFFFFF:FFFFFF:,FFFFFFFF:F,:FFFFFFFFFFFFFFFFF:,F::FFFFF:F,FFFFFFFFFFFFFFFFFFFFFFFF,FFF:FFFFFFF,FF,:F,F,FFF:FFFFFF:,FFFFF,FFFFFF,FFFFFFFFFFF:F
@A00769:42:HV3CFDRXX:1:2101:31277:23500 2:N:0:TCCTGGTTGT+GGCCGGTCAG
GGACTACGGGGGTATCTAATCCTATTTGCTCCCCGCGCTTTCGTGCCTGAGCGTCAGTTTCAGTCCAGGCGGCCGCCTTCGCCACAGGTGCTCTTCCATATCTCTACGCATTTTACCGCTACACATGGAGTTCCACCGCCCTCTCCTGCTCACTAGCCCGCCAGTTTCCAGAGCCTGTACCGGTTGAGCCGGTACCTTTCACCCCAGACTTAGCAGGCCGCCTCCGCACCCTTTACGCCCAATCATTCCGG
+
FFFF,,F:F,::FFFFFF,FF,FFFF:FFFF:FFFFFFFF:FF,F:F,::F,F,FFF:FFFF,FFFF,,FFF:F:FFF,F::FF:,F,FF:FFFF:FFFF,F,FF:,:::FFFF,:F:FFF:FF:FFFFFFFFF:FFFF:FFFFFF,FFFF,FFFF:FFFFFFFFFF,FF:FFFFF,FFFFF:,FFFFFFFFF:FFFF:FFFFFFFFFFF:FFFFF:FFFF,F,:FFFFFFF,F:F:F:FF,FFF:FF,F,
@A00769:42:HV3CFDRXX:1:2101:2636:23531 2:N:0:TCCTGGTTGT+TGCCGGTCAG
GGACTACGAGGGTTTCTAATCCTGTTTGCTACCCACACTTTCGAGCCTCAACGTCAGTTACAGTCCAGAAAGCCGCCTTCGCCACTGGTGTTCTTCCATATATCTACGCATTTCACCGCTACACATGGAGTTCCACTTTCCTCTACTGCACTCAAGTCATCCAGTTTCCAAAGCAATTCCTCAGTTGAGCTGAGGGCTTTCACTTCAGACTTAAATAACCGTCTGCGCTCGCTTTACGCCCAATAAATCCG
+
FFFFFFFFFFFFFFFFFFFFFFFFFFFFFFFFFFFFFFFFFFFFFFFFFFFFFFFFFFFFFFFFFFFFFFFFFFFFFFFFFFFFFFFFFFFFFFFFFFFFFFFFFFFFFFFFFFFFFFFFFFFFFFFFFFFFFFFFFFFFFFFFFFFFFFFFFFFFFFFFFFFFFFFFFFFFFFF:FFFFFFFFFFFFFFFF:F:FFFFFFFFF:F:FFFFFFFFFFFFF,,FFFFFFFF:FFFFFFFFFFFFFFFFFF:F
@A00769:42:HV3CFDRXX:1:2101:26395:23531 2:N:0:TCCTGGTTGT+TGCCGGTCAG
GGACTACGGGGGTTTCTAATGTGTTACCGCGGCTGCTGACAC
+
FFFFFFFFFFFFFFFFFFFF:FFFF:FFFFFFFFFFFFFFFF
@A00769:42:HV3CFDRXX:1:2101:7862:23563 2:N:0:TCCTGGTTGT+TGCCGGTCAG
GGACTACGGGGGTATCTAATCCTGTTCGCTACCCATGCTCTCGTGCATCAGCGTCAGACTCAGTCTGGTAAGCTGCCTTCGCTATCGGTGTTCTAAGTTATATCTATGCATTTCACCGCTACTTAACTTATTCCGCCTGCCTCGTCTGTTCTCTAGCTCTACAGTATTAATGGCGTAGCGAGGTGAAGCCCCAATATTTTACCACTAACTTATAATGCCGCCTCCGCACCCTTTAAACCCAATAAATCCGG
+
FFFFFFFFFFFFFFFFFFFFFFFFFFFFFFFFFFFFFFFFFFFFFFFFFFFFFFFFF:FFFFFFFFFFFFFFFFFFFFFFFFFFFFFFFFFFFFFFFFFFFFFFFFFFFFFFFFFFFFFFFFFFFFFFFFFFFF:FFFFFFFFFFFFFFFFFFFFFFFFFFFFFFFFFFFFFFFFFFFFFF:FFF::FF:FFFFFFF:FFFFFFFFFFFFF:FF,FFFFFF,F,F::FFFFFFFFFFF:F:FFFFFFF::,
@A00769:42:HV3CFDRXX:1:2101:20283:23594 2:N:0:TCCTGGTTGT+TGCCGGTCAG
GGACTACTGGGGTTTCTAATCCTGTTTGCTACCCACACTTTCGAGCCTCAACGTCAGTTACAGTCCAGAAAGCCGCCGTCGCCACTGGTGTTCTTCCATATATCTACGCATTTCACCGCTACACATGGAGTTCCACTTTCCTCTACTGCACTCAAGTCATCCAGTTTCCACAGCAATTCCTCAGTTGAGCTGAGGGCTTTCACTTCGGACTTAAATAACCGACTGCGCTCGCTTTACGCCCAATAAATCCG
+
FFF:FFF,,:FFFFFF:FFFFFFFFFFFFFFFFF,FF:FFFFFFFFFF:FFF:FFFFF:FFFFFFFFF,F:FFFFFF,FFFFF,FF::FFFFFFFFFFFFFFFFFFFFFFFFFF::FFF:F:,FFFFFFFFFFFFFFFFFFFFFFFFFFFFFFFF:FF:FFFF,F,FFFF,FFFFFFFFFFFF:FFFFFF:FFF:FFFF:FFFFFF,FFFFF:F:,FFFF,,FFFFFFFF,FFFFFF,FFFF,FFFFFFF,
@A00769:42:HV3CFDRXX:1:2101:19117:23610 2:N:0:TACTGGTTGT+TGCCGGTCAG
GGACTACTCGGGTTTCTAATCCTGTTTGCTCCCCACGCTTTCGCACATGAGCGTCAGTACATTCCCAAGGGGCTGCCTTCGCCTTCGGTATTCCTCCACATCTCTACGCATTTCACCGCTACACGTGGAATTCTACCCCTCACTAAAGTACTCTAGCGACCCAGTATGAAATGCAATTCCCAGGTTAAGCCCGGGGCTTTCACACCTCACTTAATTCACCGCCTGCGTGCCCTTTACGCCCAGATATTCCG
+
FFFFFFFFFFFFFFFFFF:FFFFFFFFFFFFFFFFFFFFFFFFFFFFF:FFFFFFFFFF:FFFFFFFFFFFFFFFFFFFFFFF,,,FFFFF:FFFFFFFFFFFFFFFFFFFFFFFFF,FFFFFFF,FFFFFFF::F,FF,F,FF:F:FFFFFFFFF:FFFFF:FFFFFFF,FFFFFF::FFFFFFFFF:FFF,FFFFFFFF:FFFF,FFFFFF:,FFFFFFFFF,F,,FFFFF,FFFFFFFFF,FFFFFF:
@A00769:42:HV3CFDRXX:1:2101:13612:23719 2:N:0:TCCTGGTTGT+TGCCGGTCAG
GGACTACGAGGGTATCTAATCCTATTTGCCCCCCACGCTTTCGTGCCTGAGCGTCAGTTTCAGTCCAGGCGGCCGCCTTCGCCACTGGTGTTCTTCCCGATATCTACACATTCCACCGTTACACCGGGAATTCCAGTCTCCCCTACCGCACTCAAACCCGCCCGTACCCGGCGCGGATCCACCGTTAAGCGATGGACTTTCACACCGGACGCGACGACCCGCCTACGGGCCCTTTACGCCCAATAAATCCG
+
FFFFFFFFFFFF::FF:FFFFF,FFFFFFFFFFFFFFF,FFFFFFFFFFFFFFFFFFFFFFFFFFFFFFFFFFFFFFFFFFFFFFFFFFFFFF:FFFFFFFFFFFFFFFFFFFFFFFFFFFFFFFFFFF,FFFFFFFFFFFFFFFFFFFFFFFFFFF:FFFFFFFF:FFFFFFFFFFFFFFFFFFFF:FFFFFFFFFFFFFFFFFFF:FFFFFF:FF,FFFFFFFF,,,FFFF,F,F:FFFF,FF:FFFFF
@A00769:42:HV3CFDRXX:1:2101:4571:23750 2:N:0:TCCTGGTTGT+TGCCGGTCAG
GGACTACCAGGGTTTCTAATCCTGTTTGCTCCCCACGCTTTCGAGCCTCAGCGTCAGTTACAGTCCAGAGAATCGCCTTCGCCACTGGTGTTCTTCCTAATCTCTACGCATTTCACCGCTACACTAGGGATTCCATTCTCCTCTCCTGCACTCTAGACTTCCAGTTTGAAATGCAGCACTCAAGTTGAGCCCGAGTATTTCACATCTCACTTAAAAGTCCGCCTACGCTCCCTTTACGCCCAGTAAATCCG
+
FFFFFFFFFFFFFFFFFFFFFFFFFFFFFFFFFFFFFFFFFFFFFFFFFFFFFFFFFFFFFFFFFFFFFFFFFFFFFFFFFFFFFFFFFF:FFFFFFFFFFFFFFFFFFFFFFFFFFFFFFFFFFFFFFFFFFFFFFFFFFFFFFFFFFFFFFFF:FFFFFF:FFFFF:FFFFFFFFFFFFF,,FFFFFFFFFFFFFFFFFFFFFFFFFFFF:FFFFFFFFFFF:FFFFFFFFFFFF:FFFFFFFF:FFFF
@A00769:42:HV3CFDRXX:1:2101:4896:23782 2:N:0:TCCTGGTTGT+TGCCGGTCAG
GGACTACTAGGGTTTCTAATCCTGTTTGCTCCCCACGCTTTCGTGCATGAGCGTCAGTATTGGCCCAGGGGGCTGCCTTCGCCATCGGTATTCCTCCACATCTCTACGCATTTCACTGCTACACGTGGAATTCTACCCCCCTCTGCCATACTCTAGCCCGCCAGTCACAAATGCAGTTCCCAGGTTAAGCCCGGGGATTTCACATCTGTCTTAGCGAACCGCCTGCGCACGCTTTACGCCCAGTAATTCCG
+
FFFFFFFFFF:,FFFFFFFFFFF:FFFFFFFFFFFFFFFF,FFF,F:,:F,:FFFFFFFF,F,F:,FF:F:,FFF:FF,FFFFFFF:F,FFFFF:FFFFFFF:,FFFFFFFFFFFFFFFFF:FF,FFFFF:FFFFF,FFF::FFFFF,F:FFFFFFFFFFFFFFFFFFFF:FFFFFFFFFFF,:FFF::FFFF:FFFFFFFFFFFFFFFFFFFFFFFFFF:FFFFFFFFFFFFFFF:FFFFFFFFFFFFFF
@A00769:42:HV3CFDRXX:1:2101:15944:23782 2:N:0:TCCTGGTTGT+TGCCGGTCAG
GGACTACACGGGTTTCTAATCCTGTTTGCTCCCCACGCTTTCGTGCATGAGCGTCAGTGTTATCCCAGGGGGCTGCCTTCGCCATCGGTATTCCTCCACATCTCTACGCATTTCACTGCTACACGAGGAATTCTACACCCCTCTGACAAACTCTAGACGTGCAGTCACCAATGCAATTCCCAGGTTAAGCCCGGGGATTTCACAACGGTCTTTCACAACCGCCTGCGCACGCTTTACGCCCAGTAATTCCG
+
FFFFFFFFFFFFFFFFFFFFFFFFFFFFFFFFFFFFFFFFFFFFFF:F:FFFFFFFFFFFFFFFFFFFFFFFF:FFFFFFFFFFFFFFFFFFFFFFFFFFFFFFFFFFF:FFFFFF,,FFFFFFF,,FFFFFFFFF,FFFFFFF,::,,FFFF,FF,F,:FFFFFF::FF,FFFF,F:FFFFFFFFFFFFFF:FFFFFFFFFF::F:,FFFF:FFFFFFFFFFF,FFFFFFFFFFFFFFFFFFFFFFFFF,
@A00769:42:HV3CFDRXX:1:2101:20066:23813 2:N:0:TCCTGGTTGT+TGCCGGTCAG
GGACTACTGGGGTTTCTAATCCTGTTTGCTCCCCACGCTTTCGTGCATGAGCGTCAGTGTTATCTCAGGGGGCTGCCTTCGCCATCGGTATTCCTCCACATCTCTACGCATTTCACTGCTACACGTGGAATTCTACCCCCCTCTGACACACTCTAGCCGTGCAGTCACCAATGCAATTCCCAGGTTAAGCCCGGGGATTTCACATCGGTCTTGCACAACCGCCTGCGCACGCTTTACGCCCAGTAATTCCG
+
FFFFFFFFFFFFFFFFFFFFFFFFFFFFFFFFFFFFFFFFFFFFFFFFFFFFFFFFFFFFFFFFFFFFFFFFFFFFFFFFFFFFFFFFFFFFFFFFFFFFFFFFFFFFFFFFFFFFFFFFFFFFFFFFF,FFFFFFFFFFFFFFFFFFFFFFFFFFFFF:FFFFFFFFFFF:FFFF::FFFFFFFFFFFFFFF:FFFFFFFFFF:FF:FFFFFF:FFFFF,F,F:F,FFF,FF:F:F:FFFF,,FFFFFF,
@A00769:42:HV3CFDRXX:1:2101:17146:23860 2:N:0:TCCTGGTTGT+TGCCGGTCAG
GGACTACTAGGGTTTCTAATCCTGTTTGCTCCCCACACTATCGTGCCTCAACGTCAGTTACGGTCCAGAAAGTCACCTTCGCCACTGGTGTTCCTCCTAATATCTACGCATTTCACCGCTACACTAGGAATTCCACTTTCCTCTCCAACACTCAAGAAAATCAGTTTTAGTTGCAGTTCCTCAGTTAAGCCGAGGGATTTCACAACTAACTTAATTTCCCGTCTACGCACCCTTTACGCCCAATCATTCCG
+
FFFFFFFFFFFFFFFFFFFFFFFFFFFFFFFFFFFFFFFFFFFFFFFFF:FFFFFFFFFFFFFFFFFF,FF:FFFFFFFFFFFFFFFFFFFFFFFFFFFFFFFFFF:F:FFFFFFF:FFFFFFFFFF::FF::FFFFFFFFFFFFFFFFFF:::FFFFFFF,F:FFFF:FFFF:F:FFFFFF::FFFF:::FFFF:FFFFFFFFFFFFF:F:F:FFFF:F,:F:FF,FFFF::,FF:,FFFFFF,F:,FF:
@A00769:42:HV3CFDRXX:1:2101:23104:23876 2:N:0:TCCTGGTTGT+TGCCGGTCAG
GGACTACGAGGGTTTCTAATCCTATTTGCTCCCCACGCTTTCGTGCCTGAGCGTCAGTTTCAGTCCAGGCGGCCGCCTTCGCCACTGGTGTTCTTCCATATCTCTACGCATTTTACCGCTACACATGGAGTTCCGCCGCCCTCTCCTGTACTCAAGTTCTCCAGTCTCATCAGCCAACAGAAGTTAAGCTTCTGCCTTTCACTCATGACTTGAAGAACCGCCTCCTCACCCTTTACGCCCAATCTTTCCG
+
FFFFFFFFFFFFFFFFF:FFFFFFFFFFFFFFFFFFFFFFFFFFFFFFFFFFFFFFFFFFFFFFFFFFFF:FFFFFFFFFFFFFFFFFFFFFFFFFFFFFFFFFFFFFFFFFFFFFFFFFFFFFFFFFFFFFFFFFFFFFFFFFFFFFF,FFFFFFFFF:FFFFFFFFFFFFFFFFFFFFF,FFF:FFFFFFFFFFFFFF:FFFF:FFFFFFFFFFFF::F,F,FFF:F,FF,F,F::::,FF,,FFF,,
@A00769:42:HV3CFDRXX:1:2101:26476:23891 2:N:0:TCCTGGTTGT+TGCCGGTCAG
GGACTACGGGGGTATCTAATCCTGTTTGCTACCCACACTTTCGGGCCTCAACGTCAGTTACAGTCCAGAAAGCCGCCTTCGCCACTGGTGTTCTTCCATATATCTACGCATTTCACCGCTACACATGGAGTTCCACTTTCCTCTACTGCACTCAAGTCATCCAGTTTCCAAAGCAATTCCTCAGTTGAGCTGAGGGCTTTCACTTCAGACTTAAATAACCGACTGCGCTCGCTTTACGCCCAATAAATCCG
+
:FFFFFFFFFFFFFFFFFFF:FFFFFFFFFFFFFFFFFFFFFFFFFFFFFFFF:FFFFFFFFFFFFFFFFFFFFFFFFFFFFFF:FFFFF,FFFFFFFFFFFFFFFFFFFFFFFFFFFFFFFFFFFF:FF,FFFFF::FFFFFFFFFF:FFFFFFFFFFFFF::FFFF,FF:F:FFFFFFFFFF:FFFF,FFFF:FFFF:::FFFFFFFFFF:FFF:FFF:,FF,F,F:FFF:F,FF:FFFFFFFF,FFF:
@A00769:42:HV3CFDRXX:1:2101:26964:23954 2:N:0:TCCTGGTTGT+TGCCGGTCAG
GGGGGGGGGGGGGGGGGGGGGGGGGGGGGGGGGGGGGGGGGGGGGGGGGGGGGGGGGGGGGGGGGGGGGGGGGGGGGGGGGGGGGGGGGGGGGGGGGGGGGGGGGGGGGGGGGGGGGGGGGGGGGGGGGGGGGGGGGGGGGGGGGGGGGGGGGGGGGGGGGGGGGGGGGGGGGGGGGGGGGGGGGGGGGGGGGGGGGGGGGGGGGGGGGGGGGGGGGGGGGGGGGGGGGGGGGGGGGGGGGGGGTGGGGGG
+
FFFFFFFFFFFFFFFFF:F:FFFFFFFFFFFFFFFFFFF:FFFFFFFFFFFFFFFFF:FFFFFFFFFFFFFFFFFFFFFFFFFFFFFFFF:FFFFFFF:FFFFFFFFFFFFFFFFFFFFFFF:FFFFFFFFFFFFFFFF:FF,F:FF:FFFF,FF,FF:FFFF,FF:FFFFFFFF::F,F:,FFFF::F,F,F,F:,FFF,,FFF:,:F,,,,:F::,,,,::FF,:,::,,:F,,,,:,,:,,,,::,F,
@A00769:42:HV3CFDRXX:1:2101:13838:23985 2:N:0:TCCTGGTTGT+TGCCGGTCAG
GGACTACTAGGGTATCTAATTACCGCGGCGGCTGACAC
+
FFFFFFFFFFFFFFFFFFFFFFFFFFFFFFFFFFFFFF
@A00769:42:HV3CFDRXX:1:2101:1533:24001 2:N:0:TCCTGGTTGT+TGCCGGTCAG
GGACTACGGGGGTATCTAATTTCCATTTTACCGCGGCTGCTGACAC
+
FFFFFFFFFFFFFFFFFFFFFFFFFFFFFFFFFFFFFFFFFFFFFF
@A00769:42:HV3CFDRXX:1:2101:7247:24001 2:N:0:TCCTGGTTGT+TGCCGGTCAG
GGACTACTCGGGTATCTAATCCTGTTCGCTACCCACACTTTCGAGCCTCAACGTCAGTTACAGTCCAGAAAGCCGCCTTCGCCACTGGTGTTCTTCCATATATCTACGCATTTCACCGCTACACATGGAGTTCCACTTTCCTCTACTGCACTCAAGTCATCCAGTTTCCAAAGCAATTCCTCAGTTGAGCTGAGGGCTTTCACTTCAGACTTAAATAACCGTCTGCGCTCGCTTTACGCCCAATAAATCCG
+
FFFFFFFFFFFF:FFFFFFFFFFFFFFFFFFFFFFFFFFFFFFFFFFFFFFFFFFFFFFFFFFFFFFFFFFFFFFFFFFFFFFFFFFFFF:FFFFFFFFF:FFFFFFFFFFFFFFFFFFF,FFFFFFFFFFFFFFFFFFFFFFFFFFFFFFFFF,FFFFFFFFFFFFFFFFFFF,:FFFFFFFFFFFFFFF,::FFFFFFFFFF:FFFF:FFFFFFFFFFFF:FF:FFFFFFFFF,FFFFFFF:FFFFFFF
@A00769:42:HV3CFDRXX:1:2101:23502:24001 2:N:0:TCCTGGTTGT+TGCCGGTCAG
GGACTACGAGGGTATCTAATCCTGTTTGCTACCCACACTTTCGAGCCTCAACGTCAGTTACAGTCCAGAAAGCCGCCTTCGCCACTGGTGTTCTTCCATATATCTACGCATTTCACCGCTACACATGGAGTTCCACTTTCCTCTACTGCACTCGAGTCATCCAGTTTCCAAAGCAATTCCTCAGTTGAGATGAGGGCTTTCACTTCAGACTTAAATAACCGTCTGCGCTCGCTTTACGACCAATAAATCCG
+
FFFFFFFFFFFFFFFFFFFFFFFFFFFFFFFFFFFF,FFF,FFFFFFFFFFFFFFFFFFFF::FFFFFFFFFFFFFFFF:FFFFF,FFFFFFF:FFFFFFFFFFFFF:FF:FF:FFFFFF:FFFFFF,FF:FF:FF:FFFFF:FFFFFFFFFFFFFFF,FF,:FFFFFFFFFFFF:FFF,FF,::FF:F,:FFFF:FF,:F:FFFF:,:,FFFF:FF,,FF,FFF,,,F,F::F,F,F,:,,F:,,,FF,:
@A00769:42:HV3CFDRXX:1:2101:31747:24001 2:N:0:TCCTGGTTGT+TGCCGGTCAG
GGACTACTCGGGTATCTAATCCTGTTTGCTACCCACACTTTCGAGCCTCAACGTCAGTTACAGTCCAGAAAGCCGCCTTCGCCACTGGTGTTCTTCCATATATCTACGCATTTCACCGCTACACATGGAGTTCCACTTTCCTCTACTGCACTCAAGTCATCCAGTTTCCAAAGCAATTCCTCAGTTGAGCTGAGGGCTTTCACTTCAGACTTAAATAACCGACTGCGCTCGCTTTACGCCCAATAAATCCG
+
FFFF,FFFFFFFFFFFFFFFFFFFFFFFFFFFFFFFFFF:FFFFFFF:FFFFFFFFFFFFFFFFFFFFFFFFFFFFFFFFFFFFFFFFFFFFFFFFFFF:FFFFFFFFFF:FFFFFF:FFFFFFFFFFFFF:FFFFFFFFFFFF:FFFFFFFFF:FFFFFFFFFFFFFF:FFFF:FFFFFFF:FFFF::FFFFFFFFFFFFFFFFFFF:F:FF,:F::FF:,::FFFFFF,FFFF:F:FFFFFF:F:::FF
@A00769:42:HV3CFDRXX:1:2101:28248:24017 2:N:0:TCCTGGTTGT+TGCCGGTCAG
GGACTACAGGGGTTTCTAATCCTGTTTGCTACCCACACTTTCGAGCCTCAACGTCAGTTACAGTCCAGAAAGCCGCCTTCGCCACTGGTGTTCTACCATATATCTACGCATTTCACCGCTACACATGGAGTTCCACTTTCCTCTACAGCACTCAAGACAACCAGTTTCCAAAGCAAATCCTCAGTTGAGCTGAGGCCTTTCACTTCAGACTTAAATAACCTACTGCGCTCGCTTTACGCCCAATAAATCCG
+
,:::,FFFF:FF:::,FFF,FFFFFFFFF,FFFFFFFF::FFF:,FF::FFF,:FF:F:,FF,:FFFFFFF,FF,FF:FFFFFFFF,,FFFFFF,F,F,FFFFFF:F,FF,:F:F,,,,,:F,FFF,FFFF:FFF:F,F,,F:FF::FFFF,:FF,,F:,FFFF,F,,:FFF:FFF:FFF:F,F,FF,,FFFFFF,FFFFFFF:F:FFF,F,FFFF:F,FF,:,:,,FFF:FFF,FF,F:::,F:FFF:FF
@A00769:42:HV3CFDRXX:1:2101:21992:24048 2:N:0:TCCTGGTTGT+TGCCGGTCAG
GGACTACGGGGGTATCTAATCCTGTTTGCTCCCCACGCTTTCGTGCATGAGCGTCAGTGTTATCCCAGGGGGCTGCCTTCGCCATCGGTATTCCTCCACATCTCTACGCATTTCACTGCTACACGTGGAATTCTACCCCCCTCTGACGCACTCTAGCCGTGCAGTCACCAATGCACTTCCCAGGTTAAGCCCGGGGATTTCACATCGGTCTTGCACAACCGCCTGCGCACGCTTTACGCCCAGTAAATCCG
+
FFF::F:FFF::FF::FFFFFFF:FFFFFFFFF:FFFFFFFFFF,,FFFF,FFFF:FFF:FFFFFFF:,FFF,F::::FFFFF,FF,FFF,F:FFF,F,:,FFFFF:,FFF::FF:,F:FFF,:F,FFFFFF:FF,:,FFFFFFFFF::FF,FF,,:FFF,FFFFFFFFFFFFFF,FFFF,FFFFFFFFF,FF,,F,FFF:,F:FF:,FF,F,:FFFFFF,,:FFF,F:,::FFFF,,F:::F,,,,F:,,
@A00769:42:HV3CFDRXX:1:2101:10972:24095 2:N:0:TCCTGGTTGT+TGCCGGTCAG
GGGGGGGGCGGGTGTGGGATACAGGTTGGTAAAAAAACATAAGAGAAAAAAAGAAAAATAAAGTACAAAAAACCACCAAAGCCACAGGTGTGATTACAGATAAATACGCAGTTAACCGCAAAACATAGGGGTACAAGTGAATCTACAGCACAAAAGGAAAACAAATTAAAAAGAAAAAAAACAAGTGAGATTAGGGCTATAAATTCAGACATAAATAACCGTCTGCGAGCTCGTGACTCCCCAGAAAAAAG
+
FF,:F:,,,,FF,,,,,,,,,,,,,::,,,,,,,,,,,,,,,,F:,,,:,FF,,,,,:::,F,,:,,,,F,,,,,:,,,,,,,,,,,,,:,,,,F,,F,:,,,,:,,,,,,,F,:,,,,,,,F,,:,,,:,,,,,,,,:,,,,,,F,,:F,,:,F,,:F,:,,F,,FF,F,F,,FF,,F:F,:,,,,,,,F,,,,F,:,:,:,,F,:F:,,:,,FF:F,,,F:,::,,,F:,,,:,,F,,FFF:::F,::,
@A00769:42:HV3CFDRXX:1:2101:23348:24111 2:N:0:TCCTGGTTGT+TGCCGGTCAG
GGACTACGAGGGTATCTAATCCTGTTTGCTACCCACACTTTCGAGCCTCAACGTCAGTTACAGTCCAGAAAGCCGCCTTCGCCACTGGTGTTCTTCCATATATCTACGCATTTCACCGCTACACATGGAGTTCCACTTACCTCTACTGCACTCGAGTCATCCAGTTTCCAAAGCAATACCTCAGTTGAGCTGAGGGCTTTCACTTCAGACTTAAATAACCGTCTGCGCTCGCTTTACGCCCAATAAATCCG
+
FFFFFFFF,FFFFFFF:FFFFFFFFFFF:FFFFFFFFFFFFFFFFFFFFFFFFFFFFFFFFFF:FFFFFFFFFFFFFFFFFFFFFFFFFFFFF,FFFF:FFFF:FFFFFFFF:FFFFFFFFFFFF:FFF:FFFFFFFF,FFFFFFFF:FFFFF,FFFF:,,FFFFFFFFFF,F:FF:,FFFFFFF:FFFFFFFFF,::FF,FFF,FFFF,FFFF,,FFFFF:F:,:,FFF:FF,FFFFF,FF,:FFFFFFF
@A00769:42:HV3CFDRXX:1:2101:14742:24142 2:N:0:TCCTGGTTGT+TGCCGGTCAG
GGACTACGGGGGTTTCTAATCCTGTTTGCTCCCCACGCTTTCGTGCATGAGCGTCAGTATTGGCCCAGGGGGCTGCCTTCGCCATCGGTATTCCTCCACATCTCTACGCATTTCACTGCTACACGTGGAATTCTACCCCCCTCTGCCATACTCTAGCCCGCCAGTCACAAATGCAGTTCCCAGGTTAAGCCCGGGGATTTCACATCTGTCTTAGCGGACCGCCTGCGCACGCTTTACGCCCAGTAATTCCG
+
FFFFFFFFFFFF:FFFFFFFFFFFFFFFFFFFFFFFFFFFFFFFFFFFFFFFFFFFFFFFFFFFFFFFFFFFFFFFFFFFFFFFFFFFFF,FFFFFFFFFFFFFF:FFFFFFFFFFFFFF,FFFFF::FFFFFF,FFFFFFFFFFFFFFFFFFFFFFFFFFFFFFFFF:FFF:F:FFFFFFFFFFF:FFFFFFFFFFFFFFFFFFFFFFFFFFFF,FFFFFFFF:FFFFFFFFFFFF,FFF,F:FFFFFF:
@A00769:42:HV3CFDRXX:1:2101:15130:24158 2:N:0:TCCTGGTTGT+TGCCGGTCAG
GGACTACTGGGGTTTCTAATCCTGTTTGCTACCCACACTTTCGAGCCTCAACGTCAGTTACAGTCCAGAAAGCCGCCTTCGCCACTGGTGTTCTTCCATATATCTACGCATTTCACCGCTACACATGGAGTTCCACTTTCCTCTACTGCACTCAAGTCATCCAGTTTCCAAAGCAATTCCTCAGTTGAGCTGAGGGCTTTCACTTCAGACTTAAATAACCGTCTGCGCTCGCTTTACGCCCAATAAATCCG
+
FFFFFFFFFFFFFFFFFFFFFFFFFFFFFFFFFFFFFFFFFFFFFFFFFFFFFFFFFFFFFFFFFFF,FFFFFFFF:FF:FFFF:,F:FFFFFF:FFFFF,F,F:FFFFF,:FFF,FFFFFFFFFFFFFFFFFFF,,FFFF:FFFFF:FFFFF:FF:FFFFFFFFFFF:FFFFFFFFFFFFFFFF:FF:FF,FF,F:FFFFFFFFFFFFFFFF,FFFF:F,:FFFFFFFFFFFFFFF:F:FF,:FFFFFF,
@A00769:42:HV3CFDRXX:1:2101:4942:24173 2:N:0:TCCTGGTTGT+TGCCGGTCAG
GGACTACCAGGGTTTCTAATCCCGTTTGATCCCCACGCTTTCGTGCTTCAGTGTCAGTTATGGCTTAGTAAGCTGCCTTCGCAATCGGAGTTCTGCGTGAGATCTATGCATTTCACCGCTACACCACGCATTCCGCCTACCTCAAACACACTCAAGTCTTCCAGTTTCAACGGCAATTTTATGGTTGAGCCACAAACTTTCACCGCTGACTTAAAAAACAACCTACGCACCCTTTAAACCCAATAAATCAG
+
FFFFFFFFF:FFFF:FFFFFFFFFFFFF,FFFFFFFFFFFFFFFF:FFFFFFFFFFFFFFFFFFFFF,FFFFFFFFFFFFFFFFFFFFFFFFFFFFFFFF,:FFFFFFFFFFFFFFF:FF:FFFFFFFFFFFFFFFFFFFFFFFFFFFF:FFFFFF,FFFFFFFFFFFFFFFFF:FF,FFFFFFFFFFFFFFFF:FFFFFFFFFFFFFFFFFFF::F:FF,,FF,FF,FFFFFFFFFFF:FFFFFF,FF:,
@A00769:42:HV3CFDRXX:1:2101:7509:24236 2:N:0:TCCTGGTTGT+TGCCGGTCAG
GGACTACGGGGGTTTCTAATTACCGCGGCGGCTGACACCTGTCTTTATACACATCTGACGCTGCCGACGATGCCGGTCAGGTGTAGATCTCGGTGGTCGCCGTATCATTAAAAAGGGGGGGGGGGGGGGGGGGGGGGGGGGGGGGGGGGGGGGGGGGGGGGGGGGGGGGGGGGGGGGGGGGGGGGGGGGGGGGGGGGGGGGGGGGGGGGGGGGGGGGGGGGGGGGGGGGGGGGGGGGGGGGGGGGGGGGGG
+
FFFFFFFFFFFFFFFFFFFFF:FFFFFFFFFFFFFFFFFFFFFFFFF:FFFFFFFFFFFFFFFFFFFFFFFFFFFFFFFFFFFFF:FFFFFFFFFFFFFFFF,FFFFFFFFFF:,FFFFFFFFFFFFFFFFFFFFFFFFFFFFFFFFFFFFFFFFFFFFFFFFFFFFFFFFFFFFFFFFFFFFFFFFFFFFFF:FFFFFFFFFFFFFFFFFFFFF:FFFFFFFFFF:FFFFFFFF:FFFFFFFFFFFFFFF
@A00769:42:HV3CFDRXX:1:2101:5593:24298 2:N:0:TCCTGGTTGT+TGCCGGTCAG
GGACTACTGGGGTTTCTAATCCTGTTTGCTACCCACACTTTCGAGCCTCAACGTCAGTTACAGTCCAGAAAGCCGCCTTCGCCACTGGTGTTCTTCCATATATCTACGCATTTCACCGCTACACATGGAGTTCCACTTTCCTCTACTGCACTCAAGTCATCCAGTTTCCAAAGCAATTCCTCAGTTGAGCTGAGGGCTTTCACTTCAGACTTAAATAACCGTCTGCGCTCGCTTTACGCCCAATAAATCCG
+
FFFFFFFFFFFFFFFFFFFFFFFFFFFFFFFFFFFFFFFFFFFFFFFFFFFFFFFFFFFFFFFFFFFFFFFFFFFFFFFFFFFFFFFFFFFFFFFFFF:FFFFFFFFFFFFFFFFFFFFFFFFF:FFFFFFFFFFFFFFFFFFFFFFFFFFFFF:FFFFFFFFFFFFFFF,FFFF:FFFFFFFFFFFFFFFFFFFFFFFFFFFFFFFF:FFFFF:F,:FFF:::,FFFFF,FFFFFFFFFFFFFFFFFFFF
@A00769:42:HV3CFDRXX:1:2101:7835:24361 2:N:0:TCCTGGTTGT+TGCCGGTCAG
GGACTACCAGGGTTTCTAATCCTGTTTGCTACCCACACTTTCGAGCCTCAACGTCAGTTACAGTCCAGAAAGCCGCCTTCGCCACTGGTGTTCTTCCATATATCTACGCATTTCACCGCTACACATGGAGTTCCACTTTCCTCTACTGCACTCAAGTCATCCAGTTTCCAAAGCAATTCCTCAGTTGAGCTGAGGGCTTTCACTTCAGACTTAAATAACCGTCTGCGCTCGCTTTACGCCCAATAAATCCG
+
FFFFFFFFFFFFFFFFFF:FFFFFFFFFFFFFF:FFFFFFFFFFFFFFFFFFFFFFFFFFFF:FFFF:F:FFFFFFFFFFFFFFFFFFFFFFFFFFFFFFFFFFFFFFFFFFFFFFFFF:FFFF:FFFFF:FFFFFFFFFFFFFF:FFFFFFFF:FFFFFFFFFFFFFFFFFFFFF:FFFFFFFFFFFFF:FFF:FFFFFFFFFFF:F:FF:FFFFFFFFF:FFFFFFFFFFFFFFFFFFFF,FFF,FFFF
@A00769:42:HV3CFDRXX:1:2101:28185:24408 2:N:0:TCCTGGTTGT+TGCCGGTCAG
GGACTACAGGGGTTTCTAATCCTGTTTGCTACCCACACTTTCGAGCCTCAACGTCAGTTACAGTCCAGAAAGCCGCCTTCGCCACTGGTGTTCTTCCATATATCTACGCATTTCACCGCTACACATGGAGTTCCACTTTCCTCTACTGCACTCAAGTCATCCAGTTTCCAAAGCAATTCCTCAGTTGAGCTGAGGGCTTTCACTTCAGACTTAAATAACCGTCTGCGCTCGCTTTACGCCCAATAAATCCG
+
FFFFFFFFFFFFFF:FFFFFFFFFFFFFFFFFFFFF:FFFFFFFFFFFFFFFFFFFFFFFF,FFFFFFFFFFFFFFF:FFFFFFFFFF:FFFFFFFFFFFFF:F:FFFFFFFFFFFFFFFFFFFFFF:FFF,:FFFFFFF:FFFFFFFFFFFFFF:FFFFFFFFFFFFFFFF:FFFFFF:FFFFFF,FFF:FFFFFFFF:F::FFFFFF::FF,:FF:FF,FFFF::FFFFFFFFF:F:FFFF,FFF,FF:
@A00769:42:HV3CFDRXX:1:2101:19425:24424 2:N:0:TCCTGGTTGT+TGCCGGTCAG
GGACTACTCGGGTTTCTAATCCTGTTTGCTCCCCACGCTTTCGCACATGAGCGTCAGTACATTCCCAAGGGGCTGCCTTCGCCTTCGGTATTCCTCCACATCTCTACGCATTTCACCGCTACACGTGGAATTCTACCCCTCCCTAAAGTACTCTAGCGACCCAGTATGAAATGCAATTCCCAGGTTAAGCCCGGGGCTTTCACACCTCACTTAAGTCACCGCCTGCGTGCCCTTTACGCCCAGTTATTCCG
+
FFFFFFFFFFFFFFFFFFFFFFFFFFFFFFFFFFFFFFFFFFFFFFFFFFFFFFFFFFFFFFFFFFF:FFFFFFFFFFFFFFFFFFFFFFFFFFFFFFFFFFFFFFFFFF:FFFFFFFFFFFFFFFFFFFFFFF,:FFFFFFFFFF,FFFFFFFFFFFFFFFFFFFFFF:FFFFFFFFFFFFFFFF,FFFFF:F,FFFFFF:FFFFFF,FFFFFF:F:FF:FFF,:F,FFFFFFF:F,FFFFF,FFFFFF:
@A00769:42:HV3CFDRXX:1:2101:31855:24471 2:N:0:TCCTGGTTGT+TGCCGGTCAG
GGACTACGGGGGTTTCTAATCCTGTTTGCTACCCACACTTTCGAGCCTCAACGTCAGTTACAGTCCAGAAAGCCGCCTTCGCCACTGGTGTTCTTCCATATATCTACGCATTTCACCGCTACACATGGAGTTCCACTTTCCTCTACTGCACTCAAGTCATCCAGTTTCCAAAGCAATTCCTCAGTTGAGCTGAGGGCTTTCACTTCAGACTTAGATAACCGACTGCGCTCGCTTTACGCCCAATAAATCCG
+
FF:FFFFFFFFFFFFFF:FFFFFFFFFFFFFFFF:FFFFFFFFFFFFFFFFFF,FFFFFFF:FFFF,FF::FFFFFFFFF:FF:FFFFFF:FFFFFF,FFFFFFFFFFFF,F:FF:FFFF:FFF:FFFFFFFFFFFFFFFFFFF,F:FFFFFFFFFFFFFFFFFFFFFFF:FFFF,FFFFFFFFFF:FFFFFFF:FFFFFFFFFFFFF,FFF,F:F,,FF:,:F,FFFFF:FFFFFFFFFFFFF:F:FF:F
@A00769:42:HV3CFDRXX:1:2101:27326:24486 2:N:0:TCCTGGTTGT+TGCCGGTCAG
GGACTACGGGGGTTTCTAATCCTGTTTGCTACCCACACTTTCGAGCCTCAACGTCAGTTACAGTCCAGAAAGCCGCCTTCGCCACTGGTGTTCTTCCATATATCTACGCATTTCACCGCTACACATGGAGTTCCACTTTCCTCTACTGCACTCAAGTCATCCAGTTTCCAAAGCAATTCCTCAGTTGAGCTGAGGGCTTTCACTTCAGACTTAAATAACCGTCTGCGCTCGCTTTACGCCCAATAAATCCG
+
FFFFFFFFFFFFFFFFFFFFFFFFFFFFFFFFFFFFFFFFFFFFFFFFFFFFFFFFFFFFFFFFFFFFFFFFFFFFFFFFFFFFFFFFFFFFFFFFFFFFFFFFFFFFFFFFFFFFFFFFFFFFFFFFFFFFFFFFFFFFFFFFFFFFFFFFFFFFFFFFFFFFFFFFFFFFFFFFFFF:FF:FFFFFF,F:FF,FFFFFFFFFFFF:FFFFFF:FF:FF,,FFF,F:FF:FFFFFF,FF,FFFFFFFF,F
@A00769:42:HV3CFDRXX:1:2101:14624:24502 2:N:0:TCCTGGTTGT+TGCCGGTCAG
GGACTACAGGGGTTTCTAATCCTGTTTGCTACCCACACTTTCGAGCCTCAACGTCAGTTACTGTCCAGAAAGCCGCCTTCGCCACTGGTGTTCTTCCATATATCTACGCATTTCACCGCTACACATGGAGTTCCACTTTCCTCTACTGCACTCAAGTCATCCAGTTTCCAAAGCAATTCCTCAGTTGAGCTGAGGGCTTTCACTTCAGACTTAAATAACCGTCTGCGCTCGCTTTACGCCCAATAAATCCG
+
FFFFFFFFFFFFFFFFFFFFFFFFFFFFFFFFFFFFFFFFFFFFFFFFFFFFFFFFF:FFFFFFFFFFFFFFFFFFFFFFFFFFFFFFFFFFFFF:FFFFFFFFFFFFFFFFFFFFFFFF:FFFFFFFF:FFFFFFFFFFFFFFFFFFF,FFFFFFFFFFFFFFFFFFFFFFFFFFFFF,FFF:FF:FFFFFFFFFFFFFF:FFFF::FFFFFFFFFFFFF,::FFFFFFFFFFFFFFFFFFFFFFFFF:F
@A00769:42:HV3CFDRXX:1:2101:24514:24533 2:N:0:TCCTGGTTGT+TGCCGGTCAG
GGGGGGCCCCGGGGTGGGAATAAAACCACAGCAGAAACCAAACAAAAAAAAAAAAAAAAAAAACCCGAAAAAACCCCTAAGGTGGAGTAAAAGAGGGGGGCGGAAGAAATAAAAAGGAGAGGGGGGGGGGGGGGGGGGGGGGGGGGGGGGGGGGGGGGGGGGGGGGGGGGGGGGGGGGGGGGGGGGGGGGGGGGGGGGGGGGGGGGGGGGGGGGGGGGGGGGGGGGGGGGGGGGGGGGGGGGGGGGGGGGG
+
F::,::,,:,,,,:,:,,F:,:,,,,,,,,,,F,,,:,F:F,,,,:,F,:FF,:FFF:,,,,F,,,,:,,,F,,,,,,,:,,::,,,,,:,,,,,,,,::,,,,,,,F,,,,F:,,,,F,:FF,F::FFF,FF:FF,FFFFFFFFFFFFFFFFFFFFFFFFFF:FF:FFFF,FFF:FFFF:FFFF,FFFFFFFFFFFFFFFFFFFFFFFFFFFFFFFFFFFFFF,FFFFFFFFFF:FFFFFFF:FFFFFFF
@A00769:42:HV3CFDRXX:1:2101:14922:24580 2:N:0:TCCTGGTTGT+TGCCGGTCAG
GGACTACCCGGGTTTCTAATCCTGTTTGCTACCCACATTTTCGAGCCTCAACGTCAGTTACAGTCCAGAAAGCCGCCTTCGCCACTGGTGTTCTTCCATATATCTACGCATTTCACCGCTACACATGGAGTTCCACTTTCCTCTACTGCACTCAAGTCATCCAGTTTCCAAAGCAATTCCTCAGTTGAGCTGAGGGCTTTCACTTCAGACTTAAATAACCGTCTGCGCTCGCTTTACGCCCAATAAATCCG
+
FF:FFFFFFFFFFFFFFFFFFFFFFFFFFFFFFFFFFFFFFFFFFFFFFFFFFFF:FFFFFFFFFFFFFFFFFFFFFFFFFFFFFFFFFFFFFFFFF:FFFFFFFFFFFFFFFFFFFFFFFFFFFFFFFFFFFFFFFFFFFFFFFFFFFFFFFFFFFFFFFFFFFFFFFFFFFFFFFFFFFFFF:FFFFFFFFFF:FFFFFFFFFF:FFFFFFFFFF:FF:FF::FFFFF,FFFFFFFFFFFFFFF:FF::
@A00769:42:HV3CFDRXX:1:2101:24569:24596 2:N:0:TCCTGGTTGT+TGCCGGTCAG
GGACTACTGGGGTTTCTAATCCTGTTTGCTACCCACACTTTCGAGCCTCAACGTCAGTTACAGTCCAGAAAGCCGCCTTCGCCACTGGTGTTCTTACATATATCTACGCATTTCACCGCTACACATGGAGTTCCACTTTCCTCTACTGCACTCTAGTCATCCAGTTTCCAAAGCAATTCCTCAGTTGAGATGAGGGCTTTCACTTCTGACTTAAATAAACGTCTGCGCTCGCTTTACGCCCAATATATCCG
+
::FFF:FFFFFF::FFFFFF,:FFFFFF:FFF:FFF:,:FFFFFF,,FFFFFFF:FFFF,FFFFF,FFFF:::F:,:FF,F,,F:,FFFFFF,FF,:FF,FF:::FF:F,F,FF:FFF:F:,F,FF::FF,F:,FFF:F,:FFFFFF:F,FFF,FFFF,FFF:FF,FF:F:FF:,F:FF,FFFFF,FFF:F::F:,:FF,,:FF,,,FF:FFF:FFF,,::FF:F,:FF,F,,::,,,:,,,,F,,,:,:,
@A00769:42:HV3CFDRXX:1:2101:14118:24627 2:N:0:TCCTGGTTGT+TGCCGGTCAG
GGACTACAGGGGTATCTAATCCAATTTGCTCCCCACGCTTTCGTGCCTCAGCGTCAGTAACAGGCCAGGCGGCCGCCTTCGCCACTGGTGTTCTTCCATATATCTACGCATTTTACCGCTACACATGGAGTTCCACCGCCCTCTCCTGCTCTCTAGCCCGCCAGTTTCCAGAGCCTGTACCGGTTGAGCCGGTACCATTCACTCCAGACTTAGCAGGACGCCTCCGCACCCATTACGCCCAAGCTTTCAG
+
:FFFFFFFF:,FFFF,FF:FF,FFFFFF:FFFFF:FF:FFFFFFFFFFFF:FF:FFFF:FFFFFFFFFFF:FFFF:F:FFFFFFFFFFFFFFF:,FFF:FFFFFFFF,F:,F,:FFF,:FFF,FF,:FF,FFF,F,,,FFFFFFFFFFF,FFFFFFF:FFFFFF,FFFF:FF:FF::,:F:F,FFFFFFFFF:,FF,FFFFFFF,FFF:F:F,FFF,:F,F,F,:,FFF:::,,F:,F,FFF,F,F,F,F
@A00769:42:HV3CFDRXX:1:2101:12364:24752 2:N:0:TCCTGGTTGT+TGCCGGTCAG
GGACTACCGGGGTATCTAATCCTGTTTGCTACCCACACTTTCGAGCCTCAACGTCAGTTACAGTCCAGAAAGCCGCCTTCGCCACTGGTGTTCTTCCATATATCTACGCATTTCACCGCTACACATGGAGTTCCACTTTCCTCTAATGCACTCAAGTCATCCAGTTTCCAAAGCAATTCCTCAGTTGAGCTGAGGGCTTTCACTTCAGACTTAAATAACCGACTGCGCTCGCTTTACGCCCAATAAATCCG
+
:FFF:FFF:FFFFFFF:FFFFFFF:F:FFFFF:FFFFFFFFFFFFFFFFFFFFFFFF,F:FFFFFFFFFFFFFFFFFFFF:FFFFFFFF:FFFFFF,FFFFFF:FFFFFFFFFFFFFFFFFFFF:FFFFFFFFFFF:F:FFFF,F,,,FFFFFFF,FFF::FFF:FFFF:FF:FFFF,:FFFFF:FFFFFF,F::,FF:FFF,FFFF,F,FF:FFFFFFF,,FF,F,FFF,FF:FF::FF:FFFFFFF:F,
@A00769:42:HV3CFDRXX:1:2101:20609:24784 2:N:0:TCCTGCTTGT+TGCCGGTCAG
GTAATACCAGGGTTTCTAATACACATCTGACGCAGCCGACGATCCCGATAAGATGTACAACTCGGTCATCGAATAATAAATAACAAGATGGAGCGGGGACTGCGGGGGTCGGGGCGCGCGGGGTGGGTGGGGCGGCGGGGGGTGGGGGGGGGTGGGGCGGGCGGGAGGGGCTGGGGGGTGGGGGGGGGGGGGGGGGGGGGGGGGGGGGGGGGGGGGGGGGGTGGGGGGGGGGGGGGGGGGGGGGGGGGGGG
+
F,F,,F,FF,,,F:F,FFFFF,FFFF,FF:FFF,F,F,:FFFF,FF,,,,F,,,,::,F,,:F,,F,,FFF,,,,:F:F,F:F,::FF,,,FF,FF,F,,,F,,,,,,,,F,FF,,,F,,,,,,FF,F,,:,,F:,,F:FFF,,FFF,FFF,,,FF,,,,,,FF,,F,,F,,F,F:F,,:,,,,F,F,F:F,,,FF,:F,F,F,,FFFF,FFF,F,F,F,FFFFFF,,FFF,F:::FF:FFFFFFFFFFF,
@A00769:42:HV3CFDRXX:1:2101:31494:24815 2:N:0:TCCTGGTTGT+TGCCGGTCAG
GGACTCCCCGGGTTTCTAATTACCGCGGCTGCTGGCAC
+
FFFFF,FFFFFFFFFFFFFFFFFFFFFFFFFFFFFFFF
@A00769:42:HV3CFDRXX:1:2101:10529:24831 2:N:0:TCCTGGTTGT+TGCCGGTCAG
GGACTACAAGGGTATCTAATGGATTACCGCGGCGGCTGGCACCTGTCTCTTAACACATCTGACGCTGCCGACGATGCCGGTCAGGTGTAGATCTCGGTGGTCGCCGTAGCATTAAAAGAGGGGGGGGGGGGGGGGGGGGGGGGGGGGGGGGGGGGGGGGGGGGGGGGGGGGGGGGGGGGGGGGGGGGGGGGGGGGGGGGGGGGGGGGGGGGGGGGGGGGGGGGGGGGGGGGGGGGGGGGGGGGGGGGGGGG
+
FFFFFFFFFFFFFFFFFFFFFFFFF,FFFFFFFFFFFFFFFFFFFFFFFFFFFFFFFFFFFFFFFFFFFFFFFFFFFFFFFFFFF:FFFF:FF:FFF,FF:,F,FF,F,,F,,:,F,,,FFFFFFFFFFFFFFFFFFFFFFFFFFFFFFFFFFFFFFFFFFFFFFFFFFFFFFFFFFFFFFFFFFFFFFFFFFFFFFFFFFFFFFFFFFFFFFFFFFFFF:FFFFFFFFFFFFFFFFFFFFFFFFFFFFFF
@A00769:42:HV3CFDRXX:1:2101:7446:24878 2:N:0:TCCTGGTTGT+TGCCGGTCAG
GGACTACGCGGGTATCTAATCCTGTTTGCTACCCACACTTTCGAGCCTCAACGTCAGTTACAGTCCAGAAAGCCGCCTTCGCCACTGGTGTTCTTCCATATATCTACGCATTTCACCGCTACACATGGAGTTCCACTTTCCTCTACTGCACTCAAGTCATCCAGTTTCCAAAGCACTTCCTCAGTTGAGCTGAGGGCTTTCACTTCAGACTTAAATAACCGTCTGCGCTCGCTTTACGCCCAATAAATCCG
+
FFFFFFFFFFFFFFFFFFF:F,:FFFFFFFFFFFFFFFFFFFFF:,FFFFFFFFF:FFFFFFFFFFFFFFFFFFFFFFFFFFFFF,FFFFFFF:FFFFFFFFFF:FFFFF:FFFFFFFFFFFFFFF:FFFFFFFFFFFFFFFFFFFFFFFFFFFFFFFFFFFFFFF:FFFFFFFF,FF:FFFFFFFF:FFFFFFF:FFFFFFFFFFFFFFFFFFFFFFFF::FFFFFFFFFFFFFFF:FFF:FFF:FF:F:
@A00769:42:HV3CFDRXX:1:2101:30725:24893 2:N:0:TCCTGGTTGT+TGCCGGTCAG
GGACTACCGGGGTATCTAATCCTGTTTGCTACCCACACTTTCGAGCCTCAACGTCAGTTACAGTCCAGAAAGCCGCCTTCGCCACTGGTGTTCTTCCATATATCTACGCATTTCACCGCTACACATGGAGTTCCACTTTCCTCTACTGCACTCAAGTCATCCAGTTTCCAAAGCAATTCCTCAGTTGAGCTGAGGGCTTTCACTTCAGACTTAAATAACCGTCTGCGCTCGCTTTACGCCCAATAAATCCG
+
FFFFFFFFFFFFFFFFFFFFFFFFFFFFFFFFFFFFFFFFFFFFFFFFFFFFFFFFFFFFFFFFFFFFF:FFFFFFFFFFFFFFFFFFFFFFFFFFFFFFFFFFFFFFFFFFFFFFFFFFFFFFFFFFFFFFFFFFFFFFFFFFFFFFFFFFFFFFFFFFFFFFFFFFFFFFFFF:FFFFFFFFFFFFFFFFFFFFFFFFFFFFFFFFFFFFF:FFFFFF:,FFFFFFFF:FFFFFF,FFFF:::FFFFFF
@A00769:42:HV3CFDRXX:1:2101:11677:24909 2:N:0:TCCTGGTTGT+TGCCGGTCAG
GGACTACAGGGGTTTCTAATCCTGTTCGCTCCCCACGCTTTCGCTCCTCAGCGTCAGTAACGGCCCAGAGACCTGCCTTCGCCATTGGTGTTCTTCCCGATATCTACACATTCCACCGTTACACCGGGAATTCCAGTCTCCCCTACCGCACTCAAGCCCGCCCGTACCCGGCGCGGATCCACCGTTAAGCGATGGACTTTCACACCGGACGCGACGAACCGCCTACGTGCCCTTTACGCCCAATAAATCCG
+
FFFFFFFFFFFFFFFFFFFFFFFFFFFFFFFFFFFFFFF:FFFFFFFFFFFFFFFFFFFFFFFFFFFFFFFFFFFFFFFFFFFFFF:FFFFFFFFFFFFFFFFFFFFFFFFFFFFF:FFFFFFFFFF:FFFF:FF:FFFFF,FFFFFFFFFFFFFFFF:FFFFFFFFFF,FFFFF:FFFFFFFFFFF:FFFFF:::FFFFFFFFFFFFF:,FFFF,FFFFFFF,FF,,F:FFFFFFF,FFFFFF:FFFF:,
@A00769:42:HV3CFDRXX:1:2101:29884:24909 2:N:0:TCCTGGTTGT+TGCCGGTCAG
GGACTACCAGGGTTTCTAATCCTGTTTGCTCCCCACGCTTTCGCACCTGAGCGTCAGTCTTCGTCCAGGGGGCCGCCTTCGCCACCGGTATTCCTCCAGATCTCTACGCATTTCACCGCTACACCTGGAATTCTACCCCCCTCTACGAGACTCTAGCTTGCCAGTTTCAAATGCAGTTCCCAGGTTGAGCCCGGGGATTTCACATCTGACTTAACAAACCGCCTGCGTGCGCTTTACGCCCAGTAATTCCG
+
FFFFFFFFFFFFFFFFFFFFFFFFFFFFFFFFFFFFFFFFFFFFFFFFFFFFFFFFFFFFFFFFFFFFFFFFFFFFFFFFFFFFFFFFFFFFFFFFF:FFFFFFFFFFFFFFFFFFFFFFFF:FFFFFFFFFFFFFFFFFFFFFFFFFFFFFFFFFFFFFFFFFFFFFFFFFFFFFFFFFFFFFFFFFFFFFFFFFFFFFFFFFFFFFFFFFFFFFFFFFFF:FFFFFFFFFFFFFFFFFFFFFFFFFFF,
@A00769:42:HV3CFDRXX:1:2101:4833:24987 2:N:0:TCCTGGTTGT+TGCCGGTCAG
GGGGGGGGGGGGGGGGGTATAGAGGTTTTTTACCAAGCGTTAGGGGATAAGCGGCCGTCATGGGTTGGGAGGCCGCCAGGGCCAAAGGGGGTGATAGGGGGTTAAAAAAAAATAAACGCTAAAACACCCAATACCCCTGCCGCAAACAGACAAAAACCCCCCCCAAAAAACCGCCAAAAAAAATGTTGTACACAAAAAATAACACAAGACAAAAAAATCCGACAACCACACCCAAAAAAACAAAAAAAAA
+
FF:,,,:,FFFF:,,:,,,,,:,,,,F,,,,,,,,,,,,,,,,,:,,,F,,,,,,,,,,,,,:,::,,,:,:,,,,:,,,,,,,,F,,F:F,,,,,,,:,,,,,,,,,,,,,F,::,,,,,,::,F,,,,,,,,,,F,,,:,,::F,F,F,,:,:FF,,FFF::,,,::F,,,,,FFF:::,,,,F:,:,:F,,,,,:,,,,,,,:,,,,F,:FF,,,,,,:F,,,,,,:F,,,,:F,:FF,F:FFFFF:
@A00769:42:HV3CFDRXX:1:2101:3287:25066 2:N:0:TCCTGGTTGT+TGCCGGTCAG
GGACTACGGGGGTTTCTAATCCTGTTTGCTCCCCACGCTTTCGTGCATGAGGGTCAGTGTTATCCCAGGGGGCTGCCTTCGCCATCGGTATTCCTCCACATCTCTACGCATTTCACTGCTACACGTGGAATTCTACCCCCCTCTGACACACTCTAGCCGTGCAGTCACCAATGCAATTCCCAGGTTAAGCCCGGGGATTTCACATCGGTCTTGCACAACCGCCTGCGCACGCTTTACGCCCAGTAATTCCG
+
FFFFFFFFFFFFFFFFF:FFFFFFFF:FFFFFFFFF::FFFFF::FF:F,FFFF:FFF:FF:FFFFF:FFFFFFFF,F,FFFFFFFFF:FF,F,FFFFFFFF,FFFFF:FFFFFFFFFF:FF,:FFF,:FFFFF,FFFFF:FFFFFFFFFF:FFF,FFFFFFF:FFFFFFFF:FFFF,FFFFFFFFFF:FFFFF:,FFFFFFFF,FF,:FFF:FFFFFFF:FFF,FFF,F:F,F,FFFFFFF,,FFF,FF,
@A00769:42:HV3CFDRXX:1:2101:4291:25081 2:N:0:TCCTGGTTGT+TGCCGGTCAG
GGACTACGGGGGTTTCTAATCCTATTTGCTCCCCACGCTTTCGTGCCTGAGCGTCAGTTTCAGTCCAGGCGGCCGCCTTCGCCACTGGTGTTCTTCCATATCTCTACGCATTTTACCGCTACACATGGAGTTCCGCCGCCCTCTCCTGTACTCAAGTTCTCCAGTCTCATCAGCCAACAGAAGTTAAGCTTCTGCCTTTCACTCATGACTTGAAGAACCGCCTGCTCACCCTTTACGCCCAATCATTCCGG
+
FFFFFFFFFFFFFFFFFFFFFFFFFFFFFFFFFFFFFFFFFFFFFFFFFFFFFFFFFFFFFFFFFFFFFFFFFFFFFFFFFFFFFFFFFFFFFFFF:FFFFFFFFFFFFFFFFFFFFFFFFFFFFFFFFFFFFFFFFFFFFFFFFFFFFFFFFFFFFFFFFFFFFFFFFFFFFFF:FFFFF:FFFFFFFFFFFF:FFFFFFFFFFFFFFFFF::FF:FF:F,F::FFFFFFFFFFFFFFFFFFF::FF,F,
@A00769:42:HV3CFDRXX:1:2101:25201:25160 2:N:0:TCCTGGTTGT+TGCCGGTCAG
GGACTACAAGGGTTTCTAATCCTGTTTGCTACCCACACTTTCGAGCCTCAACGTCAGTTACAGTCCAGAAAGCCGCCTTCGCCACTGGTGTTCTTCCATATATCTACGCATTTCACCGCTACACATGGAGTTCCACTTTCCTCTACTGCACTCAAGTCATCCAGTTTCCAAAGCAATTCCTCAGTTGAGCTGAGGGCTTTCACTTCAGACTTAAATAACCGTCTGCGCTCGCTTTACGCCCAATAAATCCG
+
FFFFFFFFFFFFFFFFFFFFFFFFFFFFFFFFFFFFFFFFFFFFFFFFFFFFFFFFFFFFFFFFFFFFFFFFFFFFFFFFFFFFFFFFFFFFFFFFFF:FFFFFFFFFFFFFFFFFFFFFFFFFFFFFFFFFFFFFFFFFFFFFFFFFFFFFFF:F:FFFFFFFFFFFFFFF:FFFFFFFFFFFFFFFFFFFFFFFFFFFFFFFFFFFFFFF:FFFFFFFF,FFFFFFFFFFFFFFFFFFFF,:FFFFFFF
@A00769:42:HV3CFDRXX:1:2101:10746:25207 2:N:0:TCCTGGTTGT+TGCCGGTCAG
GGACTACTGGGGTTTCTAATACACATCTCCTTACCGCGGCTGCTGACAC
+
FFFFFFFFFFFFFFFFFFFFFFFFFFFFFFFFFFFFFFFFFFFFFFFFF
@A00769:42:HV3CFDRXX:1:2101:30969:25222 2:N:0:TCCTGGTTGT+TGCCGGTCAG
GGACTACCAGGGTATCTAATCCTGTTTGCTACCCACACTTTCGAGCCTCAACGTCAGTTACAGTCCAGAAAGCCGCCTTCGCCACTGGTGTTCTTCCATATATCTACGCATTTCACCGCTACACATGGAGTTCCACTTTCCTCTACTGCACTCAAGTCATCCAGTTTCCAAAGCAATTCCTCAGTTGAGCTGAGGGCTTTCACTTCAGACTTAAATAACCGTCTGCGCTCGCTTTACGCCCAATAAATCCG
+
FFFFFFFFFFFFFFFFFFFFFFFFFFFFFFFFFFFFFFFFFFFFFFFFFFFFFFFFFFFFFFFFFFFFFFFFFFFFFFFFFFFFFFFFFFFFFF:FFFFFFFFFFFFFFFFFFFFFFFFFFFFFFFFF::FFFFFFFFFFF,FFFFFFFFFFFFFFFFFFFF:FFFFFFF,FFFF:FFFFFFFFFFFFFF::FFF:FFFFFFFFFFFFFFFF:FFFFFFF:,F:FFFF:FFFFFFFFFFFFFF::F::F:F
@A00769:42:HV3CFDRXX:1:2101:31530:25285 2:N:0:TCCTGGTTGT+TGCCGGTCAG
GGACTACGAGGGTATCTAATCCTGTTTGATACCCACGCTTTCGTGCATCAGCGTCAATCGCGGATTCGTGAGATGCCTTCGCAATCGGTGTTCTGTGTGATATCTATGCATTTCACCGCTACACCACACATTCCTCCCACGGCATCCGCATTCCAGCAAGGCAGTATCAATGGCACTTCACCCCGTTGAGCGGGGGCATTTCACCGCTGACTTACCTCACAGCCTACGCACCCTTTAAACCCAATAAATC
+
FFFFFFFFFFFF,,FF::FFFFFFFFFFFFFFFFFFFFFFFFFFFFFFFFFFF,FF:FFFFFF,FFFFFFFFFFFFFFFFFFFFFFFFFFFFFFFFFFFFFFFF:FFFFFFF:FFFFFFFFFFFFFFFF:FFFFFFFFFFFFFFFFFFFFFFFFFFF:,FFFFFF:FFF:FFFFFFFFFFFFFFF,FFFFFFFFFFFFFFFFFFFFFF,FFFFFFFFFFFFF:FF,FFFFFFFFFFFFFFF:F,F,FFFF
@A00769:42:HV3CFDRXX:1:2101:3161:25316 2:N:0:TCCTGGTTGT+TGCCGGTCAG
GGACTACAAGGGTATCTAATCCTGTTTGCTACCCACACTTTCGAGCCTCAACGTCAGTTACAGTCCAGAAAGCCGCCTTCGCCACTGGTGTTCTTCCATATATCTACGCATTTCACCGCTACACATGGAGTTCCACTTTCCTCTACTGCACTCAAGTCATCCAGTTTCCAAAGCAATTCCTCAGTTGAGCTGAGGGCTTTCACTTCAGACTTAAATAACCGTCTGCGCTCGCTTTACGCCCAATAAATCCG
+
FFFFFFFFFFFFFFFFFFFFFFFFFFFFFFFFFFFFFFFFFFFFFFFFFFFFFFFFFFFFFFFFFFFFFFFFFFFFFFFFFFFFFFFFFFFFFFFFFFFFFFFFFFFFFFFFFFFFFFFFFFFFFFFFFFFFFFFFF:FFFFFFFFFFFFFFFFFFFFFFFFFFFFFFFFFF:FFFFFFFFFFFFFFFFFFFFFFFFFFFFFFFFFFFFFFFFFFFFFFF::FF::FFFF:FFFFFFFFF:F:FFFFFFFF
@A00769:42:HV3CFDRXX:1:2101:23592:25316 2:N:0:TCCTGGTTGT+TGCCGGTCAG
GGACTACGAGGGTATCTAATCCTGTTTGCTCCCCACGCTTTCGTGCATGAGCGTCAGTATTGGCCCAGGGGGCTGCCTTCGCCATCGGTATTCCTCCACATCTCTACGCATTTCACTGCTGCACGTGGAATTCTAGCACCCGCTGCAATAATCTAGCCCGCCGGTCACAAATGCGGTTCCAGGGGTATGCACGGGGATGTCAGAGAGGGGTGGAGAAGCCGCGAGCGCAGGCTTGGGGCGCAGATAGTGCG
+
::FF:F::FFFF:F:F:FFF:F:FFFF:F::FFFF:FF::,FFFF,FF,FF,,FF,::FFFFF:::F:FFFF,FF:,F,,,:::::FFFF,:,:F:,F,F,:,,:F,F:,::F,F,FF,F,,::,,FF,,,,,,F,:,:,,,:,,F,F::,,,::F,,,F:,,F:,:,,,::F:,,F,,:,,F:,F,,::,,FFF:,F,,:,,F,,:,:,,,F,,,,,,,,,,:,:,,,,,,,,,,,::,,,F,,,,,,,,
@A00769:42:HV3CFDRXX:1:2101:32262:25332 2:N:0:TCCTGGTTGT+TGCCGGTCAG
GGACTACGGGGGTATCTAATCCTGTTTGCTACCCACACTTTCGAGCCTCAACGTCAGTTACAGTCCAGAAAGCCGCCTTCGCCACTGGTGTTCTTCCATATATCTACGCATTTCACCGCTACACATGGAGTTCCACTTTCCTCTACTGCACTCAAGTCATCCAGTTTCCAAAGCAATTCCTCAGTTGAGCTGTGGGCTTTCACTTCAGACTTAAATAACCGTCTGCGCTCGCTTTACGCCCAATAAATCCG
+
FFFFFFFFFFFF:FFFFFFFFFFFFFFFFFFFFFFFFFFFFFFFFFFFFFFFFFFFF:FFF,FFFFFFF:FFFFFFFFFFFFFFFFFFFFFFFFFFFFFFF:FFFFFFF,FFFFFFFFFFFFFFFFFFFFFFFFFFFFFFFFF:FFFFFFFFFFFFFF:FFFFFF:FFFFFFFFF,FFFFFFFFFFFFFFFFFFFFFFFFFFFF:FFFFFFFFF::F:FFFFFFFFFF:FFFFFFFF:FFFF,:FFFFFFF
@A00769:42:HV3CFDRXX:1:2101:22959:25410 2:N:0:TCCTGGTTGT+TGCCGGTCAG
GGACTACGCGGGTTTCTACTCCGGTTCGCTACCCATGCTGTCGAGCCTCAGCGTCAGTGGCAGACCAGAGGGCCGCCGGCGCCACTGGTGTGCGTCCGGGTAGCTACGCATTCCGCCGCGACCGAGGGAGTGCCACGCGCCGCCTCGGGACTCACGTTCAACAGGGTCGGAGGCAATGCGGCGGCGGGGCGGGGGGCGTGCGCGGCGGACGTGGTGGGCCGGCGGCGGGCGGGGGGGGCCAGGGGGTGCGG
+
FFFF,:FFFFFFF,:,,,,,FF,FF,:F::,,,F,,F::,:FFFFF,,:,F,F,,,F,,,,FFF,,,FFF,F,:F:,F,,F:,,:,F:,F,,,,,,F,:,,:,,,,:F,,:,F:,,FF,F,,,F,,FF,F:,,,F,,,,,,,,F::,F,F,,::,F,F,:,:,F,F,,,F,:F,,,,,,,::F,,,F,F,,,,,FF:,,:,,,,,,:F,,,,,F,::,,,,,:F,F,,,,,,,FF,,,,,,,,:,,,,,,,
@A00769:42:HV3CFDRXX:1:2101:27995:25426 2:N:0:TCCTGGTTGT+TGCCGGTCAG
GGACTACTAGGGTTTCTAATCCTGTTTGCTCCCCACGCTTTCGTGCATGAGCGTCAGTGTTATCCCAGGGGGCTGCCTTCGCCATCGGTATTCCTCCACATCTCTACGCATTTCACTGCTACACGTGGAATTCTACCCCCCTCTGACACACTCTAGCCGTGCAGTCACCAATGCAATTCCCAGGTTAAGCCCGGGGATTTCACATCGGTCTTGCACAACCGCCTGCGCACGCTTTACGCCCAGTAATTCCG
+
FFFFFFFFFFFFFFFFFFFFFFFFFFFFFFFFFFFFFFFFFFFFFFFFFFFFFFFFFFFFFFFFFFFFFFFFFFFFFFFFFFFFFFFFFFFFFFFFFFFFFFFFF:FFFFFFFFFFFFFFFFFFFFFFFFFFFFFFFFFFFFFFFFFFFFFFFFFFFFFFFFFFFFFFFFFFFFFF:FFFFFFFFFFFFFFFFFFFFFFFF:FFFFFFFFFFFFFFFFFF:FFF,FFFFFFFFFF:F,FFFF,F:F:F:F,
@A00769:42:HV3CFDRXX:1:2101:10917:25441 2:N:0:TCCTGGTTGT+TGCCGGTCAG
GGACTACAGGGGTTTCTAATCCTGTTCGCTCCCCACGCTTTCGCTCCTCAGCGTCAGTAACGGCCCAGAGACCTGCCTTCGCCATTGGTGTTCTTCCCGATATCTACACATTCCACCGTTACACCGGGACTTCCAGTCTCCCCTACCGCACTCAAGCCCGCCCGTCCCCGGCGCGGATCCACCGTTAAGCGATGGACTTTCACACCGGACGCGACGAACCGCCTACGTGCCCTTTACGCCCAATAAATCCG
+
FFFFF:FFFFFFFFFFFFFFFFFFFFFFFFFFFFFFFFFFFFFFFFFFFFFFFFFFFFFFFFFFFFF:FFFFFFFFF:FFFFFFFFFFFFFFFFFFFFFFFF,FFFFFFFFFFFFFFFF,FFFFFFFFF,FFFFFFFFFFFFFFFFFFFFFFFFF:FFFFFFFFF,FFFFFFFF:FFFFFFFFFFFFFFFFFFF:FFFFFFFFFFFF,FFFFF:F:F,FFFFFF,FFFFFFF:FFFF:FFFFFFF,FFFFF
@A00769:42:HV3CFDRXX:1:2101:24722:25488 2:N:0:TCCTGGTTGT+TGCCGGTCAG
GGACTACAAGGGTTTCTAATCCTGTTTGCTACCCACACTTTCGAGCCTCAACGTCAGTTACAGTCCAGAAAGCCGCCTTCGCCACTGGTGTTCTTCCATATATCTACGCATTTCACCGCTACACATGGAGTTCCACTTTCCTCTACTGCACTCAAGTCATCCAGTTTCCAAAGCAATTCCTCAGTTGAGCTGAGGGCTTTCACTTCAGACTTAAATAACCGTCTGCGCTCGCTTTACGCCCAATAAATCCG
+
FFFF:F:FFFFFFFFFFFFFFFFFFFFFF,:FFFFFFFFFFFFFFFFFFFFFFFFFFFFFFFFFFFF:F:FFFFFFFF:FFFFFFFFFFFFFFFFFFFFFFFFFFFFFFFFFFFFFFFFFFFFF:FFFF:F,FFFFFFFFFFFFFFFFFFFFFFFFFFFFFF,FFFFFFF:FFFFFF,FFFFFF:FFFFFFF:FFFFF:FFFFFFFFFFF,FFFFF::FF,,FFFFFF,F,F,F:FFFFFFFF::FF::FF
@A00769:42:HV3CFDRXX:1:2101:28917:25488 2:N:0:TCCTGGTTGT+TGCCGGTCAG
GGACTACGAGGGTTTCTAATCCTGTTTGCTACCCACACTTTCGAGCCTCAACGTCAGTTACAGTCCAGAAAGCCGCCTTCGCCACTGGTGTTCTTCCATATATCTACGCATTTCACCGCTACACATGGAGTTCCACTTTCCTCTACTGCACTCAAGTCATCCAGTTTCCAAAGCAATTCCTCAGTTGAGCTGAGGGCTTTCACTTCAGACTTAAATAACCGTCTGCGCTCGCTTTACGCCCAATAAATCCG
+
FFFFFFFFFFFFFFFFFFFFFFFFFFFFFFFFFFFFFFFFFFFFFFFFFFFFFFFFFFFFFFFFFFFFFFFFFFFFFFFFFFFFFFFFFFFFFFFFFFFFFFFFFFFFF,FFFFFFFFFFFFFFFFFFFFFFFFFFFFFFFFFF:FFFFFFFFFFFFFFFFFFFFFFFFFFFFFF,F,FFFFFFFFFFFFFFFF:FFFFFFFFF:FFFFFFFFFFFF,FF,,FFFFFFFFFFFFFFFFFFFFF:FFFFFF:
@A00769:42:HV3CFDRXX:1:2101:2094:25567 2:N:0:TCCTGGTTGT+TGCCGGTCAG
GGACTACTCGGGTTTCTAATTTACCGCGGCTGCTGACAC
+
FFFFFFFF,FFFFFFFFFFFF:F,::FF:,F:FF,FFF,
@A00769:42:HV3CFDRXX:1:2101:9588:25676 2:N:0:TCCTGGTTGT+TGCCGGTCAG
GGACTACTGGGGTATCTAATCCTGTTTGCTACCCACACTTTCGAGCCTCAACGTCAGTTACAGTCCAGAAAGCCGCCTTCGCCACTGGTGTTCTTCCATATATCTACGCATTTCACCGCTACACATGGAGTTCCACTTTCCTCTACTGCACTCAAGTCATCCAGTTTCCAAAGCAATTCCTCAGTTGAGCTGAGGGCTTTCACTTCAGACTTAAATAACCGTCTGCGCTCGCTTTACGCCCAAGAAATCCG
+
FFFFFFFFFFFFFFFF:FFFFFFFFFFFFFFFFFFFFFFFFFFFFFFFFFFFFFFFFFFFFFFFFFFFFFFFFFFFFFFFFFF:FFFFFFFFFFFFF:FFF:FFFFFFFFFFFF,FFFFFFFFFFFFFFFFFFFFFFFFFFFFFFFFFFFFFFFFFFF:FFFFFF:FFFFFFFFFFFFFFFF,F:F:FFFFFFFFFFFFFF:FFFFFFFFFF:,:FFF:F:,F:FF:F:F:FF,FFF:FF,FF,FFFFF::
@A00769:42:HV3CFDRXX:1:2101:12698:25676 2:N:0:TCCTGGTTGT+TGCCGGTCAG
GGACTACAAGGGTTTCTAATCCTGTTTGCTACCCACACTTTCGAGCCTCAACGTCAGTTACAGTCCAGAAAGCCGCCTTCGCCACTGGTGTTCTTCCATATATCTACGCATTTCACCGCTACACATGGAGTTCCACTTTCCTCTACTGCACTCAAGTCATCCAGTTTCCAAAGCAATTCCTCAGTTGAGCTGAGGGCTTTCACTTCAGACTTAAATAACCGACTGCGCTCGCTTTACGCCCAATAAATCCG
+
FFFFFFFFFFFFFFFFFFFFFFFFFFFFFFFFFFFFFFFFFFFFFFFFFFFFFFFFFFFFFFFFFFFFFFFFFFFFFFFFFFFFFFFFFFFFFFFFFFFFFFFFFFFFFFFFFFFFFFFFFFFFFFFFFFFFFFFFFFFFFFFF:FFFFFFFFFFFFFFFFFFFFFFFFFFFFFFFFFF:FFFFFFFFFFFFFF:FFFFFFFFFFFFFFFFFFFFFFFFFF,FF::FFFFFFFFFFF:FFFFFFFFFFFF:
@A00769:42:HV3CFDRXX:1:2101:22553:25739 2:N:0:TCCTGGTTGT+TGCCGGTCAG
GGACTACTGGGGTTTCTAATCCTGTTTGCTACCCACACTTTCGAGCCTCAACGTCAGTTGCAGTCCAGAAAGCCGCCTTCGCCACTGGTGTTCTTCCATATATCTACGCATTTCACCGCTACACATGGAGTTCCACTTTCCTCTACTGCACTCAAGTCATCCAGTTTCCAAAGCAATTCCTCAGTTATGATGAGGGCTTTCACATCAGAATGAAATAAGCGAATGCGCTCGATTGAGGACGAATAGTACCG
+
FFFF::FFFFFFFF::FFF,FFF,,FF:FFFF:FFFFFF:,,FFFF::FFFFFF:FFFFF:FFFF,F:FFF:FFFFF,:FFF:::,FFF,:::,,::FFF:FFF,F:F:FF::,F,:,,,F:F:F,:,FF,F,FF:,,,:F,:,FF:F,:,,,FFF,:F:,FF:FF,,,F:FFF:F,,,,,FF,,,,,:,,,,F:,,,:,:F,,FFFF,,F,F,,,:,,,,,,,,,,,F,,,,,,,,,:,,,,,,,,,,,,
@A00769:42:HV3CFDRXX:1:2101:28375:25739 2:N:0:TCCTGGTTGT+TGCCGGTCAG
GGACTACGGGGGTATCTAATCCTGTTTGCTACCCACACTTTCGAGCCTCAACGTCAGTTACAGTCCAGAAAGCCGCCTTCGCCACTGGTGTTCTTCCATATATCTACGCATTTCACCGCTACACATGGAGTTCCACTTTCCTCTACTGCACTCAAGTCATCCAGTTTCCAAAGCAATTCCTCAGTTGAGCTGAGGGCTTTCACTTCAGACTTAAATAACCGTCTGCGCTCGCTTTACGCCCAATAAATCCG
+
FFFFFFFFFFFFFFFFFFFFFFFFFFFFFFFFFFFFFFFFFFFFFFFFFFFFFFFFFFFFFFFFFFFFFFFFFFFFFFFFFFFFFFFFFFFFFFFFFFFFFFFFFFFFFFFFFFFFFFFFFFFFFFFFFFFFFFFFFFFFFFFFFFFFFFFFFFFFFFFFFFFFFFFFFFFFFFF:FFFFFFFFFFFFFFFFFFFFFFFFFFFFFFFFFFFFF,FFF:FF::FFFFFFFF,FFFFFF,FFFF,:FFFFFFF
@A00769:42:HV3CFDRXX:1:2101:6370:25770 2:N:0:TCCTGGTTGT+TGCCGGTCAG
GGACTACGGGGGTTTCTAATCCTGTTTGCTACCCACACTTTCGAGCCTCAACGTCAGTTACAGTCCAGAAAGCCGCCTTCGCCACTGGTGTTCTTCCATATATCTACGCATTTCACCGCTACACATGGAGTTCCACTTTCCTCTACTGCACTCAAGTCATCCAGTTTCCAAAGCAATTCCTCAGTTGAGCTGAGGGCTTTCACTTCAGACTTAAATAACCGTCTGCGCTCGCTTTACGCCCAATAAATCCG
+
FFFFFFFFFFFFFFFFFFFFFFFFFFFFFFFFFFFFFFFFFFFFFFFFFFFFFFFFFFFFFFFFFFFFFFFFFFFFFFFFFFFFFFFFFFFFFFFFFFFFFFFFFFFFFFFFFF:FFFFFFFFFFFFFFFFFFFFFFFFFFFFFFFFFF:FFFFFFFFFFFFFFFFFFF:FFFFF:FFFFFFFFFFFFFFFFFFFFFFFFFFFFFFFFFFFFFFFFFFFFF,F:FFFFFF:FFFFFF,FFFFF:FFFFF:F
@A00769:42:HV3CFDRXX:1:2101:22480:25770 2:N:0:TCCTGGTTGT+TGCCGGTCAG
GGACTACTGGGGTTTCTAATCCTGTTTGCTACCCACACTTTCGAGCCTCAACGTCAGTTGCAGTCCAGAAAGCCGCCTTCGCCACTGGTGTTCTTCCATATATCTACGCATTTCACCGCTACACATGGAGTTCCACTTTCCTCTACTGCACTCAAGTCATCCAGTTTCCAAAGCAATTCCTCAGTTGAGCTGAGGGCTTTCACTTCAGACTTAAATAACCGTCTGCGCTCGCTTTACGCCCAAAAAATCCG
+
FFFFFFFFFFFFF,:F::FFF:FFFFFFFF:FFFFFFFFFFFFFFFF:FFFFFFFF:FFFFFFFFFF:FFFFFFFFFF:FFFF:FFFF,FFFFFFFFFFFFF:FFFFFFF,:FFF:F:FFFFFFFFF:,F:FFFFFF,FFFFF:FFFFFFFFFFFF:FF,FF:,:FFFFFFF,FFF,:FFFFFFFF:FF,F:F,,FFF:FFFFF,FF,F,,FF,:FFFFFF,FF,FFFFFFFFFFFF:FF,:F,FFF:FFF
@A00769:42:HV3CFDRXX:1:2101:3323:25848 2:N:0:TCCTGGTTGT+TGCCGGTCAG
GGACTACCAGGGTATCTAATCCTGTTTGCTCCCCACGCTTTCGCACCTGAGCGTCAGTATACGTACAGGGGGCCGCCTTCGCCACCGGTATTCCTCCAGATCTCTACGCATTACACCGCTACACCTGGAATTCTACCCCCCTCTACGAGACTCTAGCTTGCCAGTTTCAAATGCAGTTACCAGGTTGAGCACGGGGATTTCACATCTGACTTAACAAACCGCCTGCGTGCGCTTTACGCCCAGTAATTCCG
+
:FFF,FFFF:F:FF:F,F,:FFF,,F:,FF,FF:FF,FF,FFFFFF:F,F,:FFFFF:,F,FFF,:F,FFFF,FFFF:FF,FFFFF,FFF,:F:F,FFFFFFFFFF,,FFFF,FFFFFF,F:FF,:,,F:FF:,FFFF::FFF:FFFFF,FFFFF,F:FFFFFFF,FF:FF:FFF:,F,FFFF,F:FFFF,::,:,:FFFF:,FFFFFF,F,F,FFFFFFF:,FFF,FF,:FF,FFF,FFFF:FF:,FFF,
@A00769:42:HV3CFDRXX:1:2101:10682:25880 2:N:0:TCCTGGTTGT+TGCCGGTCAG
GGACTACACGGGTTTCTAATCCTGTTTGCTCCCCACGCTTTCGAGCCTCAGTGTCAGTTACAGGCCAGAGAGCCGCTTTCGCCACCGGTGTTCCTCCATATATCTACGCATTTCACCGCTACACATGGAATTCCACTCTCCTCTCCTGCACTCAGGTCTACCAGTTTCCAATGCATACGATGGTTGAGCCACTGCCTTTTACACCAGACTTAATAAACCACCTGCGCTCGCTTTACGCCCAATAAATCCGG
+
FFFFFFFFFFFFFFFFFFFFFFFFFFFFFFFFFFFFFFFFFFFFFFFFFFFFFFFFFFFFFFFFFFFFFFFFFFFFFFFFFFFFFFFFFFFFFFFFFFFFFFFFFFFFFFFFFFFFFFFFFFFFFFFFFFFFFFFFFFFFFFFFFFFFFFFFFFFFFFFFFFFFFFFFFFFFFFFFFFFFFFFFFFFFFFFFFFFFFFFFFFFFFFFFFFFFFFF:FFF:F,FF,FFFFFFF:F:FFFFFFF,FFFFFFF,
@A00769:42:HV3CFDRXX:1:2101:9462:25958 2:N:0:TCCTGGTTGT+TGCCGGTCAG
GGGCTACACGGGGATATAATACTATTTTATACCCAAACAATAGAACCTAAAACACAAATAAAAAAAAAAAAAACCCCATAACCACAGGTGTTATTACATATAAATAAAAAAAAAAACACAACACAAAGAAATACAAATTAAAAAAAAACACAAAAAACAAAAACAATAAAAAAAAAAAACAAAATATAACATAAATCAATAACTTAAGAAAAAAAAAAAAAAAAGCTCAACATATAAAACCAATAAATAA
+
F::,,,,F:,FF,:F,,:F::F,,:FF,,,,,,FF,F,FF,F,F,,,,,FF,,,:F:F:F:F,:F,FFFFF,,,,F:F,,,,F:,F,,F:FFF::F,F,F,:FF,F::,F,,,FF:,,,:F,F,F,F,F,,FF,F,F,,F:,:,F:::FF,,FFFF,,FF,,FF:,,,FFF::,F:F,F,F,FF,,FFF,,,F,,,,:,FFF,,,,F,FF:,::F,,FF,,,:,,:,,,:,,,,FF:F:,,,F,:FF,,,
@A00769:42:HV3CFDRXX:1:2101:27398:26115 2:N:0:TCCTGGTTGT+TGCCGGTCAG
GGACTACGGGGGTATCTAATCCTGTTTGCTCCCCACGCTTTCGAGCCTCAGCGTCAGTTATCGTCCAGTAAGCCGCCTTCGCCACTGGTGTTCCTCCATATCTCTACGCATTTCACCGCTACACATGGAATTCCACTTCCCTCTTCTGCACTCAAGTCAACCAGTTTCCAATGACCCTCCACGGTTAAGCCGTGGGCTTTCACATCAGACTTAATTAACCACCTGCGCGCTCTTTACGCCCAATAATTCCG
+
FFFFFFFFFFFFFFFFFFFFFFFFFFFFFFFFFFFFFFFFFFFFFFFFF:FFFFFFFFFFFFFFFFFFFFFFFFFFFFFFF:FFFFFFFFFFFFFFFFF,FFFFFF:FFFFFFFFFFFFFFFFFFFFFFFF:FFF:FFFFFFFFFFFFFFFFFFFF:FFFFFFFFFFFFFFFFFFFFFFFFFFFFFFF:F,FFFFFFFFFFFF,FF:FF:FFFFFF:F::F,FFFFF:FFF,F,FF:FFF,FFF:F:,FFF
@A00769:42:HV3CFDRXX:1:2101:20166:26177 2:N:0:TCCTGGTTGT+TGCCGGTCAG
GGACTACGGGGGTATCTAATCCTGTTTGCTACCCACACTTTCGAGCCTCAACGTCAGTTACAGTCCAGAAAGCCGCCTTCGCCACTGGTGTTCTTCCATATATCTACGCATTTCACCGCTACACATGGAGTTCCACTTTCCTCTACTGCACTCAAGTCATCCAGTTTCCAAAGCAATTCCTCAGTTGAGCTGAGGGCTTTCACTTCAGACTTAAATAACCGACTGCGCTCGCTTTACGCCCAATAAATCCG
+
FFFFFFF:FFFF,FFFFFFFFFFFFFFFFF:FFFFFFFFFFFF:FFFFFFFFFFFFFFFFFFF:FFFFFFFFFFFFFFFFFFFFFFFFFFFFFFFFFFFFFFFFFFFFFFFFFFFFFFFFFFFFFFFFFFFFFFFFFFFFFFFFFFFFFFFFFFFFFF:F:FFFFFFFFFFF::FF:,:F,FFFFF,FFFFFFFFFFFFF::F,FFFFFFFFFF:,FF:F,:F::F,FFFFFF:FFFFFFFFF:FF::FF:
@A00769:42:HV3CFDRXX:1:2101:29740:26193 2:N:0:TCCTGGTTGT+TGCCGGTCAG
GGACTACGGGGGTTTCTAATCCTGTTTGCTACCCACACTTTCGAGCCTCAACGTCAGTTACAGTCCAGAAAGCCGCCTTCGCCACTGGTGTTCTTCCATATATCTACGCATTTCACCGCTACACATGGAGTTCCACTTTCCTCTACTGCACTCAAGTCATCCAGTTTCCAAAGCAATTCCTCAGTTGAGCTGAGGGCTTTCACTTCAGACTTAAATAACCGTCTGCGCTCGCTTTACGCCCAATAAATCCG
+
FFFFFFFFFFFFFFFFFFFFFFFFFFFFFFFFFFFFFFFFFFFFFFFFFFFFFFF:FFFFFF:FFFFFFFFFFFFFFFFFFFFFFFFFFFFFFFFFFFF:F,FFFFFFFFFFFFFFFFFFFFFFFFFFF::FFFFF:FFFFFFFFFFFFFFFFFF:FFFFFFFFFFFFFFFFFFFFFFFFFFFFFFFFFFFFFF:FFFFFFFFFFFFFFFFFFFF:FFFFF,::FF:FFF,FFFFFF,FFFFFFFF,FF,F
@A00769:42:HV3CFDRXX:1:2101:27606:26287 2:N:0:TCCTGGTTGT+TGCCGGTCAG
GGACTACACGGGTTTCTAATCCTGTTTGCTACCCACACTTTCGAGCCTCAACGTCAGTTACAGTCCAGAAAGCCGCCTTCGCCACTGGTGTTCTTCCATATATCTACGCATTTCACCGCTACACATGGAGTTCCACTTTCCTCTACTGCACTCAAGTCATCCAGTTTCCAAAGCAATTCCTCAGTTGAGCTGAGGGCTTTCACTTCAGACTTAAATAACCGTCTGCGCTCGCTTTACGCCCAATAAATCCG
+
FFFFFFFFFFFFFFFFFFFFFFFFFFFFFFFFFFFFFFFFFFFFFFFFFFFFFFFFFFFFFFFFFFFFFFFFFFFFFFFFFFFFFFFFFFFFFFFFFFFFFFFFFFFFFFFFFFFFFFFFFFFFFFFFFFFFFFFFFFFFFFFFFFFFFFFFFFFFFFFFFFF,FFFFFFFF:FFFFFFFFF::FFFF:FFF,FFFFFFFFFFFFFFFFFFFFF,:F:FF,,FFFFF,FF:FFFFF:FFFFF:FFFFFF,F
@A00769:42:HV3CFDRXX:1:2101:31729:26287 2:N:0:TCCTGGTTGT+TGCCGGTCAG
GGACTACGGGGGTATCTAATACAGCAGGAAATACTCAAGACAGCTTCATTACCGCGGCTGCTGACAC
+
FFFFFFFFFFFFF:FFF:FFFFFFFFFFFFFFFFFFFFFFF,FFFFFFFF,FFFFFFFFFFFFFFFF
@A00769:42:HV3CFDRXX:1:2101:14326:26303 2:N:0:TCCTGGTTGT+TGCCGGTCAG
GGACTACGAGGGTATCTAATCCTGTTTGCTACCCACACTTTCGAGCCTCAACGGCAGTTACAGTCCAGAAAGCTGCCTGCGCCGCTGGTGTGCTGCCTGAGATCTAGGCAGTTCGCCGCTACACATGGAGTGCCGGGTGCCTCTCGTGCACGCAAGGCAGCGAGTTTCCACAGGGAGGCCGCTGGTGGGCGGAGGGCTGTCTCGGCAGACGTAGAGCACCGGCTGCGCGCGCGTGGCGCCCGATAAAGCCG
+
FFFF,FFFF:FFF,F:FFF:FFFFFFFF,::FFFFF:F:FFFFFF,FFFFFFF,FFF:,FFFF:,FF:FF,FFFF,:,,F::F,,FFF,F,,FF,,FF,,,:,:F,,FF,,F,,,,F::FFF:F:,,F,F,,:,,,:FF,F:,,,,::F,,FF:,F::,F,,,:,,:,,,,,F:,,,,,:,,,::,F,:F,:,FFF,,:,,F,F:,,F,,:,,,:F,F,::,:,,:F,F,:,F:F,,::,:,F,,,,,,,F
@A00769:42:HV3CFDRXX:1:2101:14344:26303 2:N:0:TCCTGGTTGT+TGCCGGTCAG
GGACTACGAGGGTATCTAATCCTGTTTGCTACCCACACTTTCGAGCCTCAACGTCAGTTACAGTCCAGAAAGCTGCCTTCGCCACTGGTGTTCTTCCATATATCTACGCATTTCACCGCTACACATGGAGTTCCACTTTCCTCTACTGCACTCAAGTCATCCAGTTTCCAAAGCAATTCCTCAGTTGAGCTGAGGGCTTTCACTTCAGACTTAAATAACCGTCTGCGCTCGCTTTACGCCCAATAAATCCG
+
FFFFFFFF:FFFFFFFFFFFFFFFFFFFFFFFFFFFFFFFFFFFFF:FFFFFFFFFFFFFFFFFFFFFFFFFFFFFFFFFFFFFFFFFFFFFFFFFFFFFFFFFFFFFFFFFFFFFFFFFFFFFFFFFFFFF,FFFFFFFFFFFFFFFFFFFFFFFFFFFFFFFFFFFFFFFFFFFFFFFFFFFFFFFFFF:FFFFFF,FFFFFFFF:F:FFFF:FFFFFFFFF,,FFFF,FFFFFF,FFFFFFF:FFF:F
@A00769:42:HV3CFDRXX:1:2101:11930:26475 2:N:0:TCCTGGTTGT+TGCCGGTCAG
GGACTACGGGGGTTTCTAATCCTGTTTGCTCCCCACGCTTTCGTGCATGAGCGTCAGTATTGGCCCAGGGGGCTGCCTTCGCCATCGGTATTCCTCCACATCTCTACGCATTTCACTGCTACACGTGGAATTCTACCCCCCTCTGCCATACTCTAGCCCGCCAGTCACAAATGCAGTTCCCAGGTTAAGCCCGGGGATGTCACAGCTGTCTTCGCGGACCGCCTGCGCACGCTTGACGCCCAGTAATTCCG
+
FFFFFFFFFFFFFFFFFFFFFFFFFFFFFFFFFFFFFFFFFFFF:FFFFFFFFFFFFFFFFFFFFFFFFFFFFFFFFF,FFFFFFFF,FF:FFFFFFFFFFFFFFF:FFF,FFFFFFFFF:FFFFFFFFF:FFFFF:FFFFFFFFFFF:FF:FFFFFFFFF::FFFFFFFFFFFFFF::,:F:F,FFF:FFFFFF:FF:FFF:F,F,F:FF:,FF::,:FFFFFFF:F,F,:FF,:FFF:F::F,,,,FF:
@A00769:42:HV3CFDRXX:1:2101:14724:26490 2:N:0:TCCTTGTTGT+TGCCGGTCAG
GGACTACCCGGGTATCTAATCCTATTTGCTCCCCACGCTTTCGTGCCTCAGCGTCAGTAACAGTCCAGGCGGCCGCCTTCGCCACTGGTGTTCTTCCATATCTCCACGCATTTTACCGCTACACATGGAGTTCCGCCGCCCTCTCCTGTACTCAAGTTCTCCAGTCTCATCAGCCAACAGAAGTTAAGCTTCTGCCTTTCACTCATGACTTGAAGAACCGCCTGATCACCCTTTACGCCCAATCATTACGG
+
FF,FFFFFFFFFFFFFFFFFFFFFFFFFFFFFFFFFFFFFFFF,FFFFFFFFF:F:FFFFFFFFFFFF:FFFFFFFF:FFFFFFFFFFFF:FFFFFFF:F:FFFFFFFFFFFF,FFFFFFFFFFFFFFFFFFFFFF:FFFFFFFFF:F,FFFF:FFFFFFFFFFF,FFFFFFFFFFFFFFFFFF:FFF::,FFFFFFFF:F,:FF,,FF:FFFFFF::FFF:F,,FFFFFF:FFF:FFFF,,:,:F,,F,,
@A00769:42:HV3CFDRXX:1:2101:17544:26490 2:N:0:TCCTGGTTGT+TGCCGGTCAG
GGACTACCAGGGTATCTAATCCTGTTTGCTCCCCACGCTTTCGTGCATGAGCGTCAGTGTTATCCCAGGGGGCTGCCTTCGCCATCGGTATTCCTCCACATCTCTACGCATTTCACTGCTACACGTGGAATTCTACCCCCCTCTGACACACTCTAGCCGTGCAGTCACCAATGCAATTCCCAGGTTAAGCCCGGGGATTTCACATCGGTCTTGCACACCCGCCTGCGCACGCTTTACGCCCAGTAATTCCG
+
FFFFFFFFFFFFFFFFFFFFFFFFFFFFFFFFFFFFFFFFFFFFFFFFFFFFFFFFFFFFFFFFFFFFFFFFFFFFFFFFFFFFFFFFFFFFFFFFFFFFFFFFFFFFFFFFFFFFFFFFFFFFFFFFFFFFFFFFFFFFFFFFFFFFFFFFFFFFFFFFFFFFFFFFF:FFFFF,F:FFFFFFFFFF:FFFFFFFFFFFFFFFFFF:FFFFFFFF:,FF:FFFFFFFFFFFFFFFF:FFFFF,FFF:FF,
@A00769:42:HV3CFDRXX:1:2101:25048:26553 2:N:0:TCCTGGTTGT+TGCCGGTCAG
GGACTACCGGGGTTTCTAATCCTGTTTGCTCCCCACGCTTTCGTGCATGAGCGTCAGTATTGGCCCAGGGGGCTGCCTTCGCCATCGGTATTCCTCCACATCTCTACGCATTTCACTGCTACACGTGGAATTCTACCCCCCTCTGCCATACTCTAGCCCGCCAGTCACAAATGCAGTTCCCAGGTTAAGCCCGGGGATTTCACATCTGTCTTAGCGGACCGCCTGCGCACGCTTTACGCCCAGTAATTCCG
+
FFFFFFFFFFFFFFFFFFFFFFFFFFFFFFFFFFFFFFF,FFFFFFFFFFFFFFFFFFFFFFFFFFFFFFFFFFFFFFFFFFFFFFFFFFFFFFFFFFFFFFFFFF:FFFFFFFFFFFF:FFFFFFFFFFFFFFFFFFFFFFFFFFFFFFFFFFFFFFFFFFFFFFFFF:FFFFFFFFFFFFFFFFFFFFFFFFFF:FFFFFFFFF:FFFFFFFFFFFFFFFFF:FFFFFFFFFFFFFFFF::FF,FFFF:
@A00769:42:HV3CFDRXX:1:2101:28610:26553 2:N:0:TCCTGGTTGT+TGCCGGTCAG
GGACTACTAGGGTATCTAATCCTGTTTGCTACCCACACTTTCGAGCCTCAACGTCAGTTACAGTCCAGAAAGCCGCCTTCGCCACTGGTGTTCTTCCATATATCTACGCATTTCACCGCTACACATGGAGTTCCACTTTCCTCTACTGCACTCAAGTCATCCAGTTTCCAAAGCAATTCCTCAGTTGAGCTGAGGGCTTTCACTTCAGACTTAAATAACCGTCTGCGCTCGCTTTACGCCCAATAAATCCG
+
FFFFFFFFFFFFFFFFFFFFFFFFFFFFFFFFFFFFFFFFFFFFFFFFFFFFFFFFFFFFFFFFFFFFFFFFFFFFFFFFFFFFFFFFFFFFFFFFFFFFFFFFFFFFFFFFFFFFFFFFFFFFFFFFFFFFFFFFFFFFFFFFFFFFFFFFFFFFFFFFFFFFFFFFFFFFFFFFFFFFFFFFFFFFFFFFFF,FFFFFFFFFFFFFFFFFFFFFFFFFF,FFFFFFFFFFFFFFF:FFFF,FFFFF:F,
@A00769:42:HV3CFDRXX:1:2101:7039:26616 2:N:0:TCCTGGTTGT+TGCCGGTCAG
GGACTACGCGGGTTTCTAATACACATCTCCGAGCCTTACCGCGGCTGCTGGCAC
+
[truncated: 90,580,404 more chars]
