# Supplementary material for: Microbiome analysis of Spodoptera frugiperda (Lepidoptera, Noctuidae) larvae exposed to Bacillus thuringiensis (Bt) endotoxins
Source: PeerJ. 2023 Sep 12;11:e15916. doi: 10.7717/peerj.15916 (PMC10503500; doi:10.7717/peerj.15916)
Supplement: Supplemental Information 27 [file peerj-11-15916-s027.gz › peerj-11-15916-s027]

@A00769:42:HV3CFDRXX:1:2101:18602:1016 1:N:0:GAGGTTAGAC+GCAATACATT
GTGTCAGCCGCCGCGGTAATACGTAGGTGGCAAGCGTTGTCCGGATTTATTGGGCGTAAAGCGAGCGCAGGCGGTTTCTTAAGTCTGATGTGAAAGCCCCCGGCTCAACCGGGGAGGGTCATTGGAAACTGGGAGACTTGAGTGCAGAAGAGGAGAGTGGAATTCCATGTGTAGCGGTGAAATGCGTAGATATATGGAGGAACACCAGTGGCGAAGGCGGCTCTCTGGTCTGTAACTGACGCTGAGGCTCG
+
FFFFF:FFFFFFFFFFFF:FFFFFFFFFFFFFFFFFF:FFF,FF,:::F:FFFFFFFFFFFFFFFFFFFF:FFFF:FFFF,FFFF:F,FFFFF,:FF:FFFFFFFFFF,FFFFFFFFFFF,,FFFFFF,,FFFFFFF:FFFFFF::FF,F:FF:F,FFFF,,FF,:::FFFF,FFFFFFF:F:F:F,,FF,F,FFFF,FFFF,:FFF:FFFFF::FFFFF,F::F,FFF:FFF:FFFFFFFF,FFFFF:FF
@A00769:42:HV3CFDRXX:1:2101:31051:1031 1:N:0:GAGGTTAGAC+GCAGTACATT
GTGCCAGCAGCCGCGGTAATACGTAGGTGGCAAGCGTTGTCCGGATTTATTGGGCGTAAAGCGAGCGCAGGCGGTTTCTTAAGTCTGATGTGAAAGCCCCCGGCTCAACCGGGGAGGGTCATTGGAAACTGGGAGACTTGAGTGCAGAAGAGGGGAGTGGAATTCCATGTGTAGCGGTGAAATGCGTAGATATATGGAGGAACACCAGTGGCGAAGGCGGCTCTCTGGTCTGTAACCGACGCTGAGGCTCG
+
FFFFFFFFFFFFFFFFFFFFFFFFFFFFFFFFFFFFFFF::FFFF,FFF:FFFFFFFFFFFFFFFFFFFFFFFFFFFFFFFFFFFFFFFFFFFFFFFFFFFFFFFFFFFFFFFFFFFFFF:F:F:FFF:FFFFFFFFFFFFFFFFFFFFFFFFFFFFFFFFFFFFF:FFFFFFFFFFFFFFFF,FFFFFF:FFFFFFFFFFFFFFFFF:FFFFFFF:FF:FFFFFFFFFFFFFF:::FFFFFFFFFFFFFF
@A00769:42:HV3CFDRXX:1:2101:17101:1047 1:N:0:GAGGTTAGAC+GCAATACATT
GTGTCAGCCGCCGCGGTAATACGTAGGTGGCAAGCGTTGTCCGGATTTATTGGGCGTAAAGCGAGCGCAGGCGGTTTCTTAAGTCTGATGTGAAAGCCCCCGGCTCAACCGGGGAGGGTCATTGGAAACTGGGAGACTTGAGTGCAGAAGAGGAGAGTGGAATTCCATGTGTAGCGGTGAAATGCGTAGATATATGGAGGAACACCAGTGGCGAAGGCGGATCTCTGGTCTGTCACTGACGCTGAGGCTCG
+
F:F,FF,FFFFFFFFFFFFFFFFFFFFFFFFFFFFFFFFFFFFFF:F:FFFFFFFFFFFFFFFFFFFFFFFFFFFFFFFFFFFFFFFF,FFF,FFFFFF:FFFFFFFF:FFFFFFFFFFFFFFFFFFF:::,FFFFFFF,FFF:,FFFF:FFF,,FF:FFFFFF::FFFF:FFFFF:FFFFFFFFFFFFFFFFFFFFFFFF,,FFFFF,:,FFFF:FFF:,F:::F:FF:FFF,:,F,:FFFF,F,FFFFF
@A00769:42:HV3CFDRXX:1:2101:17101:1078 1:N:0:GAGGTTAGAC+GCAATACATT
GTGCCAGCAGCCGCGGTAATACGTAGGTGGCAAGCGTTGTCCGGATTTATTGGGCGTAAAGCGAGCGCAGGCGGTTTCTTAAGTCTGATGTGAAAGCCCCCGGCTCAACCGGGGAGGGTCATTGGAAACTGGGAGACTTGAGTGCAGAAGAGGAGAGTGGAATTCCATGTGTAGCGGTGAAATGCGTAGATATATGGAGGAACACCAGTGGCGAAGGCGGCTCTCTGGTCTGTAACTGACGCTTAGGCTCG
+
FFFFFFFFFFFFFFFFFFF:FFFFFFFFFFFFFFFFFFFFFFFFF,F,FFFFFFFFFFFFFFFFFFFFFFFFFFFFFFFFFFFFFFFFFF:F,FFFFFFFFFFFFFFF,FFFFFFFFFFF::FFF:FF:,FFF:FF,FFFFFFF,FF,,:FFF,F:FFFFF,:FF:FF:FFFF::FFFFFF,FFFFFFFFF:F:FF:FF,F,,FF,FFFFFFFFFFFFF:FFFFFFFFF:FFF:,FF,FFF:F,:FFFFFF
@A00769:42:HV3CFDRXX:1:2101:28727:1141 1:N:0:GAGGTTAGAC+GCAATACATT
GTGTCAGCCGCCGCGGTAATACGTAGGTGGCAAGCGTTGTCCGGATTTATTGGGCGTAAAGCGAGCGCAGGCGGTTTCTTAAGTCTGATGTGAAAGCCCCCGGCTCAACCGGGGAGGGTCATTGGAAACTGGATGACTTGAGTGCAGTAGAGGAAAGGGGAACTCCATGTGTAGCGGTGAAATGCGTAGAGATATGGAAGAACACCCGTGGCGAAGGCGGCTTTCTGGACTGTAGCTGACGTTGAGGCTCG
+
FF:FFFFFFFFFFFFFFFF,FFFFFFFFFFFFFFFFFFFFF:FFFFF:FFFFFFFFFFFFFFFFFFFFFFFFFFFFFFFFF,FF:FFFFFFFFF:FFFFFFFFFF:F,FFFFFF:FFFFFF,FFFFFFF:FF,FFFFFFF:FFF::FF,F:FFF,FF,FF,:FF:FFFF:FFFF:F::F:F,,::F:,F::,,FFFF,,F,,:FF:,F,FFFF,FFFFF:FF:,,:FF,,FF,F,F:F,FFF,F,:F:F,:
@A00769:42:HV3CFDRXX:1:2101:11966:1172 1:N:0:GAGGTTAGAC+GCAATACATT
GTGCCAGCCGCCGCGGTAATACGTATGTTCCAAGCGTTATCCGGATTTATTGGGCGTAAAGCGAGCGCAGACGGTTATTTAAGTCGGAAGTGAAAGCCCTCAGCTCAACTGAGGAATTGCTTTGGAAACTGGATGACTTGAGTGCAGTAGAGGAAAGTGGAACTCCGTGTGTAGCGGTGAAATGCGGAGAGATATGGAGGAAGTCCCGTGGCGAAGGCGGCTCTCTGGGCTGGAAGTGAGGCTGTGGGT
+
FFF,FFF,FFFFFFFFFFFFFFFFFFFF:F:,:FFF:F,:F:FFFFFFF:FFFFFF:,,FF:FFFFFFFFF,FF::F,FFFF,FF,F:FFFFFF,FFFFFF,FFFF:,:FF,FFF,FFF,F,FFFFF:FFFFF,FFFFFFFFFFFFFF,FFF:::FFFFF,:F:F:,FFFFF,FFFF,F:F,,,,,,,F:F,:F:FF,FF,,,,F,,:FFF,F,FFF,FF,F,:F:F,,,FF,,,,,F,,F,,F:F:F:
@A00769:42:HV3CFDRXX:1:2101:14714:1172 1:N:0:GAGGTTAGAC+GCAATACATT
GTGTCAGCAGCCGCGGTAATACGTATGTTCCAAGCGTTATCCGGATTTATTGGGCGTAAAGCGAGCGCAGACGGTTATTTAAGTCTGAAGTGAAAGCCCTCAGCTCAACTGAGGAATTGCTTTGGAAACTGGATGACTTGAGTGCAGTAGAGGAAAGTGGAACTCCATGTGTAGCGGTGAAATGCGTAGATATATGGAAGAACACCAGTGGCGAAGGCGGCTTTCTGGACTGTAACTGACGTTGAGGCTCG
+
FFFF:FF:FFF:FFFF:FFFFFFFFFFF::FFFFFFFFFFF:FFFFFFFFFFFFFFFFFFFF:FF:FFF:FF:F,FFFFFFFFFFFFFF:FFFFFFFFFFFFF:F,:FFFFFFFF,FF,FFFFFFFFFFFF:FFFFFF:FFFFFFF:FFFF:FFFFFF,FFFFFFFFF,FFFFFFFFF:FFFFF:F,FF,FFFFFF:FFFFFFFFFFFF:FFF:FF:FF,FF:,FFFFF:F:F,FFF,FF::FFFF,FFFF
@A00769:42:HV3CFDRXX:1:2101:31801:1172 1:N:0:GAGGTTAGAC+GCAATACATT
GTGTCAGCAGCCGCGGTAATACGTAGGTGGCAAGCGTTGTCCGGATTTATTGGGCGTAAAGCGAGCGCAGGCGGTTTCTTAAGTCTGATGTGAAAGCCCCCGGCTCAACCGGGGAGGGTCATTGGAAACTGGGAGACTTGAGTGCAGAAGAGGAGAGTGGAATTCCATGTGTAGCGGTGAAATGCGTAGATATATGGGGGAACACCAGTGGCGAAGGCGGCTCTCTGGTCTGTAACTGACGCTGAGGCTCG
+
FF,,FFFFFFFFFFFFFF,FFFFF:FFFFFFFFFFFFFFFF:FFF,F,FFFFFFFFF:FFFFFFFFFFFFFFFFF:FFFFFFFFFFFFFFFF,:FFFFFFFFFF,FF,FFFFFF:FFFFFF:FFF::,F,FFFFFFFF,FFFFFFFF:FFFFF:FFF:FFF:FFFFF:FFFFFFFFFFFF:FFFFF:FF:,:F:FFFFFFFFFFFF::FFFFFFFFFFFFFFFFFFFFFFF:F,FFFFFFFFFF:F:FFF,
@A00769:42:HV3CFDRXX:1:2101:3414:1204 1:N:0:GAGGTTAGAC+GCAATACATT
GTGTCAGCCGCCGCGGTAATACGTAGGTGGCAAGCGTTGTCCGGATTTATTGGGCGTAAAGCGAGCGCAGGCGGTTTCTTAAGTCTGATGTGAAAGCCCCCGGCTCAACCGGGGAGGGTCATTGGAAACTGGGAGACTTGAGTGCAGAAGAGGAGAGTGGAATTCCATGTGTAGCGGTGAAATGCGTAGATATATGGAGGAACACCAGTGGCGAAGGCGGCTCTCTGGTCTGTAACTGACGCTGAGGCTCG
+
FFFFFFF:FFFFFFFFFFFFFFFFFF:F::FFFFFFFFFFFFFFFF:FFFFFFFFFFFFFFFFF:FFFFFFFFFFFFFFFFFF:F:FFFFFFFFFFFFFFFFF:FFFFFF:FF:FFFF,:FFFFF,:FFFFF:FFFFFFFFFFFF,FFFF,FFF:FF:FFFFFFF,FFFFFFFFF:FFFF,FFFFFFF:FF,,FFFFFF:FFFFFFFFFF,:FFFF,:,:FF:F,:F,::F,FFFFFFF:,FFFFF:FFF,
@A00769:42:HV3CFDRXX:1:2101:11984:1204 1:N:0:GAGGTTAGAC+GCAATACATT
GTGCCAGCCGCCGCGGTAATACGTATGTTCCAAGCGTTATCCGGATTTATTGGGCGTAAAGCGAGCGCAGACGGTTATTTAAGTCTGAAGTGAAAGCCCTCAGCTCAACTGAGGAATTGCTTTGGAAACTGGATGACTTGAGTGCAGTAGAGGAAAGTGGAACTCCATGTGTAGCGGTGAAATGCGTAGATATATGGAGGAACACCAGTGGCGAAGGCGGCTCTCTGGTCTGTAACTGACGCTGAGGCTCG
+
FFFFFFFFFFFFFFFFFFFFFFFFFFFFFFFFFFFFFFFFFFFFFFF:FFFFFFFFFFFFF:FFFFFFFFFFFFFFFFFFFFFFFFFFFFFFFFFFFFFFFFFFFFFFFFFFFFFFFFFFF:FFFFFFFF:FFFF:FFFFFFFF,FFFFFFFFFFFFFF:FF:FFFFFFFFFF,F:FF:FFFFF::FFFF,FFFF:FFFFFFFF,FFF:FFFFFFF:FFFFFFFFF:FFFF,FFFFFFFFFFFFFF,FFFF
@A00769:42:HV3CFDRXX:1:2101:20193:1297 1:N:0:GAGGTTAGAC+GCAATACATT
GTGTCAGCCGCCGCGGTAATACGTATGTTCCAAGCGTTATCCGGATTTATTGGGCGTAAAGCGAGCGCAGACGGTTATTTAAGTCTGAAGTGAAAGCCCTCAGCTCAACTGAGGAATTGCTTTGGAAACTGGATGACTTGAGTGCAGTAGAGGAAAGTGGAACTCCATGTGTAGCGGTGAAATGCGTAGATATATGGAAGAACACCAGTGGCGAAGGCGGCTCTCTGGTCTGTAACTGACGCTGAGGCTCG
+
FFF,FFFFFFFFFFFFFFFFFFFFFFFFFFFFFFFFFFFFFFFFFFFFFFFFFFFFFFFFFFFFFFFFFFFFFFFFFFFFFFFFFFFFFFFFFFFFFFFFFF:FFF,FFF:FFFFFFFFF,FFFFF:F:FFFFFFF,:FFFFFFFFFF:F:FFFFFF:FF:F:FFFFFFF:FFFFFFFFFFFFFFFFFFFF,FFF:FFFFFFFFFFFF:FFFFFFFFFFFFFFFFF:FFFFFF:FFFFFF,FFFFFFFFFF
@A00769:42:HV3CFDRXX:1:2101:28818:1297 1:N:0:GAGGTTAGAC+GCAATACATT
GTGTCAGCCGCCGCGGTAATACGTAGGTGGCAAGCGTTGTCCGGATTTATTGGGCGTAAAGCGAGCGCAGGCGGTTTCTTAAGTCTGATGTGAAAGCCCCCGGCTCAACCGGGGAGGGTCATTGGAAACTGGATGACTTGAGTGCAGTAGAGGAAAGTGGAACTCCATGTGTAGCGGTGAAATGCGTAGATATATGGAAGAACACCAGTGGCGAAGGCGGCTTTCTGGACTGTAACTGACGTTGAGGCTCG
+
F::FFFFFFFFFFFFFFFFFFFFFFFF:FFFFFFFFFFFFFFFFFFFFFFFFFFFFFFFFFFFFFFFFFFFFFFF,FFFF:FFFFFFF,FFFFFFFFFFFFFFF:FFFFF:FFF:FFF,F::FFFF,FFFFFFFFFFFFFFFFFF:FF,FFFFFF,FFFFF:FFFFFFFFFFFFFFFFFF,FFFFFFFFF,:,FF,FFFFFFFFFFFFFFFFFFFFFFFFFFF,FFFF:FFFFF:FFFFF,:FFFF:F,F,
@A00769:42:HV3CFDRXX:1:2101:1262:1329 1:N:0:GAGGTTAGAC+GCAATACATT
GTGTCAGCCGCCGCGGTAATACGTAGGTGGCAAGCGTTGTCCGGATTTATTGGGCGTAAAGCGAGCGCAGGCGGTTTCTTAAGTCTGATGTGAAAGCCCCCGGCTCAACCGGGGAGGGTCATTGGAAACTGGGAGACTTGAGTGCAGAAGAGGAGAGTGGAATTCCATGTGTAGCGGTGAAATGCGTAGATATATGGAGGAACACCAGTGGCGAAGGCGGCTCTCTGGTCTGTAAATGACGTTGAGGCTCG
+
FFFFFFFFFFFFFFFFFFFFFFFFFFFFFFFFFFFFFFFFFFFFF:F,FFFFFFFFFFFFF:FFFFFFFFFFFFFFFFFFFFFFFFF:FFF,FFFFFFFFFFFFFFFFFFFFFFFFFFF:F:FFFFFF:FFFFFFF::FFFFFF:FFFFFFF:FFFFFFF:FFFF::,:FFF:,F:FFFFF:FF,FF:FFF,FFFF,FF,:F,,FFFFFFFF:FFFFFFF,FFF:FFFFFFFFF,,F,:,:FF,:,:,FF,
@A00769:42:HV3CFDRXX:1:2101:1307:1344 1:N:0:GAGGTTAGAC+GCAATACATT
GTGCCAGCCGCCGCGGTAATACGTATGTTCCAAGCGTTATCCGGATTTATTGGGCGTAAAGCGAGCGCAGACGGTTATTTAAGTCTGAAGTGAAAGCCCTCAGCTCAACTGAGGAATTGCTTTGGAAACTGGATGACTTGAGTGCAGTAGAGGAAAGTGGAACTCCATGTGTAGCGGTGAAAGGCGGAGATATATGGAAGATCACCAGTGGCGAAGGCGGCTTGAGGGGGTGTTACTGACGTTGAGGCTCG
+
FFF:,FF::FFFFFFFFFFFFFFFFFFFFFFFFF:F:FFFFFFFFF:FF:FF:FF:FFFFFFFFFFFF:FFFFFFF:FF:F:FFF,FFFFFFFFF::FFFFFF,FFFFFFFFFFFFFFF:::FFF:FFFF:F,FFF,,FFFFF,:FF::,,:FFFF::FFF,,FF,,F:F:FFF,FFFF,,,,F,F,,F,F:FF:F:,FF,,F,,F:FFFF,F,F:FFFFF,F,,,,F,,FFF,,:FF,F,:FFF:,,F:,
@A00769:42:HV3CFDRXX:1:2101:17318:1360 1:N:0:GAGTTTAGAC+GCAATACATT
GTGCCAGCCGCCGCGGTAATACGTAGTTGGCAAGCGTTTTCGGGATTTATTGGGCGTAAAGCGATCGCAGCCGGTTTCTTAAGTCTGATGTGTAAGCCCCCGTCTCAAACTGGGAGGGTCATTGTAAACTGGTTGAGTTGAGTGCAGAAGAGGAGAGTTGAATTCCATGTGTAGCGGTGAAATGCGTAGATATATGGAGGAAAACCAGAGGCGAAGGCGGCTCTCTGGTCTGTCACTTACGCTGAGACTCG
+
FF:F,,,,F,,,FFFF,:FFF:,,:F,F,FF,F,FF,,,F:,,,F:,,F,,F,,:F,,F,,F,F,::FF:,FF,:::F:F:FF,:F,F,:F:F,:F,FF,F,:F,:FF,F,:,,FFF,,:,FFF,,:FFFFF,:FF,:,FF,FF:,F:FFF,:,,F::,::FFF:F,FF:,,FF:FFFFF,FFF,,,FF:FFF,:::::,FF,FF,F,,,:F,F:,,:,,,,,,:F,,FF:FF,,,::FF,F:,F:,,FF:
@A00769:42:HV3CFDRXX:1:2101:7817:1376 1:N:0:GAGGTTAGAC+GCAATACATT
GTGTCAGCCGCCGCGGTAATACGTAGGTGGCAAGCGTTGTCCGGATTTATTGGGCGTAAAGCGAGCGCAGGCGGTTTCTTAAGTCTGATGTGAAAGCCCCCGGCTCAACCGGGGAGGGTCATTGGAAACTGGGAGACTTGAGTGCAGAAGAGGAGAGTGGAATTCCATGTGTAGCGGTGAAATGCGTAGATATATGGAGGAACACCAGTGGCGAAGGCGGCTCTCTGGTCTGTAACTAACGCTGAGGCTCG
+
FFFFFFFFFFFFFFFFFFFFFFFFFFFFFFFFFFFFF,FFFFFFFF,FF:FFFFFFFFFFFFFFFFFFF:FFFFFFFFFFFFFF:FFFFFFF:F:FFFFFFFFFFFFFFFFFFFFFFFFFFFFFFF:FFFFFFFFFFFF:FFFFFFFF::FFFFFFFFFFFFFFFFFFFFFFFFFFFFF,FFFFFF:FF,FFFFFFFF,FFFFFFFFFF:,FFFFFFFFFFFFF:FFFFFF:FF:FFFFF:FFFFFFF:F,
@A00769:42:HV3CFDRXX:1:2101:24686:1376 1:N:0:GAGGTTAGAC+GCAATACATT
GTGCCAGCAGCCGCGGTAATACGTAGGTGGCAAGCGTTGTCCGGATTTATTGGGCGTAAAGCGAGCGCAGGCGGTTTCTTAAGTCTGATGTGAAAGCCCCCGGCTCAACCGGGGAGGGTCATTGGAAACTGGGAGACTTGAGTGCAGGAGAGGAGAGTGGAATTCCATGTGTAGCGGTGAAATGCGTAGATATATGGAGGAACACCAGTGGCGAAGGCGGCTCTCTGGTCTGTAACTGACGCTGAGGCTCG
+
FF:FF:FFFFFFFFFFFFFFFFFFFFFFFFFFFFFFFFFFFFFFFFF,FF:FFFFFFF:FFFF:FFFFFFFFFFFFFFFFF:FFFFFFFFFF,,:FFFFFFFFF:F:,FFFFFF:FFF:FF:FFFFF:,FFFF,FFFFFFFFFFF,FF:FFF,FF:FFFFF,FFF::FF:F:,FFFF:FF:,FFFFFFFFF:F:FFFFF:F,:FFFF:FFFFFFF:,FFFFFFFFFF::FFF,FFFFFFFF,:,FFFFFF,
@A00769:42:HV3CFDRXX:1:2101:28420:1391 1:N:0:GAGGTTAGAC+GCAATACATT
GTGTCAGCAGCCGCGGTAATACGTATGTTCCAAGCGTTATCCGGATTTATTGGGCGTAAAGCGAGCGCAGACGGTTATTTAAGTCTGAAGTGAATGCCCTCAGCTCAACTGAGGAATTGCTTTGGAAACTGGATGACTTGAGTGCAGTAGAGGAAAGTGGAACTCCATGTGTAGCGGTGAAATGCGTAGATATATGGAAGAACACCAGTGGCGAAGGCGGCTTTCTGGACTGTAACTGACGTTGAGGCTCG
+
FFFFFFFF,FFFFFFFFFF:FFFFFFFFFFFFFFFFFFF:FFFFFFFFFFFFFFFFFFFFFFFFF,FFFF::FFFFFFFFFFFFFFFFFFFFFFFFF:FFFFFFF:FF:FF:FFFFFFFFF,FFFFFFFF:,FF:FFFFFFFF:FFFFFFFFFF:FFFFFFFFFFFFFFFFFF:FFFFFFFF:FFFFFFF:F::FFFFFFFFFFFFFF:FFFFFFFFFF,FFF:FF:FFFF,F:FF:FFF,:FFFF,FFF,
@A00769:42:HV3CFDRXX:1:2101:18276:1423 1:N:0:GAGGTTAGAC+GCAATACATT
GTGTCAGCCGCCGCGGTAATACGTATGTTCCAAGCGTTATCCGGATTTATTGGGCGTAAAGCGAGCGCAGACGGTTTCTTAAGTCTGATGTGAAAGCCCCCGGCTCAACCGGGGAGGGTCATTGGAAACTGGGAGACTTGAGTGCAGAAGAGGAGAGTGGAATTCCATGTGTAGCGGTGAAATGCGTAGATATATGGAGGAACACCAGTGGCGAAGGCGACTCTCTGGTCTGTAACTGACGCTGAGGCTCG
+
FFFFFFFFFFFFFFFF,FFFFFF:F:FFFFFFFFFFFFFFFFFFFFFFFFFFFFFFF:FFF:FFFFFFFFFFFFFFFFFFFFFF:FF:FFFFFFFFFFFFFFFFFF:FFFFFFFFFFFF,,FFFFF,F,FFFF:FFFF,FFFFFFFFF:FFFFFFFFFFFFFFFFFFFFFFFFFFFFFFF:F:FFF,FFFFFFFFFFFFFFFFFF:FF:F::FFFF:FF,FFFFFFFFFFFFFFFFFFFF,FFFFFFFFF:
@A00769:42:HV3CFDRXX:1:2101:25201:1579 1:N:0:GAGGTTAGAC+GCAATACATT
GTGTCAGCAGCCGCGGTAATACGTAGGTGGCAAGCGTTGTCCGGATTTATTGGGCGTAAAGCGAGCGCAGGCGGTTTCTTAAGTCTGATGTGAAAGCCCCCGGCTCAACCGGGGAGGGTCATTGGAAACTGGGAGACTTGAGTGCAGAAGAGGAGAGTGGAATTCCATGTGTAGCGGTGAAATACGTAGATATATGGAGGAACACCAGTGGCGAAGGCGACTCTCTGGTCTGTAACTGACGCTGAGGCTCG
+
FFFFFFFFFFFFFFFFFF:FFFF:FFFFFFFFFFFFFFFFFFFFFFFFFFFFFFFFFFFFFFFFFFFFFFFFFFFFFFFFFFFFFFFFFFFFFFFFFFFFFFFFFFFFFFFFFFFFFFFFFFFFFFF:FFFFFFFFFFFFFFFFFFFFFFFFFFFFFFFFFFFFFFFFFFFFFFFFFFFFFFFFFFFFFFFFFFFFFFFFFFFFFF:FFFFFFFFFFFFFFFFFFFFFFFFFF:FFFFFF:FFFFFFFFFF
@A00769:42:HV3CFDRXX:1:2101:24713:1611 1:N:0:GAGGTTAGAC+GCAATACATT
GTGTCAGCCGCCGCGGTAATACGTATGTTCCAAGCGTTATCCGGATTTATTGGGCGTAAAGCGAGCGCAGACGGTTATTTAAGTCTGAAGTGAAAGCCCTCAGCTCAACTGAGGAATTGCTTTGGAAACTGGATGACTTGAGTGCAGTAGAGGAAAGTGGAACTCCATGTGTAGCGGTGAAATGCGTAGATATATGGAAGAACACCAGTGGCGAAGGCGGCTGTCTGGACTGTAACTGACGTTGAGGCTCG
+
FFF:FFF:FFFFFFFFFFFFFFFFFFFFFFFF::FFFF,FFFFFF::FFFFFFFFFFFFFFFFFFFFFFFFFFFFFFFFFFFFFFFFFF:FFFFFFFFFFFFFFFFFFF:FFFFFFF::F:FFFFFFFFFFFFFFFF:FF:FFFFFFFFFFFFFFFFFFFFFFFF:FFFFFFFFFFFFFFFFFFFFFFFFFFFFFFFFFF:FF:FFFFF:FFFFFFFFFFFF,FFFFFFFFFF:FFFFFFFFFFFFFFFFF
@A00769:42:HV3CFDRXX:1:2101:19208:1658 1:N:0:GAGGTTAGAC+GCAATACATT
GTGTCAGCCGCCGCGGTAATACGTATGTTCCAAGCGTTATCCGGATTGATTGGGCGTAAAGCGAGCGCAGACGGTTATTTAAGTCTGAAGTGAAAGCCCCCGGCTCAACCGGGGAGGGTCATTGGAAACTGGGAGACTTGAGTGCAGAAGAGGAGAGTGGAATTGCATGTGTAGCGGTGAAATGCGTAGATGTATGGTGGTACACCTGTGGCGAATGCGGGTCTCTGGTCTGGAGCTGACGCTGAGGCTCG
+
FFF,:FFFFF,FFFFFF,FFF:FFFFFFFF::F:F:FF:F::FFFFF,FF,:FFF,FFFFF:F:::,F,F:FFFFFFFFFFF,:,FFF:F,F,:,FF:,FF:FF:F,F,,:F:F,F::FF:F,:F:FFF:F:F,,F:F,FF:F:,,FFFF:F,:FF,,FFF,F,,:F,FFFF,FFFF:FFF,FF,FF,F::,F,FF,,F,:,,,F,:F:,,,F:FFFF,F,::FFFF,,,FF,:,,:F,FF,FF,:,FFF,
@A00769:42:HV3CFDRXX:1:2101:30581:1720 1:N:0:GAGGTTAGAC+GCAATACATT
GTGTCAGCCGCCGCGGTAATACGTATGTTCCAAGCGTTATCCGGATTTATTGGGCGTAAAGCGAGCGCAGACGGTTATTTAAGTCTGAAGTGAAAGCCCTCAGCTCAACTGAGGAATTGCTTTGGAAACTGGATGACTTGAGTGCAGTAGAGGAAAGTGGAACTCCATGTGTAGCGGTGAAATGCGTAGATATATGGAAGAACACCAGTGGCGAAGGCGGCTTTCTGGACTGTAACTGACGTTGAGGCTCG
+
FF,FFFFFFFFFFFFF,FFFFFFFF:FFFFF:FFFFFFFF:FFFF::FFFFFFFFFFFFFFFFFFFFFFFFFFFFFFFFFFFFFFFFFFF:FFFFFFFFFFFFFFF:,FFFFFFF,:FFFFF:FFFFFFFFFFFFFFFFFFF:FFFFF,FFFFFFFFFFFFFFFFFFFFF:FFFFF:FFFFFFFFF,FFFFFFFFFFFFFF:FFFFFF,:FFFFFFFFFFFFFFF:FFFFFFF:FFFF:FF,FFFFFFFF,
@A00769:42:HV3CFDRXX:1:2101:27588:1736 1:N:0:GAGGTTAGAC+GCAATACATT
GTGTCAGCAGCCGCGGTAATACGTAGGTGGCAAGCGTTGTCCGGATTTATTGGGCGTAAAGCGAGCGCAGGCGGTTTCTTAAGTCTGATGTGAAAGCCCCCGGCTCAACCGGGGAGGGTCATTGGAAACTGGGAGACTTGAGTGCAGAAGAGGAGAGTGGAATTCCATGTGTAGCGGTGAAATGCGTAGATCTATGGAGGAACACCAGTGGCGATGGCGGCTCTCTGGTCTGTATCTGACGCTGAGGCTCG
+
,,:FF:FFF:F::FFFF:FFFFFFF:FF:FF,F,FF,:FF:,F::,::,FFFFF:FFFFF:F::FFFFFFFFFFFFF,:FFF,F:FF:FFF:,::FF:F,F:F,FFFF,,:FFF,FFFF,,FFFFFF,,FFF:,FF,,FFFFFF,,,:F:FF:FFFF,FFF,F,,:F,F:FF:F:F:,FFF,,:,FFFFFF,F,FF::FF,F,FFF,:F,FFFF::F:FFFF:F,:FFF,,FFF,,FF,FF:FF:FF,,F:
@A00769:42:HV3CFDRXX:1:2101:30734:1767 1:N:0:GAGGTTAGAC+GCAATACATT
GTGCCAGCCGCCGCGGTAATACGTATGTTCCAAGCGTTATCCGGATTTATTGGGCGTAAAGCGAGTGCAGACGGTTATTTAAGTCTGAAGTGAAAGCCCTCAGCTCAACTGAGGAATTGCTTTGGAAACTGGATGACTTGAGTGCAGTAGAGGAAAGTGGAACTCCATGTGTAGCGGTGAAATGCGTAGATATATGGAAGAACACCAGTGGCGAAGGCGGCTTTCTGGACTGTAACTGACGTTGAGGCTCG
+
FF::FFFFFFFFFFFFFFFFFFFFFFFFFFFFFFFFFFFFFFFFFF:::FFFFFFFFFFFFFFFFFFFFFFFFFF,FFFFFFFFF:FFFFFFFFFFFFFFFFFF:FFF,,F:FFFFFFFFF:FFFFFFFFFFFFFFFFFFFFFFF:F:FFFFFFFFFFFFF:FFF::FFFFF:FFFFFFFFFFFFFFFFF:F:FFFFF:::FFFFFFF:FFFFFFFFFFFFFFFFFFFFFFFFFFFFFFFFF:FFF,FFF,
@A00769:42:HV3CFDRXX:1:2101:16785:1814 1:N:0:GAGGTTAGAC+GCAATACATT
GTGCCAGCCGCCGCGGTAATACGTATGTTCCAAGCGTTATCCGGATTTATTGGGCGTAAAGCGAGCGCAGACGGTTATTTAAGTCTGAAGTGAAAGCCCTCAGCTCAACTGAGGACTTGCTTTGGAAACTGGATGACTTGAGTGCAGAAGAGGAGAGTGGAATTCCATGTGTAGCGGTGAAATGCGTAGATATATGGAGGAACACCAGTGGCGAAGGCGGCTCTCTGGTCTGTAACTGACGCTGAGGCTCG
+
FFFFFFFFFFFFFFFFFFFFFFFFFFFFFFFFFFFF:FFFF:FFFFF,FFFFF:FFFFFFFFFFFFFFFFFFFFF:FFFFFFFFFFF,FFFFFFF:FFFFF:FFFFF,:FF,FFF,FFFFF,FFFFF:FFFFFFF,FFFFFFFFF,F,,F,:FFFFFFFFF:FFF:FFFFFF:FFFFFFF,,FF::,:FF,,FFFFF:FF::::FF:FFFFFFFFF,FFFFFFFFFFFFFFFFF,FFFFFFFFFFF,FFF,
@A00769:42:HV3CFDRXX:1:2101:30770:1830 1:N:0:GAGGTTAGAC+GCAATACATT
GTGCCAGCCGCCGCGGTAATACGTATGTTCCAAGCGTTATCCGGATTTATTGGGCGTAAAGCGAGTGCAGACGGTTATTTAAGTCTGAAGTTAAAGCCCTCAGCTCAACTGAGGAATTGCTTTGGAAACTGGATGACTTGAGTGCAGTAGAGGAAAGTGGAACTCCATGTGTAGCGGTGAAATGCGTAGATATATGGAAGAACACCAGTGTCGAAGGCGGCTTTCTTGACTGTAACTGACGTTGAGGCTCG
+
,F,:FFF:FFF:FFF::F::FFFFFF,FF::FFFFFFF,FFFFFFFFFFFFF,FF,FFFFF,FF:F::FFF:F:::FFFF:F,:,:FFFFF,FFF,,:FF,::,F::FF,FF,FFFFF,FF,FF,FFFFF:FFF,F:FFFFF:FFFFF,FFFFF:FFF,,F:FFFFFF:,FFF,FFFF:FFFFF,FFF,FFFFFF,FFFFFF,:FFFFF,,FF:F:,F:FFF,FFF:FF,F,F,FF:,:,FF,,F,,FFF:
@A00769:42:HV3CFDRXX:1:2101:21468:1908 1:N:0:GAGGTTAGAC+GCAATACATT
GTGCCAGCCGCCGCGGTAATACGTAGGTGGCAAGCGTTGTCCGGATTTATTGGGCGTAAAGCGAGCGCAGGCGGTTTCTTAAGTCTGATGTGAAAGCCCCCGGCTCAACCGGGGAGGGTCATTGGAAACTGGGAGACTTGAGTGCAGAAGAGGAGAGTGGAATTCCATGTGTAGCGGTGAAATGCGTAGATATATGGAGGAACACCAGTGGCGAAGGCGGCTCTCTGGTCTGTAACTGACGCTGAGGCTCG
+
FFFFFFFFFFFFFFFFFFFFFFFF:FFFFFFFFFFFF,FFF:FF::,:,FFFFFFFFFFFFFFFFFFF:FFFFFFFFFFFFFFFFFFFFFFFF::FF:FFFFFFFFFF:FFFFFFFFFFFF:FFFF:F:FFF:FFF:F:FFFFFF,F::FFFFFFFFFFFFF:FFFFFFFFF:FFFFFFF,FFFFF:FFFFF:FF:FFFFFFFFF:F::F,FFF:FFF,FFFFFFF::F,FFFFFFFFFF,FFFFF,FFF,
@A00769:42:HV3CFDRXX:1:2101:28384:1924 1:N:0:GAGGTTAGAC+GCAATACATT
GTGCCAGCCGCCGCGGTAATACGTAGGTGGCAAGCGTTGTCCGGATTTATTGGGCGTAAAGCGAGCGCAGGCGGTTTCTTAAGTCTGATGTGAAAGCCCCCGGCTCAACCGGGGAGGGTCATTGGAAACTGGGAGACTTGAGTGCAGAAGAGGAGAGTGGAATTCCATGTGTAGCGGTGAAATGCGTAGATATATGGAGGAACACCAGTGGCGAAGGCGGCTCTCTGGTCTGTAACTGACGCTGAGGCTCG
+
FFFFFFFFFFFFFFFFFFFFFFFFFFFFFFFFFFFFF:FFF:FFFFFFFF:FFFFFFFFFFFFFFFFFFFFFFFFFFFFFFFFFFFFFFFFFFFFFFFFFFFFFFFFFFF:FFFFFFFFFFFFFFFFFFFFFFFFFFF,,FFFFFFFFFFFFFFFFFFFFFFFFFFFFFFFFF:FFFFFFFFF:F::FFF:FF,FF:FFFFFFFFFFFFF:FFFFFFFF:FFFFFFFFFFFFFFFFFFFF,FFFFFFFFF:
@A00769:42:HV3CFDRXX:1:2101:13404:1939 1:N:0:GAGGTTAGAC+GCAATACATT
GTGTCAGCCGCCGCGGTAATACGTATGTTCCAAGCGTTATCCGGATTTATTGGGCGTAAAGCGAGCGCAGACGGTTATTTAAGTCTGAAGTGAAAGCCCTCAGCTCAACTGAGGAATTGCTTTGGAAACTGGATGACTTGAGTGCAGTAGAGGAAAGTGGAACTCCATGTGTAGCGGTGAAATGCGTAGATATATGGAAGAACACCAGTGGCGAAGGCGGCTTTCTGGACTGTAACTGACGCTGAGGCTCG
+
FFFFFFFFFFFFFFFFFFFFFFFFFFFFFFFFFFFFFFF:FFFFFFFFFFFFFFFFFFFFFFFFFFFFFFFFFFFFFFFFFFFFFFFFFFFFFF:FFFFFF:FFFFFFFFFFFFFFFFFF:FFFFFFFFFFFFFFFFFFFFFFFFFFFFFFFFFF,FFFFFFFFFFFFFFFF,FFFFFFF:FFFFFFFFFFF:FFF:FFFFFFFFFFFFF:FFFFFFFFFFFFFFFF:,,FFFFFFFFFFFFFFFF,F:F,
@A00769:42:HV3CFDRXX:1:2101:15257:1955 1:N:0:GAGGTTAGAC+GCAATACATT
GTGTCAGCCGCCGCGGTAATACGTAGGTGGCAAGCGTTGTCCGGATTTATTGGGCGTAAAGCGAGCGCAGGCGGTTTCTTAAGTCTGATGTGAAAGCCCCCGGCTCAACCGGGGAGGGTCATTGGAAACTGGGAGACTTGAGTGCAGAAGAGGAGAGTGGAATTCCATGTGTAGCGGTGAAATGCGTAGATATATGGAGGAACACCAGTGGCGAAGGCGGCTCTCTGGTCTGTAACTGACGCTGAGGCTCG
+
F,FFFFFFFFFFFFFFFFFFFFFFFFFFFFFFFFFFFFFFFFFFF:F:FFF:FFFFFFFFFFFFFFFF:FFFFFFFFFFFFFFFFFFF,FF:FFFFFFFFFFFFFF,FFFFFFFFFFFFFF:FFFFFFFFFFFFFFFFFFFFFFFFFF:FFF:FFFFFF:F:FFFFFF,FFFFFFFFFFFFFF:FFF,FFFFFFFF,FF,FFFFF:FFF,FF:FFF,F:FFF:FFFFFFFFFF,FFF:FFF,F:F:,FFF,
@A00769:42:HV3CFDRXX:1:2101:16785:1971 1:N:0:GAGGTTAGAC+GCAATACATT
GTGCCAGCCGCCGCGGTAATACGTAGGGGGCAAGCGTTGTCCGGATTTATTGGGCGTAAAGCGAGCGCAGACGGTGATTTAAGTATGTCGTGAAAGCCCTCAGCTCAACGGCGGAAATGCTTTGGAAACTCGAGGACTTGAGTGCGGTAGAGGAAAGTGGAAATCCAAGTGTAGCGGTGAAATGCGTAGATATTAGGAGGAACACCAGTGGCGAAGGCGGCTGTCTGGCGTGTAACTGACGTTGAGGGGCG
+
FFF:FFFF:FFFFFFFFFFFFFF,FFF,:F:,FFFFFFFF,FFFFFF,F,F,FF:FFFFFFFF,FFF,FF,FFF::FFF:FFFF,FF,,FFF,F:FFFF::,FFFFFFF,,,:F,,:FFFFF,:FFFFFF,:,,:,:FFFFFFF:,,,FFFFF:,FF:F:F,,FF::,FFFF,FFFFFFF,:,,:FFFFFF:,,,F:,,F,F:FFF,:FFF,FF:F:::F,F,FFF:F,,,FF,F:FFFFF,:FFFF,,F:
@A00769:42:HV3CFDRXX:1:2101:32606:2002 1:N:0:GAGGTTAGAC+GCCATACATT
GTGTCAGCAGCCGCGGTAATACGTAGGTGGCAAGCGTTGTCCGGATTTATTGGGCGTAAAGCGAGCGCAGGCGGTTTCTTAAGTCTGATGTGAAAGCCCCCGGCTCAACCGGGGAGGGTCATTGGAAACTGGGAGACTTGAGTGCAGAAGAGGAGAGTGGAATTCCATGTGTAGCGGTGAAATGCGTAGATATATGGGGGAACGCCAGTGGCGAAGGCGGCTCTCGGGTCTGTAACTGACGCTGAGGCTCG
+
FFFFFFFFFFFFF:FFF,FFFFF,FFFFFFFFFFFF:FFFFFFFF:FFF:FFFFFFFFFFFFFFF:FFFFFFFFFFFFFFFFFFFFFF:F,FFF:FFFFFFFFFFFF:FFFFFFFFFF,:F,:F:F:F,,FF:FFFFFFFFFFFF:FFFF,FFFF:FFFFFF,,FF:FF,FFFFFFFFFFF,,FFF:FF:F,F,:FFFFF:,F,F::F,:FFF,FFFFFFFFF,F,FFF:FFF:FF,F:FFFFF,FFFFFF
@A00769:42:HV3CFDRXX:1:2101:25708:2018 1:N:0:GAGGTTAGAC+GCAATACATT
GTGTCAGCAGCCGCGGTAATACGTATGTTCCAAGCGTTGTCCGGATTTATTGGGCGTAAAGCGAGCGCAGGCGGTTTCTTAAGTCTGATGTGAAAGCCCCCGGCTCAACCGGGGAGGGTCATTGGAAACTGGGAGACTTGAGTGCAGAAGAGGAGAGTGGAATTCCATGTGTAGCGGTGAAATGCGGAGATATATGGAGGAACACCAGTGGCGAAGGCGGCTCGCTGGTCTGTAACTGACGCTGAGGCTCG
+
F::FFFFFFFFFFFF::,,FFFFFFFFFFFFFFFFF::FFFFFFF:,:F,FFFFFFFFFFFFFFFFFFFFFFFFFFFFFFFFFF,FF:FF,F,F:FFFFFFFFFFF:FFFFFFF,FF:FF,FFFFFFFFFFFFFFFFFFFFFFFF,F,:F,FFFF,FFFFF,,FFFFFFFFFFFFFF,FF,F,:FF,FF:FFFFFFFFFFFFF:FFFFFFFFF:,:FFF:F,F,:,FFF:,:FFFFFF:F,F,FFF:FFF,
@A00769:42:HV3CFDRXX:1:2101:10149:2033 1:N:0:GAGGTTAGAC+GCAATACATT
GTGCCAGCAGCCGCGGTAATACGTATGTTCCAAGCGTTATCCGGATTTATTGGGCGTAAAGCGAGCGCAGACGGTTATTTAAGTCTGAAGTGAAAGCCCTCAGCTCAACTGAGGAATTGCTTTGGAAACTGGATGACTTGAGTGCAGTAGAGGAAAGTGGAACTCCATGTGTAGCGGTGAAATGCGTAGATATATGGAAGAACACCAGTGGCGAAGGCGGCTTTCTGGACTGTAACTGACGTTGAGGCTCG
+
FFFFFFFFFFFFFFFFFFFFFFFFFFFFFFFFFFFFFFFFFFFFFF:FFFFFFFFFFFFFF,FFFFFFFFFFFFFFFFFFFFFFFFFFFFFFFFFFFFFFFFFFFFFFFFFFFFF,FFF:F,FFFFFF:FFFFFFFFFFF:FFFFF:FFFFFFFFF:FFFFFFFFFFFFFFFFFFFFFFF:FFFFFFFFF,FF,FFFFFFFFF,F::FFFFF:FFFFF::FFFFFFFF,FFFFFFFFFFFFFFFF::FFF:
@A00769:42:HV3CFDRXX:1:2101:14552:2080 1:N:0:GAGGTTAGAC+GCAATACATT
GTGCCAGCAGCCGCGGTAATACGTAGGTGGCAAGCGTTGTCCGGATTTATTGGGCGTAAAGCGAGCGCAGGCGGTTTCTTAAGTCTGATGTGAAAGCCCCCGGCTCAACCGGGGAGGGTCATTGGAAACTGGGAGACTTGAGTGCAGAAGAGGAGAGTGGAATTCCATGTGTAGCGGTGAAATGCGTAGATATATGGAGGAACACCAGTGGCGAAGGCGACTCTCTGGTCTGTAACTGACGCTGAGGCTCG
+
FFFF:FFFFFFFF,FFFF,FFFFF:FFFFFF:FFFF:F:FF:FFFF:,FFFFFFFF:F,FF:FFFFFFFFF:FFFFFFFF,FFFF:FFFFFFF,:FF:FFFFFFFFFF:FFFFF,FFFF:F:FFFFFFFFFFFFF:F:FFF,:FF,F,,:FFFFFFFF:FFFFFFF:FFFFF,FFFFFFF:FFFFFF,F,:F,FF,FFFFFFFFFFFF:F,FFFFFFF,FFFFFFF:,F:FFFFFFFFF:F,FFFF,:FF,
@A00769:42:HV3CFDRXX:1:2101:19479:2127 1:N:0:GAGGTTAGAC+GCAATACATT
GTGCCAGCAGCCGCGGTAATACGTAGGTGGCAAGCGTTGTCCGGATTTATTGGGCGTAAAGCGAGCGCAGGCGGTTTCTTAAGTCTGATGTGAAAGCCCCCGGCTCAACCGGGGAGGGTCATTGGAAACGGGGAGACTTGAGTGCAGAAGAGGAGCGGGGACTTCCAGGTGTGGCGGGGAACTGGGTGGTTCTCTGGAGGGAGACCGGTGGCGAAGGCGGCTCTCTGGTCTGGCGCTGACGCTGAGGCTCG
+
FFFFF:FF:FFFFFFFF:FFFFFFFFFFFFFFFFFFFFFFF:FFF,,,FF:FFFFFFF,FFFFFFFFF:FFFFFFFFFFFF,:FF:F:FF:F:,:FFFFFFFFF::F,,FFFFF,FFFF:F,FFFFF,F,FFF:FF:::FFF::F,F:,:,FFFF,F,F,,,:FF:F,F,F,,F,FF,F,,,,F:F:,F:,,,,FFF,FF,,,:,:,FFFFFFF,FFFFF,:,F:,FF,FFF,,,,,F,FF,,F,FF:F,F
@A00769:42:HV3CFDRXX:1:2101:6379:2237 1:N:0:GAGGTTAGAC+GCAATACATT
GTGTCAGCCGCCGCGGTAATACGTAGGTGGCAAGCGTTGTCCGGATTTATTGGGCGTAAAGCGAGCGCAGGCGGTTTCTTAAGTCTGATGTGAAAGCCCCCGGCTCAACCGGGGAGGGTCATTGGAAACTGGGAGACTTGAGTGCAGAAGAGGAGAGTGGAATTCCATGTGTAGCGGTGAAATGCGTAGATATATGGAGGAACACCAGTGGCGAAGGCGGCTCTCTGGTCTGTATCTGACGCTGAGTCTCG
+
FFFFFFF:FFFFFFFFFFFFF:FFFFFFFFFFFFFF:FFFF:FFFF:FFFFFFFFFFFFFFFFFFFFFFFFFFFFFFFFFFFFFFFFFFF:FFFFF,FFFFFF::FFFFFFFFF:FFFF:FFFFFF,:FFFFFFFF:FFFFFFFFFFF,,FFFFFFFFFF:FFF:,FFFFFF:FFFFF:,,FFFF,,F:F,F,FFFFF,:FFF,F:FFFFFFFFFFFFFFFFFFF,FFFFF:F:,FFF,FFFF::,,:FF:
@A00769:42:HV3CFDRXX:1:2101:9652:2268 1:N:0:GAGGTTAGAC+GCAATACATT
GTGCCAGCCGCCGCGGTAATACGTAGGTGGCAAGCGTTGTCCGGATTTATTGGGCGTAAAGCGAGCGCAGGCGGTTTCTTAAATCTGATGTGAAAGCCCCCGGCTCAACCGGGGAGGGTCATTGGAAACTGGGAGACTTGAGTGCAGAAGAGGAGAGTGGAATTCCATGTGTAGCGGTGAAATGCGTAGATATATGGAGGAACACCAGTGGCGAAGGCGGCTTTCTGGACTGTAACTGACGTTGAGGCTCG
+
FFFFFFFFFFFFFFFFFFFFFFFFFFFFFFFFF:FFFFFFFFFFFFFFFFFFFFFFFFFFFFFFFFFFFFFFFFFFF,FFFF:F:,FFFFFFFF:FFFFFFFFFFF,FFFFFFF,FFFF,FFFFFFFF:FFFFFFFFFFFFFFFFFFF:,FFF:FFFFFFFFFFF:FFFFFFFFFFFFFF::FFFFFF:,FFFFF:FFFF:FF,F:FF:FF:F:FFFFFFFFF:FFFF:,FFFFF,FFF:FF:F:,:FF:,
@A00769:42:HV3CFDRXX:1:2101:27633:2284 1:N:0:GAGGTTAGAC+GCAATACATT
GTGTCAGCCGCCGCGGTAATACGTAGGTGGCAAGCGTTGTCCGGATTTATTGGGCGTAAAGCGAGCGCAGGCGGTTTCTTAAGTCTGATGTGAAAGCCCCCGGCTCAACCGGGGAGGGTCATTGGAAACTGGGAGACTTGAGTGCAGAAGAGGAGAGTGGAATTCCATGTGTAGCGGTGAAATGCGTAGATATATGGAGGAACACCAGTGGCGAAGGCGGCTCTCTGGTCTGTAACTGACGCTGAGGCTCG
+
F,,FFFFFFFFFFFFFFFFFFFFFFFFFFFFFFFFF:F:FF:FF:FFFFF:FFFFFFFFFFFFFFFFF:FFFFFFFFFF:FFFFFFFFFFFFFFF:FFFFFFFFFFFFFFFFFFFFFFFFFFFFFF:F:FFFFFFFFFFFFFFFFFFFFFFFFFFFFFFFFFFFFF:FFFFFFF:FFFF,FFFFF,,FFFFF,FFFFF:FFFFFFFFFFFFFFFFFFFFFFFFFFF:FFFF:F:FFFFFFFFFFFFFFFF,
@A00769:42:HV3CFDRXX:1:2101:9507:2300 1:N:0:GAGGTTAGAC+GCAATACATT
GTGCCAGCAGCCGCGGTAATACGTATGTTCCAAGCGTTATCCGGATTTATTGGGCGTAAAGCGAGCGCAGACGGTTATTTAAGTCTGAAGTGAAAGCCCTCAGCTCAACGGAGGAATTGCTTTGGAAACTGGATGACTTGAGTGCAGTAGAGGACAGTGGAACTCCATGTGTAGCGGTGAAATGCGTAGATATATGGAAGAACACCAGTGGCGAAGGCGGCTTACTGGACTGTAACTGACGCTGAGGCTCG
+
F,FFFFFF,FFFFFFF:::FFFF,FF:FFFF,:FFFFF::F:FFF:,FF,FFFFFFFFFFFF,:FFF:FFF,FFFFFFFF,FFF,FFF:F:FFFFF:FFFF:F:FF:FF,,FF:FF,F,FFF:,FFFFFF,,F,,FFFFFFFFFFF,FFFFFFF,:,FF,:FFFFFF:FFFF:F,FFF,FFFF,FF:FFFF:FFFF:F,F,:,FFFFFF,:FF,F:::F:FF,,FFF:FFF,FFFFFFFFFFF,FFF:FF,
@A00769:42:HV3CFDRXX:1:2101:24994:2347 1:N:0:GAGGTTAGAC+GCAATACATT
GTGCCAGCAGCCGCGGTAATACGTATGTTCCAAGCGTTATCCGGATTTATTGGGCGTAAAGCGAGCGCAGACGGTTATTTAAGTCTGAAGTGAAAGCCCTCAGCTCAACTGAGGAATTGCTTTGGAAACTGGATGACTTGAGTGCAGTAGAGGAAAGTGGAACTCCATGTGTAGCGGTGAAATGCGTAGATATATGGAAGAACACCAGTGGCGAAGGCGGCTTTCTGGACTGTAACTGACGTTGAGGCTCG
+
FFFFFFFFFFFFFFFFFFFFFFFFFFFFFFFFFFFFFFFFFFFFFFF:FFFFFFFFF:FFFFFFF:FFFFF:FFFFFFFFFFFFFFFFFFFF:F:FFFFFFFFFF,,FFFF:FFFFFF,,FFFFFFFF:FFFFFFFFFFFFFFF,FFFF,FFFFFFFFF:FFFF:FFFFFFFFFFFFFFFFFFFFFFFFFF:FFFF:FFFF:FFFFFFFFFFFFFF:FF:FFFFFFF:F:F:FFFFFF:FFFF,FFF:FFF
@A00769:42:HV3CFDRXX:1:2101:30960:2347 1:N:0:GAGGTTAGAC+GCAATACATT
GTGTCAGCAGCCGCGGTAATACGTATGTTCCAAGCGTTATCCGGATTTATTGGGCGTAAAGCGAGCGCAGACGGTTATTTAAGTCTGAAGTGAAAGCCCTCAGCTCAACTGAGGAATTGCTTTGGAAACTGGATGACTTGAGTGCAGTAGAGGAAAGTGGAACTCCATGTGTAGCGGTGAAATGCGTAGATATATGGAAGAACACCAGTGGCGAAGGCGGCTTTCTGGACTGTAACTGACGCTGAGGCTCG
+
FF:,FFFF,FFFFFFFFFFFFFF:FFFFFFFFFFFFFFFFFFF:FFFFF:FFFFFFFFFFFFFFFFFFFF:FFFFFFFFFFFFFFFF:FFFFFFFFFFFFFFFFFFFFFFFFFFFF:FFFF:FFFFFFFFFFFFFFFFFFF:FFFFFFF:FFFFF:FFFF:FFFFFFFFFFFF:FFFFFFFFF:FFFFFFFFFFFFFF:FF:FFFFF,FFFFFFFFFFFFFFFFFFFFF:FFFFFFFFFFF:FFFF,FFFF
@A00769:42:HV3CFDRXX:1:2101:4670:2378 1:N:0:GAGGTTAGAC+GCAATACATT
GTGCCAGCCGCCGCGGTAATACGTAGGTGGCAAGCGTTGTCCGGATTTATTGGGCGTAAAGCGAGCGCAGGCGGTTTCTTAAGTCTGATGTGAAAGCCCCCGGCTCAACCGGGGAGGGTCATTGGAAACTGGGAGACTTGAGTGCAGAAGAGGAGAGTGGAATTCCATGTGTAGCGGTGAAATGCGTAGAGATATGGAGGAACACCAGTGGCGAAGGCGGCTCTCTGGTCTGTAACTGACGCTGAGGCTCG
+
FFFFFFFFFFFFFFFFFFF:FFFFFFFFFFF:FFFFFFFFF:FFFFFFFFFFF:FFFFFFFFFFFFFFFFFFFFFFFFFFFFFF:FFFFFFFFFFFFFFFFFFFFFFFFFFFFFFFFF:FFFFFFFFFFFFFFFFFFFFFFFFF:FFF,FFF:FFFFFFFFF:FFFFFFFFF,FFFFFF:F:FFFF::FF:F:FFFFFFFFFFFFFFFF:FFFF,FFFFFFFFFFF,FFFFFF:FFFFFFFFFFFF:FFFF
@A00769:42:HV3CFDRXX:1:2101:29613:2487 1:N:0:GAGGTTAGAC+GCAATACATT
GTGTCAGCCGCCGCGGTAATACGTATGTTCCAAGCGTTATCCGGATTTATTGGGCGTAAAGCGAGCGCAGACGGTTATTTAAGTCTGAAGTGAAAGCCCTCAGCTCAACTGAGGAATTGCTTTGGAAACTGGATGACTTGAGTGCAGTAGAGGAAAGTGGAACTCCATGTGTAGCGGTGAAATGCGTAGATATATGGAAGAACACCAGTGGCGAAGGCGGCTTTCTGGACTGTAACTGACGATGAGGCTCG
+
FF::FF:FFFFFFFFFF,FFFFFFFFFFFF:FFFFFFFFFFFFFFFFFFFFFFFFFFFFFFFFFFFFFFFFFFFFFFFFFFFFFFFF:FFFFFFFFFFFFFFFFFF:FFFFFFFF,FF:F,FFFFFFFFFF:F:FFFF:FFFFFFFFFFFF:FF,FFFFFFFFFFFFFFFFFFFFFFFFFFFFF:FFFF:FF,FF::FFFFFFFFFFF,FFFFFFFFFF:FFFFFFFFFFF,FFF,FFF:F,FFFF,FFF,
@A00769:42:HV3CFDRXX:1:2101:30915:2487 1:N:0:GAGGTTAGAC+GCAATACATT
GTGCCAGCCGCCGCGGTAATACGTATGTTCCAAGCGTTATCCGGATTTATTGGGCGTAAAGCGAGCGCAGACGGTTATTTAAGTCTGAAGTGAAAGCCCTCAGCTCAACTGAGGAATTGCTTTGGAAACTGGATGACTTGAGTGCAGGAGAGGAAAGTGGAACTCCATGTGTAGCGGGGAAATGCGTAGATATATGGAAGAACACCAGTGGCGAAGGCGGCTTTCTGGACTGTAACTGACGTTGAGGCTCG
+
FF:FF,FFFFFFFFFFF:FFFFFFFFFFFFFFFFFF::FFF:FFF:,FF:FFFFFFFFFFFFFFFFFFFFFFFF,,F:FFFFFFF:F,FFFFFFFFFFFFF:FFFFFF:F:FFF,::FF:,,:FFFFFFFFFF:FF:::FFF::FFF,,FFFFF,,F,FFFFFFFF,FF:FFF:FFF:F,,,,FFFF,F:,,F,FFF,,F,F,FFF:FFFFFF,FFFFFFF:,FFFF,,FF:F,:F,FFF::FF:F,:FFF
@A00769:42:HV3CFDRXX:1:2101:22761:2550 1:N:0:GAGGTTAGAC+GCAATACATT
GTGCCAGCCGCCGCGGTAATTAGAAACCCTAGTAGTCC
+
FFFFFFFFFFFFFFFFFFFFFFFFFFFFFFFFFFFFF,
@A00769:42:HV3CFDRXX:1:2101:25147:2550 1:N:0:GAGGTTAGAC+GCAATACATT
GTGCCAGCCGCCGCGGTAATACGTAGGTGGCAAGCGTTGTCCGGATTTATTGGGCGTAAAGCGAGCGCAGACGGTTATTTAAGTCTGAAGTGAAAGCCCTCAGCTCAACTGAGGAATTGCTTTGGAAACTGGATGACTTGAGTGCAGTAGAGGAAAGTGGAACTCCATGTGTAGCGGTGAAATGCGTAGATATATGGAAGAACACCAGTGGCGAAGGCGGCTTTCTGGACTGTAACTGACGTGGAGGCTCG
+
FFFFFFFFFFFFFFFFFFFFFFFFFFFFFFFFFFFFF:F,FFFFFFF,FFFFFFFFFFFFFFFFFFFFFFF:FFFFF:FFF:FFFF:FFFFFF:FF,F:FFFFFFFFF,FFFFF:FFFFFF:::FF:F:F:FFFFFFFFFFFFFFF::,,F:FFFFFFFFF,FFFFFFFFFF,FFFFFFFFFFFFFFFFFFFFFFF:FF:FFFFF:FFFFFF:FFFFFFF,:FFFFFFFFF:FF:FFFFFF:,:FF,F:F,
@A00769:42:HV3CFDRXX:1:2101:28691:2613 1:N:0:GAGGTTAGAC+GCAATACATT
GTGCCAGCCGCCGCGGTAATACGTATGTTCCAAGCGTTATCCGGATTTATTGGGCGTAAAGCGAGCTCAGACGGTTATTTAAGTCTGAAGTGAAAGCCCTCAGCTCAACTGAGGAATTGCTTTGGAAACTGGAAGACTTGAGTGCAGTAGAGGAAAGTGGAACTCCATGTGTAGCGGTGAAATGCGTAGATATATGGAAGAACACCAGTGGCGAAGGCGGCTTTCTGGACTGTCACTGACGATGAGGCTCG
+
FFF,,F,FFFFFF,:F,F:FF,F:F,FF,:FFFF:,,,F:FF,:,FFFF,FFF,FF:FFFFFFF::,FFFFF,F::FFF,FF::FFF:FFF:FFF,,FFFFFF::FFFFFFF,F,F,FFFF:FF,FFFFF,:F,FF:FFFFF,FFF:,FFF::F::F:F:FF:FF,FFF:FFF::F:F,FFFFFF,::,F,F:,FF:FFFFFFFFFF::F:FFFFFFF:FFF:,FF,,:FF,F,:F:FFF,,,FFF,FF:,
@A00769:42:HV3CFDRXX:1:2101:14326:2628 1:N:0:GAGGTTAGAC+GCAATACATT
GTGCCAGCCGCCGCGGTAATACGTAGGTGGCAAGCGTTGTCCGGATTTATTGGGCGTAAAGCGAGCGCAGGCGGTTTCTTAAGTCTGATGTGAAAGCCCCCGGCTCAACCGGGGAGGGTCATTGGAAACTGGGAGACTTGAGTGCAGAAGAGGAGAGTGGAATTCCATGTGTAGCGGTGAAATGCGTAGATATATGGAGGAACACCAGTGGCGAAGGCGGCTCTCTGGTCTGTAACTGACGCTGAGGCTCG
+
FFFF,FFFFFFFFFFFF:FFFFFFFFFFFFFFFFFF:,FFFFFFFFFFFFFFFFFFFFFFFFFFF:FFFFFFFFFFFFFFFFFFFFFFF:FFFFFFF:FFFFFFFFFFFFFFFFFFFFFFFFFFFFFFFFF,FFFFFF:FFFFFFFFFFFFFFFFFFFFFF:FF:FFFFF,FFFFFFF:FFF,FFF:FF:FFF:FF:FF,F:F,FFFFFF:FFFFFFFF:FFF:FF:FFFFFF:FFF:FF:FF,FF,FFF:
@A00769:42:HV3CFDRXX:1:2101:1913:2644 1:N:0:GAGGTTAGAC+GCAATACATT
GTGTCAGCCGCCGCGGTAATACGTAGGTGGCAAGCGTTGTCCGGATTTATTGGGCGTAAAGCGAGCGCAGGCGGTTTCTTAAGTCTGATGTGAAAGCCCCCGGCTCAACCGGGGAGGGTCATTGGAAACTGGGAGACTTGAGTGCAGAAGAGGAGAGTGGAATTCCATGTGTAGCGGTGAAATGCGTAGATATATGGAGGAACACCAGTGGCGAAGGCGGCTCTCTGGTCTGTAACTGACGATGAGGCTCG
+
FFFFF:FFFFFFFFFFFFFFFFFFFFFFFFFFFFFFFFFF:FFFFFFFFFFFFFFFFFFFFFFFFFF,FFFF:FFFFFFFFFFF:::FFFFFF:FFFFFFFFFFFFFFFFFFFF,FFFFFF,FFFFF:FF:FFFF:FFFF::FFF:FFFFFFFFFFFFF:F,FFF:FFFFFFFFF,FFFFF,FFF:FFF:FFFFFF:FFFF,,FF:F,FF:FFFFFFFF:,FFFFF::F:FFFF:FFFFFF,FFF:,,FF,
@A00769:42:HV3CFDRXX:1:2101:25717:2660 1:N:0:GAGGTTAGAC+GCAATACATT
GTGTCAGCAGCCGCGGTAATACGTAGGTGGCAAGCGTTGTCCGGATTTATTGGGCGTAAAGCGAGCGCAGGCGGTTTCTTAAGTCTGATGTGAAAGCCCCCGGCTCAACCGGGGAGGGTCATTGGAAACTGGGAGACTTGAGTGCAGAAGAGGAGAGTGGAATTCCATGTGTAGCGGTGAAATGCGTAGATATATGGAGGAACACCAGTGGCGAAGGCGGCTCTCTGGTCTGTAACTGACGCTGAGGCTCG
+
FFFFFFFFFFFFFFFFFFFFFFFFFFFFFFF::FFF:FF:F:FFFFF,FFFFFFFFFFFFFFFFFFFFFFFFFFFFFFFFFFFFFFFFFFFFFF:FFFFFFFFFFFFFFFFFFF:FFFFF:FFFFFFFFFFFFFFFF:FFFFFFF:F::FFFFFFFFFFFF:FFFFFFFFFF:FFFFFFF,FFFFF,FFFF,:,F,FFFFFFFFFFFF:FFFFF:FFFFFFFF:FFFFFF:,:::F:FFFFFFFFF:F,F:
@A00769:42:HV3CFDRXX:1:2101:4390:2675 1:N:0:GAGGTTAGAC+GCAATACATT
GTGTCAGCAGCCGCGGTAATACGTAGGTGGCAAGCGTTGTCCGGATTTATTGGGCGTAAAGCGAGCGCAGGCGGTTTCTTAAGTCTGATGTGAAAGCCCCCGGCTCAACCGGGGAGGGTCATTGGAAACTGGGAGACTTGAGTGCAGAAGAGGAGAGTGGAATTCCATGTGTAGCGGTGAAATGCGTAGAGATATGGAGGAACACCAGTGGCGAAGGCGGCTCTCTGGTCTGCAACTGACGCTGAGGCTCG
+
FFFFFFFFFFFFFFFFFFFFF:F:FFFFFFFFFF:F:FFFFFFFF:F,FF:FFFFFFFFFFFFFFFFFFFFFFF:,FFFFFFFF:,F,FFFFF:FFFFFFFFFFFFF:FFFFFF,:FFF:FFFF:FF:FFFFF:FFF,FF,FFFF,F::F,FFFFFF:FFF:FFFF,,FFFFFFFFFFFFFFFFFF:FF,,FFFF:FFFF,FFF:,F,FFF,F,FFFFFFFFFFFFFF,:F::FFFFFFFFFFFFF,,FF,
@A00769:42:HV3CFDRXX:1:2101:2600:2769 1:N:0:GAGGTTAGAC+GCAATACATT
GTGCCAGCCGCCGCGGTAATACGTAGGTGGCAAGCGTTGTCCGGATTTATTGGGCGTAAAGCGAGCGCAGGCGGTTTCTTAAGTCTGATGTGAAAGCCCCCGGCTCAACCGGGGAGGGTCATTGGAAACTGGGAGACTTGAGTGCAGAAGAGGAGAGTGGAATTCCATGTGTAGCGGTGAAATGCGTAGATATATGGAGGAACACCAGTGGCGAAGGCGGCTCTCTGGTCTGTAACTGACGCTGAGGCTCG
+
FFFFFFFFFFFFFFFF:FFFFFFFFFFFFFFF:FFFFFFFFFFFFFFFFFFFFFFF:FFFFFFFFFFFFFFFFFFFFFFFFFF,FF:FFFFFFFFFF,FFFFFFFFFF,FFF:FFFFFFFFFF,F,FFFFFF:FF,FFFFFFFF,FFFFFF,F,,FFF:FFFFFFFFFFFF,F:FFFFFFFFFFFFF:FFF,FFFF:FF,F,,FFFFF::F:FF:FFFFF:FFFFFFFFFFFF,FFFFFFF,FFF,,:FFF
@A00769:42:HV3CFDRXX:1:2101:14534:2801 1:N:0:GAGGTTAGAC+GCAATACATT
GTGCCAGCAGCCGCGGTAATACGTAGGTGGCAAGCGTTGTCCGGATTTATTGGGCGTAAAGCGAGCGCAGGCGGTTTCTTAAGTCTGATGTGAAAGCCCCCGGCTCAACCGGGGAGGGTCATTGGAAACTGGGAGACTTGAGTGCAGAAGCGGAGAGTGGAATTCCATGTGTAGCGGTGAAATGCGTAGATATATGGAGGAACACCAGTGGCGAAGGCGACTCTCTGGTCTGTAACTGACGCTGAGTCTCG
+
FFF,FFFFFFFFFFFFF,,FFFFFF:FFFFF:FF:F:,FFF:F:F:,FFFFFFFFFFF,FF,,,FF,FFFFFF:::FFFFFFFFF:FFFFFF:F:FFFFFFFFFFFFFFFFFFFFFFFFF,:FFF,FF:F:,:FF:F,,,FFFFFFFFFF,:FFFF:FFFFF:FFF:FFFFFFF:FFFFFFFFF::,FF:F,FFFFF,FFFF:,F::FFF::::FFFFFF:FFF:,FFF:FFFFF:,FFF,FFFFF,F:FF
@A00769:42:HV3CFDRXX:1:2101:17020:2816 1:N:0:GAGGTTAGAC+GCAATACATT
GTGTCAGCCGCCGCGGTAATACGTATGTTCCAAGCGTTATCCGGATTTATTGGGCGTAAAGCGAGCGCAGACGGTTATTTAAGTCTGAAGTGAAAGCCCTCAGCTCAACTGAGGAATTGCTTTGGAAACTGGATGACTTGAGTGCAGTAGAGGAAAGTGGAACTCCATGTGTAGCGGTGAAATGCGTAGATATATGGAAGAACACCAGTGGCGAAGGCGGCTTTCTGGACTGTAACTGACGTTGAGGCTCG
+
FFFFFFFFFFFFFFFF:F:FFFF,FFFFFFFF,FFF:FFFFFFFFF,FFF:FFFFFFFFF:FFFFFFFFFFFFFFF,FFF,FFFFFFFF::FFFFFFFFFFFFFFFFFFFFFFFF:FFF:,FFF:FFFFFFFFFFFFF,FFFF:F:F:FFF,FFFFFFFFFFF:F,FFF:FFFFFFFFFFFF:FF,,FF:FFFF,FF::FF,F,FFF::FFFFFFFFFFFF::F,F:FF::F,,FFF:,F:,FFF:FFFFF
@A00769:42:HV3CFDRXX:1:2101:4083:2832 1:N:0:GAGGTTAGAC+GCAATACATT
GTGTCAGCAGCCGCGGTAATACGTATGTTCCAAGCGTTATCCGGATTTATTGGGCGTAAAGCGAGCGCAGACGGTTATTTAAGTCTGAAGTGAAAGCCCTCAGCTCAACTGAGGAATTGCTTTGGAAACTGGATGACTTGAGTGCAGTAGAGGAAAGTGGAACTCGATGTGTAGCGGTGAAATGCGTAGATATATGGAAGAACAACAGTGGCGAAGGCGGCTTTATGGACTGTAACTGACGTTGATGCTCG
+
FFFFFFF:FFFFFFFFFFFFFFFFFFFFFFF::FFF,FFFFFFFFF,FFFFFFFFFFFFFFFFF:FFFFFF:,FFFFFFFFFFFFFFFFFFFFFFFFFFFFFFF,FFFFFF:FFF:FFF,:FFFF:FFFFFFFFFF:F:FFFF,FF:F::FFF:F:,FFF:FFFF,FFFFFFFF:FFFFFFFF,F,,::FFF,:FF,FFFFFF,,FF:F:,F,,FFFF,:FFFF::,:F,F:F:FFF,F:,F::F,FFFF,
@A00769:42:HV3CFDRXX:1:2101:5828:2848 1:N:0:GAGGTTAGAC+GCAATACATT
GTGCCAGCAGCCGCGGTAATACGTAGGTGGCAAGCGTTGTCCGGATTTATTGGGCGTAAAGCGAGCGCAGGCGGTTTCTTAAGTCTGATGTGAAAGCCCCCGGCTCAACCGGGGAGGGTCATTGGAAACTGGGAGACTTGAGTGCAGAAGAGGAGAGTGGAATTACATGTGTAGCGGTGAAATGCGTAGATATATGGAGGAACACCAGTGGCGAAGGCGGCTCTCTGGACTGTAACTGACGTTGAGGCTCG
+
F,:F,F,,FF,:FF,FFFF,F:FFF:::,,FFF,F:,FF:F,FFFF,,FF:,::FF:FFF:,:F:::FFF,F::FFF:F,FF,,F,FFFF,,F,F:,FFFF,F:,FF:F,:::FF::FFFF,:FFF:FF,,,FFFF:F,:F::F,FFF,,F,::FF:FF:FFFF,,FF,:,FF,F,:F,FFF,FF:F,,F,F:FF:::,FF,:F,F:,F:::FFF,:FFF:FFFFFF,FFFFF:F:F,FF:F:,F:FFFF,
@A00769:42:HV3CFDRXX:1:2101:7726:2848 1:N:0:GAGGTTAGAC+GCAATACATT
GTGCCAGCCGCCGCGGTAATACGTAGGTGGCAAGCGTTGTCCGGATGTATTGGGCGTAAAGCGAGCGCAGGCGGTTTCTTAAATCTGATGTGAAAGCCCCCGGCTCAACCGGGGAGGGTCATTGGAAAATGGGAGACTTGAGTGCAGAAGAGGAGAGTGGAATTCCATGTGTAGCGGTGAAATGCGTAGATATATGGAGGAACACCAGTGGCGAAGGCGGCTTTCTGGACTGTAACTGACGTTGAGGCTCG
+
:FFFFF,FFF:FF:FF:FF,F:FFF,:F:F::FFFF,F,FFF:F:F,FFFF:F:FFFFFF:F:,F::FFF,FFFFFFFFF,F,FFFFF::FFFFFF,FFFF::,,:FFF,:F:FFF:F::FFFFFFF,,FFFFFFF,FFF,:::FFFF,,FF:F:FFFFFFFFF,FFF,F,F:FFF,FF:,FF,:,,F::F:,FF,FF,FFFF:F:FFFFF,:,:::FFFFFFF,,F:F::FFFFF:,FFF:F,F,:F:F,
@A00769:42:HV3CFDRXX:1:2101:24343:2848 1:N:0:GAGGTTAGAC+GCAATACATT
GTGCCAGCAGCCGCGGTAATACGTATGTTCCAAGCGTTATCCGGATTTATTGGGCGTAAAGCGAGCGCAGACGGTTATTTAAGTCTGAAGTGAAAGCCCTCAGCTCAACTGAGGAATTGCTTTGGAAACTGAATGACTTGAGTGCAGTAGAGGAAAGTGGAACTCCATGTGTAGCGGTGAAATGCGTAGATATATGGAAGAACACCAGTGGCGAAGGCGGCTTTCTGGACTGTAACTGACGTTGAGGCTCG
+
FFFFFFFF:FFFF:FFFFFFFFFFF:FFFFFFFF,FF,FFFFFF:F,FFF:FFFFFFFFFFFFFFFFFFFF:FF:F:,:FFFFFFFFFFFFFFFFFFFFFFFFFFF:FF:FFF:FFF,FFFFFF,FFFFFFFF:F,FFF:FFFFFFFFFFF:FFFFF,FFFFFF::FFFFFFFFFF:FFFFFF:F,:FFFFFFFFFFFFFFF:FF:FF::FFF:FFFFF:FFFFFFFFFFFFFFFFFFFF,FFFFF,FFF,
@A00769:42:HV3CFDRXX:1:2101:3351:2879 1:N:0:GAGGTTAGAC+GCAATACATT
GTGTCAGCTGCCGCGGTAATACGTAGGTGGCAAGCGTTGTCCGGATTTATTGGGCGTAAAGCGAGCGCAGGCGGTTTCTTAAGTCTGATGTGAAAGCCCCCGGCTCAACCGGGGAGGGTCATTGGAAACTGGGAGACTTGAGTGCAGAAGAGGAGAGTGGAATTCCATGTGTAGCGGTGAAATGCGTAGAGATATGGAGGAACACCAGTGGCGAAGGCGGCTCTCTGGTCTGTAACTGACGCTGAGGCTCG
+
::FFFFFFFFFFFFFFFFFFFFFFF:FFFF:FFF,FFFFF::FFFF,:FFFFFFFFFFFFFFFFFFFFFF:FFFFFF:FFFFFF,FF:FF:FFFFFFFFF:FFFFFF:FFFFFFFFFFFFFF,FFF:FFFFFFFFFFFFFFFFFFFF,:FFFFFFFFFFFFFFFFFFFFFF:FFF:FFFFFFFFFFFFFF,FFFFFFFF,FFF:F:FF,FFFF:F:FFFFFFFFFF:FF:FFF,FFFF:FFFFF:FFFFFF
@A00769:42:HV3CFDRXX:1:2101:26232:3020 1:N:0:GAGGTTAGAC+GCAATACATT
GTGCCAGCAGCCGCGGTAATACGTAGGTGGCAAGCGTTGTCCGGATTTATTGGGCGTAAAGCGAGCGCAGGCGGTTTCTTAAGTCTGATGTGAAAGCCCCCGGCTCAACCGGGGAGGGTCATTGGAAACTGGGAGACTTGAGTGCAGAAGAGGAGAGTGGAATTCCATGTGTAGCGGTGAAATGCGTAGATATATGGAGGAACACCAGTGGCGAAGGCGACTCTCTGGTCTGTAACTGACGCTGAGGCTCG
+
FF:F:FFFFFFFFFFFFFFFFFFFFFFFFFFFFFFFFFFFFFFFF:FFFFFFFFFFFFFFFFFFFFFFFFFFFFFFFFFFFFFFFFFFFFFFFFFFFFFFFFFFFF:FFFFFFFFFFFFFF,FFFFFFFFFFF:FF:FFFFFFFFFFFFFFFFFFFFFFFF:FFFFFFFFFFF:F:FFF:F,F:FFFFFFF:FFFFFFFFFFFFFFFFFFF:FFFFFFFFFF:FFFFFF:FFFFFFFFFFFFFFFFFFFF:
@A00769:42:HV3CFDRXX:1:2101:28691:3020 1:N:0:GAGGTTAGAC+GCAATACATT
GTGTCAGCCGCCGCGGCAATACGTAGGTGGCAAGCGTTGTCCGGATTTATTGGGCGTAAAGCGAGCGCAGGCGGTTTCTTAAGTCTGATGTGAAAGCCCCCGGCTCAACCGGGGAGGGTCATTGGAAACTGGGAGACTTGAGTGCAGAAGAGGAGAGTGGAATTCCATGTGTAGCGGTGAAGTGCGTAGATATATGGAGGAACACCAGTGGCGAAGGCGGCTCTCTGGTCTGTAACTGACGCTGAGGCTCG
+
FF:FFFFFFFFFFFFFFFFFFFFFFFFFFFFFFFFF:FFFFFFF:FFFF:FFFF:FFFFFFFFFFFFFFFFFFFF:FFFF:FFF::F:FFFFF:FF:FFFFFFF:FFFFFFFFF:FFFFF,::FFFFFFFFFFFFFFF,FFFFF:,F:,F:FF:FFF,FFFF:FFF:FFFFFFFFFF,FF:FFFFF,FFF:FF,FFFFFFFFFFFFFFFFFFFFFFFFFFFFF:::F::F:FFFFF:FFFFFFFFF,F,F:
@A00769:42:HV3CFDRXX:1:2101:23818:3067 1:N:0:GAGGTTAGAC+GCAATACATT
GTGCCAGCAGCCGCGGTAATACGTAGGTGGCAAGCGTTGTCCGGATTTATTGGGCGTAAAGCGAGCGCAGGCGGTTTCTTAAGTCTGATGTGAAAGCCCCCGGCTCAACCGGGGAGGGTCATTGGAAACTGGGAGACTTGAGTGCAGAAGAGGAGAGTGGAATTCCATGTGTAGCGGTGAAATGCGTAGATATATGGAGGAACACCAGTGGCGAAGGCGACTCTCTGGTCTGTAACTGACGCTGAGGCTCG
+
FFFFFFFFFFFFFFFFFFF:FFFFFFFFFFFFFFFFFFFFF:FFFFF:FFFFFFFFFFFFFFFFFFFF:FFFFFFFFFFFFFFFFFFFFFFFFFFFFFFFFFFFFFF:FFFFFFFFFFFFF:FFFFFFFFFFF:FFFFFFFFFFFFFFFFFFFFFFFFFFFFFFFFFFFFFFFFFF:FFFFFF,FFF:FFF:FF:FF:FFF,FFF:FFFF:FFFFFFFFFFFFFFF,F,FF:FFFFF:FFFFF:F,FFFF,
@A00769:42:HV3CFDRXX:1:2101:1832:3192 1:N:0:GAGGTTAGAC+GCAATACATT
GTGTCAGCAGCCGCGGTAATACGTATGTTCCAAGCGTTATCCGGATTTATTGGGCGTAAAGCGAGCGCAGACGGTTATTTAAGTCTGAAGTGAAAGCCCTCAGCTCAACTGAGGAATTGCTTTGGAAACTGGATGACTTGAGTGCAGTAGAGGAAAGTGGAACTCCATGTGTAGCGGTGAAATGCGTAGAGATATGGAAGAACACCAGTGGCGAAGGCGGCTTTCTGGACTGTCACTGACGTTGAGGCTCG
+
FFFFFFFFFFFFFFFF,,FFFFFFFFFFFFFFFFFFFF:FF:FFF:F:FF,FFFFFFFFFFFFFFFFFFFF:::FFFFFFFFFFFFFFFF::FFFF::F:FFFFFFFFFFFFFFF:F:FFF,FFFFFFFFFFF,FFFFFFF:FF:F:FFFFFFF,FFFF:,FFFFFFFFFF:FF:F,FFF,FFF,:F:FF,,F:F::FFF:,,FF:,F,,::FFFFFF,:FFFFFFF:::F,F,FFFF,FFFF,F::FFF:
@A00769:42:HV3CFDRXX:1:2101:15302:3192 1:N:0:GAGGTTAGAC+GCAATACATT
GTGCCAGCCGCCGCGGTAATACGTATGTTCCAAGCGTTATCCGGATTTATTGGGCGTAAAGCGAGCGCAGACGGTTATTTAAGTCTGAAGTGAAAGCCCTCAGCTCAACTGAGGAATTGCTTTGGAAACTGGATGACTTGAGTGCAGAAGAGGAGAGTGGAATTCCATGTGTAGCGGTGAAATGCGTAGATATATGGAGGAACACCAGTGGCGAAGGCGGCTCTCTGGTCTGTAACTGACGCTGAGGCTCG
+
FFFFFFFFFFFFFFFFFF:FFFF:FFFFFFFFFF:F::FFFFFFFF,F:FFFFFFFFFFFFFFFFFFFFF:FFF,FF,FFFFFFFFF,FFFFFFFFFFFFFFFFFFFFFFFFFFFF,FF:,FFFFF:F,FFFF:FFFFFF:FFFF,FFFFFFFFFFFFFFFF:FFFFFFFFF::FF:FFF:FFF:FFFF:FFFFFFFFFFFFFF::FFFFFF::FFFFFFFFF:FFFFFFFFFFFFFFFF,FF::F:FFFF
@A00769:42:HV3CFDRXX:1:2101:32090:3208 1:N:0:GAGGTTAGAC+GCAATACATT
GTGCCAGCAGCCGCGGTAATACGTAGGTGGCAAGCGTTGTCCGGATTTATTGGGCGTAAAGCGAGCGCAGGCGGTTTCTTAAGTCTGATGTGAAAGCCCCCGGCTCAACCGGGGAGGGTCATTGGAAACTGGGAGACTTGAGTGCAGAAGAGGAGAGTGGAATTCCATGTGTAGCGGTGAAATGCGTAGATATATGGAGGAACACCAGTGGCGAAGGCGGCTCTCTGGTCTGTAACTGACGCTGAGGCTCG
+
FF,FFFFFFFFFFFFFFFFFFFFFFFFFFFFFFFFFFFFFFFFFFFFFFFFFFFFFFFFFFFFFFFFFFFFFFFFFFFFFFFFFFFFF:FFFFFF:FFFFFFFFFFFFFFFFFFFFFFFFFFFFFFFFFFFFFF:FFFFFFFFFFFFFFFFFFFFFFFFFFFFFFFFFFFFFFFFFFFFFFFFFFFFFFF::FFFFFFFFFFFFFFFFFFFFFFFFFFF:F:FFFFFFFFFFFFFFF,FFF:F,,FF:FF,
@A00769:42:HV3CFDRXX:1:2101:13386:3223 1:N:0:GAGGTTAGAC+GCAATACATT
GTGCCAGCCGCCGCGGTAATACGTATGTTCCAAGCGTTATCCGGATTTATTGGGCGTAAAGCGAGCGCAGACGGTTATTTAAGTCTGAAGTGAAAGCCCTCAGCTCAACTGAGGAATTGCTTTGGAAACTGGATGACTTGAGTGCAGTAGAGGAAAGTGGTACTCCATGTGTAGCGGTGAAATGCGTAGATATATGGAAGAACACCAGTGGCGAAGGCGGCTTTCTGGACTGTAACTGACGTTGAGGCTCG
+
FFFF:FFF:FFFFFFFFFFFFFFFFFFFFFFFFFFFFFFFFF:F:F:FFFFFF:FFFFFFFFFFFFFFFFFFFFF,F:FFFFFFFFFFFFFFFFFFFFFFFFFFFFFFFFFFFFFFFFFFFFFF:FFF:FF:FFFFFFFFFF:FFFFFF:FFFFFFFFFF:FFFF::FFFFF:FFFFFFFFFFF:FFFFFFF,FFF,FFFFFF,FFFFF,FFFF,F:F:FFF:FFFFFFFFFFFFFFFFFFF,FFF,F:F:
@A00769:42:HV3CFDRXX:1:2101:20292:3223 1:N:0:GAGGTTAGAC+GCAATACATT
GTGTCAGCAGCCGCGGTAATACGTATGTTCCAAGCGTTATCCGGATTTATTGGGCGTAAAGCGAGCGCAGACGGTTATTTAAGTCTGAAGTGAAAGCCCTCAGCTCAACTGAGGAATTGCTCTGGAAACTGGATGACTTGAGTGCAGTAGAGGAAAGTGGAACTCCATGTGTAGCGGTGAAATGCGTAGATATATGGAAGAACACCAGTGGCGAAGGCGGCTTTCTGGACTGTAACTGACGTTGAGGCTCG
+
FFFFFFFFFFFFFFFFFFFF:FFFFFFFFFFFFFFFF::FFFFFF,FFF:FFF,FFFFFFFF:FFFFFFFFF:FFFFFFF,FFFFFFFFFFFFFFFFFFFFFFFFFFFFFFFFFFFFFFF,FFFFFF:FFFFFFFFF:FFFFFFFFFF,,FF:FF::FFFFFFF,FFFFFFFFFFFF:FFFFFFFFFFFFFFFFFF::FFFFFFFFFFF:FFFFFFFFFFFFFFFFF:FFF:F:FFFFFF:FFFFF,FFFF
@A00769:42:HV3CFDRXX:1:2101:14262:3239 1:N:0:GAGGTTAGAC+GCAATACATT
GTGTCAGCAGCCGCGGTAATACGTATGTTCCAAGCGTTATCCGGATTTATTGGGCGTAAAGCGAGCGCAGACGGTTATTTAAGTCTGAAGTGAAAGCCCTCAGCTCAACTGAGGAATTGCTTTGGAAACTGGATGACTTGAGTGCAGTAGAGGAAAGTGGAACTCCATGTGTAGCGGTGAAATGCGTAGATATATGGAAGAACACCAGTGGCGAAGGCGGCTTTCTGGACTGTAACTGACGTTGAGGCTCG
+
FFFFFF:FFFFFF:FFFFFFFFF:FFFFFFF,FFFFFFFFF:FFFFFFFFFFFFFFFFFFFFFFFFFFFFFFFFF,FFFFFFFFFFFFFFFFFFFFFFFFF:FFFFF:FFFFFFF,FFFFFFFFFFFFFF:FFFFFFFFFFFFFF,FFFFFFFFFFF:FFF:FFFFFFFFFF,FFFFFFFFFFFFFF:FF,F:FFFFFFFFFFF,FFFFFFFFF,FFFFFFFFFFFFF,FFFFFFFFFFFFFF,FFFFFF,
@A00769:42:HV3CFDRXX:1:2101:17544:3255 1:N:0:GAGGTTAGAC+GCAATACCTT
GTGACAGCAGCCGCGGTAATACGTAGGTGGCAAGCGTTGTCCGGATTTATTGGGCGTAAAGCGAGCGCAGGGGGTTTCTTAAGTCTGAGGTGAAAGCCCCCGGCTCAACCGGGGAGGGGCAGTGGAAACTGGGAGGCTTGAGTGGGGAAGAGGAGAGGGGAATTCCATGTGTAGCGGTGAAATGCGTAGATATTTGGAGGAACACCAGTGGCGAAGGCGGCTCTCTGGTCTGTAACTGACGCTGAGGCTCG
+
FFF,FF:FFFFFFFFFFFFFFFFFFFF,FF,,FFFFFFFF,FFFFFFFF,FFFFFFFFFFFFFFFFF,FFF,FF,F,,FF:FFFF,F,,FFFF:FFFFFFFFFFF,FFFFFFFF:FFF,F,,F:FFFFFFFFF,F,FFFFFFF,,,F:,FFFF,,,F,FF,:FFFFF,FFFF:F,FFFFF,:F,FFF:FFFF,,,FFFFFFFFFFFFFFF:FFFFFFFFF:FF,FFFF,::F,,F:FFFFFF:FFFF,,FF
@A00769:42:HV3CFDRXX:1:2101:13051:3270 1:N:0:GAGGTTAGAC+GCAATACATT
GTGTCAGCAGCCGCGGTAATACGTATGTTCCAAGCGTTATCCGGATTTATTGGGCGTAAAGCGAGCGCAGGCGGTTTCTTAAGTCTGATGTGAAAGCCCCCGGCTCAACCGGGGAGGGTCATTGGAAACTGGGAGACTTGAGTGCAGAAGAGGAGAGTGGAATTCCATGTGTAGCGGTGAAATGCGTAGATATATGGAGGAACACCAGTGGCGAAGGCGGCTCTCTGGTCTGTAACTGACGCTGAGGCTCG
+
FFFFFFFFF:FFFFFFFFFFFFFFFFFFFFFFFFFFFF:FFFFFFFFFFFFFFFFFFFFFF:FFFFFFFFF:F:FFFFFFFFFFFFFFFFFFFFFFFFFFFFFFFFF:FFFFFFFFFFFFFFFFFFFFFFFFF:F:FFFFFFFFFFFFFFFFFFFFFFFFFFFFFF:FFFF:FFFF:FFFFFF:FFFFFFF::FFF:FF,F:,FFFFFFFFFFFFF,FFF:FFFFFF,FFF:FF:FF,FFFFF::,FFFF:
@A00769:42:HV3CFDRXX:1:2101:1362:3317 1:N:0:GAGGTTAGAC+GCAATACATT
GTGTCAGCCGCCGCGGTAATACGTAGGTGGCAAGCGTTGTCCGGATTTATTGGGCGTAAAGCGAGCGCAGGCGGTTTCTTAAGTCTGATGTGCAAGCCCCCGGCTCAACCGGGGGGGGTCATTGGAAACTGGGGGTCTTGAGTGCAGAAGAGGGGAGTGGAGTTCCAGGGGTAGCGGTGCTCTGCGTAGATGTGTGGTGGGAGGGGGGGGGCGAAGGCGGCTCTCTGGTGTGGGGCTGAGGCTGAGGGTCG
+
F:FFF,FFFFFFFFFFF:FFFFFFFFFFFFFFFFFFFFFF:FFFFFF:FF:FFFFFFFFFFFFFFFFFFF:FFF:FF:,FF:FF,FF,,F,F,,,F,:FFFF:,FF,F,F,FFF,FFFF,,F,F::F,,,:FF,:,,:,FF:F:,:FF,F:FF,FFFFFF,,,F,,,,F::,FF,FF,F,:,FF,::,F,,,F,FFF,F,,,,,,,,F,::,F,,FF,:F,F,:,:FF:F:F,,:,,F:,FF,F,FF,,FF
@A00769:42:HV3CFDRXX:1:2101:6153:3317 1:N:0:GAGGTTAGAC+GCAATACATT
GTGTCAGCAGCCGCGGTAATACGTAGGTGGCAAGCGTTGTCCGGATTTATTGGGCGTAAAGCGAGCGCAGGCGGTTTCTTAAGTCTGATGTGAAAGCCCCCGGCTCAACCGGGGAGGGTCATTGGAAACTGGGAGACTTGAGTGCAGAAGAGGAGAGTGGAATTCCATGTGTAGCGGTGAAATGCGTAGATATATGGAAGAACACCAGTGGCGAAGGCGGCTTTCTGGACTGTAACTGACGTTGAGGCTCG
+
FFFFFFFFFFFFFFFFFFFFFFFFFFFFFFFFFFFFFFFFFFFFF:FFFFFFFFFFFFFFFFFFFFFF:FFFFFFFFFFFFF:FFFFFFFFF:F:FFFFFFFFFFFFFFFFFFFFFFFFFFF,FFFFFFFF:FFFFFF:FFFFFFFFFFFF:FFFFFFFF:FFFFFFFFF:FFF:FFFFFFFFF:F:FF:FFF:FF:F:FFF:FFFFFFFFFF,FFFFFFFF,FFFFF:,FFFF,FFFFFFFFF:FF,,:F
@A00769:42:HV3CFDRXX:1:2101:3034:3364 1:N:0:GAGGTTAGAC+GCAATACATG
GTGCCAGCAGCCGCGGTAATACGTAGGTGGCAAGCGTTGTCCGGATTTATTGGGCGTAAAGCGAGCGCAGGCGGTTTCTTAAGTCTGATGTGAAAGCCCCCGGCTCAACCGGGGAGGGTCATTGGAAACTGGGAGACTTGAGTGCAGAAGAGGAGAGTGGAATTCCATGTGTAGCGGTGAAATGCGTAGAGATATGGAGGAACACCAGTGGCGAAGGCGGCTCTCTGGTCTGTAACTGACGCTGAGGCTCG
+
FFFFFFF:FFFFFFFFFFFFFFFFFFFFFFFFFFFFFFFFFFFFFFFFF:FFFFFFFFFFFFFFFFFFFFFFFFFFFFFFFFFFFFFFFFFFFFFFFFFFFF:FFFFFFFFFFFFFFFFFFFFFFF:FFFFFFFFFFFFFFFFFFFFF:FFFFFF:FFFFFFFFFFFFFFFFFFFFF:FFFFFF:FF,FF,F,FFFFFFF,FFFFF,FFFFFFFFFFFFFFFFFFFFFFFFFFFFFFFFFFFFFFF::FFF
@A00769:42:HV3CFDRXX:1:2101:8196:3380 1:N:0:GAGGTTAGAC+GCAATACATT
GTGCCAGCAGCCGCGGTAATACGTAGGTGGCAAGCGTTGTCCGGATTTATTGGGCGTAAAGCGAGCGCAGGCGGTTTCTTAAGTCTGATGTGAAAGCCCCCGGCTCAACCGGGGAGGGTCATTGGAAACTGGGAGACTTGAGTGCAGAAGAGGAGAGTGGAATTCCATGTGTAGCGGTGAAATGCGGAGATATATGGAGGAACACCAGTGGCGAAGGCGGCTCTCTGGTCTGTAACTGACGCTGAGGCTCG
+
FFF::FFF:FFFF:FFFFF:FFFFFF:FFFFFFF:,,:F:F::F:F,:FFF:FFFF:FFF::FF::FFFFFFFFFFFFFFFF:,FFFFFF:FFFFF:FFF::,F,FFFF::::FFFF,F:F,FFF,FF:F:F:FFF,,F,FFF:FFFFF:FFFF:FF,FF,FFFF,:FFFFFFFFFF:FFFF,F::FFFFFF:FF:FF::F:::FFFFF:FF,:FFFFFFFFF:,,FFFFFFFF:FF,FFFFF:F:,FFF,
@A00769:42:HV3CFDRXX:1:2101:4670:3411 1:N:0:GAGGTTAGAC+GCAATACATT
GTGTCAGCCGCCGCGGTAATACGTATGGGCTAAGCGTTGTCCGGATTTAGTGGGCGTAAAGCGAGCGAAGACGGTGAATTAAGTCTGAAGTGAAAGCCCTGAGCTCAACACCGGAATTGCGTAGGAAACTGGATGTCTTGAGTGCGAGAGAGGAAAGTGGAAGTCCGTGTGTAGCGGCGAAATTCGTAGATATTAGGAGGAACACCAGTGGCGAAGGCGGCTCACTGGGAAGAAACTGACGCTGAGGATCG
+
FFFFFFFF,FFFFFFFFFFFFF:,F,F,,,,,FFFFFF,F,FFFF,FFF,FFFFFFFFFFFFF:FFF,FF,FFF,,,:,,FFFF,,F,,FFFFFF:FFFF,,FFFFFFF,,,FFFF,FF:,:,:,FFFFF,F:FF,FFFFFFF,F,,,:FFFF,,,FFF:FF,FFF,,:FFF:FFFF:F:,FF,FFFFF,FFF,:FF:FFFFF:FF:F:F:FFFFF:FFFFFF,FFFF,::F:FFFFFFF:FFFFF,::F,
@A00769:42:HV3CFDRXX:1:2101:14018:3411 1:N:0:GAGGTTATAC+GCAATACATT
GTGACACCCGCCGCGGTAATACGTAGGTGGCAAGCGTTGTCCGGATTTATTGGGCGTAAAGCGAGCGCAGGCGGTTACTTAAGTCTGATGTGAAAGCCCCCGGCTCAACCGGGGAGGGACATTGGAAACTGGGAGACTTGAGTGAAGAAGAGGAGAGTGGAATTCCATGTGTAGCGGTGAAATGCGTAGATATATGGAGGAACACCAGTGGCGAAGGCGGCTCTCTGGTCTGTAACTGACGCTGAGGCTCG
+
FF:,FF,F:FF:F:F,FFF:FFFFFFFF,,FFFFF,F:::,F::FF,FF,,FF:F::FFFFF:F,FFFF:F,:FF,,,FFFF:,FFFF:FF:FFFFF:,:F:FFFFFFF:FFFFFF:F,FFFFF,FFFFFFFFF:FFFFFFFFF,FF,:FF:F,FF:F:,FFFFF,F:F,:FFFFF:F:FFFFF:FFFFF::FFFF,FF,F,FF,FF,F,FFFFFF,FF,:FFFFFFFFFF,FF,FF,FF,,F:,,F:::F
@A00769:42:HV3CFDRXX:1:2101:2456:3427 1:N:0:GAGGTTAGAC+GCAATACATG
GTGCCAGCAGCCGCGGTAATACGTAGGTGGCAAGCGTTGTCCGGATTTATTGGGCGTAAAGCGAGCGCAGGCGGTTTCTTAAGTCTGATGTGAAAGCCCCCGGCTCAACCGGGGAGGGTCATTGGAAACTGGGAGACTTGAGTGCAGAAGAGGAGAGTGGAATTCCATGTGTAGCGGTGAAATGCGTAGATATATGGAGGAACACCAGTGGCGAAGGCGGCTAGCTGGTCTGTAACTGACGCTGAGGCGCG
+
FFF:FFFFFFFFFFFFFF,FFFFFFFFFFF:FFFFFF:FFFFFFFF,FFFFFFFFFFFFFFFF:FFF:FFFFFFF:FFFF:FFF:FF,:FFFF:FFF:FFFFFF:F,FFFF:FFFFFFFF,F:FFFFFFFFF:,FF:F,FFFFFFFFF::FFF:FFFFF:FFFF,FF:FFFFFFFFFFF:,:,F,F,FF,F:,:FF,FF,,FF::,:,FF,,F,FFF:,:,,,,::F::,:F:,FF::FF,FF:,F,:,F,
@A00769:42:HV3CFDRXX:1:2101:16658:3443 1:N:0:GAGGTTAGAC+GCAATACATT
GTGCCAGCCGCCGCGGTAATACGTAGGTGGCAAGCGTTGTCCGGATTTATTGGGCGTAAAGCGAGCGCAGGCGGTTATTTAAGTCTGAAGTGAAAGCCCTCAGCTCAACTGAGGAATTGCTTTGGAAACTGGATGACTTGAGTGCAGGAGAGGAAAGTGGAACTCCATGTGTAGCGGTGAAATGCGTAGATATATGGAAGAACACCAGTGGCGAAGGCGGCTTTCTGGACTGTAACTGACGTTGAGGCTCG
+
FF:FFFF:F:FFFFFFFFFFFFFFFFFFFFFFFFFF::FFFFFFFF:FFFFFFFFFFFFFFFFFFFFFFFF:FF:,FFFF:FFF:,F::FFFFFFFFFFFF:FFFFF:FFFFFFFFFFF:,FFFFFFFFFFF,FFFFFFFFFF:F,:,FFFFF:,FF:FFFF:FFFFFFFFFFFFFF,FFFF:::FFFFFFF,FFFFFFFFFFFFFFFFFFFFFFFFFFFFF,FF::,,,:FFFFFFFFFFFFF:F,F,F,
@A00769:42:HV3CFDRXX:1:2101:32805:3474 1:N:0:GAGGTTAGAC+GCAATACATT
GTGTCAGCCGCCGCGGTAATACGTAGGTGGCAAGCGTTGTCCGGATTTATTGGGCGTAAAGCGAGCGCAGGCGGTTTCTTAAGTCTGATGTGAAAGCCCCCGGCTCAACCGGGGAGGGTCATTGGAAACTGGGAGACTTGAGTGCAGAAGAGGAGAGTGGAATTCCATGTGTAGCGGTGAAATGCGTAGATATATGGAGGAACACCAGTGGCGAAGGCGGCTCTCTGGTCTGTAACTGACGCTGAGGCTCG
+
:FFFF::,FFFF:FFFFFFF:FFFFFFFFFFFFFFFFFFF:F:FF::FFF,FFFFFF,FFFFFF:FFF:FFFFFFFFFF:FFFF:FFFFF:FFFF:FFFFFFFFFFFF,FFFFFFFFFFFF::FFFFF,FFF,FFFFFF:FF,:F:FFFFFFFFFFF:FFFFFF,FF:::FFFFFFF,FF,F:,FF,FF:FFFFF,:F:,FF,FFFF,:,,F::F,FF,:,FFFFF,,F,FFFFFFFFFF,FF,F:,:FF,
@A00769:42:HV3CFDRXX:1:2101:16468:3490 1:N:0:GAGGTTAGAC+GCAATACATT
GTGTCAGCCGCCGCGGTAATACGTATGTTCCAAGCGTTATCCGGATTTATTGGGCGTAAAGCGAGCGCAGACGGTTATTTAAGTCTGAAGTGAAAGCCCTCAGCTCAACTGAGGAATTGCTTTGGAAACTGGATGACTTGAGTGCAGTAGAGGAAAGTGGAACTCCATGTGTAGCGGTGAAATGCGTAGATATATGGAAGAACACCAGTGGCGAAGGCGGCTTTCTGGGCTGTAACTGACGTTGAGGCTCG
+
FFFFFFFFFFFFFFFF:FF:FFFFF:FFFFFFF:FF,FFFFFFFFF,FFFFFFFFFFFFF:FFFFFFFFF::FFF,FFFFFFFFF:F,FFFFFF:,FF,FFFFFFFFFFFFF:F:FFFFFF:FFFFFF:F:FFFF:FFFFFFFF:FFFFFFFF,F:FFFFFFFFFFFFFFFFF:F:FFFFFF::FF,,F:FF,FFFFFFFFFFFFFFFFF,FFFFF:FFFF:FFF:FFFFFFFFFFFFFFFFFFF,FFFF:
@A00769:42:HV3CFDRXX:1:2101:25464:3505 1:N:0:GAGGTTAGAC+GCAATACATT
GTGTCAGCAGCCGCGGTAATACGTATGTTCCAAGCGTTATCCGGATTTATTGGGCGTAAAGCGAGCGCAGACGGTTATTTAAGTCTGAAGTGAAAGCCCTCAGCTCAACTGAGGAATTGCTTTGGAAACTGGATGACTTGAGTGCAGTAGAGGAAAGTGGAACTCCATGTGTAGCGGTGAAATGCGTAGATATATGGAAGAACACCAGTGGCGAAGGCGGCTTTCTGGACTGTCACTGACGTTGAGGCTCG
+
FFF:FFFFFFFFFFFFFFFFFFFFFFFFFFFFFFFFFFF:FFFFFFF:FFFFFFFFFFFFFFFFFFFFFFFFFFFFFFFFFF:FFFFFFFFFFFFFFFFFFFFFFFFFFFFFFFF:F:FFFFFFFFFFFFFFFFFFFFFFFFFFFFFFFFFFFF:FFFFFFFFFFFF,FF:FFFF,FFFFF:FFFFFFFFF:FFFFF:,:F:FFFFFF:,F,FFF:,FFFFFFF:F,F:FFFFF:FF,FFF:::F::FFF,
@A00769:42:HV3CFDRXX:1:2101:11858:3552 1:N:0:GAGGTTAGAC+GCAATACATT
GTGTCAGCAGCCGCGGTAATACGTATGTTCCAAGCGTTATTCGGATTTATTGGGCGTAAAGCGAGCGAAGACGGTTATTTAAGTCTGAAGTGAAAGCCATCAGCTCAACAGAGGAATTGCTTTGGAAACATGATGAATTGAGTGCAGTAGAGGAAAGTGGAACTCCAAGTGTAGCGGTGAAATGCGTAGATATAAGGAGGAACACCAGTGGCGAAGGCGGCTCTCTGGGAGGTAACTGACGCTGAGGCTC
+
FFFFFFFFFFFFFFFFFFFFFFFF::FFF,FFFFFFFF,F,FFFFFFFF,FFFFFFFFFFFFFFFFF,FF,:FFF,FF,,:F::,,F,F:F,FFF,,F,,F:F:,,FF,,:,FFF,,FF,,F:,::::,,,F:F,,,FF:F,F,,:,FF,,FF:FF,F:FFF,F,FF,FFFF:FFFFFF,FF::FFFF,F,FF,,F:F:F:FFF,:F,F,FF:FFFF,,FFF,F:,:F,,,,,F:,,::,:FF,,,F::,
@A00769:42:HV3CFDRXX:1:2101:11867:3568 1:N:0:GAGGTTAGAC+GCAATACATT
GTGTCAGCAGCCGCGGTAATACGGATGTTCCAAGCGTTATCCGGATTTATTGGGCGTAAAGCGAGCGAAGACGGTAATATAAGTCAGAAGTGAAATCCAACAGCTCAACAGAGGAAATGGAATGTAAACATGAGGACATGAGTTCAGAAGAGGAAAGAGGAAATACAAGTGTAGCCGTTAAAATCCTAGAAAAAAGGAAGAACAACAGTGGCGAAGGCGGCTATCTGGTCAGTAACATGACGAGAAGCAG
+
FFF:FFFFFFFFFFFFFFFFFFF,,,F,,,FFFFFF:F:F,FFFFFFFF,FFFFFFFFFFF,F:FFF,FF,FFFF,F,,,FF,F,F,:F,:,FFF,,F,,F,FF,:FF:,,:FFFF,,:,,,,,:,FF,,,FF,,F,,F,,,:,,,,,F,,FF,:F,,,F,F:F,::,F:,::,,,F:,:FF:F:,,:,,,,,,::,:,,,F::,F:F,,F:,,F,F:,,,,,,,,,,:,,,,FF,,F,,,,:,,,F,:,
@A00769:42:HV3CFDRXX:1:2101:22336:3630 1:N:0:GAGGTTAGAC+GCAATACATT
GTGTCAGCAGCCGCGGTAATACGTAGGTGGCAAGCGTTGTCCGGATTTATTGGGCGTAAAGCGAGCGCAGGCGGTTTCTTAAGTCTGATGTGAAAGCCCCCGGCTCAACCGGGGAGGGTCATTGGAAACTGGGAGACTCGAGTGCAGAAGAGGAGAGTGGAATTCCATGTGTAGCGGTGAAATGCGTAGATATATGGAGGAACACCAGTGGCGAAGGCGGCTCTCTGGTCTGTAACTGACGCTGAGGCTCG
+
FFFF:FFFFFFFFFFFFF::FFFF:FFFFFFFFFFFFFFFF:FFFF,F:::FFFFF,FFFFFFFFFFFFFFFFFFFF,FFF,F,,FFF:FFFF,,FFFFFFFFFF:FFFFFFF:FFFFF,FFFFFFFF,FFFFFFFFF::FFFFF,FF,FFFFFFFFFFF:FFFF:,FFFFFFFFFFFFFF,FF:F::FFFFFFFFFFFFFFFFFFFFFFFFFFFFFFFFFFFFF:FF:FF:FFFFFFFFFFF:FFFFFF,
@A00769:42:HV3CFDRXX:1:2101:24831:3662 1:N:0:GAGGTTAGAC+GCAATACATT
GTGTCAGCCGCCGCGGTAATACGTAGGTGGCAAGCGTTATCCGGATTTATTGGGCGTAAAGCGAGCGCAGGCGGTTTCTTAAGTCTGATGTGAAAGCCCCCGGCTCAACCGGGGAGGGTCATTGGAAACTGGGAGACTTGAGTGCAGAAGAGGAGAGTGGAATTCCATGTGTAGCGGTGAAATGCGTAGATATATGGAGGAACACCAGTGGCGAAGGCGGCTCTCTGGTCTGTAACTGACGCTGAGGCTCG
+
FFFFF:FFFFFFFFFFFFFFFFFF:FFFFF:FFFFFFFFF:FFFFFFFFFFFFFF:FFFFFFFFFFF:FFFFFFFFFFFF:FFFFFF:FFFFFF::::FFFFFFFFFFFFFFFFFFFFFFFFFFFFFFFFFFFFFFFF:FFFFFFFFF:FFF:FFFFFFFFFFFFF:FFFFFFFFFFFFFFFFF:FFFF:FFFFFF:FFFFFF:FFFFFFF:FFFF,FF:FFF:FF:FF:FFFFFFFFFF,FFF:F,FFF,
@A00769:42:HV3CFDRXX:1:2101:7663:3677 1:N:0:GAGGTTAGAC+GCAATACATT
GTGCCAGCCGCCGCGGTAATAGTCAAGATACAGTCCTGGTATTAGATCCCCTAGTAGTCC
+
FFF:F:FFFFFFFFFF:FFFFFF:FFFFFFFFF:FFFFFFFFFF:F:,FFF:FFFFFFFF
@A00769:42:HV3CFDRXX:1:2101:13530:3693 1:N:0:GAGGTTAGAC+GCAATACATT
GTGCCAGCCGCCGCGGTAATACGTAGGTGGCAAGCGTTGTCCGGATTTATTGGGCGTAAAGCGAGCGCAGGCGGATTCTTAAGTCTGATGTGAAAGCCCCCGGCTCAACCGGGGAGGGTCATTGGAAACTGGGAGACTTGAGTGCAGAAGAGGAGAGTGGAATACCATGTGTAGCGGTGAAATGCGTCGATATATGGAGGAACACACGTGGCGAAGGCGGCTCTCTGGTCTGTAACTAACGCTGAGGCTCG
+
FFFF:::F:FFFFFFFFFFFFFFFFFFFFFFFFFFFFFFFFFFFF:FFFFFFF:FFFFFFFFFFFFFFFFFFFF,FFF:FFFFFFF:F:FFFFF:F::FFFFFFFFFFFFFF:FFFFFF,FFFF,FFF:,FFFFFF,,FFF::,,FFF,:FF,,FF::FFF,F,FFFFF::,F,:F,,,FF,F,:FF,:FF::FFF,FF,F,,FF:,,,F,F,FFF,F:F:FF,FFF:FFFFFF,,F,,,F,F,,,,,FF,
@A00769:42:HV3CFDRXX:1:2101:32515:3693 1:N:0:GAGTTTAGAC+GCACTACATT
GTGTCAGCAGCCGCGGTAATACGGAGGTGGCTAGCGTTGTTCGGATTTAGTGGGCGTAAAGCGCGCGAGGGCGGTCAATAAAGTTGGGTGTGAAATCCCCCGGCTCAACCGCGGAGGTTCCTCCAAAACTCGGAGTCTTGAGTGCCGGAGAGGTGAGTGGAATTCCGAGTGTAGAGGTGAAATGCGTAGATATAAGGAGGAACACCAGTGGCGAAGGCGGCTCTCTGGAGCGATACTGACGCTGAGGGGCG
+
FF,FFFFF,FFFFFFFFFFFFFF,FFF,FF,:FFFFF:FF,FFFF,FFF,FFFFFFFFFFFFF,FFF,,FFFFF,,,,,,:FFF,:F,,FFFFFF,FFF,,FFFFFFFFF,,FFF,:,,FFF,,,FFF:F,,F,F,FFFFFFF,F,,,FFFFF,FFFFFFF,FFFF:F:FFFFF,FFFFFFFF,FF:FFFFFF,,FFFFFFFFFFFFFFFFFFF,FFFFFFFF:FFFF,,,F,,FFFFFF:FFFFF,,,FF
@A00769:42:HV3CFDRXX:1:2101:32696:3724 1:N:0:GAGGTTAGAC+GCAATACATT
GTGTCAGCCGCCGCGGTAATACGTATGTTCCAAGCGTTATCCGGATTTATTGGGCGTAAAGCGAGCGCAGACGGTTATTTAAGTCTGAAGTGAAAGCCCTCAGCTCAACTGAGGAATTGCTTTGGAAACTGGATGACTTGAGTGCAGTAGAGGAAAGTGGAACTCCATGTGTAGCGGTGAAATGCGTAGATATATGGAAGAACACCAGTGGCGAAGGCGGCTTTCTGGACTGTAACTGACGTTGAGGCTCG
+
FF::FFFFFFFFFFFFFFFF,FFFFFFFFFFFF:FFFFFFFFFFF:FFFFFFFFFFFFFFFFFFFFFFFFFFFFFF:FFFFFFFFFFFFFFFFFFFFFFFFFFFFFFFFFFFFFFFFFF:FFFFFFFFFFFFFFFFFFF:F:FFFFFFFFF:FFFFFFFFFF:FFFFFFFFFFFF:FFFFFFFFFFFFF:FFF:F:FF:FFFFFF,FF:FFFF:,,F,FF,,,FFFFFFFFFF,:FFFFFFF:,FFFFFFF
@A00769:42:HV3CFDRXX:1:2101:10791:3771 1:N:0:GAGGTTAGAC+GCAATACATT
GTGTCAGCAGCCGCGGTAATACGTAGGTGGCAAGCGTTGTCCGGATTTATTGGGCGTAAAGCGAGCGCAGGCGGTTTCTTAAGTCTGATGTGAAAGCCCCCGGCTCAACCGGGGAGGGTCATTGGAAACTGGGAGACTTGAGTGCAGACGAGGAGAGTGGAATTCCATGTGTAGCGGTGAAATGCGTAGATATATGGAGGAACACCAGTGGCGAAGGCGGCTCTCTGGTCTGTAACTGACGCTGAGGCTCG
+
FFFFFFFFFFFFFFFFFFFFFFFFFFFFFFFFFFFF:FFFFFFFFFFFFFFFFFFFFFFFF:FFFFFFFFFFFFFFFFF:FFFFFFFFFFFFFFFFFFFFFFFFFFFFFFFFFF,FFFFFFFFFFF:FFFFFFFF,FFFFFFFFFFF:,FFFFFFFFFFFFFFFFFFFFFFFFFFFFFF:F:FFFF:FF,FFFFFFFFFFFFFFF:FFFFFFFFFFFFFFFFFFF:FF::FFFFFFFFFFFFFFFF,FFFF
@A00769:42:HV3CFDRXX:1:2101:17734:3771 1:N:0:GAGGTTAGAC+GCAATACATT
GTGTCAGCAGCCGCGGTAATACGTAGGTGGCAAGCGTTGTCCGGATTTATTGGGCGTAAAGCGAGCGCAGGCGGTTTCTTAAGTCTGATGTGAAAGCCCCCGGCTCAACCGGGGAGGGTCATTGGAAACTGGGAGACTTGAGTGCAGAAGAGGAGAGTGGAATTCCATGTGTAGCGGTGAAATGCGTAGATATATGGAAGAACACCAGTGGCGAAGGCGGCTTTCTGGACTGTAACTGACGTTGAGGCTCG
+
FFF,,:FFFFFFFF:,FFFFFF,,FFF:FFFFFFFFF::FFFFFFFF,FFFFFFFFF::FF,FFFFFFF:FFFFFFFFFFFF,FFF::F:F,FFFFFFFFFFF,:FFFFFF:FFFF,FF,F:FFFFFF,FFFFFFFFFFF,FF:FFFFFFFFFF:FFFF:FFFFF,FFF,FFFFF,F:FFFFFFF:FFFF:FFFFFFF:F,FFFFFF::,:::FFF:,FFFFFFFFFF,FF:F,FFF,F,F,:FF,,FFF,
@A00769:42:HV3CFDRXX:1:2101:9173:3787 1:N:0:GAGGTTAGAC+GCAATACATT
GTGCCAGCAGCCGCGGTAATACGTAGGTGGCAAGCGTTGTCCGGATTTATTGGGCGTAAAGCGAGCGCAGGCGGTTTCTTAAGTCTGATGTGAAAGCCCCCGGCTCAACCGGGGAGGGTCATTGGAAACTGGGAGACTTGAGTGCAGAAGAGGAGAGTGGAATTCCATGTGTAGCGGTGAAATGCGTAGATATATGGAGGAACACCAGTGGCGAAGGCGGCTCTCTGGTCTGTAACTGACGCTGAGGCTCG
+
FFF:FFFFFFFFFFFFFFF:FFFFFFFFFF::FFFFFFFFFFFFFFF,FFF:FFFFFFFFFFFFFFF:FFFFFFFFFFFFFFFF:FF:FFFFFF:FFFFFFFFF,FFF:FFFFF:FFFFF:FF:FFFF:FFFF:FFFFFFFFFFFFFF,FFFFFFFF,FFFFFFFFF::FFFFFFFF,FFFFFFFFFFFFFFFFFFFFFFFFFFFFF:FF:FFF:FFF,FFFFFFFF:FFFFFFFFFFFF,FFFFF,FFF,
@A00769:42:HV3CFDRXX:1:2101:24994:3787 1:N:0:GAGGTTAGAC+GCAATACATT
GTGTCAGCCGCCGCGGTAATACGTATGTTCCAAGCGTTATCCGGATTTATTGGGCGTAAAGCGAGCGCAGACGGTTATTTAAGTCTGAAGTGAAAGCCCTCAGCTCAACTGAGGAATTGCTTTGGAAACTGGATGACTTGAGTGCAGTAGAGGAAAGTGGAACTCCATGTGTAGCGGTGAAATGCGTAGATATATGGAAGAACACCAGTGGCGAAGGCGGCTTTCTGGACTGTAACTGACGTTGAGGCTCG
+
FFFFFFFFFFFFFFFFFFFFFFFFFFFFFFFFFFFFFFFFFFFFF:FFFFFFFFFFFFFFFFFFFFFFFFFFFFFFF:FFFFFFFFFFFFFF,FFFFFFFFFFFFF:FF,FFFFFFFFFFFFFFFFFFFFFFFFFF:FFFFFFFFFFFFFFFFFFFF:FFFFFFF:FFFFFFFFFFFFF:FFFFFFFFFFFFFFFF,FFFFF:FFFFFFFFFFFFFFFFFFFFF:FFFF:F::F:FFFFF:FF:F:FFFF,
@A00769:42:HV3CFDRXX:1:2101:27742:3787 1:N:0:GAGGTTAGAC+GCAATACATT
GTGCCAGCCGCCGCGGTAATACGTAGGTGGCAAGCGTTATCCGGATTTATTGGGCGTAAAGCGAGCGCAGGCGGTTTCTTAAGTCTGATGTGAAAGCCCCCGGCTCAACCGGGGAGGGTCATTGGAAACTGGGAGACTTGAGTGCAGAAGAGGAGAGTGGAATTCCATGTGTAGCGGTGAAATGCGTAGATATATGGAGGAACACCAGTGGCGAAGGCGGCTCTCTGGTCTGTAACTGACGCTGAGGCT
+
FF,FFFFFFFFFFFFFFFF:FFFFFFFFFFF:F:FFFFFFF,:FFF:FFFFFFFFFFFFFFFFFFFFFFFFFFFF:FFFFFFFFFFFF:FFFFFFFFFFFFFFFFF:FFFF:FFFFF:FFFFFFFFFFFFFF:FFFFFFFFFFFFFFFFFFFFFFFFFFF,FFFFFFFFFFFFFFFFFFFFFFFF:FFFF:FFFFFFFFFFFF:F:FFFF:FFFFFFFFFFFFFFFFFFFF:FFFFFFFF,FFFFF,FF
@A00769:42:HV3CFDRXX:1:2101:19651:3803 1:N:0:GAGGTTAGAC+GCAATACATT
GTGCCAGCAGCCGCGGTAATACGTAGGTGGCAAGCGTTGTCCGGATTTATTGGGCGTAAAGCGAGCGCAGGCGGTTTCTTAAGTCTGATGTGAAAGCCCCCGGCTCAACCGGGGAGGGTCAGTGGAAACTGGGAGACTTGAGTGCAGAAGAGGAGAGTGGAATTCCATGTGTAGCGGTGAACTGCGTAGATATATGGAGGAACACCAGTGGCGAAGGCGGCTCTCTGGACTGTAACTGACGTTGAGGCTCG
+
FFFFF:FFFFFFFFFFFFFFFFFFFFFFFFFFF:FFFFFFF:FFFFFFFFFFFFFFFF:FFF:FFFFFFFFFFFFFFFFFFFFFFF:::FF:FFFFFFFFFFFFFFFFFFFFFF:FFF:FF,FFFFFFF:FF,FFF:FF:FFFFFFFF,FFFFFF,FFFF,:FFFF,FFFFFFFFFF:FFF,FF,F:,F::,:FFFFFFFFF:FFFFFFFFFFFFFFF:FFFFFFFFF,:FFFFFFFF:FFFFFF:,F:F,
@A00769:42:HV3CFDRXX:1:2101:14199:3881 1:N:0:GAGGTTAGAC+GCAATACATT
GTGCCAGCAGCCGCGGTAATACGTAGGTGGCAAGCGTTGTCCGGATTTATTGGGCGTAAAGCGAGCGCAGGCGGTTTCTTAAGTCTGATGTGAAAGCCCCCGGCTCAACCGGGGAGGGTCATTGGAAACTGGGAGACTTGAGTGCAGAAGAGGAGAGTGGAATTCCATGTGTAGCGGTGAAATGCGTAGATATATGGAGGAACACCAGTGGCGAAGGCGGCTCTCTGGTCTGTAACTGACGCTGAGGCTCG
+
FFFFFFFFFFFFFFFFFFFFFFFFFFFFFFFF:FFFFFFFFFFFFF::FFFFFFFFFFFFFFFFFF:F:FFFFFFFFFFFFFFFFFFF,FFFFFFFFFFFFFFFFFFFFFFFFFFFFFFFFFFFFFFFFFFFFFFFFFFFFFFFFFFFFFFFFFFFFFFFFFFFFFFFFFF:FFFFFFFFFFFFF:FFFFFFFF,FFFFF:FFFFFFF,FFFFFFF:FFFFFFFFFFFFFFFFFFFFFFFFFFF::FFFF,
@A00769:42:HV3CFDRXX:1:2101:32796:3897 1:N:0:GAGGTTAGAC+GCAATACATT
GTGTCAGCCGCCGCGGTAATACGTAGGTGGCAAGCGTTGTCCGGATTTATTGGGCGTAAAGCGAGCGCAGGCGGTTTCTTAAGTCTGATGTGAAAGCCCCCGGCTCAACCGGGGAGGGTCATTGGAAACTGGGAGACTTGAGTGCAGAAGAGGAGAGTGGAATTCCATGTGTAGCGGTGAAATGCGTAGATATATGGAGGAACACCAGTGGCGAAGGCGGCTCTCTGGTCTGTAACTGACGCTGAGGCTCG
+
FF:FFFFFFFFFFFFFFFFFFFFFFFFFFFFFFFFFFFFFFFFF:F,FFFFFFFFFFFFFFFFFFFFFFFFFFFFFFFFFFFFFFFFFFF:FFFFFFFFFFFFFFFFFFFFFFFFFFFF:FFFFF:,FFFFFFFF,FFFF:FFFFFF:::FF:FFFFFFFFFFFFF,FFFFF:::FFFF::FFFF:F:,:FFFFFFFFFFF,F,F,F:FFFFF,:FF:F,FFFFF:FF:FFFF,,FFFF:,FFFFFF:F:F
@A00769:42:HV3CFDRXX:1:2101:14507:3944 1:N:0:GAGGTTAGAC+GCAATACATT
GTGTCAGCCGCCGCGGTAATACGTAGGTGGCAAGCGTTGTCCGGATTTATTGGGCGTAAAGCGAGCGCAGGCGGTTTCTTAAGTCTGATGTGAAAGCCCCCGGCTCAACCGGGGAGGGTCATTGGAAACTGGGAGACTTGAGTGCAGAAGAGGAGAGTGGAATTCCATGTGTAGCGGTGAAATGCGTAGATATATGGAGGAACACCAGTGGCGAAGGCGGCTCTCTGGTCTGTACCTGACGCTGAGGCTCG
+
,F,F:FF,::,FF:FFFFFFFF:FFFFFFFFFFFFF,FF:FFFFFFFFF:FF,FFFFFFFFFFFFFFF::F,FF:FFFFFFFFF:FFFFF:FFFFFFFFFF,FFFFFFF::,FFFFF:F:FFFFFFFF:FFFFFFF:F,FFFFFFFFFFFFF:FFFF,FFFFFFFFFF:FFFFF::FFFFFFFFFFF,FF:FF,FF,FFFF:,:FFFFF,FFFFF:,FF,FFFFFFFFFFF,FF,,FF:F:,FFF:FFFF,
@A00769:42:HV3CFDRXX:1:2101:15872:3959 1:N:0:GAGGTTAGAC+GCAATACATT
GTGCCAGCAGCCGCGGTAATACGTAGGTGGCAAGCGTTGTCCGGATTTATTGGGCGTAAAGCGAGCGCAGGCGGTTTCTTAAGTCTGATGTGAAAGCCCCCGGCTCAACCGGGGAGGGTCATTGGACACTGGGAGACTTGAGTGCAGAAGAGGAGAGTGGAATTCCATGTGTAGCGGTGAAATGCGTAGATATATGGAGGAACACCAGTGGCGAAGGCGGCTCTCTGGTCTGTAACTGACGCTGAGGCTCG
+
FFFFFFFFFFFFFFFFFFFF:FFFFFFFFFFFFFFF:FFFFFFF:F:F:FFFFFFFFFFFFFFFFFFFFFFFFFFFFFFFFFFFFFFFFFFFFFFFFFFFFFFFFFFFFFFFFFFFFFFFFFFFFF,FFFFFFFFFFFFFFFFFFFFF,FFFFFFFFFFFFF:FFFFFFFFFFFFFFFFFFFFFFFFFFFFFF:FFFFFFFFFFFFFFFFFFFFFFFFFFFFFFF,FFFFF:FFFFFFF:FFFFFF:FFFF
@A00769:42:HV3CFDRXX:1:2101:16957:3959 1:N:0:GAGGTTAGAC+GCAATACATT
GTGCCAGCCGCCGCGGTAATACGTAGGTGGCAAGCGTTGTCCGGATTTATTGGGTGTAAAGCGAGCGCAGGCGGTTTCTTAAGTCTGATGTGAAAGCCCCCGGCTCAACCGGGGAGGGACATTGGAAACTGGGAGACTTGAGTGCAGAAGAGGAGAGTGGAATTCCATGTGTAGCGGTGAAATGCGTAGATAGATGGAGGAACACCAGTGGCGAAGGCGGCTCTCTGGTCTGTAACTGACGCTGATGCTCG
+
,,FFFF:FF:FFF,F:::F,F,F:,F:FF:,FFF:F,:FFF,FFFF:FFFFFFFFF,FFFFFFF,F,FFF:F:FF,FFFFF:,F:FF:FFF:FF,,FF,F,FFF:FF:FFFF,FFFFF,FFF,,FFFFFF,FFF:FF,F::,F,F,,F,:F,FFFFF:F,,FF,FFFFF,,F,,:F:,FF,F,:F,,,FFFF:FF,,F,,,F:F,:,,F,F:,FF:,FFF:FFF:F:,F,F,FFFFF:FF,,,,,:,FFF,
@A00769:42:HV3CFDRXX:1:2101:21965:3959 1:N:0:GAGGTTAGAC+GCAATACATT
GTGTCAGCAGCCGCGGTAATACGTAGGTGGCAAGCGTTGTCCGGATTTATTGGGCGTAAAGCGAGCGCAGGCGGTTTCTTAAGTCTGATGTGAAAGCCCCCGGCTCAACCGGGGAGGGTCATTGGAAACTGGGAGACTTGAGTGCAGAAGAGGAGAGTGGAATTCCATGTGTAGCGGTGAAATGCGTAGATATATGGAGGAACACCAGTGGCGAAGGCGGCTCTCTGGTCTGTAACTGACGTTGAGGCTCG
+
FFFFFFF:FFFF:FFFFFFFFFFFFFFFFFF:FFFFFFFFFFFFFFF,FFFFFFFFFFFFFFFFFFFFFFFFFFFFFFFFFFFFFFFFFFFFFFFFF:FFFF:F:FFF:FFFFFFF,FFFFFFFFFFFFFFFF:FFFFFFFFFF:FF:,:FF,F:FFFF:FFFFFFFF:FFF,FFFFFF:FFF::FFFFF:F:FF,F:FFFF:FF,F:F:,:FFFFF,,FFFFFFF:,::F:FFFFFFFF,FFFF:,FFF:
@A00769:42:HV3CFDRXX:1:2101:17870:3975 1:N:0:GAGGTTAGAC+GCAATACATT
GTGCCAGCAGCCGCGGTAATACGTATGTTCCAAGCGTTATCCGGAGTTATTGGGCGTAAAGCGAGCGCAGACGGTTATTTAAGTCTGAAGTGAAAGCCCTCAGCTCAACTGAGGAATTGCGTTGGAAACTGGATGACTTGAGTGCAGTAGAGGAAAGTGGAACTCCATGTGTAGCGGTGAAATGCGTAGATATCTGGAAGAACACCAGTGGCGAAGGCGGCTTTCTGGACTGTAACTGACGTTGAGGCTCG
+
FFFFFFFFFF:FFFFFFFFFFFF:FFFFFFFFFFFFFFFFFFFFF,F,FF,FFFFFFFFFFFFFF,FFFF,,FF,FF:FFFFFFF,FF,FF:FFFFFFFFF,FFFF:FF,F:FFFF,FFF,F,FFFFFFFFF,F,FFF,FFFFFF,FFFFFFF,:F:FFFFFFFFFFFFFFFFFFFFFFFFFFFF:FFFFF,:,,::F,FFFFFFFFF,FFF::,FFFF:,,F,FFFFFF,F,::FFFFF,,:FFF:,FFF
@A00769:42:HV3CFDRXX:1:2101:31087:3975 1:N:0:GAGGTTAGAC+GCAATACATT
GTGTCAGCCGCCGCGGTAATACGTATGTTCCAAGCGTTATCCGGATTTATTGGGCGTAAAGCGAGCGCAGACGGTTATTTAAGTCTGAAGTGAAAGCCCTCAGCTCAACTGAGGAATTGCTTTGGAAACTGGATGACTTGAGTGCAGTAGAGGAAAGTGGAACTCCATGTGTAGCGGTGAAATGCGTAGATATATGGAAGAACACCAGTGGCGAAGGCGGCTTTCTGGACTGTAACTGACGTTGAGGCTCG
+
FF::FFFFFFFFFFFFFF:FFFFF:FFFF:FFFFFFFF:FFFFFFF:FFFFFFFFFFFFFFFFFFFFFFFF:FFFFFFFF:FFFFFFFFFFFFFFFFFF:FFFFFFFF::FFFFFFFFFFFF:FFFFFFFFFFFFFF:FFFFFFFFFF:FFFFF:FFFFFFFFFFFFFFFFFFFFFFFFFFFFFFFFFFFFFFFFFFFFFFFFFFFFFFFFFFFFF:FFFFFFFFFFFF:FFF:FFFFFF::FFFF::FF,
@A00769:42:HV3CFDRXX:1:2101:20898:3991 1:N:0:GAGGTTAGAC+GCAATACATT
GTGCCAGCAGCCGCGGTAATACGGAGGATGCGAGCGTTATCCGGATTTATTGGGTTTAAAGGGTGCATAGGCGGCGTGTTAAGTTAGTGGTTAAATGTCGGGGCTAAACCCCGGATTGCCATTAAATCTGGCGGGCTCGAGTACAGACGAGGTAGGCGGAATAAGTCAAGTAGCGGTGAAATGCTTAGATATGACTTAGAACTCCGATAGCGAAGGCAGCTTACCAGGCTGAGACTGACGCTGAAGCACGA
+
FFFFFF,FFFF:F:FFFFFFFFF:F:FF:FFFFFFFFFFFFFFFFF:FFFFFFFFF:FFFF:FFFFFFFFFFFFF,FFFF,FFFFFFFFFF:FF:FFFFF:FFFFFFF:F::FFFFFFFFF,FF,F,FFFFFFFFFFFFFFFFFFFF,FFFFFFFFFFFF,FFFFFFFFFFFFFFF:FFF,FF::F:FFFFFFF:F,FFFFFFF:FF,:F:FFFFFFFFFFFFF,F:FFFF,FFFFF:F,FFFFF::FFF,
@A00769:42:HV3CFDRXX:1:2101:3649:4022 1:N:0:GAGGTTAGAC+GCAATACATT
GTGCCAGCCGCCGCGGTAATACGTATGTTCCAAGCGTTATCCGGATTTATTGGGCGTAAAGCGAGCGCAGACGGTTATTTAAGTCTGAAGTGAAAGCCCTCAGCTCAACTGAGGAATTGCTTTGGAAACTGGATGACTTGAGTGCAGTAGAGGAAAGTGGAACTCCATGTGTAGCGGTGAATTGCGTAGATATATGGAAGAACACCAGTGGCGAAGGCGGCTTTCTGGAGTGTAACTGACGTTGAGGCTCG
+
FFFFFFF:FFF:FFFFFFFFFFFFFFFFFFFFF,:FF:::F:FFF:F::FFFFFFF:FFFFFFFFFFFFFF:FF,F:FF,FFFFFFFFFFFFFFFFFFFFFFFFFFFF,FF:FFF:FFF:FFFFFFFFFFFFFFFF,FFF,,FFFFFFFFFFFFF:FFFFF,FFF,FFFF:,:FFFFF,,:,::,F:FFF,:FFFFFF,,,,FFF,:F:,,,FF:,FFFFFF,F,F:FF,FFF,,FF:FF,F,,FFFFFFF
@A00769:42:HV3CFDRXX:1:2101:24957:4038 1:N:0:GAGGTTATAC+GCAATACATT
GTGTCAGCCACCGCGGTAATACGTATGTTCCAAGCGTTATCCGGATTTATTGGGCGTAAAGCGAGCGCAGACGGTTATTTAAGTCTGAAGTGAAAGCCCTCAGCTCAACTGAGGAATTGCTGTGGAAAATGGATGACTTGAGTGCAGTATAGGAAAGTCGAACTCCATGAGTAGCGGTGAAATGCGTAGATATATGGAAGAACACCAGTGACGAAGGCTGCTTTCTGGACTGTAACTGACGTTGAGGCTCG
+
:FFF:,:F,FFF,:F,FFFFF,,,F,,,::FFF:,,:FF:FF,FFF:,FFF:,,:FFFFF,:FF,:,,FFF,::FFFF,FFF,::FFFFF:FFFF:FF,:FF,:,:F:FF,FF,,F,::,F,F,FFF::,,FF,:FF,,,FF:::FFF,,F:,FFF,,,,FF:,,FFF,,,,F,F,F:,FFF,,:,,F,F,FFF,,,FF,:FFF,,F,:,,,,F:,,,,F::FF,FF:F:F,FF:FFF,:F:F,FFF:F:,
@A00769:42:HV3CFDRXX:1:2101:1551:4053 1:N:0:GAGGTTAGAC+GCAATACATG
GTGTCAGCAGCCGCGGTAATTAGAAACCCCAGTAGTCC
+
F:FFFFFFFFFFFFFFFFFFFFFFFFFF:FFFFFFFFF
@A00769:42:HV3CFDRXX:1:2101:17427:4053 1:N:0:GAGGTTAGAC+GCAATACATT
GTGTCAGCAGCCGCGGTAATACGTATGTTCAAAGCGTTATCCGGATTTATTGGGCGTAAAGAGAGCGCAGACGGTTATTTAAGTCTGAAGTGAAAGCCCTAAGCTCAACTGAGGAATAGCTTTGGAAACTGGATGACTTTAGTGCAGTCGAGGAAAGTGGAACTCAATGTGTAGCGGTGAAATGCGTAGATATATGGAAGAACACCAGTGGCGAAGGCGGCTTACTGGACAGTAACTGACCTTGGGGCTCG
+
F,FF:FFF:FF:FFFFF::,:,FFFF:F:,,FFFF,:F:FFF::FFF:FFF,FF,F:,:FF,,FFFFFFFFFF:,FF,FFFFFFFFFFF:FFFF,,FFFF,FFFF:FFFF:FF,FF:,,F::F,,F:FFFFFFF,F,::,FF:F:FF:,:F,FFFFFF,FFF:FF,,,,,F,FF::F,F:FFF,F,,F,::F:FF,F:FFFF,FF,FFFF::FFFFFF,::FF,,F,,FF,,FFF,F,F:,F,,,,,FFF,
@A00769:42:HV3CFDRXX:1:2101:2835:4116 1:N:0:GAGGTTAGAC+GCAATACATT
GTGTCAGCAGCCGCGGTAATACGTAGGTGGCAAGCGTTGTCCGGATTTATTGGGCGTAAAGCGAGCGCAGACGGTTATTTAAGTCTGAAGTGAAAGCCCTCAGCTCAACTGAGGAATTGCTTTGGAAACTGGATGACTTGAGTGCAGTAGAGGAAAGTGGAATTCCATGTGTAGCGGTGAAATGCGTAGATATATGGAGGAACACCAGTGGCGAAGGCGGCTCTCTGGTCTGTAACTGACGCTGAGGCTCG
+
FFFFFFFFFFFFFFFFFFFFFFFFFFFFFFFFFF:F,FFFFFFFFF:FFFFFFFFFFFFFFFFFFFFFFFFFFFFF:FFFFFFFFFF:FFFFFFFFFFFFFFFFFFFF:FFFFFFFFFF:F:FFF:FFFFFFFFFF,FFFFFFFFFFFF:FF,FFF:F:FFFFFF:FFFF:FFF:FFFFFFFF,FFFFFFFFFFF:FF,FFFFFFFFFFF:FFFFFFF,FFFFF,:,FFFFFFFFF:FFF:FFF::FFFFF
@A00769:42:HV3CFDRXX:1:2101:28745:4116 1:N:0:GAGGTTAGAC+GCAATACATT
GTGCCAGCAGCCGCGGTAATACGTATGTTCCAAGCGTTATCCGGATTTATTGGGCGTAAAGCGAGCGCAGACGGTTATTTAAGTCTGAAGTGAAAGCCCTCAGCTCAACTGAGGAATTGCTTTGGAAACTGGATGACTTGAGTGCAGTAGAGGAAAGTGGAACTCCATGTGTAGCGGTGAAATGCGTAGATATATGGAAGAACACCAGTGGCGAAGGCGGCTTTCTGGACTGTAACTGACGATGAGGCTCG
+
FF,FFFFFFFFFFFFF,,FFFFFFFFFFFFFFF:FFFFFFFFFFF:FFFF:FFFFFFFFFFFFFF::FFFFFFF:FFF,FFFFFFFFFFFF,FFFFFFFFFFFFFF:FFFFFFFFFF,:F:FFFFF:FFFFFF,FFFFF,F,FFFFFF::FFFF,FFFFFFFFFFFFF:F:FFFF,F:FF:FFFFFFFF,F:,,FF:F,FFF,FFFFFFFFF,FF:,FF:FFFFFFF:FFFFFFFFFFFF:,F,FF,FF:,
@A00769:42:HV3CFDRXX:1:2101:3577:4147 1:N:0:GAGGTTAGAC+GCAATACATT
GTGTCAGCCGCCGCGGTAATACGTATGTTCCAAGCGTTATCCGGATTTATTGGGCGTAAAGCGAGCGCAGACGGTTATTTAAGTCTGAAGTGAAAGCCCTCAGCTCAACTGAGGAATTGCTTTGGAAACTGGATGACTTGAGTGCAGTAGAGGAAAGTGGAACTCCATGTGTAGCGGTGAAATGCGTAGATATATGGAAGAACACCAGTGGCGAAGGCGGCTTTCTGGACTGTAACTGACGTTGAGGCTCG
+
FFFFFFFFFFFFFFFFFFFFFFFFFFFFFFFFFFFFFFFFFFFFFFFFFFFFFFFFFFFFFFFFFFFFFFFFFF,FFFFFFFFFFFFFFFFFFFFFFFFFFFFFFFFFFFFFFFFFFFFFFFFF:FFFFFFFFFFFFFFFFFFFFFFFFFFFFFFFFFFFFFFFFFFFFFFFFFFFFF:FFFFFF:,FFFFFFFFFFFFFFFFFFFFFF:FF,FFF:FFFFF,F:FFFFFFFFFFFF:FF,FFFFF,FFFF
@A00769:42:HV3CFDRXX:1:2101:26865:4147 1:N:0:GAGGTTAGAC+GCAATACATT
GTGCCAGCAGCCGCGGTAATACGTATGTTCCAAGCGTTATCCGGATTTATTGGGCGTAAAGCGAGCGCAGACGGTTATTTAAGTCTGAAGTGAAAGCCCTCAGCTCAACTGAGGAATTGCTTTGGAAACTGGATGACTTGAGTGCAGTAGAGGAAAGTGGAACTCCATGTGTAGCGGTGAAATGCGTAGATATATGGAAGAACACCAGTGGCGAAGGCGGCTTTCTGGACTGTAACTGACGTTGAGGCTCG
+
FFFFFFFFF:FFFFFFFFFFFFFFFFFFFFFFFFFFFFFFFFFFFF:FFFFFFFFFFFFFFFFFFFF:FFFFFFFFFFFFFFFF:FFFFFFFFFFFFFFFFFFFFFFFFF,FFF:FFFFFFFFFFF:FFFFFF:FFFFFFFFFFFFF,,FFF:FFFFFFFFFFFFFFFFFFFFFFFFFFF:FFFFFFFFFFFFFF,FFFF:FFFFFFFFFFFFFFFFFFFF::FFFF:F:FF,FFFFFFF,FFFFF,FFF,
@A00769:42:HV3CFDRXX:1:2101:4598:4163 1:N:0:GAGGTTAGAC+GCAATACATT
GTGCCAGCCGCCGCGGTAATACGTATGTTCCAAGCGTTATCCGGATTTATTGGGCGTAAAGCGAGCGCAGACGGTTATTTAAGTCTGAAGTGAAAGCCCTCAGCTCAACGGCGGAATTGCTTTGGAAAATGGATGACTTGAGTGCAGTAGAGGAAAGTGGAACTCCATGTGTAGCGTTGAAATGCGTCGTTATATGGACGAACACCAGTGGCGAAGGCGGCTTTCTGGACTGTAACTGACGTTGAGGCTCG
+
FFF:FFFFFFFFFFFFF,FFFFFFFFFFFFF,FFFFFF,FFFFFFFF:FFFFFFF:FFFFFFFFFFF:FFF:FFF:FF,FFFFFFFFF,FFFFFFFF:,:F,FFFFFFF,:,F:,,FFFFFFFFFFFF,:FF,:,FFFFFF:FFF:FFF:FFFF,FFFFFFFFFFFFFF,,,FFFFFF:FF,F:FFF,,,FFFFFF:F,,,:FFFFFFF:,FF:FFFFF:,FF,F:F,FFFF,,FFF,,:FFF,FF,FFF,
@A00769:42:HV3CFDRXX:1:2101:26684:4210 1:N:0:GAGGTTAGAC+GCAATACATT
GTGTCAGCAGCCGCGGTAATACGTAGGTGGCAAGCGTTGTCCGGATTTATTGGGCGTAAAGCGAGCGCAGGCGGTTTCTTAAGTCTGATGTGAAAGCCCCCGGCTCAACCGGGGAGGGTCATTGGAAACTGGGAGACTTGAGTGCAGAAGAGGAGAGTGGAATTCCATGTGTAGCGGTGAAATGCGTAGATATATGGAGGAACACCAGTGGCGAAGGCGGCTCTCTGGTCTGTAACTGACGCTGAGGCTCG
+
FFFFFFFFFFFFFFFFFFFFFFFFFFFFFFF:FFFF:FFFFFFFFF,:FFFFFFFFFFFFFFF:FFFFFFFFFFF:FFFF:FFFFFF,FFFFF:FFFFFFFFFFFFF,FFFFFF:FFFFFFFFFFFFFFFFFFFFFFFFFFFFFF:FF:FFF:F:FFFFFFFFFFFFFFFFF:FF:FFFFFFFFFFFFFF:FFFFFFFFFFFFFFFF:FFFFFF:FF:FFFFFFFF::FFF:FFFFFFFFFFF:F:FFFF,
@A00769:42:HV3CFDRXX:1:2101:10890:4288 1:N:0:GAGGTTAGAC+GCAATACATT
GTGCCAGCCGCCGCGGTAATACGTAGGTGGCAAGCGTTGTCCGGATTTATTGGGCGTAAAGCGAGCGCAGGCGGTTTCTTAAGTCTGATGTGAAAGCCCCCGGCTCAACCGGGGAGGGTCATTGGAAACTGGGAGACTTGAGTGCAGAAGAGGAGAGTGGAATTCCATGTGTAGCGGTGAAATGCGTAGATATATGGAGGAACACCAGTGGCGAAGGCGGCTCTCTGGTCTGTAACTGACGCTGAGGCTCG
+
FFFFFF:FFFFFF:FFFF,FFFFF:FFFF:FFFFFF:FFFFFFF,::,FFFFFFFFFFFFFFFFFFF:FFFFFFF,FFFF::FF,FFFFFFFFFFFFFFFFFFF,FFFFFFFF::FFFFF:FFFFF,FFFFFFFFFF:FFFFFFF,F:F:FFFFF:FFFF,::FF::FFFFFFFFFFFFF::FFF:,FF,FF::F,FFF:,FFFF:,FFFFFF:,F,FFFFFFFFFF,:FFFFF:,,FFFFFFFFFFFFFF
@A00769:42:HV3CFDRXX:1:2101:7211:4304 1:N:0:GAGGTTAGAC+GCAATACATT
GTGCCAGCAGCCGCGGTAATACGTAGGTGGCAAGCGTTGTCCGGATTTATTGGGCGTAAAGCGAGCGCAGGCGGTTTCTTAAGTCTGATGTGAAAGCCCCCGGCTCAACCGGGGAGGGTCATTGGAAACTGGGAGACTTGAGTGCAGAAGAGGAGAGTGGAATTCCATGTGTAGCGGTGAAATGCGTAGATATATGGAGGAACACCAGTGGCGAAGGCGGCTCTCTGGTCTGTAACTGACGCTGAGGCTCG
+
FFFFFFFFFFF:FFFFF:FFF:F:FFFFFFFFFFFF,:FFF,FF:F:FFFF:FFFFF,FFF:FFFFFF:FFFFFFFFFFFFFFFFFFFFF:F,FFF:FFFFFFF:FF,FFFFFFFFFFFFFFFF:FFFFFFF:FFF:FFFFFFFFFFFFFFFFFFFFFFFF:F:FFFFFFFFFFFFFFFF:FFFFFFFFF:FFFFFFFFFFFFFFFFFFF:FFFF::FFFFFFFFF:FF:F,FFFFF:FFFF:FF,FF,F,
@A00769:42:HV3CFDRXX:1:2101:11858:4366 1:N:0:GAGGTTAGAC+GCAATACATT
GTGTCAGCCGCCGCGGTAATACGTAGGTGGCAAGCGTTGTCCGGATTTATTGGGCGTAAAGCGAGCGCAGGCGGTTTCTTAAGTCTGATGTGAAAGCCCCCGGCTCAACCGGGGAGGGTCATTGGAAACTGGGAGACTTGAGTGCAGAAGAGGAGAGTGGAATTCCATGTGTAGCGGTGAAATGCGTAGATATATGGAGGAACACCAGTGGCGAAGGCGGCTCTCTGGTCTGTAACTGACGCTGAGGCTCG
+
FFFFFFFFFFFFFFFFFFFFFFF::FFFFFFFFFFFFFFF,FFFFFFFFFFFFFFFFFFFFFFFFFFFFFFFFFFFFFFFFFFF,,FFFFFFFFFFFFFFFFFFFFF,FFFFFFF:FF:FF,FFFF:FFFF:FFF,FF:FFFFFFFFF:FFFFFFFF:FFFFFFFFFFFFFFF,F:FFFFFFF:FFFFFFFFFFF::FFFF:F::FFFFFFFFFFFFFFFFFFFFFF,FFFFFFFFFFFF,FF:::FFFF,
@A00769:42:HV3CFDRXX:1:2101:15347:4366 1:N:0:GAGGTTAGAC+GCAATACATT
GTGCCAGCAGCCGCGGTAATACGTAGGTGGCAAGCGTTGTCCGGATTTATTGGGCGTAAAGCGAGCGCAGGCGGTTTCTTAAGTCTGATGTGAAAGCCCCCGGCTCAACCGGGGAGGGTCATTGGAAACTGGGAGACTTGAGTGCAGAAGAGGAGAGTGGAATTCCATGTGTAGCGGTGAAATGCGTAGATATATGGAGGCACACCAGTGGCGAAGGCGACTCTCTGGTCTATAACTGACGCTGAGGCTCG
+
FFFFF::FFFF:FFFFFFFFF:FFFFFFFFFF:FFF:FFF:FFFF,:FFF,FFFFFFFFFFFFFFFFFFFFFFFFFFF:FFFFFF,FF,FFFFFFFFFFFFFFFFFF:FFFFFF:FFF:FF:FF:,F,F,FFF,FF,FFFFF:FFFFFFFFFFFFFF:FFFFFFFFF:FFF:FFFFFFFFFFFFFFF,FF:::FF:FFFF,:FFFFFFFFFFFFFFFFFFFFFFFFFFFFF,FFFFFFFFFFFFFFFFFFF
@A00769:42:HV3CFDRXX:1:2101:18674:4366 1:N:0:GAGGTTAGAC+GCAATACATT
GTGTCAGCAGCCGCGGTAATACGTAGGTGGCAAGCGTTGTCCGGATTTATTGGGCGTAAAGCGAGCGCAGGCGGTTTCTTAAGTCTGATGTGAAAGCCCCCGGCTCAACCGGGGAGGGTCATTGGAAACTGGGAGACTTGAGTGCAGAAGAGGAGAGTGGAATTCCATGTGTAGCGGTGAAATGCGTAGATATATGGAGGAACACCAGTGGCGAAGGCGGCTCTCTGGTCTGTAACTGACGCTGAGGCTCG
+
:FFFFFFFFFFFFFFFFF,:F:FFFFFFFFFFFFFFFFFFFFFFFF::FFFFFFFFFFFFFFFFFFFFFFFFFFFFFFFFFFFFF:FFFFFFFFFFFFFFFFFFFFFFFFFFFFF:FFFFFFFFFFFFFFFFFFFFFFFFFFFFFFFFFFFF:FFFFFFFFFFFF:FFFF:FFFFFFFFFFF:FFFFFFFFFF:FFFFFF:FFFFFF,F:FFFFFF,FFFFFFF:F:,F:F:FFFFFFFF:F::FF,FFF,
@A00769:42:HV3CFDRXX:1:2101:20220:4382 1:N:0:GAGGTTAGAC+GCAATACATT
GTGCCAGCCGCCGCGGTAATACGTATGTTCCAAGCGTTATCCGGATTTATTGGGCGTAAAGCGAGCGCAGACGGTTATTTAAGTCCGAAGTGAAAGCCCTCAGCTCAACTGAGGAATTGCTTTGGAAACTGGATGGCTTGAGTGCAGTAGAGGAAAGTGGAACTCCATGTGTAGCGGTGAAATGCGTAGATATATGGAAGAACACCAGTGGCGAAGGCGGCTTTCTGGACTGTAACTGACGTTGAGGCTCG
+
FFFFFFFFFFFFFFFFFFFFFFFFFFFFFFFFFFFFFFFFFFFFFF,FFFFFFFFFFFFFFFFFFFFFFFFFFFFFF:FFFFFFFFFFFFFFFFFFFFFFFFFFFFFFFFF:FFFFFFFFFFF:FFFFFFFFFFFFFFF:FFFFFFFFFFFFFFFFFFFFFFFFFFFFFFFFFFFFFFFFFFF:FF:FFFFF:FFFFFFFFFFFFFFFFFFFFFFFFFFFFFFFF:FFFFFFFFFFFFFFFFFFF:,F:F,
@A00769:42:HV3CFDRXX:1:2101:11948:4398 1:N:0:GAGGTTAGAC+GCAATACATT
GTGTCAGCAGCCGCGGTAATACGTATGTTCCAAGCGTTGTCCGGATTTATTGGGCGTAAAGCGAGCGCAGACGGTAATTTAAGTCTGAAGTGAAAGCCCACAGCTCAACAGAGGAAGTGCTTTGGAAACTGGATGACTTGAGTGCAGAAGAGGAAAGTGGAAATCCATGTGTAGCGGTGAAATGCGTAGATATATGGAGGAACACCAGTGGCGAAGGCGACTTTCTGGTCTGTAAGTGACGATGAGGCTCG
+
FFFFFFFFFFFFFFFFFFFFFFFF:,FF,,FFFFFFF:,FFFFFFF,FFFFFFFFFFFFFFFFFFFFFFF,FFFF,,FFFFFFFF:FF,FF:FFFFFFF,F,FFFFFFF,F,FFF,,,,F,FFFFFFFFFFFF:FFFFFFF,FFFFF,F:FFFFFFFFFFFF,FF:FFFFFFFFFFFFFFFFFF::FFFFFFFFFFFF,FFFFFFFFFFFFF:FFF,FF,FFFFFFFF,FF:FFF,FFFF,:FFFF,FFF,
@A00769:42:HV3CFDRXX:1:2101:3965:4445 1:N:0:GAGGTTAGAC+GCAATACATT
GTGTCAGCAGCCGCGGTAATACGTAGGGTCCAAGCGTTAATCGGAATTACTGGGCGTAAAGCGTGCGCAGGCGGTTGTGCAAGACCGATGTGAAATCCCCGGGCTTAACCTGGGAATTGCATTGGTGACTGCACGGCTAGAGTGTGTCAGAGGGGGGTAGAATTCCACGTGTAGCAGTGAAATGCGTAGAGATGTGGAGGAATACCGATGGCGAAGGCAGCCCCCTGGGATAACACTGACGCTCATGCACG
+
FFFFFFFFFFFFFFFF,FFFFFFFFFFFFFFFF,FFFFFF:FFF,FFFFFFFFFFFFFFFFFFFFFFFFFFFFFFFFFFFFFFFFFFFFFFF:FFFF,FFFFFFFFFFFFFFFFFFFFFFFFFFFFFFFFFF,FFFFFFFFFFFFFFFFFFFFF:FF:FFFFFFFFFFFFFFFFFFFFFFFFFFFF:FFFF:,FFFF:FFFFF:FF,FFFFF::FFFFFF:FFFFF:FF:F:,FFFFF:F,FFFFFFFFF,
@A00769:42:HV3CFDRXX:1:2101:19551:4445 1:N:0:GAGGTTAGAC+GCAATACATT
GTGCCAGCAGCCGCGGTAATACGTAGGTGGCAAGCGTTGTCCGGATTTATTGGGCGTAAAGCGAGCGCAGGCGGTTTCTAAAGTCTGATGTGAAAGCCCCCGGCTCAACCGGGGAGGGTCAGTGGAAACTGGGCGACTTGAGTGCAGAAGAGGAGAGTGGAATTCCATGTGTAGCGGTGAAATGCGTAGATATATGGAGGAACACCAGTGGCGAAGGCGACTCTCTGGACTGTAACTGACGCTGAGGCACG
+
FFF,,F:FF:FFFF,FFFFFFF:F:FF:F:::F:,::,FF::FFFF,::,FFFFFF:FFF,:,FF:F::,FFFFFFF:F,F,:F,,F:,F::F,,,FF::,::FFFF,F,FFFFFFF::,F:,F:,FFF:,FF,FFFF,,FFFFF,FF,FFFFFFF:F:F,FFF,,:,FFFF,FFFFF,FF,F,:F::::FFFFF,:F,,FFFFF,F,,,,F,FFF,FF:F::F:F,,:F,::FFF,,F,,FF,F,,F,F,
@A00769:42:HV3CFDRXX:1:2101:2844:4507 1:N:0:GAGGTTAGAC+GCAATACATT
GTGTCAGCAGCCGCGGTAATACGTAGGTGGCAAGCGTTGTCCGGATTTATTGGGCGTAAAGCGAGCGCAGGCGGTTTCTTAAGTCTGATGTGAAAGCCCCCGGCTCAACCGGGGAGGGTCATTGGAAACTGGGAGACTTGAGTGCAGAAGAGGAGAGTGGAATTCCATGTGTAGCGGTGAAATGCGTAGATATATGGAGGAACACCAGTGGCGAAGGCGGCTCTCTGGTCTGTAACTGACGTTGAGGCTCG
+
FFFFFFF:FFFFFFFFFFFFFFFFFFFFFFFFFFFFFFFFFFFFFFFFFFFFFFFFFFFFFFF:FFF:FFFFFFFFFFFFFFFFFFFFFFFFFFFFFFFFFFFFFFFFFFFFFFFFFFFFFFFFFFFFFFFF:F:FFFFFFFFFFFFFF:FFFFFFFFFFFFFFFFFFFFFFFFFFFFFFFFF,FFFFFFFFFFFFFFFFFFFFF,FFFF:FFFFFFFFFFF:FFFF,,,FF:FFFFF:F,,FFFF,FFF,
@A00769:42:HV3CFDRXX:1:2101:13042:4507 1:N:0:GAGGTTAGAC+GCAATACATT
GTGTCAGCCGCCGCGGTAATACGTAGGTGGCAAGCGTTGTCCGGATTTATTGGGCGTAAAGCGAGCGCAGGCGGTTTCTTAAGTCTGATGTGAAGCCCCCGGCTCAACCGGGGAGGGTCATTGGAAACTGGGAGACTTGAGTGCAGAAGAGGAGAGTGGAATTCCGTGTGTAGCGGTGAAATGCGTAGATATATGGAGGACCACCAGTGGCGAAGGCGGCTCTCTGGTCTGTAACTGACGCTGAGGCTCGA
+
F:FFFFFFFFFFFFFFF:FFFFFFFFFFFFFFFFFFFFFFFFFFF,FFFFFFFFFFFFFFFFFFFFFFFFFFFFFFFFFFFFFFFFFFFFFFFFFFFFFFFFFFF:F:FFF:FFFFFFFFFF:FF:F:FFFFFFFFFFFFFFFFFFFFFFFFFF,FFFFFFFFFFFFFFFF:FFFFFFFFFFFFFFFFF,F,FFFF:FFF,F,FFFFFFFF:FFF:F:FFFFFFFFFF:FFF::FFFFF:F:FFF:F:FFF
@A00769:42:HV3CFDRXX:1:2101:17779:4507 1:N:0:GAGGTTAGAC+GCAATACATT
GTGCAGCCGCCGCGGTAATACGTAGGTGGCAAGCGGTGTCCGGATTTATTGGGCGTAAAGCGAGCGCAGGCGGTTTCTTAAGTCTGATGTGAAAGCCCCCGGCTCAACCGGGGAGGGTCATTGGAAACTGGGAGACTTGAGTGCAGTAGAGGAAAGTGGAACTCCATGTGTAGCGGTGAAATGCGTAGATATATGGAAGAACACCAGTGGCGAAGGCGGCTTTCTGGACTGTAACTGACGTTGAGGCTCGA
+
FFFFFFFFFFFFFFFFF:FFFFFFFFFFFF:FFFF,:FFFFFFFFFFFFFFFFFFFFFFFFFFFFFF:FFFFFF:FFFFFFFFF,FF::FFFFFFFFFFFFFFFFFFFFFFFFFFFFFFF,FFFFFFFFFFFFFFF:F:FFFFFFFFFFFFFFFFFFF:FFFFFF:FFFFFFFFFF:FF:FFFFFFFFF:FFFFFFF:FFFFFFFFFFFFFFFFF:FF:FF:FFFF:FFFFFFFFFFFFFFFFFF,FFF,F
@A00769:42:HV3CFDRXX:1:2101:3703:4523 1:N:0:GAGGTTAGAC+GCAATACATT
GTGTCAGCAGCCGCGGTAATACGTAGGGTCCAAGCGTTAATCGGAATTACTGGGCGTAAAGCGTGCGCAGGCGGTTGTGCAAGACCGATGTGAAATCCCCGGGCTTAACCTGGGAATTGCATTGGTGACTGCACGGCTAGAGTGTGTCAGAGGGGGGTAGAATTCCACGTGTAGCAGTGAAATGCGTAGAGATGTGGAGGAATACCGATGGCGAAGGCAGCCCCCTGGGATAACACTGACGCTCATGCA
+
FFFFFFFFFF:FFFFFFFFFFFFF,FFFFFFFFFFFFFFFFFFFFFFFFFFFFFFFFFFFFFFFFFFFFFFFFFFFFFFFFFFFFFF:FFFFFFFFFFFFFFFFFFFFFFFFFFFFFFFFFFFFFFFFFFFFFFFFFFFFFFFFFFFFF:FFF:F:FFFFFFFFFFFFFFFFF:F:FFF:FFFFFFFFF:F::FFFF:FFFFFFFFFFFF:FFFFFFFFFFFFFFFFF:FFFFFFFFFFF,FFFFFFF,
@A00769:42:HV3CFDRXX:1:2101:26657:4539 1:N:0:GAGGTTAGAC+GCAATACATT
GTGTCAGCCGCCGCGGTAATACGTATGTTCCAAGCGTTATCCGGATTTATTGGGCGTAAAGCGAGCGCAGACGGTTATTTAAGCCTGAAGTGAAAGCCCTCAGCTCAACTGAGGAATTGCTTTGGAGACTGGATGACTTGAGTGCAGTAGAGGAAAGTGGAACTCCATGTGTAGCGGTGAAATGCGTAGATATATGGAAGAACACCAGTGGCGAAGGCGGCTTTCTGGACTGTAACTGACGTTGAGGCTCG
+
FFFFFFFFFFFFFFFFFFFFFFFFF,FFFF:FFFFFFFF:FFFFFF:FFFFFFFFFFFFFFFFFFFFFFFFFFFFFFFFFFFFFFFFFFFFFFFFFFFFFFFFFFFFF,FFF:F:FFFF,:FFFFFFF:FFFFFF,FFFF:FFFF,FF:FFFFFFFFFFFFF:FFF:FFFFFFFFFFFF::FFFF:FFF:FFF:FFFFFFFFFFFFFFFFFFF:FF:FFFFF,FF::FFFFFFF:FFFFF:F:,FFFFFFF
@A00769:42:HV3CFDRXX:1:2101:2175:4570 1:N:0:GAGGTTAGAC+GCAATACATT
GTGTCAGCAGCCGCGGTAATACGTATGTTCCAAGCGTTATCCGGATTTATTGGGCGTAAAGCGAGCGCAGACGGTTATTTAAGTCTGAAGTGAAAGCCCTCAGCTCAACTGAGGAATTGCTTTGGAAACTGGATGACTTGAGTGCAGTAGAGGAAAGTGGAACTCCATGTGTAGCGGTGAAATGCGTAGATATATGGAAGAACACCAGTGGCGAAGGCGGCTTGCTGGAGTGTAACTGACGTTGTGGCTCG
+
FFFFFFFFFFFFF:FFFFF:FFFFFFFFFFFFFFFFFFFFFFFFFFFFFFFFFFFF:FFFFFFFFFFFFF:::F:FF:FFFFFFFFFFFFFF:FFFFFFFFFFFFFFFFFFFFFF:F:F,F:FFFFFF:FFF::FF:FFF,FFFF:FF::FFFFFFF:FFFFFFF,FFFFFFFFFFF,FFF::F:F::FF,FFFFF::FF,,FF::FFFFFF:,FFFFFF,FF,,:F,:,FFF,F,,::,FFFF,F::F,,
@A00769:42:HV3CFDRXX:1:2101:30337:4586 1:N:0:GAGGTTAGAC+GCAATACATT
GTATCAGCAGCCGCGGTAATACGTAGGTGGCAAGCGTTGTCCGGATTTATTGGGCGTAAAGCGAGCGCAGGCGGTTTCTTAAGTCTGATGTGAAAGCCCCCGGCTCAACCGGGGAGGGTCAGTGGAAACTGGGAGACTTGAGTGCAGAAGAGGAGAGTGGAATTCCATGTGTAGCGGTGAAATGCGTAGACATATGGAGGAACACCAGTGGCGAAGGCGGCTCTCTGGTCTGTAACTGACGCTGAGGCTCG
+
FF,FFFFFFFFFFFFFFFFFFFFFFFFFFFFFFFFFFFFFFFFFFFF,FFFFFFFFFFFFFFFFFFFFFFFFFFFFFFFFF:FFFFFF:FFFFFFFFFFFFFFF:FFFFFFFFF:FFFFFF,FFFFFFFFFFFFFF:FFFFFFFF,FFFFFFFFFFFFFFFFFFFFFFFFFFFFFFF:FF:::FFF:FFFF::FFFFFF,FFFFFFFFFFFFFFFFFFFFF:FFFFF::FF:FF,,FFFF:F:FFF:FFF,
@A00769:42:HV3CFDRXX:1:2101:16098:4633 1:N:0:GAGGTTAGAC+GCAATACATT
GTGTCAGCCGCCGCGGTAATACGTAGGTGGCAAGCGTTGTCCGGATTTATTGGGCGTAAAGCGAGCGCAGGCGGTTTCTTAAGTCTGATGTGAAAGCCCCCGGCTCACCCGGGGAGGGTCAGTGGAAACTGGGAGACTTGAGTGCAGACGAGGAGAGTGGAATTCCATGTGTAGCGGTGAAATGCGTGGATATATGGAGGAACACCAGTGGCGAAGGCGGCTCTCTGGTCTGTAACTGACGCTGAGGCTCG
+
FFFFFFFFFFFFF:FFFFFFFFFFFFFFFFFFFFFFFFF:F:FF,F:FFFFFFFFFFFFFFFFFFFFFFFFFFFFFFFFFFFFFFFFFFFFFF:FFFFFFFF::,FF,FFFFFF:FFFFFF,FFFF:FF,:FFFFFFFFFFFF:FFFF,:FFFFF,:FFF,,FFF:FFFFFF:FFFFFFF,FFF,FF,F:,:,FFF:FFF,:FFF:,F,FFFFF:FFFFFFFFFFFFF,:FF:FFFFFFFFFFFFFFFF:F
@A00769:42:HV3CFDRXX:1:2101:4652:4664 1:N:0:GAGGTTAGAC+GCAATACATT
GTGTCAGCCGCCGCGGTAATACGTATGTTCCAAGCGTTATCCGGGTTTATTGGGCGTAAAGCGAGCGCAGACGGTTATTTAAGTCTGAAGTGAAAGCCCTCAGCTCAACTGTGGAATTGCTTTGGAAACTGGATGACTTGAGTGCAGTAGAGGAAAGTGGAACTCCATGTGTAGCGGTGACATGCGTAGATATATGGAAGAACACCAGTGGCGAAGGCGGCTTTCGGGACTGTAACTGACGTTGAGGCTCG
+
FFFFFFFFFFF:FFFFF:FFFFFFFFFFFFF::FFFFFF::FFFFF,::FFFFFFFFFFFFFFFFFFFFF,:FFF,:,FFFFFFFFF,FFFFFF:FFF,FF:FF:FFF,FF,FF,FFFFF:FFFFFFF:FFFFFF,F,:FFFFF:,F,:F:FFFF,FFFFF,,FF,FFFFFFFFFFFFFF,F:FFF:F,:F:FFFFFFFFFFF::FFFFFFFFF,F::FFFFF:,,F,F,FFF,F,FFFF,:,:FF,F:F:
@A00769:42:HV3CFDRXX:1:2101:24840:4679 1:N:0:GAGGTTAGAC+GCAATACATT
GTGTCAGCAGCCGCGGTAATACGTATGTTCCAAGCGTTATCCGGATTTATTGGGCGTAAAGCGAGCGCAGACGGCTATTTAAGTCTGAAGTGAAAGCCCTCAGCTCAACTGAGGAATTGCTTTGGAAACTGGATGACTTGAGTGCAGTAGAGGAAAGTGGAACTCCATGTGTAGCGGTGAAATGCGTAGATATATGGAAGAACACCAGTGGCGAAGGCGGCTTTCTGGACTGTAACTGACGTTGAGGCTCG
+
FFFFF,FFFFFFFFFFFFFFFFF:FFFFFF:FF:F:FFF:F:FFFF:FFFFFFFFFFFFFFFFFFFFFFFFFFFFFFFF,:FFF:FFF:FFFFFFFF,FFFF,FFFFFFF,F,FFFF:F,FFFFF:FFFFF::FFFF:FFFFFFFF,FF:FFFFF,FFF:FFFFFFFFFFFFFFFFFFFFFFFFF:FFFFFFFF::FFFFF,F:FFFFFFFFFFFFFF:FFFFF,F,FFFFFFFF:FFFF,FF,FF,FFF:
@A00769:42:HV3CFDRXX:1:2101:19045:4695 1:N:0:GAGGTTAGAC+GCAATACATT
GTGTCAGCCGCCGCGGTAATACGTAGGTGGCAAGCGTTGTCCGGATTTATTGGGCGTAAAGCGAGCGCAGGCGGTTTCTTAAGTCTGATGTGAAAGCCCCCGGCTCAACCGGGGAGGGTCATTGGAAACTGGGAGACTGGAGTGCAGAAGTGGAGAGTGGAATTCCATGTGTAGCGGTGAAAGGCGTAGATATATGGAAGATCACCAGTGGCGAAGGCGGCTTGCTGGAGTGTAACTGTCGTTGAGGCTCG
+
FFFFFFFFFFFFFFFFFF:FFFFFF::FFFFFFFFFFFFFFFFFFFFFF:FFFFFFFFFFFFFFFFFFFFFFFF:FFFFFFFFFFFFFF::FFF:FFFFFFFFFFFFFF,:FFFFFFFF,::FFF:FF,FFFFFF::F,F,FFFFFFF:F,FF,FFFFFFFF,:FF,F:F:FFFFFFFFF::,:FF,,F,F:,,FFF:,F:,::F:F::FFFF:,FF:FF,F:,,,F:F:F:F:F,F:,::F:F,F:FF:F
@A00769:42:HV3CFDRXX:1:2101:27335:4742 1:N:0:GAGGTTAGAC+GCAATACATT
GTGCCAGCAGCCGCGGTAATACGTAGGTGGCAAGCGTTGTCCGGATTTATTGGGCGTAAAGCGAGCGCAGGCGGTTTCTTAAGTCTGATGTGAAAGCCCCCGGCTCAACCGGGGAGGGTCATTGGAAACTGGGAGACTTGAGTGCAGAAGAGGAGAGTGGAATTCCATGTGTAGCGGTGAAATGCGTAGATATATGGAGGAACACCAGTGGCGAAGGCGGCTCTCTGGTCTGTAACTGACGCTGAGGCTCG
+
FFFF:FFFFFFFFFFFFFFFFFFFFFFFFFFFFFFFFFFFF,FF:F,FFFFFFFF:FFFFFFFFFFFFFFFFFFFFFFFF:FFFFFF,FFFFFFFFFFFFFFFFFFF:F:FFFFFFFFF::FF::FFF:FFFF:FFFFFFFFFF:FFF:FFFFFF:FFFF:,FFF,FFFFFFFFFFFFFFF:FF:,,FFFFF:FFF,F:F,FFFFFF:FF:FFF:FFFFFFFFF:FFFFFF:FFFFFF,F,FFFF:,FFFF
@A00769:42:HV3CFDRXX:1:2101:3658:4758 1:N:0:GAGGTTATAC+GCAATACATG
GTGTCAGCCGCCGCGGTAATACGGAGGTGGCAAGCGTTGTACGGAATTACTGGGCGTAAAGCGCGCGCAGGCGGTAGAGAAAGTGTGGGGTGAAAGCCCCCGGCTCAACCCGGGAGCGTCCTGGAAAACTCGTGGACTTGAGTTCAGGAGAGGAGAGTGGAATTCCAAGTGTAGAGGTGAAATTCGTAGATATTCGGAGGACAACCAGTGGCGAGGGCGGCTCACTGGATGGTGACTGACGCTGAGGAGCG
+
FFFFFFFFFFFFFFFFFFFFFFF,FFF,FF,,:FFFFFFF,FFFFFF:F,FFFFFFFFFFFFF,FFF:FFFFFF,,,,,,FFFF,,F,FF:FFFF,FFF,,FFFFF,FFF,,FFF,,,,F,F,,,FF:FF,,,,F,FFFFFFF,F,,,FFFFF,FFFFFFFFFFFF,,FFF::FFFFFF:FFF,F:F:FFFFFF,FFFFFF,:FFF:FFFFFFF,:FFFFFFF,FFFF:,,F,,FFFFFFFFF,FF,F,FF
@A00769:42:HV3CFDRXX:1:2101:5141:4758 1:N:0:GAGGTTAGAC+GCAATACATT
GTGTCAGCAGCCGCGGTAATACGTAGGTGGCAAGCGTTGTCCGGATTTATTGGGCGTAAAGCGAGCGCAGGCGGTTTCTTAAGTCTGATGTGAAAGCCCCCGGCTCAACCGGGGAGGGTCATTGGAAACTGGGAGACTTGAGTGCAGAAGAGGAGAGTGGAATTCCATGTGTAGCGGTGAAATGCGTAGATAGATGGAGGAACACCAGTGGCGAAGGCGGCTCTCTGGTCTGTAACTGACGCTGAGGCTCG
+
FFFFFFFFFFFFFFFFF:FFFFFF:FFFFFFFFFFF:FFFFFFFFF,,FF:FFFFFFFFFFFFFFFFFFFFFFFFFFFFFFF:F:FF:FFFFFF:FFFFFFFFF:FF,FFF:FF::FF:FF:FFFFFFFFFFFFFFFFFFFF:FFFF::FFFFFFFFFFF,::F:,:FFFFF::FFF:FFFFFF:FFFFF,F,FFFFFFF,:FFFF,F:FF,::FFFFFFFFFFFFFF:FFFF,FFFFFFFFFFFF:FFFF
@A00769:42:HV3CFDRXX:1:2101:15176:4789 1:N:0:GAGGTTAGAC+GCAATACATT
GTGTCAGCCGCCGCGGTAATACGTAGGTGGCAAGCGTTGTCCGGAGTTATTGGGCGTAAAGCGAGCGCAGGCGGTTTCTTAAGTCTGATGTGAAAGCCCCCGGCTCAACCGGGGAGGGTCATTGGAAACTGGGAGAGTTGAGTGCAGAAGAGGAGAGTGGAATTCCATGTGTAGCGGTGAAACGCGTAGATATATGGAGGAACACCAGTGGCGAAGGCGGCTCTCTGGTCTGTAACTGACGCTGAGGCTCG
+
F:F,FFF,FFFFFFFFFFFFFF:FFFFFFFFFFFFFFFFFFFF:F,F,F:FFFFFFFFFFFFFFFFF:FF:FFFFFFFFFFFFFFFFFFFFF,:FFF,FFFFFF:FFFFFFF:FFFFFF:FF,FFFF,,:F:F,FF,,:FFFFFFFFF,F,F:FFFFFFFFFFF:FF:F,FFFFFFFFF:F,:FFFFFFFFFF:FF,FFFFFFFFF::F,FF:FFF,FF,FFFFFFFFFFF:F:FFFFFFFFF,F,FF,F:
@A00769:42:HV3CFDRXX:1:2101:18900:4789 1:N:0:GAGGTTAGAC+GCAATACATT
GTGTCAGCCGCCGCGTAATACGTATGTTCCAAGCGTTATCCGGATCTATTGGGCGTAAAGCGAGCGCAGACGGTTATTTAAGTCTGAAGTGAAAGCCCTCAGCTCAACTGAGGAATTGCTTTGGAAACTGGATGACTTGAGTGCAGTAGAGGAAAGTGGAACTCCATGTGTAGCGGTGAAATGCGTAGATATATGGAAGAACACCAGTGGCGAAGGCGGCTTTCTGGACTGTAACTGACGCTGAGGCTCGA
+
:FFFF:FFFFFFFFFFFFFFFFFFFFFFFFFFFFFFFFFFFFFFFFF:FFFFFFFFFFFFFFFFF:FFFFFFFFFFFFFFFFFFFFFFFFFFFFFFFFFFFFFFFFFFFFFFFFFFFFFFFFF:FFFFFFFFFFFFF:FFFFFFFFFFFFFFFFFFFFFFFFFFFFF:FFFFFFFFFFFFFF,F:FFFFFFFFF,:FFF::FFFFF::F:FFFF::F::FF,FFF:FFF:F:FFF:,FF,FF::F,:FF::
@A00769:42:HV3CFDRXX:1:2101:30454:4883 1:N:0:GAGGTTAGAC+GCAATACATC
GTGCCAGCCGCCGCGGTAATACGTAGGTGGCAAGCGTTGTCCGGATTTATTGGGCGTAAAGCGAGCGCAGGCGGTTTCTTAAGTCTGATGTGAAAGCCCCCGGCTCAACCGGGGAGGGTCATTGGAAACTGGGAGACTTGAGTGCAGAAGAGGAGAGTGGAATTCCATGTGTAGCGGTGAAATGCGTAGATATATGGAGGAACACCAGTGGCGAAGGCGGCTCTCTGGTCTGTAACTGACGCTGAGGCTCG
+
FF,FFFFFFFFFFFFF:,F:FFFFFFFFFFFF,FFFFFFFFFFFFF,:FF:FFFFFFFFFFFFFFFFF:FFFFFFF:FFFFFFFF:FF:FFFFF:FFFFFFFFFFF:FFFFFFF:FFF:F:,FFF:FF:,FFFFFFFF:FFF:FFFFFFFFFFFFF::FF,FFFF:F:FFFFFFFFFFFFF:FF:FF:FF:F,F:FFFFFFFFFFFFF:FFFFFFF:FFFFFFFFFFFFF:,FF:FFFFF:FFFFFFFFF:
@A00769:42:HV3CFDRXX:1:2101:25943:4899 1:N:0:GAGGTTAGAC+GCAATACATT
GTGCCAGCCGCCGCGGTAATACGTATGTTCCAAGCGTTATCCGGATTTATTGGGCGTAAAGCGAGCGCAGACGGTTATTTAAGTCTGAAGTGAAAGCCCTCAGCTCAACTGAGGAATTGCTTTGGAAACTGGATGACTTGAGTGCAGTAGAGGAAAGTGGAACTCCATGTGTAGCGGTGAAATGCGTAGATATATGGAAGAACACCAGTGGCGAAGGCGGCTTCCTGGACTGTAACTGACGTTGAGGCTCG
+
F:FFF:FFFFFFFFFFF:FFFFFFFFFFFFFFFFFFFFFFFFFFF:F:FFFFFFFFFFFFFFFFFFF,FFFF:FFFF:FFF:FFFFF:FFFFFFFFF:FFFFFFFFFFFFFF:F:FF:FFFFFFFFFFFFF:FFFFFFFFFFFF,FFFFFFFFFFFFFFFFF:FFFFFF:FFFFFFFFFFFFFFFFFFFFFFFFFFFFFFFFFFFFFFFF:::FF::FFFFFFF::FFFFF,F,,FF:FFF,F:FFFF:F:
@A00769:42:HV3CFDRXX:1:2101:25328:4930 1:N:0:GAGGTTAGAC+GCAATACATT
GTGTCAGCAGCCGCGGTAATACGTAGGTGGCAAGCGTTGTCCGGATTTATTGGGCGTAAAGCGAGCGCAGGCGGTGTCTTAAGTCTGATGTGAAAGCCCCCGGCTCAACCGGGGAGGGTCATTGGAAACTGGGAGTCTTGAGTGCGGTAGAGGAGAGTGGAATTCCATGTGTAGCGGTGAAATGCGTAGAGATTAGGAGGAACACCAGTGGCGAAGGCGGCTTACTGGCCTGTTTCTGACACTGAGGCTCG
+
FFFFFFFFFFFFFFFFFFFFFFF:FFFFFF,,FFFFFFFF,:FFFF,FF,FFFFFFFFFFFFF:FFF,FFFFFFF,FFFFFFFF::F,,FFFFFF,FFF::FFFFFFFFFF:FFFFFF,F,F,::FFFFFF:F:F,FFFFFFFFF,,,:FFFF:,FFFFFFF:FF:,:FFFF,FFFFFFF:FF,FFFFFF:F:F:FFFFFFFFF:FFFFFFFFF:FFFFFF:,F:FF:,,:F:FFF:FFF,FFFFF:,,FF
@A00769:42:HV3CFDRXX:1:2101:13675:4946 1:N:0:GAGGTTAGAC+GCAATACATT
GTGTCAGCAGCCGCGGTAATACGTAGGTGGCAAGCGTTGTCCGGATTTATTGGGCGTAAAGCGAGCGCAGGCGGTTTCTTAAGTCTGATGTGAAAGCCCCCGGCTCAACCGGGGAGGGTCATTGGAAACTGGGAGACTTGAGTGCAGAAGAGGAGAGTGGAATTCAATGTGTAGCGGTGAAATGCGTAGATATATGGAGGAACACCAGTGGCGAAGGCGGCTCTCTGGCCTGTAACTGACGCTGAGGCTCG
+
FFFF:FFFF:FFF,FFFFFFF:FF:FFFFF:,FFFF:F:FFFFFFF,FFF,FFFFF:FFFFF,FFFFFFFFFFFFFFFF:FFFFF,FFFFFFFF::FF:FFFFFFF,:FFFF:,,FFFFFFFFFFFFF:,FFFFF,FF:FFFFFFFFF,:FFFFFFF,FFFFFFF,:FF:FFFFFFF,FFFFF:,F,F,F:F,FFFFFFFFFFF,F,F,FFF,:FF,:,FFFFFFF,,FFF,FFF:FFF,,:FFF,FFF:,
@A00769:42:HV3CFDRXX:1:2101:21667:4977 1:N:0:GAGGTTAGAC+GCAATACATT
GTGTCAGCAGCCGCGGTAATACGTAGGTGGCAAGCGTTGTCCGGATTTATTGGGCGTAAAGCGAGCGCAGGCGGTTTCTTAAGTCTGATGTGAAAGCCCTCAGCTCAACTGAGGAATTGCTTTGGAAACTGGATGACTTGAGTGCAGTAGAGGAAAGTGGAACTCCATGTGTAGCGGTGAAATGCGTAGAGATATGGAAGGACACCAGTGGCGAAGGCGGCTTTCTGGGCTGTAACTGACGTTGAGGCTCG
+
FFFF:FFFFFFFFFFFFFFFFFFFFFFFFFFFFFFF,:FFF:FFFF,,FFFFF,FF,FFFFFFFFFFF:FFFFFFFFFFFFFFFF:FFFFFF::,FF:FFFFFF,,F,:FF,F::FFFF,F:FFFF:F:FFFFFFFFF:FFFFFF,:F:FFFFFF,::FF:,FFF,,FFFFFFFFFF:FF,,,::F,:F:,,,F,FF:FF,F:FF,FFFFFFF,FF:F:FFF,:FFFF,,F:F:,:FFFF::FF:FFF::,
@A00769:42:HV3CFDRXX:1:2101:29225:4977 1:N:0:GAGGTTAGAC+GCAATACATT
GTATCAGCAGCCGCGGTAATACGTATGTTCCAAGCGTTATCCGGATTTATTGGGCGTAAAGCGAGCGCAGACGGTTATTTAAGTCTGAAGTGAAAGCCCTCAGCTCAACTGAGGAATTGCTTTGGAAACTGGATGACTTGAGTGCAGTAGAGGAAAGTGGAACTCCATGTGTAGCGGTGAAATGCGTAGATATATGGAAGAACACCAGTGGCGAAGGCGGCTTTCTGGACTGTAACTGACGTTGAGGCTCG
+
FF,FFFFF:FFFFFFFFFFFFFFFFFFFFFFFFFFFFFFFFFFFFFFFFFFFFFFFFFFFFFFFFFFFFFFFFFFFFFFFFFFFFFFFFFFFFFFFFFFFFFFFFF:FFFFFFFF:FFF:FFFFF:FFFFF,FFFFFFFFF,FFFFFF:FFFFFFFFFF:FFFFFFFFF::FFFFFFF:FFFFFFFFFFFF,FFFFFF:FFFFFFFFFFFFFFFFFFFFFFFFFFFF,F,FFF:F:F:FFFFF:FFFFFF,
@A00769:42:HV3CFDRXX:1:2101:27823:4993 1:N:0:GAGGTTAGAC+GCAATACATT
GTGCCAGCAGCCGCGGTAATACGTAGGTGGCAAGCGTTGTCCGGATTTATTGGGCGTAAAGCGAGCGCAGGCGGTTTCTTAAGTCTGATGTGAAAGCCCCCGGCTCAACCGGGGAGGGTCATTGGAAACTGGGAGACTTGAGTGCAGAAGAGGAGAGTGGAATTCCATGTGTAGCGGTGAAATGCGTAGATATATGGAGGAACACCAGTGGCGAAGGCGGCTCTCTGGTCTGTAACTGACGCTGAGGCTCG
+
FFFFFFFFFFFFFFFFFFFFFFFFFFFFFFF:FFFFFFFFFFFFFFFFFFFFFFFFFFFFFFFFFFFFFFFFFFFFFFF:FFFF:FF,FFFFF,,FFF:FFFF:FFFFFFFFFFFFFFFF,FFFFF,F:FFFFFFFFFFFFFFFF:FF:FFFFFFFFFFFFFFFFF:FFFFFFF::FFF:FFF:F,FFFFFFFFFF::FFFFFFF:FF:F:FFFFFFF:FFFFFFF::FFFF:F:FFFFF,FFFFF,FFF,
@A00769:42:HV3CFDRXX:1:2101:17020:5040 1:N:0:GAGGTTAGAC+GCAATACATT
GTGTCAGCCGCCGCAGTAATACGTAGGTGGCAAGCGTTGTCCGGATTTATTGGGCGTAAAGCGAGCGCAGGCGGTTTCTTAAGTCTGATGTGAAAGCCCCCGGCTCAACCGGGGAGGGTCATTGGAAACTGTGAGACTGGAGTGCAGAAGAGGAGAGTGGAATTCCATGTGTAGCGGCGAAATGCGTAGATATATGGAGGAACACCAGTGGCGAAGGCGGCTCTCTGGTCTGTAACTGACGCTGAGGCTCG
+
FF:,FFFFFF,FF,F,FF:FFFF,FF:F:F,FF,:,,:FFFFFFFF,FFFFF,FF::FFF:F:FFFFFFF::F,F:FFF:FFFF,FFFFFFFFFFF,FF,,,:FFFFFF,F,FFF:F:FFFFF,F:FF,:F,:FF::F,,FF:F:F:FF,F:FF,FFF:FFF,FFF,F,F:F:F,FF,FFFFF,F::FFFFF,FF,:F:FFFF:FFFFFFFFFFF::FF:FF::FFF,:FFF:F,FFFFF:FFFF::FFF:
@A00769:42:HV3CFDRXX:1:2101:28709:5118 1:N:0:GAGGTTAGAC+GCAATACATT
GTGCCAGCAGCCGCGGTAATACGTATGTTCCAAGCGTTATCCGGATTTATTGGGCGTAAAGCGAGCGCAGACGGTTATTTAAGTCTGAAGTGAAAGCCCTCAGCTCAACTGAGGAATTGCTTTGGAAACTGGATGACTTGAGTGCAGTAGAGGAAAGTGGAACTCCATGTGTAGCGGTGAAATGCGTAGATATATGGAAGAACACCAGTGGCGAAGGCGGCTTTCTGGACTGTAACTGACGTTGAGGCTCG
+
FF,FFFFFFFFFFFFFFFFFFFFFFFFFFFFFFFFFFFF:FFFFFF:,FF:FFFFF:FFFFFFFFFFFFFFF:FFFFFFFF:FFFFFFFFFFFFFFFFFFFFFFFFFFFFFF:FF,F:FFFFFFFFFFFFFFFFFFFFFFFFFFFFFFFFFFFFFFF,FFFFFFFFFFFFFF:FFFFFFFFFFFFF,FFF:FF,FFFFFFFFFF:FFFFF:FFFFF,FFFFFF:FFFFFFFFFF:FFFFFFFFFFF:FFFF
@A00769:42:HV3CFDRXX:1:2101:32127:5149 1:N:0:GAGGTTAGAC+GCAATACATT
GTGCCAGCAGCCGCGGTAATACGTATGTTCCAAGCGTTATCCGGATTTATTGGGTGTAAAGCGAGCGCAGACGGTTATTTAAGTCTGATGTGAAAGCCCCCGGCTCAACCGGGGAGGGTCATTGGAAACTGGGAGACTTGAGTGCAGAAGAGGAGAGTGGAATTCCATGTGTAGCGGTGAAATGCGTAGATATATGGAGGAACACCAGTGGCGAAGGCGGCTCTCTGGTCTGTAACTGACGCTGAGGCTCG
+
FF,FFFFFFFFFFFFFFFFFFFFFFFFFFFFFFFFFFFFFFFFFFFFFF:FFFFFFFFFFFFFFFFFFFFFFFFFFFFFFFFFFFFFFFFFFF::FFFFFFFFFFFFFFFFFFFFFFF:FFFFFFFFFFFFFFFFFFFFFFFFFFFFFFFFFFFFFFFFFFFFFFF:FFFFFFFFFFFFFFFFFFFFFFFFFF,:FFFFF:FFFFFFFF:FFFF,FFFFFFFFFF:FFFF:FFFFFFFFFFFFFFFFFFF,
@A00769:42:HV3CFDRXX:1:2101:4607:5181 1:N:0:GAGGTTAGAC+GCAATACATT
GTGCCAGCAGCCGCGGTAATACGTAGGTGGCAAGCGTTGTCCGGATTTATTGGGCGTAAAGCGAGCGCAGGCGGTTTCTTAAGTCTGATGTGAAAGCCCCCGGCTCAACCGGGGAGGGTCATTGGAAACTGGGAGACTTGAGTGCAGAAGAGGAGAGTGGAATTCCATGTGTAGCGGTGAAATGCGTAGATATATGGAGGAACACCAGTGGCGAAGGCGGCTCTCTGGTCTGTAACTGACGCTGAGGCTCG
+
FFFFFFFFFFFFFFFFFFFFFFF,FFFFFFFF,FFFFFFFF:FFF,FFFF:FFFFFFFFF:FFFFFFFFFFFFFFFFFFFFFFF,FFFFFFFF:FFFFFFFFFFFFFFFFFFFF,FFFFFF::FFFFFFFFFFFFFFFFFFFFFFFFFFFFFFFF:FFFFFFFFFFFFF,:FFFFFF:F:FFFFFF:FFF:FFFFFFFF:F,FFFFFFFFFFFFFFFFF,FFF:FFFFF:FFFFFFFFFFFFFFFFFFFFF
@A00769:42:HV3CFDRXX:1:2101:30138:5212 1:N:0:GAGGTTAGAC+GCAATACATT
GTATCAGCCGCCGCGGTAATACGTAGGTGGCAAGCGTTGTCCGGATTTATTGGGCGTAAAGCGAGCGCAGGCGGTTTCTTAAGTCTGATGTGAAAGCCCCCGGCTCAACCGGGGAGGGTCATTGGAAACTGGGAGACTTGAGTGCAGAAGAGGAGAGTGGAATTCCATGTGTAGCGGTGAAATGCGTAGATATATGGAAGAACACCAGTGGCGAAGGCGGCTTTCTGGACTGTAACTGACGTTGAGGCTCG
+
FF,FF:FFFFFFFFFFFFF,FFFF,FFFFFFFF:FF:FFFF:FFFF,FFFFFFFFFFFFFFFFFFFFFFFFFFFFFFFFFFFFFFFFF,FFFFFFFFFFFFF::,FF::FF:FF,FFFF:F:FFFF:FF:FFFFFFFFFFFFFFFFFF:FFFFFFFFFFF:F,FFFFFFFFFFFFFFFFF:FFFFFFFFF:F,FFFFFFFF:FFFFF,FFFFFF,F:FFFF:FF:F:FFFF:F,FFFFFF:F,FFF,FFFF
@A00769:42:HV3CFDRXX:1:2101:26639:5228 1:N:0:GAGGTTAGAC+GCAATACATT
GTGTCAGCCGCCGCGGTAATACGTAGGTGGCAAGCGTTGTCCGGATTTATTGGGCGTAAAGCGAGCGCAGGCGGTTTCTTAAGTCTGATGTGAAAGCCCCCGGCTCAACCGGGGAGGGTCATTGGAAACTGGGAGACTTGAGTGCAGAAGAGGAGAGTGGAATTCCATGTGTAGCGGTGAAATGCGTAGATATATGGAGGAACACCAGTGGCGAAGGCGACTCTCTGGTCTGTAACTGACGCTGAGGCTCG
+
F:FF:F:FF:,,,F,:FFFFFFFFFF:,F,,F:::FFFFFF,,:F,F:F:,:FF,FFFFF:F:F,F,FFFFFF:FFFF:FFFFF::,FF,:F:FFF,FFFFF,FF:FF,FF,FFFFF:FFF,::FFFFF,FFFFF:FF:FFFF:FF:FFF,FFFFFFFFF:FFFFFFFFFFFFFFFFF,FFFF::FFFF,F:FFFF:FFFFFF,F:FF::FFF,FFFFFFFFFFFF:FF:FFFF:FFFFFFFFFFF,FFFF
@A00769:42:HV3CFDRXX:1:2101:14208:5337 1:N:0:GAGGTTAGAC+GCAATACATT
GTGTCAGCAGCCGCGGTAATACGTATGTTCCAAGCGTTATCCGGATTTATTGGGCGTAAAGCGAGCGCAGACGGTTATTTAAGTCTGAAGTGAAAGCCCTCAGCTCAACTGAGGAATTGCTTTGGAAACTGGATGACTTGAGTGCAGTAGAGGAAAGTGGAACTCCATGTGTAGCGGTGAAATGCGTAGATATATGGAAGAACACCAGTGGCGAAGGCGGCTGTCTGGACTGTAACTGGCGTTGAGGCTCG
+
FFFFFF,F:FFFFFFFFFFFFFFFFFF,F,FFFFF:FF:FFFFFFFFFFFF,FF:FFF,FFFF,F:FFFFFFF:FFFFFFFFFFFFFFFFFFFFF,FFFFFFF,FF,F,FFFF:F,FF:FFFF:F:FF,:::FF:FF:FF::FFFFF,F:FFFFFFFF::,FFFF,,FF,F,:,F:FF,FFF:F,,F:::,,F,:FFF:,,,,FFFFFFFFFFF::FFF,:F,F:FFFF,FFF,::F:,FFFF:,,:,F:F
@A00769:42:HV3CFDRXX:1:2101:8648:5353 1:N:0:GAGGTTAGAC+GCAATACATT
GTGCCAGCCGCCGCGGTAATACGTATGTTCCAAGCGTTATCCGGATTTATTGGGCGTAAAGCGAGCGCAGACGGTTATTTAAGTCTGAAGTGAAAGCCCTCAGCTCAACTGAGGAATTGCTTTGGAAACTGGATGACTTGAGTGCAGTAGAGGAAAGTGGAACTCCATGTGTAGCGGTGAAATGCGTAGATATATGGAAGAACACCAGTGGCGAAGGCGGCTTTCTGGACTGTAACTGACGTTGAGGCTCG
+
FFFFFFF:FFFFFFFF:FFFFFF:FFFFFFFFFF:F::FFFFFF:,FF:FFFFFFFF:FFFFFFFFFFFF:FFF,FFFFFFFFFFFFFFFFFF,FFFFFFFFFFF::F:,F::FFF:FFF,FF:FF,FFFFFFFFFFFFFFFFFFFFFFFFFFF,FFFFFFFFFFFFFFFFFFFFFFFFFFFFF,FFFFFFFF:FF:FFFFFFFFFFFFFFFFF,F:FFFFF:,:F,:F,FFF:F,FF,F,F:F,F,FFF,
@A00769:42:HV3CFDRXX:1:2101:32470:5368 1:N:0:GAGGTTAGAC+GCAATACATT
GTGTCAGCCGCCGCGGTAATACGTAGGTCCCGAGCGTTATCCGGAATTATTGGGCGTAAAGGGTGCGCAGGTGGTTATGTAAGTCTGGTGTGAAATTTTTGGGCTCAACCCAAAAAGGTCATTGGAAACTGCATAACTTGAGAGCAGGAGAGGTAAGTGGAATTCCTAGTGTAGCGGTGAAATGCGTAGGGATTAGGAGGAACACCAGTGGCGAAGGCGGCTTACTGGACTGTATCTGACACTGAGGCACG
+
FF,:F:FFFFFFFFFFF,FFFFFFFFFFFFFFFFFFFFFFFFFFFFFFFFFFFFFFFFFFFFFFFFFFFFFFFFFFFFFFF:FFFFFFFFFFFFFFFFFFFFFFFFFFFFFFFFFFFFFFF:FFFFFFFFFFFFFFFFFFFFFFFFFFFFFFFF,FFFF:F:FFFFF:FF,FFFFFFFFFF:FFFF:FFFF:F,:FFFFFFFFFFFFFF:FFFFFFFFFFFFF:FFFFF:FFFFFFFFF:,,F:FFFFFF:
@A00769:42:HV3CFDRXX:1:2101:11722:5384 1:N:0:GAGGTTAGAC+GCAATACATT
GTGTCAGCAGCCGCGGTAATACGTATGTTCCAAGCGTTCTCCGGATTTATTGGGCGTAAAGCGAGCGCAGACGGTTATTTAAGTCTGAAGTGAAAGCCCTCAGCTCAACGGAGGAATTGCTTTGGAAACTGGTTGACTTGAGTGCAGTAGAGGAAAGTGGAACTCCATGTGTAGCGGTGAAATGCGTAGATATATGGAAGAACACCAGTGGCGAAGGCGGCTTTCTGGGATGTAACTGACGTTGAGGCTCG
+
FFF:FFFF,FFFFFFFFFFFFFF,F:FFF,FFFFFFFF,FFFFFF:FF::FFFFFFFFFF:FFFFFFFFF,FFF:F,:FFFFFF:FFFFFFF:FF:FFF,:FFFFF:FF:F:FFFF:FFFFF,FF,,FFFFF,FFFF,:F:FFFF:F:FFF:FF:FFFFFF:FF:,FFFFFFFF:FFFFFFFFFFFFFFFFFF:FFF,,F::FFFFFFFFFF:FFF,FFFFF:FFFF::,FF:F:FFFFF,:FF:F:,FF,
@A00769:42:HV3CFDRXX:1:2101:15935:5447 1:N:0:GAGGTTAGAC+GCAATACATT
GTGCCAGCCGCCGCGGTAATACGTATGTTCCAAGCGTTATCCGGATTTATTGGGCGTAAAGCGAGCGCAGGCGGTTTCTTAAGTCTGATGGGAAAGCCCCCGGCTCAACCGGGGAGGGTCATTGGAAACTGGGAGACTTGAGTGCAGAAGAGGAGAGTGGAATTCCATGTGTAGCGGTGAAATGCGTAGATATATGGAGGAACACCAGTGGCGAAGGCGGCTCTCTGGTCTGTAACTGACGCTGAGGCTCG
+
F:FFFFFFFFFFFFFF,:FFFFF,:FFFFFFFFFFF,:,FFFFFFFFF,F:FFFFFFFFFFFF:F:FFFFFFFFFFFFFFFF:F:FFFFF,FFFFFFFFFFFFFFF,F:::F::FFFFFFFFF:F,FFFFFFFFFFFFFF:FFFFFFFFFFF:FF:F:F:FFFFFFFFF:,:FFFFFFF::FFFFFF,FF:,F::FFFF:F::FFFFFF,FFFFFF,FF,FFFFFFFFF:F:F,FFFFFF,FFFFFFFFF,
@A00769:42:HV3CFDRXX:1:2101:8287:5478 1:N:0:GAGGTTAGAC+GCAATACATT
GTGTCAGCAGCCGCGGTAATACGTAGGTGGCAAGCGTTGTCCGGATTTATTGGGCGTAAAGCGAGCGCAGGCGGTTTCTTAAGTCTGATGTGAAAGCCCCCGGCTCAACCGGGGAGGGTCATTGGAAACTGGGAGACTTGAGTGCAGAAGAGGAGAGTGGAATTCCATGTGTAGCGGTGAAATGCGTAGATAGATGGAGGAACACCAGTGGCGAAGGCGGCTCTCTGGTCTGTAACTGACGCTGAGGCTCG
+
::FFFFFFFFFFFFFF:F:F,FFFFFFFFFF:FFFF,FFFFFFFFF,FF,FFFFFFFFFFF:FFFF:FFFFFFFFFFF:F:FFF,FFF:F:FF,FFFFFF:FFF:FFFFFFFFF,FF:FF:FFFFF,F:FFFFFFFF,,FFFFFFFF,,FFFFFFFFFFF,FFFF::FFFFF,FFF:FFFFFFFF:,FFF,F::FFFF:F:FFFFFFFFFFFF:FFFFFFFFFFFFFFFFFFFFFFFFFFFFF,FFFFFF:
@A00769:42:HV3CFDRXX:1:2101:29387:5572 1:N:0:GAGGTTAGAC+GCAATACATT
GTACCAGCAGCCGCGGTAATACGTAGGTGGCAAGCGTTGTCCGGATTTATTGGGCGTAAAGCGGGCGCAGGCGGTTTCTTAAGTCTGATGTGAAAGCCCCCGGCTCAACCGGGGAGGGTCATTGGAAACTGGGAGACTTGAGTGCAGAAGAGGAGAGTGGAATTCCATGTGTAGCGGTGAGATGCGTAGAGATATGGAGGAACACCAGTGGCGAAGGCGGCTCTCTGGTCTGTAACTGACGCTGAGGCTCG
+
FF,FFFFFFFFFFFFFFFFFFFFF,FFFFFFFFFFFFFFFF:FFF:,:FFFFFFFFFFFFFFFFFFFFFFFFFFFFFFFFFFFFFFFFFFFF,,FFFFFFFFFFFFFFFF,FFF:FFFFFF:F:F:F:FFFFFFFFF:FFFFFFFFFFFFFFFFF::FFFF,FFFFFFFFFFFFFFFFFFFFFFFFFFF,,FFFFFFFFFFFFFFFFFFFFFFF:FFFFFFFFFFFFFFFFFFF:FFFFF:FF:FFFFFF,
@A00769:42:HV3CFDRXX:1:2101:17083:5619 1:N:0:GAGGTTAGAC+GCAATACATT
GTCCAGCCGCCGCGGTAATACGTAGGTGGCAAGCGTTGTCCGGATTTATTGGGCGTAAAGCGAGCGCAGGCGGTTTCTTAAGTCTGATGTGAAAGCCCCCGGCTCAACCGGGGAGGGTCATTGGAAACTGGGAGACTTGAGTGCAGAAGAGGAGAGTGGAATTCCATGTGTAGCGGTGAAATGCGTAGATATATGGAGGAACACCAGTGGCGAAGGCGGCTCTCTGGTCTGTAACTGACGCTGAGGCTCGA
+
FFFFFFFFFF:FFFFF:FFFFFFFFFFFFF:FFFF:FFFFFFFFFFFFFFFFFFFFFFFFFF:FF:F:FFF:FFFFFFFFFFFF:FFFFFFF:,FFFFFFFFFFFF::FFFFFFFFFFFFFFFFF:FFFFFFFFFFFFFFF:FFFFFFFFFFFFF:F::F:FFFFFFFFFFF,FFFFFFF:FFF,FFFF,F,F:FFFFFF,F,F:FFFFFFFFF,FFFFFFF:FF:FFF:FF,,FFFF:FFFFFF,F:F,,
@A00769:42:HV3CFDRXX:1:2101:9209:5666 1:N:0:GAGGTTAGAC+GCAATACATT
GTGTCAGCCGCCGCGGTAATACGTATGTTCCAAGCGTTATCCGGATTTATTGGGCGTAAAGCGAGCGCAGACGGTTATTTAAGTCTGAAGTGAAAGCCCTCAGCTCAACTGAGGAATTGCTTTGGAAACTGGATGACTTGAGTGCAGTAGAGGAAAGTGGAACTCCATGTGTAGCGGTGAAATGCGTAGATATATGGAAGAACACCAGTGGCGAAGGCGGCTTTCTGGACTGTAACTGACGCTGAGGCTCG
+
FFFFFFFFFFFFFFFFF:FFFFFFFFFFFF:FFFFFFFFFFFFFF,F::FFFFFFFFFFFFFFFFFFFFFF:FF:FFFFFFFFFFFFFFFFFFFFFFFFFFFFFFFFFFFFFFFF:FFFFFFFFFFFFFFFFFFFFF:FFFFFFFFFFFFFF:F:FFFF,FFFFFFFFFFFFFFFFFFFFFFFFFFFFFFFFFFFFFFFFFFFFFFFFFFFFFF:FFFF:FF:FFF::FF:FFFFFF:,FFFF,FFF:FF,
@A00769:42:HV3CFDRXX:1:2101:21594:5666 1:N:0:GAGGTTAGAC+GCAATACATT
GTGCCAGCCGCCGCGGTAATACGTAGGTGGCAAGCGTTGTCCGGATTTATTGGGCGTAAAGCGAGCGCAGGCGGTTTCTTAAGTCTGATGTGAAAGCCCCCGGCTCAACCGGGGAGGGTCATTGGAAACTGGGAGACTTGAGTGCAGAAGAGGAGAGTGGAATTCCATGTGTAGCGGTGAAATGCGTAGAGAGATGGAGGAACACCAGGGGCGAAGGCGGCTCTCTGGTCTGTAACTGACGCTGAGGCTCG
+
FFFFF:FFFF:FFFFFFFFFFFFFFFF:FFFFFFFFFFFFF:FFFF:,FFFFFFFFFFFFFFF:FFFFFFFFFFFFFFFFFFFFFFFFFF:FF,FFF:FFFFFFFFFFF::FFF,FFFFFF,FFF:F,FFFFF:FF:FFFFF:FFFFF,FFFF:FFFFF::,FF:FF,FFFF:FFFFFF,,:FFFFF,FF,:,F:F::F,:,:FFF:F,FF,FF,FFFFFFFFF:FFFFFFFF,,FFFFFFFFFFFFFFF:
@A00769:42:HV3CFDRXX:1:2101:22345:5682 1:N:0:GAGGTTAGAC+GCAATACATT
GTGTCAGCCGCCGCGGTAATACGTATGTTCCAAGCGTTATCCGGATTTATTGGGCGTAAAGCGAGCGCAGACGGTTATTTAAGTCTGAAGTGAAAGCCCTCAGCTCAACTGAGGAATTGCTTTGGAAACTGGATGACTTGAGTGCAGTAGAGGAAAGTGGAACTCCATGTGTAGCGGTGAAATGCGTAGATATATGGAAGAACACAAGAGGCGAAGGCGGCTTTCTGTACTGTAACTGACGTCGAGGCT
+
FFFF:F,::FFF,::FFFFF:F:FF:FFFFFF:FF::FFFF:F:FFF:FF,:F:FFFFFFF:FF:F:FFFFFF::FFFFFFF::FF:FFF:FFFFF:F:FFF:,F:FFFFFFF:FFFFF,FFF,FF:FFFF:FFFFFFF:F,:,FFFFF,F::FFFF,F,FFFFF:F:,FF:,:F,F,F::F,F::FFFFFFFFF:FFFFFFF:F,F,,F,F,FF,:F,F:FFFF::F:F:FFFF,FFFF,FF,FF,F:
@A00769:42:HV3CFDRXX:1:2101:29044:5697 1:N:0:GAGGTTAGAC+GCAATACATT
GTGTCAGCAGCCGCGGTAATACGTAGGTGGCAAGCGTTGTCCGGATTTATTGGGCGTAAAGCGAGCGCAGGCGGTTTCTTAAGTCTGATGTGAAAGCCCCCGGCTCAACCGGGGAGGGTCATTGGAAACTGGGAGACTTGAGTGCAGAAGAGGAGAGTGGAATTCCATGTGTAGCGGTGAAGTGCGTAGATATATGGAGGAACACCAGTGGCGAAGGCGGCTCGCTGGTCTGTAACTGACGCTGAGGCTCG
+
F:FFFFFF:FFFFFFF::FFFFFFFFFFFFFF,FFF,,FFFFFFF,,FF:,FFFFFFFFFFFFFFFFFFFFFFFFFFFFFFFFFFFFF:F,FFF,FFFFFFFFFFF:FFFFFFFFFFFFFFFFFFF:FFFFFFFFFFF,FFFFFFFFFFFFFF:FFFFFFFFFFFFFFFFFFFFFFFFFFFF:FFF,FF:FFF:FFFFFFFFF,F:FF,FFFF,FF,FF,FFF,F,FFF:F:FFFFFFFFFFF,,FFFFFF
@A00769:42:HV3CFDRXX:1:2101:28411:5729 1:N:0:GAGGTTAGAC+GCAATACATT
GTGTCAGCAGCCGCGGTAATACGTATGTTCCAAGCGTTATCCGGATTTATTGGGCGTAAAGCGAGCGCAGACGGTTATTTAAGTCTGAAGTGAAAGCCCTCAGCTCAACTGAGGAATTGCTTTGGAAACTGGATGACTTGAGTGCAGTAGAGGAAAGTGGAACTCCATGTGTAGCGGTGAAATGCGTAGTTATATGGAAGAACACCAGTGGCGAAGGCGGCTTTCTGGACTGTAACTGACGCTGAGGCTCG
+
,FFFFFFFFFFFF:FF:FFFF,F,FFFFFFFFF:F:,:FFFFFFFFFFFFFFFFFFFFFFFFFFFFFFFFFFFFFFFFFFFF:::FFF:FF:FFFFFFFFFFFFFFFFFFFFFFFFFF,F:,FFFFFF:F:F:,FFFFFFFFF:,F:F,FFFFFFF:FFFFFFFFFFFFFFFFFFFFFFFF,F,FF:FF,,FFFF,FFFF::FFF:F:FFFFF:F:FFFF:FFFFFFFFFFF::FFFFFFFFFFF,FFF:,
@A00769:42:HV3CFDRXX:1:2101:24180:5791 1:N:0:GAGGTTAGAC+GCAATACATT
GTGTCAGCCGCCGCGGTAATTAGAAACCCCTGTAGTCC
+
F:FFF,F:FFFFFFFFFFFFFFFFFFFFFFFFFFFFFF
@A00769:42:HV3CFDRXX:1:2101:13250:5807 1:N:0:GAGGTTAGAC+GCAATACATT
GTGTCAGCCGCCGCGGTAATACGTAGGTGGCAAGCGTTGTCCGGATTTATTGGGCGTAAAGCGAGCGCAGGCGGTTTCTTAAGTCTGATGTGAAAGCCCCCGGCTCAACCGGGGAGGGTCATTGGAAACTGGGAGACTTGAGTGCAGAAGAGGAGAGTGGAATTCCATGTGTAGCGGTGAAATGCGTAGATATATGGAGGAACACCAGTGGCGAAGGCGGCTCTCTGGTCTGTAACTGACGCTGAGGCTCG
+
F,FFFFFFFFFFFFFFFFFFFFFFFFFFFFFFF,FFFFFFFFFFF,FF,FFFFFFFFFFFFFFFFFFFFFFFFFFFFFFFFFFFFFFF:FFFFFFFFFFFFFFFFFFFFF:FFF:FFFFFFFFFFFFFFFFFFFFFFFFFFFF:FFFFFFFFFFFFFFFFFFFFFFFFFFFFFFFFFFFFFFFF:FFFFFFFF,FFFFFFF,FFFFFFF:FFFFFFFFFFFFFFFFF:FFF:F,:FFFFFFFFFFFFFFF:
@A00769:42:HV3CFDRXX:1:2101:31186:5838 1:N:0:GAGGTTAGAC+GCAATACATT
GTATCAGCAGCCGCGGTAATACGTAGGTCCCGAGCGTTATCCGGAATTATTGGGCGTAAAGGGTGCGCAGGTGGTTATGTAAGTCTGGTGTGAAATTTTTGGGCTCAACCCAAAAAGGTCATTGGAAACTGCATAACTTGAGAGCAGGAGAGGTAAGTGGAATTCCTAGTGTAGCGGTGAAATGCGGAGAGATTAGGAGGAACACCAGTGGCGAAGGCGGCTTACTGGACTGTATCTGACACTGAGGCACG
+
FF:FFFFFFFFFFFFFFFFFFFFFFFFFFFFFFFFFFFFFFFFFF:,FFF:FFFFF:F,FFFFFFFFFFFFFFF::F,FFF:FFFFFFFFFFFFFFFFFFFFFFFFFFFFFF:FFFFFFFF:FFFF:FFFFFFF:FFF:FFFFFFFFFFFFFFFF:FFFFF:FFFF,::FFFFFFFF,FF:::FFF,FF:FF,F:FFFFF:FFFFFFFFFFFFF,FFFFFFFFFFFFFFFF:FFFFFFFFFFFFFF,FFFF
@A00769:42:HV3CFDRXX:1:2101:7536:5869 1:N:0:GAGGTTAGAC+GCAATACATT
GTGCCAGCAGCCGCGGTAATACGTAGGAGGCAAGCGTTGTCCGGAATTATTGGGCGTAAAGCGAGCGCAGGCGGTTTCTTAAGTCTGATGTGAAAGACAAAGGCTCAACCTGGGAGGGGCAGTGGAAACTTGGAGACTTGAGTGGAGTCGAGGAGAGTGGAATTCCATGTGTAGCGGTGAAATGCGTAGATATATGGAGGAACACCAGTGGCGAAGGCGCAAGTCTGGGCTGTAACATAAGCATATGCTCG
+
FFFFFFFF,FFFFFFFFFFFFFF,FFF,FFFFFFFFFF:FF:FFF,F,FFFFFFFFFFFFF,F,,FFFFFF,FF,,F,FFFFFFFFF,FFF,FFFF,F,,FFFFFFFFFF,F,,FFF,,FFFFFFFFFFF,F,F,,FF,FFFFF,,F,:FFFF,F,F:FFFFFFFF,,FFFFFFFFFFFF,FFFFFFFFF,F,F,FFFFFFFFFFFFF,FFFFFFFFFF,,,,,FFFF:F:FF,F,,::,,,F,:,F:,,,
@A00769:42:HV3CFDRXX:1:2101:22218:5963 1:N:0:GAGGTTAGAC+GCAATACATT
GTGTCAGCAGCCGCGGTAATACGTATGTTCCAAGCGTTATCCGGATTTATTGGGCGTAAAGCGAGCGCAGACGGTTATTTAAGTCTGAAGTGAAAGCCCTCAGCTCAACTGAGGAATTGCTTTGGAAACTGGATGACTTGAGTGCAGTAGAGGAAAGTGGAACTCCATGTGTAGCGGTGAAATGAGTAGATATATGGAAGAACACCAGTGGCGAAGGCGGCTTTCTGGACTGTAACTGACGTTGAGGCTTG
+
FFFFFFF:FFFFFFFFFF:F:FFF:FFFFFFFFFFFF:FFF::F,F,F:F:FFFFFFFFFFFFFFFFF:F,FFFFFF:FFFFFF:FF:FFFFFFFFFFFFFFF:FF:::FF:FFFF,FF::FFF:FFFFFFFFFFF::FFFFFFFFFFF:F:FFFFFFFFFFFFF:FF:FFFFFFFF::FF:FF,FFF:FFFFFFFFFFFFFFFF:FFFFFFFF:FFFFF:F:FF:,F::F,FFFFF:,FFF::FFFF:FF
@A00769:42:HV3CFDRXX:1:2101:6696:5979 1:N:0:GAGGTTAGAC+GCAATACATT
GTGCCAGCAGCCGCGGTAATACGTATGTTCCAAGCGTTATCCGGATTTATTGGGCGTAAAGCGAGCGCAGACGGTTATTTAAGTCTGAAGTGAAAGCCCTCAGCTCAACTGAGGAATTGCTTTGGAAACTGGATGACTTGAGTGCAGTAGAGGAAAGTGGAACTCCATGTGTAGCGGTGAAATGCGTAGATATATGGAAGAACACCAGTGGCGAAGGCGGCTTTCTGGACTGTAAATGACGTTGAGGCTCG
+
FFFFFFFF:FFFF,FFFFFFFF,FFFFFFFFFF,FFFFF:,F:FFF::FFFF:FFFFFFF:FFFFFFFF:F,:FFFFFFF,FFFFFF:F::FFFFFFFFF,F,F,FFF,:FFFFF,F:::FFFF:F,F::F:FF::FFFF:F:F,,FFF:FF:,FFF:FFF:FFFFFFFFFFFFF:FFFFFF:FFFFFFFFFFFF:FFFFFF:FFFF:F,,FFFF,FFFFFFF:FFFFFFF:FFF:F,FF:FF:FFF:FF,
@A00769:42:HV3CFDRXX:1:2101:17381:5979 1:N:0:GAGGTTAGAC+GCAATACATT
GTGTCAGCAGCCGCGGTAATACGTATGTTCCAAGCGTTATCCGGATTTAGTGGGCGTAAAGCGAGCGCAGGCGGTTATTTAAGTCTGAAGTGAAAGCCCTCAGCTCAACTGAGGAATTGCTTTGGAAACTGGAAGTCTTGAGTGCAGTAGAGGAAAGTGGAACTCCATGTGTAGCGGTGAAATGAGTAGATATATGGAAGAACACCAGTGGCGAAGGCGGCTTTCTGGACTGTAACTGACGTTGAGGCTCG
+
FFFFFFFFFFFFFFFF,FFFFFFFFFFFF,F,FFF:FF,FFFFFFFFFF,FFFFFFFFFFF:FFFFF,:F,FFF,,,FFFFFFF,,FFFF:FFFF,FF,,:,FFFF:FF:FF,FF,,FFFFFF,,FFF:FFFF,F,FF,:FFFFF,FFFFFFFFFF:FFFFF,FF:FFFFF:FFFFFF,:,FFF,FF,FF:FFF,F:F:F:,:FFFF:F:FFF,FF,FF,FF,,:FFFF:FFFFFFFFFFF,,FF:FFFFF
@A00769:42:HV3CFDRXX:1:2101:22417:6026 1:N:0:GAGGTTAGAA+GCAATACATT
GTGTCAGCAGCCGCGGTAATACGTAGGTGGCAAGCGTTGTCCGGATTTATTGGGCGTAAAGCGAGCGCAGGCGGTTTCTTAAGTCTGATGTGAAAGCCCCCGGCTCAACCGGGGAGGGTCATTGGACACTGGGAGACTTGAGTGCAGAAGAGGAGAGTGGAATTCCATGTGTAGCGGTGAAATGCGTAGATATATGGAGGAACACCAGTGGCGAAGGCGGCTCTCTGGTCTGTAACTGACGCTGAGGCTCG
+
FFFFFFFFFFFFFFFFFFFFFFFFFFF:FF:F:FFFFFFFFFFFFF:F:FFFFFFFF:FFFFFFFFFFFFFFFFF,FFFF:FF,F:FFFFFFFFFFFFFFFFFF:FFFFFFFFF,FFFFF,FFFFF,FFFFF:FFFF:FFF:FFFFF::FFFFFFFFFFFFF:FFF,FFFFFFFFFFFFFFFF,FFFFFFFF,FF:FFFFFFFFFFFFFFFFF:FFFFFFFFFFFFFFFFFF:FFFFFFF,FFFFF,FFF,
@A00769:42:HV3CFDRXX:1:2101:22498:6073 1:N:0:GAGGTTAGAC+GCAATACATT
GTGTCAGCCGCCGCGGTAATACGTATGTTCCAAGCGTTATCCGGATTTAGTGGGCGTAAAGCGAGCGCAGACGGTTATTTAAGTCTGAAGTGAAAGCCCTCAGCTCAACTGAGGAATTGCTTTGGAAACTGGATGACTTGAGTGCAGTAGAGGAAAGTGGAACTCCATGTGTAGCGGTGAAATGCGTAGATATATGGAAGAACACCAGTGGCGAAGGCGGCTTTCTGGACTGTAACTGACGTTGAGGCTCG
+
FFF:FFFFFFFFFFFFFF,FFFFFFFFFFFFFFFFF:F:FFFFFFF:FF,FFFFFFFFFFFFFFF:FFFFFFFFFFFFFFFFFFFFF,FFFFFFFFFFFFFFFF,FFFFFFFFFFFFFFF,FFF:FFF,FFFFFFFFFFFFFFFFFF,FFFFFFFFFFFFFF:FFFFFFF:FFFFFFFFF:::FF::FFF:FFFFFFFFFFFFFFFFFFFFFFF:F:FFFFFFFFFFFFFFFFF:FFFFF,FFFFF,FFF:
@A00769:42:HV3CFDRXX:1:2101:2871:6089 1:N:0:GAGGTTAGAC+GCAATACATT
GTGCCAGCAGCCGCGGTAATACGTATGTTCCAAGCGTTATCCGGATTTATTGGGCGTAAAGCGAGCGCAGACGGTTATTTAAGTCTGAAGTGAAAGCCCTCAGCTCAACTGAGGAATTGCTTTGGAAACTGGATGACTTGAGTGCAGTAGAGGAAAGTGGAACTCCATGTGTAGCGGTGAAATGCGTAGATATATGGAAGAACACCAGTGGCGAAGGCGGCTTTCTGGACTGTAACTGACGTTGAGGCT
+
FFFFFFFFFFFFFFFFFFFFFFFFFFFFFFFFFFFFFFFFFFFFF:F:FFFFFFFFFFFFFFFFF:FFFFFFFFFFFFFFFFFFFFFFFFFFFFFFFFFFFFFFFFFFFFFFFFFFFFFFFFF:FFFFFFFFFFFFFFFFFFFFFFFFFFFF::F:::F:FFFFFFFFF:FFFFF:FFFFFFFFFFFFFFFFFFFF,FFFFF:FF:FFFFFFF:FFFFF,FFFFFFFF:FFFF:FFFFFFF,F,F:,FF
@A00769:42:HV3CFDRXX:1:2101:29686:6120 1:N:0:GAGGTTAGAC+GCAATACATT
GTGTCAGCCGCCGCGGTAATACGTAGGTGGCAAGCGTTGTCCGGATTTATTGGGCGTAAAGCGAGCGCAGGCGGTTTCTTAAGTCTGATGTGAAAGCCCCCGGCTCAACCGGGGAGGGTCATTGGAAACTGGGAGACTTGAGTGCAGAAGAGGAGAGTGGAATTCCATGTGTAGCGGTGAAATGCGTAGATATATGGAAGAACACCAGTGGCGAAGGCGGCTTTCTGGACTGTAACTGACGATGAGGCTCG
+
F,,FFFFFFFFFFFFFF,FFFFF:FFFFFFF:FFFFFFFFFFF:FFFFF,FFFFFF::FFFFFFF,FF:FF:FFFFFFFFFFFFFFFFFFF:FFF:FFFFFFFFFFFFFFFFFFFFFFFFF,FFFFFFFF:FFFFFFFFFF:FFFFFFFFFFFFFFFFF:FFFFFFFFF:FFFFFFFFFFFFFFFFF:F:,F:FFFFFFFFFF,FFFFFFFF:FFF:FF,FF:F:FF::FFFFF,:FFFFF,FFF,FFFFF
@A00769:42:HV3CFDRXX:1:2101:32723:6120 1:N:0:GAGGTTAGAC+GCAATACATT
GTGCCAGCAGCCGCGGTAATACGTAGGTGGCAAGCGTTGTCCGGATTTATTGGGCGTAAAGCGAGCGCAGGCGGTTTCTTAAGTCTGATGTGAAAGCCCCCGGCTCAACCGGGGAGGGTCATTGGAAACTGGGAGACTTGAGTGCAGAAGAGGAGAGTGGAATTCCATGTGTAGCGGTGAAATGCGTAGATATATGGAGGAACACCAGTGGCGAAGGCGGCTCTCTGGTCTGTAACTGACGCTGAGGCTCG
+
FF,FFFFFFFFFFFFFFFFFF:FFFFFFFFFFFFFF,,FFFFFFFF:::,FFFFFFFFFFFFFFFFFFFFFFFFFFFFFFFFFFFFFFFFFFFFFFFFFFFFFFFFFFFFFFFF:FFFFFFFFFFFFFFFFFFFFFFFFFFFFFFFFFFFFFFFFFFFFF,FFFF,FF,FFFFFFFFFFFFFF:FF:FFFF,F:F:FFFF,FF:FFFF:FFFF:FFFFFFFFFFFFFF:,FFFF,FFFFF:FFFFF:FFF:
@A00769:42:HV3CFDRXX:1:2101:8413:6230 1:N:0:GAGGTTAGAC+GCAATACATT
GTGTCAGCAGCCGCGGTAATACGTAGGTGGCAAGCGTTGTCCGGATTTATTGGGCGTAAAGCGAGCGCAGGCGGTTTCTTAAGTCTGATGTGAAAGCCCCCGGCTCAACCGGGGAGGGTCATTGGAAACTGGGAGACTTGAGTGCAGAAGAGGAGAGTGGAATTCCATGTGTAGCGGTGAAATGCGTAGATATATGGAGGAACACCAGTGGCGAAGGCGGCTCTCTGGTCTGTAACTGACGCTGAGGCTCG
+
FFFFFFFFFFFFFFFFFFFFFFFFFFFFFFFFFFFFFFFF,:FFFFF,FFFFF:FFFFFFFFFFFFFFFFF::FFFFFF:FFFFFFFF,FFFF:,FFFFFFFFFFFFFFFFFFFFFFFFFFFFFFFF:FFFFFFFFFFFFFFFFFFFFFFFFFFFFFFFFFFFFFF:FFFFFFFFFFFFFFFFFFFFFF,,F,FFFFFFFFFF,FFFFFF:FFFFFFFFFFFFFF:FFFFFFFFFFFFFFFFFFFFFFF:,
@A00769:42:HV3CFDRXX:1:2101:7202:6261 1:N:0:GAGGTTAGAC+GCAATACATT
GTGCCAGCAGCCGCGGTAATACGTAGGTGGCAAGCGTTGTCCGGATTTATTGGGCGTAAAGCGAGCGCAGGCGGTTTCTTAAGTCTGATGTGAAAGCCCCCGGCTCAACCGGGGAGGGTCATTGGGAACTGGGAGACTTGAGTGCAGAAGAGGAGAGTGGAATTCCATGTGTAGCGGTGAAATGCGTAGATATATGGAGGAACACCAGTGGCGAAGGCGGCTCTCTGGTCTGTAACTGACGCTGAGGCTCG
+
FFF:FFFFFFFFFFFFFFFFFFFFFFFFFFFFFFFFFFFFFFFFFFFFFFFFFFFFFFFFFFFFFFFFFFFFFFFFFFFF:FFFFFFFFFFFFFFFFFFFFFFFFFF:FFF:FFFFFF:FF:FFFFFFFFFFFFF:FFFFFFFFFFF:FFF:F:FFFFFFFFFFF:FFFFFFFFFFFFFFFFFF:FF:FF,FFFFFFFFFFFFFFFFF:,FFFFFFFFFFFFFFFFFFFFFFFFFFFFFF,FFFFFFFFF,
@A00769:42:HV3CFDRXX:1:2101:15058:6402 1:N:0:GAGGTTAGAC+GCAATACATT
GTGTCAGCCGCCGCGGTAATACGTAGGTGGCAAGCGTTGTCCGGATTTATTGGGCGTAAAGCGAGCGCAGGCGGTTTCTTAAGTCTGAAGTGAAAGCCCTCAGCTCAACTGAGGACTTGCTTTGGAAACTGGATGACTTGAGTGCAGTAGAGGAAAGTGGAACTCCATGTGTAGCGGTGAAATGCGTAGATATATGGAAGAACACCAGTGGCGAAGGCGGCTTACTGGACTGTAACTGACGTTGAGGATCG
+
F,F,FFFFFFFFFFFFFFFFFFF:FFFFFFFF:FFFFFFF,FFFFFFFFFFFFFFFFFFFFFFFFFFFFFFFFF:FFFFFFFF:FFFFFFFFFFFFFFFFFFFFFFFF:FFFFFF:,FFFFFFFFFFFFFFFFFFFFFFFF:FF,FFFFFFFFFFFF:FFFF:FFFF,FF,,F,,FFF:FFFF:FFFFFF:FFFFF:FF,FF:F,F:FF,FF:FFF,F:,FFF,,FFFFFFFFFFFF,FFF:,,F,F,FF,
@A00769:42:HV3CFDRXX:1:2101:7093:6449 1:N:0:GAGGTTACAC+CCAATACATT
GTGCCAGCAGCCGCGGTAATACGAATGTGCCAAGCGTTGTCCGGATTTATTGGACTTAAAGAGAGCGCAGGACGTTAATTAAGTATGATGATAAATCACCCGGCTAAACCGAGGAGGGTCATAGAGAAAAGTGAGACTTGAGTGCAGACTAGAAGAGTGGAATTCAATGTGAAGCGGTTAAATGCGTAGATATAAGGAGGAAAACCAGTGGCTAAGACGCCTCTCTGGTCTGTCACTGACTATGAGGATAG
+
FFFF:F,:,:FFF,FFFFFF:FF,F,,FF,F:FFFF,,FF,,,:F,,,:,,,,,:,F:FF,,,F,F,:F,,,,,:,,,:,FFFF,F,F:,,,FFF,,,,F,,,:,,FF,F:,,FF,:,F,FF,,,:FF,,,,,:,F,,,FF,,:,F,F,,F,,,FF,:F:::,F:,F,,F,F,,F,,,,F:,F,,,FF,FFF,:,,FF:,F,F,F:F,,F,FFFF,,FF,,FFFF,:,FFF,,F,,F,:,:,::F:,,F:,
@A00769:42:HV3CFDRXX:1:2101:2663:6480 1:N:0:GAGGTTAGAC+ACAATACATT
GTGCCAGCCGCCGCGGTAATACGTAGGTGGCAAGCGTTGTCCGGATTTATTGGGCGTAAAGCGAGCGCAGGCGGTTTCTTAAGTCTGATGTGAAAGCCCCCGGCTCAACCGGGGAGGGTCATTGGAAACTGGGAGACTTGAGTGCAGAAGAGGAGAGTGGAATTCCATGTGTAGCGGTGAAATGCGTAGATATATGGAGGAACACCAGTGGCGAAGGCGACTCTCTGGTCTGTAACTGACGCTGAGGCTCG
+
FFFFFFFFFFFFFFFFFFFFFFFFFFFFFFFFFFFFFFFFF:FFFFF,FFFFFFFFFFFFFFFFFFFFFFFFFFFFFFFFFFFFFFFFFFFFFFFFFFFFFFFFFFFFFFFFFFFFFFFFFFFFFFFFFFFFFFFF:FFFFFFFFFFFFFFFFFFFFFFFF,FFFFFFFFFFFFFFFFFFFFFFFFFFFFFFFFFFFFFFFFFFFFFFFFFFFFFF:FFFFFFFFFF:FFFFFF,FFFFFFFFF:FF:FF,
@A00769:42:HV3CFDRXX:1:2101:2718:6480 1:N:0:GAGGTTAGAC+GCAATACATT
GTGTCAGCCGCCGCGGTAATACGTATGTTCCAAGCGTTATCCGGATTTATTGGGCGTAAAGCGAGCGCAGACGGTTATTTAAGTCTGAAGTGAAAGCCCTCAGCTCAACTGAGGAATTGCTTTGGAAACTGGATGACTTGAGTGCAGTAGAGGAAAGTGGAACTCCATGTGTAGCGGTGAAATGCGTAGATATATGGAAGAACACCAGTGGCGAAGGCGGCTTTCTGGACTGTAACTGACGTTGAGGCTCG
+
FFFFFF:FFFFFFFFFFFFFFFFF,FFFFFFFFFFFF::F:FFFFFFFFFFFFFFFFFFFFFFFFFFF:FFFFF:FFFFFFFFF:FFFFFFF:FFFFFFFFFFFFFFF:FFFFFFFFFFF,F:F:FFF:FFFFFFFF::FFFFFFFFFFFFFFFFFFFFF:FFFFFFFFFFFFFFFFFFFFF,F:FF:FFFFF,FFFFFFF,FFF:FFFFFFFFFF:,:F:FFF,,,FF:FFFF,FFF:F,::FFFFF:FF
@A00769:42:HV3CFDRXX:1:2101:19235:6527 1:N:0:GAGGTTAGAC+GCAATACATT
GTGCCAGCCGCCGCGGTAATACGTAGGTGGCAAGCGTTGTCCGGATTTATTGGGCGTAAAGCGAGCGCAGGCGGTTTCTTAAGTCTGATGTGAAAGCCCCCGGCTCAACCGGGGAGGGTCATTGGAAACTGGGAGACTTGAGTGCAGAAGAGGAGAGTGGAATTCCATGTGTAGCGGTGAAATGCGTAGATATATGGAAGAACACCAGTGGCGAAGGCGGCTTTCTGGACTGTAACTGACGTTGAGGCTCG
+
FFF,FFF:FFFFFFFFFF,FFF:F:FFFFFF:FF:FF:FFFFFFF:::FFF::FFFFFFFFFFFF:FFFFFFFF:FFFF,:FFFFFFFFF:FFFFFFFFFFFFFFFFFFFFFFFFFFFFFFFFFFF:FF:FFFFFFF,,FFFFFFFFFF,FFFFFFFFFFFF,:FF:FF,F::F:FFFFFFFFFFFF::FFF,,F,FFFFFFFFF:FFFF:FFFF,FF,FFFFFF,:::FF,:,FFFFFF,:,,FF:FFF,
@A00769:42:HV3CFDRXX:1:2101:23194:6558 1:N:0:GAGGTTAGAC+GCAATACATT
GTGCCAGCCGCCGCGGTAATACGTATGTTCCAAGCGTTATCCGGATTTATTGGGCGTAAAGCGAGCGCAGGCGGTTTCTTAAGTCTGATGTGAAAGCCCCCGGCTCAACCGGGGAGGGTCATTGGAAACTGGGAGACTTGAGTGCAGAAGAGGAGAGTGGAATTCCATGTGTAGCGGTGAAATGCGTAGATATATGGAGGAACACCAGTGGCGAAGGCGGCTTTCTGGACTGTAACTGACGGTGAGGCTCG
+
FFFFFFFFFFFFFFFFFFFFFFFF,FFFFFFFFFFF,FFFFFFFF:::FFFFFFFFFFFFFFFFFFFFFFFFFFFFFFFFFFFFFFF:FFFFFFFFFFFFFFFFFFF::FFFFFFFFFF:FFFFFFFFFFFFFFFFF:FFFFFFF:FF:FFFFF::FFFFFF:FFFFFFFFFFF:FFFFFFFFFFFF:FF:F,FFFFFFFFFFFF:FFFFFF:FFFFF:FF:FFF,FFFF,FFF:FFFFFF,FFF:,FF:,
@A00769:42:HV3CFDRXX:1:2101:7446:6652 1:N:0:GAGGTTAGAC+GCAATACATT
GTGCCAGCCGCCGCGGTAATACGTAGGTGGCAAGCGTTGTCCGGATTTATTGGGCGTAAAGCGAGCGCAGGCGGTTTCTTAAGTCTGATGTGAAAGCCCCCGGCTCAACCGGGGAGGGTCATTGGAAACTGGGAGACTTGAGTGCAGAAGAGGAGAGTGGAATCCATGTGTAGCGGTGAAATGCGTAGATATATGGAAGACCACCAGTGGCGCAGGCGGCTTTCTGGACTGTAACTGACGTTGAGGCTCGA
+
FFFFFFFFFFFFFFFFFFF:FFFFFFFFFFF:FFFFFFFFF::FFFF:FFFFFFFFFFFFFFFFFFF:FFFFFF:FFFFFFFFF::FFFFFFF:FFFFFFFFFF,FFFFFFFFF,:FFF,F:FFFFFFF:FFF:FFFFFFFFFF::FF:FFFFFFFF:FF,FF:FFFFFFFFFFFF,FFFFFFFFFFFFF:FFFFF,,::,F,F,F:FF:FF,F:FF::FFFFFFFFF:FFF,FFF,FFF:FF,F,FFFFF
@A00769:42:HV3CFDRXX:1:2101:11342:6668 1:N:0:GAGGTTAGAC+GCAATACATT
GTGCCAGCAGCCGCGGTAATACGTAGGTGGCAAGCGTTGTCCGGATTTATTGGGCGTAAAGCGAGCGCAGGCGGTTTCTTAAGTCTGATGTGAAAGCCCCCGGCTCAACCGGGGAGGGTCATTGGAAACTGGGAGACTTGAGTGCAGAAGAGGAGAGTGGAATTCCATGTGTAGCGGTGAAATGCGTAGATATATGGAGGAACACCAGTGGCGAAGGCGGCTCTCTGGTCTGTAACTGACGCTGAGTCTCG
+
FFFFFFFFFFFFFFFFFFFF:FFFFFFFFF:FFFFFF:FF:FFFFFFF:FFFFFFFFFFFFFFFFFFFFFFFFFFFFFF:FFFF:FF:FFFFFFFFFFFFFFFFFF:FFFFFFFFFFFFF,FFFFF,FFFFFFFFF:,:FFFF:FFFF:FFFFFFFFFFFFFFFF,FFFFFFFFFFFFFFFFFF,F,FF,F:F,F:FFFFFFFFFFFFFFFF,:FFFFF,FFFFFFF,FFFFF,F,:FFF,FFFFF:FFFF
@A00769:42:HV3CFDRXX:1:2101:32081:6699 1:N:0:GAGGTTAGAC+GCAATACATT
GTGTCAGCAGCCGCGGTAATACGTATGTTCCAAGCGTTATCCGGATTTATTGGGCGTAAAGCGAGCGCAGACGGTTATTTAAGTCTGAAGTGAAAGCCCTCAGCTCAACTGAGGAATTGCTTTGGAAACTGGATGACTTGAGTGCAGTAGAGGAAAGTGGAACTCCATGTGTAGCGGTGAAATGCGTAGATATATGGAAGAACACCAGTGGCGAAGGCGGCTTTCTGGACTGTAACTGACGTTGAGGCTCG
+
F::FFFFF:FFFFFFFFFFFFF:FFFFFFFFFF:FFFF:FFF:FFFFFFFFFFFFF:FFFFFFFF:FFFFFF,FFFFFFFFFFFFFFFFFF:FFFF:FFFFF:FFFFFFF:FFFFFFFFFFFFFFFFFFFFFFFFFFFFFFFFFFFFFFFFFFF:FF:FFFFFF:FFFFFFF::FF:FFFFFFFFFFFFF::FFFF,,F:F,FFFFFFF::FFFFFFFFFFFFFFFFFFFF,FFFF:FF:F:F,F,FFFFF
@A00769:42:HV3CFDRXX:1:2101:4029:6778 1:N:0:GAGGTTAGAC+GCAATACATT
GTGTCAGCAGCCGCGGTAATACGTAGGTGGCAAGCGTTGTCCGGATTTATTGGGCGTAAAGCGAGCGCAGGCGGTTTCTTAAGTCTGATGTGAAAGCCCCCGGCTCAACCGGGGAGGGTCATTGGAAACTGGGAGTCTTGAGTGCAGAAGAGGAGAGTGGAATTCCAGGAGTAGCGGTGAAATGCGTAGATATATGGAGGAACACCAGTTGCGAAGGCGGCTCTCTGGTCTGTAAATGAAGCTGAGGATCG
+
,F,FFFFF:,FFFFFFFFFFFFF,FFFF:,FF:FFFFF:F:FF,F:FFFF:FFFFFFFFFF,F::FFFF::FF:FFFFFFFF:FFFFFF::FFFFFFFFF,F:FFFFF,FFFFFFF:FFFFF,:::F:FFF,FFF,F::FFFFF,::FFFFF:F:FFF:F:F:FFFF,,,F:FFF,F:,F,FFFF,FFFFF,FFFF,FFFFF,FFFF:F,FFFFF:,,F,F,FFFFF,FFF,FFF,:,F,:,F,FF,,F:,
@A00769:42:HV3CFDRXX:1:2101:19135:6793 1:N:0:GAGGTTAGAC+GCAATACATT
GTGTCAGCCGCCGCGGTAATACGTATGTTCCAAGCGTTATCCGGATGTATTGGGCGTAAAGCGAGCGCAGGCGGTTTCTTAAGTCTGATGTGAAAGCCCCCGGCTCAACCGGGGAGGGTCATTGGAAACTGGGAGACTTGAGTGCAGAAGAGGAGAGTGGAATTCCATGTGTAGCGGTGAAATGCGTAGATATATGGAGGAACACCAGTGGCGAGGGCGGCTCTCTGGTCTGTAACTGACGCTGAGGCTCG
+
F,FFFFFFFFFFFFFFFFFFFFFFFF:FFFFF:FFF,FFFFFFFFF,FFFFFFFFFFF:FFFFFFFFFFFFFFFFFFFFFFFFF:,FFF::FFFFFFFFFFFFFFFFFFFFFFFFFFFFFFFFF:F:FFFFFFFFFFFFFFFFFFFFF,FFFFFFFFFFFFFFFFFFFFFFFFFFFFFFFFF::FFFFFFFFFFFFF:FFFFFFFFFFFFFFFFFF:FFFFFF,FFFFFFF:FFFFFFFFFFFFFF,FFF,
@A00769:42:HV3CFDRXX:1:2101:24758:6793 1:N:0:GAGGTTAGAC+GCAATACATT
GTGTCAGCCGCCGCGGTAATACGTAGGTGGCAAGCGTTGTCCGGATTTATTGGGCGTAAAGCGAGCGCAGGCGGTTTCTTAAGTCTGATGTGAAAGCCCCCGGCTCAACCGGGGAGGGTCATTGGAAACTGGGAGACTTGAGTGCAGAAGAGGAGAGTGGAATTCCATGTGTAGCGGTGAAATGCGTAGATATATGGAGGAACACCAGTGGCGAAGGCGGCTCTCTGGTCTGTAACTGACGCTGAGGCTCG
+
FFFFFFFFFFFFFFFFFFFFFFFFFFFFFFFFFFFFFFFFFFFFFFFFFFFFFFFFFF:FFFFFFFFFFFFFFFFFFFFFF:FFFFFFFFFFFFFFFFFFF:FF:FFFFF:FFFFFFFFFF:F:FFFFFFFFFFFFFFFFFFFFFFFFFFFFFFFFF:FFFFFFFFF::FF:FFFFFFFFFFF:FFFFFFFFFFFF:FFFFFFFFF:FFF::FFFF:F:FFFFFFFFFFFF,FFF:FFFFFFFFF:,FFF,
@A00769:42:HV3CFDRXX:1:2101:1949:6809 1:N:0:GAGGTTAGAC+GCAATACATT
GTGTCAGCCGCCGCGGTAATACGTATGTTCCAAGCGTTATCCGGATTTATTGGGCGTAAAGCGAGCGCAGACGGTTATTTAAGTCTGAAGTGAAAGCCCTCAGCTCAACTGAGGAATTGCTTTGGAAACTGGATGACTTGAGTGCAGTAGAGGAAAGTGGAACTCCATGTGTAGCGGTGAAATGCGTAGATATATGGAAGAACACCAGTGGCGAAGGCGGCTTTCTGGACTGTAACTGACGTTGAGGCTCG
+
FFFFFFFFFFFFFFFFFFFFFFFFFFFFFFFFFFFF::FFFFFFFFFFF:FFFFFFFFFFFFFFFFFFFFF:FFFFFFFFFFFFFFFFFFFFFFFFFFFFFFFFFF,FFFF:FFFFFFFF:FFF,:FFFFFFFFFFFFFFFFFFFFFFFFFFFFFFFFFFFFFFF,FFFFFFFF:FFFF,FFFFFF,FFFFFFFFF,FFF:FFFFFFFFFFFFFFF,FF:FFF:,F,:F:FFF,F:,F:F:F,F:F,FFFF
@A00769:42:HV3CFDRXX:1:2101:10294:6825 1:N:0:GAGGTTAGAC+GCAATACATT
GTGTCAGCAGCCGCGGTAATACGTAGGTGGCAAGCGTTGTCCGGATTTATTGGGCGTAAAGCGAGCGCAGGCGGTTTCTTAAGTCTGATGTGAAAGCCCCCGGCTCAACCGGGGAGGGTCATTGGAAACTGGGAGACTTGAGTGCAGAAGAGGAGAGTGGAATTCCATGTGTAGCGGTGAAATGCGTAGATATATGGAAGAACACCAGTGGCGAAGGCGGCTTTCTGGACTGTAACTGACGTTGAGGCTCG
+
F:FFFFFFFFFFFFFFFFFFF:FFFFFFFFFFFFFF,,:FF,FF:FFFFFFFFFFFFFFFFFFFFFFFFFFFFFFFFFFFFFF:FFFFFF:FFFFFFFFFFFFFFFFFFFFFFFFFFFF,F:FFFF:FF:FFFF::FF,FF:FF:FFF:FFFF:FFFFFF:F:FF:,FFFFF:FFFF,FF:FFF:F,:F:,F:::FFFFF:FFFF:FFFFF:F::FFFFFFF:FFFFFFFF:FFFFFF:FFFFFF:FFFF:
@A00769:42:HV3CFDRXX:1:2101:7021:6856 1:N:0:GAGGTTAGAC+GCAATACATT
GTACCAGCCGCCGCGGTAATTAGAAACCCCTGTAGTCC
+
FFFFFFFF:FFFFFFFFFFFFFFFFFFFFFFFFFFFFF
@A00769:42:HV3CFDRXX:1:2101:19343:6872 1:N:0:GAGGTTAGAC+GCAATACATT
GTGTCAGCAGCCGCGGTAATACGTAGGTGGCAAGCGTTGTCCGGATTTATTGGGCGTAAGGCGAGCGCAGGCGGTTTCTTAAGTCTGATGTGAAAGCCCCCGGCTCAACCGGGGAGGGTCATTGGAAACTGGGAGACTTGAGTGCAGAAGAGGAGAGTGGAATTCCATGTGTAGCGGTGAAATGCGTAGATAGATGGAGGAACACCAGTGGCGAAGGCGGCTCTCTGGTCTGTAACTGACGCTGAGGCTCG
+
FFFFFFFFFFFFFFFFFFFFFFFFFFFFFFF:FFFF,FFFFFFFFF,FFFFFFFFF,FFFFFFFFFFFFFFFFFFFFFFFFFFFFFFFFF:FFF,FFFFFFFFF:FFFFFFFFFFFFF:FFFFFFF,FFFFFFFFFF::FFFFFF,FF,FFFFFF:FFFF:FFFFFFFFFFF:FFFF:FF,F:FFF,,:,,:,,:FF,FFF,F,FF:FFFFFF,:FFFFFFFF:F,FFFFFFFFFFFFFFFFFFFFFFFFF
@A00769:42:HV3CFDRXX:1:2101:2356:6887 1:N:0:GAGGTTAGAC+GCAATACATT
GTGTCAGCAGCCGCGGTAATACGTAGGTGGCAAGCGTTGTCCGGATTTATTGGGCGTAAAGCGAGCGCAGGCGGTTTCTTAAGTCTGATGTGAAAGCCCCCGGCTCAACCGGGGAGGGTCATTGGAAACTGGGAGACTTGAGTGCAGAAGAGGAGAGTGGAATTCCATGTGTAGCGGTGAAATGCGTAGATATATGGAGGAACACCAGTGGCGAAGGCGGCTCTCTGGTCTGTAACTGACGCTGAGGCTCG
+
FFFFFFFFFFFFFFFFFF,FFFFFFFFFFFFFFFFFFFFF,:FFFF:FFFF:FFFFFFFFFFFFFFFFFFFFFFFFFFFFFFFFF:FFFFFFFF,FFFFFFFFFFFFFF:FFFFFFFFF:FFFFFF,F:FFFFFFFFFFF:FFFF:FF:FFFFFFFFFFF:FFFFFFFFFFFFFFFFFFFFFF,FFFFF::FF:FFFFFFFFF:FFFFFFFFFFFF:F:FFF:,:F:F::F::,F,FF,FF:F:F,F:FF,
@A00769:42:HV3CFDRXX:1:2101:7681:6903 1:N:0:GAGGTTAGAC+GCAATACATT
GTGTCAGCAGCCGCGGTAATACGTATGTTCCAAGCGTTATCCGGATTTATTGGGCGTAAAGCGAGCGCAGACGGTTATTTAAGTCTGAAGTGAAAGCCCTCAGCTCAACTGAGGAATTGCTTTGGAAACTGGATGACTTGAGTGCAGTAGAGGAAAGTGGAACTCCATGTGTAGCGGTGAAATGCGTAGATATATGGAAGAACACCAGTGGCGAAGGCGGCTTTCTGGACTGTAACTGACGTTGAGGCTCG
+
FFFFFFFFFFFFFFFF,F:FFFFFFFFFFFFFFFFFFFFFFFFFFFFFFFFFFFFFFFFFFFFFFFFFFFFFFFFFFFFFFFFFFFFFFFFFFFF:FFFFFFFFFFFFF:FFFFF,FFF:FFFFF,FFFFFFFFF:F:FFFFFFFFFFFFFFFFF:FFFFFFF:FFFFFFFFFFFFFFFFF:,F:,FFFFFFF:F:FFFFFFFFFFFFFFFFF:,FFFFFFFF::FFFFFFF,:FFF:FFFFF:FF:FFFF
@A00769:42:HV3CFDRXX:1:2101:9146:6934 1:N:0:GAGGTTAGAC+GCAATACATT
GTGCCAGCAGCCGCGGTAATACGTAGGTGGCAAGCGTTGTCCGGATTTATTGGGCGTAAAGCGAGCGCAGGCGGTTTCTTAAGTCTGATGTGAAAGCCCCCGGCTCAACCGGGGAGGGTCATTGGAAACTGGGAGACTTGAGTGCAGAAGAGGAGAGTGGAATTCCATGTGTAGCGGTGAAATGCGTAGATATATGGAGGAACACCAGTGGCGAAGGCGGCTCTCTGGTCTGTAGCTGACGCTGAGGCTCG
+
FFFFFFFFFF:FFFFFFFFFFFFFFFFFFFFFFFFF,FFFF:FF::,:FFFFFFFF:F:FFFFFFFFF,FFFFFFFFFFFFFFF:FF,FF:FFFFFFF:FFFFF:FF:FFFFFFFFFFFF:FFFFFFF::FFFFFFF,:FFFF::FFFFF:FFFFFFFF:FF:FF:,F:FFFFF:FFFFFFF,FF:,FF::F:FFFFFFFF,FFFFFFF::FFF:FFF::FFFFF,FFFFF:FF,FFF:FFFF:FFFFFFF
@A00769:42:HV3CFDRXX:1:2101:18132:7028 1:N:0:GAGGTTAGAC+GCAATACATT
GTGTCAGCCGCCGCGGTAATACGTAGGTGGCAAGCGTTGTCCGGATTTATTGGGCGTAAAGCGAGCGCAGGCGGTTTCTTAAGTCTGATGTGAAAACCCCCGGCTCAACCGGGGAGGGTCATTGGAAACTGGGGGACTTGAGTGCAGAAGAGGAGAGTGGAATTCCATGTGTAGCGGTGAAATGCGTAGATATATGGAGGAACACCGGTGGCGGAGGCGGCTCTCTGGTCTGTAACTGACGCTGAGGCTCG
+
FFFFFFFFFFFFFFFFFFFFFFFFFFFFFFFFFFFFFFFF::FFF:FFFFFFFFFFFFFFFFF:FFFFFFFF:FF:FFFFFFFFFFF:FFFFFF:FF,FFFFFFFFFFFF:,FFFF:FFF::,FFFFFFFF:F,FFFFFFFFFFF,FFFFFFFFFFFFFFFFFFFF,:FFFFFFFFFFFFF:FFF:FFFFFFFFFF:FFFFFFFFFFFFFFFFFFFFFFFFFFFFFFFFFFFFFFFFFFFFFFFFFFF:FF
@A00769:42:HV3CFDRXX:1:2101:28384:7059 1:N:0:GAGGTTAGAC+GCAATACATT
GTGTCAGCCGCCGCGGTAATACGTAGGTGGCAAGCGTTGTCCGGATTTATTGGGCGTAAAGCGAGCGCAGGCGGTTTCTTAAGTCTGATGTGAAAGCCCCCGGCTCAACCGGGGAGGGTCATTGGAAACTGGGAGACTTGAGTGCAGAAGAGGAGAGTGGAATTCCATGTGTAGCGGTGAAATGCGTAGATATATGGAGGAACACCAGTGGCGAAGGCGGCTCTCTGGTCTGTAACTGACGCTGAGGCTCG
+
FFF,FFFF:FFFFFFFFFFFFFFFFFFFFFFFFFFFFFFFFFFF,F:,:FFFFFFFFFFFFFFFFFFFFFFFFFFFFFFFFF:FFFFFFFFFFFFFFFFFFF:FFFFFFFFFFFFFFFFF:FFFFF:F:FFFFFFFFF,FFFFFFFFF,FFFF,FFFFFF,FFFFFFF:FFFFFFFFFFFFFFFFFFFFFFFFFFFFFFFFFFFFFFFFFFFFFFFFFFFFFFFF:,FFFFFFFFFFFFF,FFFF:,FFFF
@A00769:42:HV3CFDRXX:1:2101:14525:7075 1:N:0:GAGGTTAGAC+GCAATACATT
GTGTCAGCCGCCGCGGTAATACGTATGTTCCAAGCGTTATCCGGATTTATTGGGCGTAAAGCGAGCGCAGACGGTTATTTAAGTCTGAAGTGAAAGCCCTCAGCTCAACTGAGGAATTGCTTTGGAAACTGGATGACTTGAGTGCAGTAGAGGAAAGTGGAACTCCATGTGTAGCGGTGAAATGCGTAGATATATGGAAGAACACCAGTGGCGAAGGCGGCTTTATGGACTGTAACTGACGTTGAGGCTCG
+
FFFFFFF:FFFFFFFFFFFFFFFFFFFFFF,FF:FF:FFF:FFF,FFFFFFFFFFFFFFFF:FFF:FFFFFFFFF:FFFFFFFF:F:FFFFFFFFFFFFFFFFFFF:FF::FF,FFFFFFF,FFF:FFFF::,FFFFFFFFFF:FFFF,,F,FFFFFFFFFFFFFFF,FFFFFFFFFFFFFFFFFFFFFF,FFF:FFFFFF:FFFFFFFFFF,FF,FF,,FFF,,F:,F:FFF:,FFFFF,FFF:F,FF:,
@A00769:42:HV3CFDRXX:1:2101:7753:7091 1:N:0:GAGGTTAGAC+GCAATACATT
GTGCCAGCCGCCGCGGTAATACGTAGGTGGCAAGCGTTGTCCGGATTTATTGGGCGTAAAGCGAGCGCAGGCGGTTTCTTAAGTCTGATGTGAAAGCCCCCGGCTCAACCGGGGAGGGTCATTGGAAACTGGGAGACTTGAGTGCAGAAGAGGAGAGTGGAATTCCATGTGTAGCGGTGAAATGCGTAGATATATGGAGGAACACCAGTGGCGAAGGCGGCTCTCTGGTCTGTAACTGACGCTGAGGCTCG
+
FFFFF,FFFFFFFFFFFFFFFFFFFFFFFFFFFFFFFFFFFFFFF:F,FFFFFFFFFFFFFFFFFFFFFFFFFFFFFFFFF::FFFFFFFFF,:FFFFFFFFFFFFF::FFFFF:FFFFFFFFFFFFFFFF:FFF,FFFFFFFFFFFF,FFFFFFFFFFF:,FFFFF:FFFF:FFFFFFF:FFF:FFFFFFFFFFFFFFFFFFF:FFFFFFFF,FFFFFFFFFFFFFFFFFFFFF:F:,:FF:,FF:FFFF
@A00769:42:HV3CFDRXX:1:2101:12879:7106 1:N:0:GAGGTTAGAC+GCAATACATT
GTGCCAGCAGCCGCGGTAATACGTATGTTCCAAGCGTTATCCGGATTTATTGGGCGTAAAGCGAGCGCAGACGGTTATTTAAGTCTGAAGTGAAAGCCCTCAGCTCAACTGAGGAATTGCTTTGGAAACTGGGAGACTTGAGTGCAGAAGAGGAGAGTGGAATTCCATGTGTAGCGGTGAAATGCGTAGATATATGGAGGAACACCAGTGGCGAAGGCGGCTCTCTGGTCTGTAACTGACGCTGAGGCTCG
+
FFFFFFFF:FFFFFFFFFFFFFFFFFFFFFFFFFFF:FFFF:FFFFF:F:FFFFFFFFFFFF:FFF:FFF,,FF:FFFFFFFFF:FFFF:FFFFFFFF:FFFFFFFFF:FFFFFFF,FFF::FFFFFFFFFFFFFFF:F:FFFFFFFFF,FFFFFFFFFFFFFFFFFFFFFFFFFFF,FFFF:,FF,FF,F::F:F:F,FFF:FF,FFFFF:FF:F,F:,,,FFFFF,,::FFFFFFFF,FFFFFF,FFF,
@A00769:42:HV3CFDRXX:1:2101:13892:7106 1:N:0:GAGGTTAGAC+GCAATACATT
GTGCCAGCCGCCGCGGTAATACGTAGGTGGCAAGCGTTGTCCGGATTTATTGGGCGTAAAGCGAGCGCAGGCGGTTTCTTAAGTCTGATGTGAAAGCCCCCGGCTCAACCGGGGAGGGTCATTGGAAACTGGGAGACTTGAGTGCAGAAGAGGAGAGTGGAATTCCATGTGTAGCGGTGAAATGCGTAGATATATGGAGGAACACCAGTGGCGAAGGCGGCTCTCTGGTCTGTAACTGACGCTGAGGCTCG
+
FFFFFFFFFFFFFFFFFFFFFFFFFFFFFFFFFFFFFFFFFFFFFFF:FFFFFFFFFFFFFFFFFFFFFFFFFFFFFFFFFFFFF:FFFFFF,FFFFFFFFFFFFFFFFFFFFF:FFFFF::FFFFFFF:FFFFFFFF:FFFFFFFFFFFFFFFFFFFFFFFFFFFF,F:FFFFFFFFFFF,FF:FFFFFF,FFFF,FF,FFF:FFF:FFF:FFFFFFF::FFFFFFFFFFF:F,FFFFFFFFFFF,,FFF
@A00769:42:HV3CFDRXX:1:2101:28655:7122 1:N:0:GAGGTTAGAC+GCAATACATT
GTGCCAGCCGCCGCGGTAATACGTAGGTCCCGAGCGTTATCCGGAATTATTGGGCGTAAAGGGTGCGCAGGTGGTTACGTAAGTCTGGTGTGAAATTTTTGGGCTCAACCCAAAAAGGTCATTGGAAACTGCATAACTTGAGAGCAGGAGAGGTAAGTGGAATTCCTAGTGTAGCGGTGAAATGCGTAGAGATTAGGAGGAACACCAGTGGCGAAGGCGGCTTACTGGACTGTATCTGACACTGAGGCACG
+
FFFFFFFFFFFFFFFF:FFF:FFFFFFFFFFFFFFF:FFFFFFFFFFF:FFFFFFFFFFFFFFFFFFFFFFFFF:FFFFFFFFFFFFFFF:FFFFFFFFFFFFFFFFFFFFF,FFFFFFFFFFFFFFFFFFFFFF:FF:FFFFF,FFFFFFFFFFFFFFFFFFFFFFFFFFFFFFFFFFF:F:FF:FFFFFFFFFFFFFFFFFFFFFFFFFFFFFFFFFFFFFFFF,FFFF,FFFFFF:FFFF:FF:FFFF
@A00769:42:HV3CFDRXX:1:2101:25355:7169 1:N:0:GAGGTTAGAC+GCAATACATT
GTGCCAGCCGCCGCGGTAATACGTAGGTGGCAAGCGTTGTCCGGATTTATTGGGCGTAAAGCGAGCGCAGGCGGTTTCTTAAGTCTGATGTGAAAGCCCCCGGCTCAACCGGGGAGGGTCATTGGAAACTGGGAGACTTGAGTGCAGAAGAGGAGAGTGGAATTCCATGTGTAGCGGTGAAATGCGTAGATATATGGAGGAACACCAGTGGCGAAGGCGGCTCTCTGGTCTGTAACTGACGCTGAGGCTCG
+
FFF:FFFFFFFFFFFFFFFFFFFFFFFFFFFFFF::FFFFF:FFFFF,FF::FFFFFFFFFFFFFFFFFFFFFF:FFF,FFFFFFFFFFFFFF:FFFF:FFFFFFFFFF::FF:FFFFFFFFFFFFFFFFF:FF:FFFFFFFFFFFFF:FFFF,FFFFFFFFFFFFF::FFFFFFFFFFFFFFFFFFFFF:FFFFFFFFFFFFFF,FFFFFFFFFFFF,:FFFFF:FFFFFFFFFFFFFF:FFFFFFFFF,
@A00769:42:HV3CFDRXX:1:2101:28528:7216 1:N:0:GAGGTTAGAC+GCAATACATT
GTGTCAGCAGCCGCGGTAATACGTAGGTGGCAAGCGTTGTCCGGATTTATTGGGCGTAAAGCGAGCGCAGGCGGTTTCTTAAGTCTGATGTGAAAGCCCCCGGCTCAACCGGGGAGGGTCATTGGAAACTGGGAGACTTGAGTGCAGAAGAGGAGAGTGGAATTCCATGTGTAGCGGTGAAATGCGTAGATATATGGAGGAACACCATTGGCGAAGGCGGCTCTCTGGTCTGTAACTGACGCTGAGTCTCG
+
F::,FFFF:FFFFFFFFFFFFFFFFFFFFFFFFFFFF:FFFFFFFFFFFF:FFFFFFFFF:FFFFFFFFFFFFFFFFFFFFFFFFFFFFFF::FFFFFF,FFFFFFFFFFFF,FF:FFFFFFFFFFFFF,FFFFFFFFFFFFFFF,FFFFF:FFFF:FFFF,FFFFFFFFFFFFFF,:FFF,FFFFFFFFF,FFF:F:FFFF:FF,,,F,FF:FFF:FFFFFFFFFF,:FFFF:FFF,FFFFF,FF:FFF,
@A00769:42:HV3CFDRXX:1:2101:8504:7232 1:N:0:GAGGTTAGAC+GCAATACATT
GTGCCAGCCGCCGCGGTAATACGTAGGTGGCAAGCGTTGTCCGGATTTATTGGGCGTAAAGCGAGCGCAGGCGGTTTCTTAAGTCTGATGTGAAAGCCCCCGGCTCAACCGGGGAGGGTCATTGGAAACTGGGAGACTTGAGTGCAGAAGAGGAGAGTGGAATTCCATGTGTAGCGGTGAAATGCGTAGATATATGGAGGAACACCAGTGGCGAAGGCGGCTCTCTGGTCTGTAACTGACGCTGAGGCT
+
FFFF:FFFFFFFFFF:FFFF:FFFFFFFFFFFFF:FFFFFFFFFF:::FFFFFFFFFFFFFFFFFF:FFFFFFFF:FFFFFF,FFFFF,FFFFF:FFFFFFFFFFFF:FFFFFFF:FFFFFFF:FFFFFF:FFFFFFFFFFFFFFFF:FFFFFFF:,FFFF,FFFF:FFFFF:FFFFFFFFFF:FFF,FF,F:FF,,FF:FFFFFFF:FF,,FFFF:FFF:FFFFFF,:FF,FFF,F,FFFFF,F:,FF
@A00769:42:HV3CFDRXX:1:2101:29541:7247 1:N:0:GAGGTTAGAC+GCAATACATT
GTGCCAGCCGCCGCGGTAATACGTAGGTGGCAAGCGTTGTCCGGATTTATTGGGCGTAAAGCGAGCGCAGGCGGTTTCTTAAGTCTGATGTGAAAGCCCCCGGCTCAACCGGGGAGGGTCATTGGAAACTGGGAGACTTGAGTGCAGAAGAGGAGAGTGGAATTCCATGTGTAGCGGTGAAATGCGTAGATATATGGAGGAACACCAGTGGCGAAGGCGACTCTCTGGTCTGTAACTGACGCTGAGGCTCG
+
FFFFFFFFFFFFFFFFFFFFFFFFFFFFFFF:FFFFF,FF::FFFF::FFFFFFFFFFFFFFFFFFFFFFFFFFFFFFFFFFF,FFF,FFFFF,:FFFFF:FFFFFFF:FFFFF,FFFFFFF:FFF:FFFFFF:FFF:,FFFFFF,F:,FFFFF:FF:FFFFFFFF:FFFFF,FFFFFFFFFFF:F,FFFF,FFFFFFFFFFFFFFFFFFFFFFFFFF,F:FFFFFFFFFFFFFFFFF:F:FFF:F,F,F,
@A00769:42:HV3CFDRXX:1:2101:26341:7279 1:N:0:GAGGTTAGAC+GCAATACATT
GTGTCAGCCGCCGCGGTAATACGTAGGTGGCAAGCGTTGTCCGGATTTATTGGGCGTAAAGCGAGCGCAGGCGGTTCCTTAAGTCTGATGTGAAAGCCCCCGGCTCAACCGGGGAGGGTCATTGGAAACTGGGAGACTTGAGTGCAGAAGAGGAGAGTGGAATTCCATGTGTAGCGGTGAAATGCGTAGATATATGGAGGAACACCAGTGGCGAAGGCGGCTCTCTGGTCTGTAACTGACGCTGAGGCTCG
+
FFFFFFFFF:FFFFFFFFFFF:FFFFFFF:FFFFFFFFFFFFFFFFFF:FFFFFFFFFFFFFFFFFFFFFFFFFFFFFFFFFFFFFFFFFFFFFFFFFFFFFFF:F:FFFFFFFFFFFFFFFFFFFFFF:FFFFFFFFFFFFFFFFFFFFFFFFFFFFFFFFFFFFFFF:FFFFFFFFFFFFFF,FFFFFFFFFFFFFFFFFFFFFFFFFFFFFFF:FFFFFFFFFFFFFFFFFFFFFFF:FFFFFFFFF,
@A00769:42:HV3CFDRXX:1:2101:13458:7294 1:N:0:GAGGTTAGAC+GCAATACATT
GTGCCAGCCGCCGCGGTAATACGTAGGTGGCAAGCGTTGTCCGGATTTATTGGGCGTAAAGCGAGCGCAGGCGGTTTCTTAAGTCTGATGTGAAAGCCCCCGGCTCAACCGGGGAGGGTCATTGGAAACTGGGAGACTTGAGTGCAGAAGAGGAGAGTGGAATTCCATGTGTAGCGGTGAAATGAGTAGATATATGGAGGAACACCAGTGGCGAAGGCGGCTCTCTGGTCTGTAACTGACGCTGAGGCTCG
+
FFFFFFF,::,FF:F:F:FFFFFFFF:FF:FFF:F,F,:,F:FFFF:F:FFFFFFFFFFF:F,F:F:FFF:FF:F:FF:FFFF,F:FFFF,FF:FF,FFFFFFFFFFFFFFFFFFFFFFFF:FFFF:F:,F:FFFF,,F:FFFFFFFFFFF,FFFFF::FFF:FF,FF:F:FF:::FF,FFF:F,FF:F::F,FF,,F,FF:FF:FFFF:,FFFF,F,::FFFF,F,FFFFF,,,F:,FF,F,FF,,FFFF
@A00769:42:HV3CFDRXX:1:2101:20500:7310 1:N:0:GAGGTTAGAC+GCAATACATT
GTGCCAGCAGCCGCGGTAATACGTAGGGGGCAAGCGTTGTCCGGATGTATTGGGCGTAAAGCGAGCGCAGGCGGTTTCTTAAGTCTGTTGTGAAAGCCCCCGGCTCAACCGGGGAGGGTCATTGGAAACTGGGAGACTTGAGTGCAGAAGAGGAGAGTGGAATTCCATGTGTAGCGGTGAAATGCGTAGATATATGGAGGAACACCAGTGGCGAAGGCGGCTCTCTGGTCTGTAACTGACGCTGAGGCTCG
+
FFF,FFF:FFF:FFFFFF:FFF:F:FF,FFFFFFFF:,FFFFFF:,,:FF:FFFFFFFFFFFFFFFFFFFFFFFFF:FFFFF:FF:F,FFFFFF:FFFFFFF:FFFFFFFFFFFFFFFFF:FFFFF,FFFF:,FFFFFFFFF:FF:,F,FFFFFFFFFFFFFFFFF,:FFFF,FFF:FFF,FFFFF,:FF:F::FF:FFFFFFFF,F,FFFFFFFFF,::FFFFFF:::FFFFFF:FFFFFFFFFF,FFF:
@A00769:42:HV3CFDRXX:1:2101:9706:7341 1:N:0:GAGGTTAGAC+GCAATACATT
GTGTCAGCCGCCGCGGTAATACGTATGTTCCAAGTGTTATCCGGATTTATTGGGCGTAAAGCGAGCGCAGACGGTTATTTAAGTCTGAAGTGAAAGCCCTCAGCTCAACTGAGGAATTGCTTTGGAAACTGGATGACTTGAGTGCAGTAGAGGAAAGTGGAACTCCATGTGTAGCGGTGAAATGCGTAGATATATGGAAGAACACCAGTGGCGAAGGCGGCTTTCTGGACTGTAACTGACGCTGAGGCTCG
+
FFF,:FFFFFFFFFFFFF,FFFFF,FFFF:,FFF,FFFF:FF:FF,F,,FFFFFFFFFFFFFF:FFFFFFFFFFFFFFFFFFFFFFFFFFFFFFFFFFFFFFFFFF:FF,FFFFFF:FFFFFFFFF:,,FFFFFFFF,,F:FFFFFFFFFF:FF:FFFF:FFFF::,F:FFFFFFFFFF:F:FF:F:FF,F:F,FF,F:F,FFFFFFFFF:F:FFFFFF:FF::FFFFF,F:FFFFF:FF:FFFF:,FFFF
@A00769:42:HV3CFDRXX:1:2101:9706:7404 1:N:0:GAGGTTAGAC+GCAATACATT
GTGTCAGCCGCCGCGGTAATACGTAGGTGGCAAGCGTTGTCCGGATTTATTGGGCGTAAAGCGAGCGCAGGCGGTTTCTTAAGTCTGATGTGAAAGCCCCCGGCTCAACCGGGGAGGGTCATTGGACACTGGGAGACTTGAGTGCAGAAGAGGAGAGTGGAATTCCATGTGTAGCGGTGAAATGCGTAGATATATGGAGGAACACCAGTGGCGAAGGCGACTCTCTGGTCTGTAACTGACGCTGAGGCTCG
+
F,FFFFFFFFFFFFFF,FFF:FFF:FFFFFFFFFFF:FFFFFFF:FFFFFFFFFFFFFFFFFFFFFFF,:FF:FFFFFFFFFFFFFF:FF:FFFF:FF:FFFFFFFFFFFFFFFFFFFF:::FFFF::,FFF:FF:,,:FFFFFFFFF,FFFFFFFFF::FFF:FF,FFF::,FFFFFF:F:,FFFFFFFF,F,FFFF:FFFF,F::FFFFFFFFFFFFFFFFFF,:FFF:FF,FFF,,F:FF,FF:FFFF
@A00769:42:HV3CFDRXX:1:2101:15040:7467 1:N:0:GAGGTTAGAC+GCAATACATT
GTGCCAGCCGCCGCGGTAATACGTATGTTCCAAGCGTTATCCGGATTTATTGGGCGTAAAGCGAGCGCAGGCGGTTTCTTAAGTCTGATGTGAAAGCCCCCGGCTCAACCGGGGAGGGTCATTGGAAACTGGGAGACTTGAGTGCAGAAGAGGAGAGTGGAATTCCATGTGTAGCGGTGAAATGCGTAGATATATGGAGGAACACCAGTGGCGAAGGCGGCTCTCTGGTCTGTAACTGACGCTGAGGCTCG
+
FFFFFFFFFFFFFFFFFFFFFFFFFFFFFFF:FFFF:FFFFFFFFFFFFFFFFFFFFFFFFFFFFFFFFFFFFFFFFFFFFFFFFFFF:FFFFFFFFFFFFFFFFFF:FFFFFFFFFFFFFFFFFFFFFFFFFFFFFFFFFFFFFFF,FFFFFFFFFFFFFFFFFFFFFFFFFFFFFFFFFFFFFFFFFFFFFFFFFFFFFFFFFFFFFFFFFFFFFFFFFFFFFFFFFFFFFFFFFFFFFFFFFFFFFF,
@A00769:42:HV3CFDRXX:1:2101:22670:7467 1:N:0:GAGGTTAGAC+GCAATACATT
GTGTCAGCAGCCGCGGTAATACGTAGGTGGCAAGCGTTGTCCGGATTTATTGGGCGTAAAGCGAGCGCAGGCGGTTTCTTAAGTCTGATGTGAAAGCCCCCGGCTCAACCGGGGAGGGTCATTGGAAACTGGGAGACTTGAGTGCAGAAGAGGAGAGTGGAATTCCATGTGTAGCGGTGAAATGCGTAGATATATGGAGGAACACCAGTGGCGAAGGCGACTCTCTGGTCTGTAACTGACGCTGAGGCTCG
+
:,F,FFFF::FFF:F:F:FFFFFFFFFFFFFFF,F::FFFFF:FFFFFFFFF:FFFFFFFFF,FF:FFFFFFF:FFFFFFFFFFF:FFFFF:FFFFFFFFFFFFFFFFF:F,FFFFFFFFF:F,FF,F:FFFFFFFFF::FFFF:FFFFFFF,:FFF:::FFFFFF:F,:,FFFFFFFFFFFFFFFF:FFF,F:FF,FF,FF:FFFFFFF::FFFF:FFFF:FFFFF:FFF,F,FFF:FFF:F:FFFFFF:
@A00769:42:HV3CFDRXX:1:2101:21685:7482 1:N:0:GAGGTTAGAC+GCAATACATT
GTGTCAGCAGCCGCGGTAATACGTAGGTGGCAAGCGTTGTCCGGATTTATTGGGCGTAAAGCGAGCGCAGGCGGTTTCTTAAGTCTGATGTGAAAGCCCCCGGCTCAACCGGGGAGGGTCATTGGAAACTGGGAGACTTGAGTGCAGAAGAGGAGAGTGGAATTCCATGTGTAGCGGTGAAATGCGTAGATATATGGAGGAACACCAGTGGCGAAGGCGGCTCTCTGGTCTGTAACTGACGCTGAGGCTCG
+
FFFFFFFF,FFFFFFFFFF:FFFFFFFFFFFFFFFFFFFFF:FFFFFFFFFFFFFFFFFFFFFFFFFFFFFFFFFFFFFFFFFFFFFFFFFFF:FFFFFF:FFFFFFFFFFFFFFFFFFFFFFFF:FFF:FFFFFFFFFFFFFFFFFFFFFFFFFFFFFFFFFFF:FFFFFFFFF:FFFFFFF:FFFFFFFFFFFFFFF,FFFFF,FFFFFFFFFFFFFFFFFFFFFFFFF,FFFFFF:FFFFFFFFFFF:
@A00769:42:HV3CFDRXX:1:2101:2926:7498 1:N:0:GAGGTTAGAC+GCAATACATT
GTGCAAGCCGCCGCGGTAAAACGTATGTTCCAAGCGTTATCCGGATGAATAGGGCGTAAATCGAGCGCAGACGGATATTTAAGTCTGAAGTGAAAGCCCTCAGCTCAACTGAGGAATTGATATGGAAACTGGATGACTTCAGTGCAGAAGAGGAAAGTGGAACTCCATGTCTAGCTGTGAAATGCGGAGATATATGGAGGAACACCAGTGGCGAAGGAGGCTCTCAGGACTGTAACTAAACCTGAGGCT
+
,::,,FF:F,FF,F,,,FF,:FF,FF,FFFFFF,:,FF,FFF,F,F,,FF,FF,,F,FFF::,F:FFF:,FFF:,:F::FF,,F,F,,:,,,FFFFF:F,,F,FFFFFFFFF,:F:,,F,F,FF,FF:FFFFF,:,:F,,FF,::F,,:FF,,:F,FF,,FF::,:FF,,,F:F:,F,FFFF,FFF,FFF,F,FFF,F,,F,FF,FFFF,F,FF,F,,F:F:F,,,F,,,F,,,:FF,F,:F,,FF,,F
@A00769:42:HV3CFDRXX:1:2101:9136:7607 1:N:0:GAGGTTAGAC+GCAATACATT
GTGTCAGCCGCCGCGGTAATACGTAGGTGGCAAGCGTTGTCCGGATTTATTGGGCGTAAAGCGAGCGCAGGCGGTTTCTTAAGTCTGATGTGAAATCCCCCGGCTCAACCGGGGAGGGTCATTGGAAACTGGTAGACTTGAGTGCAGAAGAGGAGAGTGGAATTCCATGTGTAGCGGTGAAATTCGTAGATATATGGAGGAACACCAGTGGCGAAGGCGGCTCTCTGGTCTGTAACTGACGCTGAGGCTCG
+
FFFFFFFFFFFFFFFFFFFFFFF,FF:FFF,FFFFF::FF,FFFFFFFF,FFFFFFFFFFFFFFFFF:FFFFFFF,FFF:FFFF,FF:FFFFFFF,FFFFFFFFFFFFFF:FFFF:F,FF:F,::FFFFFFF,FFFFFFFFFF,FF,,FFFFF:FFFFFFFFFFFF,:FFFFFF:FFFFFFFF:FFFFFFFFF::FFF:FF:FFFFFFFFFF::F:FFFFFFF:FFFF,:,F,FFFFF:FFFF:FFF,FFF
@A00769:42:HV3CFDRXX:1:2101:11921:7639 1:N:0:GAGGTTAGAC+GCAATACATT
GTGCCAGCAGCCGCGGTAATACGTAGGTGGCAAGCGTTGTCCGGATTTATTGGGCGTAAAGCGAGCGCAGGCGGTTTCTTAAGTCTGATGTGAAAGCCCCCGGCTCAACCGGGGAGGGTCATTGGAAACTGGGAGACTTGAGTGCAGAAGAGGAGAGTGGAATTCCATGTGTAGCGGTGAAATGCGTAGATATATGGAGGAACACCAGTGGCGAAGGCGGCTCTCTGGTCTGTAACTGACGCTGAGGCTCG
+
FFF:FFFF:FFFF:FFFF:FFFFFFFFFFFFFFFFFF,FFFFFFFFFF:,FFFFFFFFFFFFFF:FFFFFFFFFFFFFFFFFFF:FF,:FF:FF:FFFFFFFFFFF:FFFFFFFFFFFF:FFFFFFFFFFF:,FFFFFFFFFFF:FFFFF:FFFFFFFFFFFFFFF,FFFFFFFFFFFFFFFFFF:,FFFFFFFFFFFFFFFFFFFFFFFFFF:F:FFFFFFF,FFF:F:F,FFFFF:FFFFFFFFFFFFF
@A00769:42:HV3CFDRXX:1:2101:2908:7654 1:N:0:GAGGTTAGAC+GCAATACATT
GTGTCAGCAGCCGCGGTAATACGTAGGTGGCAAGCGTTGTCCGGATGTATTGGGCGTAAAGCGAGCGCAGGCGGTTTCTTAAGTCTGATGTGAAAGCCCCCGGCTCAACCGGGGAGGGTCATTGGAAACTGGGAGACTTGAGTGCAGAAGAGGAGAGTGGAATTCCATGTGTAGCGGTGAAATGCGTAGATATATGGAGGAACACCAGTGGCGAAGGCGGCTCTCTGGTCTGTAACTGACGCTGAGGCTCG
+
FF:FFFFFFFFFFFFFFFFFFFFFFFFFFFFFFFFFFFFFFFFF,F,FFFFFF:FFFFFFFFF,F:FFFFFFFFFFFFFFFFFF:FFFFFFFFFF:FFFFFFFFFFFFF:FFFFFFFFF:,FFF:F:FFFF:F:FF:,,FFFFFFFF,FFFFFF:FFFFFFF,F:::FFFFFFFFFFFF:F:FF,F:FFFFF:FF:FFFF:FFFFFFFFFFFFFFF,F:FFFFFF::FFF:,FF:FF:,F,FF:,F,FFF:
@A00769:42:HV3CFDRXX:1:2101:19741:7654 1:N:0:GAGGTTAGAC+GCAATACATT
GTGTCAGCCGCCGCGGTAATACGTATGTTCCAAGCGTTATCCGGATTTATTGGGCGTAAAGCGAGCGCAGGCGGTTTCTTAAGTCTGATGTGAAAGCCCCCGGCTCAACCGGGGAGGGTCAGTGGAAACTGGGAGACTTGAGTGCAGTCGAGGAGAGTGGAATTCCATGTGTAGCGGTGAAATGCGTAGATATATGGAGGAACACCAGTGGCGAGGGCGGCTCTCTGGTCTGTAACTGACGCTGAGGCTCG
+
:FF::FFFFFFFFFFF,FF,FFF:F,:F:F,FFFFF:,,FFFFFFFFFF:FFFF:FFFFFFFFFFFFFFFFFFFFF:FFF,:,:FFFFFF,FF,:FFFFFFF:FFFF,F,FFFF,F,FFFF:FF,FF,:F,FFFFFFFFFFFFFF:F:,F:F,FF,FFF,F,FFF:F,FFFFF:FF:FFF:FFFF:F,FF,F,F,FFF,::FFFF,,FFF,FFFFFFFFFFFF:F:,FFFFFFFFFFFFFFFFFFF,F:FF
@A00769:42:HV3CFDRXX:1:2101:3821:7701 1:N:0:GAGGTTAGAC+GCAATACATT
GTGTCAGCAGCCGCGGTAATACGTAGGTGGCAAGCGTTGTCCGGAGTTATTGGGCGTAAAGCGAGCGCAGGCGGTTTCTTAAGTCTGATGTGAAAGCCCCCGGCTCAACCGGGGAGGGTCATTGGAAACTGGGAGACTTGAGTGCAGAAGAGGAGAGTGGAATTCCATGTGTAGCGGTGAAATGCGTAGATCTATGGAGGAACACCAGTGGCGAAGGCGGCTCTCTGGTCTGTAACTGACGCTGAGGCTCG
+
FFF,FFFF:FFF::FFF:F,FFF,FFFFFFFFFFF,,FFFF::FF,,,FF:FFF:::F,FFFFFFFFFF:FFFF:FFF:FFFF:FFFFFFFF,FFFFFFFFF:FFFF:,FF:FFFFFF:FFFFFFFF:FFFFFFF:FF,FFF:::FFFFFF::FFF:FFFFF:FFFFF:FFFFFF,FFFFF,FFFF:F:F,,:FFF,FF::FFFFF:FFFFFFFFF,FF:,FFFFFFFFFFF:,F,FFFFFFFFF:FFFFF
@A00769:42:HV3CFDRXX:1:2101:32859:7701 1:N:0:NAGGTTAGAC+NCAATACATT
GTGTCAGCCGCCGCGGTAATACGTAGGTCCCGAGCGTTATCCGGAATTATTGGGCGTAAAGGGTGCGCAGGTGGTTATGTAAGTCTGGTGTGAAATTTTTGGGCTCAACCCAAAAAGGTCATTGGAAACTGCAGAACTTGAGAGCAGGAGAGGTAAGTGGAATTCCTAGTGTAGCGGTGAAATGCGTAGGGATTCGGAGGAACTCCAGTGGCGAAGGCGGCTGACTGGACTGTATCTGACACTGAGGCACG
+
FFFFFFFFFFFFFFFFFFFFFFFFFFFFF:FFFF,FFFFFFFFFF:FFFFFFFFFF::FFFFFFFFFFFFFFF:FF:FFFFFFFFFFF:FFFFFFF:FFFF:FFFFFFFFF::::FF:FFFF:FF,F:FFFFF,,FFFF::F:F:FF:FFFFF,FFFF:FF:FFFFFFFFF:FFFFF:F:FFFFFFFFFFF:,F,F:FFFF,F,F,FF:,FFFF:FFFFFFF,,FF:FF:FFF,FFFF,F,,FF,F::FFF
@A00769:42:HV3CFDRXX:1:2101:32841:7764 1:N:0:GAGGTTAGAC+NCAATACATT
GTGTCAGCCGCCGCGGTAATACGTAGGTCCCGAGCGTTATCCGGAATTATTGGGCGTAAAGGGTGCGCAGGTGGTTATGTAAGTCTGGTGTGAAATTTTTGGGCTCAACCCAAAAAGGTCATTGGAAACTGCATAACTTGAGAGCAGGAGAGGTAAGTGGAATTCCTAGTGTAGCGGTGAAATGCGTAGGGATTAGGAGGACCACCAGTGGCGAAGGCGGCTTACTGGACTGTATCTGACCCTGGGGCACG
+
FFFFFFFFFFFFFFFFFFFFFFFFFFFFFFFFFFFFFFFFFFFFFFF,FFFFFFFF:FFFFFFFFFFF:FFFFFFF:FF:FFFFFFF:FFFFFFFFF:FFFFFFF:FFF,FFFF:,FFF:F,FFFFFFFFFFF,FFFFFFF:,F,FF:FFFFF:FFFFFFFFFFFFFFFFF:F:FFFFFFF:F:FFF,F,FF:F:FF:FF:,:FFF,F,,F,FFFFF:FFFFFFFFFFF,F:F,FFF,,,,FF,,,FFFF:
@A00769:42:HV3CFDRXX:1:2101:5981:7842 1:N:0:GAGGTTAGAC+GCAATACATT
GTGCCAGCAGCCGCGGTAATACGTAGGTGGCAAGCGTTGTCCGGATTTATTGGGCGTAAAGCGAGCGCAGGCGGTTTCTTAAGTCTGATGTGAAAGCCCCCGGCTCAACCGGGGAGGGTCATTGGAAACTGGGAGACTTGAGTGCAGAAGAGGAGAGTGGAATTCCGTGTGTAGCGGTGAAATGCGGAGATATATGGAGGAACACCAGTGGCGTAGGCGGGTCTCTGGGCTGTTACTGACGCTGAGGCTCG
+
FFFFFFF:F:FFFFFFFFFF:FF:FF:FFFF:FFFFF:FFF:FFFFF,FFFFFF:FFF:FFFFFF,FFFFFFFFFFFFFFFFFF,,F,F:F,FF,,FF:FFFF:FFF,F:FF::FFF:F,F:FFF,::,F:FF::F::,:,FF,F,F:FF,F::F:F:FF,FFF,,,FFFFFFFFFF,F,F:,FFF,::,F,,,FFFFFFFFF,:,,FFFF:F:,FF,FF,F,,,,:,,,FFFF:,FF,,F,:FFF,:F:,
@A00769:42:HV3CFDRXX:1:2101:16450:7842 1:N:0:GAGGTTAGAC+GCAATACATT
GTGCCAGCAGCCGCGGTAATACGTAGGTGGCAAGCGTTGTCCGGATTTATTGGGCGTAAAGCGAGCGCAGGCGGTTTCTTAAGTCTGATGTGAATGCCCCCGGCTCAACCGGGAAGGGTCATTGGACACTGGGAGAGGTGAGTGCAGACGAGGAGAGTGGAATTCCATGTGTGGCGGGGAAATGCGTAGAGATATGGAAGAACACCAGTGGCGAAGGCGGCTTTCTGGAATGTAACTGACGTTGAGGCACG
+
::FF::FF:FFFFFF:F:F,:FFFFF:F:FF:FFFFFFF:F,FF:F,F,:FF,F:FFF,,FFFF,F,FFFF,FFFFFFFF,FF,,:FFFFFFF,,FF,:F::,F,F::F,FFFF,FFF,F,:,FF:,,F:FFFFF,,:,F,FFF::FF,,,FF,FFFFFF,:,,F::F,FF,,FFF:,FF,:,F,F,FF:,F,FFF,FFFF::,FF::::FF,,:F:FFFF:FFF,F,:,::F:,F:FF:,F,,:,F:,:,
@A00769:42:HV3CFDRXX:1:2101:3857:7889 1:N:0:GAGGTTAGAC+GCAATACATT
GTGTCAGCAGCCGCGGTAATACGTATGTTCCAAGCGTTATCCGGATTTATTGGGCGTAAAGCGAGCGCAGACGGTTATTTAAGTCTGAAGTGAAAGCCCTCAGCTCAACTGAGGAATTGCTTTGGAAACTGGATGACTTGAGTGCAGTAGAGGAAAGTGGAACTCCATGTGTAGCGGTGAAATGCGTAGATATATGGAAGAACACCAGTGGCGAAGGCGGCTTTCTGGACTGTAACTGACGTTGAGGCTCG
+
FFFFFFFFFFFFFFFFFFFFFFFFFFFFFFFFFFFFFFFFFFFFFF:FF:FFFFFFFFFFFFFFFFFFFFFFFFFFFFF:FFFFFFFFF:FFFFFFFFFFFFFFFFF:FFFFFFFFFFFFFFFFFFFFFFF:FFFFFF,FFFF:F:FFFFFFFFFFFFFFFFFFFF:FFFFF:FFFFFFFFFFFFFFFFFFFFFFF:FFFFFFFFF::FFFF:FFFFFFFFFFF:F:FF:F::FFFFFFF:FFFFF,FFFF
@A00769:42:HV3CFDRXX:1:2101:8106:7921 1:N:0:GAGGTTAGAC+GCAATACATT
GTGCCAGCCGCCGCGGTAATACGTAGGTGGCAAGCGTTGTCCGGATTTATTGGGCGTAAAGCGAGCGCAGGCGGTTTCTTAAGTCGGATGTGAAAGCCCCCGGCTCAACCGGGGAGGGTCATTGGAAACTGGGAGACTTGAGTGCAGAAGAGGAGAGTGGAATTCCATGTGTAGCGGTGAAATGCGGAGTTGGATGGAGGAACACCAGTGGCGAGGGCGGCTCTCTGGGCTGTAGCTGACGCTGAGGCTGG
+
FFFFF,FFFFFFF:FFF::FFFFFFFFFFFFFFFF:FFFF:FFF,FF,FFFFFFFFFF::FFFFFFFF:FFFFFFFFFFFFF:FF,FF:F:F,:,FF,FFFFFF,FF,::FF:F:FFFFFF,FFFFF,FFFFFFFFFF:F:FFFF,FF,:,FFFF,F,FF,::FF:,FF,FF,FFFF,FF,,:F::,,F,,,,,FFF,FF,:,::,,FFFF,F,,FF,FF,FF::,FF,,FF,F,,,,,F:,,FFFF,F,F
@A00769:42:HV3CFDRXX:1:2101:9824:7921 1:N:0:GAGGTTAGAC+GCAATACATT
GTGTCAGCCGCCGCGGTAATACGTAGGTGGCAAGCGTTGTCCGGATTTATTGGGCGTAAAGCGAGCGCAGGCGGTTTCTTAAGTCTGATGTGAAAGCCCCCGGCTCAACCGGGGAGGGTCATTGGAAACTGGGAGACTTGAGTGCAGACGAGGAGAGTGGAATTCCATGTGTAGCGGTGAAATGCGTAGATATATGGAGGAACACCAGTGGCGAAGGCGACTCTCTGGTCTGTAACTGACGCTGAGGCTCG
+
FFFFFFFFFFFFFFFFFF,FFFFFFFFFFFFFFFFFFFFFFFFFFF,FF:FFFFFFFFFFFFFF:FFFFFFFFFFFFFF:FFFF:FFFFFFFF,:FFFFFFFFFFFFFFFFFFFFFFFFFFFFFFFFFFFFFFFFFFFFFFF:FFFFF,,F:FFFFFFF:FFFFFF,FFFFFFF:FFFFFFFF:FF:FFFFF,FFFFFFFFFFFFFFFFF,FFFFF:FFFF:FFFFFFFFFFFFFFFFFF,FFFFF,FFF,
@A00769:42:HV3CFDRXX:1:2101:13503:7936 1:N:0:GAGGTTAGAC+GCAATACATT
GTGCCAGCCGCCGCGGTAATACGTATGTTCCAAGCGTTATCCGGATTTATTGGGCGTAAAGCGAGCGCAGACGGTTATTTAAGTCTGAAGTGAAAGCCCTCAGCTCAACTGAGGAATTGCTTTGGAAACTGGATGACTTGAGTGCAGTAGAGGAAAGTGGAACTCCATGTGTAGCGGTGAAATGCGTAGATATATGGAAGAACACCAGTGGCGAAGGCGGCTTTCTGGACTGTAACTGACGATGAGGCTCG
+
FFFFFFFFFFFFFFFFFFF:FFFFFFFFF:FFFFFF:F,FFFFFFFF:FFFFFFFFFFFFFFFFFFFFFFFFFFFFFF,FFF::FFFF,FFFF,:FFFFFFFF:FFF:F,F:FFF:F:FFF,FFFFFFFFF:FFF:FFFFFF:FF:FF:FFFFFF,FFFF:,,FFFFFFFF:,FF:FFFFFFF:FF:,FF,FFFFFFFFFFFFFFFFFFFFFFFFFFFFF,FFFFFFFFFFFFFFFFFFFF,F,F,F:FF,
@A00769:42:HV3CFDRXX:1:2101:10917:8030 1:N:0:GAGGTTAGAC+GCAATACATT
GTGTCAGCAGCCGCGGTAATACGTATGTTCCAAGCGTTATCCGGATTTATTGGGCGTAAAGCGAGCGCAGACGGTTATTTAAGTCTGAAGTGAAAGCCCTCAGCTCACCTGAGGAATTGCTTTGGAAACTGGAGGACTTGAGTGCAGTAGAGGAAAGTGGAACTCCATGTGTAGCGGTGAAATGCGTAGATGTATGGTCGAACACCAGTGGCAAAGGCGGCTTTCTGGACTGTACCTGACGTTGAGGCTCG
+
FFF,F:F::FFFFFFFFFFFF:FFFFFFFFFFFFFFFF:FFFFFFFFFFFFFFFFFF:FFFFFFFFFFFFF:F:FFFFFFFFFFF,FF,FFF:F:FFFF::FFFF:,,:F:,:::,F,:FFFFFFF:F:FF,,,F,FFFFFF:FFFFFF:F::F,F:,FFF,FFFFFFF:F,FFFFF,F:F,FFFFF,FFF,FFFFF,,F,:FFFF:FFF:F:F,FFFF:FF,F:FF,,F:F:FF:F,FFF,F,FFF:FF,
@A00769:42:HV3CFDRXX:1:2101:31232:8108 1:N:0:GAGGTTAGAC+GCAATACATT
GTGTCAGCCGCCGCGGTAATACGTATGTTCCAAGCGTTATCCGGATTTATTGGGCGTAAAGCGAGCGCAGACGGTTATTTAAGTCTGAAGTGAAAGCCCTCAGCTCAACTGAGGAATTGCTTTGGAAACTGGATGACTTGAGTGCAGTAGAGGAAAGTGGAACTCCATGTGTAGCGGTGAAATGCGTAGATATATGGAGGAACACCAGTGGCGAAGGCGGCTCTCTGGTCTGTAACTGACGCTGAGGCTCG
+
FFF:FFFFFFFFFFFFF,FFFFFFFFFFFFFFFFFFFF:FFFFFF,FFFF:FFFFFFFFFFFFFFFFFFF:FFFFFFFFFFFFFFFF,FFFFF:FFFFFFFFFFFFFFF,FFFFFF:FFFFF,FFFFFFFFF,:FFFFFFFFFFFFFFFFFFFFFFFFFFF:FFFFFFF:FFFFFFFFFFF,FFFFFFFFF,FFFFFFFFFF:FFF:FFFFFFFFFFF:,FFFFFFFFFFFFFFFFFFFFFFFFFFFFFF:
@A00769:42:HV3CFDRXX:1:2101:16116:8140 1:N:0:GAGGTTAGAC+GCAATACATT
GTGTCAGCAGCCGCGGTAATACGTATGTTCCAAGCGTTATCCGGATTTATTGGGCGTAAAGCGAGCGCAGACGGTTATTTAAGTCTGAAGTGAAAGCCCTCCGCTCAACTGAGGAATTGCTTTGGAAACTGGATGACTTGAGTGCAGTAGAGGAAAGTGGAACTCCATGTGTAGCGGTGAAATGCGTAGATATATGGAAGAACACCAGTGGCGAAGGCGGCTTTCTGGACTGTAACTGACGATGAGGCTCG
+
FFFF::FF,FFFFFFF:FFFFFFFFFFFFFFFF,FFFFFFFFFFFFF:FFFFFFFFFFFFFFFFFFFF:F,FFFFFFFFFFFF:FFFFFFFFFFFFFFFFFFFFFFFFF:FFFFFFF:FFFFFFFFF:FFFFF,FFFFFFFFFFFFFFFFFFFFFFFFFFFFFFFFFFF,FFFFFFFFFFF,FFFFFF:FFFF,F:FF:FFFFFFFFFFF:FFFFF:FF,FF:FFFFFFFFFF:FFFFFF:,F,FFF,FF,
@A00769:42:HV3CFDRXX:1:2101:17996:8140 1:N:0:GAGGTTAGAC+GCAATACATT
GTGTCAGCAGCCGCGGTAATACGTAGGTGGCAAGCGTTGTCCGGATTTATTGGGCGTAAAGCGAGCGCAGGCGGTTTCTTAAGTCGGATGTGAAAGCCCCCGGCTCAACCGGGGAGGGTCATTGGAAACTGGGAGACTTGAGTGCAGAAGAGGAGAGTGGAATTCCATGTGTAGCGGTGAAATGCGTAGATATATGGAAGAACACCAGTGGCGAAGGCGGCTTTCTGGACTGTAACTGACGCTGAGGCTCG
+
FFFFFFFFFFFFFFFFFF,FFFFFFFFFFFFFFFFFF:FFFFFFFF:FFFFFFFFFFFFFFFFFFFFFFFFFFFFFFFFFFF:FF,FFFFFFFF,FFFFFFF:FFFF:FFFFFFF:FF:F:FFFFFFFFFFFFFF,F,,FFFFFFFFFFFFFFFFFF:FFFFFFFF,FFFFFFFFF:,F:F,,F:F,,FFF,,FFFF:FFFFFFFFFFFFF:F,,FFFFFF:F:FFFFFFF:FFFFFF:FFFFF:FFF:FF
@A00769:42:HV3CFDRXX:1:2101:5195:8171 1:N:0:GAGGTTAGAC+GCAATACATT
GTGTCAGCAGCCGCGGTAATACGTATGTTCCAAGCGTTATCCGGATTTATTGGGCGTAAAGCGAGCGCAGACGGTTATTTAAGTCTGAAGTGAAAGCCCTCAGCTCAACTGAGGAATTGCTTTGGAAACTGGATGACTTGAGTGCAGTAGAGGAAAGTGGAACTCCATGTGTAGCGGTGAAATGCGTAGATATATGGAAGAACTCCAGTGGCGAAGGCGGCTTTCTGGACTGTAACTGACGTTGAGGCTCG
+
FFFF:FF::FFFFFFF,FFFFFFF:FFFFFFFFFFFFFFFFFFFFF:FF,FFFFFFFFFFFFFFFFFFFFF:FF:FFFF:FFFFFFF:FFFFFF:FFFFFFFFFFFFFFFFFFFFFFFF:FFFFF:FF,FFFFFFFF:FFFFFFFFFFFF,FFFFFFFFFFFFFFFFFFFFFFFFFFFFFFF:F,F,F,,FF:,FFFFFFF:F,F:FFFFFFF:FFFFFFF:::,:,FFFFFFF:F:F,F,F:F::FFFF,
@A00769:42:HV3CFDRXX:1:2101:15402:8281 1:N:0:GAGGTTAGAC+GCAATACATT
GTGTCAGCAGCCGCGGTAATACGTAGGTGGCAAGCGTTGTCCGGATTTATTGGGCGTAAAGCGAGCGCAGGCGGTTTCTTAAGTCTGATGTGAAAGCCCCCGGCTCAACCGGGGAGGGTCATTGGAAACTGGGAGACTTGAGTGCAGAAGAGGAGAGTGGAATTCCATGTGTAGCGGTGAAATGCGTAGATATATGGAGGAACACCAGTGGCGAAGGCGGCTCTCTGGTCTGTAACTGACGCTGAGGCTCG
+
FFFFF:FFFFFFFFFFFFFFFFFFFFFFFFFFFFFFFFFFFFFFFF,FFFFFFFFFFFFFFFFFFFFFFFFFFFFFFFFFFFFF,,FFFFFFF,FFFFFFFFFFFFFFFFFFF:FFFFFFFFFFFFFF:FFFFFFFFFFFFF:FFF:F:,FFFFFFFFFFFFFFFFFFFFFFFFFFF:F:FFF,FFFFFFFF:FFFFFFFFFFFFFFFFFFFFFFFFFFFFFFFFFFFFFFFFFFFFFFF,FFFFF,FFF,
@A00769:42:HV3CFDRXX:1:2101:16712:8328 1:N:0:GAGGTTAGAC+GCAATACATT
GTGCCAGCCGCCGCGGTAATACGTAGGTGGCAAGCGTTGTCCGGATTTATTGGGCGTAAAGCGAGCGCAGGCGGTTTCTTAAGTCTGATGTGAAAGCCCCCGGCCCAACCGGGGAGGGTCATTGTAAACTGGGAGACTTGAGTGCAGAAGAGGAGAGTGGAATTCCATGTGTAGCGGTGAAATGCGTAGATATATGGAGGAACACCAGTGGCGAAGGCGACTCTCTGGACTCTAACTGACGCTGAGGAACG
+
F:F,FFFFFF::FF:FFFFFFFFFFFFFFF,FF,FF,FFFFFF:FFF,FFFFF:,F:FFF:FFFFFF:FFFFFFFFFFFFFFFF,FFFF,F:F,F,F,FFFF:FF,FFFFF,,FFFF,FFF:FF,FFFF,::,FFF,,FFF:F::FFF:FFF:::FF::F:FF:F:F,FF,FFF:F::,FF:FFFFFF:FFFF:F,FF,F,F,,FFFFFFF,FFFFFFFFFFFF:F,:,FF,FFFFFFFF,FFFF,F,,F,
@A00769:42:HV3CFDRXX:1:2101:20229:8406 1:N:0:GAGGTTAGAC+GCAATACATT
GTGTCAGCCGCCGCGGTAATACGTATGTTCCAAGCGTTATCCGGATTTATTGGGCGTAAAGCGAGCGCAGACGGTTATTTAAGTCTGAAGTGAAAGCCCTCAGCTCAACTGAGGAATTGCTTTGGAAACTGGATGACTTGAGTGCAGTAGAGGAAAGTGGAACTCCATGTGTAGCGGTGAAATGCGTAGATATATGGAGGAACACCAGTGGCGGAGGCGGCTCTCTGGTCTGTAACTGACGCTGAGGCTCG
+
FFFFFFF:FFFFFFFFFFF:FFFFFFFFFFF:FFFFFF:FFFFFFF:,FFFFFFFFFFFFFFFFFFFFFFFFFFFFFFFFFFFFFFFFFFFFFFFFFFFFFFFFFFF:FFFFFF:,FFFFFFFFFFFFF:FFFFF,FFFFFFFFFFFFFFFFFF:FFFFFFFFFFFFFFFF,FFFFFFFFF:FFFFF:FF,FFF:FFFFFFFFFFFFFFFFFFFFFFFFFFFFFFFFFFFFFFFFFF:FFFFF:FFFFFFF
@A00769:42:HV3CFDRXX:1:2101:21359:8422 1:N:0:GAGGTTAGAC+GCAATACATT
GTGCCAGCCGCCGCGGTAATACGTAGGTGGCAAGCGTTGTCCGGATTTATTGGGCGTAAAGCGAGCGCAGGCGGTTTCTTAAGTCTGATGTGAAAGCCCCCGGCTCAACCGGGGAGGGTCATTGGAAACTGGGAGACTTGAGTGCGGAAGAGGAGAGTGGAATTCCATGTGTAGCGGTGAAGTGCGTAGATATATGGAGGAACTCCAGTGGCGAAGGCGGCTCTCTGGTCTGTAACTGACGCGGAGGCGCG
+
FFFFFFFFFFFFFFFFFFFFFFFFFFFFFFFFFFFFF:FFFFFF::::F,FFFFFFFF,FFFFFFFFF,FFFFFFFFFFFFFFFF,F,FF:FFF,FFFFFFFFFFFFF:FFFFFFFFF,,:FFFFF:F,FFFF:F:,,FFFFFFF,::,F:FFFFFF:FFF:FFFF,FFFFF:FFFF:FF,,,FFF,FF:,,,:F:FFFFFF,,F,F::FFFFF,F:FFF,FFFF,FFFFFF:,,,FFF:FF,F:F::,,,
@A00769:42:HV3CFDRXX:1:2101:6786:8453 1:N:0:GAGGTTAGAC+GCAATACATT
GTGTCAGCCGCCGCGGTAATACGTAGGTGGCAAGCGTTGTCCGGATTTATTGGGCGTAAAGCGAGCGCAGGCGGTTTCGTAAGTCTGATGTGAAAGCCCCCGGCTCAACCGGGGAGGGTCATTGGAAACTGGGAGACTTGAGTGCAGAAGAGGAGGGTGGAATTCCATGTGTAGCGGTGAAATGCGTAGATATATGGAGGAACACCAGTGGCGAAGGCGGCTCTCTGGTCTGTAACTGACGCTGAGGCTCG
+
FFFFFFFFFFFFFFFFFFFFFFF:FFFFFFF,FFFFF:F::FFFFFFFFFFF:FFFFFFFFFFFFFFFFFFFFFFFF,,FFFF:F,FF,FFFFF:FFF:FFFFFFFFFFF:FFFFF,F:FF,FF:F:F:FFFFFFFFF:FFFFFF,FF,FFFF,F,FFFFF,FF,F:FFF:FFFFFFFFF:F:::FF:FF:F:FFFF:FFF,FFFFFF,FFFFFFF:FF,FFFFFFF:F:,F,FFFFFFFF,FFF,FFFF:
@A00769:42:HV3CFDRXX:1:2101:19081:8453 1:N:0:GAGGTTAGAC+GCAATACATT
GTGTCAGCAGCCGCGGTAATACGTAGGTGGCAAGCGTTGTCCGGATTGATTGGGCGTAAAGCGAGCGCAGGCGGTTTCTTAAGTCTGATGTGAAAGCCCCCGGCTCAACCGGGGAGGGTCATTGGAAACTGGGAGACTTGAGTGCAGAAGAGGAGAGTGGAACTCCATGTGTAGCGGTGAAATGCGTAGAGATATGGAAGAACACCAGTGGCGAAGGCGGCTTTCTGGACTGTAACTGACGTTGAGGCTCG
+
,F,FF:F,FF:FFFFFFF:FFFF:FFFFF:FFF,,F:F:FFFFFFFF,FFF,F,FF:FFFF:FFFF:FFFFFFF:FFFFFFF,FFFFF:FF::,:FFFFF:FFFFF,:,,FFF::FFFFFFFF:FFFF,,:FFFFF:FFFFFFFFF,FFFFF:F::FFF,:,:FFFF,,:FFFFF:FFFFFFFF::FFFF,F:FFF:FFFFF,FF:F,FF:,FFFF:FFFFFFFFFF,F:FFF,:FF::FFFFFFF,FFF,
@A00769:42:HV3CFDRXX:1:2101:22037:8469 1:N:0:GAGGTTAGAC+GCAATACATT
GTGTCAGCAGCCGCGGTAATACGTAGGTGGCAAGCGTTGTCCGGATTTATTGGGCGTAAAGCGAGCGCAGGCGGTTTCTTAAGTCTGAAGTGAAAGCCCCCGGCTCAACCGGGGAGGGTCATTGGAAACTGGGAGACTTGAGTGCAGAAGAGGAGAGTGGAATTCCATGTGTAGCGGTGAAATGCGTAGATATATGGAGGAACACCAGTGGCGAAGGCGGCTCTCTGGTCTGTAACTGACGCTGAGGCTCG
+
FFFFFFFFFFFFF:FFFFF:FFFFFFFFFFFFFFFF:FFF::FFFF,FFFFFFFFF,FFFFFFFFFFFFFF:FFFFFFFFFFFFFFF:FFFFFF,:FFFFF:FF:FFFFFFFFFFFFFFFF,FFFFFFFFFFFFFFFFFFFFFFFFFF,FFFFFFFF:FFFFFFFFFFFFFFFFFFF,FFFFFFFFF:FFFF:FFFFFFFFFFFFFFFFFFFF,FFFFFFFFF,F:FFFFFF::FFFFFFFFFFFF:FFF,
@A00769:42:HV3CFDRXX:1:2101:28528:8469 1:N:0:GAGGTTAGAC+GCAATACATT
GTGTCAGCCGCCGCGGTAATACGTATGTTCCAAGCGTTATCCGGATTTATTGGGCGTAAAGCGAGCGCAGACGGTTATTTAAGTCTGAAGTGAAAGCCCTCAGCTCAACTGAGGAATTGCTTTGGAAACTGGATGACTTGAGTGCAGTAGAGGAAAGTGGAACTCCATGTGTAGCGGTGAAATGCGTAGATATATGGAAGAACACCAGTGGCGAAGGCGGCTGTCTAGTCTGTAACTGACGCTGAGGCTCG
+
FFFFFFFFFFFFFFFFF:FF:FFFF:FFFFFFF:FFFFFFFFFFFFFFFFFFFFFF:FFFFFFFF:FFFFFFFF:FFFFFFFFFFFFFFFF:FFFFFFFFFFFFFFFFFFFFFFF,FFFFF,FF:F:FFFFFFFFFFFFFFFFFFFFFFFFFFF,FFFFFF:FFFFFFFFF:FFF:FFFFF,:F:FF:FFF:FFFF:FFFFFFFFFFF,,FFFFF:FFF,FFFFFFFFFFFFF:FFFFF:F:FFFFFFFF:
@A00769:42:HV3CFDRXX:1:2101:22064:8484 1:N:0:GAGGTTAGAC+GCAATACATT
GTGCCAGCAGCCGCGGTAATACGTATGTTCCAAGCGTTATCCGGATTTATTGGGCGTAAAGCGAGCGCAGACGGTTATTTAAGTCTGAAGTGAAAGCCCTCAGCTCAACTGAGGAATTGCTTTGGAAACTGGATGACTTGAGTGCAGTAGAGGAAAGTGGAACTCCATGTGTAGCGGTGAAATGCGTAGATATATGGAAGAACACCAGTGGCGAAGGCGGCTTTCTGGACTGTAACTGACGTTGAGGCTCG
+
FFFFF,FFFFFFFFFFFFFFFFFFFFFFFFFF:FFFFFFFF:FFFFFFFFFFFFFFFFFFFFFFFFFFFFFFFFFFFFF,FFFFFFFFFFFFFFFFFFFFFFFFFFFFFFFFFFFFFFFFFFFF:FFFFFFFFFFFFFFFFFFFFFFFF:FFFF:FFFFFFFFFFFFFFFFFFFFFFFFFF:::F:FFFFFFFFFFFFFFFF:FFFFFFF:FFFF:FF:FFFFF:FFFF:FFFFFFF:FF:FF:FF:FFF:
@A00769:42:HV3CFDRXX:1:2101:14588:8500 1:N:0:GAGGTTAGAC+GCAATACATT
GTGCCAGCCGCCGCGGTAATACGTAGGTGGCAAGCGTTATCCGGATTTATTGGGCGTAAAGCGAGCGCAGACGGTTAGTTAAGTCTGAAGTGAAAGCCCACAGCTCAACTGAGGAATTTCTTTGGAAACTGGTTGACTTGAGTGCAGAAGAGGAAAGTGGAACTCCATGTGTAGCGGTGAAATGCGTAGATATATGGAAGAACACCAGTGGCGAAGGCGGCTTTCTGGTCTGAAACTGACTATGAGGCTCG
+
:FFFFFFFFFFFFFF:FFFFF:FFFF,FFFF:,FFFF:::FFFFFFFFFFFFFFFFFFFFFFFFFFFFFFFFFFFF,,F,FFFFFFFF,FFFFFFFFFF,F,FFFF:FF,F,FFF,:::F,:FF,FFF:FFF,,FFFFFFFFFF,FF:FFFFFF,FFFF:FF,FFFFFFFFFFF:FFFFFFFFFFFFFFF:FFFFF:FFFF:F:F:FFFFFF:FFFFFFFF,F:FF,FFF:F,FFFFFFFF,F:FF:FFFF
@A00769:42:HV3CFDRXX:1:2101:1922:8516 1:N:0:GAGGTTAGAA+GCAATACATT
GTGTCAGCAGCCGCGGTAATACGTATGTTCCAAGCGTTATCCGGATTTATTGGGCGTAAAGCGAGCGCAGACGGTTATTTAAGTCTGAAGTGAAAGCCCTCAGCTCAACTGAGGAATTGCTTTGGAAACTGGATGACTTGAGTGCAGTAGAGGAAAGTGGAACTCCATGTGTAGCGGTGAAATGCGTAGATATATGGAAGAACACCAGTGGCGAAGGCGGCTTTCTGGACTGTAACTGACGTTGAGGATCG
+
FFFF,FFFFFFFFFFFFFFFFF:FFFFFF,FFFFFFF:FF:FFFF,FFFFFFFFFFFF,FF,FFFFFFF:,FF,,FFFFFFFF::FFF:FFFFFFF:F:FF,FFF:F:F,::F:,FFFF:FFFF:FF,:F:,,FF:,FFFFFFFFFFFFFFF:FF,,F,FFF,F:F:F:FFF:F:F:FF:FFFF,F::FFF,FFFF,,:,FF:F,F:FF::::F:F,:FF:F:F,FFF:,F,F,,,F,,FF,F,FFF,F,:
@A00769:42:HV3CFDRXX:1:2101:9805:8516 1:N:0:GAGGTTAGAC+GCAATACATT
GTGCCAGCAGCCGCGGTAATACGTAGGTGGCAAGCGTTGTCCGGATTTATTGGGCGTAAAGCGAGCGCAGGCGGTTTCTTAAGTCTGATGTGAAAGCCCCCGGCTCAACCGGGGAGGGTCATTGGAAACTGGGAGACTTGAGTGCAGAAGAGGAGAGTGGAATTCCATGTGTAGCGGTGAAATGCGTAGATATATGGAGGAACACCAGTGGCGAAGGCGGCTCTCTGGTCTGTAACTGACGCTGAGGCTCG
+
FFFFFFF:FFFFFFFFFFFFFFFFFFFFFFFFFFFFF,FFFFFFFFFF,FFFFFFFFFFFFFFFFFFFFFFFF::FFFFFFFFF:FF,FFF:FFFFFFFFFFFF,FF:FFFFFFFFFFFFFF:FFFFFFFFFFFFFF:FFFFFFFFFF:FFFFFFFFFFFFF:FFFFFFFFFFFFFFFFFFFFFF:,FFFFFFFFFFFFF:FFFFFFFF:FF,FFFFF,:FFFFF::FFFF,FFFFFFFF,FFFF:,FFF,
@A00769:42:HV3CFDRXX:1:2101:8639:8594 1:N:0:GAGGTTAGAC+GCAATACATT
GTGCCAGCCGCCGCGGTAATACGTATGTTCCAAGCGTTATCCGGATTTATTGGGCGTAAAGCGAGCGCAGACGGTTATTTAAGTCTGAAGTGAAAGCCCTCAGCTCAACTGAGGAATTGCTTTGGAAACTGGATGACTTGAGTGCAGTAGAGGAAAGTGGAACTCCATGTGTAGCGGTGAAATGCGTAGATATATGGAAGAACACCAGTGGCGAAGGCGGCTTTCTGGACTGTAACTGACGTTGAGGCTCG
+
FFFFF:FFFFFFFFFFFFFFFFFFFFFFFFFFFFFF:FFFFFFFF:FFFFFFFFFFFFFFFFFFFFFFFFFFFFFFFFFFFFFFFFFFFFFFFFFFFFFFFFFFFFF:FFFFFFFF:FFF:FFFFF:FFFFFFFFFFFFFFFFFFFFFFFFFFFFFFFFF,FFFFFFFFFFFFFFFFFFFF:F:,FFFF:F:FFFF:FFF:,F,FFF:FFFFFFFFFFFFFFF:FFFFF:F:FFFFFF,FFF:FFFFFFFF
@A00769:42:HV3CFDRXX:1:2101:14986:8625 1:N:0:GAGGTTAGAC+GCAATACATT
GTGTCAGCCGCCGCGGTAATACGTATGTTCCAAGCGTTATCCGGATTTATTGGGCGTAAAGCGAGCGCAGGCGGTTTCTTAAGTCTGATGTGAAAGCCCCCGGCTCAACCGGGGAGGGTCATTGGAAACTGGGAGACTTGAGTGCAGAAGAGGAGAGTGGAATTCCATGTGTAGCGGTGGAATGCGTAGATATATGGAGGAACACCAGTGGCGAAGGCGGCTCTCTGGTCTGTAACTGACGCTGAGGCTCG
+
F:FFFFFFFFFFFFFFFFFFFFFFFFFFFFFFF:FFFFFFFFFFFF:FFFFFFFFF:FFF:FFFFF,FFFFFFFFFFFF:FF:FFFFFFFFFFFFFFFFFFFFF:FFFFFF:FFFFFF:FF:FFFFFFFFFFFFFF,:FFFFFFFFFFF:F:FFFFFFFFFFF,:FFFFF,FFFFFF:FFFFF,FFFFFF,FF:FF:FFFFF:FFFFFFF:FFFF::FFFFFFFFFFFFFF:FFFFFFFFFFF:FF:FFF:
@A00769:42:HV3CFDRXX:1:2101:5638:8656 1:N:0:GAGGTTAGAC+GCAATACATT
GTGCCAGCCGCCGCGGTAATACGTAGGTGGCAAGCGTTGTCCGGATTTATTGGGCGTAAAGCGAGCGCAGGCGGTTTCTTAAGTCTGATGTGAAAGCCCCCGGCTCAACCGGGGAGGGTCATTGGAAACTGGGAGACTTGAGTGCAGAAGAGGAGAGTGGAATTCCATGTGTAGCGGTGAAATGCGTAGATATATGGAGGAACACCAGTGGCGAAGGCGGCTCTCTGGTCTGTAACTGACGCTGAGGCTCG
+
FFFFFFFFFFFFFFFFF:FFFFFFFFFFFFFFFFFF,FFFF:FFF:F,FFFFFFFFFFFFFFFFFFFFFFFFFFFFFFFFFFFFFFF::FFF:,FFFFFFFFFFFFF:FFFFFFFF:FFFFFF:FFF:F:FFFFFFFFFFFFFFFFFFFFFFF,FFFFFFF,FFFFF,FFFFFFFFFFFFF:FFFFFF:FF,F,FF,FFFFFFFFFFFFFFFFFFFFFFFFFFFF,FFFFF,F:FFFFFFFFFF:FF:FF,
@A00769:42:HV3CFDRXX:1:2101:31810:8672 1:N:0:GAGGTTAGAC+GCAATACATT
GTGTCAGCCGCCGCGGTAATACGTATGTTCCAAGCGTTATCCGGATTTCTTGGGCGTAAAGCGAGCGCAGACGGTTATTTAAGTCTGAAGTGAAAGCCCTCAGCTCAACTGAGGAATTGCGTTGGAAACTGGATGACTTGAGTGCAGTAGAGGAAAGTGGAACTCCATGTGTAGCGGTGAAATGCGTAGATATATGGAAGAACACCAGTGGCGAAGGCGGCTTTCTGGACTGTAACTGACGTTGAGGCTCG
+
:F::FFFFFFF:FFFFFFF:FFFFF,:FFFFFFFFF:,,FFFFF:FFF,FFFFFFF:FFF:FFF,FFFF,FFFFFF:F,:FFFFFFFFFFFFFFF:FFFFFFFFFFFFF,FFFFFFFF,F,FFFFFFFFFF:F,FFFFF:F:FFFFF::FFF:F::F,FFFFFFFFF,F:FF,FFFFFF:,F::,F:FFFFF:F,F,F:FFF:FFF:F:FFF,FFF,FFFF:FFFF,:FFFF:,F:FFFF:,FF:::FFF:
@A00769:42:HV3CFDRXX:1:2101:10294:8703 1:N:0:GAGGTTAGAC+GCAATACATT
GTGCCAGCAGCCGCGGTAATACGTAGGTGGCAAGCGTTGTCCGGATTTATTGGGCGTAAAGCGAGCGCAGGCGGTTTCTTAAGTCTGATGTGAAAGCCCCCGGCTCAACCGGGGAGGGTCATTGGAAACTGGGAGACTTGAGTGCAGAAGAGGAGAGTGGAATTCCATGTGTAGCGGTGAAATGCGTAGATATATGGAGGAACACCAGTGGCGAAGGCGGCTCTCTGGTCTGTAACTGACGCTGAGGCTCG
+
FFFFFFFFFFFFFFFFFFFFFFFFFFFFFFFFFFFF:FFFFFFFFF:FFFFFFFFFFFFFFFFFFFFFFFFFFFFFFFFFFFFFFFFFFFFFFFFFFFFFFFFFFFFFFFFFFFFFFFFFFFFFFFFFFFFFFFFFFFFFFFFFFFFF,FFFFFFFFFFFFFFFFFFFFFFFFFFFF:FFFF:F:F:F::FFFFFFFFFFFFFFFFFFFFFFFF::FFFFFFFFFFF:FFFFF:FFFFFFFFFFFF,FFFF
@A00769:42:HV3CFDRXX:1:2101:2094:8719 1:N:0:GAGGTTAGAC+GCAATACATT
GTGTCAGCAGCCGCGGTAATACGTAGGTGGCAAGCGTTGTCCGGATTTATTGGGCGTAAAGCGAGCGCAGGCGGTTTCTTAAGTCTGATGTGAAAGCCCCCGGCTCAACCGGGGAGGGTCATTGGAAACTGGGAGACTTGAGTGCAGAAGAGGAGAGTGGAATTCCTTGTGTAGCGGTGAAATGCGTAGATATATGGAGGAACACCAGTGGCGAAGGCGGCTCTCTGGTCTGTAACTGACGCTGAGGCTCG
+
FFF:FFFFFF:FFFFFF:FFFFFFFFFFFF:FFFFFFFFFFFFFFFFFFFFFFFFFFFFFFFFFFFFFFFFFFFFFF:FFFFF:F:FFFFFFFFFFFFFFFFFFFFFFFFFFF:FFFFFFFF:FF:F:F,FFFFFFFF:FF,FFFFFFF::FF:FFFFFFF,FFFF,,F::FFFFFFFFFF:FFFFF,FF:,FFF,FFFF,,,FF:FFF:F,FF,F:FFFFFFFFFFFFFFF:F:,FFF,F,FFFFF,:F,
@A00769:42:HV3CFDRXX:1:2101:18041:8782 1:N:0:GAGGTTAGAC+GCAATACATT
GTGTCAGCCGCCGCGGTAATACGTAGGCGGCAAGCGTTGTCCGGAGTTATTGGGCGTAAAGCGAGCGCAGGCGGTTTCTTAAGTCTGATGTGAAAGCCCCCGGCTCAACCGGGGAGGGTCATTGGAAACTGGGAGACTTGAGTGCAGAAGGGGAGAGTGGAATTCCATGTGTAGCGGTGAAATGCGTAGATATATGGAAGAACACCAGTGGCGAAGGCGGCTCTCTGGTCTGTAACTGACGCTGAGGCTCG
+
,FF:FFFFFFFFF::F:FF:FFFFFFFFFFFFFFFFF:FF:FFFF,:F,F:F:FFFFFFFFFFFFFFFF:FFF:FFFFFFFFF:FFFFFF,FFFFFFFFFF:,FFFFFFFFF,F:FFFFFFF,FF:FFFFF,F,FFFFFFFFFFFFFFFFF:F:FFFFFFFFFFF:FFF,FFFFFFFFF:FFFFFFFFF:F,FFFFFFFFFFFFFFFFF,:FFFFF,F:,FF:FFFFF:FFFF:FFF:,FF:FFFFFFFF,
@A00769:42:HV3CFDRXX:1:2101:5294:8813 1:N:0:GAGGTTAGAC+GCAATACATT
GTGTCAGCAGCCGCGGTAATACGTAGGTGGCAAGCGTTGTCCGGATTTATTGGGCGTAAAGCGAGCGCAGGCGGTTTCTTAAGTCTGATGTGAAAGCCCCCGGCTCAACCGGGGAGGGTCATTGGAAACTGGGAGACTTGAGTGCAGAAGAGGAGAGTGGAATTCCATGTGTAGCGGTGAAATGCGTAGATATATGGAGGAACACCAGTGGCGAAGGCGACTCTCTGGTCTGTAACTGACGCTGAGGCTCG
+
FFFFFFFFFFFFFFFFFFFFFFFFFFFFFFFF,FFF,:FFF:FFFFFFFFFFFFFFFFFFFFFFFFFF:FFFFFFFFFFFFFFFFFFFFFFFFF,FFFFFFFFFFFFFFFFFFFFFFFF:FFFFFFFFFFFFFFFFFFFF:FFFFFFF,FFFFFFFFFFFFFFFFFFFFFFFFFFFFFFFFFFFFFF:FF:F:FFFFFFFFFF,FFFFFF:FF:FFFFFF:FFFFF::FFFFFFFFFF:F:FFF,:,FFFF
@A00769:42:HV3CFDRXX:1:2101:20889:8829 1:N:0:GAGGTTAGAC+GCAATACATT
GTGCCAGCAGCCGCGGTAATACGTAGGTGGCAAGCGTTGTCCGGATTTATTGGGCGTAAAGCGAGCGCAGGCGGTTTCTTAAGTCTGATGTGAAAGCCCCCGGCTCAACCGGGGAGGGTCATTGGAAACTGGGAGACTTGAGTGCAGAAGAGGAGAGTGGAATTCCATGTGTAGCGGTGAAATGCGTAGATAGATGGAGGAACACCAGTGGCGAAGGCGGCTCTCTGGTCTGTAACTGACGCTGAGGCTCG
+
FFFFFFFFFFFFFF:FFFFFFFFFFF:FF:FFFFF:F:FFF:FFFF,FFFFFFFFFFFFF:FFFFFFF:FF:FFFFFFFF:F::FFFFFFFFF,:FFFFFFFFF,FF,FF:FFF,FFFFFF:FFFF,,F::FFFFFFFFFFF:FFFFF,FFFFFFFFFFF,FFF:FFFFF:F:FFFF:FF,FFF:F:,FF,F,FF:FF:F,F:,F:,FFFFFF:FFFFF::F:F,:FFFF:F:F,FFF,FFFFFFF::FFF
@A00769:42:HV3CFDRXX:1:2101:32398:8844 1:N:0:GAGGTTAGAC+GCAATACATT
GTGTCAGCCGCCGCGGTAATACGTAGGTGGCAAGCGTTGTCCGGATTTATTGGGCGTAAAGCGAGCGCAGGCGGTTTCTTAAGTCTGATGTGAAAGCCCCCGGCTCAACCGGGGAGGGTCATTGGAAACTGGGAGACTTGAGTGCAGAAGAGGAGAGTGGAATTCCATGTGTAGCGGTGAAATGCGTAGATATATGGAGGAACACCAGTGGCGAAGGCGGCTCTCTGGTCTGTAACTGACGCTGAGGCTCG
+
FFFFFFFFFF:FFFFFFFFFFFF::FFFFFFFFFFF:FFF:FFF:FFF,:FFFFFFFFFFFFFFFFFFFFFFFFFFFFFFFFFFFFFF,FFFFFFFFFFFFFFFFFFFFFFFFFFFFFFFFFFFFF:FFFFFFFFFF:,FFFFFF:FF,FFFFFFFFFFFFF,FFFFFFFFFFFFFFFFFFFFFFFFFFF:FF:FF::FFFFFFFFFFFFFFF:FFFF:FFFFFFFFF,FFFF,FFFFFF,FFFFF,FFF,
@A00769:42:HV3CFDRXX:1:2101:15474:8876 1:N:0:GAGGTTAGAC+GCAATACATT
GTGTCAGCAGCCGCGGTAATACGTATGTTCCAAGCGTTATCCGGATTTATTGGGCGTAAAGCGAGCGCAGACGGTTATTTAAGTCTGAAGTGAAAGCCCTCAGCTCAACTGAGGAATTGCTTTGGAAACTGGATGACTTGAGTGCAGTAGAGGAAAGTGGAACTCCATGTGTAGCGGTGAAATGCGTAGATATATGGTAGAACACCAGTGGCGAAGGCGGCTTTCTGGACTGTAACTGACGTTGAGGCTCG
+
FFFF:FFFFFFFFFFFFFFFFFFFFFFF,FFFFFFFFFFFFFFFFFFFF,FFFFFFFFFFFFFFFFFFFF,FFFFFFFFFFFFFFFF,FFFFFFFF,FFFF:FFFFFFF:FFFFFFFFF:FFFFFFF:,FFFF:FF,,FFFFFFFFFF:FFF,FFFFFFFF::FF:FFFFFFFFFFFFFFFFFF:F:F,:FFF:FF,,FFF:FFF,F:F:::F:F:,:FF:FFFFFFFFF:F,F,FFFFF,FFF::,:FFF
@A00769:42:HV3CFDRXX:1:2101:30707:8891 1:N:0:GAGGTTAGAC+GCAATACATT
GTGCCAGCCGCCGCGGTAATACGTATGTTCCAAGCGTTATCCGGATTTATTGGGCGTAAAGCGAGCGCAGACGGTTATTTAAGTCTGAAGTGAAAGCCCTCAGCTCAACTGAGGAATTGCTTTGGAAACTGGATGACTTGAGTGCAGTAGAGGAAAGTGGAACTCCATGTGTAGCGGTGAAATGCGTAGATATATGGAAGAACACCAGTGGCGAAGGCGGCTTTCTGGACTGTAACTGACGTTGAGGCTCG
+
FFFFFFFFFFFFFFFFFFFFFFFFFFFFFFF:FFFFFFFFFFFFFFFFFF:FFFFFFFFFFFFFFFFFFF:FFFF:FFFFFFFFF:FFFFFFFFFFFFFFFFFFFFFFFFFFFFF:FFFF::FFFFFFFFFFFFF:FFFFFFFFF,,,FFFFFF:FF:FF:FFFFFFFFFFFFFFFF:FFF:FFFF:FFFFFFFFFFFFFFFFFFFF:FFFFFF:FFFFFFFFFFFFFFFFFFFFFF:FFF,FFFF:F,F:
@A00769:42:HV3CFDRXX:1:2101:4444:8907 1:N:0:GAGGTTAGAC+GCAATACATT
GTGCCAGCCGCCGCGGTAATACGTAAGTTCCAAGCGTTATCCGGATTTATTGGGCGTAAAGCGAGCGCAGACGGTTATTTAAGTCTGAAGTGAAAGCCCTCAGCTCAACTGAGGAATTGCTTTGGAAACTGGATGACTTGAGTGCAGTAGAGGAAAGTGGAACTCCATGTGTAGCGGTGAAATGCGTAGATAAATGGAAGAACACCAGTGTCGAAGGCGGCTTTCTGGACTGTAACTGACGTTGAGGCTCG
+
,:,::FFFF,F:FF,,FF::FF:FF,FF:F:F,FF,FFF,,FF,FF:,FF:::,FF,F,F,F,FFFF:F:FFFFFFFF:FF:F,FFFFFF,,FFFFFFFFFFFF,FFF::FFF,FF:F:F:,F,FF:F,:FFFF,FFF:F,F:F::,F:FFF,F,FF,F:F:F,FFF:,FF::FFFF,FFFFF,FF,F:FF:,FF,FFF,F:FFF,:F:F,:FFFF,F,,:F,F:::,FFFFFF,FF,:,,F,F:F:FFF,
@A00769:42:HV3CFDRXX:1:2101:2835:9001 1:N:0:GAGGTTAGAC+GCAATACATT
GTGTCAGCAGCCGCGGTAATACGTATGTTCCAAGCGTTATCCGGATTTATTGGGCGTAAAGCGAGCGCAGACGGTTATTTAAGTCTGAAGTGAAAGCCCTCAGCTCAACTGAGGAATTGCTTTGGAAACTGGATGACTTGAGTGCAGTAGAGGAAAGTGGAACTCCATGTGTAGCGGTGAAATGCGTAGATATATGGAAGAACACCAGTGGCGAAGGCGGCTTTCTGGACTGTAACTGACGTTGAGGCTCG
+
FFFFFFFFFFFFFFFFFFFFFFFFFFFFFFFFFFFFFF,:FFFFFF:FFFFFFFFFFFFFFFFFFFFFFFFFFFFF:FFFFFFFFFFFFFFFFFFFFFFFFFF:FFFFFFFFFFF,F:F:FFFFFFFF::F:FFFFFFFFFFFFF:FF,FFFFFFF:FF:FFFFFFF:FFFFFFFFFFF,,FF,FFF:F:FF:FF,FFFFFFFFFFFF:FFFFF:FFF:FFFFFFF:FFFF:FFF:FFFF,FF:F:FFFF,
@A00769:42:HV3CFDRXX:1:2101:7826:9001 1:N:0:GAGGTTAGAC+GCAATACATT
GTGCCAGCAGCCGCGGTAATACGTATGTTCCAAGCGTTATCCGGATTTATTGGGCGTAAAGCGAGCGCAGACGGTTATTTAAGTCTGAAGTGAAAGCCCTCAGCTCAACTGAGGAATTGCTTTGGAAACTGGATGACTTGAGTGCAGTAGAGGAAAGTGGAACTCCATGTGTAGCGGTGAAATGCGTAGATATATGGAGGAACACCAGTGGCGAAGGCGGCTCTCTGGTCTGTAACTGACGCTGAGGCTCG
+
FFFFFFFFFFFFFFFFFFFFFFFFFFFFFFFFFFFFFF:FFFFFFFFFFFFFFFFFFFFFFFFFFFFFFFF:FFFFFFFFFFFFFFF:FFFFFFFFFFFFFFFFFFFFFFFFFFFFFFFF:FFFFFFFFFFFFFF:FFFFFFFFFFFFFFFFFF:FFFFFFFFFFFFFFFFFFFFFFFFFFFFFFFFFF,FFFFFFFFFFFFFFFFFFFFFFFFFFFFFFFFFFFFFFFFFFFFFFFFFFFFFFFF,FFF,
@A00769:42:HV3CFDRXX:1:2101:20781:9017 1:N:0:GAGGTTAGAC+GCAATACATT
GTGCCAGCCGCCGCGGTAATACGTAGGTGGCAAGCGTTGTCCGGATTTATTGGGCGTAAAGCGAGCGCAGGCGGTTTCTTAAGTCTGATGTGAAAGCCCCCGGCTCAACCGGGGAGGGTCATTGGAAACTGGGAGACTTGAGTGCAGAAGAGGAGAGTGGAATTCCATGTGTAGCGGTGAAATGCGTAGATATATGGAGGAACACCAGTGGCGAAGGCGGCTCTCTGGTCTGTAACTGACGCTGAGGCTCG
+
FFFFFFFFFFFFFFFFFFFFFFFFFFFFFFFFFFFFFFFFFFFFFFFFFFFFFFFFFFFFFFFFFFFF:FF:FFF:FFFFFFFFFFF,FFFFFFFFFFFFFFFFFFFFFFFFFFFFFFFFFFFFFFFFFFFFFF:FFFFFFFFFF:FFFFFFFFFFFFFFFFFFFFFFFFFFFFFFFFFFFFFFFFFFFFFFFFFFFFFFFF:FFFFFF::FFFFF,FFFFFFFFFFFFFF:FFFFFF:F,FF:FF,F:F,
@A00769:42:HV3CFDRXX:1:2101:23294:9017 1:N:0:GATGTTAGAC+GCAATACCTT
GTGCCAGCAGCCGCGGTAATACGTATGTTCCGAGCGTTATCCGGATTTATTGGGCGTAAAGCGAGCGCAGACGGTTATTTAAGTCTGAAGTGAAAGCCCTCAGCTCAACGGTGGAATTGCGTTGGACACTGGATGACTTGAGTGCAGTAGGGGAGAGTGGAACTCCAGGTGTGGCGGTGAAATGCGTAGAGATTTGGAGGAAGACCTGTGGCGTGGGCGGGTTTCTGGGCTGGTACTGTCGGGGTGGGTCG
+
FFFFFFFF,FFFFFFFFFF:FFFFF,F,F,F,FFFF:FFFFFFF:,,FFFFFFFFFFF,FFFFFFFFFFF,FFFFFF,FFFFFFFFF,:FFFF,FFFFF:,,FF:FFFF,F,FFF:,,F,,FF,F,:,,:FF,FF,,FFFFFFF,,F,,::FF,,,:,FF,,,:,,:,FF:F,FFFFFFF,,,F,FF,F:,::,FFF,,F,,,::,,,:FF,F,,FF,FF,,,:,,FF,,F,,,,FF,,,F,,:,:F,:,F
@A00769:42:HV3CFDRXX:1:2101:27218:9017 1:N:0:GAGGTTAGAC+GCAATACATT
GTGTCAGCAGCCGCGGTAATTAGAAACCCCTGTAGTCCCTTCTCTTATACACATCTCCGAGCCCACGAGACGAGGTTAGACATCGCGTATGCAGTATTCTGCTTGTAAAGTGGGGGGGGGGGGGGGGGGGGGGGGGGGGGGGGGGGGGGGGGGGGGGGGGGGGGGGGGGGGGGGGGGGGGGGGGGGGGGGGGGGGGGGGGGGGGGGGGGGGGGGGGGGGGGGGGGGGGGGGGGGGGGGGGGGGGGGGGGGG
+
,::F,FF,F:FF,,:FFFF,FF:FFFF:,FF:FFFFFFF:,:FFFFFFF,F:F:FF:FFFFF::FF,F:F:FF:,F:F,FFFFF,,:,F::,,F,,:F,F:,,F,,,,,,,,,:FF::,FF,FFFFFFFFF,,:FF,:F,F:FFFFFF:F:F,FF:FF,FFF:FFFF:F::FFFFFF:FFF,FF:FFFFF:FFFFFFF:FFFFFFFFF,:FFFF:FFFFFFFFFFF::F,FFFFFFFFFFFFFFFFF:F,F
@A00769:42:HV3CFDRXX:1:2101:2853:9064 1:N:0:GAGGTTAGAC+GCAATACATT
GTGTCAGCAGCCGCGGTAATACGTATGTTCCAAGCGTTATCCGGATTTATTGGGCGTAAAGCGAGCGCAGACGGTTATTTAAGTCTGAAGTGAAAGCCCTAAGCTCAACTGAGGAATTGCTTTGGAAACTGGATGACTTGAGTGCAGTAGAGGAAAGTGGAAATCCATGTGTATCGGTGAAATGCGTAGATATATGGAAGAACACCAGTGGCGAAGGCGGCTTTCTGGACTGTAACTGACGATGAGGCTCG
+
F:FFFFF:F:FFF,FFFFFFFFFFFFFFF:,,F:F,F::F,FF:FF:,F::F,FFFFF:FFFFFFFFFFF,,FF:FFFFFFF:FFFFFF:F,FFFFF:F,,F:,FFF::,,F:FFFFFF:F:FFFFFFF,,FFFF:FF:FFFF,,FFFFFF::FFF::::FF,FF:FF,,F,F,F,F:FF:FFFFFFFFFF,FFF,:FFFFFFF,F:,::,FFFF,,,::,FFFFF,FFFF,F:F,:FFF:,F,F,,:F,:
@A00769:42:HV3CFDRXX:1:2101:11912:9157 1:N:0:GAGGTTAGAC+GCAATACATT
GTGCCAGCCGCCGCGGTAATACGTAGGTGGCAAGCGTTGTCCGGATTTATTGGGCGTAAAGCGAGCGCAGGCGGTTTCTTAAGTCTGATGTGAAAGCCCCCGGCTCAACCGGGGAGGGTCATTGGAAACTGGGAGCCTTGAGTGCAGAAGAGGAGAGTGGAATTCCATGTGTAGCGGTGAAATGCGTAGATATCTGGAGGAACACCAGTGGCGAAGGCGGCTCTCTGGTCTGTAACTGACGCTGAGGCTCG
+
FFF,FFFFFFFFFFFFFFFFFFF:FFFF,,::FFFF:FFFFFFFFFFF::FFFF,FFFFFF,FFFFF,:FFFFFFFF,FFFFFFFFF,FFFFFFFF,,::FFF:FF,F::FF,FF,F,FF:,FFFF,FFFFFFFF,,,FFFFF,FFFFFFFFFF,,F,FFFFFFF,F:FFFFFFFFFFF:FFFFFFFFF:FFFF:FFF:FFFFF:FFFFFFFF:FFFF,FFF:,FFFFF:FFFF,FF:,F,FF:FFFFFFF
@A00769:42:HV3CFDRXX:1:2101:30852:9173 1:N:0:GAGGTTAGAC+GCAATACATT
GTGTCAGCCGCCGCGGTAATACGTATGTTCCAAGCGTTATCCGGATTTATTGGGCGTAAAGCGAGCGCAGACGGTTATTTAAGTCTGAAGTGAAAGCCCTCAGCTCAACTGAGGAATTGCTTTGGAAACTGGATGACTTGAGTGCAGTAGAGGAAAGTGGAACTCCATGTGTAGCGGTGAAATGCGTAGATATATGGAAGAACACCAGTGGCGAAGGCGGCTTTCTGGACTGTAACTGACGTTGAGGCTCG
+
FFF:FFFFFFFFFFFFFFFFFFFFFFFFFFFFFFFFFFFFFFFFF,FFFFFFFFFFFFFFFFFFFFFFFFFFFF:FFFFFFFFFFFF:FFFFFFFFFFFFFFFFFFFFFFFFFFFF:FFF:F:FFFFFFFFFFFF,FF:FFFFFFFFFFFFFFF,FFFFFFFFFFFFF,::FFFFFFFFFFFFFFF:FFFFFFFFF:FFFFF:FFFFFFFFF:F,FFFF,FF:F:FFFFFF::FFFFFFFFFFFFF,FFFF
@A00769:42:HV3CFDRXX:1:2101:25328:9220 1:N:0:GAGGTTAGAC+GCAATACATT
GTGCCAGCCGCCGCGGTAATACGTATGTTCCAAGCGTTATCCGGATTTATTGGGCGTAAAGCGAGCGCAGACGGTTATTTAAGTCTGAAGTGAAAGCCCTCAGCTCAACTGAGGAATTGCTTTGGAAACTGGATGACTTGAGTGCAGTAGAGGAAAGTGGAACTCCATGTGTAGCGGTGAAATGCGTAGATATATGGAAGAACACCAGTGGCGAAGGCGGCTTTCTGGACTGTAACTGACGTTGAGGCTCG
+
:FFF:FFFFFFFFFF::,FFFFF:FFFFFFF:F:FFFFFFFFFFFF:FF:::FFFFFFFF:F:FFFFFFFFFFFFFFFFFFF,F:,FFFFFFFF:FFFFFF:FF,FF:FFFFFF:,F:F:F:F::FFF:F:FFF,F::FFFFFF,FFFFFF:FFFFFFF:FF:FFFFF:FFFFF:FFF:FFFF:FF:FF::FFFFFFFFFFFFFFFF:FFFF:FFFFFFFFFFFFF,FFFFFFF:FF,F:FFF,F:FFFF:
@A00769:42:HV3CFDRXX:1:2101:11134:9251 1:N:0:GAGGTTAGAC+GCAATACATT
GTGCCAGCCGCCGCGGTAATACGTATGTTCCAAGCGTTATCCGGATTTATTGGGCGTAAAGCGAGCGCAGACGGTTATTTAAGTCTGAAGTGAAAGCCCTCAGCTCAACTGAGGAATTGCTTTGGAAACTGGATGACTTGAGTGCAGTAGAGGAAAGTGGAACTCCATGTGTAGCGGTGAAATGCGTAGATATATGGAGGAACACCAGTGGCGAAGGCGGCTCTCTGGTCTGTAACTGACGCTGAGGCTCG
+
FFFFFFFFFFFFFFFFFFFFF:FFFFFFFFFFF:FFFF:FFFFFFFFFFFFFFFFFFFFFFFFFFFFFFFFFFFFFFFFFFFFFFFFFFF:FFFFFFFFFFFFFF:FFFFF:FFFFFFFFFFFF,FFFFFFFFFFF:FFFFFF:FFFFFFFFFFFFFFFFFFFFFFFFFFFFFFFFFFFFF:FFFFFFFFFFFFFF,FFFFF,FFFFFFFFFFFF,FFFFFF:FFFFFFFF,F,FFFF:F,FFFFFFFFFF
@A00769:42:HV3CFDRXX:1:2101:12807:9267 1:N:0:GAGGTTAGAC+GCAATACATT
GTGTCAGCAGCCGCGGTAATACGTAGGTGGCAAGCGTTGTCCGGATTTATTGGGCGTAAAGCGAGCGCAGGCGGTTTCTTAAGTCTGATGTGAAAGCCCCCGGCTCAACCGGGGAGGGTCATTGGAAACTGGGAGACTTGAGTGCCGAAGAGGAGAGTGGAATTCCATGTGTAGCGGTGAAATGCGTAGATATATGGAAGAAAACCAGTGGCGAAGGCGGCTTTCTGGAATGTAACTGACGATGAGGCTCG
+
FFFFFFFFFFFFFFFFFFFFFFFFFFF:FFFFFFFFFFFFFFFFFFFFF,FFFFFFFFFFFFFFFFFFFFFFFFFFF:F:FFF:FF:FFFFFFFFFFFFFFFFFFFFFFFFFFF,F:F:FFFF::F:F,FF,FFF,FFFFFFF:,,F:,:FFFFF:,FFFFFFFFF:FFF:FFFF,FFFFFFFFFFFFFFFF:F,F,:FFFF,FFFF,:F:FFFFF,:,FFF,FFFF:,,,F,F,:F:FF,,F,F,,FFF,
@A00769:42:HV3CFDRXX:1:2101:28519:9267 1:N:0:GAGGTTAGAC+GCAATACATT
GTGTCAGCAGCCGCGGTAATACGTAGGTGGCAAGCGTTGTCCGGATTTATTGGGCGTAAAGCGAGCGCAGGCGGTTTCTTAAGTCTGATGTGAAAGCCCCCGGCTCAACCGGGGAGGGTCATTGGAAACTGGGAGACTTGAGTGCAGAAGAGGAGAGTGGAATTCCATGTGTAGCGGTGAAATGCGTAGATATATGGAGGAACACCAGTGGCGAAGGCGGCTCTCTGGTCTGTAACTGACGCTGAGGCTCG
+
FFFFFFFFFFFFFFFFFF:FFFFFFFFFFFF:FFFFFFFFF:FFF,:FFFFFFFFFFFFFFFFFFFFFFFFFFFFFFFFFFFFFFFFF:FFFFFFFFFFFFFFFFFF,FFFFFFFFFF:FF:FFFFF,F,FFFFFFFFFFFFFFFFF:FFFFFFFFFFFFFFFFFFFFF:F:FFFFFFFFFFFFFFFFFF,FFF:FFFFFF:FFFFFFFFFFFFFFFFFFFF:F:FFF:FFFF,FFFFFFFFFFFFFFFFF
@A00769:42:HV3CFDRXX:1:2101:31819:9283 1:N:0:GAGGTTAGAC+GCAATACATT
GTGCCAGCAGCCGCGGTAATACGTAGGTGGCAAGCGTTGTCCGGAATTATTGGGCGTAAAGAGCGCGCAGGTGGTTAATTAAGTCTGATGTGAAAGCCCACGGCTTAACCGTGGAGGGTCATTGGAAACTGGTTGACTTGAGTGCAGAAGAGGGAAGTGGAATTCCATGTGTAGCGGTGAAATGCGTAGAGATATGGAGGAACACCAGTGGCGAAGGCGGCTTCCTGGTCTGCAACTGACACTGAGGCGCG
+
F:FFF:FFFFFFFFFFF,,FFFF:FFFFFFFF,FFFF,F,FFFFF,F:F,:FFFFFF:,FF:FFFFFFFFFFFF:FF,FFFFF:FFFFFF,FFFFFFFFFFFFFFFFFFFFFFFFFFFFF,F:FFFFF:FFFF,FFF,FFFFFFFFFFFFFFFFF,FFFFF:FFFFFFFFFFFFFFFFFFFFFFFF,FFFFFF,FFF:FFF,FFF:F:FFFF:FFFFFFFFFFFFFFFF:FFFFFFFFFFFFF:FFFF:FF
@A00769:42:HV3CFDRXX:1:2101:12816:9314 1:N:0:GAGGTTAGAC+GCAATACATT
GTGTCAGCCGCCGCGGTAATACGTAGGTGGCAAGCGTTGCCCGGATTTATTGGGCGTAAAGCGAGCGCAGGCGGCTTCTTAAGTCTGATGTGAAAGCCCCCGGCTCAACCGGGGAGGGTCAGTGGAGACTGGGAGACTTGAGTGCAGAAGAGGAGAGTGGAATTCCATGTGTAGCGGTGAAATGCGTCGATATATGGAGGAACACCAGTGGCGAAGGCGGCTCTCAGGTCTGGAACTGACGCTGAGGCTCG
+
F:FF::FFFFFFFFFFFFFFFFFFFFFFFFF,FFFFFF:FFFFFFFFFFFFFFFFFFFFFFFFFFFFFFFFF:FF:FFFFFFFFF:FF,FFFF:,FFFFFFF:,FFF,FFF,FFFFFF:FF:FFFFFF,FFFFFFFFF:FFFFF:,FFFFFFFFF:::FFFFFF:F:,F:F,FFFFF,FF:,FF,:,:FF,,,FFFF,FF:FF,FF:F,FFFFF:FFFFFFFF,FFFF,FFF,F,FFF:::,FFFFF,FF:
@A00769:42:HV3CFDRXX:1:2101:17445:9439 1:N:0:GAGGTTAGAC+GCAATACATT
GTGTCAGCAGCCGCGGTAATTAGAAACCCCGGTAGTCC
+
FFFFFFFFFFFFFFFFFFF:FFFFFFFFFFF:FFFFF,
@A00769:42:HV3CFDRXX:1:2101:12834:9502 1:N:0:GAGGTTAGAC+GCAATACATT
GTGTCAGCAGCCGCGGTAATACGTATGTTCCAAGCGTTATCCGGATTTATTGGGCGTAAAGCGAGCGCAGACGGTTATTTAAGTCTGAAGTGAAAGCCCTCAGCTCAACTGAGGACTTGCTTTGGAAACTGGATGACTTGAGTGCAGTAGAGGAAAGTGGAACTCCATGTGTAGCGGTGAAATGCGTAGATATATGGAGGAACACCAGTGGCGAAGGCGGCTCTCTGGTCTGTAACTGACGCTGAGGCTCG
+
FFF:FFFFFFFFFFFFFFF:FFF,FFFFFFFFFFFF:FFF::F:F:F,FF,F:FFFFFFFFFFFFFFFFFF:FFFF:FFFFFFFF,F:FFFFFFFF:F:FFFFFFFFF,,FFFFF,FFF:FFFFFFFF:FFFFFFFFF:FFFFFFFFFFFFFFFFF,FFF:F:FFFFF:FFFF,FFFFFFFFFFFFFFFF:FFFFFFF:,FFFF:FFFF:FFFFFF:FFFFFFFFFFFFFF,F,FFF:FFF,FFF::FFF,
@A00769:42:HV3CFDRXX:1:2101:27453:9518 1:N:0:GAGGTTAGAC+GCAATACATT
GTGTCAGCAGCCGCGGTAATACGTATGTTCCAAGCGTTATCCGGATTTATTGGGCGTAAAGCGAGCGCAGACGGTTATTTAAGTCTGAAGTGAAAGCCCTCAGCTCAACTGAGGAATTGCTTTGGAAACTGGATGACTTGAGTGCAGTAGAGGAAAGTGGAACTCCATGTGTAGCGGTGAAATGCGTAGATATATGGAAGAACACCAGTGGCGAAGGCGGCTTTCTGGACTGTAACTGACGCTGAGGCTCG
+
FFFFF:F:FFFFFFFFFFFFFFFFFFFFFFFFFFFFFFF:FFFFF:F:FFFFFFFFFFFFFFFFFFFFFFFFFFFFFFFFFFFFFFFFFFFFF:FFFFFFFFFFFFFFFFFFFF,,FFFFFFFFF:FFFFFFFFFF:FFFFFFFFFFFFFFFFFFFF:FFF,FFFFFFFFFFFF:FFFF:FFFF:FFFFFFFFFFFFFFFFFFFFFF:FFF:FFFF:FFFFF,FFFF,F,FFF:F,F:F,FFF:FF,FFF,
@A00769:42:HV3CFDRXX:1:2101:29062:9518 1:N:0:GAGGTTAGAC+GCAATACATT
GTGCCAGCCGCCGCGGTAATACGTATGTTCCAAGCGTTATCCGGATTTATTGGGCGTAAAGCGAGCGCAGACGGTTATTTAAGTCTGAAGTGAAAGCCCTCAGCTCAACTGAGGAATTGCTTTGGAAACTGGATGACTTGAGTGCAGTAGAGGAAAGTGGAACTCCATGTGTAGCGGTGAAATGCGTAGATATATGGAAGAACACCAGTGGCGAAGGCGGCTTTCTGGACTGTAACTGACGTTGAGGCTCG
+
FFFFFFFFFFFFFFFFFFFFFFFFFFFFFFFFFFFFF:,,FFFFF:,FF:FFFFFFFFFFFFFFFFFFFF,FFFF:FFFFFFFFFFFFFFFFFFFFFFFFFFFFFFFFFFFFFFFFFFFF:FFFFFFFFFFFFFFFFFFFFFFFF:F:,FFFFF:FFFFFFFFFFFFFFFFFFFFFFFFFFFFFFFFFFF:FFFFFFFFFFFFFFFFFFF:FFFFFFF:FFF:FFFF:FFF:FFFFFFFF,:FFFF,FFF:
@A00769:42:HV3CFDRXX:1:2101:26359:9533 1:N:0:GAGGTTAGAC+GCAATACATT
GTGCCAGCAGCCGCGGTAATACGTAGGTGGCAAGCGTTGTCCGGATTTATTGGGCGTAAAGCGAGCGCAGGCGGTTTCTTAAGTCTGATGTGAAAGCCCCCGGCTCAACCGTGGAGGGTCATTGGAAACTGGGAGACTTGAGTGCAGAAGAGGAGAGTGGAATTCCATGTGTAGCGGTGAAATGCGTAGATATATGGAGGAACACCAGTGGCGAAGGCGGCTCTCTGGTCTGTAACTGACGCTGAGTCTCG
+
FF,F,F:FFFFFFF,:FFFFFF,FF:,F,,:FF:F:,,:FF,FF,,FFFF::F,F::FFF,FFFF::F:::,:,FFFFF,,F,,F::FF:F,F:,F:,F:,,:F:,FFF,:,FFFFFF,:F,::FF,FF,,,:FF::,,,FF,:,F:F,,:,:F,F,,,:FF,F,,F,,,,:FFF::::FFF,,,:,F,:,:F:FF:F,F:F,FFFF,:,FF,FFF,F,FFFFF:F:F,FF:FFFF:FFF,FFFFF,FFF,
@A00769:42:HV3CFDRXX:1:2101:18340:9549 1:N:0:GAGGTTAGAC+GCAATACATT
TTGCCAGCAGCCGCGGTAATACGTAGGTGGCAAGCGTTGTCCGGATTTATTGGGCGTAAAGCGAGCGCAGGCGGTTTCTTAAGTCTGATGTGAAAGCCCCCGGCTCAACCGGGGAGGGTCATTGGAAACTGGGAGACTTGAGTGCAGAAGAGGAGAGTGGAATTCCATGTGTAGCGGTGAAATGCGTAGATATATGGAGGAACACCAGTGGCGAAGGGGGCTCTCTGGTCGGTAACTGACGCTGAGGCGCG
+
FFF,FFFF,FFFFFFFFFFFFFFFFFFFFFFFFFFFFFF:,FFFF:F:::FFFFFFFFFFFFF:FFF,FFFFFF,FF:FFFFFF:FFFFFFF:FFFFFFF,F:FFFFFFFF:FFFFF,FF,F::FF:F,FF,FFFFFFF:FF,::FFF:FFFFF:FFFFFFFF,FF::FFFFFF,F,FF,F:FF:FFFFFFFF,FF:F:F:,::F:FFFFFFFF:FF,F:,F:FFFFFF,,FF,,F::F:FFFFFF:,,F,
@A00769:42:HV3CFDRXX:1:2101:24071:9549 1:N:0:GAGGTTAGAC+GCAATACATT
GTGTCAGCCGCCGCGGTAATACGTATGTTCCAAGCGTTCTCCGGATTTATTGGGCGTAAAGCGAGCGCAGACGGTTATTTAAGTCTGAAGTGAAAGCCCTCAGCTCAACTGAGGAATTGCTTTGGAAACTGGATGACTTGAGTGCAGTAGAGGAAAGTGGAACTCCATGTGTAGCGGTGAAATGCGTAGATATATGGAAGAACACCAGTGGCGAAGGCGGCTTTCTGGACTGAAACTGACGTTGAGGCTCG
+
FFFFFFFFFFFFFFFFFFFFFFFFFFFFFFF:FFFFFF,FF:FFFFFFFFFFFFFFFFFFFFFFFFFFFFF:FFF:FFFFFFFFFFFFFFFFFFFFFFFFFFFFFFF,FFF:FFFFFFFFF:FFFFFFFFFFFFFFFFFFFFFFFFFFFFFFFFFFFF:FFFFFFFF:FFFFFFFFFFFF::FFFFFFFFFF:FFFF:FFFFFFFFFFF::FFFFFFFFFFFFFFFF:FFFFFFFFFFFFFFFFFF:FFF,
@A00769:42:HV3CFDRXX:1:2101:5710:9596 1:N:0:GAGGTTAGAC+GCAATACATT
GTGTCAGCAGCCGCGGTAATACGTATGTTCCAAGCGTTATCCGGATTTATTGGGCGTAAAGCGAGCGCAGACGGTTATTTAAGTCTGAAGTGAAAGCCCTCAGCTCAACTGAGGACTTGCTGTGGAAACTGGATGACTTGAGTGCAGTAGAGGAAAGTGGAACTCCATGTGTAGCGGTGAAATGCGTAGATATATGGGAGAACACCAGTGGCGTAGGCGGCTTTCTGGACTGTAACTGACGTTGAGGCTCG
+
F:F:FFFFFFFFF:FFF:F,FFFFFFFF:FFFFFFFF:FFFFFFFF,FFFFFFFFF:FFFFFFFFFFF:::FFFFFFFF:FFFFF:FFFFFFF::FFFFFF,F,FFF:::F,FFFF,FFFF,FFFF:FFFFF,:F:FFFFFFFF:FFFFFFFFF,FFFFFFF,FFFFF:FFFFFF:F,FF::FFFF,,FF,,,F:FFFFFFFFFFFFF,FFF:,FFFFFFFF:FFFFF,FFFFF,:FF:FFFFFF:::F:F
@A00769:42:HV3CFDRXX:1:2101:29975:9596 1:N:0:GAGGTTAGAC+GCAATACATT
GTGCCAGCAGCCGCGGTAATACGTAGGTCCCGAGCGTTGTCCGGATTTATTGGGCGTAAAGCGAGAGCAGGCGGTTTCTTAAGTCTGATGTGAAAGCCCCCGGCTCAACCGCGGAGGGTCATTGGAAACTGGGAGACTTGAGTGCAGAAGAGGAGAGTGGAATTCCATGTGTAGCGGTGAAATGCGTAGATATATGGAGGAACACCAGTGGCGAAGGCGGCTCTCTGGTCTGTAACTGACGCTGAGGCTCG
+
FFFFFFFFFFFFFFFFF:FFFFFFF:F:,FF,FFFFFF:FFFFFFFFFF:FFFF,FFFFFF,FFF,F,FFF,FFF,FF,,FFFFFFF:,FFFFFFFFFF,FFFFFFFFFF:,FF,,:FFF,FF,FFFFFFF,F,:F:F:FFFFFFFF,FFFFFF:FFFFFFFFFF:F,FFFFFFFFFFFFFFFFFFFFFFFFFFFFFFFFFFFFFF,FFFFF:FFFFFFFFF::::FFFFFFF,:FFFFF,F:FFF,F:F,
@A00769:42:HV3CFDRXX:1:2101:22218:9659 1:N:0:GAGGTTAGAC+GCAATACATT
GTGTCAGCAGCCGCGGTAATACGTATGTTCCAAGCGTTATCCGGATTTATTGGGCGTAAAGCGAGCGCAGACGGTTATTTAAGTCTGAAGTGAAAGCCCTCAGCTCAACTGAGGAATTGCTTTGGAAACTGGATGACTTGAGTGCAGTAGAGGAAAGTGGAACTCCATGTGTAGCGGTGAAATGCGTAGATATATGGAGGAACACCAGTGGCGAAGGCGACTCTCTGGTCTGTAACTGACGCTGAGGCTCG
+
FFFFFFFFFFFFF:FFFFFFFFFFFFF:FFF:FFFFFFF:::FFFF,FFFFFFFFFFFFFFF:FFFFFFFFFFFF:FFF:FFFFFFFFFFFF:FFFF:FFFFFF,FFF:F::FF:FFFFFFFFFFF,F:FFFFFFFFFFFFFFFFFF:F:FFFFFFFF:FFFFF:FFFFFFF,FFFF:F,:F:FFFFFF,FF:FFFFF:FFFF:FFFFF:,FFFFFFF:F,FFFFFFFFFF:FFFFFFFF:F:,FF:FFF,
@A00769:42:HV3CFDRXX:1:2101:22544:9690 1:N:0:GAGGTTAGAC+GCAATACATT
GTGTCAGCCGCCGCGGTAATACGTAGGTGGCAAGCGTTGTCCGGATTTATTGGGCGTAAAGCGAGCGCAGGCGGTTTCTTAAGTCTGATGTGAAAGCCCCCGGCTCAACCGGGGAGGGTCATTGGAAACTGGGAGACTTGAGTGCAGAAGAGGAGAGTGGAATTCCATGTGTAGCGGTGAAATGCGTAGATATATGGAGGAACACCAGTGGCGAAGGCGGCTCTCTGGTCTGTAACTGACGCTGAGGATCG
+
FFFFFFFFFFFFFFFFFFF,FFFFFFFFFFFFFFF:FFFF:,FFFF:F:FFFFFFFFFFFFFF:FFFF,F:FFFFFFF:FFFFFFFF::FFFFFFF:FFFFFFF:FF:::FFFF,FFF::FF,FF,F,F,FFF,:FFFFF,F:FF,FF:FFF:FFFFFFFF:FFFFF,FFFFFFFFFFFF::FFF:FFFFFF,FF:FFFFFFFFF,F,FF,FFFFFFFFF,FFFFF::::FFFFF,F,FFFFF,FF,,FF,
@A00769:42:HV3CFDRXX:1:2101:16007:9706 1:N:0:GAGGTTAGAC+GCAATACATT
GTGTCAGCAGCCGCGGTAATACGTATGTTCCAAGCGTTATCCGGATTTATTGGGCGTAAAGCGAGCGCAGACGGTTATTTAAGTCTGAAGTGAAAGCCCTCAGCTCAACTGAGGAATTGCTTTGTAAACTGGATGACTTGAGTGCAGTAGAGGAAAGTGGAACTCCATGTGTAGCGGTGAAATGCGTAGATATATGGAAGAACACCAGTGGCGAAGGCGGCTTTCTGGACTGTAACTGACGTTGAGGCT
+
,FFFF::FFFFFFFFFFFFFFFFFFF::FFFFFFFFFFFFFFFF:FFFF,,FFFFF,F,FFFFFF,FFFFF:FFFFFF,FFFFFFFF,FF:FFFF,F:FFF:FFFFF:F,,FF,FF::FFFFFF,FFFFFFFFFFFFFFFFFFFFFF,FFFFFF:FFF,FFF,FFFFFFFFFFFFFFFFFF,FFFF:FFFF,FFF:F:,,:FF,:FFF:,F,FFFF,FF:FF:FFF:FFF:FFFFFF,FFF,::F::FF
@A00769:42:HV3CFDRXX:1:2101:32009:9768 1:N:0:GAGGTTAGAC+GCAATACATT
GTGTCAGCCGCCGCGGTAATACGTAGGTGGCAAGCGTTGTCCGGATTTATTGGGCGTAAAGCGAGCGCAGGCGGTTTCTTAAGTCTGATGTGAAAGCCCCCGGCTCAACCGGGGAGGGTCATTGGAAACTGGGAGACTTGAGTGCAGAAGAGGAGAGTGGAATTCCATGTGTAGCGGTGAAATGCGTAGATATATGGAGGAACACCAGTGGCGAAGGCGGCTCTCTGGTCTGTAACTGACGCTGAGGCTCG
+
F:FFFFFFFFFFFFFF,F:F:FFFFFFFFFFF:FFF,FFFFFFFF,,F,FFFFFFFF:FFFFFFFFFFFFFFFFFFFFFFFFF:FFFFFF,FFF:FFFFFFFFFFFFFFFFFFFF,FFFFFFFFFF:FF,FFFFFFF,FF:FFFFFFFFFFFFFFFFFFFFF,,FFFFFFFFFFFFFFF:FFFFFFF,FF:F,::FFFFFF,FFFFFF:FFF:,FFFFFFFFFFF,FFFF:FF,FFFFFFFFFF,:FFF:F
@A00769:42:HV3CFDRXX:1:2101:23068:9784 1:N:0:GAGGTTAGAC+GCAATACATT
GTGTCAGCAGCCGCGGTAATACGTATGTTCCAAGCGTTATCCGGATTTATTGGGCGTAAAGCGAGCGCAGACGGTTATTTAAGTCTGAAGTGAAAGCCCTCAGCTCAACTGAGGAATTGCTTTGGAAACTGGATGACTTGAGTGCAGTAGAGGAAAGTGGAACTCCATGTGTAGCGGTGAAATGCGTAGATATATGGAAGAACACCAGTGGCGAAGGCGGCTTTCTGGACTGTAACTGACGTTGAGGCTCG
+
FFFFFF:FFFFFFFFFF:FFFFFFFFFFFF,F:FFFF:FFFFFFFF,FF,FFFFFFFFFFFFFFFFFF:F,FFFFFFFFF:FFF:FFFFFFF:FFFFFFFFFFFFFFF:FFFFFFF,FFF:FFFF,FF:FFFFFFFFFF:FFFFFFFFFF:FFFFFFFFFFF:FFFFFFFFFFFFFFFFFFFFF,F,:,,FFFFFFFFFFFFFFFFFFFFFF:FFFFFFFFF:::FFFF:F:FFFFFFFFFFFF::FFFF:
@A00769:42:HV3CFDRXX:1:2101:15447:9799 1:N:0:GAGGTTAGAC+GCAATACATT
GTGCCAGCAGCCGCGGTAATACGTAGGTGGCAAGCGTTGTCCGGATTTATTGGGCGTAAAGCGAGCGCAGGCGGTTTCTTAAGTCTGATGTGAAAGCCCCCGGCTCAACCGGGGAGGGTCATTGGAAACTGGGAGACTTGAGTGCAGAAGAGGAGAGTGGAATTCCATGTGTAGCGGTGAAATGCGTAGATATATGGAGGAACACCAGTGGCGAAGGCGACTCTCTGGTCTGTAACTGACGCTGAGGCTCG
+
F:FFFFFFFFFFFFFFF:,F:FF:FFFFFFFFFFFFF:FFF:FFF,FF,FFFFFFFFFFFFFFFFFFFFFFFFFFFFFFFFFFFFFFFFF:FF,FFFFFFFFFFFF,FF:FFFFFFFFFFFF:FF,FFF:FFFFFFF:FFFFFFFFFFFFFFF:FFFFFFF:FFFFFFF:FFFF:FFFF:F:FFFFF,FFFFFFFFFFFF,:FFFFFFFFFFFFFFFFFF,FF:FFFFFFFFF:,FFFFFFFFFFF,FFFF
@A00769:42:HV3CFDRXX:1:2101:10384:9831 1:N:0:GAGGTTAGAC+GCAATACATT
GTGTCAGCAGCCGCGGTAATACGTAGGTGGCAAGCGTTGTCCGGATTTATTGGGCGTAAAGCGAGCGCAGGCGGTTTCTTAAGTCTGATGTGAAAGCCCCCGGCTCAACCGGGGAGGGTCATTGGAAACTGGGAGACTTGAGTGCAGAAGAGGAGAGTGGAATTCCATGTGTAGCGGTGACATGCGTAGATATATGGAGGAACACCAGTGGCGATGGCGGCTCCCTGGTCTGTAACTGACGCTGAGGCTCG
+
FFFFFFFFFFFFFFFFFF:FFFFFFFFFF:FFFFFFF,FFFFFFFFFFFFFFFFFFFFFFFFFFFFFF:FFFFFFFFFFF:FFFFFF:FFFFFF:FFFFFFFFFFFFFFFFFFFFFFFF:FFFFFFFFFFFFFFFFF:,FFFFFFFFFFFFFFFFFFFFFFFFFFFFFFFFFFFFFFFFF,FFF:F:FFFFF,FFFF:FFFFFFFFFFF:,FFF,F,::FF:FFFFFFFFFFFFFFFFFF::F:FF:FFF,
@A00769:42:HV3CFDRXX:1:2101:4444:9878 1:N:0:GAGGTTAGAC+GCAATACATT
GTGTCAGCAGCCGCGGTAATACGTATGTTCCAAGCGTTATCCGGATTTATTGGGCGTAAAGCGAGCGCAGACGGTTATTTAAGTCTGAAGTGAAAGCCCTCAGCTCAACTGAGGAATTGCTTTGGAAACTGGATGACTTGAGTGCAGTAGAGGAAAGTGGAACTCCATGTGTAGCGGTGAAATGCGTAGATATATGGAAGAACACCAGTGGCGAAGGCGGCTTTCTTGACTGTAACTGACGTTGAGGCTCG
+
FFFFFFFFFFFFFFFFFFFFFFFF,FFFF:FFFFFFFFFF:FFF,F,FFFFFFF:FFF:FFFF:FFFFFFFFFFF:FFFFFFFFFFFFFFFFFFF:FFFFF,FF,F:FFFFFF::FFFFFFFFF:FFFFFFFFFFFF:F,:FFFFFFFFFFF:FFFF:F,FFFFF,FFFFFFFFFFFF:FFFF:FF:FFFFF,FFFFFFFFFFFFFFFF::F,F,F,:FFFF:FFFFF,,FF,FF:F:FFFF:FFF,FF::
@A00769:42:HV3CFDRXX:1:2101:16523:9878 1:N:0:GAGGTTAGAC+GCAATACATT
GTGTCAGCAGCCGCGGTAATACGTAGGTGGCAAGCGTTGTCCGGATTTATTGGGCGTAAAGCGAGCGCAGGCGGTTTCTTAAGTCTGATGTGAAAGCCCCCGGCTCAACCGGGGAGGGTCATTGGAAACTGGGAGACTTGAGTGCAGAAGAGGAGAGTGGAATTCCATGTGTAGCGGTGAAATGCGTAGATATATGGAAGAACACCAGTGGCGAAGGCGGCTTTCTGGAGTGTAACTGACGTTGAGGCTCG
+
F:FFFFFFFFFFFFFFFF:FFFFF,FFFFFFFFFFFFFFFFFFFF:FFFFFFFFFFFFFFFFFF:FFFFFFFFFFFFFFFFFFFF:F,FFFFFFFFFFFFFFFFFF:FFFFFFFFFFFFF,FFFFFFF:FFF,FFFF:,FFFFFFFFF:FFF:::FFFFFFFFFFFF:FFFFFF:F:FFF,F:FFF,FF:F,F:FFF::FF:F,FFFFFFF::::F::FFF::,F:F::,FFFFFF,FF::F:F,F,F:FF
@A00769:42:HV3CFDRXX:1:2101:23149:9893 1:N:0:GAGGTTAGAC+GCAATACATT
GTGTCAGCAGCCGCGGTAATACGTATGTTCCAAGCGTTATCCGGATTTATTGGGCGTAAAGCGAGCGCAGACGGTTATTTAAGTCTGAAGTGAAAGCCCTCAGCTCAACTGAGGAATTGCTTTGGAAACTGGATGACATGAGTGCAGTAGAGGAAAGTGGAACTCCATGTGTAGCGGTGAAATGCGGAGATATATGGAAGAACAACAGTGGCGAAGGCGTCTTTATGGACTGTAACTGACGTTGAGGATCG
+
FFFFFFF:FFFFFFFFFFF:FFFFF,,:F:F,FF,FFFFF:F,,FFFFFFF:FF,,FFFFFFFFFF,:FFFFFFFFF,FFFFF,:,FFF,FFFF,:F:,FF:F,:,F:,:FF:::FF,FFF,,FFFF:FF,,F,:,F,F:FFFF,FFFF,F,:FFFF,,,FFF:,,FF:,::F,,,,F,FFFFF::,FF,F:FFFFF:FFFF,,,,F:F,::,,FF,FF,FF,,,F:F::FFF,F:F,,:,FFFFF,,FFF
@A00769:42:HV3CFDRXX:1:2101:31602:9909 1:N:0:GAGGTTAGAC+GCAATACATT
GTGCCAGCCGCCGCGGTAATACGTAGGTGGCAAGCGTTGTCCGGATTTATTGGGCGTAAAGCGAGCGCAGGCGGTTTCTTAAGTCTGATGTGAAAGCCCCCGGCTCAACCGGGGAGGGTCATTGGAAACTGGGAGACTTGAGTGCAGAAGAGGAGAGTGGAATTCCATGTGTAGCGGTGAAATGCGTAGATATATGGAGGAACACCAGTGGCGAAGGCGGCTCTCTGGTCTGTAACTGACGCTGAGGCTCG
+
FFFFF:FFFFFFFFFFFFFFFFFF:FFFFFFFFFFFFFFFFFFFF:F,FFFFFFFFFFFFFFFFFFFFFFFFFFFFFFFFFFFFFFFF:FFFFFFFFFFFFFFFFFF:FFFFFFFFFFFFF:FFFFF,F:FFFFFFFFFFFFFFFFFF:FFFF:FFFFFFF:FFFFF:FFFFFFFFFFFFFFFFFFFFFFFFFFFFFFF:FFFFFF,:FFFFFFFFFFFFFFFFFFFFFFFFF:FFFFFF:FFFFFFFFF:
@A00769:42:HV3CFDRXX:1:2101:2230:9956 1:N:0:GAGGTTAGAC+GCAATACATT
GTGCCAGCCGCCGCGGTAATACGTAGGTGGCAAGCGTTATCCGGATTTATTGGGCGTAAAGCGAGCGCAGACGGTTATTTAAGTCTGAAGTGAAAGCCCTCAGCTCAACTGAGGAATTGCTTTGGAAACTGGATGACTTGAGTGCAGTAGAGGAAAGTGGAACTCCATGTGTAGCGGTGAAATGCGTAGATATATGGAAGAACACCAGTGGCGAAGGCGGCTTTCTGGACTGTAACTGACGTTGAGGCTCG
+
FFFFFFFFFFFFFFFFFFFFFFFFFF:FFFFF:FFFFFFFFFFFFFFFFFFFFFFFFFFFFFFFFFFFFFFFFFFFFFF:FFFFFFFFFFFFFFF:FFFFFFFFFFFFFFFFFFFFFFFFFFFFF:,FFFFFFFFF:FFFFFF,FFFFF:F,FFFFFFFFFFFF:FFFFFFFFF:FFFFFFFFFF,:FF,FFFFFF:FFF:FFFFFFFF,FF:FFF,F:FFFFF:F,FFFFF:F:F:F:F,FFF:F,FFF,
@A00769:42:HV3CFDRXX:1:2101:4264:9972 1:N:0:GAGGTTAGAC+GCAATACATT
GTGTCAGCAGCCGCGGTAACACATTAGAAACCCCAGTAGTCC
+
FFFFFF:F:FFFFFFFFFFFFFFFFFFFFFFFFFFFFFFFFF
@A00769:42:HV3CFDRXX:1:2101:13051:10003 1:N:0:GAGGTTAGAC+GCAATACATT
GTGTCAGCCGCCGCGGTAATACGTAGGTGGCAAGCGTTGTCCGGATTTATTGGGCGTAAAGCGAGCGCAGGCGGTTTCTTAAGTCTGATGTGAAAGCCCCCGGCTCAACCGGGGAGGGTCATTGGAAACTGGGAGACTTGAGTGCAGAAGAGGAGAGTGGAATTCCATGTGTAGCGGTGAAATGCGTAGATATATGGAGGAACACCAGTGGCGAAGGCGGCTCTCTGGTCTGTAACTGACTCTGAGGCTCG
+
F::FFF,FFFFFFFFFFFFF:FFFFFFFFFF:FFFFF,FFFFFFFF:FFFFFFFFFFFFFFFFF,FFFFFFFFFFFFFFFFFFF:FFF:FFF:FFFF:FFFFFFFFFFFFFFFFFFFFF::FFFFF:FF:FFFFFF::::FFFFFFFFFFFFF:FFFFF:FFFF:FFFFFFFFFFFFFF:FFFFFFFFFFFFF:FFF,FFFFFFFFFFFFFFFFFF:FFF:FFFFF:FFFFFFF:FFFFF,FFFFFFFFFF
@A00769:42:HV3CFDRXX:1:2101:18168:10003 1:N:0:GAGGTTAGAC+GCAATACATT
GTGACAGCAGCCGCGGTAATACGTAGGTGGCAAGCGTTGTCCGGATTTATTGGGCGTAAAGCGAGCGCAGACGGTTATTTAAGTCTGAAGTGAAAGCCCTCAGCTCAACTGAGGAATTGCTTTGGAAACTGGATGACTAGAGTGCAGTAGAGGAAAGTGGAACTCCATGTGTAGCGGTGAAATGCGTAGATATATGGAAGAACACCAGTGGCGAAGGCGGCTTACTGGACTGTAACTGACGGTGAGGCTCG
+
FFF,FFFFFFFFFFFFFFFFFF,:FFFF:FFFFFFF::,:,FFFFF,FF:FFFFFFFFFFFFF,FFF:FFFFFFF,F,FFFFFFFFFF:FFFFFF:FFFFFFFFF,FFF,,:FFFFF::F::F,FF:FFFFFFFFF:F,FFFF,FFFFFFFFFFF,F,FF,F:FFF,F:FFFFFFFFFFFFFFF:::FFFFFF,F:FF:FFF:FFF,,FFFFF,FF,F,,F,:,:,:F,FF,FF,FFFFF:,,FF:,::FF
@A00769:42:HV3CFDRXX:1:2101:1398:10019 1:N:0:GAGGTTAGAC+GCAATACATT
GTGCCAGCCGCCGCGGTAATACGTATGTTCCAAGCGTTATCCGGATTTATTGGGCGTAAAGCGAGCGCAGACGGTTATTTAAGTCTGAAGTGAAAGCCCTCAGCTCAACTGAGGAATTGCTTTGGAAACTGGATGACTTGAGTGCAGTAGAGGAAAGTGGAACTCCATGTGTAGCAGTGAAATTCGTAGAGATGTGGAGGAATACCGATGGCGAAGGCAGCCCCCTGGGGTAACACTGACGCTCATGCACG
+
FFFFFF,:FFFFFFFFFFFFFFFFFFFFFFFFFFFFFFFFFFFFFFFFFFFFFFFFF:FFFFFFFFFFFFFFFFFFFFF:FFFFFFF:FFFFFFFF:FFF,FF:FFFFFF:FFFFFFFF:FFFF:FFFFFFFFFF,FFFFFFFF:FFFFF:FFFFFFFF,FF,FF,FFFFFFFF::FFFFFFF,FFFFF:FFF:FFFFFF,FFF,,F:F:::F:FFFF:FF,,FFFFFF,FFF:F:FFF:FFFF,F,F,F,
@A00769:42:HV3CFDRXX:1:2101:21856:10066 1:N:0:GAGGTTAGAC+GCAATACATT
GTGTCAGCCGCCGCGGTAATACGTATGTTCCAAGCGTTATCCGGATTTATTGGGCGTAAAGCGAGCGCAGGCGGTTTCTTAAGTCTGATGTGAAAGCCCCCGGCTCAACCGGGGAGGGTCATTGGAAACTGGGAGACTTGAGTGCAGAAGAGGAGAGTGGAATTCCATGTGTAGCGGTGAAATGCGTAGAGATATGGAGGAACACCAGTGGCGAAGGCGGCTCTCTGGTCTGTAACTGACGCTGAGGCTCG
+
F:FFF:FFFFFFFFFFFFFFFFFFFFFFFFFFFFFFFFFFFFFFFFFFFF,FFFFFFFFFFFFFFFFFFFFFFFFFFFF:F:FFF:FFF:FF:F:FFFFFFFFFFFFFFFFFFFFFFFFF:,FFFFFFFFFFFFFFFFFFFF:FFFFF,FFFFFFFFFFFFFF:F:,F:FFFF,F:FFFFFFF,:FF,FF,F:FF,:::F,FFFFFF::::FFFFFF:FFFFFFFF:FFFF:FF:FFFFFFFFFFFFFFF,
@A00769:42:HV3CFDRXX:1:2101:4969:10097 1:N:0:GAGGTTAGAC+GCAATACATT
GTGTCAGCAGCCGCGGTAACACATTAGAAACCCCAGTAGTCC
+
FFFFFFFF,FFFFFFF:FFFFFF:FFFFFFFFFFFFFFFFFF
@A00769:42:HV3CFDRXX:1:2101:24397:10113 1:N:0:GAGGTTAGAC+GCAATACATT
GTGCCAGCCGCCGCGGTAATACGTATGTTCCAAGCGTTATCCGGATTTATTGGGCGTAAAGCGAGCGCAGACGGTTATTTAAGTCTGAAGTGAAAGCCCTCAGCTCAACTGAGGAATTGCTTTGGAAACTGGATGACTTGAGTGCAGTAGAGGAAAGTGGAACTCCATGTGTAGCGGTGAAATGCGTAGATATATGGAGGAACACCAGTGGCGAAGGCGGCTCTCTGGTCTGTAACTGACGCTGAGGCTCG
+
FFFFFFFFFFFFFFFF:FFFFFFFFFFFFFFFFFFFFFFFFFF:F::F:FFFFFFFFFFFFFFFF:FFFFFFFFFFFFFFFFFFFF:FFFFFFFFFFF:FFFFFFFFFF:F:FFFFFFFFFFFFFFFFFFFFFFFFFFF:FFFF:FFFFFFFFFFFFFFFFFFFFFFFFFFFF:FF:FFFFFFFFFFFFFFFFFFFFFFFF,FFFFFFF:FFFFFFFFF,FFF:FFFFFFFFF,FFFF:FFFFFFFFFFF:
@A00769:42:HV3CFDRXX:1:2101:7464:10128 1:N:0:GAGGTTAGAC+GCAATACATT
GTGCCAGCCGCCGCGGTAATACGTAGGTGGCAAGCGTTGTCCGGATTTATTGGGCGTAAAGCGAGCGCAGGCGGTTTCTTAAGTCTGATGTGAAAGCCCCCGGCTCAACCGGGGAGGGTCATTGGAAACTGGGAGACTTGAGTGCAGAAGAGGAGAGTGGAATTCCATGTGTAGCGGTGAAATGCGTAGATATATGTAGGAACACCAGTGGCGAAGGCGGCTCTCTGGTCTGTAACTGACGCTGAGACTCG
+
FFFFF:,FF::FF:F:,FFFFF:FFFFF::FFF,FFFF:,F,FFFFFFFFFF:FFFFF:FFF:FFFFFF:F::FFFFF,FFFFFF:FFF:,F:FF,FF,FFFFFFFFFF:FF,FFF:FFFFFFFFFFFFF:FFF,FFFFFFFF,,FFFFFFF:F:F:F,,:FF,F,::,:,FF:F,:F,FFFF:FFF,:FFFFF,F,FFFF,:FFFFF,::FFFFF,F:FFFFFFFFFFFFFF:FFFFFFFFF,:,FFFF,
@A00769:42:HV3CFDRXX:1:2101:18593:10175 1:N:0:GAGGTTAGAC+GCAATACATT
TGTCAGCCGCCGCGGTAATACGTATGTTCCAAGCGTTATCCGGATTTATTGGGCGTAAAGCGAGCGCAGACGGTTATTTAAGTATGAAGTGAAAGCCCACAGCTCAACTGAGGAATTGCTATGGAAAATGGATGACTTTAGTGCAGAAGAGGAGAGTGGAATTCCATGTGTATCGGTGAAATTAGTAGAAATATGGAGGAACACCAGTGGCGAATGCGACTCTCTGGTCTGTAACTGACGCTGAGGCTCGA
+
FF:FFFFFF,FFF::FFF::F,FF,:FFF:F:FF:,FF:,,,F:FF:FFFFFFF:FFFF,F:FFF,FF,F:F::,,,:FFFFF,FFFFFFFFFFF,FF,,FFFFFFFFF,FFFFF:FF:F,F,F,,F,FF,F:F:,:F,F,FFFFFFFFF::FFFFFFFFFFF:F,,F:FF:,F:FFFFFF:,,:FF::,:,F::FF:FF:FFF,F:FF,F,FF,:::FF,,FFF,FFFFFF,FF,,F:,FFF,,,FFFFF
@A00769:42:HV3CFDRXX:1:2101:29903:10222 1:N:0:GAGGTTAGAC+GCAATACATT
GTGTCAGCCGCCGCGGTAATACGTATGTTCCAAGCGTTATCCGGATTTATTGGGCGTAAAGCGAGCGCAGACGGTTATTTAAGTCTGAAGTGAAAGCCCTCAGCTCAACTGAGGAATTGCTTTGGAAACTGGATGACTTGAGTGCAGTAGAGGAAAGTGGAACTCCATGTGTAGCGGTGAAATGCGTAGATATATGGAAGAACACCAGTGGCGAAGGCGGCTTTCTGGACTGTAACTGACGTTGAGGCTCG
+
FFFFFFFFFFFFFFFFFF:FFFFFF:FFFFFFFFFFFFFFFFFFF:FFF:FF:FFFFFFFFFFFFFFFFFFFFFFFFFFFFFFFFFFFFFFFFFFFFFFFFFFFFFFFFFFFFFFF::FFFFFFFFF:FFFFFFFF:FFFFFFFFFFFFFFFFFFFFFFFFFFFFFFFFFFFF:FFFFFFFFFFFFF,:FFFFFFF:FFFFF:FFFFF:FFFFFFFFFFFFFF,FF:F::FFFFFFFFFF:FFFFF,FFF:
@A00769:42:HV3CFDRXX:1:2101:31467:10269 1:N:0:GAGGTTATAC+GCAATACATT
GTGTCAGCAGCCGCGGTAATACGGAGGTTCCAAGCGTTGTGCGGAATTATTGGGCGTAAAGCGAGCGAAGACGGAGATTTAAGTCGGGAGTGAAAGCCCTCGGCTCAACGCAGGAAATGCGTCCAAAACTGCATGACTTGAGTGCCAGAGAGGTAAGTGGAAATCCAAGTGTAGCGGTGAAATTCGTAGATATAAGGAAGAACACCAGTGGCGAAGGCGGCTAACTGGCAAGTAACTGACGATGAGGAGCG
+
FFFFF:FF,FFFFFFFFFFF:FF,F,F,,,,,FFFFF:,F,FFF:,FFF,FFFFFFFFFFFFF,FFF,FF,FFF:,,F,,:FF:,,F,:FFFF:F:FFFFF,FFFFFFF,,,FFFF,FFF,F,,,FFFFF,,,,F::FFFFFF:F,,,FFFF::,FFFFFFF,FFF,,FFFFFF,FFFFF,FF,FF:F:FFF,:,FFF,:FFFFFFFF:F,FFFFFFFFFFF:,FFF,,,,F,FFFFFFF,,FF:F,,,F,
@A00769:42:HV3CFDRXX:1:2101:18747:10285 1:N:0:GAGGTTAGAC+GCAATACATT
GTGTCAGCAGCCGCCGGTAATACGTATGTTCCAAGCGTTATCCGGATTTATTGGGCGTAAAGCGAGCGCAGACGGTTATTTAAGTCTGAAGTGAAAGCCCTCAGCTCAACTGAGGAATTGCTTTGGAAACTGGATGACTTGAGTGCAGTAGAGGAAAGTGGAACTCCATGTGTAGCGGGGAAATGCGTAGATATATGGAAGAACACCAGTGGCGAAGGCGGCTTTCTGGACTGTAACTGACGTTGAGGCT
+
FFFFFFFFFFFFF,FFFFFFF:FFF,FF,FF:FF:FF:F::,FFF:,FF,FFFFFFFFFFFFFFFFFFF:FFFFF,FFFFFFFFFFFFFFFFFFF,F:FFFFFFF:FF,FFFFFF:FFFF,F:F:FFFF:FFFF,:F,F:F,:FF,FFFFFFF:FFFFFFFFFFFFFFFFFFFF,FFF,FFF,FF,FF:FFF,FFFFFFF:,:FFFFF:FFFF:FFFFFFF:FFFFFF:FFFFFFFFFFFFFFFF:FFFF
@A00769:42:HV3CFDRXX:1:2101:24008:10285 1:N:0:GAGGTTAGAC+GCAATACATT
GTGTCAGCCGCCGCGGTAATACGTAGGTGGCAAGCGTTGTCCGGATTTATTGGGCGTAAAGCGAGCGCAGGCGGTTTCTTAAGTCTGACGTGAAAGCCCCCGGCTCAACCGGGGAGGGTCATTGGAAACTGGGAGACTTGAGTGCAGAAGAGGAGAGTGGAATTCCATGTGTAGCGGTGAAATGCGTAGATATATGGAGGAACACCAGTGGCGAAGGCGACTCTCTGGTCTGTAACTGACGCTGAGGCTCG
+
FFFFFFFFFFFFFFFFF,FFFFF:FFFFFFFFFFFFFFFFFFFFFFF,FFFFFFFFFFFFFFFFFFFFFFFFFFFFFFFFFFFFFFFFF,:FFFFFFFFFFFFFFFF:FFFFFFF:FFFFF,F:FFFF:FFFFFF:FFF,FFFFFFFF:FFFFFF:FFFFFF:FFFFFFFFFF:FFFFFFFFFFFFF,:FFFFF,:FFFFFFF:FFF:FFFFFFFFFFFFFF:FF:F:FFFFF,FFFF,FFFFFFF::FF,
@A00769:42:HV3CFDRXX:1:2101:20184:10363 1:N:0:GAGGTTAGAC+GCAATACATT
GTGCCAGCCGCCGCGGTAATACGTAGGTGGCAAGCGTTGTCCGGATTTATTGGGCGTAAAGCGAGCGCAGGCGGTTTCTTAAGTCTGATGTGAAAGCCCCCGGCTCAACCGGGGAGGGTCATTGGAAACTGGGAGCCTTGAGTGCAGAAGAGGAGAGTGGAATTCCATGTGTAGCGGTGAAATGCGTAGATATATGGAGGAACACCAGTGGCGAAGGCGACTCTCTGGTCTGTAACTGACGCTGAGGCTCG
+
F:F:FFF:FFFFFFFFFFFFFFF,:FFFFFFF:FFF:FFF:FFF::,F:FFFFFFFFFFFFFFFFFFFFFFFFFFFFFFF:FFFFFFFFF,FFFFFFFF:FFFFFF:F,FFFFFFFFFFF,F:FF:,FFFFFFFF,:F:F:FFFFFF,:FFFFFFFFFFF:FF,::,FF:FFF:FFFFF:FFFFFF,FF::FFF:FFFFFF,F:FFFFFFFFFFFFFFFF:F::F:,F:FF,FFF,FFFF:FFFFF:FFF,
@A00769:42:HV3CFDRXX:1:2101:24985:10379 1:N:0:GAGGTTAGAC+GCAATACATT
GTGTCAGCCGCCGCGGTAATACGTATGTTCCAAGCGTTATCCGGATTTATTGGGCGTAAAGCGAGCGCAGACGGTTATTTAAGTCTGAAGTGAAAGCCCTCAGCTCAACTGAGGAATTGCTTTGGAAACTGGATGACTTGAGTGCAGTAGAGGAAAGTGGAACTCCATGTGTAGCGGTGAAATGCGTAGATATCTGGAAGAACACCAGTGGCGAAGGCGGCTTTCTGGACTGTAACTGACGTTGAGGCTCG
+
FFFF:FF:FFFFFFFFFFFFFFFFFFFFFFFFFFFFFF:FFFFFF,FFFFFFFFFFFFFFFFFFFFFFFFFFFF:FFFFFFFFFFFFFFFFFFFFFFFFFFFFFFF:FFFFFFFFFFFF:FFFFFFFF:FFFFFFFFFFFFFFFFFFFFFFFFFFFFFFFFFFFFFFF,FFFFFFFFFFFFFFFFFFFFFFFF,FF:FFFFFFFFFFFFFFFFFFFFFFFFFFFFFFFFFF:FFFFFFFF,FFFFF:FFF,
@A00769:42:HV3CFDRXX:1:2101:29740:10379 1:N:0:GAGGTTAGAC+GCAATACATT
GTGCCAGCCGCCGCGGTAATACGTATGTTCCAAGCGTTATCCGGATTTATTGGGCGTAAAGCGAGCGCAGACGGTTATTTAAGTCTGAAGTGAAAGCCCTCAGCTCAACTGAGGAATTGCTTTGGAAACTGGATGACTTGAGTGCAGTAGAGGAAAGTGGAACTCCATGTGTAGCGGTGAAATGCGTAGATATATGGAAGAACACCAGTGGCGACGGCGGCTTTCTGGACTGTAACTGACGTTGAGGCTCG
+
FFFFF:FFFFFFFFFFFF::FFFFFFFFFFFFFFFFFF,:F::FFFF,FFFFFFFFFFFFFFFFFFFFFFFFFFF,F:FF,FFFF:FFFFFFF,FFFFFFFFFFFFFFFFF:FF:,FFFF,FFFF,FFF:FF:FFF:FFFFFFFF,FFFFFFFFFFFFFFFFFFFFFFFFFF:FF:FF:F,F:FFFFFFFFFFFFFFFFFFFFFFFFF:F,FFF,FFFFFFFFFF:F:FFFFFF:FFFFFFFFFFF,FFF,
@A00769:42:HV3CFDRXX:1:2101:10511:10394 1:N:0:GAGGTTAGAC+GCAATACATT
GTGTCAGCAGCCGCGGTAATACGTAGGTGGCAAGCGTTGTCCGGATTTATTGGGCGTAAAGCGAGCGCAGGCGGTTTCTTAAGTCTGATGTGAAAGCCCCCGGCTCAACCGGGGAGGGTCATTGGAAACTGGGAGACTTGAGTGCAGAAGAGGAGAGTGGAATTCCATGTGTAGCGGTGAAGTGCGTCGAGATATGGAGGAACACCAGGGGCGAAGGCGGCTCTCTGGTCTGTAACTGACGTTGAGGCTCG
+
F:FFFFFFFFFFFFFFFFFFFFFFFFFFFFFFFFFFFFFFF:FFFF:,FFFFFFFFFFFFFFFFFFFFFFFFFFFFFFFFF:FFFFFFFFFFFFFFFFFFFFFF,FF,FFFFFF,FFFFFF,:FFFFFF:FFFFFF:FFFFFFFFFFF,F:FFFF:FFFF,,FFFFFFFFF:,FFFFFFF:,FFFFF:FF,,,FFFFFFFF:FFFF:F,FFFFFF:F:FFFF:FFFFFFF,FFFF:F:,,F,F:FFFFF:F
@A00769:42:HV3CFDRXX:1:2101:11216:10394 1:N:0:GAGGTTAGAC+GCAATACATT
GTGCCAGCAGCCGCGGTAATACGTATGTTCCAAGCGTTATCCGGATTTATTGGGCGTAAAGCGAGCGCAGACGGTTATTTAAGTCTGAAGTGAAAGCCCTCAGCTCAACTGAGGAATTGCTTTGGAAACTGGATGACTTGAGTGCAGTAGAGGAAAGTGGAACTCCATGTGTAGCGGTGAAATGCGTAGATATATGGAAGAACACCAGTGGCGAAGGCGGCTTTCTGGACTGTAACTGACGTTACGGCTCG
+
FFFFFFFFFFFFFFFFFFFFFFFFFFFFFFFF:,FF,F:FFFFFF:FFFFFFFF:FFFFFFFFFFFFFFFFFFFFFFFFFFFFFFFFFF:F:,FFFFFFFFFFFFFFFF:F,FFFF:FFFFFFFF:,FF:FFFFFF,,FFFFFF,FF:FFF:FFFFFFFFFFFFFFFFFF:FFFFFFFFFF,FFFFFFFF:F::FFFFF,F:,FFFFFF:FFFFFF:FFF:FFFFFFF,FFFF,::FFFFFFF,:,:FFFF
@A00769:42:HV3CFDRXX:1:2101:6867:10410 1:N:0:GAGGTTAGAC+GCAATACATT
GTGTCAGCCGCCGCGGTAATACGTAGGTGGCAAGCGTTGTCCGGATTGATTGGGCGTAAAGCGAGCGCAGGCGGTTTCTTAAGTCTGATGTGAAAGCCCCCGGCTCAACCGGGGAGGGTCAGTGGAAACTGGGAGACTTGAGTGCAGAAGAGGAGAGTGGAATTCCATGTGTAGCGGTGAAATGCGTAGATATATGGAGGAACACCAGTGGCGAAGGCGGCTCTCTGGTCTGTAACTGACGCTGAGGCTCG
+
F:FFFFF:FFFFF:FFFFFFFFF:FFFFFFFFFFFFF:FFF:FFFFF,FF:FFFFFFFFFFFFFFFFFFFFFFFFFFFFFF,F:FF,F::F:FF:FFFFFFFF:,FF,FF:FF:FFF:FFF,F:F:F:FFF:FF:FFF:FFF,F,FFFFFFFFF:FF:FFFFFFFFF,::F,FFFFF,FFF,FFFFF,:F,,:FFFFFFF:F:,FFFF,FFFFFF:FFF:FFFFFFFFFFFFF,,,FF:FFFFFFF,FFF,
@A00769:42:HV3CFDRXX:1:2101:18846:10426 1:N:0:GAGGTTAGAC+GCAATACATT
GTGCCAGCCGCCGCGGTAATACGTATGTTCCAAGCGTTATCCGGATTTATTGGGCGTAAAGCGAGCGCAGGCGGTTTCTTAAGTCTGATGTGAAAGCCCCCGGCTCAACCGGGGAGGGTCATTGGAAACTGGGAGACTTGAGTGCAGAAGAGGAGAGTGGAATTCCATGTGTAGCGGTGAAATGCGTAGATATATGGAGGAACACCAGTGGCGAAGGCGGCTCTCTGGTCTGTAACTGACGCTGAGGCTCG
+
FFFFFFFFFFFFFFFFFFFFFFFFFFFFFFFFFFFF:F:FF:FFFF::FFFFFFFFFFFFFFFFFFFFFFFFFFFFFFFFFFFFFFFFFFFFFF:F:FFFFFFFFFFFFFFFFFFFFF::FFFF,FFFFFFFFFFFFFFFFFFF:FF:FFFFFF:FFFF:,FFFFFFFFFFFF:FFFFF:FFF,F,FFFF:F,FF:FFFFFF,FFFF:FFFFFFFFFFFFFFFFFF:FF,FFFFFFFFF:F,FFF:::,F,
@A00769:42:HV3CFDRXX:1:2101:29894:10426 1:N:0:GAGGTTAGAC+GCAATACATT
GTGCCAGCCGCCGCGGTAATACGTATGTTCCAAGCGTTATCCGGATTTATTGGGCGTAAAGCGAGCGCAGACGGTTATTTAAGTCTGAAGTGAAAGCCCTCAGCTCAACTGAGGAATTGCTTTGGAAACTGGATGACTTGAGTGCAGTAGAGGAAAGTGGAACTCCATGTGTAGCGGTGAAATGCGTAGATATATGGAAGAACACCAGTGGCGAAGGCGGCTTTCTGGACTGTAACTGACGTTGAGTCTCG
+
FFFFFFFFFFFFFFFF:FFFF:FFF:FFFFFFFFFFFFF,FFFFFFFFF:FFFFFFFFFFFF:FF:FFFF,FFFFFFFFFFFFFFFF:FFFFFFFFFFFFFFFFFFFFFFFFFFFF:FFFFFFFFFFFFFFFF:FFFFF:,FFFF,FFFFFFFFFFFFFFFFFFFFFFF,FFFFFFFFFFFFFFF::FFFFFF,FF,FF:FFFFFFFFFFFF,FFFFFFFFFFFFFFFFFFFFFFFFFFFFFFFFF,FFF,
@A00769:42:HV3CFDRXX:1:2101:31901:10426 1:N:0:GAGGTTAGAC+GCAATACATT
GTGTCAGCAGCCGCGGTAATACGTAGGTGGCAAGCGTTGTCCGGATTTATTGGGCGTAAAGCGAGCGCAGGCGGTTTCTTAAGTCTGATGTGAAAGCCCCCGGCTCAACCGGGGAGGGTCATTGGAAACTGGGAGACTTGAGTGCAGAAGAGGAGAGTGGAATTCCATGTGTAGCGGTGAAATGCGTAGATATATGGAGGAACACCAGTGGCGAAGGCGGCTCTCTGGTCTGAAACTGACGCTGAGGCTCG
+
FFFFFFFFFFFFFFFFFFFFFFF:FF:FF:FFFF,FFFFFFFFFF,FFFFF:FF::FFFFFFFF:FFFFFFFFFFFFFFFFFF,:,FFFFFFFF,:F,F,FFFFFFFFF::,FFFFF:FFF,FFFFF,F,:FF,FFFF,FFFFF:FFFF:F:FFFF:::FF,,FFFFF:,:FFFF:,FFFF::F,,,:F,FF:FFFFF,:FFF:FFF:FFFF,,FF,FF,FFFFFFFFFFFF,FFFF,FF,:F:F:,FFF:
@A00769:42:HV3CFDRXX:1:2101:7355:10441 1:N:0:GAGGTTAGAC+GCAATACATT
GTGTCAGCCGCCGCGGTAATACGTATGTTCCAAGCGTTATCCGGATTTATTGGGCGTAAAGCGAGCGCAGACGGTTATTTAAGTCTGAAGTGGAAGCCCTCAGCTCAACTGAGGAATTGCTTTGGAAACTGGATGACTTGAGTGCAGTAGAGGAAAGTGGAACTCCATGTGTAGCGGTGAAATGCGTAGATATATGGAAGAACACCAGTGGCGAAGGCGGCTTTCTGGACTGTAACTGACGTTGAGGCTCG
+
FFF:F:FFFFFFFFFFFFFFFFFFFFFFFFFFFFFFFFFFF:FFF,F,FFFFFFFFFF,FFFF:FFFFFFFFFFFFFFFFFFF:FFFFFFFFFFFFFFFFF:FFFFFFF,FFFFF:FFFFFFFFFFFFF,FFF:FFFFFFFFFFFFFFFFFFFF:FFFFFF,:FFFFFF,FFF:FFFFFFF,FFFFFFFFFFF:FFFFFFFFFFFFFFFFFFFFFFFFFFFFFFFFF:F:F:FFFFFFFFFFF,F:FFFF:
@A00769:42:HV3CFDRXX:1:2101:12102:10457 1:N:0:GAGGTTAGAC+GCAATACATT
GTGCCAGCAGCCGCGGTAATACGTAGGTGGCAAGCGTTGTCCGGATTTATTGGGCGTAAAGCGAGCGCAGGCGGTTTCTTAAGTCTGATGTGAAAGCCCCCGGCTCAACCGGGGAGGGTCATTGGTAACTGGGAGACTTGAGTGCAGAAGAGGAGAGTGGAATTCCATGTGTAGCGGTGAAATGCGTAGGTATATGGAGGAACACCAGTGGCGAAGGCGGCTCTCTGGTCTGTAACTGACGCTGAGGCTCG
+
F:FF:FF:FFFFFFFFFFFFFFFFFFFFFFFF,FFF,FFF:FFFF:::F:FFFFFFF,FFFFFFFFF:FFFFFFFFFFFFFFF,:FFFFF:FFF,:FFFFFFFFFF:FFFFFFFFFFFF:FF:FFFFF:FFFFFFFFF,FFFFFF:F::F,FFFF:F:FF,F:,FFFFF:,F:FFFF,FF:F,FFF,,F,F,FF,FF,FF:::,F:FF:FF,FF:F:FFFFF,:,:FF:,FFF,FFFF:F:FFF:FFFF:F
@A00769:42:HV3CFDRXX:1:2101:26567:10488 1:N:0:GAGGTTAGAC+GCAATACATT
GTGTCAGCCGCCGCGGTAATACGTAGGTGGCAAGCGTTGTCCGGATTTATTGGGCGTAAAGCGAGCGCAGGCGGTTTCTTAAGTCTGAAGTGAAAGCCCTCAGCTCAACTGAGGAATTGCTTTGGAAACTGGATGACTTGAGTGCAGTAGAGGAAAGTGGAACTCCATGTGTAGCGGTGAAATGCGTAGATATATGGAAGAACACCAGTGGCGAAGGCGGCTTTCTGGACTGTAACTGACGTTGAGGCTCG
+
FFFFF:FF:FFFFFFFFFFFFFFFFFFFFFFFFFFF:FFFFFFFFFFFFFFFFFFFFFFFFFFFFFFFFFFFFFFFFFFFFFFFFFF,FFFFFFFFFFFFFFFFFFFF:FF:FF:FFFF,FFFFFFFFFFFFFFFFFFFFFFFFFFFFFFFFFFF::FFFF,FFFFFFFFFFFFFFFFFFF:FFFFFFFF:F:FFFFFFFFFFF,FFFFFFFFFFFFFFFFF,F:FFFFFFFFFFFFFFFFFFFFF,F:F:
@A00769:42:HV3CFDRXX:1:2101:27597:10520 1:N:0:GAGGTTAGAC+GCAATACATT
GTGTCAGCAGCCGCGGTAATACGTAGGTGGCAAGCGTTGTCCGGATTTATTGGGCGTAAAGCGAGCGCAGGCGGTTTTTTAAGTCTGATGTGAAAGCCTTCGGCTCAACCGAAGAAGTGCATCGGAAACTGGGAAACTTGAGTGCAGAAGAGGACAGTGGAACTCCATGTGTAGCGGTGAAATGCGTAGATATATGGAAGAACACCAGTGGCGAAGGCGGCTGTCTGGTCTGTAACTGACGCTGAGTCTCG
+
F:FFFFF:FF,FFF:FFFF:F:FFFFFFF:FFFFFFFFF:F:FFFFFFFF:FF:FFFFFFFF:F::FFFFFFFFFFFFFFFFFF:F:FF:FFFFFFF:FFF,F:FFFFFFFFFF:FF,:FFF:FFF,FF:FFFFFFFFFFFFFFFFF:FFFFF:FFF:FF:FFFFFF:::::FFFFF:FFFFFFFFFFFFFFF,F:FFFF,FFFFF:F:FFFFFFF,F:FFFFFFFFFFFFFFFFFFFFF,FFFFF:FFF:
@A00769:42:HV3CFDRXX:1:2101:7925:10676 1:N:0:GAGGTTAGAC+GCAATACATT
GTGCCAGCAGCCGCGGTAATACGTAGGTGGCAAGCGTTGTCCGGATTTATTGGGCGTAAAGCGAGCGCAGGCGGTTTCTTAAGTCTGATGTGAAAGCCCCCGGCTCAACCGGGGCGGGTCATTGGAAACTGGGAGACTTGAGTGCAGAAGAGGAGAGTGGAATTCCATGTGTAGCGGTGAAATGCGTAGAGATATGGAGGAACACCAGTGGCGAAGGCGGCTCTCTGGTCTGTAACTGACGCTGAGGCTCG
+
FFFFFFFFFFFFFFFFFFF,FFF:FFFFF:F,FFFFFFFFF,FFF:F,FFFFFFFFFFFFFFFFFFFF,FFFFFF:FFFFFFFFF:FF,FFFFFFFFFFFFFFFF::,FFFFFF,FF:,FF,FFFFFFFFFFFFFFF:FFFFFFF,F,:FFFFFFFFFFFF,:FF,F,FFFFFFFFFFFF:FFF:FF,F:,::FFFFFFF:,FF,FFF:FFFF:,F:FFFFFF::FFFFFFFF:::FF:FFFFFFFF:F:,
@A00769:42:HV3CFDRXX:1:2101:13530:10676 1:N:0:GAGGTTAGAC+GCAATACATT
GTGCCAGCAGCCGCGGTAATACGTAGGTGGCAAGCGTTGTCCGGATTTATTGGGCGTAAAGCGAGCGCAGGCGGTTTCTTAAGTCTGATGTGAAAGCCCCCGGCTCAACCGGGGAGGGTCATTGGAAACTGGGAGACTTGAGTGCAGAAGAGGAGAGTGGAATTCCATGTGTAGCGGTGAAATGCGTAGATATATGGAGGAACACCAGTGGCGAAGGCGGCTCTCTGGTCTGTAACTGACGCTGAGGCTCG
+
FF::FFF:FFFF::FFFFFF,F:FFF,FFFFFFFFFFFFFFFFFFFFFFFFFFFFFFFFFFFF:FFFFF:F:FFFFFFFFFFFFFFFFFFF:FF::FFFFFFFFFFF:F:FFFFFF:FFFFFFF,F:FFF:FFFFF:FFFFFFFFFFFFFFFFFF:FFFFFFFF:FFF:FFFFFFFFFFF::FFF,,FF:FFFFFF:FFFFF,:FFFFF,FFFFF::FFFFFFF:FFFFFFFF:FFFFFFFFF:FFFF:F:
@A00769:42:HV3CFDRXX:1:2101:3757:10692 1:N:0:GAGGTTAGAC+GCAATACATT
GTGCCAGCAGCCGCGGTAATACGTAGGTGGCAAGCGTTGTCCGGATTTATTGGGCGTAAAGCGAGCGCAGGCGGTTTCTTAAGTCTGATGTGAAAGCCCCCGGCTCAACCGGGGAGGGTCATTGGAAACTGGGAGACTTGAGTGCAGAAGAGGAGAGTGGAATTCCATGTGTAGCGGTGAAATGCGGAGCTATATGGAAGAACACCAGTGGCGAAGGCGGCTTTCTGGACTGTAACTGACGTTGAGGCTCG
+
FFFF:FFFFFFFFFFFFF,FFFFFFFFFFFFF,FFF::FFFFFFFFF:FFFFFF:FFFFFFFFFFF,FFFFFFFFFFFFFFFF,:FFFFFFFFF,FFFFFFFFFFF,FFFFFFFFFFFFFFFFFFF,F,FFFFFFFFF,FFFFFFFFFFF,FFFFFF:FFFFFFFFFFFFFFFFFFFFFFFF,FF::FF,FF:FFFFFFFFFFFF:FFFFFFF::,FFFFF,F:,F:FF,F:FFF:F:,F,::FFFFFFF:
@A00769:42:HV3CFDRXX:1:2101:22923:10692 1:N:0:GAGGTTAGAC+GCAATACATT
GTGTCAGCAGCCGCGGTAATACGTAGGTGGCAAGCGTTGTCCGGATTTATTGGGCGTAAAGCGAGCGCAGACGGTTATTTAAGTCTGAAGTGAAAGCCCTCAGCTCAACTGAGGAATTGCTTTGGAAACTGGATGACTTGAGTGCAGTAGAGGAAAGTGGAACTCCATGTGTAGCGGTGAAATGCGTAGATATATGGAAGAACACCAGTGGCGAAGGCGGCTTTCTGGACTGTAACTGACGTTTAGGCTCG
+
FFFFF,FFFFFFFFFFFFF,FFFFFFFFFFF,FFFFFFF:F,FFFFF,FF:FFFFFFFFFFFFFFFFFFF:FFFF::FFFFFFFF,FFFFFFFFFF:FFFFFFFF:F,FFF,FF,,F:FFFFFFFFF,::FFFFFFFFFFFF:FFFF,FFFFFFFFFFF:::FFFFF,FFFF,FFFFFFFF,FFFFFFFF,F:F:FF,,FFFFFFFFFF:FFFFFFFF,,:F,:FFF:FFF,FF,:F:FFFF,,FF:FFFF
@A00769:42:HV3CFDRXX:1:2101:18484:10833 1:N:0:GAGGTTAGAC+GCAATACATT
GTGCCAGCAGCCGCGGTAATACGTAGGTGGCAAGCGTTGTCCGGATTTATTGGGCGTAAAGCGAGCGCAGACGGTGATTTAAGTCTGAAGTGAAAGCCCTCAGCTCAACTGAGGAATTGCTTTGGAAACTGGATGACTTGAGTGCCGTAGAGGAAAGTGGAACTCCATGTGTAGCGGTGAAATGCGTAGATATATGGAAGAACACCAGTGGCGAAGGCGGCTTTCTGGACTGTAACTGACGTTGAGGCTCG
+
FFFFF:FFFFFFFFFFFFF:FFFFFFFFFFFFFFFFFFFFFFFFFFF,FFFFFFFFFFFFFFFFFFFFFFF:FFF,FFFFF,FFF:FFFFFFFFFFFFFFFFFFFFFF:FF:FFF,:FFFFFFFF:FFFFF:FFF,FFFFFFFFF,FFFF,FFFFFFFFFF,FFFFFFFFF:,,F:FFFFF,FFF:F:FF,FFFFFF,F:,F::F,,FFFFFFFF:FFFFFF:FF:FFF,FFF::FFFFFFF::FFFF,F,
@A00769:42:HV3CFDRXX:1:2101:7645:10848 1:N:0:GAGGTTAGAC+GCAATACATT
GTGTCAGCCGCCGCGGTAATACGTATGTTCCAAGCGTTATCCGGATTTATTGGGCGTAAAGCGAGCGCAGACGGTTAATTAAGTATGAAGTGGAATCCCTCAGCTCAACTGCGGAATTGCATAGGAAACTGGATGACTTGAGTGCAGTAGAGGAAAGTGGAACTCCATGTGTAGCGGTGAAATTCGTAGATATATGGAAGAACACCAGTGGCGAAGGCGGCTATCTGGACTGTAACTGACGATGAGGCTCG
+
:FFFFFFF:FFFFFFF:FFFFFF:F,F::F,:FFFFFFFFFFFFF:F:F,FFFFFFFFFFFFFFFFFFFFFFFF,::,,:FF:F,:F:,F,:,F:,FF,FF,FF:FFFF,,,FFFF,,:F,,,FFFF:F,:FFFFF:FF:FF:,FF,FFFFFFF,FFFFFFFFFFFFFFF,F:,FF,:FFFF:,F,FFFFF:FF,FFF:FFFFFFFFFFFFFFF,FFFFFFF,FFFFFF,,::,FFFFFFF,FFFFFFFFF
@A00769:42:HV3CFDRXX:1:2101:6415:10942 1:N:0:GAGGTTAGAC+GCAATACATT
GTGTCAGCCGCCGCGGTAATACGTAGGTGGCAAGCGTTGTCCGGATTTATTGGGCGTAAAGCGAGCGCAGGCGGTTTCTTAAGTCTGATGTGAAAGCCCCCGGCTCAACCGGGGAGGGTCATTGGAAACTGGAGACTTGAGTGCAGAAGAGGAGAGTGGAATTCCATGTGTAGCGGTGAAATGCGTAGATATATGGAGGAACACCAGTGGCGAAGGCGGCTCTCTGGTCTGTAACTGACGCTGAGGCTCGA
+
FFFFFFFFFFFFFFFFFFFFFFFFFFFFFFFFFFFFFFFFFFFFFFFFFFFFFFFFFFFFFFFFFFFFFFFFFFFFFFFFFFFFFFFFFFFFF::FFFFFFFFFFFFFFFFFFFFFFFF:FFFFFFFFFFFFFFFFFFFFFFFFFFFF:FFFFFFFFFFFFFFFFFFFFFFFFFFFFF,FFFFFFFFFFFFFFFFFFFFFFFFFF:FFFFFFFFFFFFFFFFFFFFFFFFFFFFFFFFFFFFF:FFFFFFF
@A00769:42:HV3CFDRXX:1:2101:23294:10958 1:N:0:GAGGTTAGAC+GCAATACATT
GTGCCAGCAGCCGCGGTAATACGTAGGTGGCAAGCGTTGTCCGGATTTATTGGGCGTAAAGCGAGCGCAGGCGGTTTCTTAAGTCTGATGTGAAAGCCCCCGGCTCAACCGGGGAGGGTCATTGGAAACTGGGAGACTTGAGTGCAGAAGAGGAGAGTGGAATTCCATGTGTAGCGGTGAAATGCGTAGATATATGGAGGAACACCAGTGGCGAAGGCGGCTCTCTGGTCTGTAACTGACGCTGAGGCTCG
+
FFFFFFF,FF,:FFFFFFFFFFFFFFFFFFFFFFFFFFFFFFFFFFFFFFFFFFFFFFFFFFFFF:FFFFFFFFFFFFF:FFFFFFFFFFFFFFF:FFFF:FFFFFF,FFFFFFFFFFFFF:FFFFFFFFFFFFFFFFFFFFFFFFFF:FFFFFFF:FFFFFFFFF:FFFFF:FFFFFF,FFFFFFFFFF,FFFF:FFFFFFFFF,F:F,FFFF:FFFF:FFFFFFFFFFFFFF:FFFF,FFFFFFFFFF:
@A00769:42:HV3CFDRXX:1:2101:18891:11068 1:N:0:GAGGTTAGAC+GCAATACATT
GTGTCAGCCGCCGCGGTAATACGTATGTTCCAAGCGTTATCCGGATTTATTGGGCGTAAAGCGAGCGCAGACGGTTATTTAAGTCTGAAGTGAAAGCCCTCAGCTCAACTGAGGAATTGCTTTGGAAACTGGATGACTTGAGTGCAGTAGAGGAAAGTGGAACTCCATGTGTAGCGGTGAAATGCGTAGATATATGGAGGACCACCAGTGGCGAAGGCGGCTCTCTGGTCTGTAACTGACGCTGAGGCTCG
+
FFF,FFF:FFFFFFFFF:FFFFFFFFFFFFFF,:FFFF,FFFFFF:FFFFF:FFFFFFFFF:FFFFFFFFFFFFFF,FFFFFFFFFFFFFFFFFFFFFFFFFFFFFFFFFFFFFF:FF:FFFFFF:FFFFFFFFF:FFFF:FFFFFFFFFFFFFFFFFFF:FFFFFFFFFF,F:FFFFFFF:FFFFFFFF:FFF,FFFFF,,FFFFFF,:FFFFFFFF:,FF:F:FFFF:F:FFFFFFFFFFFFFF:FFFF
@A00769:42:HV3CFDRXX:1:2101:29622:11083 1:N:0:GAGGTAAGAC+GCAATACATT
GTGACAGCCGCCGCGGTAATACGTAGGTGGCAAGCGTTGTCCGGATTGATTGGGCGTAAAGGGAGCGCAGGCGGTTTCTTAAGTCAGAGGTGAAAGCCCCCGGCTCAACCGGGGAGGGTCTTTGGATACTGGGAGACTTGAGTGCAGAGGAGGAGAGTGGAATTAGATGTGTAGCGGTGAAATGCGTAGATATATGGAGGAAAACCAGTGGCGAAGGCGGCTCTCTGGTCTGTAAGTGACGCTGAGGGTCG
+
FFF,FFFFFFFFFFFFFFFFFFF,FFF,:,FFFFFFFF,FFFFFF:,,FFFFFF,,FFFFF,F,,FF:FFFFFFFFFF,FF:FFF,F:,FFFFFFFFFF,::FFFFFFF,F,FFF::F,:F,F:FF,FFFF,:FF,F:FFF,F:,::F,FF,F,,FFF,F::::,,:FFFFF:FFFFFFF,FFF:,:F::,F,:,,F,FF:F,:FF:,:,FFFF:FF:,F,:,FF,,::FF,:,,,FFFFF:,::::,,:F
@A00769:42:HV3CFDRXX:1:2101:7392:11130 1:N:0:GAGGTTAGAC+GCAATACATT
GTGTCAGCAGCCGCGGTAATACGTAGGTGGCAAGCGTTGTCCGGATTTATTGGGCGTAAAGCGAGCGCAGGCGGTTTCTTAAGTCTGATGTGAAAGCCCCCGGCTCAACCGGGGAGGGTCATTGGAAACTGGGAGACTTGAGTGCAGAAGAGGAGAGTGGAATTCCATGTGTAGCGGTGAAATGCGTAGTTATATGGAGGAACACCAGTGGCGATGGCGGCTCTCTGGTCTGTAACTGACGCTGAGGCTCG
+
F,F:,:F,:F::F:FFFF:FF:FF:FFFFF:F:FFFF:FF,,FFFF,F:FFFFF:FFFFFFFF:F:FFFFF::FFFFFFFFFFFFFF,FFFFF,:,,FF:FFFFF::F::FFF:,FFFFF:FFFF,:,,FFFF:F,,F:F:FFFF,FFFFFFFFFFFFFF,:FFF,,FFFFFFF,FF:F::F:F,FFFF,,:F:FFFFFFF,F,F:FFFFF:F:,F:FFF:FF:,:FF::FFFF,::F,FFFFFFF::F:F
@A00769:42:HV3CFDRXX:1:2101:22019:11130 1:N:0:GAGGTTAGAC+GCAATACATT
GTGCCAGCAGCCGCGGTAATACGTAGGTGGCAAGCGTTGTCCGGATTTATTGGGCGTAAAGCGAGCGCAGGCGGTTTCTTAAGTCTGATGTGAAAGCCCCCGGCTCAACCGGGGAGGGTCATTGGAAACTGGGAGACTTGAGTGCAGAAGAGGAGAGTGGAATTCCATGTGTAGCGGTGAAATGCGTAGATATATGGAGGAACACCAGTGGCGAAGGCGGCTCTCTGGTCTGTAACTGACGCTGAGGCTCG
+
FFFFFFFFFFFFFFFFFF:FF:FF,FFFFFFFFF,FF,FFFFFFFF::F:FFFFFFFF:FFFF:FFFF:F:FFFFFFFFFFFFFF,FFFFFFFF,FFFFFFFFFFFFF:FFFFFFFFFFF::FFFFFF:FFFFFFFFFFFFFFFFFFF:F:FFFFFFFFFFFFFFFFFFFFFFFFFFFFFFF,F,F,FFF,F,:FFFFFFFF:FFFFFFFFFFFFFFFFF:FF:F,FF,FFFFFFFFF:F:FFFFFF,FFF
@A00769:42:HV3CFDRXX:1:2101:20112:11146 1:N:0:GAGGTTAGAC+GCAATACATT
GTGTCAGCCGCCGCGGTAATACGTAGGTGGCAAGCGTTGTGCGGATTTATTGGGCGTAAAGCGAGCGCAGGCGGTTTCTTAAGTCTGTTGTGAAAGCCCCCGGCTCAACCGGGGAGGGTCATTGGAAACTGGGAGACTTGAGTGCAGTAGAGGAGAGTGGAATTCCATGTGTAGCGGTGAAATGCGTAGATATATGGAGGAACACCAGTGGCGAAGGCGGCTCTCTGGTCTGTAACTGACGCTGAGGCTCG
+
FFFFFF:FFFFFFFFFFFFFF,FFFFFFFF:FFFFFFFFF,FFF:,FFF:FFFFFFFFFFFFFFFFF:FFFFFF,,::F:FFF:,FF,,FFF:F::FFFFFFFFFFFFFF:F::FFF,,FFF,F:FFFFF,F,F:FFFFFFFF::F:,F:FFF,FFFFFF,FFFFF,FFFFF:::FF:FF,FF:FFF:FFFF:F,FFFFFFFFFF:FF:FFFF,FFFF,FFFFF::FF,:F:F:FFFFF:,:FF,F,F,F,
@A00769:42:HV3CFDRXX:1:2101:8097:11256 1:N:0:GAGGTTAGAC+GCAATACATT
GTGCCAGCAGCCGCGGTAATACGTATGTTCCAAGCGTTATCCGGATTTATTGGGCGTAAAGCGAGCGCAGACGGTTATTTAAGTCTGAAGTGAAAGCCCTCAGCTCAACTGAGGAATTGCTTTGGAAACTGGATGACTTGAGTGCAGTAGAGGAAAGTGGAACTCCATGTGTAGCAGTGAAATGCGTAGATATATGGAAGAACACCAGTGGCGAAGGCGGCTTTCTGGACTGTAACTGACGATGAGGCT
+
FFFFFFFFF:FFFFFFFFFFFFFFFFF:FFFFFFFFFFFF:FFFFFF:FFFFFFFFFFFFFFFFFFFFFFFFFFFFFFFFFFFFFFFFFFFFFFFFFFFFFFF:FFFFFFFFFF,FFFFFFFFFFFFFFFFFFFFFFFFFFFFFFFFFFFFFFFFFFFFFFFFFFFFFFFFFFFFFFFFFFFFFFFFFFFFFFFFFFFFFF,F:FFFFFF:FFF::FFF:FFFFFFF,,:FFFFFFF::FF,FFFF,:F
@A00769:42:HV3CFDRXX:1:2101:18927:11256 1:N:0:GAGGTTAGAC+GCAATACATT
GTGCCAGCAGCCGCGGTAATACGTAGGTGGCAAGCGTTGTCCGGATTTATTGGGCGTAAAGCGAGCGCAGGCGGTTTCTTAAGTCTGATGTGAAAGCCCCCGGCTCAACCGGGGAGGGTTATTGGAAACTGGGAGACTGGAGTGCAGAAGAGGAGAGTGGAATTCCATGTGTAGCGGTGAAATGCGTAGATATATGGAGGAACACCAGTGGCGAAGGCGACTGTCGGGTCTGTAACTGACGCTGAGGCTCG
+
FFFFFFFFFFFFFFFFFF:FFFFF:FFFFFFFFF:F:,FFF:FF:::F:FFFFFF:,FFFF::FFFFFFFFFFFFFFFFFFFF::FFFFF:FF,,FFF:F:FFF:F:FF:FFFF,FFFF:,FFF:F,F:FFF,FFF:,,F::FF,FFF,F:FF:,FFFFF,:,,F,FFF:FF,F,FFFF,,FFFFF,F:,FF,:FFFFFFF,F,F,FFF:FFF,,FF:F:,,,:F,:FFFFFF,F:,F::F:FFFFF,F:F
@A00769:42:HV3CFDRXX:1:2101:4996:11271 1:N:0:GAGGTTAGAA+GCAATACATT
GTGACAGCAGCCGCGGTAATACGTAGGATACAAGCGTTATCCGGATTTAGTGGGAGTAAAGCGAGCGAAGACGGTTAGATAAGTATGAAGTGAAATCCCTCAGCTCAACTGAGGAATTGCGTGTGAAACTGGTTGACTTGAGTGAAGTAGAGGAAAGTGGAACTACATGTGTAGCGGTGAAATGCTTAGATATATTGAAGAACACCAGTGGCGAAGGCTGCTTTCTGGACTGTAACTGACGTTGAGGCTCG
+
FFF,FFFFFFFFFFFFFFFFFFFF,,F,F,:FF:FF:FFFFFFFFFFFF,:FFF,F:FFFF,F::FF,F,,FFFFFF,,FFFFF,,FF:F,FFFF:F:F::,FFF,FFF:,FF:FFFFFF,F,,,F:FFFF,FFFF,FF,F,,F,F:FFF:FF,,F:,FFFF:,F,F:FF,FFF,FFFFF:F:FF,FFFF:FFFF:,FFFFFF,FFF,F,FFF:FFFF,FFFF,,,,,FFF:FF,FF:,F,,FFFFFFFFF
@A00769:42:HV3CFDRXX:1:2101:9679:11271 1:N:0:GAGGTTAGAC+GCAATACATT
GTGCCAGCCGCCGCGGTAATACGTAGGTGGCAAGCGTTGTCCGGATTTATTGGGCGTAAAGCGAGCGCAGGCGGTTTCTTAAGTCTGATGTGAAAGCCCCCGGCTCAACCGGGGAGGGTCATTGGAAACCGGGAGACTTGAGTGCAGAAGAGGAGAGTGGAATTCCATGTGTAGCGGTGAAATGCGTAGATATATGGAGGAACACCAGTGGCGAAGGCGGCTCTCTGGTCTGTAACTGACGCTGAGGCTCG
+
F::F,FFFFFFF:,FFFFFFFF,FFF,FFF:FFFF:,:FFFFFFF,FFF:,FF,FFFFFFFFFFF,FF,,FF:F,FF,F,FFF:,F:FFF,FFFF,:F:FF:FFF,FF:FF,F:FFF:::FFFFFFFF,FFFFF,FF:,F,,F:,FFFFFF::,FF,FFFFF:F:FFFF::FF,,FF:,FFFFF,FFFFFFFFFFFFF:FFF:,FFFFF:FF::F,,FF,FFF,F:F:F:F:FFFFF,,FF,,FF,FFFFF
@A00769:42:HV3CFDRXX:1:2101:25183:11287 1:N:0:GAGGTTAGAC+GCAATACATT
GTGTCAGCCGCCGCGGTAATACGTAGGTGGCAAGCGTTGTCCGGATTTATTGGGCGTAAAGCGAGCGCAGGCGGTTTCTTAAGTCTGATGTGAAATCCCCCGGCTCAACCGGGGAGGGTCATTGGAAACTGGGAGACTTGAGTGCAGAAGAGGAGTGTGGAATTCCATGTGTAGCGGTGAAATGCGTAGATATATGGAGGAACACCAGTGGCGAAGGCGGATCTCTGGGCTGTAACTGACGCTGAGGCTCG
+
F:FFFF::FFFFFFFFFFFFFFF,FFFF:FFF:FFF::FFFFFF:F,F::FFFFFFFFFFF:F:FFFFFFFFFFFFF:FFFFF,F:FF:F,FFFF,FFFF,FFFFFFFFFFFFFFFF:,F:FFFF:,F:FFF,,FF::FF:FFFFFFF,F:FF,F,FFFF,F,F:F,:FFFF:FF,FFFF:FFFFF,FFFFF,,:FFFFFF:FFFFFF:FFFF,FFF:F,,,F,FFFF,FFF,FFFFFFFFFF:F,FF,FF
@A00769:42:HV3CFDRXX:1:2101:31864:11334 1:N:0:GAGGTTAGAC+GCAATACATT
GTGCCAGCCGCCGCGGTAATACGTAGGTGGCAAGCGTTGTCCGGATTTATTGGGCGTAAAGCGAGCGCAGGCGGTTTCTTAAGTCTGATGTGAAAGCCCCCGGCTCAACCGGGGAGGGTCATTGGAAACTGGGAGACTTGAGTGCAGAAGAGGAGAGTGGAATTCCATGTGTAGCGGTGAAATGCGTAGAGATATGGAGGAACACCAGTGGCGAAGGCGGCTCTCTGGTCTGTAACTGGCGCTGAGGCTCG
+
FFFFFFFFFFFFFFFFFFF,FFFFFFFFFFFFFFFFFFFFFFFFF:,FFFFFFFFFFFFFFFFFFFFFFFFFFFF:FFFFFFFFFFFF,FFFFFFFFFFFFFFF:FFFFFFFFF:FFFFFFFFFFFFFF:FFFFFFFFFFFF:FFF,F:FFFFFFFFFFFF,FFFFFFFFFFFFFFFFFF:FFFFFF,FF:F:F,:FFFFFFFFF:FFFFFFFFFFFFFFFFFFFFFFFFFFFFF,FFFFFF:FFF:FFF,
@A00769:42:HV3CFDRXX:1:2101:26793:11350 1:N:0:GAGGTTAGAC+GCAATACATT
GTGTCAGCAGCCACGGTAATACGTATGTTCCAAGCGTTATCCGGATTTATTGGGCGTAAAGCGAGCGCAGACGGTTATTTAAGTCTGAAGTGAAAGCCCTCAGCTCAACTGAGGAATTGCTTTGGAAACTGGATGACTTGAGTGCAGTAGAGGAAAGTGGAACTCCATGTGTAGCGGTGAAATGCGTAGATATATGGAAGAACACCAGTGGCGAAGGCGGCTTTCTGGACTGTAACTGACGCTGAGGATCG
+
FFFFFFFF:FFFFFFFF,FFFFFFFFFFFFFF:FFFFFFFFFFFFFFFFFFFFFFFFFFFFFFFFFFFFF,FFFFFFFFFFFFF:FFFFFFFFFFFFFFFFFFFFFFFFFFFFFFFFF:FFFFFFFFFFFFFF:FFFFFFFF:FFFFFFFFFFFFFFFFF::FFFFF::F:FF:FFFFFFFFFFFFFFFF::FFFF:FFFFFFFFFFFFFFFFFFFFFFFFF:FFFF,FFFFFFFFFFFFFFFFF:F,FF,
@A00769:42:HV3CFDRXX:1:2101:23746:11365 1:N:0:GAGGTTAGAC+GCAATACATT
GTGTCAGCCGCCGCGGTAATACGTATGTTCCAAGCGTTATCCGGATTTATTGGGCGTAAAGCGAGCGCAGACGGTTATTTAAGTCTGAAGTGAAAGCCCTCAGCTCAACTGAGGAATTGCTTTGGAAACTGGATGACTTGAGTGCAGTAGAGGAAAGTGGAACTCCATGTGTAGCGGTGAAATGCGTAGATATATGGAAGAACACCAGTGGCGAAGGCGGCTTTCTGGACTGTAACTGACGTTGAGGCTCG
+
FFFFFFFFFFFFF,FF:FFF,FFFFFFFFFFFFF:FFFFFFFFF:F,::FFFFF:F:FFFFF:FFFFFFFFF:FFFFFFFFFFFFFFFFFFFFFFFFFFFFFFFFFFFFFF,FFFFF:FF:FFFFF:FFFFFFFFFFFF:FFFFFFFFFFFFFFFFFFFFFFFFFFFFFFFFFFFFFFFFFFFFF,:FFFF:FFF:FFF:FF,FF:FFFFFFFFFFFFFF:F:FFFFFFFFFF:,FFF:FFFF,F:FFFF:
@A00769:42:HV3CFDRXX:1:2101:16432:11381 1:N:0:GAGGTTAGAC+GCAATACATT
GTGTCAGCAGCCGCGGTAATACGTAGGTGGCAAGCGTTGTCCGGATTTATTGGGCGTAAAGCGAGCGCAGGCGGTTTCTTAAGTCTGATGTGAAAGCCCCCGGCTCAACCGGGGAGGGTCATTGGAAACTGGGAGACTTGAGTGCAGAAGAGGAGAGTGGAATTCCATGTGTAGCGGTGAAATGCGTAGATATATGGAGGAACACCAGTGGCGAAGGCGGCTCTCTGGTCTGTAACTGACGCTGAGGCTCG
+
FFFFFFFFFFFFFFFFFFFFFFFFFFFFFFFFFFFFF:FFFFFFFFFF:FFFFFFFFFFFFFFFFFFFFFFFFFFFFFFF:FFFFFF:FFFFFFFFFFFFFF,FFFFFFFFFFFFFFFF:FFFFFFFFFF:FFFFF:,F::FFFFFFFFF,:FFFFF,FFFFF:FF,FFF:FFFFFFF:F:F,FF,,:::FFFFF:FF,FFFF,FFFFF:FF:FFF:FFFFF:F::FFFFFFFFF,FFFF,FFFFF,FFF:
@A00769:42:HV3CFDRXX:1:2101:2636:11475 1:N:0:GAGGTTAGAC+GCAATACATT
GTGTCAGCCGCCGCGGTAATACGTAGGTGGCAAGCGTTGTCCGGATTTATTGGGCGTAAAGCGAGCGCAGACGGTTATTTAAGTCTGAAGTGAAAGCCCTCAGCTCAACTGAGGAATTGCTTTGGAAACTGGATGACTTGAGTGAAGTAGAGGAAAGTGGAACTCCATGTGTAGCGGTGAAATGCGTAGATATATGGAAGAACACCAGTGGCGAAGGCGGCTTTCTGGACTGAAACTGACGTTGAGGCTCG
+
FFFFFFFFFFFFFFFFFFFFFFFFFFFFFFFFFFFFFFFFFFFFFFFFFFFFFFFFFFFFF:FFFFFFFFFFFFFFFFFFFFFFFFFFFFFFFFF::F,F::FFFFFFFF:FFFFFFFFFFFFFFFFF,FF,:F::FFFF:FFF,FFFFFFFFFFFFFFFFF,FFF,:FFFFFFFFFFF,FFF:FF,FFFFFFFFFFFFFFFFF:FFFFFFFFFFFFF:FFF,FFF::,F,,,,FFFFF,::FFFF:FFF,
@A00769:42:HV3CFDRXX:1:2101:23619:11490 1:N:0:GAGGTTAGAC+GCAATACATT
GTGTCAGCCGCCGCGGTAATACGTATGTTCCAAGCGTTATCCGGATTTATTGGGCGTAAAGCGAGCGCAGACGGTTATTTAAGTCTGAAGTGAAAGCCCTCAGCTCAACTGAGGAATTGCTTTGGAAACTGGATGACTTGAGTGCAGTAGAGGAAAGTGGAAATCCATGTGTAGCGGTGAAATGCGTAGATATATGGACGAACACCAGTGGCGAAGGCGGCTTTCTGGACTGTAACTGACGATGAGGCTCG
+
FFFFFFFFFFFFFFFFFFFFFFF:FFFFFFFFFFFFFF:FFFFFFFFFF:FFFFFFFFFFFFFFFFFFFF,FFFFF::FFFFFFFFFF:FFFFFFFFFFFF,FFFFFFF,FFFFF,:F,F,FFF:FFFFFFF:FFF:FF:FFFFFFF,FFFFFF,FFFFFFF,FFFFFFFFFFFFFFFFFFFFFFFF:FFF,FFFF:F,,FF:FFFFFF:FFFFFFFFFFFF,FFFFFFFF:FFFFF:FF:,FFFFFFFF,
@A00769:42:HV3CFDRXX:1:2101:25798:11506 1:N:0:GAGGTTAGAC+GCAATACATT
GTGCCAGCAGCCGCGGTAATACGTAGGTGGCAAGCGTTGTCCGGATTTATTGGGCGTAAAGCGAGCGCAGACGGTTATTTAAGTCTGAAGTGAAAGCCCTCAGCTCAACTGAGGAATTGCTTTGGAAACTGGATGACTTGAGTGCAGTAGAGGAAAGTGGAACTCCATGTGTAGCGGTGAAATGCGTAGATATATGGAAGAACACCAGTGGCGAAGGCGGCTTTCTGGACTGTAACTGACGTTGAGGCTCG
+
FFFFFFFFFFFFFFFFFFFFFFFF:FFFFFF:FFFF:FFFF:FFFF:FFFFFFFFFFFFFF:FFFFFFFFFFFFF::FFFFFFFFFFFFFFFFFFFFFFFFFFFFFF:FFFFFFFFFFFFFFFFFFFFFFFFFFFFFFFFFFFFFFFFF:FFFFF:FFF:FFFFFFFFFFFFFFFFFFFF:FFFFFFFF:FFFFFFFF:FF:F:FFFFFFFFFFFFFFFFFF:FFFF:,:F:FFFFFFFF:FF:FFFFFFF
@A00769:42:HV3CFDRXX:1:2101:16125:11663 1:N:0:GAGGTTAGAC+GCAATACATT
GTGTCAGCAGCCGCGGTAATACGTAGGTGGCAAGCGTTGTCCGGATTTATTGGGCGTAAAGCGAGCGCAGGCGGTTTCTTAAGTCTGATGTGAAAGCCCCCGGCTCAACCGGGGAGGGTCATTGGAAACTGGGAGACTTGAGTGCAGAAGAGGAGAGTGGAATTCCATGTGTAGCGGTGAAATGCGTAGATATATGGAGGAACACCAGTGGCGAAGGCGGCTCTCTGGTCTGTAACTGACGCTGAGGCTCG
+
FFFFFFFF:FFFFFFFFFFFFFFFFFFFFFFFF:FFF:FFFFFFFFFFF,FFFFFFFFFFFFFFFFFFFFFFFFFFFFFFFFFFFFFFFFFFFFF:FFFFFFFF:FFFFFFFFFFFFFFFF:FFFFFFFFFFFFFFFFFFFFFF:FFFFFFFFFFFFFFFFFFFFFFF:FFFFFFFFFFFFFFFFFFFFFFFFFFFFFFFFFFFFFFFFFFFFFFF,FFFFFFFFFFFFFFFF,FFF,:FFFF:FFFFFF,
@A00769:42:HV3CFDRXX:1:2101:3748:11710 1:N:0:GAGGTTAGAC+GCAATACATT
GTGTCAGCCGCCGCGGTAATACGTAGGTGGCAAGCGTTGTCCGGATTTATTGGGCGTAAAGCGAGCGCAGGCGGTTTCTTAAGTCTGATGTGAAAGCCCCCGGCTCAACCGGGGAGGGTCATTGGAAACTGGGAGACTTGAGTGCAGAAGAGGAGAGTGGAATTCCATGTGTAGCGGTGAAATGCGTAGATATATGGAGGAACACCAGTGGCGAAGGCAGCTCTCTGGTCCGTAACTGACGCTGAGGCTCG
+
FFFFFFFFFFFFFFFFFFFFFFFFFFFFFFFFFFFFFFFFFFFFFF:FFFFFFFFFFFFFFFFFFFFFFFFFFFFFFFFFFFFFFFFFFFFFFFFFFFFFFFFFFFFFFFFFFFFFFFFF:FFFFF,FFFFFFFFFF:FFFFFFFFFFFFFFFFFFFFFFFFFFFFFFFFFFFF:FFFFFFFFFFFFFFFFFFFF:FFFFFFFFFFFFFFFF:F,,FF,FFFFFF:,FFFFFFFFFFF:F,FFFFF:FFFF
@A00769:42:HV3CFDRXX:1:2101:5755:11710 1:N:0:GAGGTTAGAC+GCAATACATT
GTGTCAGCAGCCGCGGTAATACGTAGGGTGCAAGCGTTAATCGGAATTACTGGGCGTAAAGCGTGCGCAGGCGGTCCGCTAAGACAGATGTGAAATCCCCGGGCTTAACCTGGGAACTGCATTTGTGACTGGCGGGCTAGAGTATGGCAGAGGGGGGTAGAATTCCACGTGTAGCAGTGAAATGCGTAGAGATGTGGAGGAATACCGATGGCGAAGGCAGCCCCCTGGGCCAATACTGACGCTCATGCACG
+
FFFF:FFFFFFFFFFF,F,FFFFFFFFFFFFFFFFFFFFFFFFFFFFFFFFFFFFFFFFFFFFFFFFFFFFFFFFFFFFFFFFFFFFFFFFFFFFFFFFFFFFFFF,FFFF:FFFFFFFFFFFFFFFFFFFFFFFFFFF:FFFFFFFFF:FFFFFFFFFFFF:FF:FFFFFFFFFFFFFF:FFFFFFFFFF:FFFFF:FFFFF:FFFF:FFFFF,FFF,FFFFFFF:FF,FFFFFFFF:F:F,FFFFF:FF
@A00769:42:HV3CFDRXX:1:2101:18701:11772 1:N:0:GAGGTTAGAC+GCAATACATT
GTGTCAGCCGCCGCGGTAATACGTAGGTGGCAAGCGTTGTCCGGATTTATTGGGCGTAAAGCGAGCGCAGGCGGTTTCTTAAGTCTGATGTGAAAGCCCCCGGCTCAACCGGGGAGGGTCATTGGAAACTGGGAGACTTGAGTGCAGAAGAGGAGAGTGGAATTCCATGTGTAGCGGTGAAATGCGTAGATATATGGAGGAACACCAGTGGCGAAGGCGGCTCTCTGGTCTGTAACTGACGCTGAGGCTCG
+
FFFFFFFFFFFFFFFFFF,F:FFF:FFFFFFFFFFFFFFFFFFFF,FFFFFFFFFFFFFFFFFFFFFFFFFFFFFFFFFFFFFFFFFFFFFFFFFFFFFFFFFFFF:FFFFFFFFFFFFF:FFFFFFFFFFFF,FFFFFFFFFFFFFFFFFFFFFFFFFFFFFFFFFFF:FFFFFFFFFFFFFFFFFFFFF,F:::FFFFF,F:FFFF:FFFFFFFFFFFFFFFFFFFFFFFF,FFFFFFFFFFFFF:FFF
@A00769:42:HV3CFDRXX:1:2101:19660:11772 1:N:0:GAGGTTAGAC+GCAATACATT
GTGCCAGCCGCCGCGGTAATACGTAGGTGGCAAGCGTTGTCCGGATTTATTGGGCGTAAAGCGAGCGCAGGCGGTTTCTTAAGTCTGATGTGAAAGCCCCCGGCTCAACGGGGGAGCGTCAGTGGAAACTGGGAGACTTGAGTGCAGAAGAGGAGAGTGGAATTCCATGTGTAGCGGTGAAATGCGTAGATATATGGAGGAACACCAGTGGCGAAGGCGGCTCTCTGGTCTGTTACTGACGCTGAGGATCG
+
FFF,:FF:FFFFFFFFF,FFFFFFFFFFFFF,FFFFFFFF,:FFF:FFF,:FFFFFFFFFFFFFFFF:FFFFFF:FF,,FFFFFFFFF,FF::FFFFF,,FFFFFF:FF,,FFFFF,F,FF,FFFF,FF:F,,,F,FFFF:FF:FFFFFFFFF:,FFFFFFFFFFF,,FF:FFFFFFFF:FF::FFFFFFFFFFFFFF:FFFF:FFF,F:FFFFFFFF::FF,FFFFF:FFFF,FFFFFFFF,FFFF:FFF
@A00769:42:HV3CFDRXX:1:2101:11858:11851 1:N:0:GAGGTTAGAC+GCAATACATT
GTGCCAGCCGCCGCGGTAATACGTAGGTGGCAAGCGTTGTCCGGATTTATTGGGCGTAAAGCGAGCGCAGGCGGTTTCTTAAGTCTGATGTGAAAGCCCCCGGCTCAACCGGGGAGGGTCATTGGAAACTGGGAGACTTGAGTGCAGAGGAGGAGAGTGGAATTCCATGTGTAGCGGTGAAATGCGTAGATATATGGAGGAACACCAGTGGCGAAGGCGGCTCTCTGGTCTGTAACTGACGCTGAGGCTCG
+
FFFFFFF:FFFFF:FFFFFFFFFFFFFFFFF:FFFFFFFFF:FFFFF:FFFFFFF:FFFFFFFFFFFFFFFFFFFFFFFFFFFFFFFFFFFFFFF:FFFFFFFFF:FFF:FFFFFF:F:FF:FFFFFFF,FFFF:::FF:FFFF:FF:FFFFFFFFFFFFFFFFFFFFFFFFF:FFFFFFFFFFFFFF:FFFFFFFFFFFF:FFF::FFFFFFFF:FF:F::FFFFF:F:FFFFFFFFFF:FFFFFFF::,
@A00769:42:HV3CFDRXX:1:2101:29478:11866 1:N:0:GAGGTAAGAC+GCAATACATT
GTGACAGCCGCCGCGGTAATACGTATGTTCCAAGCGTTATCCGGATTTATTGGGCGTAAAGCGAGCGCAGTCGGGTATTTAAGTCTGAAGTGAAAGCCCTCAGCTCAACGGAGGAATAGCTTTGGAAACTGGATGACTTGAGTGAAGTAGAGGAAAGTGGAACTCCATGTGTAGCGGTGAAATGCGTAGATATATGGAAGAACACCAGTGGCGAAGGCGGATTTCTGGACTGTCACTGACGATGAGGCTCG
+
FFF,FFFFFFFFFFFFFFFFFFF:F:F:F:FFFFFFFFFFFFFFF,F,FFFFFFFFFFFFF:F,,FFFFF,,FF,F,F,FFFFFFFFF:FFFFFFF,F,F,,FFFFFFF:,F,,FF:,FFF,FFFFFFFF:,FF,:FFFFFFFF,,FF,F,FF,F,,FFFFF,FFF,:FFFFFFFFFFFF:FFFFFFFFFFFF:FFFFFFFFFFFFFFFF:FFFFFFFF,,,FFFF,FFFFF,,FFFFFF,:FFFFFFFF,
@A00769:42:HV3CFDRXX:1:2101:1588:11882 1:N:0:GAGGTTAGAC+GCAATACATT
GTGTCAGCCGCCGCGGTAATACGTAGGTCCCGAGCGTTATCCGGAATTATTGGGCGTAAAGGGTGCGCAGGTGGTTATGTAAGTCTGGTGTGAAATTTTTGGGCTCAACCCAAAAAGGTCATTGGAAACTGCATAACTTGAGAGCAGGAGAGGTAAGTGGAATTCCTAGTGTAGCGGTGAAATGCGTAGAGAGTAGGAGGAACACCAGTGGCGAAGGCGGCTTACTGGACTGTATCTGACACTGAGGCACG
+
FFFFFFFFFFFFFFFFFFFFFFFFFFFFFFFFFFFFFFFFFFFFFFFFFFFFFFFFFFFFFFFFFFFFFFFFFFFFFFFFFFFFFFFFFFFFFFFFFFFFFFFFFFFFFF:FFF,FFFFFFFFFFFFF:FFFFFFFFFFFFFFF:FFFFFFFFFFFFFFFFFFFFFFFFFFFF:FFFFFFFFFFFFF,FFFF,FFFFFFFFFFF,:FFFF:FFF:FFF:F:F:F:FF,F,FFF:FFFFFFF:FFFFFF,F:
@A00769:42:HV3CFDRXX:1:2101:18439:11882 1:N:0:GAGGTTAGAC+GCAATACATT
GTGTCAGCAGCCGCGGTAATACGTATGTTCCAAGCGTTATCCGGATTTATTGGGCGTAAAGCGAGCGCAGACGGTTATTTAAGTCTGAAGTGAAAGCCCTCAGCTCAACTGAGGAATTGCTTTGGAAACTGGATGACTTGAGTGCAGTAGAGGAAAGTGGAACTCCATGTGTAGCGGTGAAATGCGTAGATATATGGAGGAACACCAGTGGCGAAGGCGGCTCTCTGGTCTGTAACTGACGCTGAGGCTCG
+
F:F:FFFFFFFF:FFFF:FFFFF:F,FFFFF,FFFFFFFFFFFFFFFFF:FFFFFFFFFFFFFFFFFFFFF,FFFFFFFFFFFFFFFFFFFFFFF:FFFFFFFFFF:F:FFFFFFF:FFF,FFFFFFFFFFFFFF:FF,FFFFFFFFFF::FF:FFFFFF,FFFF::FF:FFFFFFFFFFFF:FFF,FFFF,:FFFFFFFF,F:FFFFFFFFF,FF,FFFFFFF,:FFF:F:FF:FFFFFFFFFFFFFFFF
@A00769:42:HV3CFDRXX:1:2101:24352:11913 1:N:0:GAGGTTAGAC+GCAATACATT
GTGCCAGCAGCCGCGGTAATACGTAGGTGGCAAGCGTTGTCCGGATTTATTGGGCGTAAAGCGAGCGCAGACGGTTATTTAAGTCTGAAGTGAAAGCCCTCAGCTCAACTGAGGAATTGCTTTGGAAACTGGATGACTTGAGTGCAGTAGAGGACAGTGGAACTCCATGTGTAGCGGTGAAATGCGTCGATATATGGAAGAACACCAGTGGCGAAGGCGGCTTTCTGGACTGTAACTGTCGTTGAGGCTCG
+
FFFFFFFFFFFFFFFFFFFFFFFF:FFFFFFFFFFFFFF:FFFFFF:FFFFFFFFF:FFFFFFFF:FFFFFFFFF,FFFFFFFF:,FFFFFF::FFFFFFFFFFFFF,FFFFFFFF:,FFFFFFF,FF:FFF,:FF,F:FF,:FF:FF:FFFFF,FFF:F::FF:F:FFFFF:F:FF:FFFFF,:FF,FF:,F,FFFFFF,,,F,:,:,FF,FF,FFFFFFF::,FFFF:FF,:,::F,FFF,F:FF:,F:
@A00769:42:HV3CFDRXX:1:2101:10239:11929 1:N:0:GAGGTTACAC+GGAATACATT
GTGTCAGCAGCCGCGGTAATACGTAGGGTGCAAGCGTTATCCGGAGTGAGTGGGCGTAAAGGGAGCGAAGGCGGATCTTTAAGTCTGGAGTGAAAGCCAGCAGCTCAACCGCGGAATTGCGTTGGCAACTGTTTGGCTTGAGTGTGGTAGAGGAGGGTGGAACTCCTGGGGTAGCGGTGAAATGCGTAGATATTGGGAAGAACACCGGTGGCGAAGGCGGCTAGGTGGACGATAACTGACGTGGAGGCGCG
+
FFFFFFFFFFFFFFFF:FFFFFF,F,F,,:F:FFFFFF,,,:FFF,F,F,FFFFFFFFFFF,F,FFF,FF:FFF,F,F:,:FFFF:F,,FFFFFFF,F,,,,FFF,FFF,,:,F,,,FF,FF,,:,,,,,F,,,F,,FFF::F,,,FF,:FFF,,,,:F:F,,,,F,:F,,:,F:F:,:,F,:FFF:,,,:,F:,F,,,:::,:FF:F,F,FFF,FF,:FF,,,,FFF,,:,,:,,:F::F:,F,FFF,,F
@A00769:42:HV3CFDRXX:1:2101:13295:12023 1:N:0:GAGGTTAGAC+GCAATACATT
GTGCCAGCCGCCGCGGTAATACGTAGGTGGCAAGCGTTGTCCGGATTTATTGGGCGTAAAGCGAGCGCAGGCGGTTTCTTAAGTCTGATGTGAAAGCCCCCGGCTCAACCGGGGAGGGTCAGTGGAACCTGGGAGACTTGAGTGCAGAAGAGGAGAGTGGACTTCCATGTGTAGCGGTGAAATGCGTAGAGATATGGAGGAGCACCAGTGGCGAAGGCGGCTCTCTGGTCTGTAACTGACGCTGAGGCTCG
+
,FFFFF:,FFFFFFFFFFFFF:FFFFFFFFF:FFFFFFFFFFFFFFF,FF,FFFFFF:FFFFFFFFFFFFFFFFFFFFFFFFFFF::FFFFF,::FFFFFFFFF:FFFFFFFFF,FFFFFF,FFFFF,,,FFFFFFFFFFFF:FFFF:,F:FFFFFFFFF,,FFFFFF:,F,FFFF::F,F,FF:FF,FF,,FFFFF,FF:,:FFFFF,FFFF,FFF:FFFFF:FF:FFFFFF,::FFFF:FFFF::,FFF
@A00769:42:HV3CFDRXX:1:2101:7383:12054 1:N:0:GAGGTTAGAC+GCAATACATT
GTGTCAGCCGCCGCGGTAATACGTAGGTGGCAAGCGTTGTCCGGATTTATTGGGCGTAAAGCGAGCGCAGGCGGTTTCTTAAGTCTGATGTGAAAGCCCCCGGCTCAACCGGGGAGGGTCATTGGAAACTGGATGACTTGAGTGCAGTAGAGGAAAGTGGAACTCCATGTGTAGCGGTGAAATGCGTAGATATATGGAAGAACACCAGTGGCGAAGGCGGCTTTCTGGACTGTAACTGACGTTGAGGCTCG
+
F,F:FFFFF,FFFFFFFFFFFFFFFFFFFFFFFFFF,FFFFFFFFFFFF,FFFFFFFFFFFFFFFFFFFFFFFFFFFFFFFFFFFFFFFFFFFFFFFFFFFFFFFFFFFFFFFFFFFFF:F:FF,F:FFFFFFFFFFFFFF:FFFFFF,,,FFFFFFFFFFFFFFFFFFFFFFFFFFFFF::FFFF,FF::F,FFF:FFFFFFFFF::FFFF,FFFFFFFFFFF,F,FFFFF:FFFF:FF,,F:FF:F:F,
@A00769:42:HV3CFDRXX:1:2101:31114:12070 1:N:0:GAGGTTAGAC+GCAATACATT
GTGTCAGCCGCCGCGGTAATACGTAGGTGGCAAGCGTTGTCCGGATTTATTGGGCGTAAAGCGAGCGCAGGCGGATTCTTAAGTCTGATGTGAAAGCCCCCGGCTCAACCGGGGAGGGTCATTGGAAACTGGGAGACTTGAGTGCAGAAGAGGAGAGTGGAATTCCATGTGTAGCGGTGAAATGCGTAGATATATGGAGGAACACCAGTGGCGAAGGCGGCTCTCTGGTCTGTAACTGACGCTGAGGCTCG
+
FFFF:F::F::FFF:,F:FFFFFFFF,FFFFFF:F::FFFFF,FFF,:FF,F,FFFFFFFF:FFFFFFF:FFFF,F:FF,FFF,FF:FF:FFFFF:FF,FFFF,FFFF:F,,FFFF,FFF::::FFF,,,,,:FFFF,F,F,,F,FFF:FFFF::FFFF:FF:FFFFF:FFFFFF,:F,FFFFFFFFFFFFFFFFFFFFFFFFFFFFFFF,FFFFFFFFFFFFFFFFFFFFFFFFFFFFF::FFFFFFFFF
@A00769:42:HV3CFDRXX:1:2101:3495:12117 1:N:0:GAGGTTAGAC+GCAATACATT
GTGCCAGCAGCCGCGGTAATACGTAGGTGGCAAGCGTTGTCCGGATTTATTGGGCGTAAAGCGAGCGCAGGCGGTTTCTTAAGTCTGATGTGAAAGCCCCCGGCTCAACCGGGGAGGGTCAGTGGAAACTGGGAGACTTGAGTGCCGAAGAGGAGAGTGGAATTCCATGTGTAGCGGTGAAATGCGTAGAGATATGGAGGAACACGCGTGGCGAAGGCGGCTCTCTGGGCTGTACGTGACGCTGAGGCTCG
+
FFFFF::FFFFFF:FFFFFFFFFFFFFFFFFFFFFFF,FF,FFFFFF:FFFFFFFFFFFFFFFFFFFF:FFFFFFFFFFFFFFFFFFFFFFF,::FFFFFFFFFFF,,FFFFFF,FFF:FF:FFFFF:FFFFFFFFFFFFFFFFF,FF,F,F::FFF,FF,,FFFF:FFFF:,FFFF,FF,::F:F,,F,,F:FFF:FFF,FF,F,,F:FFFF,,FFFFFFFF:F::F,FFF,FF,FFF,F::F:FF:F:F
@A00769:42:HV3CFDRXX:1:2101:9498:12117 1:N:0:GAGGTTAGAC+GCAATACATT
GTGTCAGCCGCCGCGGTAATACGTAGGTGGCAAGCGTTGTCCGGATTTATTGGGCGTAAAGCGAGCGCAGGCGGTTTCTTAAGTCTGATGTGAAAGCCCCCGGCTCAACCGGGGAGGGTCATTGGAAACTGGGAGACTTGAGTGCAGAAGAGGAGAGTGGAATTCCATGTGTAGCGGTGAAATGCGTAGATATATGGAGGAACACCAGTGGCGAAGGCGGCTTTCTGGACTGTAACTGACGTTGAGGCTCG
+
FFFFFFFFFFFFFFFFFF,FFFFFFFFFFFFFFFFF:,FFFFFFFFFFF,FFFFFFFFFFFF:FFFFF:FFFFFFFFFFFFFFFFFFFFFFFF:FFFFFFFFFFFFFFFFFFFFF:F:FFFFFFFFFFFFFF:FFF,FFFFFFFFFFFFFFFFF:FFFFFFF:FFFFFF:FFFFFFFFFFF::FF::FFFF:FFFF,FF:FFFFFFFFFFFFFFFF,FF:FFFFFFF:F,F:FFFFF::F,FFF:F,FFF:
@A00769:42:HV3CFDRXX:1:2101:9489:12132 1:N:0:GAGGTTAGAC+GCAATACATT
GTGTCAGCAGCCGCGGTAATACGTAGGTGGCAAGCGTTGTCCGGATTTATTGGGCGTAAAGCGAGCGCAGGCGGTTTCTTAAGTCTGATGTGAAAGCCCCCGGCTCAACCGGGGAGGGTCATTGGAAACTGGGAGACTTGAGTGCAAAAGAGGAGAGTGGAATTCCATGTGTAGCGGTGAAATGCGTAGATATATGGAGGAACACCAGTGGCGAAAGCGGCTCTCTGGTCTGTAACTGACGCTGAGGCTCG
+
FFFFFFFFFFFFFFFFFFFFFFFFFFFFFFFFFFFFFFFFFFFFFFFFFFFFFFFFFFFFFFFFFFFFFFFFFFFFFFFFFFFFFFFFFFFFFFFFFFFFFFFFFFFFFFFFFFFFFFFFFFFFFF,FFFFF:FFFFFFFFF:FFF,FFFFFFFFFFFFFFFFFFFFFFFFFFF:F:FFFFFFFFF:FF:FFFFFFFF:FFFFFFFFFFFFF,FFFFF:FFFFFFF,FFFFFFF:FFFFF,FF:FF:FFFF
@A00769:42:HV3CFDRXX:1:2101:28592:12148 1:N:0:GAGGTTAGAC+GCAATACATT
GTGCCAGCCGCCGCGGTAATACGTAGGTGGCAAGCGTTGTCCGGATTTATTGGGCGTAAAGCGAGCGCAGGCGGTTTCTTAAGTCTGATGTGAAAGCCCCCGGCTCAACCGGGGAGGGTCATTGGAAACTGGGAGACTTGAGTGCAGAAGAGGAGAGTGGAATTCCATGTGTAGCGGTGAAATGCGTAGATATATGGAGGAACACCAGTGGCGAAGGCGGCTCTCTGGTCTGTAACTGACGCTGAGGCTCG
+
FFF:F:FFFFFFF:FF:FFFFFFFFFFFFFFFFFFFFFFFFFFFFFF:FFFF:FFFFFFFFFFFFFFFFFFFFFFFFFF:FFF:FFF:,F:FFFF,FFFFF::F:FFFFFFFFF:FFFFFFFFFFFF,F:F,FF:FFFFFF:FFF:FF,FFFFFFF:FFFF:FFFFF::FFF:FFF:FFFFFFFFFF:FFFF,FFF,FF,F,,FF,F,FF,,FFF,:FF:F:F,FFFF,F:::FF,F,F,FFFFF,,,:F,
@A00769:42:HV3CFDRXX:1:2101:13178:12164 1:N:0:GAGGTTAGAC+GCAATACATT
GTGTCAGCCGCCGCGGTAATACGTAGGTGGCAAGCGTTGTCCGGATTTATTGGGCGTAAAGCGAGCGCAGGCGGTTTCTTAAGTCTGATGTGAAAGCCCCCGGCTCAACCGGGGAGGGTCATTGGAAACTGGGAGACTTGAGTGCAGAAGTGGAGAGTGGCATTCCATGTGTAGCGGTGACCTGCGTCGATATATGGAGGAACACCAGTGGCGATGGCGGCTCTCTGGGCTGTAACTGACGCTGAGGGTCG
+
FFFF:,FFFF:FFFFFFFFFFFFFFF,FFFFFFFFFFFFFFFFFFFFFF:,FFFFF:FFFFFFFFFFFFFFFFFFFFFFF,FFFFF::FFFFF:,FF::FFFFFF:FFFFFFF:FF:F,FF:FFFFFF,FFFFFFFFFFFFFFFF:F,:F,FFFFFFFFF,FFFFF,FFFFF,FFFFFF,,:,FFF,:F::,,FFFFFFFFF:,F,,::F:FF,,FF:F:FFF,F::F,F:FF:,,FFFFF::F,F:,F,,
@A00769:42:HV3CFDRXX:1:2101:1108:12179 1:N:0:GAGGTTAGAC+GCAATACATT
GTGCCAGCCGCCGCGGTAATACGTATGTTCCAAGCGTTATCCGGATTTATTGGGCGTAAAGCGAGCGCAGACGGTTATTTAAGTCTGAAGTGAAAGCCCTCAGCTCAACTGAGGAATTGCTTTGGAAACTGGATGACTTGAGTGCAGTAGAGGAAAGTGGAACTCCATGTGTAGCGGTGAAATGCGTAGATATATGGAAGAACACCAGTGGCGAAGGCGGCTTTCTGGACTGTAACTGTCGTTGAGGCTCG
+
FFF,F:FFFFFFFFFFFF:FFFFFFFFFFF,FFFFFFF:FFFFFFFFFFFFFFFFFFFF:FFFFFFF:FFF:FFFFFFFFFFFF,FF,F:FFFFFFFFFFFFF:F::FFFFFFFF:FFF,FFFFF:F:,FFFFFF,:FFF:FFF,:FFFFFFFF:F,FF::F:F,FFFFFFFF::FF,F,FFFF,FF,F,:F:FFFFFFFFFFF,:,::FFFF,FFF:FFFFFF:FF,F,FFF,,FFF,FFFFFFF,FFFF
@A00769:42:HV3CFDRXX:1:2101:29912:12273 1:N:0:GAGGTTAGAC+GCAATACATT
GTGTCAGCAGCCGCGGTAATACGTAGGTGGCAAGCGTTGTCCGGATTTATTGGGCGTAAAGCGAGCGCAGGCGGTTTCTTAAGTCTGATGTGAAAGCCCCCGGCTCAACCGGGGAGGGTCATTGGAAACTGGGAGACTTGAGTGCAGAAGAGGAGAGTGGAATTCCATGTGTAGCGGTGAAATGCGTAGATATATGGAGGAACACCAGTGGCGAAGGCGGCTCTCTGGTCTGTAACTGACGCTGAGGCTCG
+
FFFFFFFFFFFFFFFFFFFFFFF:FFFFFFFFFFFF:FFFFFFFFFFFFFFFFFFFFFFFFFFFFFFFFFFFFFFFFFFFFFFFFFFFFFFFFF,FFFFFFFFFFFFFFFFFFFFFFFFF,FFFFFFFFFFFFFFFFFFFFFFFFFFFFFFFFFFFFFFFFFFFFFFFFFFFFFFFFFFFFF,FFFF,FF,F:FFFFFFFF:FFFF,FFFFFF:FFFFFF:FF:F:FFFFF:FFFFF:FF:FF:FF:FFFF
@A00769:42:HV3CFDRXX:1:2101:7970:12289 1:N:0:GAGGTTAGAC+GCAATACATT
GTGTCAGCCGCCGCGGTAATACGTAGGTGGCAAGCGTTGTCCGGATTTATTGGGCGTAAAGCGAGCGCAGGCGGTTTCTTAAGTCTGATGTGAAAGCCCCCGGCTCAACCGGGGAGGGTCATTGGAAGCTGGGAGACTTGAGTGCAGAAGAGGAGAGTGGAATTCCATGTGTAGCGGTGAAATGCGTAGATATATGGAGGAACACCAGTGGCGAAGGCGGCTCTCTGGTCTGTAACTGACGCTGAGGCTCG
+
FFFFFFFFFFFFFFF:FFFFFFFF,FFFFFFFFFFFFFFFF:FFFFFFFFFFFFFFFFFF:FF,FFFFFFFFFFFFFFFFFFFFFFFFFFFFFFFFFFFFFFFFFF,:FFFFFFFFFFFFFFFFF:,FFFFFFFFFFFFFFFFFF,FFFFFFFFFFFFFFFFFFFFFFFFFFF:FFFFF,F:FFFF,FF,FFFFFFFF:F,F::FFFFF:FF::FFFFFFFFFFFFFFF:F:FFF:FF:F,FFF:F,FFF,
@A00769:42:HV3CFDRXX:1:2101:20437:12336 1:N:0:GAGGTTAGAC+GCAATACATT
GTGTCAGCCGCCGCGGTAATACGTATGTTCCAAGCGTTATCCGGATTTATTGGGCGTAAAGCGAGCGCAGACGGTTATTTAAGTCTGAAGTGAAAGCCCTCAGCTCAACTGAGGAATTGCTTTGGAAACTGGATGACTTGAGTGCAGTAGAGGAAAGTGGAACTCCATGTGTAGCGGTGAAATGCGTAGATATATGGAAGAACACCAGTGGCGAAGGCGGCTTTCTGGACTGTAACTGACGTTGAGGATCG
+
FFFFFFFFFFFFFFFFFFFFFFF:FFFFFFFFFFFFFFFF:FFFFFFFF,FFFFFFFFFFFFFF:FFFFFFFFF:F:FFFFFFFFFF:FFFFFFFFFFFFFFFFFFFFF::FFFFFFFFFFFF:FFFFFFFFFFF,FFFFFFFF,FFFFFFFFFFFFFFFFF:FFFFFFFFFFFFFFFFFFFFF::F:FFFFFFFF,FF:F,FFFFFFFFFFFFFFFFFFFF,FFFFFF:FFFFFFFFFFF,FFFF:,FF:
@A00769:42:HV3CFDRXX:1:2101:28339:12336 1:N:0:GAGGTTAGAC+GCAATACATT
GTGCCAGCAGCCGCGGTAATACGTAGGTGGCAAGCGTTGTCCGGATTTATTGGGCGTAAAGCGAGCGCAGGCGGTTTCTTAAGTCTGATGTGAAAGCCCCCGGCTCAACCGGGGAGGGTCATTGGAAACTGGGAGACTTGAGTGCAGAAGAGGAGAGTGGAATTCCATGTGTAGCGGTGAAATGCGTAGATATATGGAGGAACACCAGTGGCGAAGGCGGCTCTCTGGTCTGTAACTGACGCTGAGGCTCG
+
FFF:FFFFFFFFFFFFFFFFFFFFFFFFFFFF::F:F:FFF,FFFFFFFFFFFFFFFFFFFFFFF:FFFFFFFF,:FFFFFFFFFFFFFFFF:FFFFFFFFFFFFFF:FFFFFFFFFFFF:FFFFFFFF:F:FF:FFFFFF:FFFFFFFFF:FFFFF,FFFFFFF,F::FFF:FF:FFFFFF:FFFFFFF:FFFFF,F::FFFFFFFFFFFFFF:F,FFFFF:FFFFFFF,FFFFFFFFFFF:FFF:FFFF
@A00769:42:HV3CFDRXX:1:2101:21459:12352 1:N:0:GAGGTTAGAC+GCAATACATT
GTGTCAGCCGCCGCGGTAATACGTAGGTGGCAAGCGTTGTCCGGATTTATTGGGCGTAAAGCGAGCGCAGGCGGTTTCTTAAGTCTGATGTGAAAGCCCCCGGCTCAACCGGGGAGGGTCATTGGAAACTGGGAGACTTGAGTGCAGAAGAGGAGAGTGGAATTCCATGTGTAGCGGTGAAATGCGTAGATATATGGAGGAACACCAGTGGCGAAGGCGGCTCTCTAGTCTGTAACTGACGCTGAGGCTCG
+
FFFFF::FFFFFF:FFF:F:FFFFFFFFFFF:FFFF:FFF:FFFFFFFFFFFFFFFFFFFFFFFFFFF:FFFFFFFFFFFFFFFFFFF:FFFF:FFFFFFFFF::FF,FFFFF::FFFFFF,FFFFFF:,FFFF::FFFFFFFFFFFFFFFFFFFFFFFF:FFFFF,F:FFF,:F:F:FFFFFFFFFF,FFFFFFFFFF:FFFFFFF:F:F:FFFFF:FFFFF:FFF::,FFFFFFFFFFFFF,F:,FFF,
@A00769:42:HV3CFDRXX:1:2101:9236:12383 1:N:0:GAGGTTAGAC+GCAATACATT
GTGCCAGCAGCCGCGGTAATACGTATGTTCCAAGCGTTATCCGGATTTATTGGGCGTAAAGCGAGCGCAGACGGTTATTTAAGTCTGAAGTGAAAGCCCTCAGCTCAACTGAGGAATTGCTTTGGAAACTGGATGACTTGAGTGCCTGAGAGGAAAGTGGAACTCCATGTGTAGCGGTGAAATGCGTAGAGATATGGAAGAACACCAGTGGCGAAGGCGGCTTTCTGGAATGTAACTGACGTTGAGGCT
+
FFFFFFFFFFFFFFFFFFF:FFFFFFF:FF:FFFF:FFFF::FFFF:FFF:FFFFFFFFFFFFFFFFFFFFFFF:,F,F:FFFF:FFFFFFFFFFFFFFFFFFFFFF:FFFFFFF:FFFFFF:FFFFF:FFFFFFFFFFFFFFFF,,,,FFFFF:,FFFFF:FFFF:FFFFFFFF:FFFF:FFFFFFFFF,F,FFFFFFFFFFFF::F::::FFFFF:FFFFFFFF:,:,FF,FFFF:FFFFFFFF,FF
@A00769:42:HV3CFDRXX:1:2101:17092:12399 1:N:0:GAGGTTAGAC+GCAATACATT
GTGTCAGCAGCCGCGGTAATACGTAGGTGGCAAGCGTTGTCCGGATTTATTGGGCGTAAAGCGAGCGCAGGCGGTTTCTTAAGTCTGATGTGAAAGCCCCCGGCTCAACCGGGGAGGGTCATTGGAAACTGGGAGACTTGAGTGCAGAAGAGGAGAGTGGAATTCCATGTGTAGCGGTGAAATGCGTAGATATATGGAGGAACACCAGTGGCGAAGGCGGCTCTCTGGTCTGTAACTGACGCTGAGTCTCG
+
FFF:FFFFFFFFF:FFFF:FFFFFFFFFFF:FFFFFFFFFFFFFF:FF:FF:FFFFFF:FFFFF:FFFFFFFFFFFFFFFFFF:FFF:FFFFFFFFFFFFFFFFFFFFFFFFFFFFFFFFFF:FFF:F:FFFFFFFF,FFFFFFFFF::,FFFFFFFF::FFFFFFFFFFFFFFFFFFFFFFFF,FFF,FFFFFF:,FFFFFF:FFFF,F:FFF:F,F::FFFF:::FFFF:FFFFFFFF:FFF::,FF:F
@A00769:42:HV3CFDRXX:1:2101:8088:12430 1:N:0:GAGGTTAGAC+GCAATACATT
GTGCCAGCAGCCGCAGTAATACGTAGGTGGCAAGCGTTGTCCGGATTTATTGGGCGTAAAGCGAGCGCAGGCGGTTTCTTAAGTCTGATGTGAAAGCCCCCGGCTCAACCGGGGAGGGTCATTGGAAACTGGGAGACTTGAGTGCAGAAGAGGAGAGTGGAATTCCATGTGTAGCGGTGAAATGCGTAGATATATGGAGGAACACCAGTGGCGAAGGCGGCTCTCTGGTCTGTAACTGACGCTGAGGCTCG
+
FFFFF:FFFFFFFFFFFFFFFFFFFFFFFFF:FFFFFFFFFFFF:::::FFFFFFFFF:FFFFFFFFF:FFFFFF,FFFF:,FF:FFFFFFF:::FFFFFFFFFFF,,::FFFF,FFF::FFFFFF:F:FFFFFFFFFFFFFFFF,FF,:FFFFF:FFFF:,FFFFF,FF:FFFFFF,FFF,FFFF,:FF:FFFFF:FF:,F:FF:FFFF::FF:FF,FFFFFFFFFF:FFF,F::FFFFFF:FFF,F:FF
@A00769:42:HV3CFDRXX:1:2101:5891:12446 1:N:0:GAGGTTAGAC+GCAATACATT
GTGTCAGCAGCCGCGGTAATACGTAGGTGGCAAGCGTTGTCCGGATTTATTGGGCGTAAAGCGAGCGCAGGCGGTTTCTTAAGTCTGATGTGAAAGCCCCCGGCTCAACCGGGGAGGGTCATTGGAAACTGGGAGACTTGAGTGCAGAAGAGGAGAGTGGAATTCCATGTGTAGCGGTGAAATGCGTAGATATATGGAGGAACACCAGTGGCGAAGGCGGCTCTCTGGTCTGTAACTGACGCTGAGGCTCG
+
F:FFFFFFFFF:FFFFFFF::FFFFFFFFFF,:FFFFFFFFFFF,F,FFFFFFFFF:F:F,FFFFFFFFFFFFFFFFFFFFFFFFFFFFF:F:FFFFF:FFFFF:FF:FFFFFF,FFFF:F:FFFFFFFFFFFFFFFFFFFFFFFFF,,FFFFF,:FFFFFFFFFFFFFFFFFFFFFFFF:FFFFFF:FF,F,FF,FF,FF:FFFFF:F::FFF:FFFFFFFFFFFFFFFFFF::FF,,F,FF:FF:FFF:
@A00769:42:HV3CFDRXX:1:2101:17797:12461 1:N:0:GAGGTTAGAC+GCAATACATT
GTGCCAGCAGCCGCGGTAATACGTAGGTGGAAAGCGTTGTCCGGATTTATTGGGCGTAAAGCGAGCGAAGACGGTCATTAAAGTCTGAAGTGAAAGCCCTCAGCTCAACCGAGGAATTGCGTTGGAAACTGGATGACTTGAGTGCAAGAGAGGAAAGTGGAAGTCCATGTGTAGCGGTGAAATGCGTAGATATAGGGAAGAACACCAGTGGCGAAGGCGGCTATCTGGAGTGTAACTGACGATGAGGCTCG
+
,FF::FFF::FF:FFFFFF,FF:FF:F,F:,,F:FF,FF,,FFFF,,F,::F:FF,FFFF::F,,FF,FF:::F,,FF,,FFF:,,F,F:F:FFF:FFF,,,,,,FFFF,::F,:F:,F,,,,,,:FFFF,:FFFFFFF,FF:F,:,,F,FF:,:FFFF,:F,FFF,::F:FFF:F,F:F,F,,FF:F:F,F,:,,FF,FFF,FFFF,FF:FFF,,F,FFFF,:FF:F,,,,,,F:::FF,,:,F:,,FF,
@A00769:42:HV3CFDRXX:1:2101:17671:12493 1:N:0:GAGGTTAGAC+GCAATACATT
GTGCCAGCCGCCGCGGTAATACGTAGGTGGCAAGCGTTGTCCGGATTTATTGGGCGTAAAGCGAGCGCAGACGGTTATTTAAGTCTGAAGTGAAAGCCCTCAGCTCAACTGAGGAATTGCTTTGGAAACTGGATGACTTGAGTGCAGTAGAGGAAAGTGGAACTCCATGTGTAGCGGAGAAATGCGTAGATATATGGAAGAACACCAGTGGCGAAGGCGGCTTTCTGGACTGTAACTGACGTTGAGGCTCG
+
:FF,FF:,FFFFF::FFFFFFF:FFFFFFFFFF:F:,FFFFF:FFF,F,FFF:FFFF:F:,F:FF:,FF:FFF:F,:::FFFFFF:,,F:FFFFFFFF:FFFFFFFFF:FFFFFFF:,FF:F:FFFFFF:FFFFFF::F:FFFFFFFF:F:,FF,FFF,FFFFFF:F,FFF,FFFF,,FF,FFFF:,F:F,F,FF,FFFFFF,FFF::,FFF,:F:,F,FFF,FFF,,F:F,:F:FFFFF,FFFFF,FFF,
@A00769:42:HV3CFDRXX:1:2101:30635:12524 1:N:0:GAGGTTAGAC+GCAATACATT
GTACCAGCAGCCGCGGTAATACGTATGTTCCAAGCGTTATCCGGATTTATTGGGCGTAAAGCGAGCGCAGACGGTTATTTAAGTCTGAAGTGAAAGCCCTCAGCTCAACTGAGGAATTGCTTTGGAAACTGGATGACTTGAGTGCAGTAGAGGAAAGTGGAACTCCATGTGTAGCGGTGAAATGCGTAGATCTATGGAAGAACACCAGTGGCGAAGGCGGCTTTCTGGACTGTAACTGACGTTGAGGCTCG
+
FFFFF,:F:FFFFF:F,:FFFFFFFFFFFFFFFFFFFFFFFFFFFFFFFFFFFFF,F:FF:FFFF:FFFF,FFFFFFFFFFFFFFF:FFFFFFFFFFFFFFFFFFFFF,FFF:FFFFFFFFFFFFFFF:FFFFFF:FFFFF:FF:FFFFFF:FF:FFFF:FFFFF,FF:FFFF:F:F:,FFFFFFF:FFFF,F,FFFFFFFFFFFFFF,:FFFFF:FFF:FFFFFFF,F,F:FFFFFFFFFFF:F,F::F,
@A00769:42:HV3CFDRXX:1:2101:9471:12540 1:N:0:GAGGTTAGAC+GCAATACATT
GTGCCAGCAGCCGCGGTAATACGTAGGTGGCAAGCGTTGTCCGGATTTATTGGGCGTAAAGCGAGCGCAGACGGTTATTTAAGTCTGAAGTGAAAGCCCTCAGCTCAACTGAGGAATTGCCTTGGAAACTGGATGACTTGAGTGCAGTAGAGGAAAGTGGAACTCCATGTGTAGCGGTGAAATGCGTAGATATATGGAAGAACACCAGTGGCGAAGGCGGCTTTCTGGACTGTAACTGACGTTGAGGCTCG
+
FFFFFFFF:FFFFFFFFFFFFFFFFFFFFFFFFFFFFFFFF:F:F:FFFFFFFFF:FFFFFFFFF:FFFFFFFFFFFFFFFFFFFFFFFFFFFFFFFFFFF:FFFFF::,FFFFFFFFFFFFFFFF:FFF::F:FF:,FF:FFFFFF:FFFFFFFFFFFF:FFFFF:FFFFFFFFFFFFFF:FFFFF:FFFFF,FF,FFF:F,FF::,F,FF,FF,,FF,FF,FFFFFFFF:F,:FFFFFFF,,F:F,FF:
@A00769:42:HV3CFDRXX:1:2101:4544:12555 1:N:0:GAGGTTAGAC+GCAATACATT
GTGTCAGCCGCCGCGGTAATACGTATGTTCCAAGCGTTATCCGGATTTATTGGGCGTAAAGCGAGCGCAGACGGTTATTTAAGTCTGAAGTGAAAGCCCTCAGCTCAACTGAGGAATTGCTTTGGAAACTGGATGACTTGAGTGCAGTAGAGGAAAGTGGAACTCCATGTGTAGCGGTGAAATGCGTAGATATATGGAAGAACACCAGTGGCGAAGGCGGCTTTCTGGACTGTAACTGACGTTGAGTCT
+
FFFFFFFFFFFFFFFFFFFFFFFFFFFFFFF,FFFFFFFFFFFFFF:FFFFFFFFFFFFFFFFFFFFFFFF:FFFFFFF::FF:FFF:FFFFFFFFFFFFFFFFFFFFFFFFFFF,FFF:F:FFFFFFFFFFFFFFFFFFFFFFFFFF:FFFFFF:FFF:FFFFF:FFFFFFFFFFFFFFFFFFFFF,F:,F,FFFFFFFFFFFF,FF:F:FFFFF::F,FFFFFF,F:FF,FFF,F,FF,:F::F,FF
@A00769:42:HV3CFDRXX:1:2101:3007:12587 1:N:0:GAGGTTAGAC+GCAATACATT
GTGCCAGCCGCCGCGGTAATACGTATGTTCCAAGCGTTATCCGGATTTATTGGGCGTAAAGCGAGCGCAGACGGTTATTTAAGTATGAAGTGAAAGCCCTCAGCTCAACTGAGGAATTGCTTTGGAAACTGGATGACTTGAGTGCAGTAGAGGAAAGTGGAACTCCATGTGTAGCGGTGAAATGCGTAGATATATGGAAGAACAACAGAGGCGAAGGCGGCTTTCTGGAATGTAACTGACGTTGAGGCTCG
+
FFFF,F,:FF,F:FFFFFFFFF,,FFFF,FFF:FF,FFFFFF:FFFF:,:FF:FFFFFFFF:FFFF,,F:F,FFF,F,F:FFFF,FFFFFFFF:F:FFFF,FFF,FFFF:FFFFFFF::FF,FFFF:FFF,FFF:F:F:FFFFF,F:::FF,,F:FF:F,FFFFFFFFF:,::,F,FFFFFFFF,:FF::,:,F,:FFFFFFFF,FF,,,:F:FFF::F,FF,:FF,,:,,FFFF,FFF,,FFF:F::FF,
@A00769:42:HV3CFDRXX:1:2101:25247:12618 1:N:0:GAGGTTAGAC+GCAATACATT
GTGTCAGCAGCCGCGGTAATACGTAGGTGGCAAGCGTTGTCCGGATTTATTGGGCGTAAAGCGAGCGCAGGCGGTTTCTTAAGTCTGATGTGAAAGCCCCCGGCTCAACCGGGGAGGGTCATTGGAAACTGGGAGACTTGAGTGCAGAAGAGGAGAGTGGAATTCCATGTGTAGCGGTGAAATGCGTAGATATATGGAGGAACACCAGTGGCGAAGGCGGCTCTCTGGTCTGTAACTGACGCTGAGGCTCG
+
FFFFFFFFFFFFFFFFFFFFFFFFFFFFFFFFFF:FFFFFFFFFF,F,F:FFFFFFFFFFFFF:FFFFFFFFFFFFFFFFFFFFFFFFFFFFFF:FFFFFFFFFFFFFFFFFFFFF:FFF:F:FFFF,,FF:FFFFFFFFFFFFFFFFFFFFFFFFFFFFFFFFFFFFFFFFFFFFFFFFF:FFFFFFFFFFFFFFFFF:FFFFFFFFFFFFFFFFFF::FFFFFF:FFFFFF,FFF:FFFFFFFFFFFF,
@A00769:42:HV3CFDRXX:1:2101:31864:12680 1:N:0:GAGGTTAGAC+GCAATACATT
GTGCCAGCAGCCGCGGTAATACGTATGTTCCAAGCGTTATCCGGATTTATTGGGCGTAAAGCGAGCGCAGACGGTTATTTAAGTCTGAAGTGAAAGCCCTCAGCTCAACTGAGGAATTGCTTTGGAAACTGGATGACTTGAGTGCAGTAGAGGAAAGTGGAACTCCATGTGTAGCGGTGAAATGCGTAGATATATGGAAGAACACCAGTGGCGAAGGCGGCTTTCTGGACTGTAACTGACGTTGAGGCTCG
+
FFFFFFFFFFFFFFFFF:F:FFFFFFFFFFF,FFFFFFFFFFFF,F,,FFFFFFFFFF:FFFFFFFFFFFFFFFF,FFFFFFFFF:FF:FFFFFFFFFFFFFFF,FFFFFF,FFF,FFFFF:FFFFFFFFFFFFFFFFFFFFFF,,FF,FFFF:,FFFFFFFFFFFFF:FF:FFFFFFF:FFFFFF,,FF,::F:FFFFFF,FFFFFFFFFFFFFF:FFFFF,FFFFFFFFFFFFFFFFFFFFFFF:FFFF
@A00769:42:HV3CFDRXX:1:2101:5376:12743 1:N:0:GAGGTTAGAC+GCAATACATT
GTGCCAGCAGCCGCGGTAATACGTAGGTGGCAAGCGTTGACCGGATTTATTGGGCGTAAAGCGAGCGCAGGCGGTTTCTTAAGTCTGATGTGAAAGCCCCCGGCTCAACCGGGGAGGGTCATTGGAAACTGGGAGACTTGAGTGCAGAAGAGGAGAGTGGAATTCCATGTGTAGCGGTGAAATGCGTAGATATATGGAGGAACACAAGTGGCGAAGGCGGCACTCTGGTCTGTAACTGACGCTGAGGCTCG
+
FFF:FFFFFFFFFFFFFFFFFFF:FFFF,FFFFFFFFF,,FFFFFF:FF,FFFFFFFFFFFFFFFFF,FFFFFFF:FFFFFFFFFFFFFFFF:FF:FFFFFFFF:FFFFF:FFFF:F,FFFFFFFFFF:FFFF:F::F,FFFF,F:FF,FFF:,FF:FFFFFFFFFFFFFFFFFFFFFFF:FFFF:,FF,,FF,FFFFFFFFFFF,FFF,,F:F,F,FFFF,::FFF,,FF,FFFF:FFF,F:FFF,FFFF
@A00769:42:HV3CFDRXX:1:2101:3233:12759 1:N:0:GAGGTTAGAC+GCAATACATT
GTGTCAGCCGCCGCGGTAATACGTAGGTGGCAAGCGTTGTCCGGATTTATTGGGCGTAAAGCGAGCGCAGGCGGTTTCTTAAGTCTGATGTGAAAGCCCCCGGCTCAACCGGGGAGGGTCATTGGAAACTGGGAGACTTGAGTGCAGAAGAGGAGAGTGGAATTCCATGTGTAGCGGTGAAATGCGTAGATATATGGAGGAACACCAGTGGCGAAGGCGGCTCTCTGGTCTGTAACTGACGCTGAGGCTCG
+
F:FFFFFFFFFFFFFFF:FFFFFFF:FFFFFF:FFFFFFFFFFFF:F,FFFFFFFFFFFFFFF:FFFFFFFFFFFFFFFFFFFFFFFFFF,FFFFFFFFFFFFFFF:FFFFFFFFFFFFFFF:F:FFFF:FFFFFFFFFFFFFF:FF::FFFFF:FFFFF:FFFF,FFF:F,FFFFFFFFFFFFFF,FF:,F:F:FFFFFF,FFFF:F:FFFFFF:FFFFFFFFF:FFFFFFF:FFF:,FFFFFF:FFF,F
@A00769:42:HV3CFDRXX:1:2101:18656:12790 1:N:0:GAGGTTAGAC+GCAATACATT
GTGCCAGCAGCCGCGGTAATACGTAGGTGGCAAGCGTTGTCCGGATTTATTGGGCGTAAAGCGAGCGCAGGCGGTTTCTTAAGTCTGATGTGAAAGCCCCCGGCTCAACCGGGGAGGGTCATTGGAAACTGGGAGACTTGAGTGCAGAAGAGGAGAGTGGAATTCCATGTGTAGCGGTGAAATGCGTAGATATATGGAGGAACACCAGTGGCGAAGGCGGCTCTCTGGTCTGTAACTGACGCTGAGGCTCG
+
FFFFFFFFFFFFFFFFFFF:FFFFFFFFFFFFFFFFFFFFFFFFFFFFFFFFFFFFFFFFFFFFFFFFFFFFFFF:FFFFFFFFF,F:FFFFFFFFFFFFFFFFFFFFFFFFFF:FFFFFF:FFFFFFFFFFFFFFFFFFFFFF:,FF:FFFFFFFF:FFF:FFFFFFFFFF,FFFFFFFF:FFFFF,,F,FFFFF:FFFFFFFFFFFFF:FFFFF:F:FFFFFFF,,FFF:FFFFFFFFFFFFFF,F:F:
@A00769:42:HV3CFDRXX:1:2101:20717:12821 1:N:0:GAGGTTAGAC+GCAATACATT
GTGTCAGCCGCCGGTAATACGTAGGTGGCAAGCGTTGTCCGGATTTATTGGGCGTAAAGCGAGCGCAGGCGGTTTCTTAAGTCTGATGTGAAAGCCCCCGGCTCAACCGGGGAGGGTCATTGGAGACTGGGAGACTTGAGTGCAGAAGAGGAGAGTGGAATTCCATGTGTAGCGGTGAAATGCGTAGATATATGGAGGAACACCAGTGGCGAAGGCGGCTCTCTGGTCTGTAACTGACGCTGAGGCTCGAA
+
F,FFFFFFFFFFF:FF:FFFFFFFFFFFFFFFFFFFFFFFFFFFFFFFF:F:FFFFFFFFFFFFFFFFFFFFFFFFFFFFFFFFFF,F:FF:FF:FFFFFFF:F:FFFF:,FFFFFFFFFFFFFF:FFFFFFFFFFFFFFFFFFFF:FFFFFFFFFFFF,FFFF:FFFFFFFFF::FFF,FFFFF:FFFFF:FF,FFFFFF:FFFF,FFFFFFFFF,FFFFFFFF:FFFFFFF:F:FFFFFFFFFF:FFFF
@A00769:42:HV3CFDRXX:1:2101:26865:12853 1:N:0:GAGGTTAGAC+GCAATACATT
GTGTCAGCAGCCGCGGTAATACGTATGTTCCCAGCGTTATCCGGATTTATTGGGCGTAAAGCGAGCGCAGACGGTTATTTAAGTCTGAAGTGAAAGCCCTCAGCTCAACTGAGGAATTGCTTTGGAAACTGGATGACTTGAGTGCAGTAGAGGAAAGTGGAACTCCATGTGTAGCGGTGAAATGCGTAGATATATGGAAGAACACCAGTGGCGAAGGCGGCTTTCTGGACTGTAACTGACGTTGAGGCT
+
FFFFFFFFFFFFFFFFFFFFFFFFFFFFFFF,FFFFFF,FFFFFFF:FFFFFFFFFFFFFF:FFFFFFFFFFFFFFFFFFFFFFFFFF:FFFFFFFFFFFF:FFFFF:FFF:F:F:FFFFFFFFFFFF:FFFFF,F:,FFFF:FFFFFFFFFFFFFFFFFF,:FFFFFFFFFF,F:FFFFFFFFFFF,FF:FFFFFFFF,FF,F::FFFF,FFFFFFFFFFFF:FFF,FF::F,FFF:FFFFF:F::FF
@A00769:42:HV3CFDRXX:1:2101:1127:12900 1:N:0:GAGGTTAGAC+GCAATACATT
GTGCCAGCCGCCGCGGTAATACGTAGGTGGCAAGCGTTGTCCGGATTTATTGGGCGTAAAGCGAGCGTAGGCGGTTTCTTAAGTCTGATGTGAAAGCCCCCGGCTCAACCGGGGAGGGTCATTGGAAACTGGGAGACTTGAGTGCAGAAGAGGAGAGTGGAATTCCATGTGTAGCGGTGAAATGCGTAGATATATGGAGGAACACCAGTGGCGAAGGCGACTCTCTGGTCTGTAACTGACGCTGAGGCTCG
+
:FFFFFF:FFFFFFFFFFFFFFF,FFFFFFFFFFFFFFFF,FFFFF:FFFFFFFF:F,FFFFFF:FFFF:FFFFFFFFF::FFFFFF:FFF:F:,FF:F:FFF:F:F:FFFFFFFFFFF:F:F:FFFF,:FFFFF:FFFFFFFFFFF:FFFF:FF:FFFF:FFFF:F,F:FFFFFF:F,F:FFF,FF:FF:FFFFFFFF:FF::F:FF:,FFFF,F,FFFFFFFFFFFFFFFFF,:F,FFF:F::,FFF:,
@A00769:42:HV3CFDRXX:1:2101:11143:12900 1:N:0:GAGGTTAGAC+GCAATACATT
GTGCCAGCAGCCGCGGTAATACGTATGTTCCAAGCGTTATCCGGATTTATTGGGCGTAAAGCGAGCGCAGACGGTTATTTAAGTCTGAAGTGAAAGCCCTCAGCTCAACTGAGGAATTGCTTTGGAAACTGGATGACTTGAGTGCAGTAGAGGAAAGTGGAACTCCATGTGTAGCGGTGAAATGCGTAGATATATGGAAGAACACCAGTGGCGAAGGCGGCTTTCTGGACTGTAACTGACGTTGAGGCTCG
+
FFFFFFFFFFFFFFFFFFFFFFFF,FFFFFFFFFFFFFFFFFFF:FFFFFFFFFFFFFFFFFFFFFFFFFFFFFFFFFFFFFFFFFFFFFFFFFFFFFFFFFFFFFFFFFFFFFFFFFFFFFFFFFFFFFFFFFFFFFFFFFFFFFFFFFFFFFFFFFFFFFFFFFFFFFFFFFFFFFFFFFF,FFFFFFFFFFFFFFFFFFFFFFFFFFFFFFFF,FFFFFFFFFFFFFFFFFFFFFFF:FFFFF,F:F,
@A00769:42:HV3CFDRXX:1:2101:32334:12994 1:N:0:GAGGTTAGAC+GCAATACATT
GTGTCAGCAGCCGCGGTAATACGTAGGTGGCAAGCGTTGTCCGGATTTATTGGGCGTAAAGCGAGCGCAGGCGGTTTCTTAAGTCTGAGGTGAAAGCCCCCGGCTCAACCGGGGAGGGTCATTGGAAACTGGGAGACTTGAGTGCAGAAGAGGAGAGTGGAATTCCATGTGTAGCGGTGAAATGCGTAGATATATGGAGGAACACCAGTGGCGAAGGCGGCTCTCTGGTCTGTAACTGACGCTGAGGCTCG
+
F:F,FFFFFFFFFFFFFFFFFFFFFFFFFFFFFFFFFFFF,FFFFFFFF:FFFFFFFFFFFFFFFFF:FFFFFF:,FFFFFFFF,,F:,FFFFFF:FFFFFFFFFFFFFF:,FFF:FF:FF:,,:FFFF:,FFFF:FFFFFFF,F,,FFFFFFFFFFFFFFFFFFF,FFFFFFF,FFFFFFFF,FFFFFFF:::FFF::FFFFFFFFFFFFFFFFFFF:FFFFFFFFF,::FF,FFFFFFFFF:FFF,FF:
@A00769:42:HV3CFDRXX:1:2101:12789:13025 1:N:0:GAGGTTAGAC+GCAATACATT
GTGTCAGCAGCCGCGGTAATACGTAGGTGGCAAGCGTTATCCGGATTTATTGGGCGTAAAGCGAGCGCAGGCGGTTTCTTAAGTCTGATGTGAAAGCCCCCGGCTCAACCGGGGAGGGTCATTGGAAACTGGGAGACTTGAGTGCAGAAGAGGAGAGTGGAATTCCATGTGTAGCGGTGAAATGCGTAGATATATGGAGGAACACCAGTGGCGAAGGCGGCTCTCTGGTCTGTAACTGACGCTGAGGCTCG
+
F:FFFFF:FFFFFFFFFFFFFFFFFFFFFFFFFFFFFFFFFFFFFFFFFFFFFFFFFF:FFFFFFFFFFFFFF:FFFFFFFFF:FFFFFFFFFFFFFFFFFFF:,FF,FFFFFFF:FFFFFFFFFFFFFFFFFFFFFFFFFFFFFFFF,FFFFFF,FFFFFFFFFFFFFFFFF:FFFFFFFFFFFFF,FF,F,F:F:FFFFFFFFFFFFFFFFFFFFFFFFFFFF:F::F:FFFFFFFFFFF::F:FFFF,
@A00769:42:HV3CFDRXX:1:2101:32407:13025 1:N:0:GAGGTTAGAC+GCAATACATT
GTGTCAGCCGCCGCGGTAATACGTAGGTCCCGAGCGTTATCCGGAATTATTGGGCGTAAAGGGTGCGCAGGTGGTTATGTAAGTCTGGTGTGAAATTTTTGGGCTCAACCCAAAAAGGTCATTGGAAACTGCATAACTTGAGAGCAGGAGAGGTAAGTGGAATTCCTAGTGTAGCGGTGAAATGCGTAGAGATTAGGAGGAACACCAGTGGCGAAGGCGGCTTACTGGACTGTATCTGACACTGAGGCACG
+
FFFFFFFFFFFFFFFFFFFFFFFFFFFFFFFF:FFFF,FFFFFFFF,FF,FFFFFF,:,FFFFFFFFFFFF,FFFFF:FFFFFFFFFFFFFFFFFFF:FFFFFFFFFF:FFF:F,:FFFFF,FFFFFFFFFFF,FFFFFFFFFFFFFFFFFFFF,FFFFFFFFFFF::FFFFFFFFFFFFFF,:FF,FF:F:F:FFF:FFFFFFFFFFFFFFFFFFFFFFF,F,FFFFFFF:FFFFFFFFFFF:FF:FFFF
@A00769:42:HV3CFDRXX:1:2101:3595:13041 1:N:0:GAGGTTAGAC+GCAATACATT
GTGTCAGCCGCCGCGGTAATACGTAGGTGGCAAGCGTTGTCCGGATTTATTGGGCGTAAAGCGAGCGCAGGCGGTTTCTTAAGTCTGATGTGAAAGCCCCCGGCTCAACCGGGGAGGGTCATTGGAAACTGGGAGACTTGAGTGCAGAAGAGGAGAGTGGAATTCCATGTGTAGCGGTGAAATGCGTCGATATATGGAGGAACACCAGTGGCGAAGGCGGCTCTCTGGTCTGTAACTGACGCTGAGGCTCG
+
FFFFFFFFFFFFFFFFFFF:FFFFFFFFFFFFFFF:FFFFFFFFFFFFFFFFFFFFFFFFFFFFFFFFFFFFFFFFFFFFFFFFFFFFFFFFFFFFFFFFFFFFFFFFFFFFFFFFFFFFF:FFFFFFFFFFFFFFFFFFFFFFFFFFF:FFFFFFFFFFFFFFFFFFFFFFFFFFFFFFFFF:FFF,FFFFFFF:FFFFFFF:FFFFFFFFF:FFFFFFFFFFFFFFFFFFFF:FFFFFFFFFFFFFFF,
@A00769:42:HV3CFDRXX:1:2101:6325:13041 1:N:0:GAGGTTAGAC+GCAATACATT
GTGTCAGCCGCCGCGGTAATACGTAGGTGGCAAGCGTTGTCCGGATTTATTGGGCGTAAAGCGAGCGCAGGCGGTTTCTTAAGTCTGATGTGAAAGCCCCCGGCTCAACCGGGGAGGGTCATTGGACACTGGGAGACTTGAGTGCAGAAGAGGAGAGTGGAATTCCATGTGTAGCGGTGAAATGCGTAGATATATGGAGGAACACCAGTGGCGAAGGCGGCTCTCTGGTCTGTAACTGACGCTGAGGCTCG
+
FF:FFFFFFFFFFFFFFF:FFFFFFFFFFFFFFFFFF:FFFFFFF:FFFFFFFFFFF:FFFFFFFFFF:FFFFFFFFFFFFFFFFFFFFFFFFFFFFFFFFFFFFFFFFFFFFFFFFFFF:FFFFF,::FFFFFFFFF:FFFFFFFFFFFFF:FFFFFFFFFFFFFFFFFFFFFFFFFFFFFFFFFFFF,FFFFFF,F:FFFFFFFF:FFFFF:FF,FF,FFF,FF:FFFF:FFFFFFFF,FFFF:,FFFF
@A00769:42:HV3CFDRXX:1:2101:24288:13056 1:N:0:GAGGTTAGAC+GCAATACATT
GTGCCAGCCGCCGCGGTAATACGTATGTTCCAAGCGTTATCCGGATTTATTGGGCGTAAAGCGAGCGCAGACGGTTATTTAAGTCTGAAGTGAAAGCCCTCAGCTCAACTGAGGAATTGCTTTGGAAACTGGATGACTTGAGTGCAGTAGAGGAAAGTGGAACTCCATGTGTAGCGGTGAAATGCGTAGATATATGGAAGAACACCAGTGGCGAAGGCGGCTTTCTGGACTGTAACTGACGTTGAGGCTCG
+
FFFFFFFFFFFFFFFF:,FFFFFFF:FFFFFFFFFFFFFFFFFFF:FFF,:FFFFFFFFFFFFFFFFFFFFFF:FF:FFFFFFFFF:FFF,FFFFFFFFFFFFF:FFFF,FFFFF,:FFFF,FF:FFFFFFFFFFFFFFFFFFFF:FFFFFFFFFFFFFFFFF:FFFFFFFFFFF:FFFFFFF:FF:FFF,:FFFFFFFF:FF:FFFFFFFFFFFF,FFFFF,FFFFFFFFFF::FFFFFF,F::F,:FF:
@A00769:42:HV3CFDRXX:1:2101:24270:13088 1:N:0:GAGGTTAGAC+GCAATACATT
GTGCCAGCCGCCGCGGTAATACGTATGTTCCAAGCGTTATCCGGATTTATTGGGCGTAAAGCGAGCGCAGACGGTTATTTAAGTCTGAAGTGAAAGCCCTCAGCTCAACTGAGGAATTGCTTTGGAAACTGGATGACTTGAGTGCAGTAGAGGAAAGTGGAACTCCATGTGTAGCGGTGAAATGCGTAGATATATGGAAGAACACCAGTGGCGAAGGCGGCTTTCTGGACTGTAACTGACGTTGAGGCTCG
+
FFFFF,FFFFFFFFFFFF:FFFFF:FFFFF:FFFFFFF:FFFFFF,F,FFFFFFFFFFFFFFFFFFFFFFFFFF,FFF:FFFFF:,FF:F,F:FFF:FFFF:F:FF:,,:F,FF::,FF::,FFFFFFFFFF,,FF:FFFFF:FFFFFFFFFFF,FFFFFF:FFF:F:F,FFFFFFF:FFF,FFFFF:FF:,::FFFF,FFF:FFFFF:,FFFFFFFFFFFFFF:FFFFFFFFF,:F:FFFFF:FF:F:FF
@A00769:42:HV3CFDRXX:1:2101:4074:13119 1:N:0:GAGGTTAGAC+GCAATACATT
GTGCCAGCAGCCGCGGTAATACGTAGGTGGCAAGCGTTGTCCGGATTTATTGGGCGTAAAGCGAGCGCAGGCGGTTTCTTAAGTCTGATGTGAAAGCCCCCGGCTCAACCGGGGAGGGTCATTGGAAACTGGGAGACTTGAGTGCAGAAGAGGAGAGTGGAATTCCATGTGTAGCGGTGAAATGCGTAGATATATGGAGGAACACCAGTGGCGAAGGCGACTCTCTGGTCTGTAACTGACGCTGAGGCTCG
+
FFFFFFFFFFFFFFFFFFFFFFFFFFFFFFFFFFFF:FFFFFFFFFFFFFFFFFFFFFFFFFFFFFFFFFFFFFFFFFFFFFFFFFFFFFFFFFFFFFFFFFFFFFF,FFFFFFFFFFFFF:FFFFFFFFFFFFFFFFFFFFFFFFFFFFFFFFFFFFFFF:FFFFFFFFFFFFFFFFFFFFFFFFFFFF,FFFFFFFFFFFFFFFFFFFFFFFF:FFFFFFFFFFFFFFF:FFFFFFFFFFFF:::FFF,
@A00769:42:HV3CFDRXX:1:2101:20012:13166 1:N:0:GAGGTTAGAC+GCAATACATT
GTGTCAGCCGCCGCGGTAATACGTAGGTGGCAAGCGTTGTCCGGATTTATTGGGCGTAAAGCGAGCGCAGGCGGTTTCTTAAGTCTGATGTGAAAGCCCCCGGCTCAACCGGGGAGGGTCATTGGAAACTGGGAGACTTGAGTGCAGAAGAGGAGAGTGGAATTCCATGTGTAGCGGTGAAATGCGTAGATATATGGAGGAACACCAGAGGCGAAGGCGGCTCTCTAGTCTGTAACTGACGCTGAGGCTCG
+
FFFFFFF:FFFFFF:FFFFFFFFFFF,FF:FFFFF:FFFFFFFFFFFFFF:FFF:FFFFF:FFFFFFFFFFF:FFFFF:FFFFFF:FFFFFFFFFF:FF::FF:FFF,FFFFFFFFFFFFF,FFFFFF:::FFFFFFFF:FF:F:FFF,:FFFFFF:FF::FFFF,FF,FF:FFFFFFFFFFFFFF,FFF:F,FF:FF:FFFF:F:FF,FFF:FFFF:FFFFFFFF:FFFF:F,FFFFFF,F:FF,FFFF,
@A00769:42:HV3CFDRXX:1:2101:20048:13166 1:N:0:GAGGTTAGAC+GCAATACATT
GTGTCAGCAGCCGCGGTAATACGTAGGTGGCAAGCGTTGTCCGGATTTATTGGGCGTAAAGCGAGCGCAGGCGGTTTCTTAAGTCTGATGTGGAAGCCCCCGGCTCAACCGGGGAGGGTCATTGGAAACTGGGAGACTTGAGTGCAGAAGAGGAGAGTGGAATTCCATGTGTAGCGGTGAAATGCGTAGATATATGGAGGAACACCAGTGGCGAAGGCGGCTCTCTGGTCTGTAACTGACGCTGAGGCTCG
+
FFFFFFFFFFFFFFFFFFFFFFFFFFFFFFFF:FFF:FFFF:FFFFFFFFFFFFFFFFFFF:FFFFFFFFF:FFFFFFFFFFFF:FFFFF:FFFFFFFFFFFFFFFFFFFFFFFFFFFFFFFFFFFFF,F:FFFFFFFF:FFFFFFFFFF:FFF,FFF:FFFFFF:FF,FFFFFFF:F:FFFFFFFFFF:FFFFF:,FFFFF::FFFFF:FFFFFF:FF,FFF:FFFFFFFFFFFFFFFFFFFFF:FF:F,
@A00769:42:HV3CFDRXX:1:2101:12798:13448 1:N:0:GAGGTTAGAC+GCAATACATT
GTGCCAGCCGCCGCGGTAATACGTATGTTCCAAGCGTTATCCGGATGTATTGGGCGTAAAGCGAGCGCAGACGGTTATTTAAGTCTGAAGTGAAAGCCCTCAGCTCAACTGAGGAATTGCTTTGGAAACTGGATGACTTGAGTGCAGTAGAGGAAAGTGGAACTCCATGTGTAGCGGTGAAATGCGTAGATATATGGAAGAACACCCGTGGCGAAGGCGGCTTTCTGGACTGTAACTGACGTTGAGGCTCG
+
FFFF:,F:FFFFFFFF,FFFFFFFFFFFFFFFFFFFFFFF:,FFFF,,FFFFFFFF,FFFF,FFFFFFFFF,FFFFFFFFFFFF:,FFFFF:F,FFFF,FFFFF,:F::FFFFFF,FFF,:,FFFFFFFF:FFFFFFFFFFFFF::F:FFFFFFF:F:FFFFFFFF,FFFFF,,F:F,FF:,FFFF:,FF,F,FFFFFFF:FF::F,,,FFFFF,,F,:,FFFFFFF:F:FFFFF,,:,,FFFFF,F,FFF
@A00769:42:HV3CFDRXX:1:2101:19416:13479 1:N:0:GAGGTTAGAC+GCAATACATT
GTGCCAGCAGCCGCGGTAATACGTATGTTCCAAGCGTTATCCGGATTTATTGGGCGTAAAGCGAGCGCAGACGGTTATTTAAGTCTGAAGTGAAAGCCCTCAGCTCAACTGAGGAATTGCTTTGGAAACTGGATGACTTGAGTGCAGTAGAGGAAAGTGGAACTCCATGTGTAGCGGTGAAATGCGTAGATATATGGAAGAACACCAGTGGCGAAGGCGGCTTTCTGGACTGTAACTGACGTTGAGGCT
+
FFF:FFFFFFFFFFFFFFF,,FFFFFFFFFF,FFFF:FFFFFFFFF:FFF:FFFFFFF:FF:FFF:FFFFFFFFFFFFFFFFFF,FF:FFFFFFFFFFFFFFFFFFF::,F:FFFF:FF,F,,FFFFFFFFFFFF:FF:FFFFFF,F,FFFFFFFFFFFFFFFFFF,FFFFFFFFFFFFF,F,FFF,FFF,F,FFFFFFF:F:FFFFFFFFFF:FFFFFFFFF:FF:FFFFFFFFFFFFFFFFFFF,FF
@A00769:42:HV3CFDRXX:1:2101:27118:13479 1:N:0:GAGGTTAGAC+GCAATACATT
GTGTCAGCAGCCGCGGTAATACGTATGTTCCAAGCGTTATCCGGATTTATTGGGCGTAAAGCGAGCGCAGACGGTTATTTAAGTCTGAAGTGAAAGCCCTCAGCTCAACTGAGGAATTGCTTTGGAAACTGGATGACTTGAGTGCAGTAGAGGAAAGTGGAACTCCATGTGTAGCGGTGAAATGCGTAGATATATGGAAGAACACCAGTGGCGAAGGCGGCTTTCTGGACTGTAACTGACGTTGAGGCTCG
+
FFF,FFFF:FFFFFFFFF:FFFFFFFFFFFFFFFFF:FFFFFFFFFFFF:FFFFFFFFFFFFFFFFFFF:FFFFFFFFFFFFFFFFFFFFFFFFFFFFFFF,F:FFFF:FFFFFFFFFFF::FFF::FFFFFF:FF:F,FFFFFFFFFFFF:FFFFFFFFFFFFFFFFFFFFFFFFFFFF:F:FFF,FFF,FFFFF:FFFFFFFFFFF::FFFFFF:FFFFFFF:FF:FF:FFFF:FFFFFFFFFF,FFF,
@A00769:42:HV3CFDRXX:1:2101:26910:13589 1:N:0:GAGGTTAGAC+GCAATACATT
GTGTCAGCCGCCGCGGTAATACGTAGGTGGCAAGCGTTGTCCGGATTTATTGGGCGTAAAGCGAGCGCAGGCGGTTTCTTAAGTCTGAAGTGAAAGCCCTCAGCTCAACTGAGGAATTGCGTTGGAAACTGGATGACTTGAGTGCAGTAGAGGAAAGTGGAACTCCATGTGTAGCGGTGAAATGCGTAGATATATGGAAGAACACCAGTGGCGAAGGCGGCTTTCTGGAGTGTAACTGACGTTGAGGCTCG
+
F:FFFFFFFFFFFFFFFF:FFFFFFFFFFFFF:FF:,FFFFFFFF:FFFFFFFFFFFFFFFFFFFFFFFFFFFFFFFFFFFFFFFFF:FFFFFFFFFFFFFFFFFF,F,FFFFFFFFFF:,FFFFF:F,FFFF,FFF::F:FFFF:FFF::FF:FFFFFFFFFFFFFFF:FFFFFFF:FFF:,FFF,FF::FF,FF:F:F:FF,F:FF:,F,,,,FF:FFFF:,FFFFF,FFFFFFFF,FFF:FFFF:FFF
@A00769:42:HV3CFDRXX:1:2101:27525:13683 1:N:0:GAGGTTAGAC+GCAATACATT
GTGTCAGCAGCCGCGGTAATACGTAGGTGGCAAGCGTTGTCCGGATTTATTGGGCGTAAAGCGAGCGCAGGCGGTTTCTTAAGTCTGATGTGAAAGCCCCCGGCTCAACCGGGGAGGGTCATTGGAAACTGGGAGACTTGAGTGCAGAAGAGGAGAGTGGAATTCCATGTGTAGCGGTGAAATGCGTAGATATATGGAGGAACACCAGTGGCGAAGGCGGCTCTCTGGTCTGTAACTGACGCTGAGGCTCG
+
FFF:FFFFFFFFFFFFF:FFFFFFFFFFFFFFFFFFFFFFFFFFFFFFFFFFFFFFFFFFFFFFFFFFFFFF:FFFFFFFFFFFFFFFFFFFF::FFFFFFFFFFFFFFFFFFF:FFFFFFFFFFFFFFFFFFFFF:FFFFFFFFFFFFFFFFFFFFFFFFFFFFFFFFFFFFFFFFFFFFFFFFFFFFFFFFFFFFFFFFFFFFFFFFFFFFFFFFFFFFFFFFFFFFFF:FFFFF,FFFFF:FFFFFF,
@A00769:42:HV3CFDRXX:1:2101:1533:13698 1:N:0:GAGGTTAGAC+GCAATACATT
GTGTCAGCAGCCGCGGTAATACGTAGGTGGCAAGCGTTGTCCGGATTTATTGGGCGTAAAGCGAGCGCAGGCGGTTTCTTAAGTCTGATGTGAAAGCCCCCGGCTCAACCGGGGAGGGTCATTGGAAACTGGGAGACTTGAGTGCAGAAGAGGAGAGTGGAATTCCATGTGTAGCGGTGAAATGCGTAGATATATGGAGGAACACCAGTGGCGAAGGCGGCTCTCTGGTCTGTAACTGACGCTGAGGCTCG
+
FFFFFFFFFFFFFF:FFFFFFFF:FFFF:FFFFFFFFFFFFFF:F:FFFFFFFFFFFFFFFFFFFFFFFFFFFFFFFFFFFFFFFFFFFFFF:FFFFFFFFFFFFFFF:FFFFFFFFFFFFFFF:F,FFFFF:,FF,,FFFFFFFFFF:FF,FF::FFFFFFF:F:FF:::FFFFFFFFFFFFF,FF:FFFFFFFF,FFFF,:FFFFFFFFF,:FFFFFFFFFF:,FFF:FFF:,FFF,F:FFF,FFFFF:
@A00769:42:HV3CFDRXX:1:2101:26250:13698 1:N:0:GAGGTTAGAC+GCAATACATT
GTGTCAGCCGCCGCGGTAATACGTATGTTCCAAGCGTTATCCGGATTTATTGGGCGTAAAGCGAGCGCAGACGGTTATTTAAGTCTGAAGTGAAAGCCCTCAGCTCAACTGAGGAATTGCTTTGGAAACTGGATGACTTGAGTGCAGTAGAGGAAAGTGGAACTCTATGTGTAGCGGTGAAAGGCGGAGAGATATGGAAGAACACCAGTGGCGAGGGCGGCTTTCTGGGGTGTAACTGACGGTGAGGGTCG
+
F:F,FFF:FFFFFFFFFF:FFFFFF:FF:FF,FFF:::FFFFFFF:::F:FFFFFFFFFFFFFFFFFFFF::FF,,F:FFFFFFFFF:FFFFF:,F:::FF,FF:F:F::F,FF:F:FF,:,FF:FFF,FFF::FF,,,F,FFF,:F::FFFFFF:F,FF,:,,FF,:FFFF,FF:F,FF,,FF,F,,F,,,,:FF,F,:,:,:,,:F:FF,F,,FF,FF,,,,:,:F,,,FF,,,,F::F,,F,FF,,,F
@A00769:42:HV3CFDRXX:1:2101:17074:13714 1:N:0:GAGGTTAGAC+GCAATACATT
GTGTCAGCAGCCGCGGTAATACGTATGTTCCAAGCGTTATCCGGATTTATTGGGCGTAAAGCGAGCGCAGGCGGTTTCTTAAGTCTGATGTGAAAGCCCCCGGCTCAACCGGGGAGGGTCATTGGAAACTGGGAGACTTGAGTGCAGAAGAGGAGAGTGGAATTCCATGTGTAGCGGTGAAATGCGTAGATATATGGAGGAACACCAGTGGCGAAGGCGGCTCTCTGGTCTGTAACTGACGCTGAGGCTCG
+
FF:FFF:FFFFFFFFFFFFF:FFFF,FFF,FFFF:FFFFFFFFFF:FF:,FFFFFFFFFFFFF,FFFF,FFFFFFFF,FFFFFFFFFFFFFF,FF:,FF:FFFFFF:FFFFFFFFFF,FF:FFF:F:FFFFF:FFF:FF:FFFFF,F:FF:FFF:FFFFFFFFFFFFFFFFFFFFFFFFFFFFFFF:F:FFFFFFFFFFF,FFFFF,FFFFFFFFF,F:,FF:FFF,FF,FFF:FFFFFFFFFFFF,FFFF
@A00769:42:HV3CFDRXX:1:2101:22227:13777 1:N:0:GAGGTTAGAC+GCAATACATT
GTGCCAGCAGCCGCGGTAATACGTAGGTGGCAAGCGTTGTCCGGATTTATTGGGCGTAAAGCGAGCGCAGGCGGTTTCTTAAGTCTGATGTGAAAGCCCCCGGCTCAACCGGGGAGGGTCATTGGAAACTGGTAGACTTGAGTGCAGAAGAGGAGAGTGGAATTCCATGTGTAGCGGTGAAATGCGTAGATATATGGAGGAACACCAGTGGCGAAGGCGGCTCTCTGGTCTGTAACTGACGCTGAGGCTCG
+
FFFFFFFFFFFFFFFFFFF:FFFFFFFFFFF,FFFF,FFF::FFFF:FFFFFFFFFFFFF:FFFFFFF,FFFFFFFFFFFFFFFFFFF:FFF:F,FFFFFFFFFFFF:FFFFFFFFFFFFF,FFFFFFFF:F,F,F:FFFFFF:FF,F,,FF,FFFFFFFFFFFFFFFFFFFFFFF:FFFFFFFFFF,FF:F,FFFFFFFFF:FFFFFFFFFFFFFFF,FFFFFFF:FFFF:FFFFFFFFFFFFF:FFFF:
@A00769:42:HV3CFDRXX:1:2101:16414:13792 1:N:0:GAGGTTAGAC+GCAATATATT
GTGTCAGCAGCCGCGGTAATACGTAGGTGGCAAGCGTTGTCCGGATTTATTGGGCGTAAAGCGAGCGCAGGCGGTTTCTTAAGTCTGATGTGAAAGCCCCCGGCTCAACCGGGGAGGGTCATTGGAAACTGGGAGACTTGAGTGCAGAAGAGGAGAGTGGAATTCCATGTGTAGCGGTGAAATGCGTAGATATATGGAGGAACACCAGTGGCGAAGGCGGCTCTCTGGTCTGTAACTGACGCTGAGGCTCG
+
FFFFFFFFFF:FFFFFFFFFFFF::FFFFFFFFFFFFFFFFFFFF,FF:FFFFFFFFFFFFFFF:FFFFFFFFFFFFFFFFFFFF:FFFFFFFFFF:FFFFFFFFF,FFFFFFFFFFFFFFFFFFFFFFFFFFFFFF,FFFFFFFF:FFF:FFFFFFFFFFF:FFFFFFFFFFFFFFFFFFFFFFF,FFF:FFFFFFFFFFFFFFF:FFFFFFFFFFFFFFFFFFFFFFFFFFFFFFFFF,FFFF:,FFFF
@A00769:42:HV3CFDRXX:1:2101:26413:13823 1:N:0:GAGGTTAGAC+GCAATACATT
GTGCCAGCCGCCGCGGTAATACGTAGGTGGCAAGCGTTGTCCGGATTTATTGGGCGTAAAGCGAGCGCAGGCGGTTTCTTAAGTCTGATGTGAAAGCCCCCGGCTCAACCGGGGAGGGTCATTGGAAACTGGGAGACTTGAGTGCAGAAGAGGAGAGTGGAATTCCATGTGTAGCGGTGAAATGCGTAGATATATGGAGGAACACCAGTGGCGAAGGCGGCTCTCTGGTCTGTAACTGACGCTGAGGCTCG
+
FFFFFFFFFFFFFFFFFF,FFFFFFFFFFFFFFFFFFFFFFFFFFFF:FFFFFFFFFFFFFFFFFFFFFFFFFFFFFFFFFFFFFFFFFFFFF:FFFFFFFFFFFFFFFFFFFFFFFFFFFFFFFF:FFFF:FFFF:FFFFFFFFFFFFFFFFFFFFFFFFFFFFF:FFFFFFFFFFFFFFFFFFFFFF,FFFFFFFFF:FFFFFFFFFF:FFFFFFFFFFFFFFFF:FFFFFFFFFFFF:FFFFF:FFF,
@A00769:42:HV3CFDRXX:1:2101:10646:13917 1:N:0:GAGGTTAGAC+GCAATACATT
GTGTCAGCCGCCGCGGTAATACGTATGTTCCAAGCGTTATCCGGATTTATTGGGCGTAAAGCGAGCGCAGACGGTTATTTAAGTCTGAAGTGAAAGCCCTCAGCTCAACTGAGGAATTGCTTTGGAAACTGGATGACTTGAGTGCAGTAGAGGAAAGTGGAACTCCATGTGTAGCGGTGAAATGCGTAGATATATGGAAGAACACCAGTGGCGAAGGCGGCTTTCTGGACTGTAACTGACGTTGAGGCTCG
+
FFFFFFFFFFFFFFFFFFFFFFFFFFFFFFFFFFFFFFFFFFFFF::FFFFFFFFFFFFFFFFFF:FFFFFFFFFFFFFFFFFFFFFFFFFFFFFFFFFFFFFFFFFFFFFFFFFFFFFFFFFF:F,FFFFFFFFF,FFFFFFFFFFFF,F:FFFFFFFFFFFFFFFFFF:FFFF:FFFFF,FF,FFFFFFF:F:::FFFF:FFFFFF::,FFFFF:FF:FFFFF:FFFFFFFF,FFFFF,FFF:F,FFF,
@A00769:42:HV3CFDRXX:1:2101:17463:13917 1:N:0:GAGGTTAGAC+GCAATACATT
GTGTCAGCCGCCGCGGTAATACGTATGTTCCAAGCGTTATCCGGATTTATTGGGCGTAAAGCGAGCGCAGACGGTTATTTAAGTCTGAAGTGAAAGCCCTCAGCTCAACTGAGGAATTGCTTTGGAAACTGGATGACTTGAGTGCAGTAGAGGAAAGTGGAACTCCATGTGTAGCGGTGAAATGCGTAGATATATGGAAGAACACCAGTGGCGAAGGCGGCTTTCTGGACTGTAACTGATGTTGAGGCTCG
+
FFF:FFFFFFFFFFFF:FFFFFFFFFFFFFFFFFFFFFFFFFFFFFFFFFFFFFFFFFFFFFFFFFFFFFFFFFFFFFFFFFFFFFFFFFFF:FFFFFFFFFFFFFFFFFFFFFF,FFFF:FFFFF,FFFFFFFFF,FFFFFFF,FFFFFFFFFFF,F:FFFFFFFFFF:::FFF:FFFFFFFFFFFFFFFFFFFFFFFFFFFFFFFFFFFFFFFFFFFFFFFFFF:FFFFF:,F,F,FF,FF:FF:FFFF
@A00769:42:HV3CFDRXX:1:2101:9815:14074 1:N:0:GAGGTTAGAC+GCAATACATT
GTGCCAGCCGCCGCGGTAATACGTATGTTCCAAGCGTTATCCGGATTTATTGGGCGTAAAGCGAGCGCAGACGGTTATTTAAGTCTGAAGTGAAAGCCCTCAGCTCAACTGAGGAATTGCTTTGGAAACTGGATGACTTGAGTGCAGTAGAGGAAAGTGGAACTCCATGTGTAGCGGTGAAATGCGTAGATATATGGAAGAACACCAGTGGCGAAGGCGGCTTTCTGGACTGTAACTGACGTTGAGGCTCG
+
FFFFFFFFFFFFFFFFFFFFFFFFFFFFFFF:FF:FFFF:FFFFFFFFFFFFFFFFFF:FFFFFFFFFFFFF:FF:FFFFFFFFFFFFFFFFFFFFFFFFFFFFFFFFFFFFFFFFFF:FFFF:FF,FFFFFF:FFFFF:FFFFFFFFFFFFFFFF:FF::FFFF:FFFFFFFFFF::F:FFFFFFF:FF:FFFFFFFFFFFF,F,FFF:FFFFFFFFFFFFFF:F:,FFFFFFFFFF:F::F::F,FFF,
@A00769:42:HV3CFDRXX:1:2101:27941:14090 1:N:0:GAGGTTAGAC+GCAATACATT
GTGTCAGCAGCCGCGGTAATACGTATGTTCCAAGCGTTATCCGGATTTATTGGGCGTAAAGCGAGCGCAGACGGTTATTTAAGCCTGAAGTGAAAGCCCTCAGCTCAACTGAGGAATTGCTTTGGAAACTGGATGACTTGAGTGCAGTAGAGGAAAGTGGAACTCCATGTGTAGCGGTGAAATGCGTAGATATATGGAAGAACACCAGTGGCGAAGGCGGCTTTCTGGACTGTAACTGACGTTGAGGATCG
+
FFFF,:FF,,:FF:FFFFFFFFFFFFFFFFFF:,F,:FFFF:,FFF:FF:FF:F,F:FFFFF:F,F,:FFF:FFFFFF:FF,F,FFFFFFF,FFFFFFFFF,FFFFF:,FF:F:FFF:,FFFFFF:FF,FFFFF:::FF,FFFFFF:FFFFF,FFFFFFFFFFFF:FFF,FFFFFFFF,FFFF,FFFFF,F:FFFF:FFF,:,F::FFFFF:FF:F:FF,:F::FFF,F:F:FFF,F,FFFF:FF,F,F:F
@A00769:42:HV3CFDRXX:1:2101:5882:14121 1:N:0:GAGGTTAGAC+GCAATACATT
GTGCCAGCAGCCGCGGTAATACGTAGGTGGCAAGCGTTGTCCGGATTTATTGGGCGTAAAGCGAGCGCAGGCGGTTTCTTAAGTCTGATGTGAAAGCCCCCGGCTCAACCGGGGAGGGTCATTGGAAACTGGGAGACTTGAGTGCAGAAGAGGAGAGTGGAATTCCATGTGTAGCGGTGAAATGCGTAGATATATGGAGGAACACCAGTGGCGGAGGCGGCTCTCTGGTCTGTAACTGACGCTGAGGCTCG
+
FFF:FFFFFFFFFFFFFFFFFFFFF:FFFFF:FFF:FFFFF:FFFF,FFFFFFFFFFFFF:FFFFFFFFFFFFFF,FFFFFFFFF::::FFFFFFFFFFFFFFFFFFFF:FFFFFFFFFFF,FFFFFF:F,FFFFFFFFFFFFFFFFFFFFFFFFFFFFFFFFFFFFFF:F:FFF:FFFFFFFFFFF,FFFF,FFFFFFFFFFFFFFF:F::FFFFFF:FFF:FFFFFFFFFFFFFFFFFFFF,FF:FFF:
@A00769:42:HV3CFDRXX:1:2101:8133:14231 1:N:0:GAGGTTAGAC+GCAATACATT
GTGTCAGCCGCCGCGGTAATACGTATGTTCCAAGCGTTATCCGGATTTATTGGGCGTAAAGCGAGCGCAGACGGTTATTTAAGTCTGAAGTGAAAGCCCTCAGCTCAACTGAGGAATTGCTTTGGAAACTGGATGACTTGAGTGCAGTAGAGGAAAGTGGAACTCCATGTGTAGCGGTGAAATGCGTAGATATATGGAAGAACACCAGTGGCGAAGGCGGCTTTCTGGACTGTAACTGACGTTGAGGCTCG
+
FFF,:FFFFFFFFFFF,:FFFFFFFFF:F:FFF:FF,:F:F:FFFFFFFFFF:FFFFFFFFFFFF:FFF:F::F:FFFFFFFF:F,FFFFFFFFFFFFFFFFFFF,FFF::FFF::F::F,FFFF,,F:FFFFFFF::FFF:FF:FF:FFFFFFFFFF:FFFF,,,FFFF,::FFFFF:,,F:F:F,:FFFF:F:FF,FF,:,::FFF:,FFF,F,::,FF,FF,F,FFFF:F,,FF,,F:FFFFFFFFFF
@A00769:42:HV3CFDRXX:1:2101:17707:14246 1:N:0:GAGGTTAGAC+GCAATACATT
GTGTCAGCAGCCGCGGTAATACGTAGGTGGCAAGCGTTGTCCGGATTTATTGGGCGTAAAGCGAGCGCAGGCGGTTTCTTAAGTCTGATGTGAAAGCCCCCGGCTCAACCGGGGAGGGTCATTGGAAACTGGGAGACTTGAGTGCAGTAGAGGACAGTGGACCTCCATGTGTAGCGGTGAAATGCGTAGATATATGGAAGAACACCAGTGGCGAAGGCGGCTTTCTGGACTGTAACTGACGTTGAGGCTCG
+
FFFFFFFFFFFFFFFFFFFFFFFFFFFFFFF:FF:FFFFFFFFFFF:::FFFFFFFFFFFFFFFFFFFFFFFFFFFFFFFFFFFFF:,FFFFFFFFFFFFFFFFFFFFFFF:FF,FFFFFFFFFFFF,FFFFFFFFFFFFFF:FF:FFFFFFF,:FFFFFF,:FFFFF:FFFFFFFFFFFFFFFFFF,FFFFFFFFF:FFFFFFFFF,:FFFFFFFFFFFFFFFFFFFFFF::F:FFFFFF:F:F:,FFF:
@A00769:42:HV3CFDRXX:1:2101:4282:14325 1:N:0:GAGGTTAGAC+GCAATACATT
GTGTCAGCAGCCGCGGTAATACGTAGGTGGCAAGCGTTGTCCGGATTTATTGGGCGTAAAGCGAGCGCAGGCGGTTTCTTAAGTCTGATGTGAAAGCCCCCGGCTCAACCGGGGAGGGTCATTGGAAACTGGGAGACTTGAGTGCAGAAGAGGAGAGTGGAATTCCATGTGTAGCGGTGAAATGCGTAGATATATGGAGGAACACCAGTGGCGAAGGCGGCTCTCTGGTCTGTAACTGACGCTGAGGCTCG
+
FFFFFFFF,FFFFFFFF:FFFFFFFFFFFFFFFFFFFFFF,FFFF:FFFFFFFFFFFFFFFFFFFFFFFFFFFFFFFFFFFFFFFFFFFFF:FFFFFFFFFFFFFFFFFFFFFFFFFFFFFFFFFFFFFFFFFFFFFFFFFFFFFFFFFFFF:FFFFFFFFFFFF:FFF:FFFFF:FFFFFFFFFFFFF::,F,F:FFFFFFF:FFFFFFFFFFFFFFFFFFFFFFFFFFF:F,:FF,FFFFF,F:FFFFF
@A00769:42:HV3CFDRXX:1:2101:10737:14356 1:N:0:GAGGTTAGAC+GCAATACAAT
GTGCCAGCAGCCGCGGTAATACGTATGTTCCAAGCGTTATCCGGATTTAGTGGGCGTAAAGCGAGCGCAGACGGTTATTTAAGTCTGAAGTGAAAGCCCTCTGCTCAACTGAGGAAATGCGTTGGAAACTGGATGACTTGAGTGCAGTAGAGGAAAGTGGAACTCCAAGTGTAGCGGTGAAATGCGTAGATATATGGAGGAACACCAGTGGCGAAGGCGGCTCTCTGGTCAGTAACTGACGCTGAGGATCG
+
FFF,FFFF,FFFFFFFFFFFFFFFFFFFF:::F:FFFF:F,FFFF,FFF,FFFFFFFFFFFFFFF:F:FF,FFF,:F:F:FFF:,FF,,FFFFFF,FFFFF,FFFFFFF,:FFFFF,FFF:F,,,FFFFF,:F,FFFFFFFFF:FF,,FFFFFFFFFFFFFFFFFFF,FFFFFF,FFFFFFFF,FFFFFFFFFF,FF:FFFFFFFFFFF:FF,F:FFFFFFFF:FFFF,::::FFFF,FFFFFFFFF,FFF
@A00769:42:HV3CFDRXX:1:2101:22833:14356 1:N:0:GAGGTTAGAC+GCAATACATT
GTGTCAGCAGCCGCGGTAATACGTATGTTCCAAGCGTTATCCGGATTTATTGGGCGTAAAGCGAGCGCAGACGGTTATTTAAGTCTGAAGTGAAAGCCCTCAGCTCAACTGAGGAATTGCTTTGGAAACTGGGTGACTTGAGTGCAGTAGAGGAAAGTGGAACTCCATGTGTAGCGGTGAAATGCGTAGATATATGGAAGAAAACCAGTGGCGAAGGCGGCTTTCTGGACTGTAACTGACGTTGAGGCTCG
+
FFF,FFFF::FFFFFF::FFFFFFFFF:FFFFFF:FF::FFF:FFFF,FFFFFFFF,FFFF:FFFFFFF:F:FFFFFFFFFFFF:FFFFFFF:FFFF,FFF:F:F,:F::FFFFFFFFF,FFFFFFF,,:FFF:F:F:FFF:FF,FFFFFF,FFFFFF:FF:FFF,FFFFFFFFF:FFF,F:,FF:F:FFF,::FFFFFFF,,,FFFFFFFFF,,,FF:F,::FFFFFFFFFF,F:FFFFFF:,FF,,FF:
@A00769:42:HV3CFDRXX:1:2101:25599:14356 1:N:0:GAGGTTAGAC+GCAAAACATT
GTGCCAGCAGCCGCGGTAATACGTAGGTGGCGAGCGTTGTCCGGAATTAATGGGCGTAAAGCGAGCGCAGGCGGTTTATTAAGTCGGATGTGAAAGCCCCCGGCTCAACCGGGGAGGGGCATTGGAAACTGGGAGACTTGAGTGCGGCAGAGGGGAGTGGAATTCCATGTGTAGCGGTGACATGCGTAGATATATGGAGGAACACCGGTGGCGAAGGCGGCTCTCTGGTCTGGAACTGACGCTGTGGCTCG
+
,FF:FFFF,FFFFFFFFFFFFFF:FFF,,FF,FFFFFF,:,FFFF,FFF,FFFFFFFFFFFF:,FFFFFFFFFFF,,,FFFFF:F,FF,F:FF,FFFFFFFFFFFFFFFF,FFF,F:,,FF,F,FF,FF,FF:FFF:F:FFF:FF,F,,FFF,,F,F:FFF:,FF:,,F:F,FFF:FFFF,,FFFF:FF:::::,FFFFFF,FFFF,,:FFFFFFFFF,F,:,,,FFF:F,F,,:FFF:FF,F,,,FFFF,
@A00769:42:HV3CFDRXX:1:2101:15881:14372 1:N:0:GAGGTTAGAC+GCAATACATT
GTGCCAGCAGCCGCGGTAATACGTAGGTGGCAAGCGTTGTCCGGATTTATTGGGCGTAAAGCGAGCGCAGGCGGTTTCTTAAGTCTGATGTGAAAGCCCCCGGCTCAACCGGGGAGGGTCATTGGAAACTGGGAGACTTGAGTGCAGAAGAGGAGAGTGGAATTCCATGTGTAGCGGTGAAATGCGTAGATATATGGAGGAACACCAGTGGCGAAGGCGGCTCTCTGGTCTGTAACTGACGCTGAGGCTCG
+
FFF:F:FFFFFFF:FFF:FFFFFFFFFFFFFFFFFFFFFFFFFFFF,FFFFFFFFFFFFFFFFFFFFFFFFFFFFFFFFFFFFFFFF,:FFFFFFFF:FFFFFFFFF:FFFFFFFFFFF:F:F:FFFFFFFFFFF,FFFFFFFFF:FFFF:FFFFFFFF,FFFFF:FFFFFFF:FFF:FF,,:F:F::FF,,FFFFFFFF,F,::F,FFFF:F:FFFFFF:FF,FFFF,FFF:F,:FF:,FFFFFFF,:,,
@A00769:42:HV3CFDRXX:1:2101:24117:14418 1:N:0:GAGGTTAGAC+GCAATACATT
GTGTCAGCAGCCGCGGTAATACGTATGTTCCAAGCGTTATCCGGATTTATTGGGCGTAAAGCGAGCGCAGACGGTTATTTAAGTCTGAAGTGAAAGCCCTCAGCTCAACTGAGGAATTGCTTTGGAAACTGGATGACTTGAGTGCAGTAGAGGAAAGTGGAACTCCATGTGTAGCGGTGAAATGCGTAGATATATGGAAGAACACCAGTGGCGAAGGCGGCTTTCTGGACTGTAACTGACGTTGAGGCTCG
+
FFFFFFFF:FFFFFFFFFFFFFFF::FFFFFFFFFF,FFFF:FF:F:F:FFFFFFFFFF:FFFFFFFF,FF,FFFFFFFFFFFFFFFFFFFFFFFFFFFFFFFFFFFFFFF:FFFFFFF:FF:FFFFF,F:FFFFFF:FFFFFFFFFF:FFFFFFFFFFFFF:FFFFFFFFFFFFFFFFFFFFFFFFFFF:FFFFFFFFFFFFFFFFFFF,FFFFFFFFFFFFF,,,FF,FF::::FFFF,:FFFFFFFFF
@A00769:42:HV3CFDRXX:1:2101:8883:14465 1:N:0:GAGGTTAGAC+GCAATACATT
GTGCCAGCAGCCGCGGTAATACGTAGGTGGCAAGCGTTGTCCGGATTTATTGGGCGTAAAGCGAGCGCAGGCGGTTTCTTAAGTCTGATGTGAAAGCCCCCGGCTCAACCGGGGAGGGTCATTGGAAACTGGGAGACTTGAGTGCAGAAGAGGAGAGTGGAATTCCATGTGTAGCGGTGAAATGCGTAGATATATGGAGGAACACCAGTGGCGAAGGCGGCTCTCTGGTCTGTAACTGACGCTGAGGCTCG
+
FFFFFFFF:FFFFFFFFFFFFFFFFFFFFFFFFFFFFFFFFFFFFFF:FFFFFFFFFFFFFFFFFFFFFFFFFFFFFFFFFFFF:FFFFFFFFFFFFFFFFFFFFFFFFFFFFFFFFFFFF:FFFFFFFFFFFFFFFF,FFFFFFFFFFFFFFFFFFFFFFFFFFFF,::FFFFFFFFFFFFFFFFFFFFF,FFFFFFFFFFFFFFFFFFFFFFFFFFFFFFFFFFFFFFFFF:,FFFFFFFFFFF:FFFF
@A00769:42:HV3CFDRXX:1:2101:11397:14528 1:N:0:GAGGTTAGAC+GCAATACATT
GTGTCAGCAGCCGCGGTAATACGTAGGTGGCAAGCGTTGTCCGGATTTATTGGGCGTAAAGCGAGCGCAGGCGGTTTCTTAAGTCTGATGTGAAAGCCCCCGGCTCAACCGGGGAGGGTCATTGGACACTGGGAGACTTGAGTGCAGAAGAGGAGAGTGGAATTCCATGTGTAGCGGTGAAATGCGTAGATATATGGAGGAACACCAGTGGCGAAGGCGGCTCTCTGGTCTGTAACTGACGCTGAGGCTCG
+
FFFFFFFFFFFFFFFFFFFFFFFFFFFFFFFFFFFFFFFFF,FFF:FF:FFFFFFFFFFFFFFFFFFFFFFFFFFFFFFFFFFFFFFFFFFFFFFFFFFFFFFFFFFFFFFFFFFFFFFFFFFFFF,FF:FFFFFF:FFFFFFFFFFFFFFFFFFFFFFFFFFFF:FFFF:FFFFFFFFFFF:FFFFFFFFFFFFFFFFFFFFFFFFFFFFFFFFF,FF:FFFFFFFFFFFFF::FFFFF,FFFFFFFFFF
@A00769:42:HV3CFDRXX:1:2101:23466:14606 1:N:0:GAGGTTAGAC+GCAATACATT
GTGCCAGCAGCCGCGGTAATACGTAGGTGGCAAGCGTTGTCCGGATTTATTGGGCGTAAAGCGAGCGCAGGCGGTTTCTTAAGTCTGATGTGAAAGCCCCCGGCTCAACCGGGGAGGGTCATTGGAAACTGGGAGACTTGAGTGCAGAAGAGGAGAGTGGAATTCCATGTGTAGCGGTGAAATGCGTAGATATATGGAGGAACACCAGTGGCGAAGGCGACTCTCTGGTCTGTAACTGACGCTGAGGCTCG
+
FFFFFFFFFFFFFFFFFFFFFFFFFFFFFFFFFFFFFF:FF,FF,FFFFFFFFFFFFFFFFFFFFFFFFFFFFFFFFFFFFFFFFFF:FFFFFFFFFFFFFFFFFFFFFFFFFFFFFFFFFFFF:FFFFFFF:FFF:FFFFFFFFFFFFFFFFFFFFFFFF,:FFFFFFFFFFFFFFFFF,FFFFFFFFFFFFFF,FF:FFFFFF:FFFF:FFFFFFF,FFFFFFF::F:FFF,FFFFFF,FF:FF,FFF,
@A00769:42:HV3CFDRXX:1:2101:32560:14606 1:N:0:GAGGTTAGAC+GCAATACATT
GTGCCAGCCGCCGCGGTAATACGTATGTTCCAAGCGTTATCCGGATTTATTGGGCGTAAAGCGAGCGCAGACGGTTATTTAAGTCTGAAGTGAAAGCCCTCAGCTCAACTGAGGAATTGCTTTGGAAACTGGATGACTTGAGTGCAGTAGAGGAAAGTGGAACTCCATGTGTAGCGGTGAAATGCGTAGATATATGGAAGAACACCAGTGGCGAAGGCGGCTGTCTGGACTGTCACTGACGTTGAGGCTCG
+
F:FFFFFFFFFFFFFFFF:FFFFFFFFFFFFFF:FFFFFFFFFFFFF:FFFFFFFFF:FFFFFFFFFFFFFFFFFFFFFFFFFFFFFFFFFFFFFFFFFFFFFFFFFFF:FFFFFFFFFF:F:FFFFFFFF:FFFFFFFFFFFFFFFFFFFFFFFFFFFFFFFFFFFFFF:FFFFFFFFFFFFFF:FFFFFFFFFF:F:FFFFFFFFFFFFFFFFFFFFFFF,FFFFFF::FF,FF:FFF,FFFFFFFFF,
@A00769:42:HV3CFDRXX:1:2101:20817:14622 1:N:0:GAGGTTAGAC+GCAATACATT
GTGCCAGCCGCCGCGGTAATACGTAGGTCCCGAGCGTTATCCGGAATTATTGGGCGTAAAGGGTGCGCAGGTGGTTATGTAAGTCTGGTGTGAAATTTTTGGGCTCAACCCACAAAGGTCATTGGAAACTGCATAACTTGAGAGCAGGAGAGGTAAGTGGAATTCCTAGTGTAGCGGTGAAATGCGTAGAGATTAGGAGGAACACCAGTGGCGAAGGCGGCTTACTGGACTGTATCTGACACTGAGGCACG
+
FFF:FFFFFFFFFFFFFFFFFFFFFFFFFFFF,FFFFFFFFFFFF:F:FFFFFFFFF,F:FFFFFFFFFFFFFFFF,FFF:FFFFFFFFFFFFFFFFFFFFFFFFFFFFFFF,FF:FFFF,,F:FFFFFFFFF,FFFFFFFFFFFFFFFFFFFFFFFFFFFFFFFFFFFFFFFFFFFFFFF::FFF:,FFF:FF:::FFFFFF,FF,FFFFFFFFFFFF:FFF:FFF,F:F,FFFFFFFFFFFFFF,FFF:
@A00769:42:HV3CFDRXX:1:2101:23357:14638 1:N:0:GAGGTTAGAC+GCAATACATT
GTGTCAGCAGCCGCGGTAATACGTAGGTGGCGAGCGTTGTCCGGATTTATTGGGCGTAAAGCGAGCGCAGGCGGTTTCTTAAGTCTGTTGTGAAAGCCCCCGGCTCAACCGGGGAGGGGCATTGGAGACTGGGAGACTTGAGTGCAGAAGAGGAGAGTGGAATTCCATGTGTAGCGGTGAAATGCGTAGATATATGGAGGAAAACCAGTGGCGAAGGCGGCTCTCTGGTCTGTAACTGACGCTGAGGCTCG
+
FFFFFFFF,FFFFFFFFFFF:FF,FFF:,FF,FFFFFF:F,:FF,F:FF,FFFFFF:FFFF,FF:FFFFFF,FF:FF,FF:FF:,FF,FFFF:::FFF:FFFFFF,FFF:FFFFF,:,,FFFF,FF,FFFFFFFF,FF:FFFF:F,F,,F:F::F,FFF:FFFFFFF,FFFFFFFFFFFFFFFFFF:FFFFF:FFFFFFFFF,FF,FF:F:FFFFFFF,,F,F,,F:F:,:,:,FFFFFF:FF,F,:,FF,
@A00769:42:HV3CFDRXX:1:2101:23149:14747 1:N:0:GAGGTTAGAC+GCAATACATT
GTGTCAGCAGCCGCGGTAATACGTATGTTCCAAGCGTTATCCGGATTTATTGGGCGTAAAGCGAGCGCAGACGGTTATTTAAGTCTGAAGTGAAAGCCCTCAGCTCAACTGAGGAATTGCTTTGGAAACTGGATGACTTGAGTGCAGTAGAGGAAAGTGGAACTCCATGTGTAGCGGTGAAATGCGTAGATATGTGGAAGTACACCAGTGGCGAAGGCGGCTTTCTGGACTGTAACTGACGTTGAGGCTCG
+
FFFFFFFFFFFFFFFF:F:FFFFFFFFFFFFFFF,FF::FFFFFFF,F,FFF:FFFFFFFFFFFFFFFFF::F:FF:,FFFFFFFFF,FFFFFFFFFFFFFFF,FF:F,FFFFF:F,:FF,F,FFF:FFFF:FFF::F,FFFFF,,F:,,F:F:F:FFFF,F:FFFF:FFFFFFFFFFF,,:FFFFFFF,FFF,FF:::F,F,FFFFFFFFFF:,FFFF,:F::FFFFF:FFFFFFFFFFFFF:FFF:,F:
@A00769:42:HV3CFDRXX:1:2101:18240:14826 1:N:0:GAGGTTAGAC+GCAATACATT
GTGTCAGCAGCCGCGGTAATACGTAGGTGGCAAGCGTTGTCCGGATTTATTGGGCGTAAAGCGAGCGCAGGCGGTTTCTTAAGTCTGATGTGAAAGCCCCCGGCTCAACCGGGGAGGGTCATTGGAAACTGGGAGACTTGAGTGCAGAAGAGGAGAGTGGAATTCCATGTGTAGCGGTGAAATGCGGAGATATATGGAGGAACACCAGTGGCGAAGGCGGCTCTCTGGTCTGTAACTGACGCTGAGGCTCG
+
F,FFFFFFFFFFFFFFFFFFFFFFFFFFFFFFFFFF::,FFFFFF:FFFFF:FFFF:FFFFFFFFFFFFFFF:FFFFFFFFFFFFFFFFFFFFFFFFFFFFFFFFFFFFFFFFFFFFFFF:FFFFF:F:FF,FFF,:F,F:FFFFFFF:FFFFFFFFFFFFFFFFFFFFFFFFFFFFFFFFFF::F,FFFFFF:FF:FFFFFFFFFFF::FF:FFF:FF:FFFFFFF:FFFFFFFFFFFF,FFFFF:F:F,
@A00769:42:HV3CFDRXX:1:2101:23972:14857 1:N:0:GAGGTTAGAC+GCAATACATT
GTGTCAGCCGCCGCGGTAATACGTAGGTGGCAAGCGTTGTCCGGATTTATTGGGCGTAAAGCGAGCGCAGGCGGTTTCTTAAGTCTGATGTGAAAGCCCCCGGCTCAACCGGGGAGGGTCATTGGAAACTGGGTGACTTGAGTGCAGAAGAGGAGAGTGGAATTCCATGTGTAGCGGTGAAATGCGTAGATATATGGAGGAACACCAGTGGCGAAGGCGACTCTCTGGTCTGTAACTGACGCTGAGGCTCG
+
FFFFFFFF:FFFF:FFFFF:FFFFFFFFFFFF::FF:FFFF:FFF:F:FFFF::F,FFFFFFFFFFF:FFFFFFFFFFFFFFFFF,:FFFFF,,FF,FFF,FFF:F:F,FFF:F,FFFFFF:FFF:,:F,FFF,FF,:FFFFFFF,F:FF:FFFFFFF::F:FF,F:,FFFFFF:FFFF,F:F:FFFFFF,,:FFF:,F,FFFFFFFFFFF,FFFFFFFF,F,F::FFF,FFF,,FFF,FF,FFFFF:FFF
@A00769:42:HV3CFDRXX:1:2101:28528:14857 1:N:0:GAGGTTAGAC+GCAATACATT
GTGTCAGCCGCCGCGGTAATACGTAGGTGGCAAGCGTTGTCCGGATTTATTGGGCGTAAAGCGAGCGCAGGCGGTTTCTTAAGTCTGATGTGAAAGCCCCCGGCTCAACCGGGGGGGGTCCTGGGAAACTGGGAGACTTGAGTGCGGAAGAGGAGAGTGGAATTCCATGTGTAGCGGTGAAATGCGTAGATATAAGGAGGAACACCAGTGGCGAAGGCGGCTCTCTGGTCTGTAACTGACGTTGAGGCTCG
+
F:F,FFFFFFF,FFFFFFFFFFFFFFFFFF:FFFFFF:FF,FFFF:FFFFFFFFFFFFFFFFFFF:F:FFFFFFF,FFFFFFFFFFF,FFFFFFFFFFFFFFFFFFFF:F:,FFFFFFFF,:,F:,:FFF::F:FF,FFFFFFF:F::,FF:F:FFFFFFFFF,FFFF,F:FFFF:FF:FFFFF,FFF,FF:FF,:FFFFFF:FF:FFFFF::FF,FFFFFFF,FFFFF,F:::FFF,FF:FF,,,F,,:,
@A00769:42:HV3CFDRXX:1:2101:4435:14904 1:N:0:GAGGTTAGAC+GCAATACATT
GTGCCAGCAGCCGCGGTAATACGTATGTTCCAAGCGTTATCCGGATTTATTGGGCGTAAAGCGAGCGCAGACGGTTATTTAAGTCTGAAGTGAAAGCCCTCAGCTCAACTGAGGAATTGCTTTGGAAACTGGATGACTTGAGTGCAGTAGAGGAAAGTGGAACTCCATGTGTAGCGGTGAAATGCGTAGATATATGGAAGAACACCAGTGGCGAAGGCGGCTTTCTGGACTGTAACTGACGTTGAGGCTCG
+
FF:FFFFFFFFFFFFFFFFFFFFFFFFFFFFFFFFFFFFFFFFFFFFFFFFFFFFFFFFFFFFFFFFFFFFFFFF,FFFFFFFFFFFFFFFFFFFFFFFFFFFF:FFFFFFFFFF,FFFFF:FFFFFFFF:FFFFFFFFFFFFFFFFFFFFFFFF:FFF:FFFFFFFFF:FFFFFF:FFF:FFFFFFFFF:FFFF:FFFFFFFFFFFF,F,FFFFFFFFFFF:FFFFFFFFFF,FF:FFF,FFFFF,FFF,
@A00769:42:HV3CFDRXX:1:2101:11162:14904 1:N:0:GAGGTTAGAC+GCAATACATT
GTGTCAGCCGCCGCGGTAATACGTATGGGCCAAGCGTTATCCGGATTTATTGGGCGTAAAGCGAGCGAAGGCGGTTATTTAAGTATGAAGTGAAAGCCCTCGGCTCAACTGCGGAATTGCTTAGGAAACTGGAGGTCTTGAGTGCGGTAGAGGAAAGTGGAACTCCTTGTGTAGCGGTGAAATTGGTAGAGAGATGGAAGAACACCAGTGGCGAAGGCGGCTTTCTGGAGTGTAACTGACGTTGAGGGTCG
+
FFFFF:FFFFFFFFFFFFF,FFF:F,F,,:,,FFFFFF,F,:FFF:FFF,FFFFFF,FFFFFF:FFF,FF,FFF,,F:F::FFF,,F,,FF:FF:FFFFF,,FFFF::,::,FFF:FFFFF,,::F:,,,:,F,F,FFFF,FFFF,,:,F,FF,,FFFF,,:,F::,,FFFFFF:FFFFFF,:,,FF:FF,F,,:FF,,:,FFF:,,,::FFFFFFFFFFFF,FFFFF,,,::::,FFF:F,F:F,F,F:F
@A00769:42:HV3CFDRXX:1:2101:24822:14920 1:N:0:GAGGTTAGAC+GCAATACATT
GTGCCAGCCGCCGCGGTAATACGTAGGTGGCAAGCGTTGTCCGGATTTATTGGGCGTAAAGCGAGCGCAGGCGGTTTCTTAAGTCTGATGTGAAAGCCCCCGGCTCAACCGGGGAGGGTCATTGGAAAATGGGAGACTTGAGTGCAGAAGAGGAGAGTGGAATTCCATGTGTAGCGGTGAAAAGCGTAGATATATGGAGGAACACCAGTGGCGAAGGCGGCTCTCTGGTCTGTAACTGACGCTGAGGCT
+
,FF,,,::F:FF:,:FFFFFFF:FFF:FFF:FF,FFFFFFFF:F:F,FFFFF:FFF:FFFF:FFFFFFF:FF:FFFFFFFFFFF,FFFF:FFFF:FF,,F:::FFFFF:FF:FF,F:FFFF:FFFFF:,F::,FFFFF:FFF:F:FFFFFFFFF:::::FFFF,FFFFFF,FF,F,,::FFF,FFFF:FF::,FF,FF,,FFFFFFFF:,,FFFF::,FF:FFFFFF::FF,FFF,,,FF,FF,F,,F:
@A00769:42:HV3CFDRXX:1:2101:21414:14935 1:N:0:GAGGTTAGAC+GCAATACATT
TGTCAGCAGCCGCGGTAATACGTAGGTGGCAAGCGTTGTCCGGATTTATTGGGCGTAAAGCGAGCGCAGGCGGTTTCTTAAGTCTGATGTGAAAGCCCCCGGCTCAACCGGGGAGGGTCATTGGAAACTGGGAGACTTGAGTGCAGAAGAGGAGAGTGGAATTCCATGTGTAGCGGTGAAATGCGTAGATATATGGAGGAACACCAGTGGCGAGGGCGACTCTCTGGTCTGTAACTGAGGTTGAGGCTCGG
+
FFFFFFF:FFFF:FFFFFFF,FFFFFFFFFFFFFF:FFF:FFF:F:FF,F:FFFFFFFFFF:FFFFF,FFFFFFFFFFFFF::F:F::FFF,F:FFFFFFFFFFFFF,FFFFF:FFFFF,,FFFFFF,FFFFFFF,F:FFFF:::FF,FFFF:F:,F,FFFFFFFFFFF:FFFFFF:FFFFFFFFF::F,FFF,FF:F,:FF,F,FFFFFFFF,,FFF:,FFF::FF:FFF:FFFFFF,FFFFFFFFFF,,
@A00769:42:HV3CFDRXX:1:2101:9091:14982 1:N:0:GAGGTTAGAC+GCAATACATT
GTGTCAGCAGCCGCGGTAATACGTAGGTGGCAAGCGTTGTCCGGATTTATTGGGCGTAAAGCGAGCGCAGGCGGTTTCTTAAGTCTGATGTGAAAGCCCCCGGCTCAACCGGGGAGGGTCATTGGAAACTGGGAGACTTGAGTGCAGAAGAGGAGAGTGGAATTCCATGTGTAGCGGTGAAATGAGTAGATATATGGAGGAACACCAGTGGCGAAGGCGGCTCTCTGGTCTGTAACTGACGCTGAGGCTCG
+
:FFFFFFFFF:F:FFF:FFFFF:,FF,:FFFFF,,:F::FF,::F::FF,,FFFFFFFFF,F:F::FFFFF,FFFFFF:,F::,FF:FFFFF,F:F:,F:FF,FF,FF,FF:FFFFF:FFFFFFFFFF:FFF,F,F:FFFFF,F,F:FF:F,,F:F,FF::FFFFF:F,FFFF:F:F,F,,F,:,:,FFFFF,FFFFF,F,FFF,FFFF,FFFFF,,FFFFFFF,F:FFFF:F,F:FFFF,FF,FF:FFF,
@A00769:42:HV3CFDRXX:1:2101:15393:14998 1:N:0:GAGGTTAGAC+GCAATACATT
GTGCCAGCCGCCGCGGTAATACGTAGGTGGCAAGCGTTGTCCGGATTTATTGGGCGTAAAGCGAGCGCAGGCGGTTTCTTAAGTCTGATGTGAAAGCCCCCGGCTCACCCGGGGAGGGTCATTGGAAACTGGGAGACTTGAGTGCCGAGGAGGAGGGTGGAATTCCATGTGTAGCGGTGAAATGCGTAGATATATGGAGGAACACCAGTGGCGAAGGCGGCTCTCTGGTCTGTAGCTGACGCTGAGGCTCG
+
FFFFFFFFFFFFFF:FFF:FFFFFFFFFFFF,FFFFFFFF::FF:F,,:FFFFF:FFFFFFFFFFFFFFFFFFFFFF:FFFFFF::F::FFF:,,FF,FFFFFFFFF,F:FFFF:FFF:F,,:FF,F,F:FFFFFF,:FFFFFF:,F,,::FF,F,:FFFF:FFF:F,:FFF,FFFFFFF,,FF,FF,:,,,:FFF:FFFF::FF:,F:FFFFF:FFFF::FFFF:FF,FFFFF,FFFFF:FFFFF:FF:,
@A00769:42:HV3CFDRXX:1:2101:6596:15013 1:N:0:GAGGTTAGAC+GCAATACATT
GTGCCAGCCGCCGCGGTAATACGTATGTTCCAAGCGTTATCCGGATTTATTGGGCGTAAAGCGAGCGCAGGCGGTTTCTTAAGTCTGATGTGAAAGCCCCCGGCTCAACCGGGGAGGGTCATTGGAAACTGGGAGACTTGAGTGCAGAAGAGGAGAGTGGAATTCCATGTGTAGCGGTGAAATGCGTAGATATATGGAGGAACACCAGTGGCGAAGGCGGCTCTCTGGTCTGTAACTGACGCTGAGGCTCG
+
FFFF:FFFFF:FFFFF::FFFFFFFFFFFFF,FFFFFFFFFFFFF::FFFFFFFFFFFFFFFF:FFFFFFFFF:FFFFFFFFFFFFFFF::FFFFFFFFFFFFFFFFFF,FF:FFF,FFFFFFF:FFFF:FFFFFFFFFFFFFFFFFFFFFFFFF:FFFFFFFFF:FFF:F:FFFFFFFFFFF:F,F:FFFFFFF::FFF:FFFFFFFF:F:FFFFFFFFFFFFFFFFFFFFF,FFFFFFFFF:::FFFFF
@A00769:42:HV3CFDRXX:1:2101:18023:15013 1:N:0:GAGGTTAGAC+GCAATACATT
GTGTCAGCAGCCGCGGTAATACGTATGTTCCAAGCGTTATCCGGATTTATGGGGCGTAAAGCGAGCGCAGACGGTTATTTAAGTCTGAAGTGAAAGCCCTCAGCTCAACTGAGGAATTGCTTTGGAAACTGGATGACTTGAGTGCAGTAGAGGAAAGTGGAACTCCATGTGTAGCGGTGAAATGCGTAGATATATGGAAGAACACCAGTGGCGAAGGCGGCTTTCTGGACTGTAACTGACGTTGAGGCTCG
+
FFFFFFFF:FFFFFFF:FFFFFF:FFFFF:FFF,FFFFFFFFFFFFF:F:,FFFFFFFFFFFFFFFFFFFFFFFFFFFFFFF,FFFFF:FFFFFFFFFFFFFFFFF:FFFFFFFFFFFF,FFF:FFFFFFF:FFF:FFFF:FFFFFFFFFF:FFFFFFFFFF:FFFFFFFFFFFFFFF,FFFFFFFFFFFFFFFFFFFFFF:F:FFFFF:FFFFFF,FF:FF:FFFFFF,FFFFFFF,FFFFFFFF,FFFF
@A00769:42:HV3CFDRXX:1:2101:30192:15045 1:N:0:GAGGTTAGAC+GCAATACATT
GTGCCAGCAGCCGCGGTAATACGTATGTTCCAAGCGTTATCCGGATTTATTGGGCGTAAAGCGAGCGCAGACGGTTATTTAAGTCTGAAGTGAAAGCCCTCAGCTCAACTGAGGAATTGCTTTGGAAACTGGATGACTTGAGTGCAGTAGAGGAAAGTGGAACTCCATGTGTAGCGGTGAAATGCGTAGATATATGGAAGAACACCAGTGGCGAAGGCGGCTTTCTGGACTGTAACTGACGTTGAGGCTCG
+
FFFFF:FFFFFFFFF:FFFFFFFF:FFFFFFFFFFFFFFFFFFF,FF::FFFFFFFFFFFFFFFFFFFFFFF:FFFFFFFFFFFFFF,FFFFFFFFFFFFFFFFFFFFFFFFFFFFFFFF:FFFFFFFFFFFFFFFF:FFFFFFFFFFFFFFFFFFFFFFF:FFFFFFFFFFFFFF:FFFFFFFFF:FFFFFFFFFFFFFFFFFFFFFFFFFFFFFFFFFFF:FFFFFFFF:FFFFFFFF:FFFFF:FFFF
@A00769:42:HV3CFDRXX:1:2101:15664:15060 1:N:0:GAGGTTAGAC+GCAATACATT
GTGCCAGCAGCCGCGGTAATACGTAGGTGGCAAGCGTTGTCCGGATTTATTGGGCGTAAAGCGAGCGCAGGCGGTTTCTTAAGTCTGATGTGAAAGCCCCCGGCTCAACCGGGGAGGGTCATTGGAAACTGGGAGACTTGAGTGCAGAAGAGGAGAGTGGAATTCCATGTGTAGCGGTGAAATGCGTAGATATATGGAGGAACACCAGTGGCGAAGGCGGCTCTCTGGTCTGTAACTGACGCTGAGGCTCG
+
FFFFFFF:FFFFFFFFFFFFFFFFFFFFFFFFFFFFFFFFF:FFFFFFFFFFFFFFFFFFFFFFFFFFFFFFFFFFFFFFFFFFFFFFFFFFFFFFFFFFFF:FFFFFFFFFFF:FFFFFFFFFFFFF::FFFFFF,FFF:FFFF:F:,FFFFFFFFFF:FFFFFFFFFFFFFFF:FFFF:FFFFFFFF,,F,FF:FFFFFFFFFFFFFFFFFFFFFF:FFFF:F,FFFFFFFFFFFFFFFFF:FF,FFF:
@A00769:42:HV3CFDRXX:1:2101:20654:15060 1:N:0:GAGGTTAGAC+GCAATACATT
GTGCCAGCAGCCGCGGTAATACGTATGTTCCAAGCGTTATCCGGATTTATTGGGCGTAAAGCGAGCGCAGACGGTTATTTAAGTCTGAAGTGAAAGCCTTCAGCTCAACTGAGGAATTGCTTTGGAAACTGGATGACTTGAGTGCAGTAGAGGAAAGTGGAACTCCATGTGTAGCGGTGAAATGCGTAGATATATGGAAGAACACCAGTGGCGAAGGCGGCTATCTGGACTGTAACTGACGTTGAGGCTCG
+
FFFFFFFFFFFFFFFF,F:FFFF:FFFFFFFFFFFF,F:FFF,FFF,FFF:FF:FFF:FFFFFFFFFFFFF:FFFFFFFFFFFFFFFFFFFFFFFFFFFFFFFFFFFFFFFFFFFFFFF:::FFF:FFFFFFFFFF:FFFF:FFF:FF,FFFFFF:FFFFFFFFFF:F,FFFFFFFFFFFFF:FF:FF:FFFFFFFF:FFFFFFFFFF:FFFF:FFFF:FF:,FFFFFFFFFFFFFFFFF,FFFFF,FFF,
@A00769:42:HV3CFDRXX:1:2101:22426:15092 1:N:0:GAGGTTAGAC+GCAATACATT
GTGTCAGCAGCCGCGGTAATACGTAGGTGGCAAGCGTTGTCCGGATTTATTGGGCGTAAAGCGAGCGCAGGCGGTTTCTTAAGTCTGATGTGAAAGCCCCCGGCTCACCCGGGGAGGGTCATTGGAAACTGGGAGACTTGAGTGCAGAAGAGGAGAGTGGAATTCCATGTGTAGCGGTGAAATGCGTAGATCTATGGAGGAACACCAGTGGCGAAGGCGGCTCTCTGGTCTGTAACTGACGCTGAGGCTCG
+
FFFFFFFFFFF:FFFFF,FFFFFFFFFFFFF:FFFFFFF:F:FFF,,,FFFFFFFF,FFFFFFFFFFFFFFFFFFFFFFFFFFFFFFFFF:FFFFFFFFFFFFF,FF,FFFFFF,FFF,FF,FFF:FFF:FFFFFFFFFFFFFF:FF:,FFFFFFFFFFFF,F,F,FFFFF,F,FFFFFF,::FFFF,F:,,,FFFF,FF:,F,FF,F:F:FFFFFFFFFFFFFFFFFF:F,:,,FFF,FFFFFFF:FFFF
@A00769:42:HV3CFDRXX:1:2101:29993:15107 1:N:0:GAGGTTAGAC+GCAATACATT
GTGTCAGCAGCCGCGGTAATACGTATGTTCCAAGCGTTATCCGGATTTATTGGGCGTAAAGCGAGCGCAGACGGTTATTTAAGTCTGAAGTGAAAGCCCTCAGCTCAACTGAGGAATTGCTTTGGAAACTGGATGACTTGAGTGCAGTAGAGGAAAGTGGAACTCCATGTGTAGCGGTGAAATGCGTAGATATATGGAAGAACACCAGTGGCGAAGGCGGCTTTCTGGACTGTAACTGACGTTGAGGCTCG
+
FFFFFFFFFFFFFFFFFFFFFFFFFFFFFFFFFFFF:FFFFF:FFFF,F:F:FFFFFFFFFFFFFF:FFFFFFFF:FFFF:FFFFFF,FFFFFF:FFFFFFFFFFFFF,:FFFFFFFFFF:FFFF::F:FFFFFFFFFFFFFFFF:FFFFFFFFFFFFFFF,FF:FF:F:FFFF:FFFFFFFFFFFFFFFFF:FFFFFFFFFFFFFFFFFFFFFFFFFFFFFFFFFFFF,FFFF:FFFFF,FFFFFFFFF:
@A00769:42:HV3CFDRXX:1:2101:4942:15154 1:N:0:GAGGTTATAC+GAAATACATT
GTGTCAGCATCCGCGGTAATACGTAGGTGGCAAGCGTTGTACGGATTTATTGGGCGAAAAGCGAGCGCAGGCCGATACATAAATCTGAGGACAAAGCCAACGACACAAACGGGGAGCGTCAAAGGAACCAGAGAGACTTCAATGAACAAGACGATACTCGAATACCATGAGTATCGTAGAAAAGCGAAGATATAAGGAGGAACACCAGAGTCGAAGGCATCTCTCTGGACTCTAAAAGACGCTTAGGCTCG
+
FFFFF,FF,,FF,:,FFF,:,,,::F,,,,F,,,:F,,,,,F,,:,F,:,F,,,:,,FF:,FF,,F,,,,F,,,::,,,:FF,FFF,:,,,:F,:,FF,,F,,F,::FF:,,F,F,,FF,F::F,,F,,,F,,,FF,FF,F,:,:,,FFFF,FF,F,F,,FF,,,FF:,FF:FFFF:,F,:F,F,F,,,,F:FFFFFF,FFFFF,F,,F,:F,F:,,,,:FFF,F:FF,,F,F,FF,,FF,FF,F,,F:F,
@A00769:42:HV3CFDRXX:1:2101:12029:15154 1:N:0:GAGGTTAGAC+GCAATACATT
GTGCCAGCAGCCGCGGTAATACGTAGGTGGCAAGCGTTGTCCGGATTTATTGGGCGTAAAGCGAGCGCAGGCGGTTTCTTAAGTCTGATGTGAAAGCCCCCGGCTCAACCGGGGAGGGTCATTGGAAACTGGGAGACTTGAGTGCAGAAGAGGAGAGTGGAATTCCATGTGTAGCGGTGAAATGCGTAGATATATGGAGGAACACCAGTGGCGAAGGCGGCTCTCTGGTCTGTAACTGACGCTGAGGCTCG
+
FFFFFFFF:FFFFFFFFFFFFFFFFF:FFFFFFFFFFFFFFFFF:FF,FFFFFFFFFF:FFFFFFFFFFFFFFFFFFFFFF:FFFFFFFFFFF:FFFFFFFFFF:FFFFFFFFFFFFFF:F:F:FFFFFFFFFFFFFFFFFFFFFFF::FFFFFFFFFFFFFFFFFFF:FFFFF,FFFF:FFF:FFF,FF,,FFFFFFFFFFFFFFFFF,FFFFFFFFFFFFFFFFFFFFFFFFFFFFFFFFF:FFFFFF:
@A00769:42:HV3CFDRXX:1:2101:8214:15186 1:N:0:GAGGTTAGAC+GCAATACATT
GTGCCAGCAGCCGCGGTAATACGTATGTTCCAAGCGTTATCCGGATTTATTGGGCGTAAAGCGAGCGCAGACGGTTATTTAAGTCTGAAGTGAAAGCCCTCAGCTCAACTGAGGAATTGCTTTGGAAACTGGATGACTTGAGTGCAGTAGAGGAAAGTGGAACTCCATGTGTAGCGGTGAAATGCGTAGATATATGGAAGAACACCAGTGGCGAAGGCGGCTTTCTGGACTGTCACTGACGTTGAGGCTCG
+
FFFFFF:FFFFFFFFF:FFFFFFFFFFFFFFFFFFFFFFFFFFFFFFFFFF:FFFFFFFFFF:FFFFFFFFFFFFF,FFFFFFFFFFFFFFFFFFFFFFFFFFFFFFFF,,FFFF,FFFFFFFFFFFFFF:FFFFFFFFFFFFFFF:FFFFFFFFFFFF::FFFF:FFFFFFFFFFFF:FFFFFFFFFFFFFFF:F:F,,FFFFFFF:FFFFF,FFFFFFFF,:FFFF:FFFF,FFFFFF:F:FFFFFFFF
@A00769:42:HV3CFDRXX:1:2101:17137:15201 1:N:0:GAGGTTATAC+GCAATACATT
GTGACAGCAGCCGCGGTAATACGGAGGTTGCAAGCGTTGACCGGATTTATTGGGCGTAAAGCGAGCGCAGGCGGATTATTAAGTCTGATGTGAAAGCCCCCGGCTCAACCGGGGAGTGTCATTTGAAACTGGGAGACTAGAGTGCAGAAGAGGAGAGTAGAATTCCATGTGTAGCGGTGAAATGCGTAGATATATGGAGGAAAACCAGTGGCGAAGGCGGCTCAGTGGTATTTAACTGACGCTCATGATCG
+
FFF,FFFFFFFFFFFFFFFFFFF,FFFF,FF,FFFFFFF,,:FFF,:,F:FFFFF:FFFFF,F::FFFFFFFFF,F:,FFFFFF,,F,FFFFFFFFFFFF:FFFF,F::,,FFFF:F::FFFF,:F,FF:FFFF,,FF,,FFF,F,,,FF,F,,,:FF,FFFFFFFF:FF,FF::::FFFFFFF,:F,FF:FF,FFFFFFFFFFFF,,F,FFFFFFFF,F:,:,,FFF:,,F::F:F,FFF,F,F:FF::F
@A00769:42:HV3CFDRXX:1:2101:32759:15233 1:N:0:GAGGTTAGAC+GCAATACATT
GTGTCAGCCGCCGCGGTAATACGTAGGTGGCAAGCGTTGTCCGGATTTATTGGGCGTAAAGCGAGCGCAGGCGGTTTCTTAAGTCTGATGTGAAAGCCCCCGGCTCAACCGGGGAGGGTCATTGGAAACTGGGAGACTTGAGTGCAGAATAGGAGAGTGGAATTCCATGTGTAGCGGTGAAATGCGTAGATATATGGAGGAACACCAGTGGCGAAGGCGGCTCTCTGGTCTGTAACTGACGCTGGGGCTCG
+
F:FFFFFFFFFFFFFFFFFFFFF:FFFFFFFFF,FFF:FFFFFFFFFFFFF:FFF:FFFF:FFFF:FFFFFFFFFFFFFFFFFFFFFFF:FFFFFFFFFF:FFFFFFFFFF:FFFF:FF:FFF,FF,FFFFFF:F,FF,,FFFFFFFFF,FFFFFFFF:F:FFFFFFFFFFFFFFFF,FFFFFFFFFFFFF:FFFF,FFFFFFFFFFFFFFF,FFF,FFF:FF:,:FFFFFFFFFF::F,F,FF,,,FFF,
@A00769:42:HV3CFDRXX:1:2101:3929:15248 1:N:0:GAGGTTAGAC+GCAATACATT
GTGCCAGCCGCCGCGGTAATACGTATGTTCCAAGCGTTATCCGGATTTATTGGGCGTAAAGCGAGCGCAGACGGTTATTTAAGTCTGAAGTGAAAGCCCTCAGCTCAACTGAGGAATTGCTTTGGAAACTGGATGACTTGAGTGCAGTAGAGGAAAGTGGAACTCCATGTGTAGCGGTGAAATGCGTAGATATATGGAAGAACACCAGTGGCGAAGGCGGCTTTCTGGACTGTAACTGACGTTGAGGCTCG
+
FFFFFFFFF:FFFF:FFFFFFFF:FFFFFFFFF:FF::FF:FFFFFFFF,:FFFFFFFFFFF:FF,FFFFF:FFFFFFFFFFFFFFFFFF,FFFF:FFFFFFFFFFFFFFFFFFFFFF::FFFF:FFFFFFFFFFF:FF,FFFFFFFFF,F,FFFFFFF,FFFFF,,F:FFFFFFFFF,:F:FFF:FF,FFFFFFF,FFF,FFFFFFFF,FF,F:F,FF,FF:FFFF,FFF:FFFFFFFFFFFFFF,FFFF
@A00769:42:HV3CFDRXX:1:2101:25319:15248 1:N:0:GAGGTTAGAC+GCAATACATT
GTGCCAGCAGCCGCGGTAATACGTAGGTGGCAAGCGTTGTCCGGATTTATTGGGCGTAAAGCGAGCGCAGGCGGTTTCTTAAGTCTGATGTGAAAGCCCCCGGCTCAACCGGGGAGGGTCATTGGAAACTGGGAGACTTGAGTGCAGAAGAGGAGAGTGGAATTCCATGTGTAGCGGTGAAATGCGTAGATATATGGAGGAACACCAGTGGCGAAGGCGGCTCTCTGGTCTGTAACTGACGCTGAGGCTCG
+
FFFF::FFFF:FFFFFFF:FFFFFFFFFFFFFFFFFFFFFF,FFFFF:FF,F:F:,FFFFFFFFFFFFFFFFFFFFFFFFF::FFFFF,FFF::FFFF:FFF:FFFFFFFFFFFFFFFFFFFFFFFFF,:FFF,:FFFFFFF:FFFFFFFFF,FFFFFFFFF,FFFFFFF,FF:F,FFF:FFFFFFFF:FF,FFF,FFF,FFFFF,F:F,,,FFFFFFF:FFFFF:FFFFF,F:,:F:F:F:F,FF:FFF,
@A00769:42:HV3CFDRXX:1:2101:4399:15311 1:N:0:GAGGTTAGAC+GCAATACATT
GTGCCAGCAGCCGCGGTAATACGTAGGTGGCAAGCGTTGTCCGGATTTATTGGGCGTAAAGCGAGCGCAGGCGGTTTCTTAAGTCTGATGTGAAAGCCCCCGGCTCAACCGGGGAGGGTCATTGGAAACTGGGAGACTTGAGTGCAGAAGAGGAGAGTGGAATTCCATGTGTAGCGGTGAAATGCGTAGATATATGGAGGAACACCAGTGGCGAAGGCGACTCTCTGGTCTGTAACTGACGCTGAGGCTCG
+
FFFFFFFFFFFFFFFFFFFFFFFFFFFFFFFFFFFFFFFFF:FFF:FFFFFFFF:FFFFFFFFFFFFFFFFFFFFFFFFFFFFFFFFFFFFFFFFFFFFFFFFFFFFFFFFFFFFFFFFF:FFFFF:FFFFF:FFFFF,FFFFFFFFFFFFF:F:FFFFFFFFFFFFFFFFFFFFFFFFFFFFFFFFF,FFFFFFFFFFF,FFFFFFF:FFF,FFFFF:FF:FFFF:F:FFFF:FFFF:F,FFFFF,FFF,
@A00769:42:HV3CFDRXX:1:2101:22842:15311 1:N:0:GAGGTTAGAC+GCAATACATT
GTGTCAGCAGCCGCGGTAATACGTAGGTGGCAAGCGTTGTCCGGATTTATTGGGCGTAAAGCGAGCGCAGGCGGTTTCTTAAGTCTGATGTGAAAGCCCCCGGCTCAACCGGGGAGGGTCATTGGAAACTGGGAGACTTGAGTGCAGAAGAGGAGAGTGGAATTCCATGTGTAGCGGTGAAATGCGTAGATATATGGAGGAACACCAGTGGCGAGGGCGGCTCTCTGGTCGGTCACTGACGCTGAGGCTCG
+
F:F:FFFFFFFFFFFFFFFFFFFFFFFFFFFFFFFFFFFFFFFF:,FF:FFFFFF:FFFFFFF,FFFFFFFFFFFFFFFFFFFFFFF:,F:FFFFFFFFFFFFF:FFFFFFFFFFFFFF::FFFFF:FF:FFFFFFFF,FFFFFFFF:F:FFF,:FFFFFFFF:F,::FFFFFFFFFF:,FFFFFFFFFFF:FF,FFFFFF:F,F,FFFFF:FF,FF:F,::F:FFF,FF,FF:F,F:F,FF:F,FF,FFF
@A00769:42:HV3CFDRXX:1:2101:18728:15358 1:N:0:GAGGTTAGAC+GCAATACATT
GTGCCAGCCGCCGCGGTAATACGTAGGTGGCAAGCGTTGTCCGGATTTATTGGGCGTAAAGCGAGCGCAGGCGGTTTCTTAAGTCTGATGTGAAAGCCCCCGGCTCAACCGGGGAGGGTCATTGGAAACTGGGAGACTTGAGTGCAGAAGAGGAGAGTGGAATTCCATGTGTAGCGGTGAAATGCGTAGATATATGGAGGAACACCAGTGGCGAAGGCGGCTCTCTGGTCTGTAACTGACGCTGAGGCTCG
+
FFFFFFFFFFFFFFFFFF,FFFFFFFFFFFFFFFF:FFFFFFFFFFF:FFFFFFFFFFFF,FFFFFFFFFFFF:FFFFFFFFFF:FF,FFFFFFFFFFFFFFFFFFFFFFFFFFFFFFFF:FFFFFFFFFFFFFF:FF:FFFFFFFFFFFFFFFFFFFFFFFFFFFFFFFFFFFFFFFF:FFFF:FFFF,FFFFFFFF:FFFFFFFFF,FF:FF:F:FFFFFFFFFFFFFFFFFFFFFFF:FFFFF,FFF:
@A00769:42:HV3CFDRXX:1:2101:8486:15374 1:N:0:GAGGTTAGAC+GCAATACATT
GTGCCAGCCGCCGCGGTAATACGTATGTTCCAAGCGTTATCCGGATTTATTGGGCGTAAAGCGAGCGCAGACGGTTATTTAAGTCTGAAGTGAAAGCCCTCAGCTCAACTGAGGAATTGCTGTGGAAACTGGATGACTTGAGTGCAGTAGAGGAAAGTGGACCTCCATGTGTAGCGGTGAAATGCGTAGATATATGGAAGAACACCAGTGGCGAAGGCGGCTTTCTGGACTGTAACTGACGCTGAGGCTCG
+
FFFFFFFFFFFFFFFFFFFFFFFFFFFFFFFFFFFFFFFFFFFFFF:,FFFFFFFFFFFFF:FFFFFFFFF,FF:FFFFFFFFFFFFFFFF:FFFF:F:F,:FFFFFFFF:,FFF:F,FFF:FFFFF:F:FFF:FFFF:FFFFF,FFF,FFFF:F,FFFFF,FFFF:,FFFFF,FFFFFFFFFFFFF,FFFFFFFFFFFFFFFFF:FFFFFFFFF:FFFF,FFFFFF,,FFFF,FFFFFFFFF,F,FFFF,
@A00769:42:HV3CFDRXX:1:2101:9480:15374 1:N:0:GAGGTTAGAC+GCAATACATT
GTGTCAGCAGCCGCGGTAATACGTAGGTGGCAAGCGTTGTCCGGATTTATTGGGCGTAAAGCGAGCGCAGGCGGTTTCTTAAGTCTGATGTGAAAGCCCCCGGCTCAACCGGGGAGGGTCATTGGACACTGGGAGACTTGAGTGCAGAAGAGGAGAGTGGAATTCCATGTGTAGCGGTGAAATGCGTAGATATATGGAGGAACACCAGTGGCGAAGGCGGCTCTCTGGTCTGTCTCTGACGCTGAGGCTCG
+
FFFFFFFFFFFFFFFF:FFFFF::FFFFFFFFFFFF::F:F:FFF,FFFFFFFFFFFFFFFFFFFFFF:F:FFFFFFFFFFFFF,FFFFFFFFFF:FFFF:FFFFF:FFFFFFFFFFFF:FFFFF,,F:FFF:FFFFF,FF::FFFF::FFFFF,F:FFFFFFF::FFFFFFF::FFFFF:FFFFFFFFFFFFF:FFFFFFFFFFFF:FFFF:FFFFFFF:FFFFFF:FFFF:,,FFFFF:FFFFFFFFFF
@A00769:42:HV3CFDRXX:1:2101:6497:15436 1:N:0:GAGGTTAGAC+GCAATACATT
GTGTCAGCCGCCGCGGTAATACGTAGGTGGCAAGCGTTATCCGGATTTATTGGGCGTAAAGCGAGCGCAGGCGGTTTCTTAAGTCTGATGTGAAAGCCCCCGGCTCAACCGGGGAGGGTCATTGGAAACTGGGAGACTTGAGTGCAGAAGAGGAGAGTGGAATTCCATGTGTAGCGGTGAAATGCGTAGATATATGGAGGAAAACCAGTGGCGAAGGCGGCTCTCTGGTCTGTCACTGACGCTGAGGCTCG
+
F,FFFFF:FFF:FF:FFFFFFF,FFFFFF:FF::F:FFFFF::FF:FFFFF:FFFFFFFFFFFFFFFFFFFFFFFFFFFFFFFFFF:FFFFFFFFFFFFF:F,:FFFFFF:F::FFF,FFFFFFFFFFFF:FFFFFFFFFF:,F:F:,,FFFF::FFFF:FFFFFFFFFF:FFF::FFFFFFFF,,FF:F:FFFF,:FFF:,,FFFF,FF:FFFFF:FF:FFFFFF,FFFFFF,F,F,FF,FFF:F,FFF,
@A00769:42:HV3CFDRXX:1:2101:27154:15483 1:N:0:GAGGTTAGAC+GCAATACATT
GTGCCAGCAGCCGCGGTAATACGTATGTTCCAAGCGTTATCCGGATTTATTGGGCGTAAAGCGAGCGCAGACGGTTATTTAAGTCTGAAGTGAAAGCCCTCAGCTCAACTGAGGAATTGCTTTGGAAACTGGATGACTTGAGTGCAGTAGAGGAAAGTGGAACTCCATGTGTAGCGGTGAAATGCGTAGATATATGGAGGAACACCAGTGGCGAAGGCGGCTTTCTGGAGTGTAACTGACGTTGAGGCTCG
+
FFFFFFFFFFFFFFFFFFFFFFFFFFFFFFFFFFFFFF:FF:FFFFFFF:FFFFFFFFFFFFFFFFFFFFF:FFFFFFFFFFF:FFFFFF:FFFFFFFFFFFFFFFF:,FFFF:F:FFFFFFFFFFFFFFFFFFFF:FFFFFFF:FFFFFFFFFFFFFFFFFFF:,FFFFFFFFFFFFF,F:FFFFF:F,:,F:FFF,,F,,,,F,:FFFFFF:FF::FF,F:F,FFF:,FFF,FFFF,,F:FF:FF:F:F
@A00769:42:HV3CFDRXX:1:2101:8630:15499 1:N:0:GAGGTTAGAC+GCAATACATT
GTGCCAGCAGCCGCGGTAATACGTAGGGTCCAAGCGTTAATCGGAATTACTGGGCGTAAAGCGTGCGCAGGCGGTTGTGCAAGACCGATGTGAAATCCCCGGGCTTAACCTGGGAATTGCATTGGTGACTGCACGGCTAGAGTGTGTCAGAGGGGGGTAGAATTCCACGTGTAGCAGTGAAATGCGTAGAGATGTGGAGGAATACCGATGGCGAAGGCAGCCCCCTGGGATAACACTGACGCTCATGCACG
+
FFFFFFFFFFFFFFFFFFF:F:FFFFFFFFFFFFFFF:FFFFFFFFFFF:FFFFFF:FFFFFFFFFF::FFFFFFFFFFFFFFF,FF:FFFFFF:FFFFFFFFFFF:,FF:FFFF:FFFF::FFFFF,FFFF,FFFF,FFFFFFF:FFFFFFFFFFFF,FFF,F,::FFFFFFFF,FFFF,F,FFFF,::FF:FF:FFF:FF:FF::FF::FF,FFFFFFFFFFFFF:FF:,F::F,::FFFF:FFFFFFF
@A00769:42:HV3CFDRXX:1:2101:4065:15577 1:N:0:GAGGTTAGAC+GCAATACATT
GTGTCAGCAGCCGCGGTAATACGTAGGTGGCAAGTGTTGTCCGGATTTATTGGGCGTAAAGCGAGCGCAGGCGGTTTCTTAAGTCTGATGTGAAAGCCCCCGGCTCAACCGGGGAGGGTCATTGGAAACTGGGAGACTTGAGTGCAGAAGAGGAGAGTGGAATTCCATGTGTAGCGGTGAAATGCGTAGATATATGGCAGAACACCAGTGGCGAAGGCGGCTTTCTGGACTGTAACTGACGTTGAGGCTCG
+
FFF:FFFFFFFFFFFFFFFFFFFFFFFFFF,,FFFFFFFFF,FFFF,FFFFFFFFFFFFFFFFFFFFFFFFFFFF:FFFFFFFFFFF,FFFFFFFFFFFFFFFFFFF::FFFFFFFFF,FF,FFFFF:F:F:FFFFFFFFFFFF:,FF,FF:FFFFFFFFFFFFFFFFFFFFFFFFFFFFF:FFFFFF:F,FFFFFF,FFFFFFFFFFFFFFFFFFFFFFFFFFFFFFF:FFFFFFFFFFFFFFFF,FFFF
@A00769:42:HV3CFDRXX:1:2101:32081:15593 1:N:0:GAGGTTAGAC+GCAATACATT
GTGCCAGCAGCCGCGGTAATACGTATGTTCCAAGCGTTATCCGGATTTATTGGGCGTAAAGCGAGCGCAGACGGTTATTTAAGTCTGAAGTGAAAGCCCTCAGCTCAACTGAGGAATTGCTTTGGAAACTGGATGACTTGAGTGCAGTAGAGGAAAGTGGAACTCCATGTGTAGCGGTGAAATGCGTAGATATATGGAAGAACACCAGTGGCGAAGGCGGCTTTCCGGACTGTAACTGACGTTGAGGCTCG
+
F:FFFFFFFFFFFFFF:FFF:FFFFFFFFFFFFFFFFF:FFFFFFFFFFFFFFFFFFFFFFFFFFFFFFFFFFFFFFFF:FFFFFFFFFFFFFFFFFFFFFFFFFFFFFFFFFFFFFFFFFFFFFFFFFFF:FFFFFFFFFFFFFFFFFFFFFFFFFFFFF:FFFFFFFFFFFFFFFFFFFFFFFFFFFFFFFFFFFFFFFFFFFFFFFF:FFFFFFFFFFFFFFF,FFFFF:,FFF,FFF:FF::FFFF:
@A00769:42:HV3CFDRXX:1:2101:18457:15608 1:N:0:GAGGTTAGAC+GCAATACATT
GTGCCAGCCGCCGCGGTAATACGTATGTTCCAAGCGTTATCCGGATTTATTGGGCGTAAAGCGAGCGCAGACGGTTATTTAAGTCTGAAGTGAAAGCCCTCAGCTCAACTGAGGAATTGCTTTGGAAACTGGATGACTTGAGTGCAGTAGAGGAAAGTGGAACTCCATGTGTAGCGGTGAAATGCGTAGATATATGGAAGAACACCAGTGGCGAAGGCGGCTTTCTGGACTGTAACTGACGTTGAGGCTCG
+
FFFFFF:FFFFFFFFFFFFFFFFFFFFFFFFFFF:FFFF:FFFFFF,:FFFFFFFFFFFFFFFFFF:FFFFFFFFFFF,FFFFFF:FFFFFFFFFFFFFFFF:FFFF:FFFFFFFFF::,F,FFFFFF,F:FFFFFFFF:FFFF:FFFFF,F:F,FF:FFF:FFFFFFFFFFFFFFFFFFF:F:FFFFFFFFFFFFFFFFFFF:FFFFFF,F:FFFF,F:FFFF:F::FFF:F:F,F:FF,:F,FF,FFF,
@A00769:42:HV3CFDRXX:1:2101:19868:15608 1:N:0:GAGGTTAGAC+GCAATACATT
GTGTCAGCAGCCGCGGTAATACGTAGGTGGCAAGCGTTGTCCGGATTTATTGGGCGTAAAGCGAGCGCAGGCGGTTTCTTAAGTCTGATGTGAAAGCCCCCGGCTCAACCGGGGAGGGTCGTGGGAAACTGGGAGAGTTGAGTGCAGAAGAGGAGAGTGGAATTCCATGTGTAGCGGTGGAATGCGTAGCTTTATGGAGGAACACCAGTGGCGAAGGCGGCTCTCTGGTCGGTAACTGACGCGGAGGCTCG
+
FFF:FFFFFF:FFFFFF::FFFF,FFFFFFFFFFFF,FFFF:FFF,FF,FF:F:FFFFFFF:F:FFF,FFFFFF:FFFFFF,FF,:F,:F:F:,:F,FF,FFFFFFFFFFFFFFFFFFF,,FF:FF,:,FFFF,FF:,,F:FFF:FFF:FFFFFFFFFFF:,FF:FF:FFFFFF,FF:F,F:F:,F:F:,F,F,FF,FFFF,:,::FFFFF:F:,FF:F,:F,:,,FF:,,FF,,,,F,,:F,,FF,,:::
@A00769:42:HV3CFDRXX:1:2101:31891:15608 1:N:0:GAGGTTAGAC+GCAATACATT
GTGTCAGCAGCCGCGGTAATACGTATGTTCCAAGCGTTATCCGGATTTATTGGGCGTAAAGCGAGCGCAGACGGTTATTTAAGTCTGAAGTGAAAGCCCTCAGCTCAACTGAGGAATTGCTTTGGAAACTGGATGACTTGAGTGCAGTAGAGGAAAGTGGAACTCCATGTGTAGCGGTGAAATGCGTAGATATATGGAAGAACACCAGTGGCGAAGGCGGCTTTCTGGACTGTCACTGACGTTGAGGCTCG
+
FFF:FFFFFFFFFFFF,F,F,FFFF:FFFFFFFFFFFFFFFFFFF,:::FFFFFFFFFFFFFFFF:FFFFFFFFFFFFFFFFFFFFFFFFFFFFFFFFFFFFFFFFFFF:FFFFF:FFFF::FFFF,FF:FFFFFFFF:FFFFFFFFFFFFFFFFFFFFFFFFFFFFFFFFF:FFFFFFFFFFFFFFFFFFFF,:FFFFFF:FFFFFFFFFFFFFFFFFFFF,FFFFFFFFFF,:FFFFFFFF,FFFFFF:
@A00769:42:HV3CFDRXX:1:2101:7157:15640 1:N:0:GAGGTTAGAC+GCAATACATT
GTGCCAGCCGCCGCGGTAATACGTATGTTCCAAGCGTTATCCGGATTTATTGGGCGTAAAGCGAGCGCAGACGGTTATTTAAGTCTGAAGTGAAAGCCCTCAGCTCAACTGAGGAATTGCTTTGGAAACTGGATGACTTGAGTGCAGTAGAGGAAAGTGGAACTCCATGTGTAGCGGTGAAATGCGTAGATATATGGAAGTACACCAGTGGCGAAGGCGGCTTTCTGGACTGTAACTGACGTTGAGGCTCG
+
FFFFFFFFFFFFFFFFF:FFFFFFFFFFFFFFFFFFFF:FFFFFF,FFFF:FFFFF:FFFFFFFFFFFFFFFFFFF:FFFFFFF:FFFFFFFFFFFFFFFF:FFFF:F,FF:FFFFFFFF:FFFF:FFFFFFF,FF:FFFFFFFFFFFFFFFFFFFFFFFFFFFFF:FFFFFFFFFFFF::FFFF:F:FFFF:,FFFF:F,FFFFFFFFFFFFFFF,FFFFFFFFFFF,:F:FFFFFFFF,FF,FFF:FFF
@A00769:42:HV3CFDRXX:1:2101:9833:15640 1:N:0:GAGGTTAGAC+GCAATACATT
GTGCCAGCCGCCGCGGTAATACGTAGGTGGCAAGCGTTGTCCGGATTTATTGGGCGTAAAGCGAGCGCAGGCGGTTTCTTAAGTCTGATGTGAAAGCCCCCGGCTCAACCGGGGAGGGTCATTGGAAACTGGGAGACTTGAGTGCAGAAGAGGAGAGTGGAATTCCATGTGTAGCGGTGAAATGCGTAGATATATGGAGGAACACCAGTGGCGAAGGCGGCTCTCTGGTCTGTAACTGACGCTGAGGCTCG
+
FFFFFFFFFFFFFFFFF:FFFFFFFFFFFFFFFFFFFFFFFFFFFFF,FFFFFFFFFFFFFFFFFFFFFFFFFFFFFFFFFFFFFFFFFFF::F:FFFFFFFFFFFFF:FFFFF:FFFFFF,FFFFFFFFF:FFFFFFF:F::FFFFFFFFF:FFFF:FF:,FFFF,F:F::FFFFFFFFFFFFFFFFFFF,FFFF,FF:FF,FFFFFF::,FFFF:FFFFFFFFFFFFFF,FFF,F:FFF,F,FF:,F:,
@A00769:42:HV3CFDRXX:1:2101:29179:15671 1:N:0:GAGGTTATAC+GCAATACATT
GTGCCAGCAGCCGCGGTAATACGTAGGTGGCGAGCGTTGTCCGGATTGATTGGGCGTAAAGCGAGCGCAGGCGGTTTATTAAGTCTGATGTGAAAGCCCCCGGCTCAACCGGGGAGGGTCATTGGAAACTGGGAGACTTGAGTGCAGAAGAGGAGAGTGGAATTCCATGTGTAGCGGTGAAATGCGTAGATATATGGAGGAAAACCAGTGGCGAAGGCGCCTTACTGGACTGTAACTGACGATGAGGCTCG
+
FFFFFFFFFFFFFFFF:FFFFFFFFFFFFFF,FFFFFFFFFFFFFFF:FFFFFFFFFFFFFFF:FFFF:FFFFFF,:,FFFFFFFFFF,F:,FF:FFFF,FFFFF:FFFFF:FFFFFFFFFF:FFFFFFFFFF,FFFFFFFF::,FFFFFFFF,FFFFFFF,F:FFFFFF:,FFFFFFFFFFFFFFF:FF:FFF,FFF,FFFF:FF,FFFFFFFF,FF:,,FF,FFFF:,F,F,FFF:FFF,,:FF:F,FF
@A00769:42:HV3CFDRXX:1:2101:2284:15687 1:N:0:GAGGTTAGAC+GCAATACATT
GTGCCAGCCGCCGCGGTAATACGTAGGTGGCAAGCGTTGTCCGGATTTATTGGGCGTAAAGCGAGCGCAGGCGGTTTCTTAAGTCTGATGTGAAAGCCCCCGGCTCAACCGGGGAGGGTCATTGGACACTGGGAGACTTGAGTGCAGAAGAGGAGAGTGGAATTCCATGTGTAGCGGTGAAATGCGTAGATATATGGAGGAACACCAGTGGCGAAGGCGACTCTCTGGTCTGTAACTGACGCTGAGGCTCG
+
FFFFFFFFFFFFFFFFFFFF:FF,FFFFFFFFFFFFFFFFF:FFFFFFFFFFFFFFF:FFFFFFFFFFFFFFFFFFFFFFFFFFFFFFFFFFFFFFFFFFFFFFFFFFFFFFFFFFFFFFFFFFFF,:FFFFFFF:FFFFFFFFFFFFFFFFF:F,:FFFFFFFF:FFFFFF,FFFFFFFFFFFFF,:FFFFFF:FFFFFFFFFFFFFFFFFF:FFFFFFFFFFFFFFFFFFF,FFF:FFFFFFFFFFFFF
@A00769:42:HV3CFDRXX:1:2101:19018:15702 1:N:0:GAGGTTAGAC+GCAATACATT
GTGTCAGCCGCCGCGGTAATACGTAGGTGGCAAGCGTTGTGCGGATTTATTGGGCGTAAAGCGAGCGCAGGCGGTTTCTTAAGTCTGATGTGAAAGCCCCCGGCTCAACCGGGGAGGGTCATTGGAAACTGGGAGACTTGAGTGCAGAAGAGGAGAGTGGAATTCCATGTGTAGCGGTGAAATGCGTAGATATATGGAGGAACACCAGTGGCGAAGGCGACTCTGGTCTGTAACTGACTCTGAGGCTCGAA
+
FFFFFFFFFFFFFFFFFFFFFFF,FFFFFF::FFFF,FFF,FFFF::FFFFFFFFFFFFFFFFFFFFFFFFFFF:FFFF:FFFF:FFFFFFFFFFFF:FFFFFF,FFFFFFFFFFFFFFFFFFFFFFFFFFF:FF:::FFFFFFFFFF:FFFFFFFFFFFFF:FFFFFFFFFFF:FFFFF:FFFFFFFFFFFFF:FFFFFFFFFFFFFFFFFFFFFFF::FFFFFFFFFFFFFFFFFF,FFFFF,FFF:FF
@A00769:42:HV3CFDRXX:1:2101:25012:15749 1:N:0:GAGGTTAGAC+GCAATACATT
GTGTCAGCCGCCGCGGTAATACGTAGGTGGCAAGCGTTGTCCGGATTTATTGGGCGTAAAGCGAGCGCAGGCGGTTTCTTAAGTCTGATGTGAAAGCCCCCGGCTCAACCGGGGAGGGTCATTGGAAACTGGGAGACTTGAGTGCAGAAGAGGAGAGTGGAATTCCATGTGTAGCGGTGAAATGCGTAGATATATGGAGGTACACCAGTGGCGAAGGCGGCTTTCTGGACTGTAACTGACGTTGAGGCTCG
+
FFFFF:FFFFFFFFFFFFFFFFFFFFFFFFFFFFFFFFFFF,FF:FFFFFFFFFFFFFFFFFFFFFFFFFFFFFFFF:FF,F,F:FFFFFFFFF:FF:FFFFFF:,FFFFFF,F:F:F,:FF,FFFFFF:F:F,FF:FFFFFFF,,,FFF,FF,FFFFFFFFFFF,FFF:FF,FFFF:F,F,F::F:FFFFFF:FFF,F:FFFF,FF,FFF,FF::F,FFFFFF:FFF::FFF,,FFF::F,FF::F:FF:
@A00769:42:HV3CFDRXX:1:2101:21187:15765 1:N:0:GAGGTTAGAC+GCAATACATT
GTGTCAGCCGCCGCGGTAATACGTATGTTCCAAGCGTTATCCGGATTTATTGGGCGTAAAGCGAGCGCAGACGGTTATTTAAGTCTGAAGTGAAAGCCCTCAGCTCAACTGAGGAATTGCTTTGGAAACTGGATGACTTGAGTGCAGTAGAGGAAAGTGGAACTCCATGTGTAGCGGTGAAATGCGTAGATATATGGAAGAACACCAGTGGCGAAGGCGGCTTTCTGGACTGTAACTGACGTTGAGGCTCG
+
FFF:FFFFFFFFFFFF,FFFFF:,FFFFFFFFFFFF:F:FFFFFFFFFFFFFFFFFFFFFFFFFF:FFFFF:FF,FFFFFFFFFF:F:FFFFFFFFFF:FFFFFFF:FF:F:FFFFF:FFFF,FFFFFFFFFFFFFFFFFFFFF:FFFFFFF:FFFFFFFFFFFF:FFFFFFF:FFFFFFFFFFFFFFFFFF:FFFFFFF:::FFF,:FF:FFFFFFF:FFFFFFFFFF:FF:,FFFF:FFFFFFFFFFFF
@A00769:42:HV3CFDRXX:1:2101:15103:15781 1:N:0:GAGGTTAGAC+GCAATACATT
GTGCCAGCAGCCGCGGTAATACGTATGTTCCAAGCGTTATCCGGATTTATTGGGCGTAAAGCGAGCGCAGACGGTTATTTAAGTCTGAAGTGAAAGCCCTCAGCTCAACTGAGGAATTGCTTTGGAAACTGGATGACTTGAGTGCAGTAGAGGAAAGTGGAACTCCATGTGTAGCGGTGAAATGCGTAGATATATGGAAGAACACCAGTGGCGAAGGCGGCTTTCTGGACTGTAACTGACGTTGAGGCTCG
+
FFFFF:FFFFFFFFFFFFFFFFFFFFFFFFFFFFFFFFF:FFFFFFFFFFFFFFFFFFFFFFFFFFF:FF,FFF:,FFFFF,FFFFFFFFFFFFFFFFFFFFFFFFFFFF,FFF:FF,F,FFFFFFFF,FFFFFF,FFFFFFFF:F::FF:FFFFFFFFFF:FFFF,,FFFFFFFFFFFFF,FFFFF:F,FFFFFFF:FFFFFFFFFFFFFFFF:FFFFFFF,FFFFFFFF:FF,FFFFFF,FFFF,FFF,
@A00769:42:HV3CFDRXX:1:2101:1768:15828 1:N:0:GAGGTTAGAC+GCAATACATT
GTGCCAGCCGCCGCGGTAATACGTATGTTCCAAGCGTTATCCGGATTTATTGGGCGTAAAGCGAGCGCAGACGGTTATTTAAGTCTGAAGTGAAAGCCCTCAGCTCAACTGAGGACTTGCTTTGGAAACTGGATGACTTGAGTGCAGTAGAGGAAAGTGGAAATCCATGTGTAGCGGTGAAATGCGTAGATATATGGAAGAACACCAGTGGCGAAGGAGGCTTTCTGGACTGTAACTGACGTTGAGGCT
+
FFFFFF,:FFFFFFF:FFF:F:FFFFFFFF:FFFF,,FF::F,FFFFFFFFFF,FFFFFFFFFFF,:,FFF,FFFFFF,:FFF:FFFFFFFFFFFFFF,FFF,:FFFF,FFF,FF,FFF,FFFF,FFFFF:FFFFF:F:F,FF:,FFFFF:FFFFF,FFFFF,FF,FF:FF,FFFFF:F,FFF:F:FF:,FFF:FFFFFFFF:F,FF,F:FFF::FF:,FFFFFFF,FFFF,FFFFF:F,F:F,::::F
@A00769:42:HV3CFDRXX:1:2101:10230:15859 1:N:0:GAGGTTAGAC+GCAATACATT
GTGTCAGCCGCCGCGGTAATACGTAGGTGGCAAGCGTTGTCCGGATTTATCGGGCGTAAAGCGAGCGCAGGCGGTTTCTTAAGTCTGATGTGAAAGCCCCCGGCTCAACCGGGGAGGGTCATTGGAAACTGGGAGACTTGAGTGCAGAAGAGGAGAGTGGAATTCCATGTGTAGCGGTGAAATGCGTAGATATATGGAGGAACACCAGTGGCGAAGGCGGCTCTCTGGTCTGTAACTGACGCTGAGGCTCG
+
F:FFFFFFFFFFFFFF:F:FFFFFFFFFFFFFFFFFFFFFFFFFFFFFFFFFFFFFFFFFFFFFFFFFFF:FFF:FFFFFFFFFFFFFF:::FF,FFFFFFFFFFFFFF:FFFFFFFFFFFFFFFFF,,F,FFFFFF:F:F,,FFFFFF::FFFFFFFFFFFF:F:F,,:,,:,FFFF,FFF:F,FF,,,F:,FFF,,F,F,,,FFFF:,,F:FFFFFFFFFFFFFFF:FFFFFFFF:FF:FFFF:FFFF,
@A00769:42:HV3CFDRXX:1:2101:13503:15859 1:N:0:GAGGTTAGAC+GCAATACATT
GTGTCAGCCGCCGCGGTAATACGTAGGTGGCAAGCGTTGTCCGGATTTATTGGGCGTAAAGCGAGCGCAGGCGGTTTCTTAAGTCTGATGTGAAAGCCCCCGGCTCAACCGGGGAGGGTCATTGGAAACTGGGAGACTTGAGTGCAGAAGAGGAGAGTGGAATTCCATGTGTAGCGGTGAAATGCGTAGATATATGGAGGAACACCAGTGGCGAAGGCGGCTCTCTGGTCTGTAACTGACGCTGAGGCTCG
+
FFFFFFFFFFFFFFFFFFFFFFFFFFFFFFFFFFFFFFFFFFFFFFFFFFFFFFFFFFFFFF:FFFFFFFFFFFFFFFFFFFFFFFFFFFF:FFFF:F:FFFFFFFFFFFFFFFFFFFFFFFFFFFFFFFFFFFFFFFFFFFFFFFFFFFFF:FFFFFF:FFFFFFFFFFFFFFFFFFFFFFFFFFFFFFFFF,FF,FFFFFFFFFFFFFFFFFFF,F:FFFFFFFFFFFFFF:FFFFFFFFFFFF:FFF:
@A00769:42:HV3CFDRXX:1:2101:26359:15922 1:N:0:GAGGTTAGAC+GCAATACATT
GTGTCAGCAGCCGCGGTAATACGTATGTTCCAAGCGTTATCCGGATTTATTGGGCGTAAAGCGAGCGCAGACGGTTATTTAAGTCTGAAGTGAAAGGCCTCAGCTCAACTGAGGAATTGCTTTGGAAACTGGATGACTTGAGTGCAGTAGAGGAAAGTGGAACTCCATGTGTAGCGGTGAAATGCGTAGATATATGGAAGAACACCAGTGGCGAAGGCGGCTTTCTGTACTGTAACTGACGTTGAGGCTCG
+
FFFF:F::FFFF:F:F:FFFFF,F,:FFF,,FF:F:FF:F,,F,,,FFF:F:F:FFFFFFF,,F,FF,,:FFF:FFFFFF:::FFFFFFF:F:,F,,F,F:,,,FF,FFFF,::::,FF,,FF,:F:F,F:FFFF,:FF:F::FFFFFF,FF:FF:F,F:FF,FFFFF:FFF,F:F,FF,:,F,FFFF:F:FFF,FFFF,FFFF,,F::FF,:FF,F:,F,FFFF::,,:FF,FF,F:F,,F:,FF,F,F,
@A00769:42:HV3CFDRXX:1:2101:25310:15953 1:N:0:GAGGTTAGAC+GCAGTACATT
GTGTCAGCAGCCGCGGTAATACGTATGTTCCAAGCGTTATCCGGATTTATTGGGCGTAAAGCGAGCGCAGACGGTTATTTAAGTCTGAAGTGAAAGCCCTCAGCTCAACTGAGGAATTGCTTTGGAAACTGGATGACTTGAGTGCAGTAGAGGAAAGTGGAACTCCATGTGTAGCGGTGAAATGCGTAGATATATGGAAGAACACCAGTGGCGAAGGCGGCTTTCTGGACTGTAACTGACGTTTAGGCTCG
+
FFFFFFFFFFFFFFFF:FFFFFFFFFFFFFF:FFFF,FFFFFFFFFFFFFFFFFFFFFFFFFFFFFF:FFFF:FFFFFFFFFFFFFFFFFFFF:FF:FFFFFFFFFFFF:FFFFF,FFFFF:F:F,F:,FFFFFFF:FFFFF,FFFF:::FFFFFFFFFFF:FFFFFFFFFFFFFFFFF:FFFFFFF:FF,F,FF:FFFFFF:F:F,F::FFFFFF::FF:FF::FFFFFF,FFFFFFFF:FF::,F,:F,
@A00769:42:HV3CFDRXX:1:2101:23764:15969 1:N:0:GAGGTTAGAC+GCAATTCATT
GTGACAGCCGCCGCGGTAATACGTATGTTCCAAGCGTTATCCGGATTTATTGGGCGTAAAGCGAGCGCAGACGGTGATTTAAGTCTGAAGTGAAAGCCCTCAGCTCAACTGAGGAATTGCGTTGGAAACTGGAGGTCTTGAGTGCGGTAGAGGAGAGTGGAACTCCATGTGTAGCGGTGAAATTCGTAGATATATGGAGGAACACCAGTGGCGAAGGCGGCTCTCTGGGGTGTAGCTGACGCTGAGGCTCG
+
FFF,FFFF,FFFFFFFFFFFFFFFFFFF,:,,FFFFFF:F,FFFFFFFF,:FFFFFFFFFFFF:FFF,FF,FFF,,,F:FF:FF,:F,,FFFF:FFFFF,F,FFFFFFF,::FFF,,,FF,:,::FFF:F:F:,F,FFFFFFF:F,,,FFFFF,,FF:FF::,FFF,FF,FF:F,FF:FF:,F,FF::F,,,::FFFFFF,::::::F:FF:F,FFFFFF:FF:FFFF:,:F::,FFF,FFFFF,F:,,FF
@A00769:42:HV3CFDRXX:1:2101:24912:15984 1:N:0:GAGGTTAGAC+GCAATACATT
GTGTCAGCAGCCGCGGTAATACGTAGGTGGCAAGCGTTGTCCGGATTTATTGGGCGTAAAGCGAGCGCAGGCGGTTTTTTAAGTCTGATGTGAAAGCCTTCGGCTCAACCGAAGAAGTGCATCGGAAACTGGGAAACTTGAGTGCAGAAGAGGACAGTGGAACTCCATGTGTAGCGGTGAAATGCGTAGAGATATGGAAGAACACCAGTGGCGAAGGCGGCTGTCTGGTCTGTAACTGACGCTGAGGCTCG
+
FFFFFFFFFFFFFFFFFFFFFFFFFFFFFFFFFFFFFFFFFFFFFFF:FFFFFFFFFFFFFFFFFFFFFFFFFFFFFFFFFFFFFFFFFFFFFFFFFFFFFFFFFFFFFFFFFFFFFFFFFFFFFFF,:FF:FFF:FFFFFFFF:FFF,:FFFFFFFFFFFFFFFFFFF:FFFFFFFFFFFFFFFFFF::,FFFFFFFFFFFFFFFFFFFFF:FFFFFFFFFFFFFFF:FF:FFFFFFFFFFFFFFFFF:,
@A00769:42:HV3CFDRXX:1:2101:22507:16078 1:N:0:GAGGTTAGAC+GCAATACATT
GTGCCAGCAGCCGCGGTAATACGTATGTTCCAAGCGTTATCCGGATTTATTGGGCGTAAAGCGAGCGCAGACGGTTATTTAAGTCTGAAGTGAAAGCCCTCAGCTCAACTGAGGAATTGCTTTGGAAACTGGATGACTTGAGTGCAGTAGAGGAAAGTGGAACTCCATGTGTAGCGGTGAAATGCGTAGATATATGGAAGAACACCAGTGGCGAAGGCGGCTTTCTGGACTGTAACTGACGTTGAGGCTCG
+
FFFFF:FF:FFFFFFFFFFFFFFFFFFFFFF:FFFFFFFFF:FFFFF,FFFFFFFF:FFFFFFF,F:FFFF,FFF,F:FFF,FFF,FFFF:FFF:FFFFFF,F,::F:FFFFF:FF:,:FF:FFFFFF:F:FF:F:FFFFFFFFF:F,FFFF:F:F,FFFF:,FFF,FFFFFFFF,F:FF:,::FFF,:F:F,,:FFF:F,:F:F,,F,FFFFFFFFF:F,FF,,FF:,,FFFF,::F,,FFFF,F,,:,,
@A00769:42:HV3CFDRXX:1:2101:6388:16094 1:N:0:GAGGTTAGAC+GCAATACATT
GTGCCAGCCGCCGCGGTAATACGTATGTTCCAAGCGTTATCCGGATTTATTGGGCGTAAAGCGAGCGCAGACGGTTATTTAAGTCTGAAGTGAAAGCCCTCAGCTCAACTGAGGAATTGCTTTGGAAACTGGATGACTTGAGTGCAGTAGAGGAAAGTGGACCTCCATGGGTAGCGGTGAACTGCGTAGATCTCTGGAAGAACACCAGTGGCGAAGGCGGCTTTCTGGACTGTCACTGACGCTGAGGCTCG
+
FFFFFFFFFFFFFFFFFFFFFFFFFFFFFFFFF,FFFF:FFFFFF,F:FF,FFFFFFFFFFFFFFFFFF,::FF,F,FFFFFFFFFFFFF:FFFFFF:FFFFFFFF,,F:FFFFFF,FFF,F:FFFFFFFF:,,FF:F:FF,FFF:FFFFF:FFFFFFFFF,FFFF,FF,FFFFFFF:F:F,FF:FFFF:F,F,FFFF,F,,,FFFFFF:FFFFFFFFFFFFFFFFFFF:F:F:FFFFFF,FFF,F::FF:
@A00769:42:HV3CFDRXX:1:2101:25446:16094 1:N:0:GAGGTTAGAC+GCAATACATT
GTGCCAGCAGCCGCGGTAATACGTAGGTGGCAAGCGTTGTCCGGATTTATTGGGCGTAAAGCGAGCGCAGGCGGTTTCTTAAGTCTGATGTGAAAGCCCCCGGCTCAACCGGGGAGGGTCATTGGAAACTGGGAGACTTGAGTGCAGAAGAGGAGAGTGGAACTCCATGTGTAGCGGTGAAATGCGTAGATATATGGAAGAACACCAGTGGCGAAGGCGGCTTTCTGGACTGTAACTGACGTTGAGGCTCG
+
FFFFFFFFFFFFFFFFFFFFFFFFFFFFFFFFFFFFFFFFFFFFF:FF,FFFFFFFFFFFFFFFFFFFFFFFFFFFFFFFFFFFFFFFFFFFFFFFFFFFFFFFFFF:FFFFFFFFFFFFFFFFFFFFF:FFFFFF:FFFFFFFFFFFFFF:FFFFFFFFF:FFFFFFFFFFFFFFFFFFFFFFFFFFFFFF::FFFFFFFFFFFFFFFFFF:FFFFFFFFFF:FFFFF:FFFFF:FFFF,FFFFF,FFFF
@A00769:42:HV3CFDRXX:1:2101:24731:16141 1:N:0:GAGGTTAGAC+GCAATACATT
GTGTCAGCCGCCGCGGTAATACGTAGGTGGCAAGCGTTGTCCGGATTTATTGGGCGTAAAGCGAGCGCAGGCGGTTTCTTAAGTCTGATGTGAAAGCCCCCGGCTCAACCGGGGAGGGTCATTGGAAACTGGGAGACTTGAGTGCAGAAGAGGAGAGTGGACTTCCATGTGTAGCGGTGAAATGCGTAGATATATGGAGGAACACCAGTGGCGAAGGCGGCTCTCTGGTCTGTAACTGACGCTGAGGCGCG
+
F:FFFFFF:FFFFFFFFFFFFFFFFFFFFFF:FFFFFFFFFFFF:FF:FFFFFFFFFFFFFFF:FFFFFFFFFFFFFFFFF,FFF,F:FFFFFFFFFFFFFFFFFFFFFFFFFFFFFFFF,,FFF:FFFFFFFFFF:FFFFFFFF:FF,:FFFFF:FFFFF,FF,:F,F,F:,FFFF,FFF,FFFFF:FF,,,,FFF,FF,FFFFFFFF:F,:F,FFFFFFFFF:FFF:FFF,F,FFF,FFF:FFF,F,F,
@A00769:42:HV3CFDRXX:1:2101:30156:16141 1:N:0:GAGGTTAGAC+GCAATACATT
GTGCCAGCCGCCGCGGTAATACGTAGGTGGCAAGCGTTGTCCGGATTTATTGGGCGTAAAGCGAGCGCAGGCGGTTTCTTAAGTCTGATGTGAAAGCCCCCGGCTCAACCGGGGAGGGTCATTGGAAACTGGGAGACTTGAGTGCAGAAGAGGCGAGTGGAATTCCATGTGTAGCGGTGAAATGCGTAGATCTCTGGGAGGAACACCAGTGGCGAAGGCGGCTCTCTGGTCTGTGACTGACGCTGAGGCT
+
FFF:FF:FF:FFFFFFFF:FFFFFFFFFFFFF:F:FFFFFFFFFF,F,FFFFFFFFFFFFFFFFFFFFFFFFF:FFFFFFFFFF:FF,FFFFF:FF:F,FFFFFFFFFF,FFFFFFFF:F:F:FF,:F:,FFFFF,FF,FFFFF:FFF:F:FF,:FFFFFF,:FF,,::::,FF,FFFFFF::F:F:FF,F,F,:FFFFFF,FF:F,FFFF:FFFFFFFF:::FF:FFFF:F:F,FFFF,FFFFFFFFF:
@A00769:42:HV3CFDRXX:1:2101:12762:16172 1:N:0:GAGGTTAGAC+GCAATACATT
GTGCCAGCCGCCGCGGTAATACGTATGTTCCAAGCGTTATCCGGATTTATTGGGCGTAAAGCGAGCGCAGGCGGTTATTTAAGTCTGAAGTGAAAGCCCCCGGCTCAACCGGGGAGGGTCATTGGAAACTGGGAGACTTGAGTGCAGAAGAGGAGAGTGGAATTCCATGTGTAGCGGTGAAATGCGTAGCTATATGGAAGATCACCAGTGGCGAAGGCGGCTTTCTGGACTGTAACTGACGTTGAGGCTCG
+
FFFFF:FFF:FFFFFFFF:FFFFFFFFFFFFFFFFFF,FFFFFFFFF:FFFFFFF:FFFFFFFFFFFFFFFF:FF:FFFFFFFFFFFFFF:FFFFFFFFFFFFF:FFFFFFFF:FFFFF:FFFFFFFFFFFFFFFF:,,:F:FFFFFF::,FFFFFFFFFFF,FFFFFF,FF:FFFF,FF,F,FFFFF,,:FF,FFF,FFF,F:F:FF:F,:FF:FF:,FFFF,,FF,F,FFF:F:,:F,,F,FFF,FFF,
@A00769:42:HV3CFDRXX:1:2101:20175:16172 1:N:0:GAGGTTAGAC+GCAATACATT
GTGTCAGCAGCCGCGGTAATACGTAGGTGGCAAGCGTTGTCCGGATTTATTGGGCGTAAAGCGAGCGCAGGCGGTTTCTTAAGTCTGATGTGAAAGCCCCCGGCTCAACCGGGGAGGGTCATTGGAAACTGGGAGACTTGAGTGCAGAAGAGGAGAGTGGAATTCCATGTGTAGCGGTGAAATGCGTAGATATATGGAGGAACACCAGTGGCGAAGGCGGCTCTCTGGTCTGTAAGTGACGCTGAGGCT
+
FFF:FFFFFFFFF:FFF:FF:FFF,FF:FFFFFFFF::F::FFF:F,F:FFFFFFFFFFFFFFFFFFFFFFFFFF:FFFFFFFF:FF::F:FF::FFF:FFF:F:FFFFFFFFFFFFFF::FFFFF:FFFFFFFFFFF:FFFFFF,FF::FF,FFFFFFFFF,FF:FFFF:FFFFFF:FF,FFFFF:FFF,:FFF,FFFFFF:FFFFFF:,FFF,FFF,:,F:FF:FFF,FFFF:,FFF,FF:FFF,FF
@A00769:42:HV3CFDRXX:1:2101:30056:16188 1:N:0:GAGGTTAGAC+GCAATACATT
GTGCCAGCAGCCGCGGTAATACGTAGGTGGCAAGCGTTGTCCGGATTTATTGGGCGTAAAGCGAGCGCAGGCGGTTTCTTAAGTCTGATGTGAAAGCCCTCAGCTCAACTGAGGAATTGCTTTGGAAACTGGATGACTTGAGTGCAGTAGAGGAAAGTGGAACTCCATGTGTAGCGGTGAAATGCGTAGATATATGGAAGAACACCAGTGGCGAAGGCGGCTTTCTGGACTGTAACTGACGTTGAGGCTCG
+
FFFFF:FF:FFFFFFFFF,:FF:FFFFFFFFFFFFF,FFF::FFF,:,FFFFFFFFFFFFFF::F,FFFFFFFFF,FFFFF:FFFFFF::FFFFFFFFFFFF,F,F:FFFFFFFF:,FFFF,FFFFFFFFF:F:FF,FFFFFFFFFF:FF::FF:F:FF:FFFFFFFFF,FFFFFF:FFFFF:,F,FFF:FFFF:F,:,:F,F:FFFFF::FFFFFFFF:FFF,,:FFF,FFFFF:FF:FFFFF:F,FFFF
@A00769:42:HV3CFDRXX:1:2101:3721:16203 1:N:0:GAGGTTAGAC+GCAATACATT
GTGCCAGCAGCCGCGGTACTACGTAGGTGGCAAGCGTTGTCCGGATTTATTGGGCGTAAAGCGAGCGCAGGCGGTTTCTTAAGTCTGATGTGAAAGCCCCCGGCTCAACCGGGGAGGGTCATTGGAAACTGGGAGACTTGAGTGCAGAAGAGGAGAGTGGAATTCCATGTGTAGCGGTGAAATGCGTAGATATATGGAGGAACACCAGTGGCGAAGGCGGCTCTCTGGTCTGTAACTGACGCTGAGGCTCG
+
FFFFFFFFFFFFFFF:FF,FFF:FFFFFFFFFFFFF,FFFF:FFF:F,FFFFFFFFFFFFFFF:FFFF:FFFFFFFFFFFFFFFFFFFFFFF:FFFFFFFFFFFFFFFFFFFFFFFFFFF,FFFFF:FFFFFFFFFFF:FFFFFFFFFFFFFFFF::F::FFFFFFFF:,FFFFFFFFFFFFFFFFFFFFF:F:FFFFFFF:F:FFFFFFFF,FFFFFFFFFFFFFFF,FF:FFFFFFFFFFF:F:,FFF,
@A00769:42:HV3CFDRXX:1:2101:6488:16235 1:N:0:GAGGTTAGAC+GCAATACATT
GTGCCAGCCGCCGCGGTAATACGTATGTTCCAAGCGTTATCCGGATTTATTGGGCGTAAAGCGAGCGCAGACGGTTATTTAAGTCTGAAGTGAAAGCCCTCAGCTCAACTGAGGAATTGCTTTGGAAACTGGATGACTTGAGTGCAGTAGAGGAAAGTGGAACTCCATGTGTAGCGGTGAAATGCGTAGATATATGGAAGAACACCAGTGGCGAAGGCGGCTTTCTGGACTGTAACTGACGCTGAGGCTCG
+
FFFFFFFF:FFFFFFFFFFFFFFFFFFFFFFFFFFFFF:FFFFFF:F,FF,FFFF:FFFFFFFFFFFFF:,FFFFFFFFFFFF:FFFFFFF:FFFFFFFFFFFFFF:FFFFFFFFF::FF:FFFFFFFFFFFF:FFFFFFFFFFFFFFFFFFFFFF:FFF::FFFFFFFFFFFFFFFF:FFFFF,:FFFFFFF,FF,FFF:FFFFFFF:FFF,FFFFFF,FF:FFFFF:F,FF:,FFFFF,FFFFF:,FFF
@A00769:42:HV3CFDRXX:1:2101:14940:16250 1:N:0:GAGGTTAGAC+GCAATACATT
GTGCCAGCAGCCGCGGTAATACGTATGTTCCAAGCGTTATCCGGATTTATTGGGCGTAAAGCGAGCGCAGACGGTTATTTAAGTCTGAAGTGAAAGCCCTCAGCTCAACTGAGGAATTGCTTTGGAAACTGGATGACTTGAGTGCAGTAGAGGAAAGTGGAACTCCATGTGTAGCGGTGAAATGCGTAGATATATGGAAGAACACCAGTGGCGAAGGCGGCTTTCTGGACTGTAACTGACGTTGAGGCTCG
+
F:F:FFFFF:FFFF:F:FFFFFFFFFF:FF:FFFFF::FFFFFFF,F,FF:FFFFFFFFF:FF:FFFFFFFFFFFF:F:FFFFFF:F,,FFFFFF::FFFFFFFFF,FF,F:FFFF:::F,:FFFFFFF:FF::FF:FFF:,F:FFFFFFFFFF:FFFFFFFFFFFF,:::FFFFF:FFFFFFFFFFFFFF,F,FF,FFFFFFFF,FFFFFF:FFF:FF:FFFFFFFFFFFFFFFFFFF:F,FFFF,FFF:
@A00769:42:HV3CFDRXX:1:2101:17580:16282 1:N:0:GAGGTTAGAC+GCAATACATT
GTGTCAGCCGCCGCGGTAATACGTAGGGTCCAAGCGTTAATCGGAATTACTGGGCGTAAAGCGTGCGCAGGCGGTTGTGCAAGACCGATGTGAAATCCCCGGGCTTAACCTGGGAATTGCATTGGTGACTGCACGGCTAGAGTGTGTCAGAGGGGGGTAGAATTCCACGTGTAGCAGTGAAATGCGTAGAGATGTGGAGGAATACCGATGGCGAAGGCAGCCCCCTGGGAGAACACTGACGCGCAGGCACG
+
:FF:F:FFFFFFFFFFFF:FFFFFFFFFFF:FFFFFFFFFFFFFFFFF::FFFFFF:FFFF,FFFFFFFFFFFFFFFFFFFFF:FFF,FFFFFFFF:FFF:FFFFFFF:F,FFFFF,FFF,FFFFFFFFFFF,FFFFF,FFFFFFFF:,,:FFFFFF:,FFF:FF:,FFFFFFFF,FFFF,FFFFFFFF,F:,FFFFFFFFFFF:,FFFFFFF::,FFFFF,F:F:FF:F,FFF,FFFF:FF,FF,,FFF,
@A00769:42:HV3CFDRXX:1:2101:8088:16313 1:N:0:GAGGTTAGAC+GCAATACATT
GTGCCAGCAGCCGCGGTAATACGTAGGGTCCAAGCGTTAATCGGAATTACTGGGCGTAAAGCGTGCGCAGGCGGTTGTGCAAGACCGATGTGAAATCCCCGGGCTTAACCTGGGAATTGCATTGGTGACTGCACGGCTAGAGTGTGTCAGAGGGGGGTAGAATTCCACGTGTAGCAGTGAAATGCGTAGAGATGTGGAGGAATACCGATGGCGAAGGCAGCCCCCTGGGATACCACTGACGCTCATGCACG
+
FFFFFFFFFFFFFFFFFFFFFFFFFFFFFFFF:FFFFFFFFFFFFFFFFFFFFFFFFFFFFFFFFFF:FFFFFFFFFFFFF:FF:FF:FFFFFF:FFFFFFFFFFFFF:FFFFFFF:FFF:,FFFFFFFFFFFFFF:FFFFFFFFFFFFFFFFFFFF::F:FFFFF:FFFFFFFFFFF:FF,FFFFFFFFFFFFFFF:FF:FFFF:FFFFFFFFFFFFFFFF:FFFFFFFFF,FFFFFFFF::FFF,FF::
@A00769:42:HV3CFDRXX:1:2101:22417:16329 1:N:0:GAGGTTAGAC+GCAATACATT
GTGCCAGCAGCCGCGGTAATACGTAGGTGGCAAGCGTTGTCCGGATTTATTGGGCGTAAAGCGAGCGCAGGCGGTTTCTTAAGTCTGATGTGAAAGCCCCCGGCTCAACCGGGGAGGGTCATTGGAAACTGGGAGACTTGAGTGCAGAAGAGGAGAGTGGAATTCCATGTGTAGCGGTGAAATGCGTAGATATATGGAGGAACACCAGTGGCGAAGGCGGCTCTCTGGTCTGTAACTGACGCTGAGGCTCG
+
FFFFFFFFFFFFFFFFFFFFFFFFFFFFFFFFFFFFF:FFFFFFFF:,FFFFFFFFFFFFF:FFFFFFFFFFFFFFFFFFFFFFF,FF,FFFF::FFFFFFFFFFFFFFFFFFFFFFFFFF,FFFFFFFFFFFFFFFFFFFFFFFFFFFFFFFFFFFFFFFFFFFFFFF:FFF:FFFFFFFFF:FFFFFFF:FFF,FFFFFFFFFFFFFFFFFFFFFFFFFFFFFF:FFFFFFFFFFFFF::FFFFFFFF:
@A00769:42:HV3CFDRXX:1:2101:26422:16344 1:N:0:GAGGTTAGAC+GCAATACATT
GTGCCAGCAGCCGCGGTAATACGTAGGTGGCAAGCGTTGTCCGGATTTATTGGGCGTAAAGCGAGCGCAGGCGGTTTCTTAAGTCTGATGTGAAAGCCCCCGGCTCAACCGGGGAGGGTCATTGGAAACTGGGAGACTTGAGTGCAGAAGAGGAGAGTGGAATTCCATGTGTAGCGGTGAATTGCGTAGATATATGGAGGAACACCAGTGGCGAAGGCGGCTCTCTGGTCTGTAACTGACGCTGAGGCTCG
+
FFF:FFFF:FFFFFFFFF:FFF:FFFFFFFF:FFFFFFFF::FFFF:FFFFFFFFFFFFFF:FFFFFFFFFFFFFFFFFFFFFFFFF:FFFFFFFFFFFFFFFF:FFF:FFFFFFFFF:::FFFFF:FFFFFFFFFFF:FFFFFFFFF:FFFFF,FFFFFFFFFFF,FFFFFFFFFFFFF,,FFF:F:F:FF:FFFFFFF:FFFFFFFFFFFFFFFFFFFFF:FF:FFFFF:F:FFFFFF,FFFFF,FFFF
@A00769:42:HV3CFDRXX:1:2101:8522:16376 1:N:0:GCGGTTAGAC+GAAATACATT
GTGTCAGCCGCCGCGGTAATACGTAGGTGGCAAGCGTTGTCCGGATTTATTGGGCGTAAAGCGAGCGCAGGCGGTTACTTAAGTCTGATGTGAAATCCCCCGGCTCAACCGAGGAGGTTCATGGGAAACTGGTAGACTTGAGTGCAGAAGAGGAGAGTGGAATTCCATGTGTAGAGGTGAAATTCGTAGATATATGGAGGAACACCAGTGGCGAAGGCGGCTCACTGGAAGGTTACTGACGCTGAGGATCG
+
FFFFFFFFFFFFFFFFFFFFFFF,FFF:FF,,FFFFFFFF,FFFF,FFF,FFFFFFFFFFFFF:FFF,FFFFFF,F,,:,FFFF,:F,,FFFFFF,FFF,,FFFFFFFFF:,FFF,,,:F,F,,,FFFFF,F,,F,FFFFFFF:F,:,,FFFF,FFFFFFFFFFFF::FFFFFF:FFFFFFFF,FFFFFFFFFF,FFFFFFF:FFFFFFFFFFFF:FFFFFFF,FFFF,,,:F,FFF:FFFFFFFFF,:FF
@A00769:42:HV3CFDRXX:1:2101:23095:16376 1:N:0:GAGGTTAGAC+GCAATACATT
GTGTCAGCCGCCGCGGTAATACGTAGGTGGCAAGCGTTGTCCGGATTTATTGGGCGTAAAGCGAGCGCAGGCGGTTTCTTAAGTCTGATGTGGAAGCCCCCGGCTCAACCGGGGAGGGTCATTGGAAACTGGGAGACTTGAGTGCAGAAGAGGAGAGTGGAATTCCATGTGTAGCGGTGAAATGCGTGGATATATGGAGGAACACCAGTGGCGAAGGCGGCTCTCTGGTCTGTAACTGTCGCTGAGGCTCG
+
FFFFFFFFFFFFFFFFFFF:FFFFFFFFFFFFFFFF::FFF:FFFFF:FFFFFFF::FFFFFFFFFFF,FFFFFFFFFF,:F:,FFFF:FFFF:FFFFFFF:FFFFF,,F:F:F,FFFFFF,FFFFF,F,F,FFFFFFFFFFFFFFFF,FFFFFFF:FFF::FF:FFF:::,,:FF:,,,,:FF,FF,FF,,,FFFFFF,,,FFF,,:,,,:F:FFFFFF:FFF:FFFFFF:FF,:F,,,F,F:F,FFF::
@A00769:42:HV3CFDRXX:1:2101:9941:16391 1:N:0:GAGGTTAGAC+GCAATACATT
GTGTCAGCCGCCGCGGTAATACGTAGGTGGCAAGCGTTGTCCGGATTTATTGGGCGTAAAGCGAGCGCAGGCGGTTTCTTAAGTCTGATGTGAAAGCCCCCGGCTCAACCGGGGAGGGTCATTGGAAACTGGGAGACTTGAGTGCAGAAGAGGAGAGTGGAATTCCATGTGTAGCGGTGAAATGCGTAGATATATGGAGGAACACCAGTGGCGAAGGCGGCTTTCTGGACTGTAACTGACGTTGAGGCTCG
+
F,,FFFF,FFFFFFFFFFFFFFFFFFFFFFFFFFFFFFFFFFFFFFFFF,FFFFFFFFFFFFFFFFFFFFFFFFFFFFFFFFFFFFFF:F,FFF:FFFFFFFFFFFFFFFFFFFFFFFFFFFFF:FFFFFFFFFFFFFFFFFFFFFFFFFFFFFFFFFFFFFFFFFFFFFFFFFFFFFFFFFFFFFFFFFF,FFFFFFFFF,FFFFFFFFFF:FFFFFFFFFFFFFF:FFF:FFFFFFFF,FFFFF,FFF:
@A00769:42:HV3CFDRXX:1:2101:26558:16391 1:N:0:GAGGTTAGAC+GCAATACATT
GTGTCAGCCGCCGCGGTAATACGTATGTTCCAAGCGTTGTCCGGATTTATTGGGCGTAAAGCGAGCGCAGGCGGTTTCTTAAGTCTGATGTGAAAGCCCCCGGCTCAACCGGGGAGGGTCATTGGAAACTGGGAGACTTGAGTGCAGAAGAGGAGAGTGGAATTCCATGTGTAGCGGTGAAATGCGTAGATATATGGAGGAACACCAGTGGCGAAGGCGGCTCTCTGGTCTGTAACTGACGCTGAGGCTCG
+
FFFFFFFFFFFFFFFFFFFFFFFFFFFFFFFFFFFFFFFFFFFFFFFFFFFFFFFFFFFFFFFFFFFFFFFFFFFFFFFFFFFFF:FFFFFFFFFFFFFFFFFFFFFFFFFFFFFFFFFFFFFFFFFFFFFFFFFFFFFFFFFFF,FFFFFFFFFFFFFFFFFFFFFFFFFFFFFFFFFFFFFFFFFFFFFFFFFFFFFFFFFFFFFFFFFFFFFFFFFFFFFFFF:FFFFFFFFFFFFFFFFFFFFFFF:
@A00769:42:HV3CFDRXX:1:2101:15483:16407 1:N:0:GAGGTTAGAC+GCAATACATT
GTGCCAGCAGCCGCGGTAATACGTAGGTGGCAAGCGTTGTCCGGATTTATTGGGCGTAAAGCGAGCGCAGGCGGTTTCTTAAGTCTGATGTGAAAGCCCCCGGCTCAACCGGGGAGGGTCATTGGAAACTGGGAGACTTGAGTGCAGAAGAGGAGAGTGGAATTCCATGTGTAGCGGTGAAATGCGTAGATATATGGAGGAACACCAGTGGCGAAGGCGGCTCTCTGGTCTGTAACTGACGTTGAGGCTCG
+
FFFFFFFFFFFFF,FFFFFFFFFFFFFFFFF,FFFFFFFFF:FFFF:FFFFFFFFF:FFFFFFFFFFF:FFF:FFFFF:FFFFFFFFF:FFFFF:FFF:FFFFF:FF,FFFFFFFFFF:FF,FFF:FFF,FFFFFF:FFFFFF:FFFF,FFFFFF:FFFF,FFFF:FFFFFFFFFFFFFF,FFFFF::FF,F,FFFFFFFF:FF:FFF,FFFFFFFFFFFFFFFFFFFFFFFFF:FFF:FFFFFFFFFFF,
@A00769:42:HV3CFDRXX:1:2101:29116:16407 1:N:0:GAGGTTAGAC+GCAATACATT
GTGTCAGCAGCCGCGGTAATACGTATGTTCCAAGCGTTATCCGGATTTATTGGGCGTAAAGCGAGCGCAGACGGTTATTTAAGTCTGAAGTGAAAGGCCTCAGCTCAACTGAGGACTTGCTTTGGAAACTGGATGACTTGAGTGCAGTAGAGGAAAGTGGAACTCCATGTGTAGCGGTGAAATGCGTAGATATATGGAAGAACACCAGTGGCGAAGGCGGCTTTCTGGACTGTAACTGACGTTGAGGCTCG
+
FFFFFFFFFFFFFFFF,:FFFFFFFFFFFFFFFFFF:FFFFFFFFF,FFFFFFFFFFFFFFFFFFFFFFFFFFF:FFFFFF:FFFFFFFFFFFFFFFFFFFFFFFF:FFFFFFFF,FFFF::FFFFFFF:FFFFFFFFFFFFFFFFFFFFFFFFFFFFFFFFFFFFFFFFFFF:FFFFFFFFFFFFFFFFFFFFFFFF,FFFFFFFFFFFFFFFFF,FFFFF:::F:FFFFF:FFFF:FF,FFFFFFFFFF
@A00769:42:HV3CFDRXX:1:2101:11044:16423 1:N:0:GAGGTTAGAC+GCAATACATT
GTGTCAGCCGCCGCGGTAATACGTAGGTGGCAAGCGTTGTCCGGATTTATTGGGCGTAAAGCGAGCGCAGACGGTTTCTTAAGTCTGATGTGAAAGCCCCCGGCTCAACCGGGGAGGGTCATTGGAAACTGGGAGACTTGAGTGCAGAAGAGGAGAGTGGAATTCCATGTGTAGCGGTGAAATGCGTAGATATATGGAGGAACACCAGTGGCGAAGGCGGCTCTCTGGTCTGTAACTGACGCTGAGGCTCG
+
FF:FFFFFFFFFFFFFFFFFFFFFFFFFFFFFFFFFFFFFFFFFFF,:FF:FFFFFFF:FF:FFFF:FFFFFFFFFFFFFFFFFFFFFFFFFFFFF:FFFFFFFF:FF:FFF:,,FFFF:FFFFFFFFFFFFFFFFFF:FF:FFFFFFFFFFFFFFF::FFFFFFFFFFFFFFFFFF,FFFF:,FF,FFFFFFFF,:FFF:FFFF:F,FFFFFFFF:FFFF:FFFFF,F:FFFFFFFFFF,FFFFF,FFF,
@A00769:42:HV3CFDRXX:1:2101:25907:16423 1:N:0:GAGGTTAGAC+GCAATACATT
GTGCCAGCCGCCGCGGTAATACGTAGGTGGCAAGCGTTGTCCGGATTTATTGGGCGTAAAGCGAGCGCAGGCGGTTTCTTAAGTCTGATGTGAAAGCCCCCGGCTCAACCGGGGAGGGTCATTGGAAACTGGGAGACTTGAGTGCAGAAGAGGAGAGTGGAAATCCATGTGTAGCGGTGAAATGCGTAGATATATGGAAGAACACCAGTGGCGAAGGCGGCTTTCTGGACTGTAACTGACGTTGAGGCTCG
+
FFF:F:FFFFFFFFFFF:FFFFFFFFFFFFFFFFFFFFFFFFFFF:F,FFFFFFFFFFFFFFFFFFFFFFFFFFFFFFFFFFFFFFFF:FFFFFFF:FFFF:FFFFFFF:FFFFFFFFFFFFFFFF,FFFFFF:FF:F,FFFFFFFF:FFFFF,FFFFFFF,,FFFFFFF,FFFFFFF:,FFFFFFFFFFFFF,FF,FF,,F:FFFFFFFF:FFF:FFFFFF::FFFFF:FFFF,:FFFF:FF,FF,:FF,
@A00769:42:HV3CFDRXX:1:2101:31955:16438 1:N:0:GAGGTTAGAC+GCAATACATT
GTGTCAGCAGCCGCGGTAATACGTAGGTGGCAAGCGTTGTCCGGATTTATTGGGCGTAAAGCGAGCGCAGGCGGTTTCTTAAGTCTGATGTGAAAGCCCCCGGCTCAACCGGGGAGGGTCATTGGAAACTGGGAGACTTGAGTGCAGAAGAGGAGAGTGGAATTCCATGTGTAGCGGTGAAATGCGTAGATATATGGAGGAACACCAGTGGCGAAGGCGGCTCTCTGGTCTGTAACTGACGCTGAGGCTCG
+
FFFFF:FFFFFFFFFFF:FFFFFFFFFFFFFFFFFFF:FFF:FFFFF:FFFFFFFFFFFFFFFFFFFFFFFFFFFFFFFFFFFFFFFFFFFF:FFFFFFFFFFFFFFFFFFFFFFFFFFFF:FFFFFFFFFFFFFFFFFFFFFFFFFFFFFFFFFFFFFFFFFFFFFFFFFFFFFFFFFFFFFFFFFFFFFFFFFFFFFFFFF:F:FFFFFFFFFFFFFFFFFFFFF:FFF:FFFFFFFFFFFFFFFFFFF
@A00769:42:HV3CFDRXX:1:2101:20573:16454 1:N:0:GAGGTTAGAC+GCAATACATT
GTGTCAGCCGCCGCGGTAATACGTAGGTGGCAAGCGTTGTCCGGATTTATTGGGCGTAAAGCGAGCGCAGGCGGTTTCTTAAGTCTGATGTGTAAGCCCCCGGCGCAACCGGGGAGGGTCATTGGAAACTGGGAGTCTTGAGTGCAGATGAGGAGAGTGGAATTCCATGTGTAGCGGTGAAATGCGTAGATATATGGAGGAACACCAGTGGCGAAGGCGGCTCTCTGGTCTGTAACTGACGCTGAGGCTCG
+
FFFFFFFFFFFFF:FFFFF:FFFFFFFFFFFFFFFFFFFF:FFFFF:FF:FFFFFFF,,:FFFFFFFFFFFFFFFFFFFFFFFF,FFFFFFF,F,FF,FFFFFF,F:F:FFFFF:FFFFFFFFF:FFFF:FFF,F,FF,F:FFFF:FF,F:FFF:FFFFFF:FF,FFFFF:F,FFFF:FF:FFFFFF:FF,FFFFFFFFFFFFFFFFFFFFFFFFFFFFFFFFFFFFFFFF,FFFFFFFFFFF:FF,FFF,
@A00769:42:HV3CFDRXX:1:2101:27407:16454 1:N:0:GAGGTTAGAC+GCAATACATT
GTGTCAGCAGCCGCGGTAATACGTAGGTGGCAAGCGTTGTCCGGATTTATTGGGCGTAAAGCGAGCGCAGGCGGTTTCTTAAGTCTGATGTGAAAGCCCCCGGCTCAGCCGGGGAGGGTCATTGGAAACTGGGAGACTTGAGTGCAGAAGAGGAGAGTGGAATTCCATGTGTAGCGGTGAAATGCGTGGATATATGGAGGAACACCAGTGGCGAAGGCGGCTCTCTGGTCTGTAACTGACGCTGAGGCTCG
+
F:FF:FF:FFF:FFFFFF,FF:FFFF:F:FFFFF::FFF:F,FF::,:FFF:F,FFF:FFF:FFF:FFFF:,F,F,FFFFFFF,:FFFF:FFF:FFFFFF,FF:F,FF,F,F,FFF:FF:F:F:FFFF,FF:FFFFFFF,FFFFF,FF,FFFFFFFFFF:FFFFFFFFFFFFF:FFFFFF:,F,:,:,F,FFFFFFFF:F,FF,F,:FFF,:FFF,FFFF,FFF,F:FFFF:FF:FFFF::,FFFF,F:F,
@A00769:42:HV3CFDRXX:1:2101:26476:16470 1:N:0:GAGGTTAGAC+GCAATACATT
GTGTCAGCCGCCGCGGTAATACGTAGGTGGCAAGCGTTGTCCGGATTTATTGGGCGTAAAGCGAGCGCAGGCGGTTTCTTAAGTCTGATGTGAAAGCCCCCGGCTCAACTGGGGAGGGTCATTGGAAACTGGGAGACTTGAGTGCAGAAGAGGAGAGTGGAATTCCATGTGTAGCGGTGAAATGCGTAGATCTATGGAGGAACACCAGTGGCGAAGGCGGCTCTCTGGTCTGTAACTGACGCTGAGGCTCG
+
FFFFFFFFFFFFFFFFFFFFFFFFFFFFFFFFFFFFFFFFFFFFFFFFFF:FFFFFFFFFFFFFFFFFFFFFFFFFFFFFFFFFFFFFFFFFFFFFFF:FFFFFFFFFFFFFFFFF:FFFFFFFFFFFFF:FFFFF:FFFFFFFFFFFFFFFFF,FF::FFFFFFFFFF:FFFFF:FFFFFFFFF:FFFFF:FFFF,FFFFFFFFFFFFFFFFFFFFFFFFFFFFF::FFFFFFFFFFFFFFF:FFFFFF:
@A00769:42:HV3CFDRXX:1:2101:26775:16485 1:N:0:GAGGTTAGAC+GCAATACATT
GTGTCAGCCGCCGCGGTAATACGTAGGTGGCAAGCGTTGTCCGGATTGATTGGGCGTAAAGCGAGCGCAGGCGGTTTCTTAAGTCTGATGTGAAAGCCCCCGGCTCAACGGGGGAGGGTCAGTGGGGACGGGGAGACTTGAGGGCAGAAGAGGCGGGTGGACTGCCATGTGGAGCGGTGGGGTGCGTGGGTGTGGGGGGGAGCACGGGGGGGGGGGGCGGGTGTCTGGTCGGGGGCTGGCGCTGGGGCTGG
+
,:FFFFFFFFFFFFFF,FF:FFF:F:FF,FFFF:FF:FFF:FFFF,F,FFFFFFFFFFFF,FFF:F:FFFFFFF:FF:FFFF,FFFF,F:,F,FFFF:,,F:FF:F,F::F,:F,:FFFFF,,:F,,,,,F:F,FF,F,F,,,F,,F,:FFFF,:,FFFF,,F,,:,,F,,:,F:F:,F,,:FF,F:,F,,:,,,F:,F:,:,,,,,F,FF,F,,FF,FF,:,,,,FF:,,F,,,,,,,F:,,,,FF,F,F
@A00769:42:HV3CFDRXX:1:2101:27055:16532 1:N:0:GAGGTTAGAC+GCAATACATT
GTGCCAGCAGCCGCGGTAATACGTAGGTGGCAAGCGTTGTCCGGATTTATTGGGCGTAAAGCGAGCGCAGACGGTTATTTAAGTCTGAAGTGAAAGCCCTCAGCTCAACTGAGGAATTGCTTTGGAAACTGGATGACTTGAGTGCAGTAGAGGAAAGTGGAACTCCATGTGTAGCGGTGAAATGCGTAGATATATGGAAGAACACCAGTGGCGAAGGCGGCTTTCTGGACTGTAACTGACGTTGAGGCTCG
+
FFFFFFFFFFFFFFFFF:FFFFFFFF:FFFFFFFFFFFFFF:FFF,F,FF,FFFFFFFFFFFFFFFFFFFFFFF:FFFFFFFFFF:FFFFFFFFFFFFFFFFFFFFF:::FFFFF,::FF,FFFFFFFFFFFFFFFFFFFFFFFFFFFFFFFF:FFFFFFF,FFFFFFF,FFFFFFFFFFF,FFFFFFFF:,F,FFFF:FFFFFFFFFFFFFFFFFFFFFFFFFFFFFF:FFF::FFFFFF,FFFFFF:FF
@A00769:42:HV3CFDRXX:1:2101:9471:16736 1:N:0:GAGGTTAGAC+GCAATACATT
GTGTCAGCCGCCGCGGTAATACGTATGTTCCAAGCGTTATCCGGATTTATTGGGCGTAAAGCGAGCGCAGACGGTTATTTAAGTCTGAAGTGAAAGCCCTCAGCTCAACTGAGGAATTGCTTTGGAAACTGGATGACTTGAGTGCAGTAGAGGAAAGTGGAACTCCATGTGTAGCGGTGAAATGCGTAGATATATGGAGGAACACCAGTGGCGAAGGCGGCTCTCTGGTCTGTAACTGACGCTGAGGCTCG
+
FFFFFFFFF:FFFFFFFFFFFFFFFFFFFFFFF,FF:F:FF:FFF:FFFFFFFFFFFFFFFF:FF:FFFFFFFF,FFFFFFFFFFFFFFF,FFFFFFFFFFFFFFFFFFFFFFFFFFFF:,,FFFFFFFFFFFFFF,FFF:FFFFFFFF:FFFFFFFF:FFFFFF:FF:F:FFF:FFFFFF:FFF::FF,F,F:FF:FFF,F:FFFFFFFF::FFFFFF:FFFF:FFFFFFFFF:FFFFF,FFFF:,FFFF
@A00769:42:HV3CFDRXX:1:2101:28004:16799 1:N:0:GAGGTTAGAC+GCAATACATT
GTGCCAGCAGCCGCGGTAATACGTATGTTCCAAGCGTTATCCGGATTTATTGGGCGTAAAGCGAGCGCAGACGGTTATTTAAGTCTGAAGTGAAAGCCCTCAGCTCAACTGAGGAATTGCTTTGGAAACTGGATGACTTGAGTGCAGTAGAGGAAAGTGGAACTCCATGTGAAGCGGTGAAATGCGTAGATATATGGAAGAACACCAGTGGCGAAGGCGGCTTTCTGGACTGTAACTGACGTTGAGGCTCG
+
FFFFFFFFFFFFFFFFFFFFFFFFFFFFFFFFFFFFFFFFFFFFFFFFFFFFFFFFFFFFFFFFFFFFFFFFFFFFFFFFFFFFFFFFFFFFFFFF:FFFFFFFFFFFFFFFFFFFFFFFFFFFFFFFFFFFFFFFFFFFFFFFFFFFFFFFFFFFFFFF:FFFFFFFFFF,FFFFFFFFFFFFFFFFFF,FFFFFFFFFFFF:FFFFFFFFFFFFFFFFFFFFFFFFFFF:FFFFFFFFF:FFFFFFFF:
@A00769:42:HV3CFDRXX:1:2101:27760:16814 1:N:0:GAGGTTAGAC+GCAATACATT
GTGTCAGCAGCCGCGGTAATACGTAGGTGGCTAGCGTTGTCCGGATTTATTGGGCGTAAAGCGAGCGCAGGCGGTTTCTTAAGTCTGATGTGAAAGCCCCCGGCTCAACCGGGGAGGGTCATTGGAAACTGGGAGACTGGAGTGCAGAAGAGGAGAGTGGAATTCCATGTGTAGCGGTGAAATGCGTAGATATACGGAGGAACACCAGTGGCGAAGGCGGCTCTCTGGTCTGTAACTGACGCTGAGGCTCG
+
FFF:FFFFFFFFFFFFFF:FFFFFFFFFFFFFFFFFFFFFFFFFF:FFF:FFFFFFFFFFFFFFFFFFFFFFFF:FFFFF:FFFFFFFFFFFFF:FFFFFF:FFF:FF,FFFFFFFFFFFFFFFFFFFFFFFF:FF:F,:FFFFFFF,FF,FFFFFFFFFF:FFFFFFFF,F,FFFFFFFFFFFFFF::,FFF:,FFFFFFF,FFFFFFFFF:FFF,F:F:FFF,FFFFFFFFF,FFFFF,FFFFF,:FFF
@A00769:42:HV3CFDRXX:1:2101:14208:16892 1:N:0:GAGGTTAGAC+GCAATACATT
GTGTCAGCCGCCGCGGTAATACGTAGGTGGCAAGCGTTGTCCGGATTTATTGGGCGTAAAGCGAGCGCAGGCGGTTTCTTAAGTCTGATGTGAAAGCCCCCGGCTCAACCGGGGAGGGTCATTGGAAACTGGGAGACTTGAGTGCAGAAGAGGAGAGTGGAATTCCATGTGTAGCGGTGAAATGCGTAGATATATGGAGGAACACCAGTGGCGAAGGCGGCTCTCTGGTCTGTAACTGACGCTGAGGCTCG
+
FFFFFFFFFFFFFFFFFFFFFFFFFFFFFFFFFFFFFFFFFFFFFF:FFFFFFF:FFFFFFFFFFFFFFFFFFFFFFFFFFFFFFFFFFFFFFF:FFFFFFFFFFFF:FFF:FFFFFFFFFFFFFFFFFFFFFFFF:F:FFFFFF:FF::FFFFFFFFFFFFFFFF:FFFFFFFFFFFFFFFFFFF:FFFFFFFFFFF:FFFFFFFF:FFFFFFFFFF,FFFFFFF:FFFF:FFFFFFFFFFFF:F,FFF,
@A00769:42:HV3CFDRXX:1:2101:32524:16924 1:N:0:GAGGTTAGAC+GCAATACATT
GTGTCAGCAGCCGCGGTAATACGTATGTTCCAAGCGTTATCCGGATTTATTGGGCGTAAAGCGAGCGCAGACGGTTATTTAAGTCTGAAGTGAAAGCCCTCAGCTCAACTGAGGAATTGCTTTGGAAACTGGATGACTTGAGTGCAGTAGAGGAAAGTGGAACTCCATGTGTAGCGGTGAAATGCGTAGATATATGGAAGAACACCAGTGGCGAAGGCGGCTTTCTGGACTGTAACTGACGTTGAGGCTCG
+
FFFFFFFF:FFFF,FFFFFFFFFFFFFFFFFFFF:FFF,FFFF:FFF,FFFFFFFF:FFFFFF:FFFFF:FFFFF:FFFFFF,FFFFFFFFFFFFF,FFFFFFFF:FFFFF::FFFFFF,F:FF:FF:FFFFFF::FFFFFFF:FFFFFFFFFFF:,FF,FFFFFFFFFF,FFFFFFFFFF::FFF,:FF::FFF:F:,FF:FFF:,:FFFFFFFFFFFFFF:FFFFFF,FFF,::F,FFF,:,FFFFFF,
@A00769:42:HV3CFDRXX:1:2101:2220:16955 1:N:0:GAGGTTAGAC+GCAATACATT
GTGTCAGCAGCCGCGGTAATACGTAGGTGGCAAGCGTTGTCCGGATTTATTGGGCGTAAAGCGAGCGCAGGCGGTTTCTTAAGTCTGATGTGAAAGCCCCCGGCTCAACCGGGGAGGGTCATTGGAAACTGGGAGACTTGAGTGCAGAAGAGGAGAGTGGAATTCCCTGTGTAGCGGTGAAATGCGTAGAGATATGGAGGAACACCAGTGGAGAAGGCGGCTCTCTGGTCTGTAACTGACGCTGAGGCTCG
+
:FFF,F,:FFFFFFFFFF:FF,FFFFFF,FFFFFF,FFFFFF:FFF,FFFF:,FFF:F:F:F::FFFF:F:FFFFFFFFFFFFF:F:,FFF:FF:,:F:,:F:FFFFFF,F:FFF:FFF:F,FFFFFFFFFFFFFFFFF:FFF:FFFFF,F,FF:FF,FFFFFFF,,FFFFFFFF:FFF,:F,:,,F,,F,FFFFF,F,FF:FFF:FFFFF,FFF,F,F,F:FF,:F,FFF:FFFFF:F,FFFFF,,FFF,
@A00769:42:HV3CFDRXX:1:2101:16550:17002 1:N:0:GAGGTTAGAC+GCAATACATT
GTGTCAGCCGCCGCGGTAATACGTATGTTCCAAGCGTTATCCGGATTTATTGGGCGTAAAGCGAGCGCAGACGGTTATTTAAGTCTGAAGTGAAAGCCCTCAGCTCAACTGAGGAATTGCTTTGGAAACTGGATGACTTGAGTGCAGTAGAGGAAAGTGGAACTCCATGTGTAGCGGTGAAATGCGTAGATATATGGAAGAACACCAGTGGCGAAGGCGGCTTTCTGGACTGTAACTGATGTTGAGGCTCG
+
FFFFF:FFFFFFFFFFFFFFFFFFFFFFFFFFFFFFFF:FFFFFFFF,FFFFFFFFFFFFFFFFFFFFFFF:FFFFFFFFFFFFF:FFFFFFFF,FFF:FFFFFFFF,:FFFF:F:FFFFF:FFFFFFFFFFFF,FFF:FFFFF:FFFFFFFFFF:,FF,FFFFFFFFFFFFF:FFFFFFFFFFFFFFFFFFFFFFFFF,FFFFFFFFFFFFFFFFF:FFFFFFFFF:FF:FFFFFFFFF,,FF::,:FF,
@A00769:42:HV3CFDRXX:1:2101:16297:17033 1:N:0:GAGGTTAGAC+GCAATACATT
GTGTCAGCCGCCGCGGTAATACGTATGTTCCAAGCGTTATCCGGATTTATTGGGCGTAAAGCGAGCGCAGACGGTTATTTAAGTCTGAAGTGAAAGCCCTCAGCTCAACTGAGGAATTGCTTTGGAAACTGGATGACTTGAGTGCAGTAGAGGAAAGTGGAACTCCATGTGTAGCGGTGAAATGCGTAGATATATGGAAGAACACCAGTGGCGAAGGCGGCTTTCTGGACTGTAACTGATGTTGAGGCTCG
+
FFFFFFFFFFFFFFFF::FFFFFFFFFFFFFFFFFFFFFFFFFFF:FFFFFFFFFFFFFFFFFFFFFFF:FFFF:FFFFFFFF:FFFFF:FFFFFFFFFFFFFFFFFFFFF::FFFFFFF,FFFFFFF:FF:FFFF:FFFFFFFFFFFFFFFFFFFFFFFFFFFFFFFFFFFFFFFFFFFFFFFFF:FFFFFFFFFFFF:FFFFFFFFFFFF:F:F,FFFFFFFFFF,FFFFFFFFF:,F:FFFFF,FFF:
@A00769:42:HV3CFDRXX:1:2101:25265:17033 1:N:0:GAGGTTAGAC+GCAATACATT
GTGTCAGCAGCCGCGGTAATACGTATGTTCCAAGCGTTATCCGGATTTATTGGGCGTAAAGCGAGCGCAGACGGTTATTTAAGTCTGAAGTGAAAGCCCTCAGCTCAACTGAGGAATTGCTTTGGAAACTGGATGACTTGAGTGCAGTAGAGGAAAGTGGAACTCCATGTGTAGCGGTGAAATGCGTAGATATATGGAAGAACACCAGTGGCGAAGGCGGCTTTCTGGACTGTAACTGACGTTGAGGCTCG
+
FFF:FFFFFFFFFFFFFFFFFFFFFFFFFFFFFFFFFF:FFFFFFF:FFFFFFF:FFFFFFFFFF:FFFFFFFFFFF:FFFFFFFFFFFFFFFFFFFFFFFFFFFFFFFFFFFFFFFFFF:FFFFF:FFFFFFFFFFFF:FFFFFFFF,,FF:FFFFFF:FFFFFFFFFFFFFFFFFFFFFFFFFFFFF,FFF,FFFFFFFFFFFFFFFFFFFFFFFFFFFFF::FFFFFFFFFFFFFFF:FFFF:FFFF,
@A00769:42:HV3CFDRXX:1:2101:4670:17065 1:N:0:GAGGTTAGAC+GCAATACATT
GTGTCAGCCGCCGCGGTAATACGTAGGTGGCAAGCGTTGTCCGGATTTATTGGGCGTAAAGCGAGCGCAGGCGGTTTCTTAAGTCTGATGTGAAAGCCCCCGGCTCAACCGGGGAGGGTCATTGGAAACTGGGAGACTTGAGTGCAGAAGAGGAGAGTGGAATTCCATGTGTAGCGGTGAAATGCGTAGATATATGGAAGAACACCAGTGGCGAAGGCGGCTTTCTGGACTGTAACTGACGTTGAGGCTCG
+
FFFFFFFFFFFFFFFFFFFFFFFFFFFFFFFFFFFFFFFFFFFFFFFFFFFFFFFFFFFFFFFFFFFFFFFFFFFFFFFFFFFFFFFFFFFFFFFFFFFFFFFFFFFFFFFFFFFFFFFFFFFFFFFFFFFFFFFFFFFFFFFFFFFFFFFFFFFFFFFFFFFFFFFFFFFFFFFFFFFFFFFFFFFFFFFFFFFFFFFFFFFFFFFFFFFFFFFFFFFFFFFFFFFFFFFFFFFFFFFFFFFFFF:FFF:
@A00769:42:HV3CFDRXX:1:2101:15754:17065 1:N:0:GAGGTTAGAC+GCAATACATT
GTGCCAGCCGCCGCGGTAATACGTATGTTCCAAGCGTTATCCGGATTTATTGGGCGTAAAGCGAGCGCAGACGGTTATTTAAGTCTGAAGTGAAAGCCCTCAGCTCAACTGAGGAGTTGCTTTGGAAACTGGATGACTTGAGTGCAGTAGAGGAAAGTAGAACTCCATGTGTAGCGGTGAAATGCGTAGATATATGGAAGAACACCAGTGGCGAAGGCGGCTTTCTGGACTGTAACTGACGTTGAGGCTCG
+
F:F:FFFFFFFFFFFFFFFFFFFFFFFFFFF:FFFFF:F,:F:F:F:,F,FFFFFFFFFFF:FFFFFFFFFFFFF:F:FFFF:FF:F:F:FFFFFFFFFF:FFFFF:F:FFFF:,FFFF:F,F:FFFFFFFFFFFFFFFFFFF:::F,FFFF:F,,F,F:F:FFFF,FFF:FFFF:FFFFFF:FFFF,FF:FF:FFFFFFF,FFFFFFFFFFF,FFFFFF:FFFFFFFF,FFFFFFFFFFFF:FFFFF:F:
@A00769:42:HV3CFDRXX:1:2101:30165:17065 1:N:0:GAGGTTAGAC+GCAATACATT
GTGTCAGCCGCCGCGGTAATACGTATGTTCCAAGCGTTATCCGGATTTATTGGGCGTAAAGCGAGCGCAGGCGGTTTCTTAAGTCTGATGTGAAAGCCCCCGGCTCAACCGGGGAGGGTCATTGGAAACTGGGAGACTTGAGTGCAGAAGAGGAGAGTGGAATTCCATGTGTAGCGGTGAAATGCGTAGATATATGGAGGAACACCAGTGGCGAAGGCGGCTCTCTGGTCTGTAACTGACGCTGAGGCTCG
+
F:F:FFF:FFFFFFFFFF:FFFFFFFFFFFFFFFF,FFFFFFFFF:FF:FFFF:FFFFFFFF:F:FFFFFFFFFFFFFFFFFFFFFFFFFFFFF:F:FFFFFFFFFFFFFFFFF:FFFFFFFFFFF::F:FFFFFFF,FFFFFFFFFF:FF:FFFFFFFFFFFFF:FFFF:FFFFFFFF:FFFFFFFFFFF,:,F:FFFFFFFFFFFFFFFFFFFFFFFFFFFFFFFFFFF:F,FFF:FF,FFFFFFF:::
@A00769:42:HV3CFDRXX:1:2101:3468:17112 1:N:0:GAGGTTAGAC+GCAATACATT
GTGCCAGCAGCCGCGGTAATACGTAGGTGGCAAGCGTTGTCCGGATTTATTGGGCGTAAAGCGAGCGCAGGCGGTTTCTTAAGTCTGATGTGAAAGCCCCCGGCTCAACCGGGGAGGGTCATTGGAAACTGGGAGACTTGAGTGCAGAAGAGGAGAGTGGAATTCCATGTGTAGCGGTGAAATGCGTAGATATATGGAGGAACACCAGTGGCGAAGGCGGCTCTCTGGTCTGTAACTGACGCTGAGGCTCG
+
FFFFFFFFFFFFFFFFFFFFFFFFFFFFFFFFFFFFFFFFFFFFFFFFFFFFFF:FFFFFFFFFFFF:FF:FFFFFFFF,FFFFFFFFFFFFFFFFFFFFFFFFFFFFF:FFFF:FFF:FFFFFF,FFFFFF,FF:FFFFFFFFFFFFFFFFFFFFFFFFFFFFFFFFFFFFFFFFFFFF:FFFFFFFFFFF:FF:FF:FFFFFFF:FFFFFFFFFFFFFFFFFFFFFFFF:FFFFFFFFF:FFFFFFFFF
@A00769:42:HV3CFDRXX:1:2101:4101:17112 1:N:0:GAGGTTAGAC+GCAATACATT
GTGACAGCCGCCGCGGTAATACGTAGGTGGCAAGCGTTATCCGGAATTCATGTGCGTAAAGCGAGCGCAGACGGTTATTTAAGTCTGAAGTGAAAGCCCTCAGCTCAACTGAGGAATTGCTTTGTAAACTGTATGACTTGAGTGCAGAAGAGGAAAGTGGAACTACATGTGTAGCGGTGAAATGCGTAGATATAGGGAAGAACACCAGTGGCGAAGGCGGCTTTCTGGACTGTCACTGACGTTGAGGCTCG
+
F,F,FFFF::F:,:,::F,FFF,FF,,F,F:,F,,,F,F,,:,,F,,,,,,F,FFFFFFF:FF,FF:FFFF,FFFFFFFFF::,,F,FF,:,:FF:FFFFF,FFFFFFF:,,,FFFFFF,FFF,,,FFFF,:FF,F,:FF,,F,FFF,FF,,,:,F,F:FF::F,:FFF:,FFFF,,FF,:,,FF,FF,:FF,F,FF:,,F::::FF:F:FF,:FFFF,F:F,FFF,F:F,FF,F:F,FF::::FF,,:,F
@A00769:42:HV3CFDRXX:1:2101:16459:17127 1:N:0:GAGGTTAGAC+GCAGTACATT
GTGCCAGCCGCCGCGGTAATACGTAGGTGGCAAGCGTTGTCCGGATTTATTGGGCGTAAAGCGAGCGCAGGCGGTTTCTTAAGTCTGATGTGAAAGCCCCCGGCTCAACCGGGGAGGGTCATTGGAAACTGGGAGACTTGAGTGCAGAAGAGGAGAGTGGAATTCCATGTGTAGCGGTGAAATGCGTAGATATATGGAGGAACACCAGTGGCGAAGGCGGCTCTCTGGTCTGTAACTGACGCTGAGGCTCG
+
FFFFF:FFFFFFFFFFFFFFFFFFFFFFFFFFFFFFFFFFFFFFF,F,FFFFFFFFFFFFFFFFFFFFFFFFFFFFFFFFFFFFFFFFFFFFF,FFFFFFFFFFFFFFFFFFFFFFFFFFFFFFFFFFF,FFFFFFFFFFFFFFFFFFFFFFFFFFFFFFFFFFFFFFFFFFFFFF:FFFFFFFFFFFFFFFFFFFFFF:F,:FF:FFF:FFFFFFFFFF:FFFFFFFFFF,F:FFF:FFF,F,FFFFFF,
@A00769:42:HV3CFDRXX:1:2101:12111:17143 1:N:0:GAGGTTAGAC+GCAATACATT
GTGCCAGCAGCCGCGGTAATACGTAGGTGGCAAGCGTTGTCCGGATTTATTGGGCGTAAAGCGAGCGCAGGCGGTTTCTTAAGTCTGATGTGAAAGCCCCCGGCTCAACCGGGGAGGGTCATTGGAAACTGGGAGACTTGAGTGCAGAAGAGGAGAGTGGAATTCCATGTGTAGCGGTGAAATGCGTAGATATATGGAGGAACACCAGTGGCGAAGGCGGCTTTCTGGACTGTAACTGACGTTGAGGCTCG
+
FFFFFFFFFFFFFFFFFFF:FFFFF:FFFFF:FFFFFFFFFFFFFF::FFFFFFFFFFFF:FFFFFFFFFFFFFFFFFF:FFFF:,FFFFFFFF:FFF:FFFFF:FF,FFFFFFFFFF,FF,FFFFFFFFFFFFFFFFFFFFFFFF:F:FFFFFFFFFFFF:FFFFFFFFFFFFF:FFFFF:::FFFFFF::FFFFFFFF,FFFF:FFF:FFFFFF,FFFFF,FFFFFFFF:FFF,FFF:F,F,F:F,FF:
@A00769:42:HV3CFDRXX:1:2101:26060:17159 1:N:0:GAGGTTAGAC+GCAATACATT
GTGTCAGCAGCCGCGGTAATACGTATGTTCCAAGCGTTATCCGGATTTATTGGGCGTAAAGCGAGCGCAGACGGTTATTTAAGTCTGAAGTGAAAGCCCTCAGCTCAACTGAGGAATTGCTTTGGAAACTGGATGACTTGAGTGCAGTAGAGGAAAGTGGAACTCCATGTGTAGCGGTGAAATGCGTAGATATATGGAAGAACACCAGTGGCGAAGGCGGCTTTCTGGACTGTAACTGACGTTGAGGCTCG
+
FFFFFFFFFFFFFFFFFFFFFFFFFFFFFFFFFFFFFFFFF:FFFF:FFFFFFFFFFFFFFFFFFFFFFFFFFFFFFFFFFFFFFFFFFFFFFFFFFFFFF:F:FFFF:FFFFFFFFFFFFFFFFFFFFFFFFFFFFFFFFFFFFFFF,FFF:FF,:FFFFFFFFFFFFFFFFFFFFFFFFFFF:FF:F:FF:FFFFFFFFFFFFFFFFF,FFFFFFFFFFFFFFFFFF,FFFFF,FFF:FFF,,FFFFF,
@A00769:42:HV3CFDRXX:1:2101:8151:17237 1:N:0:GAGGTTAGAC+GCAATACATT
GTGTCAGCAGCCGCGGTAATACGTAGGTGGCAAGCGTGGTCCGGATTTATTGGGCGTAAAGCGAGCGCAGGCGGTTTCTTAAGTCTGATGTGAAAGCCCCCGGCTCAACCGGGGAGGGTCATTGGAAACTGGGAGACTTGAGTGCAGAAGAGGAGAGTGGAATTCCATGTGTAGCGGTGAAATGCGTAGATATATGGAGGAACACCAGTGGAGAAGGCGGCTTTCTGGACTGTAACTGACGTGGAGGCTCG
+
FFF::FFFFF:FFF::FFF:::,FFFFF,FFFFF:FF,F:FF:FFF,FFFFFF,FF:F:F:F:,FFF::FFF,FF:FFFFF,F:FFFFFFFF:F:,FFFFFFF,:,F,FFFFFF,FF::FF:F:F,FF,FFF:FFFF,FFF,FFF,,:F::,FFF:,:FF,F:FFF,FF:F:FFFFFFFFF::FFF,FF:FFF,FFFFF,FFFFF:FFFFF,F::F:,FFFFFF:,:F:,FFFF:F:F,,FF,FFF::FFF
@A00769:42:HV3CFDRXX:1:2101:4020:17284 1:N:0:GAGGTTAGAC+GCAATACATT
GTGTCAGCAGCCGCGGTAATACGTAGGTGGCAAGCGTTGTCCGGATTTATTGGGCGTAAAGCGAGCGCAGGCGGTTTCTTAAGTCTGATGTGAAAGCCCCCGGCTCAACCGGGGAGGGTCATTGGAAACTGGGAGACTTGAGTGCGGAAGAGGAGAGTGGAATTCCATGTGTAGCGGTGAAATGCGTAGATATATGGAAGAACACCAGTGGCGAAGGCGGCTATCTGGACTGTAACTGACGTTGAGGCTCG
+
FFFFFFFFFFFFFFFF:FFFFFF:FFFFFF:FFFFF::FFFFFFFFFFFFFFFFFFFFFFFF:FFFFFFFFFFFFFFFFFFFF::FF:FFFFFFF,FFFFFFFFFFFFFFFFFFFF:FFF,FFF,F:FFFFFF:FF:FFFFFFFFFFF:FFFFFFF:FFFFFFFFF,FFFFFFF:FFFFFF:FFF,FF:F:FFF,FFFFF,FFFFFFFFFFF:FFFFFFFFF,FFF:FFF,F:FFFFFFF:,FFF:,FFF,
@A00769:42:HV3CFDRXX:1:2101:7111:17284 1:N:0:GAGGTTAGAC+GCAATACATT
GTGTCAGCCGCCGCGGTAATACGTATGTTCCAAGCGTTATCCGGATTTATTGGGCGTAAAGCGAGCGCAGACGGTTATTTAAGTCTGAAGTGAAAGCCCTCAGCTCAACTGAGGAATTGCTTTGGAAACTGGATGACTTGAGTGCAGTAGAGGAAAGTGGAACTCCATGTGTAGCGGTGAAATGCGTAGAGATATGGAAGAACACCAGTGGCGAAGGCGGCTTTCTGGACTGTAACTGACGTTGAGGCTCG
+
FFFFFF:FFFFFFFFFFFFFFFFFFFFFF:F,FFFFFFFFFFFFFFFFFFFFFFFFFFFFFFF:FFFFFFF:FF:FFF:FFFFF::FFFFFFFFFFFFFFFFFFFFFFFFFFFFFFFFFFFFF,FFFFFF,FFF:FFFFFFFFFFFFFFFFF:FF:FFFFF:FFFFFFFFFFF:FFFFFFFFFFF,:FFF,FF,FFFFFFF:F:FFF:FF,FFFFFFFF:FFFFFFF:FFFF:FFFF:F,:FF,F:,F:F,
@A00769:42:HV3CFDRXX:1:2101:28763:17362 1:N:0:GAGGTTAGAC+GCAATACATT
GTGTCAGCCGCCGCGGTAATACGTAGGTGGCAAGCGTTGTCCGGATTTATTGGGCGTAAAGCGAGCGCAGGCGGTTTCTTAAGTCTGATGTGAAAGCCCCCGGCTCAACCGGGGAGGGTCATTGGAAACTGGGAGACTTGAGTGCAGAAGAGGAGAGTGGAATTCCATGTGTAGCGGTGAAATGCGTAGATATATGGAGGAACACCAGTGGCGAAGGCGGCTCTCTGGTCTGTAACTGACGCTGAGGCTCG
+
FFFFFFFFFFFFFFFFFFFFFFFFFFFFFFFFFFFFFFFFFFFFFFFFF:FFFFFFF:FFFFFFFFFFFFFFFFFFFFFFFFFFF:FFFFFFFFFFFFFFFFFFFFFFFFFFFF:FFFFFF,FFFFFFFFFFFFFFFFFFFFFFFFFF:FFFFFFFFFFFFFF:FFFFFFFFFFFFFFFFFFFFFF,FFF,FFFFFFFFF:FFFFFFFFFF:FFFFF,FFFFFFFFFFFFF:FFFFF:FFFFFFF,FFFF,
@A00769:42:HV3CFDRXX:1:2101:17092:17440 1:N:0:GAGGTTAGAC+GCAATACATT
GTGTCAGCAGCCGCGGTAATACGTATGTTCCAAGCGTTATCCGGATTTATTGGGCGTAAAGCGAGCGCAGGCGGTTTCTTAAGTCTGATGTGAAAGCCCCCGGCTCAACCGGGGAGGGTCATTGGAAACTGGGAGACTTGAGTGCAGAAGAGGAGAGTGGAATTCCATGTGTAGCGGTGAAATGCGTAGATATATGGAGGAACACCAGTGGCGAAGGCGGCTCTCTGTTCTGTAACTGACGTTGAGGCT
+
F,FFFFFFFFFFFF:FFFFFFFFFFFFF:FFFFFFF,FFF,F:FFF,F,FF:FFFFFFF:F:FFFFFFFF:FFFFF:FF:,FFFFFFFFFFFFF:FFF,F:F:,FFFFFFFFFFFFFFF:FFFFFFFFFFFFFFFFFFFFFFFFFFF:FFFFFFF:FFFFFFFFF:FF:FF:,,FFFFFFFFFFF::,:F,:,FF,FFFFFFFFFF:FFF,FFF,F,F,FFFFFFF:,FFF,F:F:F,FFFFF,FF,FF
@A00769:42:HV3CFDRXX:1:2101:6108:17456 1:N:0:GAGGTTAGAC+GCAATACATT
GTGTCAGCAGCCGCGGTAATACGTGGGTGGCAAGCGTTGTCCGGATTTATTGGGCGTAAAGCGAGCGCAGGCGGTTTCTTAAGTCTGATGTGAAAGCCCCCGGCTCAACCGGGGAGGGTCATTGGAAACTGGGAGACTTGAGTGCAGAAGAGGAGAGTGGAATTCCATGTGTAGCGGTGAAATGCGTAGATATATGGAGGAACACCAGTGGCGAAGGCGGCTCTCTGGTCTGTAACTGACGCTGAGGCTCG
+
F:FFFFFFFFF:FFFFFFFFFFFF:FFFFFFF:FFFF,FFFFFFFFFFFFFFFFFFFFFFFF:FFFFF,FFFFFFFFFFFFFFFFFFFFFFFFFFFFFFFFFFFFFFFF::FFFFFFFFF:FFFFF:FF:FFFFFF:FFFFFFFFFFFFFFFFFFFFFFFFFFFFFFFFFFFFFFFFFFFFFFFFF:FFFF,FFF,FFFFFFFFFFFFFFFFFFFFFFF,FFFFFFFFFFF:FF,FFFFFFFF,FF:FFFF
@A00769:42:HV3CFDRXX:1:2101:19813:17487 1:N:0:GAGGTTAGAC+GCAATACATT
GTGTCAGCAGCCGCGGTAATACGAATGTTCCAAGCTTTATCCGGATGTATTGGGCGTAAAGCGAGCGAAGACGCATATTTAAGTCTGAAGTGAAAGCCCTCAGCTCAAGTGAGGAATTGCTTTGGAAAATGTATGACTTGAGTGCAGTAGAGGAAAGTGGAACTACATGTGTAGCGGTGAATTGCGTAGATAAATGGAAGAAAACCAGTGGCGAAGGCGGATATCTGGACTGTCACTGACGTTGAGGAGCG
+
FFFFF:FFFFFFFFFFFFFFFF:,FFFF:FFFFFF,,,,F,,,F,F,,,,,:F:F,,,,F:,FF,FF,::F,,,,,FFF,:FFF,::F,:,:FF:,F,FF,,,,F,FF,,:F,FF:F:,,:FF,:FFF,F,,,:F,,,,FFF,FFF::F,F:,:,,F::F:FFF,,F::F,:,,FF,,:F:,FFF,FF,,:F,F:F,,,,F:,FF:,F::,F,FF,,FF:,F,FF,F,:FF,F,,,F,,F,:F:::,,,,,
@A00769:42:HV3CFDRXX:1:2101:17183:17503 1:N:0:GAGGTTAGAC+GCAATACATT
GTGTCAGCAGCCGCGGTAATACGTAGGTGGCAAGCGTTGTCCGGATTTATTGGGCGTAAAGCGAGCGCAGGCGGTTTCTTAAGTCTGATGTGAAAGCCCCCGGCTCAACCGGGGAGGGTCATTGGAAACTGGGAGATTTGAGTGCAGACGAGGAGAGTGGAATTCCATGTGTAGCGGTGAAATGCGTAGATATATGGAGGAACACCAGTGGCGAAGGCGGCTCTCTGGTCTGTAACTGACGCTGAGGCTCG
+
FFFFFFF,:FFFFFFFFFFF:FFFFFFFFFFFFFFFFF:FFFFFFFFFFFFFFFFFFFFFFFFFF:FFFFFFFFFFFFFFFFFFFFFFFFFFFFFFFFFFFFFFFFFFFFFFFFFFFFFF:FFFF,:FFFFFFFFFFFFFFFFFFFFF,F:FFFFFFFFFFFFFFFFFFFFFFFFFFFFFFFFFFFFFFFFFFFFFFFFFFFFFFFFFFFFFF:FFFFF:FFFFFF::FFF:FFF:FFFF,FFFFF,FFF,
@A00769:42:HV3CFDRXX:1:2101:29857:17503 1:N:0:GAGGTTAGAC+GCAATACATT
GTGTCAGCAGCCGCGGTAATACGTATGTTCCAAGCGTTATCCGGATTTATTGGGCGTAAAGCGAGCGCAGACGGTTATTTAAGTCTGAAGTGAAAGCCCTCAGCTCAACTGAGGAATTGCTTTGGAAACTGGATGACTTGAGTGCAGTAGAGGAAAGTGGAACTCCATGTGTAGCGGTGAAATGCGTAGATATATGGAAGAACACCAGTGGCGAAGGCGGCTTTCTGGACTGTAACTGACGTTGAGGCTCG
+
F,F,:::,:FF:FFFF,FFFF:FFFFFFFF,FFFFF:,FF,FFFF,FF:::FF,:FFFFFFFFFFFFF:F,:FFFFFFFFFF,:FFFFFFFFFFFF:FFFFFF:,:,,FFFFFFFFFFFF:F,FFFFF:FFFF:FF,:,FF:FFFFFFFFFFFFFF,FF:FFFFFFFF,FFFFFFFFFFFF,F,FF:FF,F,,,FFFF:FFFF:FFF:FFFFFF:FFFFFFFFFFFFFFFFFFFFFFFFFFFFFFF:FFF,
@A00769:42:HV3CFDRXX:1:2101:19786:17534 1:N:0:GAGGTTAGAC+GCAATACATT
GTGTCAGCCGCCGCGGTAATACGTAGGTGGCAAGCGTTGTCCGGATTTATTGGGCGTAAAGCGAGCGCAGGCGGTTTCTTAAGTCTGATGTGAAAGCCCCCGGCTCAACCGGGGAGGGTCATTGGAAACTGGGAGACTTGAGTGCAGAAGAGGAGAGTGGAATTCCATGTGTAGCGGTGAAATGCGGAGATATATGGAGGAACACCAGTGGCGAAGGCGGCTCTCTGGTCTGTAACTGACGCTGAGGCTCG
+
FFFFFFF:FFFFFFFFFFFFFFFFFFF:FFFFFFF::FFFFFFFFFFFFFFFFFFFFFFFFFF::FFFFFFFFFFFF:FFFFFFFFFFFFFFFF,F,F:::FFFFFFFF:F:FFFFF::FF:FFFFFFFFFFFFF,F::FFFFFF:FFFFFFFFFFFFFFFFFFFF,FFF:FFFFFFFFFFFFFF,,:FF:FFF::FF:FFFF:FFF:FF,FFFFFFF::FFF:FF,,,FF,FFFFFFFF:FF:FF,FFF:
@A00769:42:HV3CFDRXX:1:2101:22173:17566 1:N:0:GAGGTTAGAC+GCAATACATT
GTGCCAGCCGCCGCGGTAATACGTAGGTGGCAAGCGTTGTCCGGATTTATTGGGCGTAAAGCGAGCGCAGGCGGTTTCTTAAGTCTGATGTGAAAGCCCCCGGCTCAACCGGGGAGGGTCGTTGGAAACTGGGAGACTTGAGTGCAGAAGAGGAGAGTGGAATTCCTTGTGTAGCGGTGAAATGCGGAGATATATGGAGGAACACCAGTGGCGAAGGCGGCTCGCTGGTCTGTAACTGACGCTGAGGCTCG
+
FFF:FFFFFFFFFFFFFF,FFFFFFFFFFFFFFFFF,:FFFFFFF:,,:FFFFFFFF:FFF:FFFFFFFFFFFFFFFFFFFFFF:FF:FF:F::FFFF:FFFFFFF:F::FFFF:FFFF:,FFFF:,F,FF:F::,F:,F:FFFF,FF:F,FFFF,FFFF,:,F:F,FF:FF,FFFF:F,,,:F,F,FF,,,:,F,:FFF,F,,,,FFFFFFF,,FF:FF::,,,,FFF:F:FF,F:FFFF:,::F,F:,,
@A00769:42:HV3CFDRXX:1:2101:7907:17597 1:N:0:GAGGTTAGAC+GCAATACATT
GTGCCAGCCGCCGCGGTAATACGTAGGTGGCAAGCGTTGTCCGGATTTATTGGGCGTAAAGCGAGCGCAGGCGGTTTCTTAAGTCTGATGTGAAAGCCCCCGGCTCAACCGGGGAGGGTCATTGGAAACTGGGAGACTTGAGTGCAGAAGAGGAGAGTGGAATTCCATGTGTAGCGGTGAAATGCGTAGATATATGGAGGAACACCAGTGGCGAAGGCGGCTCTCTGGTCTGTAACTGACGCTGAGGCTCG
+
,:F:FFFFF,FFF,F:FFFFFF:FFFFFF:FFFFFFFFFFF:FFF:F,FFFFFFFFFFFFFFF:FFFFFFFFFFFFF:F:FFFF:FFF,FFF,F,FFF:FFF,FFF::FFFFF:FFFFFFF,:FFFFFF:FFF:FFFFFFFF,FFF,FFFFF,FFFF:FFFF:FFF,FFF:FFFFF,FFFFFF,FFFFFFFFFFF:,FFFFFFFFFF,,F,FFFF,:,FFFFFFFFF,FFF,FFF:F:FF,FF:F:,,:F,
@A00769:42:HV3CFDRXX:1:2101:14326:17628 1:N:0:GAGGTTAGAC+GCAATACATT
GTGTCAGCAGCCGCGGTAATACGTAGGTGGCAAGCGTTGTCCGGATTTATTGGGCGTAAAGCGAGCGCAGGCGGTTTCTTAAGTCTGATGTGAAAGCCCCCGGCTCAACCGGGGAGGGTCATTGGAAACTGGGAGACTTGAGTGCAAAAGAGGAGAGTGGAATTCCATGTGTAGCGGTGAAATGCGTAGATATATGGAGGAACACCAGTGGCGAAGGCGGCTCTCTGGTCTGTAACTGACGCTGAGGCTCG
+
FFFFFFFFFFFFFFFFFFFFFFFFFFFFFFFFFFFFFFFFFFFFFF::FF,FFFFFFF:FFFFFFFFFFFFFFFFFFFFF,:FFFFF,FFFFF:,FFFFFFFFFFFF:FFFFFF:FFFFFFFFFFFFFF,FFFFF,F:FFFFFFF,F,FFFFFFFFF,FFF:FFFFF:FFFFFFFFFFFFF,FFFFFFFFF:FFFFFFFFFFF:F:FFFFFFF:FFFF,FFFFFFFFFFFFFFFFFF:FFFFFFF::FFF:
@A00769:42:HV3CFDRXX:1:2101:8296:17644 1:N:0:GAGGTTAGAC+GCAATACATT
GTGTCAGCCGCCGCGGTAATACGTAGGTGGCAAGCGTTGTCCGGATTTATTGGGCGTAAAGCGAGCGCAGGCGGTTTCTTAAGTCTGATGTGAAAGCCCCCGGCTCAACCGGGGAGGGTCATTGGAAACTGGGAGACTTGAGTGCAGAAGAGGAGAGTGGAATTCCATGTGTAGCGGTGAAATGCGTAGATATATGGAGGAACACCAGTGGCGAAGGCGGCTCTCTGGTCTGTAACTGACGCTGAGGCTCG
+
FFFFFFFFFFFFFFFFFFFFFFFFFFFFFFFFFFFFFFFFFFFFFFF:FFFFFFFFFFFFFFFFFFFFFFFFFFFFFFFFF:FFFFF:FFFFFFFFFFFFFFFFFF:FFFFFFFFFFFFFF:FFFFFFFFFFFFFFFFFFFFFFFFFFFFFFF:F:FFFFFFFFFFFFFFFFFFFFFFFFF,FFFFFF:FFFFFFFFFFFF,,FFFFFF,FFFFF:FFFFFFFFFFFFFFFFFFFFF,FFFFF,FFFFFF,
@A00769:42:HV3CFDRXX:1:2101:9046:17722 1:N:0:GAGGTTAGAC+GCAATACATT
GTGCAATACGAACAGCAAATAATTACTAGGAAAGAGATATCCCTATTTATTCCGAGAAAAGAGAGCTAAGTCGTTATCTTAATAATGATGTTAAAGCACAACTATAAGCATCGTAGGGTGATTGGAAAAATGCAGAATATAATCAATAGAATGAGTTTGTAATTCAATGTGTAACGTATAACTCAGAAAATATAAAGAATAAAACACATTAACAAGCAGAATCACTTCAATATCTATAAACATGATACA
+
,FF,,F,:,,,,,,FFFFFF,:,F:,,F:,,FF,:,:F,,FF,,F,F,:F,,:F,,,F:FF:,:,F,,,,F:F,::F,FF,FF,F,FFFF,:FF:F::FFF,F:,,F,,,,,:FFF,,F,:FFF,F:FF,FF,,:::FF,F,:,F:,,,,,,:FF,,FF:,,F,F,,FFFFF:,::,,:F,,::,:,FF:,F,F,,FFF,F:,,,F,:FF:F,,,,,FF,FFF:FF,F,F,,F:,F,,:,FF:,F::,F
@A00769:42:HV3CFDRXX:1:2101:12382:17738 1:N:0:GAGGTTAGAC+GCAATACATT
GTGCCAGCCGCCGCGGTAATACGTAGGTGGCAAGCGTTGTCCGGATTTATTGGGCGTAAAGCGAGCGCAGGCGGTTTCTTAAGTCTGATGTGAAAGCCCCCGGCTCAACCGGGGAGGGTCATTGGAAACTGGGAGACTTGAGTGCAGAAGAGGAGAGTGGAATTCCATGTGTAGCGGTGAAATGCGTAGATATATGGAGGAACACCAGTGGCGAAGGCGGCTCTCTGGTCTGTAACTGACGCTGAGGCTCG
+
FFFFFFF:FFFFFFFFFF:FFFFFFFFFFFFFF:FFFFF:F:FFFF:,FFFFFFFFFF:FFFFFFFFFFFFFFFFFFFFFFFFFFFFFFFFFF:FFFFFFFFFFFF:FFFFFFFFFFFFFFFFFFFF:FFFFFFFFFF,FFFFFFFFF,FFFFFFFFFFFF:FFFFFFFFFFFFFFFFF:FFFFFF,FFFFFFFFFFFFFFFF:F:FFFFFFFFFFFFFFFFFFFFFFFFFFFFFFF:FF:FF,:F:FFF,
@A00769:42:HV3CFDRXX:1:2101:29161:17738 1:N:0:GAGGTTAGAC+GCAATACATT
GTGTCAGCAGCCGCGGTAATACGTAGGTGGCAAGCGTTGTCCGGATTTATTGGGCGTAAAGCGAGCGCAGGCGGTTTCTTAAGTCTGATGTGAAAGCCCCCGGCTCAACCGGGGATGGTCATTGGAAACTGGGAGACTTGAGTGCAGAAGAGGAGAGTGGAATTCCATGTGTAGCGGTGAAATGCGTAGATATATGGAAGAACACCAGTGGCGAAGGCGGCTTTCTGGACTGTAACTGACGTTGAGGCTCG
+
FFFFFFFFFFFFFFFFFFF,:FFFFFFFFFFFFFF:FFFFFFFFFF:::FFFFFFFFFFFFFFFFFFFFFFFFFFFFFFFFF:FFFFFFFF,FFFFFFFFF:FF:FFFFFFF:FFFFFFFFFF:FFF,,,F:FFFFFFFFF:FFFFFFFFF::FFFFFFFFFFFFFFF,F:FFFFF:FFFF::FF:FFFFFFFFFFFFFFFFFFFFFF,FFFFFFFFFFFFFFFFFFFFFFFF::FF,:FFF:,FFFFFF,
@A00769:42:HV3CFDRXX:1:2101:4544:17754 1:N:0:GAGGTTAGAC+GCAATACATT
GTGCCAGCCGCCGCGGTAATACGTAGGTGGCAAGCGTTGTCCGGATTTATTGGGCGTAAAGCGAGCGCAGGCGGTTTCTTAAGTCTGATGTGAAAGCCCCCGGCTCAACCGGGGAGGGTCATTGGAAACTGGGAGACTTGAGTGCAGAAGAGGAGAGTGGACTTCCATGTGTAGCGGTGAAATGCGTAGATATATGGAGGAACACCAGTGGCGAAGGCGGCTCTCTGGTCTGTAACTGACGCTGAGGCTCG
+
FFFF:FFFFFFFFFFFFFFFFFFFF:FFFFF,FFFFFFFFFFFFF:F:FFFFFFFFFFFFF:FFFFFFFFFFFFFFFFFFFFFFFFFF,FFFF:FFFF:F:FFFFFFFFF:FFF:FFF:F:,FFF:FFFFFFF:FFFFFFFFFF,FFF,FFFFFFFFFFFF:FFF,FF:FFFFFFFFFFFFFFFFFF,FF,FFFF,FFFFFFFFFF:::,FFFF:FFF:FFF:FFF:FFFFFF,FFFFFFFFFFFFFFFFF
@A00769:42:HV3CFDRXX:1:2101:2980:17769 1:N:0:GAGGTTAGAC+GCAATACATT
GTGCCAGCAGCCGCGGTAATACGTATGTTCCAAGCGTTATCCGGATTTATTGGGCGTAAAGCGAGCGCAGACGGTTATTTAAGTCTGAAGTGAAAGCCCTCAGCTCAACTGAGGAATTGCTTTGGAAACTGGATGACTTGAGTGCAGTAGAGGAAAGTGGAACTCCATGTGTGGCGGTGAAATGCGTAGATATATGGAAGAACACCAGTGGCGAAGGCGGCTTTCTGGACTGTAACTGACGTTGAGGCTCG
+
FFFFFFFF:FFFFFFFFFFFFFFFFFFFFFFFFF:FFFFFFFFFFFFFFFFFFFFFFFFFFFF:FFFFFFFFFFFFFFFFFFFFFFFFFFFFFFFFFFFFFFFFFFFFFFF:FFFFFFF:F:FFFFFFFFFFFF:FFFFF:FFFFFFFF,FFFFFFF:FFFFFFFFFFFFFFFFFFFFFFFFFFFF:FFF:FFFFFFFFFFFFFFFFFF:FFFFFFFF::FFFFFFF,FFFFFFFFFFFF,FFFFF,FFF,
@A00769:42:HV3CFDRXX:1:2101:3007:17785 1:N:0:GAGGTTAGAC+GCAATACATT
GTGCCAGCAGCCGCGGTAATACGTATGTTCCAAGCGTTATCCGGATTTATTGGGCGTAAAGCGAGCGCAGACGGTTATTTAAGTCTGAAGTGAAAGCCCTCAGCTCAACTGAGGAATTGCTTTGGAAACTGGATGACTTGAGTGCAGTAGAGGAAAGTGGAACTCCATGTGTGGCGGTGAAATGCGTAGATATATGGAAGAACACCAGTGGCGAAGGCGGCTTTCTGGACTGTAACTGACGTTGAGGCT
+
FFF::F:F:FFF:FFFFFFFFFFFFFFFFFFFFFFFFFFFFFFFFF::FFFFFFFFFFFFFFF:FFFFFFF:FFFFFFF:FFFFFFFFFFFFFF:FFFFFFFFFFFFFFF:FFFF,FFFF::FFFFFFFFFFFFFFFFFFFFFFFFFFFF:FFFFFFFFFFFFFFFFFFFFFFFFFFFFFFFFFFFFFFFFFFFFFFFFFFFFFF,,,:FFFF:FFFFFFFFFFF:FFFFFFFFFFFF,,FFF,F:FFF
@A00769:42:HV3CFDRXX:1:2101:7871:17785 1:N:0:GAGGTTAGAC+GCAATACATT
GTGCCAGCAGCCGCGGTAATACGTAGGTGGCAAGCGTTGTCCGGATTTATTGGGCGTAAAGCGAGCGCAGGCGGTTTCTTAAGTCTGATGTGAAAGCCCCCGGCTCAACCGGGGAGGGTCATTGGAAACTGGGAGACTTGAGTGCAGAAGAGGAGAGTGGAATTCCATGTGTAGCGGTGAAATGCGTAGATATATGGAAGAACACCAGTGGCGAAGGCGGCTTTCTGGACTGTAACTGACGTTGAGGCTCG
+
FFFF:FFFFFFFFFFFFFFFFFFFFFFFFFFFFFFF,FFFF:FFFF,:FFFFFFFF:FFFFFFFFFFFFFFFFFFFFFF:FFF:FFFFFFFFFFFFFFFFFFFFFFFFF:FFFFFFFFF:FFFFFFFF:F:FFFFFFFFFFFFFFFFFFF:FFFFFFFFFFFFFFFFFFFFF:FFFFFFF:F:,F:,,F:,F,FFFFFFFFFFFF:FFFF:FFFFFFFFFFF:FFFFFFFFF:FFFFFFF:FF:FF:FFF,
@A00769:42:HV3CFDRXX:1:2101:22471:17957 1:N:0:GAGGTTAGAC+GCAATACAGT
GTGCCAGCCGCCGCGGTAATACGTATGTTCCAAGCGTTAGCCGGATGTAGTGGGCGTAAAGCGAGCGCAGACGGTTAGTTGGGTCGGGAGTGGAGGCCCTCTGCTCAGGGGAGGGGTCGCGGTGGAAGGGGGGGGGGGGGAGTGGGGGGGGGGAGAGGGGGGGTGGGGGTGTGGGGGGGTGGGGGGGGGGGGGGTGGGGGGGGGGGGGGGGGGGGGGCGGGGGGGGGGGGTGGGGGGGGGGGGGTGGGGGG
+
F:F,F:FFFFF:FF:FF,:FFFFF::FF:FFFFFFF,,F,F:FF,F,,,::FFFFFFF,,FFF,FFFF:F,:FFF,:,:,,,FF,,F,,F,F,,,F,,,::,F,,,,,,,F,FF,,,,F,,,,FF,:,,,FF,,F,,,:F,FFF:,:,,F,:F,,,FFFF:,,,,::,F,FF,F:FFFF,::,F,F::F,,,,,,FF,,F:,,,F,,F,FFFFF:FF,FF,F,F::FF:F,:,:F,,F,FFF,F::,:,F:
@A00769:42:HV3CFDRXX:1:2101:28393:17973 1:N:0:GAGGTTAGAC+GCAATACATT
GTGCCAGCCGCCGCGGTAATACGTATGTTCCAAGCGTTATCCGGATTTATTGGGCGTAAAGCGAGCGCAGACGGTTATTTAAGTCTGAAGTGAAAGCCCTCAGCTCAACTGAGGAATTGCTTTGGAAACTGGATGACTTGAGTGCAGTAGAGGAAAGTGGAACTCCATGTGTAGCGGTGAAATGCGTAGATATATGGAAGAACACCAGTGGCGAAGGCGGCTATCTGGACTGTAACTGACGTTGAGGCTCG
+
::FFFFF::FFFFFFF::F:F,FF:FF:FFFFFFFFFFFFF:FFFF,:F,FFFFFFFFFF:F:FFF::FFF:FF:FF:F:FFFF:FFFFFFFFFFFF:FF,::FFFFFFF:FFFF,:F:FF:FFFFFFFFF,FFFFFFFFFF:F,:F,FFFFFF:FFFFFFFFFFFFFFF:FFF:FF,FFFFFFF,FFFFFFFFFF,FFFFFFFFFFF:,FF::FFFFF:FF,FFFFFFFFF,:,FF:FFF,F,F:FF:FF
@A00769:42:HV3CFDRXX:1:2101:28899:17973 1:N:0:GAGGTTAGAC+GCAATACATT
GTGTCAGCCGCCGCGGTAATACGTAGGTGGCAAGCGTTGTCCGGATTTATTGGGCGTAAAGCGAGCGCAGGCGGTTTCTTAAGTCTGATGTGAAAGCCCCCGGCTCAACCGGGGAGGGTCATTGGAAACTGGGAGACTTGAGTGCAGAAGAGGAGAGTGGAATTCCATGTGTAGCGGTGAAATGCGTAGATATAGGGAGGAACACCAGTGGCGAAGGCGGCTCTCTGGTCTGTAACTGACGCTGAGGCTCG
+
F,FFFFFFFFFFFFFFFFFFFFFF:FFFFFFFFFFFF,FFFFFF,F,FF:FFFFFFFFFFFF:FFF:FFFFFFFFF:F:FFFFFFF:F,F,FFFFFFFFFFFFF,FF,FFF:FFFFFFFF:F:F:FFFF:F:F:FFFF,FFFFFFFFFFF:FF:F,FFFFF:F,F:,F::FFFFFFFFFF:FFFFFFFFF:,FF::FFF,F,::FFFF:FFF:,FF:FF:FFFFFFF:FFFFF,FF,::FFFFFFF:FFFF
@A00769:42:HV3CFDRXX:1:2101:5764:17989 1:N:0:GAGGTTAGAC+GCAATACATT
GTGTCAGCAGCCGCGGTAATACGTAGGTGGCAAGCGTTGTCCGGATTTATTGGGCGTAAAGCGAGCGCAGGCGGTTTCTTAAGTCTGATGTGAAAGCCCCCGGCTCAACCGGGGAGGGTCAGTGGAAACTGGGAGACTTGAGTGCAGAAGAGGAGAGTGGAATTCCATGTGTAGCGGTGAAATGCGTAGATATATGGAGGAACACCAGTGGCGAAGGCGGCTCTCTGGTCTGTAACTGACGCTGAGGCTCG
+
FFFF:FFFFFFFFFFFF,FFFFFFFFFFFFFFFFFFFFFFFFFFFFFFFFFFFFFF:FFFFFFFFFFFFFFFFFFFFFFFFFFFF,FFFFFFFFFFFFFFFFFF:FFFFFFFFFFFFFF:F,FFFFFF:FFFFFFFFFFFFFFFFFFFFFFFFFFFFFFF:FFFFF:::FFFFFFFFFFFF,F:FF::FF,F,FFFFFFF,FFFFF:FFFFFFFFFFFFFFFFFFFFF::FFFF,FFFFFFFF:FF,FFFF
@A00769:42:HV3CFDRXX:1:2101:3748:18004 1:N:0:GAGGTTAGAC+GCAATACATT
GTGTCAGCAGCCGCGGTAATACGTATGTTCCAAGCGTTATCCGGATTTATTGGGCGTAAAGCGAGCGCAGACGGTTATTTAAGTCTGAAGTGAAAGCCCTCAGCTCAACTGAAGAATTGCTTTGGAAACTGGATGACTTGAGTGCAGTAGAGGAAAGTGGAACTCCATGTGTAGCGGTGAAATGCGTAGATATATGGAAGAACACCAGTGGCGAAGGCGGCTCTCTGGTCTGTAACTGACGCTGAGGCTCG
+
FFFFFFFFFFFF:FFFFFFFFFFFFFFFFF:FFFFFFFFFFFFFFF,FFFFFFFFFFFFFFFFFFFFFFFFFFFF:F:FFFFFFFFFFFFFFFFFFFFFFFFFFFF:FFFFFFFFFFFFFF,FFFFFFFFFFFFFFFFFFFF,FFFFFF:FF:F,FFFF:FFFFFFFFFFFFFFFFFFFF,FFFFFFFFFFF:FFFFFFFF,FFFFFF::F:FFFF,FFFFFFFFFF,FFF:FFFFFFFFFFF,:F:FFF,
@A00769:42:HV3CFDRXX:1:2101:22119:18035 1:N:0:GAGGTTAGAC+GCAATACATT
GTGCCAGCCGCCGCGGTAATACGTATGTTCCAAGCGTTATCCGGATTTATTGGGCGTAAAGAGAGCGCAGACGGTTATTTAAGTCTGAAGTGAAAGCCCTCAGCTCAACTGAGGAATCGCTTTGGAAACTGGATGACTTGAGTGCAGTAGAGGAAAGTGGAACTCCATGTGTAGCGGTGAAATGCGAGGATATATGGAAGAACACAAATGGCGAAGGCGGCGTAGAGGACTGTTACTGTCGTTGAGGCTGG
+
,:FF,::FF:FF:::F,:FFFFFFFFFFFFF,:F:FFF,F,:FFFFF,F,F:FFF:FFFFF,FFFFFFFFFFF,::F:,FFFF:::FFFF,,,FF:F:FFFFFFF:F,:F,:F,F::,,,F,F,FFFFF:,F:F,F,:,FF,F,:F:,F,F:,F:F,:F,F:,F:,:F,F:FF,,,,:,,F,:FF:,,,,,,:,F,:::F,F:F,,,,,,:,:,FF,,FF,,F,,,F,,FF,,,,F,:::FF:,F,:FF,:
@A00769:42:HV3CFDRXX:1:2101:4517:18051 1:N:0:GAGGTTAGAC+GCAATACATT
GTGTCAGCCGCCGCGGTAATACGCATGTTCCAAGCGTTATCCGGATTTATTGGGCGTAAAGCGAGCGCAGACGGTTATTTAAGTCTGAAGTGAAAGCCCTCAGCTCAACTGAGGAATTGCTTTGGAAACTGGATGACTTGAGTGCAGTAGAGGAAAGTGGACCTCCATGTGTAGCGGGGAAATGCGTAGATATATGGAAGAACGCCAGAGGCGATGGCGGCTTTCTGGACTGTAACTGACGTTGAGGCTCG
+
FFFF:FF:FFFFFFFFFF:FFFF,FFFFFFFFFF::FFF,FFFFF::,FF,FFFFFFFFFF,FFFF,FFFFFFFF,FFFFFFFF:FFFFFFFFFF,FFFFFFFFFFFF,FFFFFFFF::,FFFFFFFF,FFFFFFFFFF::FF:FFFF,:F,FF,FFFFF,,FFFFF::F:FF,:FF,FF::FFFF,FF,:FFFFFFFFFFFFF:FF:,FF:FF::,FFFFF:FFF::F,FFFFFFFFF::,FFFF,FFF,
@A00769:42:HV3CFDRXX:1:2101:20338:18051 1:N:0:GAGGTTAGAC+GCAATACATT
GTGTCAGCAGCCGCGGTAATACGTAGGTGGCAAGCGTTGTCCGGATTTATTGGGCGTAAAGCGAGCGCAGGCGGTTTCTTAAGTCTGATGTGAAAGCCCCCGGCTCAACCGGGGAGGGTCATTGGAAACTGGGAGACTTGAGTGCAGAAGAGGAGAGTGGAATTCCATGTGTAGCGGTGAAATGCGTAGATATATGGAGGAACACCAGTGGCGAAGGCGGCTCTCTGGTCTGTAACTGACGCTGAGGCTCG
+
F:F:FFFFFFFFFFFFFFFFFFFFFFFFFFFFFFF:,FFFF:FF:FFFFFFFFFFFFF:F:FF:FFFFFFF::FFFFFFF,FF:FFFFFFFFFFFF:FFFFFFFFFFFFFFFFFFFFFF,FFFFF,,:FFFFFFFFF:,FFFFF:FF,FFFFF:FFFFFFFFFFFFFFFFFFFFFFFFF:FFFF,FFFFFF:::FFFF:FF,F:FFFFFFFFFFFFFFFFFF:F,FFFFFFFF,,FFF,FFFFFFF,FFFF
@A00769:42:HV3CFDRXX:1:2101:7545:18067 1:N:0:GAGGTTAGAC+GCAATACATT
GTGCCAGCAGCCGCGGTAATACGTAGGTGGCAAGCGTTGTCCGGATTTATTGGGCGTAAAGCGAGCGCAGGCGGTTTCTTAAGTCTGATGTGAAAGCCCCCGGCTCAACCGGGGAGGGTCATTGGAAACTGGGAGACTTGAGTGCAGAAGAGGAGAGTGGAATTCCATGTGTAGCGGTGAAATGCGTAGATATATGGAGGAACACCAGTGGCGAAGGCGGCTCTCTGGTCTGTAACTGACGCTGAGGCTCG
+
FFFFFFFFFFFFFFFF,FFFFFFFFFFFFFFF:FFF,FFFFFFFFFF:FFFFFFF:FFFFFFFFFFFFFFFFFFFFFFFFFFFFFFFFFFFFFFFFFFFFFFFFFFFFFFFFFFFFFFF:FFFFFFFFFFFFFFFFFFFFFFFFFFFFFFFFFFFF:FFFFFFFFFFFFFFFFFFFFFFFFFFFF:FFF:FFFFFFFFF:FFFFFFFFFFFFFFF,:FFFFFFF,F:FFF::F,:FF::F:FFFF:FFFFF
@A00769:42:HV3CFDRXX:1:2101:9272:18114 1:N:0:GAGGTTAGAC+GCAATACATT
GTGTCAGCCGCCGCGGTAATACGCAGGTGGCAAGCGTTGTCCGGATTTATTGGGCGTAAAGCGAGCGCAGGCGGTCTCTTAAGTCTGATGTGAAAGCCCCCGGCTCAACTGAGGAATTGCCTTGGAAACTGGATGACTTGAGTGCAGTAGAGGAAAGTGGAACTCCATGTGTAGCGGTGAAATGCGTAGATATATGGAAGAACACCAGTGGCGAAGGCGGCTTTCTGGACTGTAACTGACGTTGAGGCTCG
+
FFF:FF:FFFFFFFFF:FFFFFFFFFFFF:FFFFFFFFFFFFFFFFFFFFFFFFFFFFFFFFFFFFFFFFFFFFFFFFFFFFFFFFFFFFFF,FFFFFFFFFFFFFFF:FFFFFFFFFFF:F,FFFFFFF:FFFFF,FFF,F:FFFFFFFFFFFFFFFFF,FF,FFFF:FFFFFFFFFFFFFF,FF:FFFFFF::FFFFF,::F:FFFFFFFFF,,,FFFF:FFFF:FF,FF:,FFFFFF,F:,FF:FFF:
@A00769:42:HV3CFDRXX:1:2101:21106:18129 1:N:0:GAGGTTAGAC+GCAATACATT
GTGTCAGCCGCCGCGTAATACGTATGTTCCAAGCGTTATCCGAATTTATTGGGCGTAAAGCGAGCGCAGACGGGTATTTAAGTCTGAAGTGAAAGCCCTCAGCTCACAGGAGGCATTGCTGTGGATACTGGATGACTGGAGTGCTGGAGAGGAAAGTGGAAGGCCGTGTGTAGCGGTGAGTTGGGTCGAGATAGGGAGGATGTCGGGGGGCGTCGGGGGGTGGCTGGGCGGTAGGTGGGGGGGTGGCTCGG
+
F:F::FFFFFFFFFF:F:FFFFFFFFFFFFFFFFF:FF,FFF,FF,F,FF::FFF,F:FFFFFFFFF,FF:FF,FFF:F:FFF,FFF,FFF::FFF:F,F:F:FFF,,:F,FF,:,,F,:,FFFF,,,FFF,FF,:F,F,F:F:,F,F,FF:,,:F,:F,,,,,,,,FFFF,F:F::F,,,,F,F:,:,F,,,FFF,,F,,,:::,,FF:,F,,FF,FF,::,,,FF,:,F:,:,FF,,F,:F:FF,F:F,
@A00769:42:HV3CFDRXX:1:2101:9977:18145 1:N:0:GAGGTTAGAC+GCAATACATT
GTGCCAGCAGCCGCGGTAATACGTATGTTCCAAGCGTTATCCGGATTTATTGGGCGTAAAGCGAGCGCAGACGGTTATTTAAGTCTGAAGTGAAAGCCCTCAGCTCAACTGAGGAATTGCTTTGGAAACTGGATGACTTGAGTGCAGTAGAGGAAAGTGGAACTCCATGTGTAGCGGTGAAATGCGTAGAGATATGGAGGAACACCAGTGGCGAAGGCGACTCTCGGGACTGTAACTGACGTTGAGGCTCG
+
FFFF,FF::FFFFFFFFFFF:FFFFFFFFFFFFFFFFFFFF:FFFF:FFFFFFFFFFFFFFFFFFFFFF:F,FFFFFFFFFFFFFFFFFFFFFF,FFFFFFFFF,FFFF:FFFFF,:FF,FFFFFFFFFF::FFFFF:FFFFFFF:FFFFFFFFFFFFFF:FF:FFFFFFFF,:FF::F:,FFFFF:FFF,F:F:FFFFFFFF:FFFFFFFFF,FFFF:F:FFFF,F::FF::,FF:FFFF,FFFF:F::F
@A00769:42:HV3CFDRXX:1:2101:14534:18239 1:N:0:GAGGTTAGAC+GCAATACATT
GTGTCAGCCGCCGCGGTAATACGTAGGTGGCAAGCGTTGTCCGGATTTATTGGGCGTAAAGCGAGCGCAGGCGGTTTCTTACGTCTGATGTGACAGCCCCCGGCTCAACCGGGGAGGGTCATTGGAACCTGGGCGACTTGAGTGCAGAAGAGTAGAGTGGACTTCCATGTGTAGCGGTGAAATGCGTAGATGTATGGAGGGACACCCGTGGCGAAGGCGGCTCTCTGGTCTGTACCTGTCGCTGAGGCTCG
+
FFF,F,FFFFF:F:FF:,:FFFFFFFF:FFF,,FFFFFFF:F,FF,F:FF,FFFFFFF,FFFFFFFFFFFFFFFFFFFFFF,:F::F:FF:F:,FFF,FFFFF:F,F:,FFFFFFFFFF:F,FFF,F,,,F:F,F,,FFFFFFFF,FFFFFF,:F:F:FFF,FF,F,:F,FF:F,FF:,:F::F:F,:F,FFF:FFF:F,,:::FF,F,F,FFF:FF:FF:F::FF:F,,F:,F,::F,FF,F:,::,,:,
@A00769:42:HV3CFDRXX:1:2101:3595:18302 1:N:0:GAGGTTAGAC+GCAATACATT
GTGTCAGCCGCCGCGGTAATACGCATGTTCCAAGCGTTATCCGGATTTATTGGGCGTAAAGCGAGCGCAGACGGTTATTTAAGTCTGAAGTGAAAGCCCTCAGCTCAACTGAGGAATTGCTTTGGAAACTGGATGACTTGAGTGCAGTAGAGGAAAGTGGAACTCCATGTGTAGCGGTGAAATGCGTAGATATATGGAAGAACGCCAGTGGCGAAGGCGGCTATCTGGACTGTAACTGACGTTGAGGCTCG
+
FFFFFFFFFFFFFFFFF:FFFFFFFFFFFFFFFFFFFFFFFFFFFFFFFF:FFFFFFFFFFFFFFFFFFFFFF:FFFFFF:FFFFFFFFFFFFFFFFFFFFFFFFFFFF:F:FFF:::,FFFFF:FFFF:F::,FFFFF:FFFF,FFFFFFF:F,F:FFFFFFFFFFFF,FFFFFFFFFFFFFFFFFFFF,,F:FFFF,:F:F:FFFFFFFFFFFFFFFFFF,FFF:FFFFFFF,FFFFF,FFFFF,:FFF
@A00769:42:HV3CFDRXX:1:2101:6912:18317 1:N:0:GAGGTTAGAC+GCAATACATT
GTGTCAGCAGCCGCGGTAATACGTATGTTCCAAGCGTTATCCGGATTTATTGGGCGTAAAGCGAGCGCAGACGGTTATTTAAGTCTGAAGTGAAAGCCCTCAGCTCAACTGAGGAATTGCTTTGGAAACTGGATGACTTGAGTGCAGTAGAGGAAAGTGGAACTCCATGTGTAGCGGTGAAATGCGTAGATATATGGAAGAACACCAGTGGCGAAGGCGGCTTTCTGGACTGTAACTGACGTTGAGGCTCG
+
FFFF:FFFFFFFFFFFFFFFFFFFFFFFFFF,:FFFFFFFF:FFFFFFF:FFFFFF:FFFF:F:FFFFFF,,FFF,FFFFFFFF::F,FFFFFFFFFFFFFFFFFFFF:FFFFFF,FFF:F:FFFFFFFFFFF:FFFFFFFFFFFFFFFFFFFF,FFFFFFFFFFF,FFFFFFFFFFFFFFFFFFFF:FF:F:FFFFFFFFFFFFFFFFFFFFFFFF::FFFFFFF:FFFFFFFFFFF:FF:FFFFFFFFF
@A00769:42:HV3CFDRXX:1:2101:8477:18427 1:N:0:GAGGTTAGAC+GCAATACATT
GTGTCAGCAGCCGCGGTAATACGTATGTTCCAAGCGTTATCCGGATTTATTGGGCGTAAAGCGAGCGCAGACGGTTATTTAAGTCTGAAGTGAAAGCCCTCAGCTCAACGGAGGAATTGCTTTGGAAACTGGATGACTTGAGTGCAGTAGAGGAAAGTGGAACTCCATGTGTAGCGGTGAAATGCGTAGATATATGGAAGAACACCAGGGGCGAAGGCGGCTTTCTGGACTGTAACGGACGTTGAGGCTCG
+
FFFF::FF,FF:FFFFFFFFFFFFFFFFFFF:FFFFFFFFFFFFFFFFFFFFFF:FFFFFFFFFFFFF,FFFFFF:FFFFFF:FFFFF:F:F:,FF,FF:FFFFF,:,,,F,FF:,FFF,F,FFFFF:,,FFF:FF,:FFFF:F:F:FFFFFFFF:FFFFF,FFF::FF,,FFF:FFFFFF,FFFF:,FF,,:F,FF,FF,,,::FFF,:FFFF,FFFFFFFF,,FFFF,F::,F,F,,,FF:,,:FFFF,
@A00769:42:HV3CFDRXX:1:2101:30327:18474 1:N:0:GAGGTTAGAC+GCAATACATT
GTGTCAGCCGCCGCGGTAATACGTAGGTGGCAAGCGTTGTCCGGATTTATTGGGCGTAAAGCGAGCGCAGGCGGTTTCTTAAGTCTGATGTGAAAGCCCCCGGCTCAACCGGGGAGGGTCATTGGAACCTGGGAGACTTGAGTGCAGAAGAGGAGAGTGGAATTCCATGTGTAGCGGTGAAATGCTTAGATATATGGAGGACCACCAGTGGCGAAGGCGGCTCTCTGGTCTGTAACTGACGCTGATGCTCG
+
F,F:FF:FFFFFFFFFFFFFFFF:FFFFFFF:FFFFFFF:FFFFFF::FFFFFFFFFFFFFFFFF:FFFFFFFFFFFFFFFFFFFFFF,::FFF:FFFFFFFFFFF:FFFFFFF:FFFFFF:FFFFF,:,FFFFFFFFF:FFFF,FFF:FFFFFFFFFFFFFF,F,FF:F,:FF:F:F:FFFF:F,,::F,FFF,F:FF,F,,:FFFF,F,F:FFF:F,F,FF:FFF::FFFF:F,,::F,FF,,,,,,F,
@A00769:42:HV3CFDRXX:1:2101:18186:18584 1:N:0:GAGGTTATAC+GCAATACATT
GTGACAGCAGCCGCGGTAATACGTAGGTGGCAAGCGTTGTCCGGATTTATTGGGCGTAAAGCGAGCGCAGGCGGTTTCATAAGTCTGATGTGAAAGCCCCCGGCTCAACCGGGGAGGGTCATTGGAAACTGGGATACTTGAGTGCAGAAGAGGAGAGTAGAATTCCATGTGTAGCGGTGAAATGCGAAGAGATATGGAGGAACACCAGTGGCGAAGGCGGCTCTCTGGTCTGTTACTGACGCTGAGGATCG
+
FFF,FF:FFFFFFFFFFFF:FFFFFFFFFFFFFFFFFF,FF:FFF:FFFFFFFFFFFFFFFFFFFFF,FFFFFFF:F:,FFFFFFFFF:FFFFFFFFFFFFFFFFFFFFFFFFF:FFFFFFFF:F:F:F:F,,,,FFFFFFFF,FFFFFFFFFFFFFF,FFFFFFFFFFFFFF,FFFFFFFFFFFF:FFFFFFFFFFFF,FFFFFFFFF:FFFF:FFFFFFFFFFFFFF:FFF,FFFFFFFFF,F,FFFFF
@A00769:42:HV3CFDRXX:1:2101:5520:18599 1:N:0:GAGGTTAGAC+GCAATACATT
GTGCCAGCCGCCGCGGTAATACGTAGGTGGCAAGCGTTGTCCGGATTTATTGGGCGTAAAGCGAGCGCAGGCGGTTTCTTAAGTCTGATGTGAAAGCCCCCGGCTCAACCGGGGAGGGTCATTGGAAACTGGGAGACTTGAGTGCAGAAGAGGAGAGTGGAATTCCATGTGTAGCGGTGAAATGCGTAGATATATGGAGGAACACCAGTGGCGAAGGCGGCTCTCTGGTCTGTAACTGACGCTGAGGCTCG
+
FFFFFFFFFFFFFFFFF:FFFFF,FFFFFFFFFFFFFFFFFFFFFF:FFFFFFFFFFFFFFFFFFFFFFFFFFF:FFFFFFFFFFFFFFFFFFFFFFFFFFFFFFFFFFFFFFFFFFFF:FFFFF,F:F:FFF:FFFFFFFFFFFFFF:FFF:FFFFFFFFFFFFFFFFFFFFFFFFFFFFFFFFFF,FF,FFFFF:FFFFFFFFFFFFFFFFFFFFFFFFFFFFFF:FFFFF,FFF:FFFFFFFFFFFF:
@A00769:42:HV3CFDRXX:1:2101:23439:18599 1:N:0:GAGGTTAGAC+GCAATACATT
GTGTCAGCAGCCGCGGTAATACGTATGGGCCAAGCGTTATACGGATTTATTGGGCGTAAAGCGAGCGCAGACGGTGATTTAAGTTTGTAGTGAAATCCCTGAGCTCAACCGAGGAATTGCTTTCGAAACTGGATGACTTGAGTTCGAGAGAGGTGAGTGGAATTCCGAGTGTAGAGGTGAAATTCGTAGATATAAGGAAGAACACCAGTGGCGAAGGCGGCTCTCTAGGAAGTAACTGACGCTGAGGAGCG
+
FFFFFFFFFFFFFFFFFFFFFFF,F,F,,:,:FFFFFF,F,FFFF,FFF,FFFFFFFFFFFFF,FFF,FF,FFF,,:,:,FFFF,,F,,FFFFFF,FFF:,,FFFFFFF,,,FFFF,FFF,F,,,FFFFF::F,F,F:FFFFF:,,,,FFFFF,FFFFFFFFFFFF,:FFFFFF,FFFFF:FFFFFFFFF,FFF,:FF,FFFFFFFFFF:FFFFFFFFFFFF,,FF,,,F::,FFFFFFF,FFFF:,,,FF
@A00769:42:HV3CFDRXX:1:2101:5547:18615 1:N:0:GAGGTTAGAC+GCAATACATT
GTGCCAGCCGCCGCGGTAATACGTAGGTGGCAAGCGTTGTCCGGATTTATTGGGCGTAAAGCGAGCGCAGGCGGTTTCTTAAGTCTGATGTGAAAGCCCCCGGCTCAACCGGGGAGGGTCATTGGAAACTGGGAGACTTGAGTGCAGAAGAGGAGAGTGGAATTCCATGTGTAGCGGTGAAATGCGTAGATATATGGAGGAACACCAGTGGCGAAGGCGGCTCTCTGGTCTGTAACTGACGCTGAGTCTCG
+
FFFFF:FFFFFFFFFFFFFFFFFFFFFFFFFFFFFFFFFFF:FF:FFFFFFFFFFFFFFFFFFFFFFFFFFFFFFFFFFFFFFFFFFFFFFFFFFFFFFFFFFFFFFFFFFFFFFFFFFFFFFFFFFFFFFFFFFFFFFFFFFFFFFFFFFFFFF:FF:FFFF:FFFFFFFFFFFFFFFFFFFFFFFFFFFFFFFF:FFFFFFFFFFFFFFFFFFF,F:FFFFFFFFFFF:FFF:FFF:F,FF:FF:FFF,
@A00769:42:HV3CFDRXX:1:2101:8802:18615 1:N:0:GAGGTTAGAC+GCAATACATT
GTGCCAGCAGCCGCGGTAATACGTAGGTGGCAAGCGTTGTCCGGATTTATTGGGCGTAAAGCGAGCGCAGGCGGTTTCTTAAGTCTGATGTGAAAGCCCCCGGCTCAACCGGGGAGGGTCATTGGAAACTGGGAGACTTGAGTGCAGAAGAGGAGAGTGGATTTCCATGTGTAGCGGTGAAATGCGTAGGTTTTTGGAGGAACACCAGTGGCGAAGGCGGCTCTCTGGTCTGTAACTGACGCTGAGGCTCG
+
FFFFFFFFFFFFFFFFFFFFFFFFFFFFFF:FFFFF:FFFFFFFF::F:FFFFFFFFFFFFFFFFFFFFFFFFFFFFFFFFFFFFFF:FFFF,F:F:FFFFFFFFF:FF:FFFF,FF:FF,:FF:F:FF:FFFFFFF,FFFFFFFFFF,F,FF,:FFFFFF,,:FFF,F:FF:F,FF:FF,,,FFF:FFFFFF:FF,,:F,,::,F,:F:F:,F:FF:FFF:,:,,:FF,,FF,FFFFF,FF,F:F,,FFF
@A00769:42:HV3CFDRXX:1:2101:28899:18630 1:N:0:GAGGTTAGAC+GCAATACATT
GTGCCAGCCGCCGCGGTAATACGTATGTTCCAAGCGTTATCCGGATTTATTGGGCGTAAAGCGAGCGCAGACGGTTATTTAAGTCTGAAGTGAAAGCCCTCAGCTCAACGGAGGAATTGCTTTGGAAACTGGATGACTTGAGTGCAGTAGAGGAAAGTGGAACTCCATGTGTAGCGGTGAAATGCGTAGATAAATGGACGAACACCAGTGGCGAAGGCGGCTTTCTGGACTGTAACTGACGATGAGGCTCG
+
FFFFF::FFFFFFFFFF,FFFFF:FFFFFFFFFFFF,F,FFFFFF:F,F:FFFFFFFFFFFFF,FFFFFF,:FF:,,FFFFFFFF:FFFFFFFFFFFFFFFFFFFFFF:,:FFFFFFFFF,F,FFFFFF:F:FFFFFFFFFFFFFFF:FFFFFF::FFFFFFFFFFF:F,FFFFFFF:FF,:FFFFFFF,,F,,:F:F,FFFFFFFFFFFFFF,,:,FFFF:F,FFF:FFFFF:,:FFFFF:F:FFFF:F:
@A00769:42:HV3CFDRXX:1:2101:7365:18693 1:N:0:GAGGTTAGAC+GCAATACATT
GTGTCAGCAGCCGCGGTAATACGTATGTTCCAAGCGTTATCCGGATTTATTGGGCGTAAAGCGAGCGCAGACGGTTATTTAAGTCTGAAGTGAAAGCCCTCAGCTCAACTGAGGAATTGCGTTGGAAACTGGATGACTTGAGTGCAGTAGAGGAAAGTGGAACTCCATGTGTAGCGGTGAAATGCGTAGATATCTGGAAGAACACCAGTGGCGAAGGCGGCTTTCTGGACTGTAACTGACGTTGAGGCTCG
+
FFF:FFFFFFFFFFFFFFFFFFFF,FF:FFFFFFFFFFFFF:FFF:FFFFFFFFFFFFFFFFF:FFFFFFFFFF,FFFFFFFFFFFFFF:FFFFFFFFFFFFFFFFFFF:FFFFFFFFF:,FFF:FFFFFFFFFFFFF,FFFFFFFF::,FFFFFFFFFFFFFFFFFFFFFF:F:FFFFFFF,F:F,FF:FFF,FF,:FFF:FFFFFFFFFFFF,F:FF::FF::FF,F:F:FF:FFF,F,:FF:F,FFF,
@A00769:42:HV3CFDRXX:1:2101:12192:18693 1:N:0:GAGGTTAGAC+GCAATACATT
GTGTCAGCAGCCGCGGTAATACGTATGTTCCAAGCGTTATCCGGATTTATTGGGCGTAAAGCGAGCGCAGGCGGTTTCTTAAGTCTGATGTGAAAGCCCCCGGCTCAACCGGGGAGGGTCATTGGAAACTGGGAGACTTGAGTGCAGAAGAGGAGAGTGGAATTCCATGTGTAGCGGTGAAATGCGTAGATATATGGAGGAACACCAGTGGCGAAGGCGGCTCTCTGGTCTGTAACTGACGCTGAGGCTCG
+
FFFFFFFFFFFFFFFFFFFFFFFFFFFF:FFFFFFFFF:FFFFFF::FFFFFFFFFFFFFFFFFFFFFFFFFFFFFFFFFFFFF:FF,FFFFFFFFFFF:FFFFFFFFF:FFFF:FFFFF:FFFFFFF:FFFFFFF:,FFFFFFF,F::FFFF:FFFFFFF:FFFFFFFFFFFFFFFFFFFFF:FFFFFFFFF:,,FFFFFFFFFFFFFFFFFF,FFFFFFFFFFF:FF,FFFFFFFFF:FF,:FF,FFF:
@A00769:42:HV3CFDRXX:1:2101:16025:18693 1:N:0:GAGGTTAGAC+GCAATACATT
GTGTCAGCAGCCGCGGTAATACGTAGGTGGCAAGCGTTGTCCGGATTTATTGGGCGTAAAGCGAGCGCAGGCGGTTTCTTAAGTCTGATGTGAAAGCCCCCGGCTCAACCGGGGAGGGTCATTGGAAACTGGGAGACTTGAGTGCAGAAGAGGAGAGTGGAATTCCATGTGTAGCGGTGAAATGCGTAGATAGATGGAGGAACACCAGTGGCGACGGCGGGTCTCTGGTCGGTAACTGACGCTGAGGCTCG
+
FFFFFFFFFFFFFFFFFF:FFFFF,FFF:FFF:FFFFFFFFFFF:F,F,FFFFFFFF:FFF:FFFFFF:FFFFF:FFFFF:FFFFFF:FFFFF,:FF,:,FFF::F,F,:FFFF,FFF::F:::FF,F,FFFFFFF:F,FFFFF,,FF,,,,FFFFF:FF::,F,:FFFF:F,F,FF,FF::FF::,:F,F,,,,FFFFFF:,F,,FFFF::FF,FF,:F,F,FF,FF:,,FFF,,,FF,,:,F,F,:F,,
@A00769:42:HV3CFDRXX:1:2101:19208:18693 1:N:0:GAGGTTAGAC+GCAATACATT
GTGTCAGCCGCCGCGGTAATACGTATGTTCCAAGCGTTATCCGGATTTATTGGGCGTAAAGCGAGCGCAGGCGGTTTATTAAGTGTGATGTGAAAGCCCCCGGCTCAACCGGGGAGGGTCAGTGGAGACTGGGAGACGTGAGTGCAGTAGAGGAGAGTGGAATTCCATGTGTAGCGGTGAGATGCGTAGAGAGATGGAGGAACTCCAGTGGCGAAGGGGGCGGTCTGGTCGGTTACGGAGGGTGAGGCTCG
+
,:F,,:::FFFF:F:F,FFFF:,:FFFFFF,FF,,F:FFF,,F,:FF,FFFF,F,FFFFFF:,F,:,FFF:F:FF:F,:,,F::,:,:FFFF,,,FF,,F::,F,F,,,FFFFF,:FF,,:,,FF:,F:,:,F:F,,,:FFFFF:::,,F,::,,F,,FF:,,,:,,FF:FF,,,FF,F:,,F,,F,FF,,::F:FF,FF,,:,,:F:,FF:F,,FF,,F,F,F,,,::,,:F,,,,F:,:,,F,,F,:FF
@A00769:42:HV3CFDRXX:1:2101:7319:18709 1:N:0:GAGGTTAGAC+GCAATACATT
GTGTCAGCAGCCGCGGTAATACGTATGTTCCAAGCGTTATCCGGATTTATTGGGCGTAAAGCGAGCGCAGACGGTTATTTAAGTCTGAAGTGAAAGCCCTCAGCTCAACTGAGGAATTGCTTTGGAAACTGGATGACTTGAGTGCAGTAGAGGAAAGTGGAACTCCATGTGTAGCGGTGAAATGCGTAGATATATGGAAGAACACCAGTGGCGAAGGCGGCTTTCTGGACTGTAACTGACGTTGAGGGTCG
+
FFFFFFF:FF::FFFFF,F,FF,:FFFFF:FFFF:,:FF:FF,FFFF,FF,FFFFF:F:F,FF:FFFF:FF::FFF:F:FFFFFFF,,F::FFFFFFFFFFFF,FFF,F:FFF,,FF,FFFFF:,FFF,F:F:FFFFFFFFFFF,FFFFFFF:FFFFFFFFF:FFFFFFFF:FFFFF:FFFFFF:FF:F,,,:FFFF::F,,F:FF,:,FFFFFFFFFFFFFFFFFFF:FFFF::FFF,,FFF,,,,,FFF
@A00769:42:HV3CFDRXX:1:2101:24569:18709 1:N:0:GAGGTTAGAC+GCAATACATT
GTGTCAGCCGCCGCGGTAATACGTATGTTCCAAGCGTTATCCGGATTTATTGGGCGTAAAGCGAGCGCAGACGGTTATTTAAGTCTGAAGTGAAAGCCCTCAGCTCAACTGAGGAATTGCTTTGGAAACTGGATGACTTGAGTGCAGTAGAGGAAAGTGGAACTCCATGTGTAGCGGTGAAATGCGTAGATATATGGAAGAACACCAGTGGCGAAGGCGGCTTTCTGGACTGTAACTGACGTGGAGGCTCG
+
FFFFFFFFFFFFFFFFFF,FFFFFFFFFFFFF:FFFF,FFFFFFFFFFFFFFFFFFFFF:FFFFFFFFFF:FFF,FFFFFFFFFFFFFFFFFFFFFFFFFFFFFFF:F:FF:FFFFFFF:,FF:F,,F,FFFF,FFF:FFFFFF:FF:FF,FFFFFFFFFFFFFFFFFFFFFFFF:FFF:FFFFFF,FF,F,F,FFF:FFFFF:,::FFFFF:F,FF:,FF:,F:FFFF,FFFF,FFFF:FF:,FF:F:FF
@A00769:42:HV3CFDRXX:1:2101:12319:18756 1:N:0:GAGGTTAGAC+GCAATACATT
GTGTCAGCAGCCGCGGTAATACGTATGTTCCAAGCGTTATCCGGATTGATTGGGCGTAAAGCGAGCGCAGACGGTTATTTAAGTCTGAAGTGAAAGCCCTCAGCTCAACTGAGGAATTGCTTTGGAAACTGGATGACTTGAGTGCAGTAGAGGAAAGTGGAACTCCATGTGTAGCGGTGAAATGCGTAGATATATGGAAGAACACCAGTGGCGAAGGCGGCTTTCTGGACTGTCACTGACGTTGAGGCTCG
+
FFFFF:FFFFFFFFFFFFF:FFFFFFFFFFF,F,FFFF,FFF:FFFF,FFFFFFFFFFFFFFFFFFFF:FFFFFFFFFFFFFFFFFF:FFFFFFFFFFFFFFFFFFFF,FFFF::FFF:FFFF:FFFFF:FFFFF:FF:FFFFF,FFFFF:FF,FFF:F:FFFFFFFFF:FFF,F,FFFFFFFFFFFFFF,FFFFFFF,:FFFFFFFFF,FFFFFFF,FFFF:FFF::,FFFF:F:F,,FFFF,FF:,FFF
@A00769:42:HV3CFDRXX:1:2101:4788:18771 1:N:0:GAGGTTAGAC+GCAATACATT
GTGCCAGCCGCCGCGGTAATACGTAGGTGGCAAGCGTTGTCCGGATTTATTGGGCGTAAAGCGAGCGCAGACGGTTATTTAAGTCTGAAGTGAAAGCCCTCAGCTCAACTGAGGAATTGCTTTGGAAACTGGATGACTTGAGTGCAGTAGAGGAAAGTGGAACTCCATGTGTAGCGGTGAAATGCGGAGAGATATGGAAGAACACCAGTGGCGAAGGCGGCTTTCTGGACTGTAACTGACGTTGAGGCTCG
+
FFF:FFFFFFFFFFFFFFF:FFFFFF:FFFFFFFFF,:FFFFFFFF,FF:FFFFF:FFFFFFFF:FFFF,F:FF:FF,F,FFFF:FFFFFFFFFFF:F::FFFFFF,FFFF:FF::FFF,F:FFFF,FFF:FFFFFFFFFFFFFFFFF,FFFFFF:FFFFFFFFFFFFFFFFFFFFFFF,FF,FFF,FFF,FF:FFFFFFFFF:FFFFF:FFFFFF:FF:FFFFFFFFFFF,FFFF,FF,FF,:F:,FFF:
@A00769:42:HV3CFDRXX:1:2101:26775:18834 1:N:0:GAGGTTAGAC+GCAATACATT
GTGCCAGCCGCCGCGGTAATACGTAGGTGGCAAGCGTTGTCCGGATTTATTGGGCGTAAAGCGTGCGCAGGCGGTTGTGCAAGACCGATGTGAAATCCCCGGGCTTAACCTGGGAATTGCATTGGTGACTGCACGGCTAGAGTGTGTCAGGGGGGGGTAGAATTCCACGTGTAGCAGTGAAATGCGTAGAGATGTGGAGGAATACCGATGGCGAAGGCAGCCCCCTGGGATAACACTGACGCTCATGCACG
+
FFF:FFFFFFFFFFFFFFFF:FFFFFFFFFFFF:FFFFFFFFFFFFF,FFFFFFFFFFFFFFF:F,FFFFFFFFF:FFF:FFFFF,F:FFFFFFFFFFFFF,FFFFFF,FFF:FFFF,FFFFFFFFFFFFFFFFFFFFFFFFFFF,,FFF,FFFFFFFFFFFFFFFFFFFFFFFFFFFFFFF:FFFFFFFFFF:FF:FFFF:FF:F,,FFFFFFF,FFFF,::FFF,FFF:FFFFF:FFF:FF,FFFF,F,
@A00769:42:HV3CFDRXX:1:2101:8395:19006 1:N:0:GAGGTTAGAC+GCAATACATT
GTGTCAGCAGCCGCGGTAATACGTAGGTGGCAAGCGTTGTCCGGATTTATTGGGCGTAAAGCGAGCGCAGGCGGTTTCTTAAGTCTGATGTGAAAGCCCCCGGCTCAACCGGGGAGGGTCATTGGAAACTGGGAGACTTGAGTGCAGAAGAGGAGAGTGGAATTCCATGTGTAGCGGTGAAATGCGTAGATATATGGAGGACAACCAGTGGCGAAGGCGGCTCTCTGGTCTGTAACCTACGCTGAGGCTCG
+
F,FFFFFF:FFFFFFFFFFFFFFFFFFFFFFFF:FFFFFFF:FFF,FFF:FFFFFFFFFFFF:FFFFFFFFFFFFFFFFFFFFFFFFFFFFFF,FFF:FFFFFFFFFFFFFFFFFFFFFFFFFFFFFF,,F,F,FF:FFFFFFFFFFFFFFFF:FFFFFFF,FF:FFFF:FFFFFFFFFFF,FFFFFFFFFFFFFFFFFF,F,FFFFFF,FF,F,F,FFF,FFFFFF,FFF:F,F,F:FFFFFFFF,FFFF
@A00769:42:HV3CFDRXX:1:2101:17454:19006 1:N:0:GAGGTTAGAC+GCAATACATT
GTGTCAGCCGCCGCGGTAATACGTAGGTGGCAAGCGTTGTCCGGATTTATTGGGCGTAAAGCGAGCGCAGGCGGTTTCTTAAGTCTGATGTGAAAGCCCCCGGCTCAACCGGGGAGGGTCATTGGAAACTGGGAGACTTGAGTGCAGAAGAGGAGAGTGGAATTCCATGTGTAGCGGTGAAATGCGTAGATAGATGGAGGAACACCAGTGGCGAAGGCGGCTCTCTGGTCTGTAACTGACGCTGAGGCTCG
+
F:FFFFFFFFFFFFFFFFFF:FFFFFFFFF:FFFFF:FFFF:FFFF:FFFFFFFFFF,FFFFFFFFFFFFFFFFFFFFFFFFFFFFFFFF:FF:FFFF:FFFF:FFFFFFFFFFFFFF:::FFFFF:FFFFFFFFFFF:FF:F:FFF::FFF:FFFFFFFFF:FF:FFFFFFFFFFFFFFFFFF:::FFFFF,FFFFFFFFFF:FFFFFFFFFFFFFFFFFFF:F,FFFF:FFFFFFFF:F:FFFF::F:,
@A00769:42:HV3CFDRXX:1:2101:8793:19100 1:N:0:GAGGTTAGAC+GCAATACATT
GTGTCAGCAGCCGCGGTAATACGTATGTGGCAAGCGTTGTCCGGATTTATTGGGCGTAAAGCGAGCGCAGACGGTTATTTAAGTCTGAAGTGAAAGCCCTCAGCTCAACTGAGGAATTGCTTTGGAAACTGGATGACTTGAGTGCAGTAGAGGAAAGTGGAACTCCATGTGTAGCGGTGAAATGCGTAGATATATGGAAGAACACCAGTGGCGAAGGCGGCTTTCTGGACTGTAACTGACGTTGAGGCTCG
+
F:FFFFFFFFFFFFFFFFFFFFF:FFFFFFFF:FFFFFFFFFFFFFFFFFFFFFFFFFFFFFFFFFFFFFFFFFFF:FF:FFFFFFFFFFFF::FFFFFFFFFFFF,FFFFFFFFF:FFFFFFF:FF:FFFFFFF:FF:FFFFFFFFFFFFFFFFFFFFFFFFFFFFFFFFFFFFFFFFFFFFFFFFFFFFFF:FFFFFF:FFFFFFFFFFFFFFFFFFFFFFFFFF:FFF:FFFFF:FF,:FFFF,FFFF
@A00769:42:HV3CFDRXX:1:2101:7808:19179 1:N:0:GAGGTTAGAC+GCAATACATT
GTGTCAGCCGCCGCGGTAATACGGAGGATGCGAGCGTTCTCGGGATTTATTGGGTTTAGAGGGTGCGCAGGCGGTCTGTTAAGTCAGCGGTCAAAGCCCGGGGCTCAACCCCGGCCCGCCGTTGAAACTGGCAGTCTCGAGTGGGAGAGAAGTATGCGGAATGCGCGGTGTAGCGGTGAAATGCATAGATATCTCGCAGAACTCCGATTGCGAAGGCAGCATGCCGGCTCCACACTGACGCTGAGTCACGG
+
FFFFF,F:::F:FFFFFFFFFFFFFFF:FF:FFFF,::,FF,F,F:::,F,F:FFFFF,:FFFFFFFFFFF,F:F:F,,,,FFFFFF:FF,F:F,FF,:FFFFFFFF,,:,FFFF::FFFFF,F,,FF:,FF:,FFF:F,FF,FF,FF:,FF:,F:FF:FF:F:FF,F:F,:F,FFFFF:FF,F:FFFFFFFF,FFFFFFFFF,FFFFFFFFFF:,FFFF:F,FFF:FFFFF:F,:F:FF:FFF:,FFF,,
@A00769:42:HV3CFDRXX:1:2101:26630:19179 1:N:0:GAGGTTAGAC+GCAATACATT
GTGTCAGCCGCCGCGGTAAAGATTAGATACCCGTGTAGTCC
+
FFFFFFFFFFFFFFFFFFFFFFFFFFFFFFFFFFFFFFFFF
@A00769:42:HV3CFDRXX:1:2101:27317:19179 1:N:0:GAGGTTAGAC+GCAATACATT
GTGTCAGCCGCCGCGGTAATACGTAGGTGGAAAGCGTTGTCCGGATTTATTGGGCGTAAAGCGAGCGCAGGCGGTTTCTTAAGTCTGATGTGAAAGCCCCCGGCTCAACCGGGGAGGGTCATTGGAAACTGGGAGACTTGAGTGCAGAAGAGGAGAGTGGAATTCCATGTGTAGCGGTGAAATGCGTAGATATATGGAGGAACAACAGTGGTGAAGGCGGCTCTCTGGTCTGTAACTGACGCTGAGGCTCG
+
FFFF:,F:FF,FF:F,FFFF:F,FF::FF,,::,:,F,FF:,:FFFF:FFFF:F,FFF,F:FFFFFFFFF,FFFFFFFFF:F:F,FF:,FF,:,:F:F:,F:::FFF,:,FFF,F:,FF,F,FF,FFF,F:FF:,:,FF:FFF:,FFFFF::,F,F,,F:FFFFF::FFFFF:FFF:,FFF:F,F:::F,,:FFF:,F:F:F,,,,FFFFFFF,:F,,F,FFFF:F,,FFF,FF,FFFFF,F:FF,,:FF,
@A00769:42:HV3CFDRXX:1:2101:1904:19288 1:N:0:GAGGTTAGAC+GCAATACATT
GTGTCAGCCGCCGCGGTAATACGTATGTTCCAAGCGTTATCCGGATTTATTGGGCGTAAAGCGAGCGCAGACGGTTATTTAAGTCTGAAGTGAAAGCCCTCAGCTCAACTGAGGAATTGCTTTGGAAACTGGATGACTTGAGTGCAGTAGAGGAAAGTGGAACTCCATGTGTAGCGGTGAAATGCGTAGATATATGGAGGAACACCAGTGGCGAAGGCGGCTCTCTGGTCTGTAACTGACGCTGAGTCTCG
+
FFFFFFFFFFFFFFFFFFFFFFFFFFFFFFFFFFFFFFFFFFFFFFFFFFFFFFFFFFFFFFFFFFFFFFFFFFFFF:FFFFFFFFFFFFFFFFFFFFFFFFFFFFFFF:FFFFFFFFFFFFFF:FF:FFFFFFFF,FFFFFFFFFFFFFFFFFFFFFFFFFFFFFFFFFFFFFFFFFF,F:FFFFFF:FFFFFFF::FFFFF:FFFFFFFFFFFFFFFFFFFFFFFFFFF:FFFFFFFF:FFFFF:FFFF
@A00769:42:HV3CFDRXX:1:2101:8883:19288 1:N:0:GAGGTTAGAC+GCAATACATT
GTGCCAGCAGCCGCGGTAATACGTATGTTCCAAGCGTTATCCGGATTTATTGGGCGTAAAGCGAGCGCAGACGGTTATTTAAGTCTGAAGTGAAAGCCCTCAGCTCAACTGAGGAATTGCTTTGGAAACTGGATGACTTGAGTGCAGTAGAGGAAAGTGGAACTCCATGTGTAGCGGTGAAATGCGTAGATATATGGAGGAACACCAGTGGCGAAGGCGGCTCTCTGGTCTGTAACTGACGCTGAGGCTCG
+
FFFFFFFF,FFFFFF:FFFFFFFFFFFFFFFFFFFF:FFFFFFFFF::FFFFFFFF:FFFFFFFFFFFFFFFFFFFFFFFFFFFFFFFFFFF:FFFFFFFFFFFF:F:F,FFFFFFFFFFFFFF,FFF:FFFFFF,:FFFFFFFFFFFFFFFFFFFFFFFFFF,,FFF::FFFFFFFFFFFFFFF:FFF:F:F:FFFFFF:,,FFFFFFF,FFFF::F::,F:FFFFFFFFFF,FFFFFF,FFFFFFFFF,
@A00769:42:HV3CFDRXX:1:2101:9932:19382 1:N:0:GAGGTTAGAC+GCAATACATT
GTGCCAGCAGCCGCGGTAATACGTATGTTCCAAGCGTTATCCGGATTTATTGGGCGTAAAGCGAGCGCAGACGGTTATTTAAGTCTGAAGTGAAAGCCCTCAGCTCAACTGAGGAATTGCTTTGGAAACTGGATGACTTGAGTGAAGTAGAGGAAAGTGGAACTCCATGTGTAGCGGTGAAATGCGTAGATATATGGAGGACCACCAGTGGCGAAGGCGGCTCTCTGGTCTGTAACTGACGCTGAGGCTCG
+
FFF:FFFFFFFFFFFFFFFFFFF,F,,,:FF,FFFFFFF,F,:FFFFF:FFF:FF:FFFF,,FFFFFFFFF,FFFF:FFFF:F:FFFFF,,,FF,:FF,FFFFFFF::F:F,F:FFFFF,FFFF,FFF:FF,,,FFFF,F:,,F,:FFFFF,::FF:FF,F:F:FFFFFFFFF:F,FF:FFFF:,:F,F,F,F,FF:FF:F,,,,F:FF,FF:,,FFFFFFFFF,FFFFFFFFFFFF,,F:FF,,,FFFF:
@A00769:42:HV3CFDRXX:1:2101:18548:19398 1:N:0:GAGGTTAGAC+GCAATACATT
GTGCCAGCAGCCGCGGTAATACGTAGGTGGCAAGCGTTGTCCGGATGTATTGGGCGTAAAGCGAGCGCAGGCGGTTTCTTAAGTCTGATGTAAAAGCCCCCGGCTCAACCGGGGAGGGTCAGTGGAAACTGGGAGACTTGAGTGCAGAAGAGGAGAGTGGAATTCCATGTGTAGCGGTGAAATGCGTAGAGATATGGAGGAACACCAGTGGCGAAGGCGGCTCTCTGGACTGTAACTGACGTTGAGGCTCG
+
FFFFFFFFFFFFFFFFFFF,FFFFFFFFFFFFFFFFFFFF::FFFF,,FFFFFFFFFFFFFFFFFFFF,FFFFFFFFFFFFFFFFFFF,FFFFF,FFFFFFFF:,FF,:FFFFFFFFFFFF,FFF::FF:F:FF::FFFFFFFFF,FF,FFFFFF:FFFFFFFFFFFFFFFFFFFFFFFFFFFFFFFFFF,F,FF:FFFFFFFFFFFFFF,FFFFFFFFFFFFFFF:,FFFFFF:FFFFFFFFFFFFFF:,
@A00769:42:HV3CFDRXX:1:2101:24424:19398 1:N:0:GAGGTTAGAC+GCAATACATT
GTGTCAGCCGCCGCGGTAATACGTAGGTGGCAAGCGTTGTCCGGATTTATTGGGCGTAAAGCGAGCGCAGGCGGTTTCTTAAGTCTGATGTGAAAGCCCCCGGCTCAACCGGGGAGGGTCATTGGAAACTGGGAGACTTGAGTGCAGAAGAGGAGAGTGGAATTCCATGTGTAGCGGTGAAATGCGTAGATATATGGAGGAACACCAGTGGCGAAGGCGGCTCTCTGGTCTGTAACTGACGCTGAGGCTCG
+
FFFFFFFFFFFFFFFFFFFFFFFFFFFFF:FFFFFFFFFFFFFFFFFFFFFFFFFF:FFFFFFFFFFFFFFFFFFFFFFFFFFFFFFFFFFFFFF:F:FFFFFFFFFFFFFF:,FFFF:FF,FF:FFFFFF:F,FFFFFFFFF:F,FF:FFF:FFFFFFFFFFFFFFFFFFFFFFFFFFFFFFFFFFFFF,F,FF:FFFFFFFFF::FFFFFFF:F:FFFFFFFF:FF:FFFFFFFFFFFFFFFFF:FFF,
@A00769:42:HV3CFDRXX:1:2101:14823:19429 1:N:0:GAGGTTAGAC+GCAATACATT
GTGCCAGCAGCCGCGGTAATACGTATGTTCCAAGCGTTATCCGGATTTATTGGGCGTAAAGCGAGCGCAGACGGTTATTTAAGTCTGACGTGAGAGCCCTCAGCTCAACTGAGGAATTGCTTTGGAAACTGGGAGACTTGAGTGCAGAAGAGGAGAGTGGAATTCCATGTGTAGCGGTGAAATGCGTAGATATATGGAGGAACACCAGTGGCGAAGGCGGCTCTCTGGTCTGTAACTGACGCTGAGGCTCG
+
F:F:FFFF,FFFFFFF:FF:FFFFFFFFFFFFFFFFFF,,FFF:FFFFFFFFFFFFFFFFF:FFFFFFFFFFF:,FF,F:FFFFFFFF,:::FFFFFF,:FF:::FF,:,F:FFF:::F:F:FFFFFFFF:F::F:FFFFFF,F:F:F:FFFFFFFFF:FF:,::FF::FFFF::F:FFFFFFFFF:FFFF,FFF,F,:FF,F::FFF,,F,F:F:,:FFFFFFFFFFFFF,FF,FF,FFFFF:F:,,FF,
@A00769:42:HV3CFDRXX:1:2101:27751:19523 1:N:0:GAGGTTAGAC+GCAATACATT
GTGCCAGCCGCCGCGGTAATACGTATGTTCCAAGCGTTATCCGGATTTATTGGGCGTAAAGCGAGCGCAGACGGTTATTTAAGTCTGAAGTGAAAGCCCTCAGCTCAACTGTGGAATTGCTTTGGAAACTGGATGACTTGAGTGCAGTAGAGGAAAGTGGAACTCCATGTGTAGCGGTGAAATGCGTAGATATATGGAAGAACACCAGTGGCGAAGGCGGCTGTCTGGACTGTAACTGACGATGAGGCTCG
+
FFF,FFF:FFFFFFFFFFFFFFFFFFFFF:FFFFFF:FF::FFFF,FFF,FFFFFFFFFFFF::FFFFFF::FFFFFFFFFFF,F,FFFFFFFFF,FFF::FFFFFFFF,:,FFFF:FFF:FF,F:,FFFF,FF,FFFFFFFF:F:F,FFFFFFF,,FFFFFFF:FF,FFFFFFFFFFFFFFFFFFFFFFFFF,FFFF:FFFFFFF,,FFFFFFFFFF:,,,,,FFFFFFFFFFFFFFF::,F,FF,FFFF
@A00769:42:HV3CFDRXX:1:2101:12228:19570 1:N:0:GAGGTTAGAC+GCAATACATT
GTGCCAGCCGCCGCGGTAATACGTAGGTGGCAAGCGTTGTCCGGATTTATTGGGCGTAAAGCGAGCGCAGGCGGTTTCTTAAGTCTGATGTGAAAGCCCCCGGCTCAACCGGGGAGGGTCATTGGAAACGGGGAGACTTGAGTGCAGAAGAGGAGAGTGGAATTCCATGTGTAGCGGTGAAATGCGTAGATATATGGAGGAACACCAGTGGCGAAGGCGGCTCTCTGGTCTGTAACTGACGCTGAGGCTCG
+
FFFFF,FFFFFFFFFFF:F,FFFFFFFFFFFFFFFFFFFFF:FFFF,FFFFFFFF:FFFFFFFFFFFFFFFFFFFFFFFFFFFF:FFFFFFFFFFF:FF:FFFFF:FFF:FFFFFFFFFFFFFFF:FFF:FFFFF:FFFFFFFFFFFF:FFFFFFFFFFFFFFFFFFFFF:FFFFFFF:FFFFFF:F::FF,FFF:F:FFF:,FFFFFFFFFFFFF,FFFFFFFFFFF:FF:F,,FF:,FFFF::,,F:F:
@A00769:42:HV3CFDRXX:1:2101:24650:19601 1:N:0:GAGGTTAGAC+GCAATACATT
GTGTCAGCCGCCGCGGTAATACGTAGGTGGCAAGCGTTGTCCGGATTTATTGGGCGTAAAGCGAGCGCAGGCGGTTTCTTAAGTCTGATGTGAAAGCCCCCGGCTCAACCGGGGAGGGTCATTGGAAACTGGGAGACTTGAGTGCAGAAGAGGAGAGTGGAATTCCATGTGTAGCGGTGAAATGCGTAGATATATGGAGGACCACCAGTGGCGAAGGCGGCTCTCTGGTCTGTAACTGACGCTGAGGCTCG
+
,F,FF:FFFFFFFFFFFFFFF:FFFFFFFFFF,FFF:FFF:FFFFFFFFF:FFFFFFFFFFF,FFFFFFFFFFFFFFFFFFFFFFFFFF:FFFFFFFF:FF::F:FFFFFFFF,FFFFFFFFFFFFF:FF:FFFFFFF:FFFFFFFFFFFFFFFFFF:FFFFFFFFFFF:FFFFFFFFFFFFFFFF:FFF:,F,FF,F:FF,FFFFFFFFFFFFFF,FF,FFFFFF,:FFFFF::FFFFF,FFFFFFFFF,
@A00769:42:HV3CFDRXX:1:2101:11803:19617 1:N:0:GAGGTTAGAC+GCAATACATT
GTGCCAGCAGCCGCGGTAATACGTAGGTGGCAAGCGTTGTCCGGATTTATTGGGCGTAAAGCGAGCGCAGGCGGTTTCTTAAGTCTGATGTGAAAGCCCCCGGCTCAACCGGGGAGGGTCATTGGAAACTGGGAGACTTGAGTGCAGAAGAGGAGAGTGGAATTCCATGTGTAGCGGTGAAATGCGTAGATATATGGAAGAACACCAGTGGCGAAGGCGGCTTTCTGGACTGTAACTGACGTTGAGGCTCG
+
FFFFFFFFFFFFFFFFFF::FF:FFFFFFF::FF:FFFF:F,FF:F,F:FFFFFFF:FFFF:FFFFFFFFFFFFFFFFFFFF:F::,FFFFFFFFFFFFFFFFFFFFFFFFFFFFFFFF:F:F:FFFF,:FFFFF:FF:FFFFFFF,FF:FFFF,FF:F,:FFFF,FF::FFFFF,,:FFFFFF,,FFFFFFFFF,FFFFFFFFF,F,,F,F:::FFFFFFFFFFF:,F,FFFFF,FFFF,F,,FF,FFF,
@A00769:42:HV3CFDRXX:1:2101:6036:19711 1:N:0:GAGGTTAGAC+GCAATACATT
GTGTCAGCAGCCGCGGTAATACGTATGTTCCAAGCGTTATCCGGATTTATTGGGCGTAAAGCGAGCGCAGACGGTTATTTAAGTCTGAAGTGAAAGCCCTCAGCTCAACTGAGGAATTGCTTTGGAAACTGGATGACTTGAGTGCAGTAGAGGAAAGTGGAACTCCATGTGTAGCGGTGAAATGCGTAGATAGATGGAAGAACACCAGTGGCGAAGGCGGCTTTCTGGACTGTAACTGACGATGAGGCTCG
+
FFFF:F::FFFFFFFFFFFFFFFF,FF:FFFFF:F,:FFF:F::FF,FFF:F,FFFFFFFFFFFFFFFFFF:F::FFF,F,FFFFFFFFFFFFFFFFFFFFFFFFF,FFFFFFF:FF:FFFFFFF:,FF,FFFFFFFFF:FFFFFFF:,FFF:FFFFFFFFFFFF:FF:,FFFFFFFFFF:FFFFF,FFFFF,FF:F:FF,FF:FFFFFFFFFFFF:FFFFFFFFF:FFFFFFF,FFFFF,,F:FF,FFF,
@A00769:42:HV3CFDRXX:1:2101:6958:19805 1:N:0:GAGGTTAGAC+GCAATACATT
GTGTCAGCAGCCGCGGTAATACGTATGTTCCAAGCGTTATCCGGATTTATTGGGCGTAAAGCGAGCGCAGACGGTTATTTAAGTCTGAAGTGAAAGCCCTCAGCTCAACTGAGGAATTGCTTTGGAAACTGGATGACTTGAGTGCAGTAGAGGAAAGTGGAACTCCATGTGTAGCGGTGAAATGAGTAGATATATGGAAGAACACCAGTGGCGAAGTCGGCTTTCTGGACTGTAACTGACGTAGATGCTCG
+
:,FF:F,F,,FF::F:,FF,FFFFF::FFFFFFFF:FF:FFFFFFF,FFFFF,F,:::FFFF,FF,::FF:,F:,FFFF:FF,F:F,FF,F:FFF:FFFFFFF,F,,FFF:F,:FF:,:FFF,:FFFFFFFFF:FF::FFF,,F,FF:FFFFFFFFF:FFFFFFFFFF,FF:F::F:F,FFFFF,FFF,FFFFFFF:FFF:FFFFFF:F,,F:FF,,::::FFFF,,,FF,,,FFFF,F::F,,:F:F::,
@A00769:42:HV3CFDRXX:1:2101:7319:19805 1:N:0:GAGGTTAGAC+GCAATACATT
GTGTCAGCCGCCGCGGTAATACGTATGTTCCAAGCGTTATCCGGATTTATTGGGCGTAAAGCGAGCGCAGACGGTTATTTAAGTCTGAAGTGAAAGCCCTCAGCTCAACTGAGGAATTGCTTTGGAAACTGGATGACTTGAGTGCAGTAGAGGAAAGTGGAACTCCATGTGTAGCGGTGAAATGCGTAGATATATGGAAGAACACCAGTGGCGAAGGCGGCCTTCTGGACTGTAACTGACGTTGAGGCTCG
+
FFFFF:FFFFFFFFFFFFFFFFFFFFFFFFFFF:FFFFFFFFFFFFFFFFFFFFFFFFFFFFFFFFFFFFF,FFF:FFFFFFFFFFF:FFFFFFFFFFFFFFFFFFFFFFFFFFFF:F:,F,FFFFFF,:FFF,F,FFFFFFFFFFFF:FFFFF,FFFFFFFFFFFFFFFF:F:FFFFFFF:F:F:F:FFF,FFFFF,F::FFFFFFF,F,FFFFFFFF:F,FFFFF:,:FFFF,FFFFFFFFFF:,,FF,
@A00769:42:HV3CFDRXX:1:2101:19217:19836 1:N:0:GAGGTTAGAC+GCAATACATT
GTGCCAGCCGCCGCGGTAATACGTATGTTCCAAGCGTTATCCGGATTTATTGGGCGTAAAGCGAGCGCAGACGGTTATTTAAGTCTGAAGTGAAAGCCCTCAGCTCAACTGAGGAATTGCTTTGGAAACTGGATGACTTGAGTGCGGTAGAGGAAAGTGGAACTCCATGTGTAGCGGTGACATGCGTAGATATATGGAGGAACACCAGTGGCGAAGGCGGCTCTCTGGGCTGTAACTGACGTGGAGGCGCG
+
FFFFFFFFFFFFFFFFFFFFFFFFFFFFF::,FFFFFFF:FFFF:F:FFF:FFFF:FF:FFFF:FF:F:FF,FFF,FFF::F:FF,FFFFF:F,FFFFFFF:F::FF:,FFFFF,,F:F,::FFFF,,,:FF:FFF,::FFFFF:,,,,:FFFF,,FFF,F,::FFFFF:FF,FFFF,FF,,:FFF:,FF:,:FFFF,FF,:FFF,,F:FF,FF,:FFFFF:FF:FFF,,FF,F,,::,,FF,:::F:,::
@A00769:42:HV3CFDRXX:1:2101:13883:19867 1:N:0:GAGGTTAGAC+GCAATACATT
GTGTCAGCAGCCGCGGTAATACGTATGTTCCAAGCGTTATCCGGATTTATTGGGCGTAAAGCGAGCGCAGACGGTTATTTAAGTCTGAAGTGAAAGCCCTCAGCTCAACTGAGGAATTGCTTTGGAAACTGGATGACTTGAGTGCAGTAGAGGAAAGTGGAACTCCATGTGTAGCGGTGAAATGCGTAGATATATGGAGGAACACCAGTGGCGAAGGCGGCTCTCTGGTCTGTAACTGACGCTGAGGCTCG
+
FFF,:FFFFFFFFFFFFFFFFFFFF:FFFFFFF:FFFF:FFFFFF,FF:,FFFFFFFFFFFFFFFFFFFFFFFF:FFFFFFFFFFFF,FFFF,FFFFFFFFFFFFFFFFFFFFFFFFFFF,F:FFF,F,FFF:FF::,F::FFFFFFF,FFFFFFFFFFFFFFFFFFFF:FFFFFFFFF,FFFFFFFFFFFFF:FF,FFFF,FFFF::FFFF:FF:FFF:FFFFFFFFF:FFFFFFF,FF,FF,FFFFFFF
@A00769:42:HV3CFDRXX:1:2101:1371:19899 1:N:0:GAGGTTAGAC+GCAATACATT
GTGTCAGCCGCCGCGGTAATACGTATGTTCCAAGCGTTATCCGGATTTATTGGGCGTAAAGCGAGCGCAGACGGTTATTTAAGTCTGAAGTGAAAGCCCTCAGCTCAACTGAGGAATTGCTTTGGAAACTGGATGACTTGAGTGCAGTAGAGGAAAGTGGAACTCCATGTGTAGCGGTGAAATGCGTAGATATATGGAAGAACTCCAGTGGCGAAGGCGGCTTTCTGGACTGTAACTGACGTTGAGGCTCG
+
FFFFF:F:FFFFFFFFFFFFFFFFFFFFFFFFFFFFFFFFFFFFFFFFFFFFFFFFFFFFFFFFFFFFFFFFFFFFFFFFFFFF:FFFFFFFFFFFFFFFFFF,FFFF:FFFFFFFFFF,FFFFFFFF:FFFFFFFFFFF:FFFFFFFFFFF:FFFFFFFFF:FFFFFFFFFFFFFF:FFF:FFFFFFFFF,FFFFFFF::,F,F,FFFFFFF:,FFF:F,FFFFFF:F,FFF:F:FFF,FFF,FF,FFF,
@A00769:42:HV3CFDRXX:1:2101:28546:19961 1:N:0:GAGGTTAGAC+GCAATACATT
GTGCCAGCAGCCGCGGTAATACGTAGGTGGCAAGCGTTGTCCGGATTTATTGGGCGTAAAGCGAGCGCAGGCGGTTTCTTAAGTCTGATGTGAAAGCCCCCGGCTCGACCGGGGAGGGTCATTGGAAACTGGGAGACTTGAGTGCAGAAGAGGAGAGTGGAATTCCATGTGTAGCGGTGAAATGCGTAGATATATGGAGGAACACCAGTGGCGAAGGCGACTCTCTGGTCTGTAACTGACGCTGAGGCTCG
+
FFFFFFFFFFFFFFFFFFFFFFFFFFFFFFFFFFFF::FFF:FFFF:FF,FFFFFFFFFFFFFFFFFFFFFFFFFFFFFFFFFFF:FFFFFFFF,FFFFFFFFF:FFF:FFFFFFFFF:F::FFFFFFFFFFFFFFFF,FFFFFFFFF,F:FFF:FFFFF:FFFFF,FFFFFFFFFFFFFFFFFFF:FFF:F,F:FFFFFFF:FFFFFFFFFFFFFFFFF:FFFF:FF,FFFFFFFFFFF,FFFFFFFFFF
@A00769:42:HV3CFDRXX:1:2101:1425:20055 1:N:0:GAGGTTAGAC+GCAATACATT
GTGCCAGCAGCCGCGGTAATACGTAGGTGGCAAGCGTTGTCCGGATTTATTGGGCGTAAAGCGAGCGCAGGCGGTTTCTTAAGTCTGATGTGAAAGCCCCCGGCTCAACCGGGGAGGGTCATTGGAAACTGGGAGACTTGAGTGCAGAAGAGGAGAGTGGAATTCCATGTGTAGCGGTGAAATGCGTAGATATATGGAGGAACACCAGTGGCGAAGGCGGCTCTCTGGTCTGTAACTGACGCTGAGGCTCG
+
FFFFF,FFFFFFFFFFFFFFF:FFFFFFFFFFFFFFFFFFFFFFFFFFF:FFFFFFFFF:FFFFFFFFFFFFFFFFFFFFFFFFFFFFFFFF,FFFFFF:FFFFFFFFF,FFFFFFFFF,FFFFF,FFFFFF:FFFFFFFFFFFFFFFFFFFF::FFFFFF,FFF,FFFFFFFF:FFFFFF,FFF,F:FFF,FFFF::FF:FFFFFFFFFFF:FFF,F,FFFFF,F,FFFFFFF:FFF,F,FFF:F,FFF,
@A00769:42:HV3CFDRXX:1:2101:1606:20055 1:N:0:GAGGTTAGAC+GCAATACATT
GTGTCAGCCGCCGCGGTAATACGTATGTTCCAAGCGTTATCCGGATTTATTGGGCGTAAAGCGAGCGCAGACGGTTATTTAAGTCTGAAGTGAAAGCCCTCAGCTCAACTGAGGAATTGCTTTGGAAACTGGATGACTTGAGTGCAGTAGAGGAAAGTGGAACTCCATGTGTAGCGGTGAAATGCGTAGATATATGGAAGAACACCAGTGGCGAAGGCGGCTTTCTGGACTGTAACTGACGTTGAGGCTCG
+
FFFFFFF:FFFFFFFFFFFF:FFFFFFFFFFFFFFFFFFFF:FFFFFFF:FFFFFFFFFFFFFFFFFFFFF:FF,FFFFFFFFF,FFFFF:FFF,FFF,FF,FFFFFF:FF:FFFF:FF,FFFFF,FF:FFFFFF:FFFFFFFF:FFFFFFFFFFFFFFF::FF::FFFFFFFF:FFFF,F,FF:FF:FFFF:FFFFF:FFF:,,FFFFFF:FF::F,F::F:F,FFFF:F:F,F:FF:::FFF:FF:FF,
@A00769:42:HV3CFDRXX:1:2101:4896:20118 1:N:0:GAGGTTAGAC+GCAATACATT
GTGTCAGCAGCCGCGGTAATACGTAGGTGGCAAGCGTTGTCCGGATTTATTGGGCGTAAAGCGAGCGCAGGCGGTTTCTTAAGTCTGATGTGAAAGCCCCCGGCTCAACCGGGGAGGGTCGTTGGAAACTGGGAGACTTGAGTGCAGAAGAGGAGAGTGGAATTCCATGTGTAGCGGTGAAATGCGTAGATATATGGAGGAACACCAGTGGCGAAGGCGGCTCTCTGGTCTGTAACTGACGCTGAGGCTCG
+
FFFFFFFFFFFFFFFFFFFFFFFFFFFFFFFFFF:FFFFFFFFFFFFFFFFFFFFFFFFFFFFFFFFFFFFFFFFFFFFFFFFF::FFFFFFFF:FFFFFFFFFFFFFFFFFFF:FFFFFF:FFFFFF:FFFFFFFFFFFFFFFFFFF:FFFFFF,FFFFFFFFFFFFFFFFFFFFFFFF,,FF:F,FFF,:FFFFFFFFFFFFFFFFFFFF:FFFFFFFFFFFF:FFF:FFFFFFFFFFFFFFFFFFFFF
@A00769:42:HV3CFDRXX:1:2101:14443:20118 1:N:0:GAGGTTAGAC+GCAATACATT
GTGTCAGCAGCCGCGGTAATACGTAGGTGGCAAGCGTTGTCCGGATTTATTGGGCGTAAAGCGAGCGCAGGCGGTTTCTTAAGTCTGATGTGAAAGCCCCCGGCTCAACCGGGGAGGGTCATTGGAAACTGGGAGACTTGAGTGCAGAAGAGGAGAGTGGAATTCCATGTGTAGCGGTGAAATGCGTAGATATATGGAGGAACACCAGTGGCGAAGGCGGCTCTCTGGTCTGTAACTGACGCTGAGGCTCG
+
FFFFFFFFFFFFFFFFFFFFFFFFFFFFFFFFFFFFF:FFFFFFF,FFFF:FFFFFFFFFFFFFFFFFFFFFFFFFFFFFFFFFFFFFFFFFFFFFFFFFFFFF:FFFFFFFFFFFFFFFFFFFFFF:F:FF:FFF:FFFF:FF:FFF:FFFFFFFFFFFFFFFFFFF:FFFF:FFFFFFFFFF:FFFFF:FF:FF::FFFFFFFFFF:FF:FFFFFFF,FFFF:F:FFF:,F,FF:,FF:FF,F:F:FF,
@A00769:42:HV3CFDRXX:1:2101:25346:20181 1:N:0:GAGGTTAGAC+GCAATACATT
GTGTCAGCAGCCGCGGTAATACGTAGGTGGCAAGCGTTGTCCGGATTTATTGGGCGTAAAGCGAGCGCAGGCGGTTTCTTAAGTCTGATGTGAAAGCCCCCGGCTCAACCGGGGAGGGTCATTGGAAACTGGGAGACTTGAGTGCAGAAGAGGAGAGTGGAATTCCATGTGTAGCGGTGAAATGCGTAGATATATGGAGGAACACCAGTGGCGAAGGCGACTCTCTGGTCTGTAACTGACGCTGAGGCTCG
+
FFFFFFFFFFFFFFFFFFFF:FFFFFFFFFFFFFFFFFFF:FFFFFFFFFFFFFFFFFFFFFFFFFFFFFFFFFFFFFFFFFFFFFFFFFFFFFFFFFFFFFFFFFFFFFFFFFFFFF:FF:FFFFFFFFFFFFF:F:FFFF:FFFFF,F,FFFF,FFFFFFFFFFFFFFFF:FFFFFFFFFFFFF,FFFFF:FFFFFFFFFFFFFFFFFFFFFFFFFFFFFF::,FFFFF:FFFFFFFFFFFFFF::,,,
@A00769:42:HV3CFDRXX:1:2101:17128:20196 1:N:0:GAGGTTAGAC+GCAATACATT
GTGTCAGCCGCCGCGGTAATACGTATGTTCCAAGCGTTATCCGGATTTATTGGGCGTAAAGCGAGCGCAGACGGTTATTTAAGTCTGAAGTGAAAGCCCTCAGCTCAACTGAGGAATTGCTTTTGAAACTGGATGACTTGAGTGCAGTAGAGGAAAGTGGAACTCCATGTGTAGCGGTGAAATGCGTAGATATATGGAAGAACACAAGTGGCGAAGGCGGCTTACTGGACTCTAACTGACGTTGAGGCTCG
+
FFF:,:F::FFFF:FFF:FFFF:FFFFFFFFFF:FF,FFFFFFFFFFFFFFFFF::FFFF,,FFF:,FF:FFF,::F:,FFFF:FFFFF:FFFFFFF,F:FF:FF,FFFF:FF:FFF,,:FFF,FFFFFF:,FF,FFF,FFFFF,FFFF:F,FF,F:F:,FFF,FFFFF:FFF,F::F:FFFFF:FFFFFF:::F,,:F,FF,FF:F,F,F,FFFF:FF,F:F,F:FFFFF,F,:,:,F,:,F,F,,,F,,
@A00769:42:HV3CFDRXX:1:2101:8034:20259 1:N:0:GAGGTTAGAC+GCAATACATT
GTGTCAGCCGCCGCGGTAATACGTATATTCCAAGCGTTATCCGGATTTATTGGGCGTAAAGCGAGCGCAGACGGTTATTTAAGTCTGAAGTGAAAGCCCTCAGCTCAACTGAGGAATTGCTTTGGAAACTGGATGACTTGAGTGCAGTATAGGAAAGTGGAACTCCATGTGTAGCGGTGAAATGAGTATATATATGGAAGAACACCAGTGGCGAAGGCGGCTTTCTGGAATGTAACTGACGATGAGGCTCG
+
F,::FF,:F:F:FF,F,FFFFF:F,,FFFFFFF,,F,FF,FFFF:F,::FFFFF,F,FFFF:,F,,,F,:F,,F:FF:FFFFFF,::,FF,:FFF:,:FFFFF::,:F,FF:,FF:FF,,FFFF:FFF::F,FF,F,,F:FF,:FFF,F,F,FFFFF:::FFFF::FF,FFFFFF:,FF,FF,F:FFF,F,F,,F,,:FFFFF:F,FF,::,,,FF:F:FFFFFFF,,,,F,FFFF::,,,,FFFF,FFF,
@A00769:42:HV3CFDRXX:1:2101:30255:20259 1:N:0:GAGGTTAGAC+GCAATACATT
GTGCCAGCAGCCGCGGTAATACGTATGTTCCAAGCGTTATCCGGATTTATTGGGCGTAAAGCGAGAGCAGACGGTTATTTAAGTCTGAAGTGAAAGCCCTCAGCTCAACTGAGGAATTGCGTTGGAAACTGGATGACTTGAGTGCAGTAGAGGAAAGTGGAACTCCATGTGTAGCGGTGAAATGCGTAGATATATGGAAGAACACCAGTGGCGAAGGCGGCTTTCTGGACTGTAACTCACGTTGAGGCTCG
+
:FFF:FFFF:FF,FFFFFFFFFFFF,:F:FFFFFF:FF:F,::FF,FFF,FF:FFFFFFFFFFF:,FFFFFFF:FFFFF:FF:F,FFFFFFFFFF,FFFF:FF,,FFFF,FFF:FF:FFF,FFF,FFFFF:FFFFF:FF,FFF:FFFFFFFF,FFFFFFFFFF:FFFF,FFFFF,FFFFFFF,FF,:F:FFFFF:FFF:,:F:FFFFFF,:F:FF,F:F:FF,F:F,FFF:,,FFFF,FF,F:,,F,FFF,
@A00769:42:HV3CFDRXX:1:2101:8052:20322 1:N:0:GAGGTTAGAC+GCAATACATT
GTGTCAGCCGCCGCGGTAATACGTATATTCCAAGCGTTATCCGGATTTATTGGGCGTAAAGCGAGCGCAGACGGTTATTTAAGTCTGAAGTGAAAGCCCTCAGCTCAACTGAGGAATTGCTTTGGAAACTGGATGACTTGAGTGCAGTAGAGGAAAGTGGAACTCCATGTGTAGCGGTGAAATGCGTAGATATATGGAAGAACACCAGTGGCGAAGGCGGCTTTCTGGACTGTAACTGACGTTGAGGCTCG
+
FF:F:FFFFFFFFFFFFFFFFFFFFFFFF:FFFFFF:FFF,FFFFF,FFFFFFFFFFFFFFFFFFFFFFFFFFFFFFFFFFFFFFFFFFFFFFFFFFFFFFFFFFFFFFFFFFFF,FFF:F:FFF:FF:FFFFFFFF,FFFFFFF:FF,FFFFFF:FFFFFF:FFFFFFFFF:FFFFFFFFFFFFF:,FFFFFFFFFFFFF,F:FFFFFF,FFFFF:FFFFFFFF:FFF,FFFFFFFFFFFFF,FF,FFF,
@A00769:42:HV3CFDRXX:1:2101:8061:20337 1:N:0:GAGGTTAGAC+GCAATACATT
GTGTCAGCCGCCGCGGTAATACGTATATTCCAAGCGTTATCCGGATTTATTGGGCGTAAAGCGAGCGCAGACGGTTATTTAAGTCTGAAGTGAAAGCCCTCAGCTCAACTGAGGAATTGCTGTGGAAACTGGATGACTTGAGTGCAGTAGAGGAAAGTGGAACTCCATGTGTAGCGGTGAAATGCGGAGATATATGGAAGAACTCCAGTGGCGAAGGCGGCTTTCTGGACTGTAACTGTCGTTGAGGCTCG
+
FFFF,:::,F:FFFFFFFFF::FFFFF,F:FFF:FFFF:FFFFF:FFFFFFFFFF:FFFF:FFFFFFFF:F,FFF,F:FFFFFF:::FFFFFFF:FF::FF:FFFFF,FFFFF:F,FFF,F:FFFFFF:FFFFFF,:FFFFFFFF,:F,FFFFFFFFFFF,F:F:F,FFFFFFFFFF,FF:,:FFF,,F::FFFF:F:FFF,F,F:,F:F::F:FFFFFFFFFFFFFFF,FFF:FFFF,F:FFFFFFFFFF
@A00769:42:HV3CFDRXX:1:2101:11514:20431 1:N:0:GAGGTTAGAC+GCAATACATT
GTGCCAGCAGCCGCGGTAATACGTAGGTGGCAAGCGTTGTCCGGATTTATTGGGCGTAAAGCGAGCGCAGGCGGTTTCTTAAGTCTGATGTGAAAGCCCCCGGCTCAACCGGGGAGGGTCATTGGAAACTGGGAGACTTGAGTGCAGAAGAGGAGAGTGGAATTCCATGTGTAGCGGTGAAATGCGTAGATATATGGAGGAACACGAGTGGCGAAGGCGGCTCTCTGGTCTGTAACTGACGCTGAGGCTCG
+
F:F:FFFFFFFFFFFFFFF:FFFF,FFFFF::FF:FFFFFFFFFF:,,FFFFFFFFFFFF:FFFF,FFFFF:FFF,FFFFFFFFFFFFFFFF::FF:FFFFFFF:FFF,FF:FFFFF,F::F:FFFFF:FFFFFFFF:,FFFF:::F,:FFFFFF:FF:FFF,FFFFFFFFF:FFFFFFF:FFFFF:FF::F,FFFFFFFFFF:F,FFFFFFF::FFFFFFFFFFFF:F,FFFF,,F:,FFF,FFF:F,:,
@A00769:42:HV3CFDRXX:1:2101:15501:20447 1:N:0:GAGGTTAGAC+GCAATACATT
GTGTCAGCAGCCGCGGTAATACGTAGGTGGCAAGCGTTGTCCGGATTTATTGGGCGTAAAGCGAGCGCAGGCGGTTTCTTAAGTCTGATGTGAAAGCCCCCGGCTCAACCGGGGAGGGTCATTGGAAACTGGGAGACTTGAGTGCAGAAGAGGAGAGTGGAGTTCGATGTGTAGCGGTGATATGCGTGGGTCTATGGGGGTGCACCAGGGGCGTAGGCGGCTGGCTGGTGTGTGACTGTCGCTGGGGCTCG
+
F,FFFFFFFFFFFFFFFFFFF:FFFFFFFFFF::FFFFFFFFFFF:FFFFFFFFFFFF:FFFFFFFFF:FF:FFFFFFFFFFFFFFFF:F:F:FFFFFFFFFF:F::FF:FFFF:F:FFF:FFF:,:F,,:FF,FF,:FF,FFF:,FFFFFFFFFFFFFF:,F,,,FFF,F,:F,FF,F,,,:FFFF,:,,,:,,FF,FF,:,,,,,:,F::::,FF:FFFF,:,,FF:,FF,,,:,F,FFF:F,FF,F,F
@A00769:42:HV3CFDRXX:1:2101:12084:20509 1:N:0:GAGGTTAGAC+GCAATACATT
GTGTCAGCCGCCGCGGTAATACGTATGTTCCAAGCGTTATCCGGATTTATTGGGCGTAAAGCGAGCGCAGACGGTTATTTAAGTCTGAAGTGAAAGCCCTCAGCTCAACTGAGGAATTGCTTTGGAAACTGGATGACTTGAGTGCAGTAGAGGAAAGTGGAACTCCATGTGTAGCGGTGAAATGCGTAGATATATGGAAGAACACCAGTGGCGAAGGCGGCTTTCTGGACTGTAACTGACGCTGAGGCTCG
+
FFFFFFFFFFFFFFFFFFFFFFFFFFFFFFFFFFFFFF:FFFFFF:,FFFFFFFFFFFFFFFFFFFFFFFFFFFFFFFFFFFFFFFFFFFFFFFFFFFFFFFFFFFFFFFFFFFFFFFFFFFFFFFFFFFFFFFFFFFFFFFFFF,FF:FFF:FFFFFFFFFFFFFFF,FFF:FFFFFFF,FFFFFFFFFFFFFFFFFFFFFFFFFF:FFFFFF,FFFFFFFFFFFFFFFFFFF:FFFFF:FFFFF,F:F,
@A00769:42:HV3CFDRXX:1:2101:5249:20603 1:N:0:GAGGTTAGAC+GCAATACATT
GTGTCAGCAGCCGCGGTAATACGTATGTTCCAAGCGTTATCCGGATTTATTGGGCGTAAAGCGAGCGCAGACGGTTATTTAAGTCTGAAGTGAAAGCCCTCAGCTCAACTGAGGAATTGCTTTGGAAACTGGATGACTTGAGTGCAGTAGAGGAAAGTGGAACTCCATGTGTAGCGGTGAAATGCGTAGATATATGGAAGAACACCAGTGGCGAAGGCGGCTTTCTGGACTGTAACTGACGTTGAGGCTCG
+
FFFFFFFFFFFFFFFF:FFFF:FF:FFFFFFFFFFF:FFFF:FFFF,F:FFFFFFFFFFFFFFFF::FFFFF:FFFFF::FFFFFF,FFFFFFFF:FFFFFFF::FFFFFFFFFFFFFFF,FFFFFFF:FFF:FFFF,:FF:FFFFF:FFFFFFFFFFFFFFFFFFFF:FFFFFFFFFFFFFFFFFFF,:FFFFF,FFFFF:FFFFFFFFFF:F,:FFFFFFFF:F,FFFFFFFFFFFFF,F,:FF,F:F,
@A00769:42:HV3CFDRXX:1:2101:31448:20666 1:N:0:GAGGTTAGAC+GCAATACATT
GTGACAGCAGCCGCGGTAATACGTATGTTCCAAGCGTTATCCGGATTTATTGGGCGTAAAGCGAGCGCAGACGGTTATTTAAGTCTGAAGTGAAAGCCCACAGCTCAACTGAGGAAATGCTTTGGAAACTGGATGACTTGAGTGCAGGAGAGGACAGTGGAACTCCAGGTGTAGCGGTGAAATGCGTAGATATGAGGAAGAACACCAGTGGCGAAGGCGGCTTACTGGACTGTAACTGACGTTGAGGCTCG
+
F:F,FFFFFFFFFFFFFFFFFFFFFFF,FFFFFFFFFFF::FFFF::,F,FFFFFFFFFFF:F:FFFFFF:FFFF,FFFFFFF,F,FFFFFFF:F:FFF,:,FFFFF,F:,,F:,F,FFFF,F,F,:FFFFFFF,,FF,FFFF,F,F,FFFFFF,,,:FFF:FFF:,,F:FFFFF,FFFFF:F:FFFFFFF,F,,FF:,F:FFFFF,:FFF:FFFFF,:F,,,,:FFF:FFF,F,FFFFFF,FFF:F,:FF
@A00769:42:HV3CFDRXX:1:2101:15257:20682 1:N:0:GAGGTTAGAC+GCAATACATT
GTGCCAGCAGCCGCGGTAATACGTATGTTCCAAGCGTTATCCGGATTTATTGGGCGTAAAGCGAGCGCAGACGGTTTCTTAAGTCTGATGTGAAAGCCCCCGGCTCAACCGGGGAGGGTCATTGGAAACTGGGAGACTTGAGTGCAGAAGAGGAGAGTGGAATTCCATGTGTAGCGGTGAAATGCGTAGATATATGGAGGAACACCAGTGGCGAAGGCGGCTCTCTGGTCTGTAACTGACGCTGAGGCTCG
+
FFF:FFFFFFFFFFFFFF:FFF:FFFFFFFF:FFFFFFFFFFFFF:,,FFFFFFFFFFFFFFFFFFFFFF,FFFFFFFFFFFFFFFF:FFFFFFFFFFFFF:FFF:FFFFFFFFFFFFFFFFFFFFFFFFFFFFFFFFFFFFFFF:F:FFFF:FF:FFF,FFFF:FFF:FFFFF,FF:FFFFFFFF:F:,FFFFF::F,FFFFFF,FFFF,FFFFFFF:FFFFFFFF,::FFF:FFFFFF,FFFFF,FFF,
@A00769:42:HV3CFDRXX:1:2101:10565:20697 1:N:0:GAGGTTAGAC+GCAATACATT
GTGCCAGCAGCCGCGGTAATACGTAGGTGGCAAGCGTTGTCCGGATTTATTGGGCGTAAAGCGAGCGCAGGCGGTTTCTTAAGTCTGATGTGAAAGCCCCCGGCTCAACCGGGGAGGGTCATTGGAAACTGGGAGACTTGAGTGCAGAAGAGGAGAGTGGAATTCCATGTGTAGCGGTGAAATGCGTAGATATATGGAGGAACACCAGTGGCGAAGGCGGCTCTCTGGTCTGTAACTGACGCTGAGGCTCG
+
FFFFFFFFFFFFFFFFFFFFFFFFFFFFFFFFFFFFFFFFFFFFFFF,FFFFFFFFFFFFFFFFFFFFFFFFFFFFFFFFF:FFF,FFFFFF:F,FFFFFFFFFFFF,FFFFFF:FFFFFF,FFFFF::FFFFFFFFFFFFFFFFF:FFFFFFFFFF:FFFFFFFFFFFFFFFFFF::FFF:FFFFFFFF:,FFFFFFFFFFFFFFF,,FFFFFFFFFFFFFF:FFF:FFF:FFFFFF:FFFFFFF:FFF,
@A00769:42:HV3CFDRXX:1:2101:14516:20713 1:N:0:GAGGTTAGAC+GCAATACATT
GTGCCAGCAGCCGCGGTAATACGTATGTTCCAAGCGTTATCCGGATTTATTGGGCGTAAAGCGAGCGCAGACGGTTATTTAAGTCTGAAGTGAAAGCCCCCGGCTCAACCGGGGAGGGTCATTGGAAACTGGGAGACTTGAGTGCAGAAGAGGAGAGTGGAATTCCATGTGTAGCGGTGAAATGCGTAGATATATGGAGGAACACCAGTGGCGAAGGCGACTCTCTGGTCTGTAACTGACGCTGAGGCTCG
+
FFFFFFFFFFFFFFFFFFFFFFFFFFFFF,FFFFFFFF,FFFFFFFFFFF:FFFFFFFFFFFFFFFFFF::FFF:,:,:FFFFFFFFF,FFFF:F:FFFFFFFFFFFFFFFFFFFFFFFFF:FFFFF::FFFFFFFFFFFFFF:FFF,FFFFFFFFFFFFF,FFFF:FFFFF:FFFFFFFFFFFFFFFFF,:FFFFFFFFFFFFFFFF::F::FFFFFFFFFFFFFFF,FF,F:FFF,,:FFF,FFFFFF:
@A00769:42:HV3CFDRXX:1:2101:27281:20713 1:N:0:GAGGTTAGAC+GCAATACATT
GTGTCAGCCGCCGCGGTAATACGTAGGTGGCAAGCGTTGTCCGGATGTATTGGGCGTAAAGCGAGCGCAGGCGGTTTCTTAAGTCTGATGTGAAAGCCCCCGGCTCAACCGGGGAGGGTCATTGGAAACTGGGAGACTTGAGTGCAGAAGAGGAGAGTGGAATTCCGTGTGTAGCGGTGAAATGCGTAGATATATGGGGGAACACCAGTGGCGAAGGCGGCTCTCTGGTCTGTAACTGACGCTGAGGCTCG
+
F,FFF:FF,:FFFFFFFFFFFFF:FFFFFF:FFFFF,,:F:,FFFF,FFF::FFF:FFFFFFFFFFF::FFFFFFFFFF:FF:F,FFFF,,FF:FFFF:F:FF,FFF:FFFFFFFFFFF,F:FFFFFFFFFF,,FFF:F:FFFF:FFFF,FFFFFFF,FFF::FF:,:FFFFFF:FFFFF:F::FF:FFFFFFFFFF,FFF:F:F,FFF:FFFFFFFF,,:FFFFFFF,FFFFFF:FFFFFFF::::FF:F
@A00769:42:HV3CFDRXX:1:2101:27109:20791 1:N:0:GAGGTTAGAC+GCAATACATT
GTGTCAGCCGCCGCGGTAATACGTAGGTGGCAAGCGTTGTCCGGATTTATTGGGCGTAAAGCGAGCGCAGGCGGTTTCTTAAGTCTGATGTGAAAGCCCCCGGCTCAACCGGGGAGGGTCATTGGAAACTGGGAGACTTGAGTGCAGAAGAGGAGAGTGGAATTCCATGTGTAGCGGTGAAATGCGTAGATATATGGAGGAACACCAGTGGCGAAGGCGGCTCTCTGGTCTGTAACTGACGCTGAGGCTCG
+
F:FFFFFFFFFFFFFFFFFFFFFFFFFFFFFFFFFFFFFFFFFFFF,FFFFFFFFFFFFFFFFFFFFFFFFFFFFFFFFFFFF:FFFF:FFFFFFFFFFFFFFFFFF,FFFFFFFF:F:FF:FFFF,,FFFFFFFF:FFFFFFFF:FFFFFFFFFFFFFFF:FFF:FFFFF:,:FFFFFF::FFFF::FF:F,:FFFFFFFF:FFFFFFFFFFFFFFFFFFFFFFFFFFFFFFFFFFFFF,FFFFF,FFF,
@A00769:42:HV3CFDRXX:1:2101:22019:20807 1:N:0:GAGGTTAGAC+GCAATACATG
GTGTCAGCCGCCGCGGTAATACGTAGGTGGCAAGCGTTGTCCGGATTTATTGGGCGTAAAGCGAGCGCAGGCGGTTTCTTAAGTCTGATGTGAAAGCCCCCGGCTCAACCGAGGAATTGCTTTGGAAACTGGATGACTTGAGTGCAGTAGAGGAAAGTGGAGCTCCATGTGTAGCGGTGAAATGCGTAGATATATGGAAGAACACCAGTGGCGAAGGCGGCTTTCTGGACTGTAACTGACGTTGAGGCTCG
+
F:FFF::FFFFFFFFFFFFFFFFFFFFFFFFF:FFFFFFFF:FFFFF:FFFFFFFFFFFFFFFFFFFFFFFFF:FFFFFFF:FFF:FF:FFF:FFFFF:F:FFFFFF,FF:FF::FF:F:F:FFFFF,FFFF:FFF,F,FF:FFFFFFFFFFFFFF:,F,FFFFFFFFFF::FFF:FFFFF,FFFF:FF:F,FFF,F,F,:F:FF:::F,FFFF::FFFFFFFFFFFFFFFFFFFFF,F:FFF,:FF:FF,
@A00769:42:HV3CFDRXX:1:2101:10493:20854 1:N:0:GAGGTTAGAC+GCAATACATT
GTGTCAGCCGCCGCGGTAATACGTATGTTCCAAGCGTTATCCGGATTTATTGGGCGTAAAGCGAGCGCAGACGGTTATTTAAGTCTGAAGTGAAGGCCCTCAGCTCAACTGAGGAATTGCTTTGGAAACTGGATGACTTGAGTGCAGTAGAGGAAAGTGGAACTCCATGTGTAGCGGTGAAATGCGTAGATATATGGAAGAACACCAGTGGCGAAGGCGGCTTTCTGGACTGTAACTGACGTTGAGGCTCG
+
FFFFFFFFFFFFFFFFFFFFFF:FFFFFFFFFFFFFFFFFF:FFFFFFFFFFFFFFFFFFFFFFFFF:FF:FFFFFFFFFFFFFFFFFFFFF,F:FF:FFFFFFFFF:FFFFFF,FFFF:F:FFFFFFF:FFFF:FFFFFFFFFFFFFFFFFFFFFFFFFFFFFFFFFFF:FF:FFFFFFFFFFFFFFFFFFFFFFFF::FF:FFFFFFF:FFFFFFFFFFFFFFFFFFFF,FFFFF,FFFF:,FFFFFF:
@A00769:42:HV3CFDRXX:1:2101:11496:20870 1:N:0:GAGGTTAGAC+GCAATACATT
GTGCCAGCAGCCGCGGTAATACGTAGGTGGCAAGCGTTGTCCGGATTTATTGGGCGTAAAGCGAGCGCAGGCGGTTTCTTAAGTCTGTTGTGAAAGCCCCCGGCTCAACCGGGGAGGGTCATTGGAAACTGGGAGACTTGAGTGCAGAAGAGGAGAGTGGAATTCCATGTGTAGCGGTGAAATGCGTAGATATATGGAGGAACACCAGTGGCGAAGGCGGCTCTCTGGTCTGTAACTGACGCTGAGGCTCG
+
FFFFFFFFFFFFFFFFFFFFFFFFFFFFFFFFFFFFFFFFFFFFFFFFF:FFFFFFFFFFFFFFFFFFFFFFFFFFFFFFFFFFFFF,FFF:FFFFFFFFFFFFFF,FFFFFFFFFFFFFFFFFFFFFFFFFFFFFFFFFFFFFFFFFFFFFFFFFFFFFFFFFFFFFFFFFFFFFFFFFFFF:FFFFFFFF,FFF,FFFFFFFFFFFFF:FFFFFFF::FFFFFFFFFFFFFFFFFFFF,:FFF:,FFF,
@A00769:42:HV3CFDRXX:1:2101:13747:20979 1:N:0:GAGGTTAGAC+GCAATACATT
GTGTCAGCCGCCGCGGTAATACGTAGGTGGCAAGCGTTGTCCGGATTTATTGGGCGTAAAGCGAGCGCAGGGGGTTTCTTAAGTCTGATGTGAAAGCCCCCGGCTCAACCGGGGAGGGTCATTGGAAACTGGGAGACTTGAGTGCAGAAGAGGAGAGTGGAATTCCATGTGTAGCGGTGAAATGCGTAGATATATGGAGGAACACCAGTGGCGAAGGCGACTCTCTGGTCTGTAGCTGACGCTGAGGCTCG
+
FFFFF:FFFFFFFFFFFFFFFFFFFFFFFFFFFFFFFFFFFFFFFFFFFFFFFFFFFFFFFFFFFFFFFFF:FFFFFFFFFFFFFFFF:FFFF,:FFFFFFFFFFFFFFFFFFFFF:FFFF,F:F:FF,FF:FFFFFFFFFFFFFFFFFFFFFF::F,F:FFFFF:F,F,FFFF:F:FFFF,FF,FF,FF,,F:FFF,FFFF:FFF:F:FF:F,FF:FFF,FFF:FFFF:FF,F,FFF,FF,FFFFFFFF,
@A00769:42:HV3CFDRXX:1:2101:24885:20979 1:N:0:GAGGTTAGAC+GCAATACATT
GTGCCAGCCGCCGCGGTAATACGTAGGTGGCAAGCGTTGTCCGGATTTATTGGGCGTAAAGCGAGCGCAGACGGTTATTTAAGTCTGAAGTGAAAGCCCTCAGCTCAACTGAGGAATTGCTTTGGAAACTGGATGACTTGAGTGCAGTAGAGGAAAGTGGAACTCCATGTGTAGCGGTGAAATGCGTAGATATATGGAGGAACACCAGTGGCGAAGGCGGCTCTCTGGTCTGTAACTGACGCTGAGGCTCG
+
FFFFFFFFFFFFF:FFFF:FFFFFFFFFFF:FFFFFFF::F:FFFF:FFFFFFFFFFFFFFFFFFFFFFFFFFFFFFFFFFFFFFFFFFFFFFFF:FFFFF:FFFFFFFFFFFFFFFFFFFFFFFFFFFFFFFFFF:FFFFFFFF::FF:FFFFFFFFF:FFFFFFFFFFFFFFFFFFFFF:FFFF,FFFFFFFFFFFFF:FFFFFFF:FFFFFFFFFFFFFFFFFFFFFFFFF:FFFFFFFFFFF,FFF,
@A00769:42:HV3CFDRXX:1:2101:19551:21010 1:N:0:GAGGTTAGAC+GCAATACATT
GTGTCAGCAGCCGCGGTAATACGTATGTTCCAAGCGTTATCCGGATTTATTGGGCGTAAAGCGAGCGCAGACGGTTATTTAAGTCTGAAGTGAAAGCCCTCAGCTCAACTGAGGAATTGCTTTGGAAACTGGATGACTTGAGTGCAGTAGAGGAAAGTGGAACTCCATGTGTAGCGGAGAAATGCGTAGATATATGGAGGAACACCAGTGGCGAAGGCGGCTCTCTGGTCTGTAACTGACGCTGAGGCTCG
+
FFFFFFFFFFFFFFFFFFFFFFFFFFFFFFFFFFFFFFFFFFFFFFFFFFFFFFFFFFFFFFFFF:FFFFFFFFFFFFFFFFFFFFF:FFFF,FFFFFFFF:FFFFFF,,FFFFFFFF,F:FFFFFFFFFF,FFFF:FFFF:F:F:FFFFF,FFFFFFFFFFFFFFFF:F,:FF:FF,F:F,FF,FFF,:FFF:F:,FFFFFFFFFFFFFFFFF:FF:FFFFFFF:FFF:FFFFFFF:FF,FF:F,,FFFF
@A00769:42:HV3CFDRXX:1:2101:32768:21010 1:N:0:GAGGTTAGAC+GCAATACATT
GTGCCAGCAGCCGCGGTAATACGTAGGGTGCAAGCGTTATCCGGATTTATTGGGCGTAAAGCGAGCGCAGGCGGTTTCTTAAGTCTGATGTGAAAGCCCCCGGCTCAACCGGGGAGGGTCATTGGAAACTGGGAGACTTGAGTGCAGAAGAGGAGAGTGGAATTCCATGTGTAGCGGTGAAATGCGTAGATAGATGGAGGAACACCAGTGGCGAAGGCGGCTCTCTGGTCTGTAACTGACGCTGAGGCTCG
+
FFFFFFFFFFFFFFFFFFFFFFFFFFFFFFFFFFFFFF:FFFFFFFFFFFFFFFFFFFFFFFFFFFF:FFFFFFFFFFFFFFFF:FF,:FFF:FFFFFFFFFFFFFFFFFFFFF,FFF:FFFFFFFFF,:FF,FFFFFFFFFFFFFF,:FFFFFFF:FFFFFFFF,FFFFFFFF,FFFF:F:FF,F,,F::F,,:FFFFF,,FFF,:FFFFFFFFFFFFFFF:FF:FFFF::F,,FFFFFFFF::FF,FFF
@A00769:42:HV3CFDRXX:1:2101:5575:21042 1:N:0:GAGGTTAGAC+GCAATACATT
GTGCCAGCAGCCGCGGTAATACGTAGGTGGCAAGCGTTGTCCGGATTTATTGGGCGTAAAGCGAGCGCAGGCGGTTTCTTAAGTCTGATGTGAAAGCCCCCGGCTCAACCGGGGAGGGTCATTGGAAACTGGGAGACTTGAGTGCAGAAGAGGAGAGTGGAATTCCATGTGTAGCGGTGAAATGCGTAGATATATGGAGGAACACCAGTGGCGAAGGCGGCTCTCTGGTCTGTAACTGACGCTGAGGCTCG
+
FFFFFFFFFFFFFFFFFFFFFFFFFFFFFFFFFFFFFFFFF,FFF:F:FFFFFFFFFFFFFFFFFFFFFFFFFFFFFFFFF:FFF:F:FFFFFFF:FFFFFF:FFFFFFFFFFFFFFFF,:FFFFFFF,FFFFFFFFFFFFFFFFFFF,:F:,FFFFFFFFFFFFFFFF,FF:FFFFFFFFFFFFFFFFFF,F:FFFF:FFFFF,FFFFF:FF:FFFFFFFFFFFFFFFFFFFF,,F,FFF,FFF:,:FF,
@A00769:42:HV3CFDRXX:1:2101:9914:21042 1:N:0:GAGGTTAGAC+GCAATACATT
GTGCCAGCAGCCGCGGTAATACGTAGGTGGCAAGCGTTGTCCGGATTTATTGGGCGTAAAGCGAGCGCAGGCGGTTTCTTAAGTCTGATGTGAAAGCCCCCGGCTCAACCGGGGAGGGTCATTGGAAACTGGGAGACTTGAGTGCAGAAGAGGAGAGTGGAATTCCATGTGTAGCGGTGAAATGCGTAGATCTATGGAGGAACACCAGTGGCGAAGGCGACTCTCTGGTCTGTAACTGACGCTGAGGCTCG
+
FFFFFFFF:FFFFFFFFFFFFFFFFFFFFFFFFFFF:FFFFFFFFFF:FF,FFFFFFFFFFFFFFFFFFFFFFFFFFFFFFFFFFFFFFFFF,,:FFFFFFFFFFFFFFFFFFF:FFFFF:FFFFFF:FFFFFFFFFFFFFFFFFFFFF:FFFFF:FFFFF,FFFFF:F,FFFFFFFFFFFFFFFFFFFFF,FFFFFFF:FFFFFFFFFFFFFFFFFFFFF:FFFF:FFFFFF:FFFFFFFFFFFFFFFF,
@A00769:42:HV3CFDRXX:1:2101:4960:21104 1:N:0:GAGGTTAGAC+GCAATACATT
GTGCCAGCCGCCGCGGTAATACGTAGGCGGCAAGCGTTGTCCGGATTTATTGGGCGTAAAGCGAGCGCAGGCGGTTTCTTAAGTCTGATGTGAAAGCCCCCGGCTCAACCGGGGAGGGTCCTTGGAAACTGGGAGACTTGAGTGCCGAAGAGGAGAGTGGAAGTCCATGTGTAGCGGTGAAATGCGGAGATATATGGAGGAACACCAGTGGCGAAGGCGGCTGTCTGGACTGTAACTGACGTTGAGGCTCG
+
FFFFFFFFFFF:FFFFFFFFFFFFFFFFFFFFFFFF:FFFFFFFFFFFFFFFFFFFFFFFFFF:FFFFFFFFFF:FFFFF:FF:FFF,FF:FFFFFFFFFFFFFFFFFFFFFFF:FFFFF,F:FF,,FFFFFFFF:FF:FFFFFF,FF,F:FFFFF:FFFFF,FF,FFFFF::FFFFFFF,FFFF:,F::F,F,FFFF,FFFF:F::FF:FF:,FFF:FFFF,:FFFFF,:FFF,FFF:,,,:FFF:F,F,
@A00769:42:HV3CFDRXX:1:2101:13666:21120 1:N:0:GAGGTTAGAC+GCAATACATT
GTGTCAGCAGCCGCGGTAATACGTAGGTGGCAAGCGTTGTCCGGATTTATTGGGCGTAAAGCGAGCGCAGGCGGTTTCTTAAGTCTGATGTGAAAGCCCCCGGCTCAACCGGGGAGGGTCATTGGAAACTGGGAGACTTGAGTGCAGAAGAGGAGAGTGGAATTCCATGTGTAGCGGTGAAATGCGTAGATATATGGAGGAACACCAGTGGCGAAGGCGGCTCTCTGGTCTGTAACTGACGCTGAGGCTCG
+
FFFFFFFFFFFFFFFFFFFFFFFFFFFFFFFFFFFFFFFFFFFFFFF:FFFFFFFFFFFFF:FFFFFFFFFFFFFFFFFFFFFFFFFFFFFF:F:FFFFFFFFFFFFFFFFFFFFFFFFFFFFFFFFFFFFFFFFF:FFFFFFFFFFFFFFFFFFFFFFFF:FFFFF:FFFFFFFFFFFFF:FFFFFFFFFFFFFFFFFFF:FFFFFFFFFFFFFFFFFFFFFF:FFFFFFFFFFFFFFFFFFFFFF,FFF
@A00769:42:HV3CFDRXX:1:2101:1199:21136 1:N:0:GAGGTTAGAC+GCAATACATT
GTGTCAGCAGCCGCGGTAATACGTATGTTCCAAGCGTTATCCGGATTTATTGGGCGTAAAGCGAGCGCAGACGGTTATTTAAGTCTGAAGTGAAAGCCCTCAGCTCAACTGAGGAATTGCTTTGGAAACTGGATGACTTGAGTGCAGTAGAGGAAGGCGGAACTCCATGTGTAGCGGTGAAATGCGTAGATATATGGAAGAACACCAGTGGCGAAGGCGGCTCTCTGGTCTGTAACTGACGCTGAGGCTCG
+
FFFFFFFFFFFFFFFFFFFF,FFFFFFFFFF,FFFFFF:FFFFFFFFFFFFFFFFFF:FFF:FFFFF,FF,:FFF:FFFFFFFFFFF,FFFFFF:FFFFFFFFFFFFFF,FFFFFF:FF::F,FFFFFFFF,,,F,FFFF,FFF,:F:FFFFFFFFF:FFF:,FFF:FFF::FF:FFFFF:,FF:FF,F,F:F,FFF:,:,,,FF,FFF::FFF:FFFFF:F,FFFFFF:FFF:,:F,:FF,FFF:F,FFF
@A00769:42:HV3CFDRXX:1:2101:12048:21167 1:N:0:GAGGTTAGAC+GCAATACATT
GTGTCAGCAGCCGCGGTAATACGTATGTTCCAAGCGTTATCCGGATTTATTGGGCGTAAAGCGAGCGCAGACGGTTATTTAAGTCTGAAGTGAAAGCCCTCAGCTCAACTGAGGAATTGCTTTGGAAACTGGATGACTTGAGTGCAGTAGAGGAAAGTGGAACTCCATGTGTAGCGGTGAAATGCGTAGATATATGGAAGAACACCAGTGGCGAAGGCGGCTTGCTGGACTGTAACTGACGTTGAGGCTCG
+
FFFFFFFF:FFFFFFF:FFFFFFFFFFFFFFFFFFFFFFFFFFFFFFFFFFFFFFFFFFFFFFFFFFFFFFFFFFFFFFFFFFFFFFFF,FFFFF:FFFFF:FFF,FFFFFFFFFFFFFFFFFFFFFFFFFFFFF:FFFFFFF,FFFF:FFFFFFFF,FF,FFFFFFFFF:FFFFFFFF:F:FFFF,FFFF:FF,FFF,:,,FFF:FF,FFFF,,F:FFF:FF,,FFF:,FFF:FFFFFFFFFF:FFFFF:
@A00769:42:HV3CFDRXX:1:2101:14814:21167 1:N:0:GAGGTTAGAC+GCAATACATT
GTGTCAGCAGCCGCGGTAATACGTAGGTGGCAAGCGTTGTCCGGATTTATTGGGCGTAAAGCGAGCGCAGGCGGTTTCTTAAGTCTGATGTGAAAGCCCCCGGCTCAACCGGGGAGGGTCATTGGAAACTGGGAGACTTGAGTGCAGAAGAGGAGAGTGGAATTCCATGTGTAGCGGTGAAATGCGTAGATATATGGAGGAACACCGGGGGCGAAGGCGGCTCTCTGGTCTGTACCTGACGCTGAGGCTCG
+
F,FFFFF:FFFFF:FF:FFFFFFFF:FFFFFFFFFFF:FFF:FFF:F:FF:FFFFFFFFFF:FFFFFF:FFF:FF:FFFFFFFFFFFF:F::,FFFFFFFFFFFFFF,FFFFFF:F::FFF:F:FF:,,,FFFFFFF:FFF:FFFFFF::FF,FFFFFFFFFFFF:FFF:F,F:FFFFFFFFFF:F:,FF,,F:FFF:F,,,:,FF,F:FF,FFFFFFFFFFFF,FFF:FF:FF,FF,,,:,:,,,F:FFF
@A00769:42:HV3CFDRXX:1:2101:5086:21198 1:N:0:GAGGTTAGAC+GCAATACATT
GTGTCAGCCGCCGCGGTAATACGTAGGTGGCAAGCGTTGTCCGGATTTATTGGGCGTAAAGCGAGCGCAGGCGGTTTCTTAAGTCTGATGTGAAAGCCCCCGGCTCAACCGGGGAGGGTCATTGGAAACTGGGAGACTTGAGTGCAGAAGAGGAGAGTGGAATTCCATGTGTAGCGGTGAAATGCGTAGTTATATGGAGGAACACCAGTGGCGAAGGCGGCTCTCTGGTCTGTAACTGACGCTGAGGCT
+
FFFFF:FFFFFFFFFFFFFFFFFFFFFFFFF,FFFFFFFFFFFFFF:FFFFFFFFFFFFFFFFFFFFFFFFFFFFFFFFFFFFFFFFFFFF:FFFFFFFFFFFFFF,FFFFFFFFFFFFFFFFFFFF:FFFF:FFFFFFFFFFFFFFF,FFFFFFFFFFFFFFFFF:FFFFFFFFFFFFF:FFFFFF,F,,F,,FFFFFFFF:FFFFFFF:FF,FF:FFFFFFFF:FFFFFFFFFFF:FFFFFFFF,F:
@A00769:42:HV3CFDRXX:1:2101:22697:21198 1:N:0:GAGGTTAGAC+GCAATACCTT
GTGTCAGCAGCCGCGGTAATACGTAGGTGGCAAGCGTTGTCCGGATTTATTGGGCGTAAAGCGAGCGCAGGCGGTTTCTTAAGTCTGATGTGAAAGCCCCCGGCTCAACAGTGGAGGGTAAATGGAAACTGGGAGACTTGATTGCAGAAGAGGAGATTGGAATTCCATGTGTAGCGGTGAAATGCGTAGATATATGGAGGAACACCAAAGGAGAAGGCGGCTCTCTGTTCTGTAACTGAAGCAGAGGCTCG
+
:,FFF:F,FFFFF:FF,,FFFFF,F,:F:FF:F,::F,FF,F,:FFFFFFFFF:FF,FFF,F,::FFF,FF,:F,FFFFFFF:,:F:FFFF,:F:FFF,FF:F:,FFFF,,,,FFF:,F,F,FFFFFFFFF,F,,F,:FFF,FF:FFFF,FFFFFF,FFFF:,FF:FF:FFFFFF,,F:FFF,,,FFF,F,:FFF,,F,,::FFF,F,,,FFF:FF:,,,F,:,F,F,FFF,FF:,FFF,F,,,F,,FFF,
@A00769:42:HV3CFDRXX:1:2101:4318:21245 1:N:0:GAGGTTAGAC+GCAATACATT
GTGTCAGCAGCCGCGGTAATACGTAGGTGGCAAGCGTTGTCCGGATTTATTGGGCGTAAAGCGAGCGCAGGCGGTTTCTTAAGTCTGATGTGAAAGCCCCCGGCTCAACCGGGGAGGGTCATTGGAAACTGGGAGACTTGAGTGCAGAAGAGGAGAGTGGAATTCCATGTGTAGCGGTGAAATGCGTAGATATATGGAGGAACACCAGTGGCGAAGGCGGCTCTCTGGTCTGTAACTGACGCTGAGGCTCG
+
FFFFFFFFFFFFFFFFFFF,FFFFFFFFFFFFFF:FFFFFF,FFFF::FFFFFFFFFFFFFFFFFFFFFFFFFFFFFFFFFFFFF:FF:FFFF:FFFFFFFFFFFFFF:FFFFF:FFF:FFFFFFFFF:FFFFFFFFFFFFFFFFFFF:F:FFFFFFFFFF:FFFF,FFFFFFFFFFFFFFF:FFF:FFFFFFFFFFFFFFFF:FFFFFF:FFFFFFFFFFFFFFFF:FFFFFFFFFFFFFFFFFF,FFF,
@A00769:42:HV3CFDRXX:1:2101:7148:21261 1:N:0:GAGGTTAGAC+GCAATACATT
GTGCCAGCAGCCGCGGTAATACGTATGTTCCAAGCGTTATCCGGATTTATTGGGCGTAAAGCGAGCGCAGACGGTTATTTAAGTCTGAAGTGAAAGCCCTCAGCTCAACTGAGGAATTGCTTTGGAAACTGGATGACTTGAGTGCAGTAGAGGAAAGTGGAACTCCATGTGTAGCGGTGAAATGCGTAGATATATGGAAGAACACCAGTGGCGAAGGCGGCTCTCTGGTCTGTAACTGACGCTGGGGCTCG
+
FFFFFFFFFFFFFFFF::FFFFFFFFFFFF:F:FFF,FFFF:FFF,FFFFFFFFFFFFFFFFFFFFFFFFFFFFFFFFFFFFFFFFFFFFFFFF:FFFFFFFFFFF,,FFFFFFFF,F:F:FFF:FFF:FFFF,FF:FFFFFFFFFFFF:FFFFFFFFFFFFFFFFFFFFF:FFFFFFFFFFFFFFFFFFFFF,FFFFFFFFF:FFFFFFFFFFF:FFF:FFFFFFFFFFF:FFFFFFFFFFFFFFFFFF,
@A00769:42:HV3CFDRXX:1:2101:8865:21292 1:N:0:GAGGTTAGAC+GCAATACATT
GTGCCAGCAGCCGCGGTAATACGTATGTTCCAAGCGTTATCCGGATTTATTGGGCGTAAAGCGAGCGCAGACGGTTATTTAAGTCTGAAGTGAAAGCCCTCAGCTCAACTGAGGAATTGCTTTGGAAACTGGATGACTTGAGTGCAGTAGAGGAAAGTGGAACTCCATGTGTAGCGGTGAAATGCGTAGATATATGGAAGAACACCAGTGGCGAAGGCGGCTTTCTGGACTGTAACTGACGTTGAGGCTCG
+
FFFFFFFFFFFFFFFFFFFFFFFFFFFFFFFFFFFFFFFFFFFFF:F:FFFFFFFFFFFFFFFFFFFFF:FFFFFFFFFFFFF:FFFFFFFFF,FFFFFFFFFFF:FFFFFFFFFFFFF:FFFFFFFFFFF:FFFFFFFFFFFFFFFF:FFFFFFFFF:FFFFFFFFFF,FFFFFFFFF,FFFFFFFFFFF,FFF::F:,FFFFFFFFFFFFFFFF,FF:FF:FFFFF,:FFF,,FFFFFFFF,FF:FFFF
@A00769:42:HV3CFDRXX:1:2101:12057:21308 1:N:0:GAGGTTAGAC+GCAATACATT
GTGTCAGCAGCCGCGGTAATACGTATGTTCCAAGCGTTATCCGGATTTATTGGGCGTAAAGCGAGCGCAGACGGGTATTTAAGTCTGAAGTGAAAGCCCTCAGCTCAACGGAGGAATTGCTTTGGAAACTGGATGACTTGAGTGCAGTAGAGGAAAGTGGAACTCCATGTGTAGCGGTGAAAGGCGGAGATCTGTGGAGGAGCGCCAGTGGCGAAGGCGGCGGGGTGGAGTGTGTCTGTCGGTGAGGGTCG
+
FFFF:FFFFFFFFFFFFFFF:FFFF:FFFFF:FFFFF:FFFFFFF:FFFFFFFF:FFFFFFFFFF:FFFFFFFF,FFFFFFFFF:FFFFFFFF:FF:FF:F,FF:F,,F,FFFFF::FF,,FFFF,F:::FFFFFF,,FF,FFFFFF,FFFFF:FFFFFFF::,,,,FF:F,,F,FF:F,F,,F,:,,F,,,,,:FFF,F,,:,F,,F,:F:F,,FF,F:,,,,,,FF,,::F,,:::,,,,,F,FF,F,F
@A00769:42:HV3CFDRXX:1:2101:7301:21339 1:N:0:GAGGTTAGAC+GCAATACATT
GTGCCAGCAGCCGCGGTAATACGTATGTTCCAAGCGTTCTCCGGATTTATTGGGCGTAAAGCGAGCGCAGACGGTTAATTAAGTCTGAAGTGAAAGCCCTCGGCTCAACTGCGGACTTTCTTTGGAAACTGGATGACTTGAGTGCAGTAGAGGAAAGTGGAAATCCATGTGTAGCGGTGAAATGCGTAGATATATGGAAGAACACCAGTGGCGAAGGCGGCTATCTGGACTGTAACTGACGATGAGGCTCG
+
FFFFFFFF,FFFFFFFFFF:FFFFFFFFF,F:FFFFFF,FFFFFFFFFFFFFFFFF:FFFFF:FFFFF:F:FFFFF,,FFFFFFF,FFFFFFFFFFFFF,F,FFFFF:F,F,FF,,F,,:F,FFFFFFFFFF,,F,FFFFFF:F:FFFFFFFFFFFFFFFFF,FFFFF:FFFF:FF:FFFFFFFFFFFFF,FFFFFFF,FFF:FFFFFFF,FFF:F:FFFFF,FFFFF:FF:FF:FF:FFFFFF:FFFFF:
@A00769:42:HV3CFDRXX:1:2101:23448:21433 1:N:0:GAGGTTAGAC+GCAATACATT
GTGCCAGCAGCCGCGGTAATACGTAGGTGGCAAGCGTTGTCCGGATTTATTGGGCGTAAAGCGAGCGCAGGCGGTTTCTTAAGTCTGATGTGAAAGCCCCCGGCTCAACCGGGGAGGGTCATTGGAAACTGGGAGACTTGAGTGCAGAAGAGGAGAGTGGAATTCCATGTGTAGCGGTGAAATGCGTAGATATATGGAGGAACACCAGTGGCGAAGGCGGCTCTCTGGTCTGTAACTGGCGCTGAGGCTCG
+
FFFFFFFFFFFFFFFFFFFFFFFFFFFFFFFFFFF:FFFFF:FFFF,FFFFFFFFFFFFFFFFFFFFFFFFFFFFFFFFFFFF:::F:FFFFF:FFF::FFFFF,F:,FFFFFF,FFFFFFFFFFFF,,FFFFFFF:FFFFFFFF:F,,FFFF,FFFFFF::FF,:FFFFF::FFFFFFF,FFFFF:,F:,:,F,:F:F:,:F,FF:F,FF:FF:FFF,F,F:F,:FF,FFFF,,,,:,F:FFFF:F:F:,
@A00769:42:HV3CFDRXX:1:2101:3522:21465 1:N:0:GAGGTTAGAC+GCAATACATT
GTGCCAGCAGCCGCGGTAATACGTAGGTGGCAAGCGTTGTCCGGATTTATTGGGCGTAAAGCGAGCGCAGGCGGTTTCTTAAGTCTGATGTGAAAGCCCCCGGCTCAACCGGGGAGGGTCATTGGAAACTGGGAGACTTGAGTGCAGAAGAGGAGAGTGGAATTCCATGTGTAGCGGTGAAAGGCGTAGATATATGGAGGAACACCAGTGGCGAAGGCGGCTCTCTGGTCTGTAACTGACGCTGAGGCTCG
+
FFFFFFFFFFFFFFFFFF,FFFF:FFFFFFFFF:FFF:FFFFFF:FFF:FFFFFFFFFFFFFFFFFFF:FFFFFFFFFFFFFF::FFFFFFFFFFF,FFFFFF:FF:FF,F,FFF:FFFFFFFFFF,F,FFFFFFF:F,FFFFFFFFF,FFFFFF:FFFFFFFF:,FFFFFF:FFFFFF,F:,F,FFFF,FFF:FF:FFFFFFFFFFF:::F,:FF:FFFFFFFFF,FFFF:F:,FF:,F:FFFFF,FFF:
@A00769:42:HV3CFDRXX:1:2101:23791:21496 1:N:0:GAGGTTAGAC+GCAATACATT
GTGCCAGCAGCCGCGGTAATACGTATGTTCCAAGCGTTATCCGGATTTATTGGGCGTAAAGCGAGCGCAGACGGTTATTTAAGTCTGAAGTGAAAGCCCTCAGCTCAACTGAGGAATTGCTTTGGAAACTGGATGACTTGAGTGCAGTAGAGGAAAGTGGAACTCCATGTGTAGCGGTGAAATGCGTAGATATATGGAGGAACACCAGTGGCGAAGGCGGCTCTCTGGTCTGTCACTGACGCTGAGGCTCG
+
::FF:FFF:FFF:FFFF,F:FFFFFFFFFFFFF::F,FFFFFFFFFF,FFFFFF,FFFFFFF,FFFFFFFFF:F:FFFFFFF,FFFFFF::FFFF,F:FFFF,F:FFFFFFF:FFFF,FFF:FF:FFF,FF:FFFFFFF,F,F:,FFF:,F::FFF::,:FFFFF,FF:F,,F:F,FFFFFFFFF,,F,FFFFF:::FF:F,FFF:FF,F::,:F,:F:FFFF:F::FFFFFF,FFFFFFFFFFFFFFFFF
@A00769:42:HV3CFDRXX:1:2101:30581:21512 1:N:0:GAGGTTAGAC+GCAATACATT
GTGCCAGCAGCCGCGGTAATACGTAGGTGGCAAGCGTTGTCCGGATTTATTGGGCGTAAAGCGAGCGCAGGCGGTTTCTTAAGTCTGATGTGAAAGCCCCCGGCTCAACCGGGGAGGGTCATTGGAAACTGGGAGACTTGAGTGCAGAAGAGGAGAGTGGAATTCCATGTGTAGCGGTGAAATGCGTAGATATATGGAGGAACACCAGTGGCGAAGGCGGCTCTCTGGTCTGTAACTGACGCTGAGGCTCG
+
FFFF:FFFFFFFFFFFFFF:FFFFFFFFFFF:F:FFFFFFFF:FF:,,FFFFFFFFFFFFFFFFFFFF:FFFFFFFFFFFFFFFFFFF:FFFF:FFFFFFFFFFFFFFFFFFFF,FFFFFFFFFFFF:FFFFFFFF,FFFFFFFFFF:,FFFF:FFF:FFF,F:F,F:F,F,FFFFFFFFF:FFFFF,FFFF:FFFFFFFFFFFFFFF,FFFFF,FFFFFFFFFFFFFFFFFFFF:FFFFFF:FFF:FFFF
@A00769:42:HV3CFDRXX:1:2101:12201:21527 1:N:0:GAGGTTATAC+GCAATACATT
GTGCCAGCCGCCGCGGTAATACGTATGTTCCAAGCGTTGTCCGGATTTATTGGGCGTAAAGCGAGCGCAGGCGGTGATTAAAGTCGGGGGTGAAAGCCCTGGGCTCAACGGCGGAATTGCGTTGGAAACTGGAGGTCTTGAGTGCGGGAGAGGTAAGTGGAAGTCCGGGTGTGGCGGTGAGGTGCGGGGTGTGTGGGAGGGGGAGGCGTGGGGGAGGCGGGGGGCTGGGGGGGGGGTGGGGGTGGGGGGGG
+
FFF,FFFFFFFFFFFFFFFFFF:,F,F,,,,,FFFFFF,F,FFFF::FF,FFFFFFFFFFF:F,FFF,FF,FFF,,:,,,::FF,:F,,FFFF,::::,,,,FF,F::,,,,FF,,,,F,,,,F:,F:,:,F,,F,::FF:F,:,,,,,F,FF,,,F,FF,,:,,,,,F,F,,F,FF,F,,,,:,F,,F,F,,,,FF,,F,,,,:,,F,FF,F,,FF,FF:,,,,,FF:,,:,,,,,F,:F:,F,FF:,:F
@A00769:42:HV3CFDRXX:1:2101:13756:21527 1:N:0:GAGGTTAGAC+GCAATACATT
GTGTCAGCAGCCGCGGTAATACGTAGGTGGCAAGCGTTGTCCGGATTTATTGGGCGTAAAGCGAGCGCAGGCGGTTTCTTAAGTCTGATGTGAAAGCCCCCGGCTCAACCGGGGAGGGTCATTGGAAACTGGGAGACTTGAGTGCAGAAGAGGAGAGTGGAATTCCATGTGTAGCGGTGAAATGCGTAGATATATGGAGGAACACCAGTGGCGAAGGCGACTCTCTGGTCTGTAACTGACGCTGAGGCTCG
+
FFFF:FFFFFFFFFF:F:FFFFFFFFF:FF:F:FFFFFFFFFFFFF,FFFFFFFF:FFFFFFFF:FF:FFFFFFFFFFFFFFFFFFF,FFFFFFF:FFF,FFFFFF:FFFFFFFFFFFFFFFFFFFFFF,FFFF,FFFFFFFFFFFF:F:F::FFFFFFFF,FFF:F:FFFFFFFFFFFFFFF:FFF,FF,FFFFFFF::FFF,FFFFFF:FFFFFFFF:FFFF,FFFFFFFF,FFFFFFF:FFFF,FFFF
@A00769:42:HV3CFDRXX:1:2101:17671:21637 1:N:0:GAGGTTAGAC+GCAATACATT
GTGTCAGCCGCCGCGGTAATACGTATGTTCCAAGCGTTATCCGGATTTATTGGGCGTAAAGCGAGCGCAGACGGTTATTTAAGTCTGAAGTGAAAGCCCTCAGCTCAACTGAGGACTTGCTTTGGAAACTGGATGACTTGAGTGCCGTAGAGGAAAGTGGAACTCCATGTGTAGCGGTGAAATGCGTAGAGATATGGAAGAACACCAGTGGCGAAGGCGGCTTTCTGGACTGTAACTGACGTTGAGGCTCG
+
FFFFF:FFFFFFFFFF:FF,FFFFFFFFFFFFFFFFFF,FF,FFFF,:FFFFFFFFFFFFFFFFF:FFFFF:FFFFFFFFFFFFFF:FFFFFFFFFFFFFF,F::FFF,,:::F,,F,F::FFFFFFFFFFFFFFFFFFFFF:F:,FFFFFFFF:FFFF:F::FFFFFFFF:FFFFFFFF,:F,FFF:FF,F,FF,FF:F,F,FF:,,:F:FFF,F:,FF:F:FFFFF::F,FFFFF:,:F,FFFFF,,F,
@A00769:42:HV3CFDRXX:1:2101:19479:21637 1:N:0:GAGGTTAGAC+GCAATACATT
GTGTCAGCAGCCGCGGTAATACGTAGGTGGCAAGCGTTGTCCGGATTTATTGGGCGTAAAGCGAGCGCAGGCGGTTTCTTAAGTCTGATGTGAAAGCCCCCGGCTCAACCGGGGAGGGTCATTGGAAAATGGTAGACTTGAGTGCAGAAGAGGAGAGTGGAATTCCATGTGTAGCGGTGAAATGCTTAGATATATGGAGGAACACCAGTGGCGAAGGAGGCTCTCTGGTCCGTAACTGACGTTGAGGCTCG
+
F,:FFF,,FF:FF::FFFF:FFFFFF:F:,:FF,:,,,FFF,F:F:,,F:,F:,:::FFF:,:F,F,FFF,FF::,:FFFFF,F,:FF,FF:FFF,FF,,F,,F:FFF:FFF::::F,::F:FF,FFF,,,:,FFF,FF:F,F,FF,FF,FF,FFFF,,,FF,,F:F,,::,F:,F,F,FFFF,:,:F,FFF,:F,:F,:FFFFF,FFF,,F,FF,,,:::FFF,,,:F,F,,FFFF,FF,,F,F,,,FF,
@A00769:42:HV3CFDRXX:1:2101:30481:21652 1:N:0:GAGGTTAGAC+GCAATACATT
GTGCCAGCAGCCGCGGTAATACGTAGGTGGCAAGCGTTGTCCGGATTTATTGGGCGTAAAGCGAGCGCAGGCGGTTTCTTAAGTCTGATGTGAAAGCCCCCGGCTCAACCGGGGAGGGTCATTGGAAACTGGGAGACTTGAGTGCAGAAGAGGAGAGTGGAATTCCATGTGTAGCGGTGAAATGCGTAGATATATGGAGGAACACCAGTGGCGAAGGCGGCTCTCTGGTCTGTAACTGACGCTGAGGCTCG
+
FFFFFFFFFFFFFFFFFFFFFFFFFFFFFFFFFFFFFFFF:FFF:F:,FFFFFFFFFFFFFFFFFFFF:FFFFFFFFFFFFFFFFFFFFFFFF,FFFFFFFFFFFFFF:FFFFF,FFF,F,F:FFF:FFFFFFFF,FFFFFFFFF,F,,FFFFFF:F,FFFF:FFF:FFFFF:F:FFFFF,,FF::F:FF,F,F:FFFFFF:FFF:FFFFFFFF:FFFFFFFFFF:FF:::FF,::FFFF:FFFFFFFFF:
@A00769:42:HV3CFDRXX:1:2101:7491:21699 1:N:0:GAGGTTAGAC+GCAATACATT
GTGTCAGCCGCCGCGGTAATACGTAGGTGGCAAGCGTTGTCCGGATTTATTGGGCGTAAAGCGAGCGCAGGCGGTTTCTTAAGTCTGATGTGAAAGCCCCCGGCTCAACCGGGGAGGGTCATTGGAAACTGGGAGACTTGAGTGCAGAAGAGGAGAGTGGAATTCCATGTGTAGCGGTGAAATGCGTAGATATATGGAGGAACACCAGTGGCGAAGGCGGCTCTCTGGTCTGTAAATGACGCTGAGGCT
+
FFFFFFFFFFFFFFFFFFFFFFFFFFFFFFFFFFFFFFFFFFFFFFFFFFFFFFFF:FFFFFFFFFFFFFFFFFFFFF::FF:FFFFFFFFFFFFFFFF:FFFFFFFFFFFFF:FFFFF:F,F,FFFF,FFFFFF:FFFFFFFF,FFF::FFFFFFFFFFFFFFFFFFFFFFFFFFFFFFFFF:FFF::F,F:FFFFFFFFFFFF,F,F,:FFFFFFF::FFFFFFFFFFFFFFF,F,FFFFFFF,:F:
@A00769:42:HV3CFDRXX:1:2101:20645:21715 1:N:0:GAGGTTAGAC+GCAATACATT
GTGTCAGCCGCCGCGGTAATACGTAGGTGGCAAGCGTTGTCCGGATTTATTGGGCGTAAAGCGAGCGCAGACGGTTATTTAAGTCTGATGTGAAAGCCCCCGGCTCAACCGGGGAGGGTCATTGGAAACTGGGAGACTTGAGTGCAGAAGAGGAGAGTGGAATTCCATGTGTAGCGGTGAAATGCGTAGATATATGGAGGAACACCAGTGGCGAAGGCGGCTTTCTGGACTGTAACTGACGCTGAGGCTCG
+
FFFFFFF:FFFFFFFFFFF:FFFF,FFFFFFFFFFFFFFFF:FFFF:FFFFFFFFFFF:FFFFFFFFFFFF,FFFFFFFFF:::FFF:FF,F:,:FFFFFFFFF:FF,FFFFFF:FFFFFFFFFFFFFFFFFFFF:F,FFFFFFFFFFFFFFFF:FFF:FFFFFFFFFFFFF,,FFFFFFFFFFF:FFFF,F,FFFFFF:FFFFFFFFFFFFFFFFFFFFFFFFFFFFFFFFFFFFFFFF:FF::FFFFF:
@A00769:42:HV3CFDRXX:1:2101:2962:21778 1:N:0:GAGGTTAGAC+GCAATACATT
GTGTCAGCAGCCGCGGTAATACGTAGGTGGCAAGCGTTGTCCGGATTTATTGGGCGTAAAGCGAGCGCAGGCGGTTTCTTAAGTCTGATGTGAAAGCCCCCGGCTCAACCGGGGAGGGTCATTGGAAACTGGGAGACTTGAGTGTAGAAGAGGAGAGTGGAATTCCATGTGTAGCGGTGAAATGCGTAGATATATGGAGGAACACCAGTGGCGAAGGCGGCTCTCTGGTCTGTAACTGACGCTGAGGCTCG
+
FFFFFFFFFF:FFFFFFFFFFFFFFFFFFFFFFF:FFFFFFFFFF:FFFFFFFFFFF:FFFFFFFFFFFFFFFFFFFFFFFFFFFFFFFFFF:FFFFFFFFFFFFF:FFFFFFFFFFFFFFFFFFFFF,FFFFFFF:FFFFFFF:FFF,FFFFFFFFFFFF:FFFFFFFFFF,FFFFFFFFFFFFFFF::FF,FFFFFFFFFFFFFFFFF:FFF:FFFFFFFFFFF:FFFFFFFFFFFFF:FFFFFFFFF,
@A00769:42:HV3CFDRXX:1:2101:5556:21856 1:N:0:GAGGTTAGAC+GCAATACATT
GTGTCAGCAGCCGCGGTAATCCATTAGATACCCGTGTAGTCCCTGTCTCTATACACATCTCCGAGCCCACGAGACGAGGTTAGACATCTCGTATGCCGTCTTCTGCTTGAAAAGGGGGGGGGGGGGGGGGGGGGGGGGGGGGGGGGGGGGGGGGGGGGGGGGGGGGGGGGGGGGGGGGGGGGGGGGGGGGGGGGGGGGGGGGGGGGGGGGGGGGGGGGGGGGGGGGGGGGGGGGGGGGGGGGGGGGGGGGG
+
FFFFFFFFFFFFFF,FFFFFFFFFFFFFFFFFFFFFFFFFFFF:FFF:FF:FFFFFF:FFFFFFFFFFFFFFFF:F,FFFFFFFFFFFFF:::FF::F::FF,FFFF:F,,:,,:,,FFFFFFFFFFFFFFFFFFFFFFFFFFFFFFFF:FFFFFFFFFFFFFFFFFFFFFFFFFFFFFFFFFFFFFFFFFFFFFFFFFF:FFFFF:FFFFFFFFFFFF:FFFFFFFFFFFFFFFFFFFFFFFFFFFFFFF
@A00769:42:HV3CFDRXX:1:2101:25373:21856 1:N:0:GAGGTTAGAC+GCAATACATT
GTGTCAGCCGCCGCGGTAATACGTAGGTGGCAAGCGTTGTCCGGATTTATTGGGCGTAAAGCGAGCGCAGGCGGTTTCTTAAGTCTGATGTGAAAGCCCCCGGCTCAACCGGGGAGGGTCATTGGAAACTGGGAGACTTGAGTGCAGAAGAGGAGAGTGGAATTCCATGTGTAGCGGTGAAATGCGTAGATATATGGAGGAACACCAGTGGCGAAGGCGGCTCTCTGGTCTGTAACTGACGCGGAGGCTCG
+
FFFFFFFFFFFFFFFFFFFFFFFFFFFFFFF,FFFFFFFFFFFFFFFFFFFFFFFFF:FFFFFFFFFFFFFFFFFFFFFFFFFFFFF::FFFF:FFFFFFFFFFFFFFF:FFFF,FFF,FF,FFFFF:F:FFF,F:::F:FFFFF:FF,:FF:FF:FFFFF,FFF:FFFFFFFFFFFFFFFFFFFF:,FF:,,F:F:,FFFFFFFF,FFF:FFFFFFFFF,FFFF,FF:FFFFFFFFFFF,:,,FFF:::,
@A00769:42:HV3CFDRXX:1:2101:2709:21872 1:N:0:GAGGTTAGAC+GCAATACATT
GTGTCAGCAGCCGCGGTAATACGTATGTTCCAAGCGTTATCCGGATTTATTGGGCGTAAAGCGAGCGCAGGCGGTTTCTTAAGTCTGATGTGAAAGCCCCCGGCTCAACCGGGGAGGGTCATTGGAAACTGGGAGACTTGAGTGCAGAAGAGGAGAGTGGAATTCCATGTGTAGCGGTGAAATGCGTAGATATATGGAGGAACACCAGTGGCGAAGGCGGCTCTCTGGTCTGTAACTGACGCTGAGGCTCG
+
F:FFFFFFFFFFFFFFFFFFFFFFFFFFFFFFFFFFFFFF:FFFFFFFFFFFFFFFFFFFFFFFFFFFFFF,FF,FF:FFFFFFFFFFFFFFFFFFFFFFFFFFFFF:FF:F:FFF:FFFFF:FFFF:FFF,FFFFFFFFFF:FFFFFFFFFF:FFFFFF:FFF::F,FFFF:FF:FFFF:FFFFFF:FF,::FF:FFFFFFFFFFFFFFFFFF:FF,FFFFFFFFFFFFFFFFF:F:,,FFFFFFF:FF,
@A00769:42:HV3CFDRXX:1:2101:3097:21887 1:N:0:GAGGTTAGAC+GCAATACATT
GTGTCAGCCGCCGCGGTAATACGTATGTTCCAAGCGTTCTCCGGATTTATTGGGCGTAAAGCGAGCGCAGACGGTTATTTAAGTCTGAAGTGAAAGCCCTCAGCTCAACTGAGGAATTGCTTTGGAAACTGGATGACTTGAGTGCAGTAGAGGAAAGTGGACCTCCATGTGTAGCGGTGAAATGCGTAGATATATGGAAGAACACCAGTGGCGAAGGCGGCTCTCTGGACTGTAACTGACGTTGAGGCTCG
+
FFFFFFFFFFFFFFFF::FFFFFFFFFFFFFFFFFFFF,FF:FFF,F:FFFFFFFFFFFFFFFFFFFFFFFFFFFF:FFFFFFFFFFFFFFFFFFFFFFFFFFFFFFFF,FFFF::FFFF:,FFFFFFF:FFFFFFFFFFFFFFFFFFFFFFFF,F,FFF:,FFF:F,F:FFFFFFFFFFFFFFFFFFF:FFFFFFFFFFFFFFFFFFFFFFFF,FFFF:FFFFFFFFFFFFFF::FFFFFFF,FFFFFFF
@A00769:42:HV3CFDRXX:1:2101:19226:22013 1:N:0:GAGGTTAGAC+GCAATACATT
GTGCCAGCAGCCGCGGTAATACGTATGTTCCAAGCGTTATCCGGATTTATTGGGCGTAAAGCGAGCGCAGACGGTTATTTAAGTCTGAAGTGAAAGCCCTCAGCTCAACTGAGGAATTGCTTTGGAAACTGGATGACTTGAGTGCAGTAGAGGAAAGTGGAACTCCATGTGTAGCGGTGAAATGCGTAGATATATGGAAGAACACCAGTGGCGAAGGCGGCTTTCTGGGCTGTAACTGACGTTGAGGCTCG
+
FFFFFFFFFFFFFFFFF:F,FFFFFFFFFFFFFFFFFF,FF:FFF:FFFF:FFFFFFFFFFFFFFFFFFFFFFF:FFF,FF,FFF,FFFFFFFFF:FFFFFF:FFFFFFFFFF:F,F:F:FFFFFFFF,FFFFFF:FFFFFFFF,,F:FFFFF,,FF:FFF,FFF:F,FFFFFFFFF,FFF,FFF:FFF:,FFFFFFFFF:F,FFF,:FF:,FF,FFFFFFFFFFFFF,FFF:FF:FF,FFFFFFFF,F,,
@A00769:42:HV3CFDRXX:1:2101:4426:22060 1:N:0:GAGGTTAGAC+GCAATACATT
GTGTCAGCAGCCGCGGTAATACGTATGTTCCAAGCGTTCTCCGGATTTATTGGGCGTAAAGCGAGCGCAGACGGTTATTTAAGTCTGGAGTGAAAGCCCTCAGCTCAACTGAGGAATTGCTTTGGAAACTGGATGACTTGAGTGCAGTAGAGGAAAGTGGAACTCCATGTGTAGCGGTGAAATGCGTAGATATATGGAAGGACACCAGTGGCGAAGGAGGCTTTCTGGACTGTAACTGACGTTGAGGCTCG
+
F::FFFF,F:FF:FFF,FFFFFFF:FFFFFFFFF::F,,FF::FFFFFFF:F:FFFFFFFFFFFF:F,FFFFFFFFFFFFFFFFFFF,FFFFFF,F:F:F,FFFFFFFF:FF:FFFF:F,FFFF:FF:,:,,::,FFFFFF,FF:FFFFF,FFFFFFFFFF,FFFFFFF,FFFF,FFFF,FFFFFFFFFF:F,FF:FFF::FFFFFFFFFFFFFFF::FF:FFFFF:FFFFFFFFFF,FFFFF:,F,FFF,
@A00769:42:HV3CFDRXX:1:2101:6017:22091 1:N:0:GAGGTTAGAC+GCAATACATT
GTGCCAGCAGCCGCGGTAATACGTAGGTGGCAAGCGTTGTCCGGATTTATTGGGCGTAAAGCGAGCGCAGGCGGTTTCTTAAGTCTGATGTGAAAGCCCCCGGCTCAACCGGGGAGGGTCATTGGAAACTGGGAGACTTGAGTGCAGAAGAGGAGAGTGGAATTCCATGTGTAGCGGTGAAATGCGTAGATAGATGGAGGAACACCAGTGGCGAAGGCGGCTCTCTGGTCTGTAACTGACGCTGAGGCTCG
+
FFFFFFFFFFFFFFFFFFFF:FFFFFFFFFF::FFFFFFF:FFFFF,FFFFFFFFFF:F:FFFFFFFFFFFFFFFFFFFFFFF:FFFFFFFFFFFFFFFFFFFFFFFFFFFFFFFFFFFFFFFFFF,F:FFFFFFFFFFFFFFFFFFF,FFFFFFFFFFFFF:FFFFFFFFFFFFFFFFFFFFF:FFFFFFF,FFF:FFFFFFFFFFFFF,F:,FFFF::FFFF,,:FFFFFFFFFFFFF,FF,FF,FFF,
@A00769:42:HV3CFDRXX:1:2101:11831:22106 1:N:0:GAGGTTAGAC+GCAATACATT
GTGCCAGCAGCCGCGGTAATACGTAGGTGGCAAGCGTTGTCCGGATTTATTGGGCGTAAAGCGAGAGCAGGCGGTTTCTTAAGTCTGATGTGAAAGCCCCCGGCTCAACAGGGGAGGGTCATTGGAAACTGGGAGACTTGAGTGCAGAAGAGGAGAGTGGAATTCCATGTGTAGCGGTGAAATGCGTAGATATATGGAGGAACACCAGTGGCGAAGGCGGCTCTCTGGTCTGTAACTGACGCTGAGGCTCG
+
FFFFFFFFFFFFFFFFFFFFFFFFFFFFFFFFFFFFFFFFFFFF,,F,FFFFF:FFFFFFFFFFF,FFFFFFFFFF:,F,FFFFFFFFFFF:FFFFFFFF:,FFF,FF::FF,F,FFFF::FFF:FF,,,F,F:,F:F:FF,:F:,FF,:FFF,FFFFF,F,F,FF::FF,FFFFF,F::FFFFF::,,F:FFF,:,F:,F:FFF:FFFF,F,FFFFF:,:FF,:FF,F:F,F,F,F,:F,,F,FF,F,F,
@A00769:42:HV3CFDRXX:1:2101:26241:22106 1:N:0:GAGGTTAGAC+GCAATACATT
GTGTCAGCAGCCGCGGTAATACGTATGTTCCAAGCGTTATCCGGATTTATTGGGCGTAAAGCGAGCGCAGACGGTGATTTAAGTCTGAAGTGTAAGCCCTCAGCTCAACTGAGGAATTGCTTTGGAAACTGGATGACTTGAGTGCAGTAGAGGAAAGTGGAACTCCATGTGTAGCGGTGAAATGCGTAGATATATGGAAGAACACCAGTGGCGAAGGCGGCTTTCTGGACTGTAACTGACGTTGAGGCTCG
+
:FFFFFFFFFFFFFFFFFFFFFFFFFFFFF::FFF:FF,FFFFFF,FFFFFFFFFFFFFFFFFFFFFFFFFFFF,,F:FFFF:FFFFFFFFFFFFFFFFFFFFFFFFFFF,FFFF,FFF::F:,FFFFFFFFFFFFF:FFFFFFFF:,FFFFFFFFFFF:FFFFFFF,FFFFF::FF:FF,FFFFF:F:FFFFFF:FFFFFF,FF:FFFFF:FFFFFF:F,F,FFF:F::FFFFFFFFFF,,::FFFFFF,
@A00769:42:HV3CFDRXX:1:2101:1199:22169 1:N:0:GAGGTTAGAC+GCAATACATT
GTGTCAGCAGCCGCGGTAATACGTATGTTCCAAGCGTTATCCGGATTTATTGGGCGTAAAGCGAGCGCAGACGGTTCTTTAAGTCTGAAGTGAAAGCCCTCAGCTCAAGTGAGGAATTGCTTTGGAAACTGGTTGACTTGAGTGCAGTAGAGGAAGGCGGAACTCCATGTGTAGCGGTGAAATGCGTAGATATATGGAAGAACACCAGTGGAGAAGTCGGCTCTCTGGTCTGTCACTGACGCTGAGGATCG
+
,FFF:,FFFFF:F,:,FFF:FF::FFF,F,FFFF:,F,FF,,:,F:F,F:F:,FFFFFFF:,,FFFFF:,F,F:FF,FFF,::FFFFFF:,FF::,F:F,F,FFF,FF,:,FFFF:FFF,FF,F:FFFF,:,,,F:F::FF:F,,::FFF:FF,F:,,F::,,F:F:F::,F:F:FFFFF:,F,,FF,FF:,F:FF,FF,FF,FF::FF,F,F:FF,FFFFFFFFFFFFFFFF,FFF,F:F:F,FFF:F,,
@A00769:42:HV3CFDRXX:1:2101:18973:22169 1:N:0:GAGGTTAGAC+GCAATACATT
GTGTCAGCAGCCGCGGTAATACGTAGGTGGCAAGCGTTGTCCGGATTTATTGGGCGTAAAGCGAGCGCAGACGGTTATTTAAGTCTGAAGTGAAAGCCCTCAGCTCAACTGAGGAATTGCTTTGGAAACTGGATGACTTGAGTGCAGTAGAGGAAAGTGGAACTCCATGTGTAGCGGTGAAATGCGTAGATATATGGAAGAACACCAGTGGCGAAGGCGGCTTTCTGGACTGTAACTGACGTTGAGGCTCG
+
F::FFFFFFFFFFFFFFFFFFFFFFFFFFFFFFFFFFF:FFFFFF:FFFFFFFFFFFFFFFFFFFFFFFFF:FF:F,FFFFFFFFFFFFFFFFFFFFFFFFFFFFFFFFFFFFFFFFFF:FFFFFFFFFFFFF:FFFFFFFFFFFFFFFFFFFFFFFFFFFFFFFF:FFFFFFFFFF:FFFFFFFFFFFFFFFF,F:FFFFFF:FFFFFFFF,FFFFFFFFFFFFFF:FFF::,FFF:FF,,FFFFF::FF
@A00769:42:HV3CFDRXX:1:2101:24216:22169 1:N:0:GAGGTTAGAC+GCAATACATT
GTGTCAGCCGCCGCGGTAATACGTATGTTCCAAGCGTTATACGGATTTATTGGGCGTAAAGCGAGCGCAGGCGGTTTCTTAAGTCTGATGTGAAAGCCCCCGGCTCAACCTGGGAGGGTCATTGGAAACTGGGAGACTTGAGTGCAGAAGAGGAGAGTGGAATTCCATGTGTAGCGGTGAAATGCGTAGATATATGGAGGAACACCAGTGGCGAAGGCGGCTCTCTGGTCTGTAACTGACGCTGAGGCTCG
+
FFF:FFFF,FFFFFFFFFFFFF:FFFFF:FF,FFFFFF:F,FFFFFFFF,FFFFFFFFFFF,FF,FF,FFFFFFFFFFFFFFFFF,FFFFFFFFF,:FFF,FFFFFFFF:,,FFFF,:FFF:F,FFFFFFF:FF,FFF,FFFF,FFFFFFFFFFFFFFFFFFF,FFF,FFFFF:,F,F,FFFF,:::FFFFFFF,FFF,,FFFFF,F:FF,FFFFFFFF:FFFFFFF,FF,:FFFFF:FF,FFFF:,,FF:
@A00769:42:HV3CFDRXX:1:2101:30436:22169 1:N:0:GAGGTTAGAC+GCAATACATT
GTGCCAGCCGCCGCGGTAATACGTATGTTCCAAGCGTTATCCGGATTTATTGGGCGTAAAGCGAGCGCAGACGGTTATTTAAGTCTGAAGTGAAAGCCCTCAGCTCAACTGAGGAATTGCTTTGGAAACTGGATGACTTGAGTGCAGTAGAGGAAAGTGGAACTCCATGTGTAGCGGTGAAATGCGTAGATATATGGAAGAACACCAGTGGCGAAGGCGGCTTTCTGGACTGAAACTGACGTTGAGGCTCG
+
FFFFFFFFFFFFFFFFFFFF:FFFFFFFFFFF:FFF,F:FFFFFFF,FFFFFFFFFFFFFFFFFF:FFFF:FFF:FFF:FFFFFFFFF:F:FFFFFFFFFFFFFFF:FF:FFFFFFF:FF,FFFFFFFFFFFFFFFFFFFFFFFFFFFFF:FFF:FFF,FFFFFFF:,F:FFFFFFFFFFFFF,FF:FFFFF:::FFF,FFFF:FFFFFFFF:FFFFFFFFF,FFF:FFFFF,FFFFFFFF,FFF:,FFFF
@A00769:42:HV3CFDRXX:1:2101:11550:22247 1:N:0:GAGGTTAGAC+GCAATTCATT
GTGTCAGCAGCCGCGGTAATACGTAGGTGGCAAGCGTTGTCCGGATTTATTGGGCGTAAAGCGAGCGCAGGCGGATTCTTAAGTCTGATGTGAAAGCCCCCGGCTCAACCGGGGAGGGTCATTGGAAACTGGGAGACTTGAGTGCAGAAGAGGAGAGTGGAATTCCATGTGTAGCGGTGAAATGCGTAGATATATGGAGGAACACCAGTGGCGAAGGCGGCTCTCTGGTCTGTAACTGACGCTGAGGATCG
+
F,F,FFFFF:FFFFFFFFFFFFF,FFFFFF,:FF:FFFFF:FFFF,FFFFFFFFFFFFFFFFF,FFF,FF:FFF,,F:F:FF::,FFF,FFFFFFFF:FFFFFFFFFFFF,,FFF,FFFFFF,:,FFFFF,F::F,FFFFF:FF,F:FFFFFFFFFFFFFFFFFFFF:F,,F:FFFFFFFFFFFFFF:FFF:F,,FFFF,FF:FFFFFFFFF:FFFFFF,FFF,F:F:FFF,FFFFFFFF::F,FF:,FF,
@A00769:42:HV3CFDRXX:1:2101:29369:22263 1:N:0:GAGGTTAGAC+GCAATACATT
GTGTCAGCAGCCGCGGTAATACGTATGTTCCAAGCGTTATCCGGATTTATTGGGCGTAAAGCGAGCGCAGACGGTTATTTAAGTCTGAAGTGAAAGCCCTCAGCTCAACTGAGGAATTGCTTTGGAAACTGGATGACTTGAGTGCAGTAGAGGAAAGTGGAACTCCATGTGTAGCGGTGAAATGCGTAGAGATTAGGAGGAACACCAGTGGCGAAGGCGGCTAACTGGACTGTATCTGACACTGAGGCACG
+
FFF:FF,FFFFFFFFFFFFFFFFF,FFFFFFF:FFF:F,FFFFFFFF:FFFFFFFFFFFFFFFFFFFFFFFFFFFFFFFFFFFFFFFFFFFFFFFFFFFFFFF::FFFFFFFFFFFFFF,FFFFFF:F:FF,FFFFFFF:F:FF:FF,:FFF::FFFFFFFFFFFFFFFF:FFFFF,FFFFFFFFFFFFFFFF,FF:FFFFFFFFFFFFFFF,FFF,FFFFF,F:F,F:FFFF:FFFFFFFFFFFF,FFF,
@A00769:42:HV3CFDRXX:1:2101:1868:22357 1:N:0:GAGGTTAGAC+GCAATACATT
GTGCCAGCAGCCGCGGTAATACGTATGTTCCAAGCGTTATCCGGATTTATTGGGCGTAAAGCGAGCGCAGACGGTTATTTAAGTCTGAAGTGAAAGCCCTCAGCTCAATTGAGGAATTGCTTTGGAAACTGGATGACTTGAGTGCAGTAGAGGAAAGTGGAACTCCATGTGTAGCGGTGAAATGCGTAGATATATGGAAGAACACCAGTGGCGAAGGCGGCTTTCTGGACTGTAACTGACGTTGAGGCTCG
+
:FFFFFFFFFFFFFFFFFFFFF:FFFFFFFFFFFFFFFFFFFFFFFFFFFFFFFFFFFF:FFFFFFFF:FF:F::FFFFFFFFFFFFFFFFFFF:FFFFFFFFFFFF:FFFFFFFFFFFFFFF:FFFFFF:FFF:::FFFFFFF:FFFFFFFFF,FFFFF:FF,FFF:,,:FFF:F:FFFFFFFFFFFFFFFFFFF,FFFFF,FFFFFFF:FFFFF:FF,FF,FF:F,FFF,F:FFF,FFF::FFFF,FF,
@A00769:42:HV3CFDRXX:1:2101:17879:22435 1:N:0:GAGGTTAGAC+GCAATACATT
GTGCCAGCAGCCGCGGTAATACGTAGGTGGCAAGCGTTGTCCGGATTTATTGGGCGTAAAGCGAGCGCAGGCGGTTTCTTAAGTCTGATGTGAAAGCCCCCGGCTCAACCGGGGAGGGTCATTGGAACCTGGGAGACTTGAGTGCAGAAGAGGAGAGTGGAATTCCAAGTGTAGCGGTGAAATGCGTAGATATATGGAGGAACACCAGTGGCGAAGGCGGCTCTCTGGTCTGTAACTGACGCTGAGGCTCG
+
F:FFFFFFFFFFFFFFFFFFFFFFFFFFFFFFFFFF:FFFF,FFF,:,FFFF:FFFFFFFFFF:FFFFFFFFFFF:FF:FFFFF::FF,FFF:,FFFFFFFFFFFF:,FFFFFF,FFF:F,,,FF:F,F:F:F::FFFFFFFFFF,F:FFFFFFFF::FFF:FFFFF,FFF:FFFF:FFFF:FFFFFFFFF,FFFF:FFF,FFFFFFF,FF,FFFFFFFFFFFFFFFFFFFFFFFFFFF:FFF:F:,FFFF
@A00769:42:HV3CFDRXX:1:2101:29523:22467 1:N:0:GAGGTTAGAC+GCAATACATT
GTGTCAGCAGCCGCGGTAATACGTAGGTGGCAAGCGTTGTCCGGATTTATTGGGCGTAAAGCGAGCGCAGGCGGATTCTTAAGTCTGAAGTGAAAGCCCTCAGCTCAACTGAGGAATTGCTTTGGAAACTGGATGACTTGAGTGCAGTAGAGGAAAGTGGAACTCCATGTGTAGCGGTGAAATGCGTAGATATATGGAAGGACACCAGTGGCGAAGGCGGCTTTCTGGACTGTAACTGACGTTGAGGCTCG
+
FFFF,,,:FFF:FFFFFFF:,FFFFFFF:F:,:FF:,FFF,FFF:F,FFFF,:FF,:FFF:,FFFF:FFF::F:,,FFFFFFF::F,F:FFFFFFFFFFFFF,F,FF,,,F:,FF,F,FFF::FFFFF,::F,F:FF,F:F::::FFF,:FF,::,,,,FF,FFF:F:FFF::,F:,FFFF:F:FFF,FF,,FF:,:,::,FFFF,:F,:FFFFF,F:FF:FF,:FF:F:F:FF,,FFFFFF:,,,::FF,
@A00769:42:HV3CFDRXX:1:2101:3387:22482 1:N:0:GAGGTTAGAC+GCAATACATT
GTGTCAGCCGCCGCGGTAATACATAGGTGGCAAGCGTTGTCCGGATTTATTGGGCGTAAAGCGAGCGCAGGCGGTTTCTTAAGTCTGATGTGAAAGCCCCCGGCTCAACCGGGGAGGGTCATTGGAAACTGGGAGACTTGAGTGCAGAAGAGGAGAGTGGAATTCCATGTGTAGCGGTGAAATGCGTAGATATATGGAGGAACACCAGTGGCGAAGGCGGCTCTCTGGTCTGTAACTGACGCTGAGGCTCG
+
F:FFFFFFFFFFFFFFF:FFFFFFFFFFFFFF:FFFFFFF:FFFFFF:F:FFFFFFFFFFFFFFFFFFFFFFF:FFFFF:FFFF:FF:FF,FFFFFFFFFFFFFFFF:FFFFFFFFFFFFFFFFF:FFF,FFFFF:FFFFFFFFFF:FF,FFFFFFF:FFFFFFFFFFFFFF:FFFF:FFFFFFFFFFFF,FFFFFF:,FF,FFFFFFF::FFFFFF,:,FFFFFF,FF:::F,FF::FFF:FF:,FFFFF
@A00769:42:HV3CFDRXX:1:2101:30572:22561 1:N:0:GAGGTTAGAC+GCAATACATT
GTGTCAGCCGCCGCGGTAATACGTAGATGGCAAGCGTTGTCCGGATTTATTGGGCGTAAAGCGAGCGCAGGCGGTTTCTTAAGTCTGATGTGAAAGCCCCCGGCTCAACCGGGGAGGGTCATTGGAAACTGGGAGACTTGAGTGCAGAAGAGGAGAGTGGAATTCCATGTGTAGCGGTGAAATGCGGAGATATATGGAGGAACACCAGTGGCGAAGGCGACTCTCTGGTCTGTAACTGACGCTGAGGCTCG
+
FFFFFFFFFFFFFFFFFFFFFFFFFFFFFFFFFFFF:FFFF:FFFF,FFFFFFFFFFFFFFFFFFFFFFFFFFFF,FFFFFFFFFFFFFFFFFFFFFF:FFFFFFFF,FFFFFF,FFFFFF,FFFF:FFFFFFFFFFFFFFFFFFFFF,,FFFFFFFFFFFFFFFFFFFFFFFFFFF,FFF,:FFF,FFF,FFFFFFFFF:FF::F:FFFFFFFFF:FFF:FF:F,FFFFF,FF,FFFFFFFFFFF,FFFF
@A00769:42:HV3CFDRXX:1:2101:23583:22576 1:N:0:GAGGTTAGAC+GCAATACATT
GTGTCAGCAGCCGCGGTAATACGTAGGTGGCAAGCGTTGTCCGGATTTATTGGGCGTAAAGCGAGCGCAGGCGGTTTCTTAAGTCTGATGTGAAAGCCCCCGGCTCAACCGGGGAGGGTCATTGGAAACTGGGAGACTTGAGTGCAGAAGAGGAGAGTGGAATTCCATGTGTAGCGGTGAAATGCGTAGATATATGTAGGAACACCAGTGGCGAAGGCGGCTCTCTGGTCTGTAACTGACGCTGAGGCTCG
+
FFFFFFFFFFFFFFFFFFFFFFFFF:FFFFFFFFFFFFFFF:FFF,FFFFFFFFFF,FFFFFFFFFFFFFFFFF::FFF:FFFF:FFFF:FFFFF,F:FFF,:FF:FFFFFFFFFFFF:F:FFF:FFFFFF:FFFFFFFFFFFF,FFFF:F:FF:F,FFFF:FF,F:F,F,FFF:F,F,FFFFFFFFF,FFFFFF:,FF,FF,F::F,F,F,:FF,FFFF,FFFFFFFFFFFF,F:FFF:F,FF:FF:FF,
@A00769:42:HV3CFDRXX:1:2101:29360:22717 1:N:0:GAGGTTAGAC+GCAATACATT
GTGCCAGCCGCCGCGGTAATACGTATGTTCCAAGCGTTATCCGGATTTATTGGGCGTAAAGCGAGCGCAGACGGTTATTTAAGTCTGAAGTGAAAGCCCTCAGCTCAACTGAGGAATTGCTTTGGAAACTGGATGACTTGAGTGCAGTAGAAGGAAGTGGAACTCCATGTGTAGCGGTGAAATGCGTAGATATATGGAAGAACACCAGTGGCGAAGGCGGCTTTCTGGACTGTCACTGACGTTTAGGCTCG
+
FFFFFFFFFFFFFFFFF,FFFF:,FF:FFFF::FFF:F,:FFFFF:FFF:FFFFFFFFFFFFFFFFFFFFFFFFFF,FFFFFFFFFFFFFFFFFFFFFFFFFFFFFFFF:FFFFFFFFF:,F:FFFF:::FFFFFFFFFFFFFFFFFF,FFFFFF,FFFFF::,FFFFF,,FFFFFFF:::FFFFFFFFFFF,FFFFFF,FFFFFFFF,F:FFF::FFFFF::FF::FF,:FF,FFFFFF,,F:FFFFFFF
@A00769:42:HV3CFDRXX:1:2101:2645:22733 1:N:0:GAGGTTAGAC+GCAATACATT
GTGTCAGCCGCCGCGGTAATACGTATGTTCCAAGCGTTATCCGGATTTATTGGGCGTAAAGCGAGCGCAGACGGTTATTTAAGTCTGAAGTGAAAGCCCTCAGCTCAACTGAGGAATTGCTTTGGAAACTGGATGACTTGAGTGCAGTAGAGGAAAGTGGAACTCCATGTGTAGCGGTGAAATGCGTAGATATATGGAAGAACACCAGTGGCGAAGGCGGCTTTCTGGACTGTAACTGACGTTGAGGCTCG
+
FFFFFFFFFFFFFFFFFFFF,FFF:FFFFFFFF:FFFFFFFFFFFFFFFFFFFFFFFFFFFFFFFFFFFFF:FFFFFFFFFFFFFFFFFFFFFFFFFFFFFFFFFF,FF,FFFFFF:FFF:FFF,FFFFFFFFFFF,FFFFFFFFF:FFFFFFFFFFFFF:FFF:FFFFFFFFFFF:FFFF:FFFFFFFFF:FFFFFFF::FFFFFFFFF,F,FF::FFFFF,FFFFFF:FFFFFFFF:F:FFFFFFFFF:
@A00769:42:HV3CFDRXX:1:2101:3685:22748 1:N:0:GAGGTTAGAC+GCAATACATT
GTGTCAGCAGCCGCGGTAATACGTAGGTGGCTAGCGTTGTCCGGATTTATTGGGCGTAAAGCGAGCGCAGGCGGTTTCTTAAGTCTGATGTGAAAGCCCCCGGCTCAACCGGGGAGGGTCATTGGAAAGTGGGAGACTTGAGTGCAGAAGAGGAGAGTGGAATTCCATGGGTAGCGGTGAAATGCGTTGATATATGTAGGAAAACCAGTGGCGAAGGCGACTCGCTGGTCTGTAACTGACGCTGAGCATCG
+
FFFFFFFFFFFFFFFFFFFFFFFFFFFF:FF,FFFFFFFFFFFFFFFFF,FFFF,FFFFFF,FFFFF,FFFFFF:,:,::FFFF,,FF:FF,:FFFF,,FFFFFFFFFFFFFFF,F,FFF,F,,:FF:,,,,F:,F,FF:,FFF,:FF,FFF,,FF,FF:FFF,F,F:F,,FF,:FF:,FF:F,,F,,F:F,F,:F,,F,F,,,FF:F:F,:,FFF:FFFFFF,:FFF::FFFF:,F,F:F,F,,F:,FF:
@A00769:42:HV3CFDRXX:1:2101:6289:22780 1:N:0:GAGGTTAGAC+GCAATACATT
GTGTCAGCAGCCGCGGTAATACGTATGTTCCAAGCGTTATCCGGATTTATTGGGCGTAAAGCGAGCGCAGACGGTTATTTAAGTCTGAAGTGAAAGCCCTCAGCTCAACTGAGGAATTGCTTTGGAAACTGGATGACTTGAGTGCAGTAGAGGAAAGTGGAACTCCATGTGTAGCGGTGAAATGCGTAGATATATGGAGGAACACCAGTGGCGAAGGCGGCTCTCTAGTCTGTAACTGACGCTGAGGCTCG
+
FFF:FFFFFFFFFFFFFFFFFFFFFFFFFFFF:FFFFFFFF:FFF:FF,FFFFFFFFFFFFFF:FFFFFF:FFF:FFFFFFFFFFFFFFFFFFFFFFFFFFFFFFFFFF:F,FFFFFFFFFF:FF:FFFFFFFFFFF,FFFFFFFFFFFFFFFFFFFFFFFFFFFFFFFFFFFFFFFFFFFFFF:FFFFFFFF,FFFFFFFFFFFFFFFFFFFFFFFFF:FFFFFFFFFFFFF:FFFFFF,FFFFFFFFFF
@A00769:42:HV3CFDRXX:1:2101:13160:22811 1:N:0:GAGGTTAGAC+GCAATACATT
GTGCCAGCAGCCGCGGTAATACGTAGGTGGCAAGCGTTGTCCGGATGGATTGGGCGTAAAGCGAGCGCAGGCGGTTTCTTAAGTCTGAGGTGAAAGCCCCCGGCTCAACCGGGGAGGGTCAGTGGAAACTGGGAGACTTGAGTGCAGTAGAGGAGAGTGGAATTCCATGTGTAGCGGTGAAATGCGTAGATATATGGAGGAACACCAGTGGCGAAGGCGGCTCTCTGGTCTGTAACTGACGCTGAGGCTCG
+
FFFFFFF::FFFFFFFF:F:FFFFFFFFFFFFFFFFFFFFF::F,F,:FFFFFFF,,,FFF:FFFFFF,FFFFFFFFFFF,F,FF,FF,FFFF:FFFFFFFFFFFFF,:FFFFF:FFFFFF,FFFFFFFFFFFFF,FFFFFFFF:,F,,FFF:,FFFFFFF,FFFF,FF:FFFF,FFFFF,FFF:FFFFF,FFFFFFFFFF::FF:FFFFFFFF:FFF:FFFFFFFFF,:F:F:F:F:FFFFFFF:::FFF
@A00769:42:HV3CFDRXX:1:2101:19018:22811 1:N:0:GAGGTTAGAC+GCAATACATT
GTGCCAGCAGCCGCGGTAATACGTAGGTGGCAAGCGTTGTCCGGATTTATTGGGCGTAAAGCGAGCGCAGGCGGTTTCTTAAGTCTGATGTGAAAGCCCCCGGCTCAACCGGGGAGGGTCATTGGAAACTGGGAGACTTGAGTGCAGAAGAGGAGAGTGGAATTCCATGTGTAGCGGTGAAATGCGTAGAGATATGGAGGAACACCAGCGGCGAAGGCGGCTCTCTGGTCTGTAACTGACGCTGAGGCTCG
+
FFFFFFFFFFFFF:FFFFFFFFFFFFFF:FF:FFFFFFFFFFFFFF,:FFFFFFFFFFFFFFFFFFFF,FFFFFFFFFFFFFFFFFFFFFFFFFFFFFFFFFFFFFFFF:FFFF,FFFFFF,FFFFFFFFFFFFFFFFFFFF:F:FFF:FFFFFF:FFFFFFF:FFFFFFFF:FFFFFFFFFFFFFFFFF,F,FFFFF::FFFFFFF:FF:FFF:FFFFFFFFFF:,FFFF,F:FFF:FFF,F,FFFFFF,
@A00769:42:HV3CFDRXX:1:2101:20012:22842 1:N:0:GAGGTTAGAC+GCAATACATT
GTGCCAGCAGCCGCGGTAATACGTAGGTGGCAAGCGTTGTCCGGATTTATTGGGCGCAAAGCGAGCGCAGGCGGTTTCTTAAGTCTGATGTGAAAGCCCCCGGCTCAACCGGGGAGGGTCATTGGAAACTGGGAGACTTGAGTGCAGAAGAGGCGAGTGGAATTCCATGTGTAGCGGTGAAATGCGTAGATATATGGAGGAACACCAGTGGCGAAGGCGGCTCTCTGGTCTGTCACTGACGCTGAGGCTCG
+
FFFFFFFF,FFFFFFFFFFFFFF:FFFFFFFFFFFF:FFFFFFFF:FFFFFFFFFFFFFFFFFFFFFFF:FFFFFFFFFFFFFFFF:FF:FFFFF:FFFFFFFFFFFFFFFFFF:F:FFFF,FF:FFFF,FFFF,FFFFFFFFFFFFF,FFFF,FFFFFFFFFFF:FFFFFFFFFFFFF,FFFFFFF,FF,FFFFFFFFFF:FFFFFFFFFFFFFF:FFFFFFFFFFFFF:,F,FFFFFFFFFFF,:FFFF
@A00769:42:HV3CFDRXX:1:2101:1127:22858 1:N:0:GAGGTTAGAC+GCAATACATT
GTGTCAGCCGCCGCGGTAATACGTAGGTGGCAAGCGTTGTCCGGATTTATTGGGCGTAAAGCGAGCGCAGGCGGTTTCTTAAGTCTGATGTGAAAGCCCCCGGCTCAACCGGGGAGGGTCATTGGAAACTGGGAGACTTGAGTGCAGAAGAGGAGAGTGGAATTCCATGTGTAGCGGTGAAATGCGTAGATATATGGAGGAACACCAGTGGCGAAGGCGGCTCTCTGGTCTGTAACTGACGCTGAGGCTCG
+
FFFFFFFFFFFFFFFFFFF:FFFFFFFFFFFFFFFFFFFFFFFFFFFFFFFFFFFF:FFFFFFFFFFFFFFFFFFFFFFFFFFFFF:FFFFFFFFFFFFFFFFFFFFFFFF:FFFFFFFFFFFFFFFFFFFFFFFFF:F,FFFFFFFFF,FFFFFFFF:FFFFFF::FFF:FFF,FF:,FF,FF,FF:FFFFFFFFFFFFFF:FFF:FF,FF:FFF,FF:F:FF,FFFFFFFF,:F:F:F,FF:,F,FFFF
@A00769:42:HV3CFDRXX:1:2101:3007:22858 1:N:0:GAGGTTAGAC+GCAATACATT
GTGTCAGCCGCCGCGGTAATACGTATGTTCCAAGCGTTATCCGGATTTATTGGGCGTAAAGCGAGCGCAGACGGTTATTTAAGTCTGAAGTGAAAGCCCTCAGCTCAACTGAGGAATTGCTTTGGAAACTGGATGACTTGAGTGCAGTAGAGGAAAGTGGAACTCCATGTGTAGCGGTGAAATGCGTAGATATATGGAGGAACACCAGTGGCGAAGGCGGCTCTCTGGTCTGTAACTGACGCTGAGGCTCG
+
F:F:FFFFFFFFFFFFF,FFFFFFFFFFFFFFFF:FFF,F,FFFF,F,FF:FFFFFFFFFFFFFFFFFFF:FFF,FFFFFFFFFFFF:FFFFFFFFFFFFFFFFFFF:F,FFF:FFFF,:FFFFFFFFFFFFF:,FFF:FFFFFFFFFFFFFFFFFFFFF,FFFFFFFFFF:FFF,FFFFF,FFFFFFFFF,F,F,FFFFF,:FFFFFFFFFFFFF,FFFFFF:FFFFF:F,FFFFFF:F:FFFFFFFFFF
@A00769:42:HV3CFDRXX:1:2101:19244:22858 1:N:0:GAGGTTAGAC+GCAATACATT
GTGCCAGCCGCCGCGGTAATACGTAGGTGGCAAGCGTTGTCCGGATTTATTGGGCGTAAAGCGAGCGCAGGCGGTTTCTTAAGTCTGATGAGAAAGCCCCCGGCTCAACCGGGGAGGGTCATTGGAAACTGGGAGACTTGAGTGCAGAAGAGGAGAGTGGAATTCCATGTGTAGCGGTGAAATGCGTAGATATATGGAGGAACACCAGTGGCGAAGGCGGCTCTCTGGTCTGTAACTGACGCTGAGGCTCG
+
FFFFFFFFFFFFFFFFFFFFFFFFFFFFFFFFFFFFFFFFFFFFF:FFFFFFFFFFFFFFFFFFFFFFFFFFFFFFFFFFFFFFFFFFFFFFFFFFFFFFFFFFFFFFFFFFFFFFFFFFFF:FFF:FFFFFFFFFFFFFFF:FFFFFFFFFFFFF:FFFF,FFFFFFFFFFFFFFFFFFFFFFFFFFFFFFFFFFFFFFFFFFFFFFFFFFFFFF,F:FFFFFFFFFFFFFFFFFFFFFFFFFFFFFFF,
@A00769:42:HV3CFDRXX:1:2101:5394:22889 1:N:0:GAGGTTAGAC+GCAATACATT
GTGCCAGCCGCCGCGGTAATACGTAGGTGGCAAGCGTTGTCCGGATTTATTGGGCGTAAAGCGAGCGCAGGCGGTTTCTTAAGTCTGATGTGAAAGCCCCCGGCTCAACCGGGGAGGGTCATTGGAAACTGGGAGACTTGAGTGCAGAAGAGGAGAGTGGAATTCCATGTGTAGCGGTGAAATGCGTAGATATATGGAGGAACACCAGTGGCGAAGGCGGCTCTCTGGTCTGTAACTGACGCTGAGGCTCG
+
FFFFF:FFFFFFFFFFF:FFFFFFFFFFFFFFFFFFFFFFF:FFF:F,FFFFFFFFFFFFFFFFFFFFFF:FFFFFFFF:FFFFFFFFFFF:,FFFFFFFFFFFFFFFFFFFFF:FFFFFF:F:F:FFF:F:F,FFFFFFFFFFFFFFFFFFF:FFFFFFF,FFFFFFFFFFF:FFFFFFF,FFFFF:FF:FFFF:FFFFF,FFF:FF:FFFFFFFFF:FFFFFFFFFFFFFF,FFFFFFFFFFFF,F:FF
@A00769:42:HV3CFDRXX:1:2101:5321:22921 1:N:0:GAGGTTAGAC+GCAATACATT
GTGTCAGCAGCCGCGGTAATACGTAGGTGGCAAGCGTTGTCCGGATTTATTGGGCGTAAAGCGATCGAAGGCGGTAACTAAAGTCTGATGTGAAAGACCCCGGCTAAACCGTGGATCGTCCATGGGAACGGGGAGACTTGAGTGCAGAAGAGGAGACTGGAATTCCATGTGTAGCGGTGAAATGAGTAGATATCTGGAGGAACACCAGTGGCGAAGGCGGCTCTCTGGTCTGTAACTGACGCTGAGGCTCG
+
FFFFFFFFFFFFFFFFFFFFFFFFFFFF,FFFFFFFFF,FFFFFFFFFFFFFFFFFFFFFFFF:,FF,FFFFFFF,,:F,,FFFF,F:FFFFFFFF,FF::,FFF,FFF,F,FFF:,,FF,,,FF,FFF,FF:,F:F,FFFFFFFFF,FFFFFFFF,FFFFFFFFF:,FFFFF,FFFFF,FFFF,FFFFFFFF:FFFF,FFFFFFFF,FFFF:FFFFF,F:FFFFFFFFF,FFF:FFFFF:FFFFFF,,FF
@A00769:42:HV3CFDRXX:1:2101:29912:22921 1:N:0:GAGGTTAGAC+GCAATACATT
GTGCCAGCAGCCGCGGTAATACGTAGGTGGCAAGCGTTGTCCGGATTTATTGGGCGTAAAGCGAGCGCAGACGGTTATTTAAGTCTGAAGTGAAAGCCCTCAGCTCAACTGAGGAATTGCTTTGGAAACTGGATGACTTGAGTGCAGTAGAGGAAAGTGGAACTCCATGTGTAGCGGTGAAATGCGTAGATATATGGAAGAACACCAGTGGCGAAGGCGGCTTTCTGGACTGTAACTGACGTTGAGGCTCG
+
FFFFFFFFFFFFFFFFFFFFFFFFFFFFFFF,FFFFFFFFFFFFFFF,FFFFFFFFFFFFFFFFFFFFFFFFFFFFFFFFFFFFFFFFFFFFFFFFFFFFFFFFFFFFFFFFFFFFFF:FFFFFFFF:FFFFFFFFFFFFFFFFFFFFFFFFFF,FFFFFFFFFFFFFFFFFFFF,FFFFFFFFFFFFFF:FFFFFFFFFFFFFFFFFFFFFFFFFFFFFFFFFFFFFFFFFFFFFFFFFFFFFFFFFFF,
@A00769:42:HV3CFDRXX:1:2101:29197:22936 1:N:0:GAGGTTAGAC+GCAATACATT
GTGCCAGCAGCCGCGGTAATACGTAGGTGGCAAGCGTTGTCCGGATTTATTGGGCGTAAAGCGAGCGCAGGCGGTTTCTTAAGTCTGATGTGAAAGCCCCCGGCTCAACCGGGGAGGGTCATTGGAAACTGGGAGACTTGAGTGCAGAAGAGGAGAGTGGAATTCCATGTGTAGCGGTGAAATGCGTAGATATATGGAGGAACACCAGTGGCGAAGGCGGCTCTCTGGTCTGTAACTGACGCTGAGGCTCG
+
FFFFFFFFFFFFFFFFFF:FFFFFFFFFFFFFFFFFFFFFFFFFFFFFFFFFFFFFFFFFFFFFFFFFFFFFFFFFFFFFFFFFFFF,FFFFFFFFFFFFFFFFFFFFFFFFFFFFFFFFFFFFFFFF:FFF:FFFF:FFFFFFF,FFFFFFFFFFFFFFFFFFFFFFFFFFFFFFFFFFFFFFFFFFFFFFFFFFFFFFFFFFFFFFFF:FFFFFFF:FFFFFF:F,FFFFFFFFFFFF:FFFFF,FFF:
@A00769:42:HV3CFDRXX:1:2101:2230:22983 1:N:0:GAGGTTAGAC+ACAATACATT
GTGTCAGCAGCCGCGGTAATACGTAGGTGGCAAGCGTTGTCTAGATTTATTGGGCGTAAAGCGAGCGCAGGCGGTTTCTTAAGTCTGATGTGAAAGCCCCCGGCTCAACCGGGGAGGGTCATTGGAAACTGGGAGACTTGAGTGCAGAAGAGGAGAGTGGAATTCCATGTGTAGCGGTGAAATGCGTAGATATATGGAGGAACACCAGTGGCGAAGGCGGCTCTCTGGTCTGTAACTGACGCTGAGGCTCG
+
FFFFFFFFFFFFFFFFFFFFFFFFFFFFFFFFFFFFFFFFF:FFFFFFFFFFFFFFFFFFFFFFFFFFFFFFFFFFFFFFFFFFFFFFFFFFFFFFFFFFFFFFFFFFFFFFFFFFFFFFFFFFFFFFFFFFFFFFFFFFFFFFFFFFFFFFFFFFFFFFFFFFFFFFFFFFFFFFFFFFFFFFFFFFFFFFFFFFFFF:FFFFFFFFFFFFFFFFFFFFFFFFFFFFFFFFF:FFFFFFFFFFFFFFFF,
@A00769:42:HV3CFDRXX:1:2101:30309:22983 1:N:0:GAGGTTAGAC+GCAATACATT
GTGTCAGCCGCCGCGGTAATACGTAGGTGGCAAGCGTTGTCCGGATTTATTGGGCGTAAAGCGAGCGCAGACGGTTATTTAAGTCTGAAGTGAAAGCCCTCAGCTCAACTGAGGAATTGCTTTGGAAACTGGATGACTTGAGTGCAGTAGAGGAAAGTGGAACTCCATGTGTAGCGGTGAAATGCGTAGATATATGGAAGAACACCAGTGGCGAAGGCGGCTTTCTGGACTGTAACTGACGTTGAGGCTCG
+
FFFF:FFFFFFFFFFFF:FFFFFFFFFFFFFFFFFF:FFFFFFFFFF,F::FFFFFFFFFFFFFFFFFFF:FFFFFF:FFFFFFFFF:FFFFFFFFFFFFFFFFFF:FFFFFFFF:FFFFFFF,FFFFFFFFF:FFFFFFFF:FFFFFFFFFFFFFFFFFF,FFFFF:F,F,F:FFFFFFFFFFFFFFFFF,FFFFF:FFF:FFFFFFFFFFFFFFFFFFFFF,FFFFFFFFFFFFFFFF::FFFFFFFFF
@A00769:42:HV3CFDRXX:1:2101:4761:23046 1:N:0:GAGGTTAGAC+GCAATACATT
GTGTCAGCCGCCGCGGTAATACGTATGTTCCAAGCGTTATCCGGATTTATTGGGCGTAAAGCGAGCGCAGACGGTTATTTAAGTCTGAAGTGAAAGCCCTCAGCTCAACTGAGGAATTGCTTTGGAAACTGGATGACTTGAGTGCAGTAGAGGAAAGTGGAACTCCATGTGTAGCGGTGAAATGCGTAGATATATGGAAGAACACCAGTGGCGAAGGCGGCTTTCTGGACTGTAACTGACGTTGAGGCTCG
+
FFFFFFFFFFFFFFFFFFFFFFFF:FFFFFFFFFFFFF:FFFFFFFFFFFFFFFFFFFFFFFFFFFFFFFFFFF,FFFFFFFFFFFFFFFFFFFF:FFFFF:FFFFF:F:FFFFFFFFF:F:FFF,,:FFFFFFFFF:FFFFFFFFFFFFFFFFFFFFFFFFFFFFFFFFFFFFFFFFFFFFFFF:,FFFF:F,FFFF:::FFFFFFFF,FFFFFFFFFFFFF,FFFFFFFFFF:F:FFFFFFFFF,FFFF
@A00769:42:HV3CFDRXX:1:2101:7925:23077 1:N:0:GAGGTTAGAC+GCAATACATT
GTGCCAGCAGCCGCGGTAATACGTAGGTGGCAAGCGTTGTCCGGATTTATTGGGCGTAAAGCGAGCGCAGGCGGTTTCTTAAGTCTGATGTGAAAGCCCCCGGCTCAACCGGGGAGGGTCATTGGAGACTGGGAGACTTGAGTGCAGAAGAGGAGAGTGGAATTCCATGTGTAGCGGTGAAATGCGTAGATATATGGAGGAACACCAGTGGCGAAGGCGGCTCTCTGGTCTGTAACTGACGCTGAGGCTCG
+
FFFFFFFFFFFFFFFFFF:FFFFFFFFFFFFFFFFFFFFFFFFFFFFFF:FFFF:FFFFFF:FFFFFFFFFFFFFFFF:FFFFFFFFFFFFFFFFFF:FFFFFFFFFFFFFFFFFFFFFFFFFFFFFF,FF::FFFFFFFFFFFFFFF:FFFFFFFF:FFFFFFFF:FFFFFFFFFFF:FFFFFFF:FFFFF:FF,FFFFFFFFFFFFFFFFFFFF:FFFFF,F,FFFFFFFFFFFFFFF:FF:FF:FFF,
@A00769:42:HV3CFDRXX:1:2101:30201:23077 1:N:0:GAGGTTAGAC+GCAATACATT
GTGACAGCAGCCGCGGTAATACGTATGTTCCAAGCGTTGTCCGGATTTATTGGGCGTAAAGAGATCGCAGACGGTTATTTAAGTCTGAAGTGAAAGCCCTCAGCTCAACGGAGGGATTGCTTTGGAAACTGGATGACTTGAGTGCAGTAGAGGCAAGTGGAACTCCATGTGTAGCGGTGAAATTCGTAGAGAATCTGATGTACAACAGTGGCGAAGGCGGCTTAGTGGACTATATCAGAAACATAGGCAC
+
FFF,FFFFFFFFFFFFFFFFFFFFF:F,F:F,FFFFFF,FFFFFF,FFFFFFFFFFFFFFF,F:,FF,FF,,FFFF,FFF,FFFF,,FFFFFFFF:,FFFF:FFF,FFF,,:F,,,F,FF:,F::FFF:FFF:,,F,,F::,F,,:,,F,FFF,F,,,,FFF,F,FFFFF,,,:F:FFF,,F,,,F,F,,,:,F,,F:,F,F,::FF:F,FF,,F,FF,,FFFF,,,FF,:,FFF:,,,,F:,,F,FFFF
@A00769:42:HV3CFDRXX:1:2101:4643:23093 1:N:0:GAGGTTAGAC+GCAATACATT
GTGCCAGCCGCCGCGGTAATACGTAGGGTGCAAGCGTTAATCGGAATTACTGGGCGTAAAGCGTGCGCAGGCGGTTCGCTAAGACAGATGTGAAATCCCCGGGCTTAACCTGGGAACTGCATTTGTGACTGGCGGGCTAGAGTCTGGCAGAGGGGGGTAGAATTCCACGTGTAGCAGTGAAATGCGTAGAGATGTGGAGGAATACCGATGGCGAAGGCAGCCCCCTGGGCCAAGACTGACGCTCATGCACG
+
FF,FFF:FFFFFFFFFFF:FFFFFFFFF,FFF,FFFFFFFFFFFFF,FFFF:,F,FFFFFF,FF:FF:FF::F,,FF,FFFFFFFF:F:FFFFFFFFFFFFFFFFFFF,FFFF:F:FF:FFFFFF,FFFFF:FFFFFFFFFF:,:FF,FFF,:FFFFFFFFF::F,F:FFFFFFFFFFFF:FFF,:FFFFFFFFFFFFF,F:F,FF:FF:FFFFF,FFFF,FFFFFFF,FFFFFFFFFFF:F,FFFF:FFF
@A00769:42:HV3CFDRXX:1:2101:19036:23093 1:N:0:GAGGTTAGAC+GCAATACATT
GTGTCAGCAGACGCGGTAATACGTAGGTGGCAAGCGTTGTCCGGATTTATTGGGCGTAAAGCGAGCGCAGACGGTTATTTAAGTCTGAAGTGAAAGCCCTCAGCTCAACTGAGGAATTGCTTTGGAAAATGGATGACTTGAGTGCAGTAGAGGAAAGTGGAACTCCATGTGTAGCGGTGAAATGCGTAGATATATGGAAGAACACCAGTGGCGAAGGCGGCTTTCTGGAGTGTAACTGACGTTGAGGCTCG
+
F,FFF:,::F,F:,FF,FF,F::,:FFFFF,FFFF,F,,FF,F:FFF:FF,::FF::F:FF,FFFFF,F:::F,FF,,FFFF,FFF,:FFFF:FF,,FF:FFFF,F:F:F,,F,:,F:FFF:F,,:FF,,:FF:,:FFFF:FF:F:F,FFF,FFFFF,,FFF,FF,FFFF,FFFFF:F:FF:,F:FFFFFFFFFFFFF,FF,F:F,FF,FFFFF:FFFFFFF,,FFFFF,FFF:FFF::FFFFF,FFFFFF
@A00769:42:HV3CFDRXX:1:2101:8883:23171 1:N:0:GAGGTTAGAC+GCAATACATT
GTGTCAGCCGCCGCGGTAATACGTAGGTGGCAAGCGTTGTCCGGATTTATTGGGCGTAAAGCGAGCGCAGGCGGTTTCTTAAGTCTGATGTGAAAGCCCCCGGCTCAACCGGGGAGGGTCATTGGAAACTGGGAGACTTGAGTGCAGAAGAGGAGAGTGGAATCCCATGTGTAGCGGTGAAATGCGTAGATATCTGGAGGAACACCAGTGGCGAAGGCGGCTCTCTGGTCTGTAACTGACGCTGAGGCTCG
+
F:FFFFFFFFFFFFFFFF:FFFFFFFFFFF:FFFFF:FFFFFFFFFFF:FFFFFFFFFFFFFFFFFFFFF,FFFFFFFF:FFFF:FFFFFFFFFFFFFFFFFFFFFFFFFFF:FFFF:FF,FFFFFFFFFFF::FFFF:FFFFFFFFFFF::FFFFFFFFFFFFFFFFFF,FFFFFFFFFFF:FFFFFFFFFF,FF,FFF:FF,FFFFFFFFFF:F:F,FFFFFFFFFFFF:FFFF::FF:FF:FF,F:F,
@A00769:42:HV3CFDRXX:1:2101:5692:23249 1:N:0:GAGGTTAGAC+GCAATACATT
GTGTCAGCAGCCGCGGTAATACGTAGGTGGCAAGCGTTGTCCGGATTTATTGGGCGTAAAGCGAGCGCAGGCGGTTTCTTAAGTCTGATGTGAAAGCCCCCGGCTCAACCGGGGAGGGTCATTGGAAACTGGGAGACTTGAGTGCAGAAGAGGAGAGTGGAATTCCATGTGTAGCGGTGAAATGCGTAGATATATGGAGGAACACCAGTGGCGAAGGCGGCTCTCTGGTCTGTAACTGACGCTGAGGCTCG
+
FFFFFFFFFFFFFFFFFFFFFFFFFFFFFFFFFFFFFFFFFFFFF,F:FFFFFFFFFFFFFFFFFFFFFFFFFFFFFFFFFFFFFFFFFFFF:F:FFFFFFFFFFFFFFFFFFFFFFFFFFFFFFFFFFFFFF:FF:FFFFFFFFFFF,FFFFFFFFFFFFFFFFFFFFFFFFFFF:FFFFFFF:FFFF:FFFFFFFFFFFFFFFFFFFFFFFFFFFFFFFFFFFFFFFFFFF:FFFFFFFFFFFF::FF,
@A00769:42:HV3CFDRXX:1:2101:1154:23343 1:N:0:GAGGTTAGAC+GCAATACATT
[truncated: 100,821,499 more chars]
