# Supplementary material for: Microbiome analysis of Spodoptera frugiperda (Lepidoptera, Noctuidae) larvae exposed to Bacillus thuringiensis (Bt) endotoxins
Source: PeerJ. 2023 Sep 12;11:e15916. doi: 10.7717/peerj.15916 (PMC10503500; doi:10.7717/peerj.15916)
Supplement: Supplemental Information 28 — As a replicate [file peerj-11-15916-s028.gz › peerj-11-15916-s028]

@A00769:42:HV3CFDRXX:1:2101:19135:1376 2:N:0:AACCGAGTTC+TCCAGAGATC
GGACTACACGGGTTTCTAATCCTGTTTGCTACCCACACTTTCGAGCCTCAACGTCAGTTACAGTCCAGAAAGCCGCCTTCGCCACTGGTGTTCTTCCATATATCTACGCATTTCACCGCTACACATGGAGTTCCACTTTCCTCTACTGCACTCAAGTCATCCAGTTTCCAAAGCAATTCCTCAGTTGAGCTGAGGGCTTTCACTTCAGACTTAAATAACCGTCTGCGCTCGCTTTACGCCCAATAAATCCG
+
FFFFFFFFFFFFFFFFFFFFFFFFFFFFFFFFFFFFFFFFFFFFFFFFFFFFFFFFFFFFFFFFFFFFFFFFF:FFFFFFFFFFFFFFFFFFFFFFFFFFFFFFFFFFFFFFFFFFFFFFFFFFFFFFFFFFFFFFFF:FFFFFFFFFFFFFFFFFFF,FFFFFFFFFFFFFFFF:FFFFFFFFFFFF:FFFFFFFFFFFFFFFFFFFFFFFFFFF:FFFF,FFFFFFFFFFFFFFFFFFFFF:,FFFFFF
@A00769:42:HV3CFDRXX:1:2101:7202:1438 2:N:0:AACCGAGTTC+TCCAGAGATC
GGACTACAGGGGTTTCTAATCCTGTTTGCTACCCACACTTTCGAGCCTCAACGTCAGTTACAGTCCAGAAAGCCGCCTTCGCCACTGGTGTTCTTCCATATATCTACGCATTTCACCGCTACACATGGAGTTCCACTTTCCTCTACTGCACTCAAGTCATCCAGTTTCCAAAGCAATTCCTCAGTTGAGCTGAGGGCTTTCACTTCAGACTTAAATAACCGTCTGCGCTCGCTTTACGCCCAATAAATCCG
+
FFFFFFFFFFFFFFFFFFFFFFFFFFFFFFFFFFFFFFFFFFFFFFFFFFFFF:FFFFFFFFFFFFFFFFFFFFFFFFFFFFFFFFFFFFFFFFFFFFFFFFFFFFFFFFFFFFFFFFFFFFFFFFFFFFFFFFFFFFFF:FFFFFFFF:FFFFFFFFFFFFFFFFFFFFFFFFFFFFFFFF:FFFFFFFFFFFFFFFFFF:FFFFFFFFFFFF:FFFFF:,FF:F,FFFFFFFFFFFFFFFFFFF:FFF:
@A00769:42:HV3CFDRXX:1:2101:19226:1501 2:N:0:AACCGAGTTC+TCCAGAGATC
GGACTACCAGGGTTTCTAATCCTGTTTGCTACCCACACTTTCGAGCCTCAACGTCAGTTACAGTCCAGAAAGCCGCCTTCGCCACTGGTGTTCTTCCATATATCTACGCATTTCACCGCTACACATGGAGTTCCACTTTCCTCTACTGCACTCAAGTCATCCAGTTTCCAAAGCAATTCCTCAGTTGAGCTGAGGGATTTCACTTCAGACTTAAATAACCGACTGCGCTCGCTTTACGCCCAATAAATCCG
+
FFFFFFFF:FFFFFFFFFFFFFFFFF,FFF:FFFFF:FFFFFFFFFFFFFFFFFFFFFFFFFFFFFFFFFFFF:FFFFFFFFFFF:FFFFFFFFFFFFFFFFFFFFFFFFFFFFFFFFFFFFFF:FFF,:FFFFFF:FFF,FFFF,FFFFFFFFFF,F:,FFFFFFFFFFFFFFFFF,FFFFFFFFFFFFF,FF:F,FFFFFFF,FF,F,FFFFFFFFFFF,:F,::F,F,FFFFF::FFFFFFFFFFFFF
@A00769:42:HV3CFDRXX:1:2101:27154:1548 2:N:0:AACCGAGTTC+TCCAGAGATC
GGACTACCAGGATATCTAATCCTGTTTGCTACCCACACTTTCGAGCCTCAACGTCAGTTACAGTCCAGAAAGCCGCCTTCGCCACTGGTGTTCTTCCATATATCTACGCATATCACCGCTACACATGGAGTTCCACTTTCCTCTACTGCACTCAAGTCATCCAGTTTCCAAAGCAATTCCTCAGTTGAGCTGAGGGCTTTCACTTCAGACTTAAATAACCGTCTGCGCTCGCTTTACGCCCAATAAATCCG
+
FF:F,FFF,FFF:FFFFFFF::,FFFF::FFF,FFFFFF,F:FF:FFFFF:,:FFFFFFFFF:FF:,FFFFFFFFFFFF:F:F:F,FF,FFFF,F,FFFFFFFFFF:,FFF,FFF:,FFFFFFFFF,,F:FF::FFF:FFFF,FFFF:FFFF,FFFFFFFFFFFFFF:FFFFFFFFFFFFFFFF,FFFFFFFFFFF:FFFF:FFFFFF,FFFFFFFFFFF,FFFFFFFFFFFFF::F,FFF,F:F:FF,F,
@A00769:42:HV3CFDRXX:1:2101:6090:1611 2:N:0:AACCGAGTTC+TCCAGAGATC
GGACTACCAGGGTATCTAATCCTGTTTGCTCCCCACGCTTTCGAGCCTCAGCGTCAGTTACAGACCAGAGAGCCGCCTTCGCCACTGGTGTTCCTCCATATATCTACGCATTTCACCGCTACACATGGAATTCCACTCTCCTCTTCTGCACTCAAGTCTCCCAGTTTCCAATGACCCTCCCCGGTAGAGCCGGGGGCTTTCACATCAGACTTAAGAAACCGCCTGCGCTCGCTTTACGCCCAATAAATCCG
+
FFFFFFFFFFFF:FFFFFFFFFFFFFFFFFFFFFFFFF:FFFF:FFFFFFFFFFFFFF:FFFFFFFFFFFFFFF:FF:FFFFFFF:FFF::FFFFFFFFFFF:FFFFFFFF:FFFFF:F,FFFF:FFFFFFF,FFFFFFFFFF:FFFFFFFFFFFFFFFFFFF,FFFFFFF:FFFFFFFFFFF,F,::FFFFFFFFFFFFFFFFFFF:FFFFFFFFFFFFFF,,FFFFFFFFFFFFFFFFFF:FFFFFFFF
@A00769:42:HV3CFDRXX:1:2101:10836:1626 2:N:0:AACCGAGTTC+TCCAGAGATC
GGACTACCAGGGTTTCTAATCCTGTTTGCTACCCACACTTTCGAGCCTCAACGTCAGTTACAGTCCAGAAAGCCGCCTTCGCCACTGGTGTTCTTCCATCTATCTATGCATTTCACCGCTACACATGGAGTTCCACTTTCCTCTACTGCACTCAAGTCATCCAGTTTCCAAAGCAATTCCTCAGTTGAGCTGAGGGCTTGCACTTCAGACTTAAATAACCGGCTGCGCTCGCTGTACGCCCAAGAAATCCG
+
FFFFFFFFFFFFFFFF::FFFFF:FFFFFFF:FFFFFFF:FFFFFF:FF:FFF:FFFFFFFFFF:FFFFF,FF:FFF::,F:FFFFFF:F::,FF,FF,,F:FF,FFFFF,F:F,FFFF:FFFFFFF:FFF:FFFFFF:,,,:FFFFFFFFF,F,F::,FFF:FF:FFFFFFFF,FFFF,FFFFF,F:::FF:F,:,:F,,:FFF,FF,:::F:FFF,FF,,F::FFFFFF:FFF,,FF,F,FF,,F,:FF
@A00769:42:HV3CFDRXX:1:2101:2618:1892 2:N:0:AACCGAGTTC+TCCAGAGATC
GGACTACAGGGGTTTCTAATCCTGTTCGCTCCCCACGCTTTCGAGCCTCAGCGTCAGTTACAGACCAGAGAGCCGCCTTCGCCACTGGTGTTCCTCCATATATCTACGCATTTCACCGCTACACATGGAATTCCACTCTCCTCTTCTGCACTTAAGTCTCCCAGTTTCCAATGACCCACCCCGGTTGAGCCGGGGGCTTTCACATCAGACTTAAGAAACCGCCTGCGCTCGCTTTACGCCCAATAAATCCG
+
FFFFFFFFFFFFFFFFFFFFFFFFFFFFFFFFFFF,FFFFFFF::FF,FFFFFFFFFFFFF,,FFFFFFFFFFFFFFFFFFFFFFFFFFFFFFFFFFFFF:FFFFFFF:FFFFFFFF,F:FFFFF,F,FFFFFF:FFFFFFFFFFFFFFFFFF,FFFFFFF::FFFFFFFFFFFF:F,FFFFFFFFFF,FFFFF:FFF,FFFFF,FFFFFFFFF,F,:FFFFF:,:,F,F:F:F,FFFFFFF,F,F,FF,,
@A00769:42:HV3CFDRXX:1:2101:1353:2049 2:N:0:AACCGAGTTC+TCCAGAGATC
GGACTACGAGGGTTTCTAATCCTGTTTGCTACCCACACTTTCGAGCCTCAACGTCAGTTACAGTCCAGAAAGCCGCCTTCGCCACTGGTGTTCTTCCATATATCTACGCATTTCACCGCTACACATGGAGTTCCACTTTCCTCTACTGCACTCAAGTCATCCGGTTTCCAAAGCAATTCCTCAGTTGAGCTGAGGGCTTTCACTTCAGACTTAAATAACCGTCTGCGCTCGCTTTACGCCCAAGAAATCCG
+
FFFFFFFFFFFFFFFFFFFFFFFFFFFFFFFFFFFFFFFFFFFFFFFFF:FFFFF:FFFFFFFFFFFFFFFFFFFFFFFFFFFFFF,FFFFFFFFF,FFFFFFFFFFF,FFFF:FFFFFFFFFFFFFFFFFFFFFFFFFFFFFFFFFFFFFFFFFFFFFFFFFFFFFFFFFF,FFFFFF:FF::FFFFF:FFFF:,FFFFFFFF,F:FFFFFFFFFFF:F:,FFF,FFFF,FF:FFFFFF,FF,FFF:,,,
@A00769:42:HV3CFDRXX:1:2101:24252:2065 2:N:0:AACCGAGTTC+TCCAGAGATC
GGACTACGCGGGTTTCTAATCCTGTTTGCTACCCACACTTTCGAGCCTCAACGTCAGTTACAGTCCAGAAAGCCGCCTTCGCCACTGGTGTTCTTCCATATATCTACGCATTTCACCGCTACACATGGAGTTCCACTTTCCTCTACTGCACTCAAGTCATCCAGTTTCCAAAGCAATTCCTCAGTTGAGCTGAGGGCTTTCACTTCAGACTTAAATAACCGTCTGCGCTCGCTTTACGCCCAATAAAAGCG
+
FFFFFFFFFFFFFFFFFF:FFFFFF,FFFFFF:FFFF:FFFFF:FFFFFFFFFFFFFF:FFFFFFFFFFFFFFFFFFFFFFFFFFFFFFFFFFFFFFFFF,FFFFFFFF::FFFFFFFFF:FFFF:FFFF,FFFFFFFFFFFF,FF:FF:FFFF:FFFFFFFFFFF,FFFFFFF,:,FF,FFF:FFFF:FF,:FFF:F,FF,FFFFF:F,FFFF:FFF:FF,FFF:FFFF,F,FF,:FFF:F,F::,,,FF
@A00769:42:HV3CFDRXX:1:2101:10972:2080 2:N:0:AACCGAGTTC+TCCAGAGATC
GGACTACGGGGGTATCTAATCCTGTTCGCTCCCCACGCTTTCGAGCCTCAGCGTCAGTTACAGACCAGAGAGCCGCCTTCGCCACTGGTGTTCCTCCATATATCTACGCATTTCACCGCTACACATGGAATTCCACTCTCCTCTTCTGCACTCAAGTCTCCCAGTTTCCAATGACCCTCCCCGGTTGAGCCGGGGGCTTTCACATCAGACTTAAGAAACCGCCTGCGCTCGCTTTACGCCCAATAAATCCG
+
FFFFFFFFFFFFFFFFFFFFFFFFFFFFFFFFFFFFFFFFFFFFFFFFFFFFFFFFFFFFFFFFFFFFFFFFFFFFFFFFFFFFF:FFFF:FFFFFFFFFFFFFFFFFFFFFFFFFFFFFFFFF,FFFFFFFFFFFFFFFFFF,FFF:FFFFFFFFFFFFFFF,F:FFFFFFFFFFFFFFFFF:FF:F,:::F:FFFF:FFFFFFFFFFFFFFFFFFFFFFFFF:FFFFF:FF,FFF,FFFFFFFFF:FFF
@A00769:42:HV3CFDRXX:1:2101:10963:2096 2:N:0:AACCGAGTTC+TCCAGAGATC
GGACTACGGGGGTATCTAATCCTGTTCGCTCCCCACGCTTTCGAGCCTCAGCGTCAGTTACAGACCAGAGAGCCGCCTTCGCCACTGGTGTTCCTCCATATATCTACGCATTTCACCGCTACACATGGAATTCCACTCTCCTCTTCTGCACTCAAGTCTCCCAGTTTCCAATGACCCTCCCCGGTTGAGCCGGGGGCTTTCACATCAGACTTAAGAAACCGCCTGCGCTCGCTTTACGCCCAATAAATCCG
+
FFFFFFFFFFFFFFFFFFFFFFFFFFFFFFFFFFFFFFFFFFFFFFFFFFFFFFFFFFFFFFFFFFFFFFFFFFFFFFFFFFFFFFFFFFFFFFFFFFFF:FFFFFFFFFFFFFFFFFFFFFF:FFFFFFFFFFFFFFFFFFFFFFF:FFFFF:FFFFFF:FFFFFFFFFF:FFFFF:FFFF:FFFFFFFFFFFFFFF,FFFFFFFFFFFFFFFFFF,:FFFFFFFFFFFFF,FFFF,F:FFFFFFFF:F,
@A00769:42:HV3CFDRXX:1:2101:10926:2127 2:N:0:AACCGAGTTC+TCCAGAGATC
GGACTACCGGGGTATCTAATCCTGTTTGCTCCCCACACTTTCGAGCCTCAACGTCAGTTACAGTCCAGAAAGCCGCCTTCGCCACTGGTGTTCTTCCATATATCTACGCATTTCACCGCTACACATGGAGTTCCACTTTCCTCTACTGCACTCAAGTCATCCAGTTTCCAAAGCAATTCCTCAGTTGAGCTGAGGGCTTTCACTTCAGACTTAAATAACCGTCTGCGCTCGCTTTACGCCCAATAACTCCG
+
FFFFFFFFFFFFFFFFFFFFFFFFFFFFFFFFFFFFFFFFFFFFFFFFFFFFFFFFFFFFFFFFFFFFFFFFFFFFFFFFFFFFFFFF:FFF:F::FFF,FFF:FFFFFFFF:F,FFFFFFFF:FFFFFFF:FFFFF,FF:,FFFFFFFFFFFFFFFFFFFFFFF:FFFFF,FFFFFFFFFFFFFFFFFFFFFFFFFFF:FFF:FFFF,:F,FFFFFF:FFFFFF,FFFFFFF,F,FFFFFFF,F,,FF,F
@A00769:42:HV3CFDRXX:1:2101:3929:2190 2:N:0:AACCGAGTTC+TCCAGAGATC
GGACTACCAGGGTTTCTAATCCTGTTTGCTACCCACACTTTCGAGCCTCAACGTCAGTTACAGTCCAGAAAGCCGCCTTCGCCACTGGTGTTCTTCCATATATCTACGCATTCCACCGCTACACATGGAGTTCCACTTTCCTCTACTGCACTCAAGTCATCCAGTTTCCAAAGCAATTCCTCAGTTGAGCTGAGGGCTTTCACTTCAGACTTAAATAACCGTCTGCGCTCGCTTTACGCCCAATAAATCCG
+
FFFFFFFFFFFFFFFFFF:FFFFFFFFFFFFFFFFFFFFFFFFFFFFFFFFFFFFFFFFFFFFFFFFFFFFFFFFFFFFFFFFFFFFF:FFFFFFFFFFFFFFFFFFFFFFFFFFFFFFFFFFFFFFFFFFFFFFFFFFFFFFFFFFFFFFFFFFFFFFFFFFFFFFFFFFFFFFFFFFFFFFFFFFF,FFF,:F:FFFFFFFFFF::,FFFFFFFFFFF::FFFFFFFFFFFF:FFFFFFFF,FFFFF::
@A00769:42:HV3CFDRXX:1:2101:30490:2190 2:N:0:AACCGAGTTC+TCCAGAGATC
GGACTACTCGGGTTTCTAATCCTGTTTGCTACCCACACTTTCGAGCCTCAGCGTCAGTTACAGACCAGAGAGCCGCCTTCGCCACTGGTGTTCCTCCATATATCTACGCATTTCACCGCTACACATGGAATTCCACTCTCCTCTTCTGCACTCAAGTCTCCCAGTTTCCAATGACCCTCCCCGGTTGAGCCGGGGGCTTTCACATCAGACTTAAGAAACCGCCTGCGCTCGCTTTACGCCCAATAAATCCG
+
FFFFFFFFFFFFFFFFFFFFFFFFFFFFFFFFFFFFFFFFFFFFFFFFFFFFF:FFFFFFFFFFFFFFFFFFFFFFFFFFFFFFFFFFFFFFFFFFFFFFFFFFF:F:FFFFFFFFF:FFFFFF,FF:F::FFFFFFFFFFFFFFFFFFFFFFFFFFFFFFFFFFFFFFFFFFFFFFFFFFFF:FF:FFFFFFFFFFFFFFFFFFFFF:FFFFF:F::FFFFFFFFFFFFFFF:FFF,FFFFF:FFFF:F,
@A00769:42:HV3CFDRXX:1:2101:20030:2206 2:N:0:AACCGAGTTC+TCCAGAGATC
GGACTACTGGGGTATCTAATCCTGTTTGCTACCCACACTTTCGAGCCTCAACGTCAGTTACAGTCCAGAAAGCCGCCTTCGCCACTGGTGTTCTTCCATATATCTACGCATTTCACCGCTACACATGGAGTTCCACTTTCCTCTACTGCACTCAAGTCATCCAGTTTCCAAAGCAATTCCTCAGTTGAGCTGAGGGCTTTCACTTCAGACTTAAATAACCGTCTGCGCTCGCTTTACGCCCAATAGATCCG
+
FF:FFFFFFFFFFFFFFFFFFFFFFFFFFFFFFFFFFFFFFFFF,FFFFFFFFFFFFFF::FFFFFFFFFFFFFFFFFFFFF:FFFFFFFFFFFF::FFFFFFFFFFF:FF,FFFFF:FFFFF:FFFFFFFFFF,FFFFF:FFFFFFF:FFFF:FF:FF,:FFFF:FFFFFFFFFFFFF,FF,FFFFFFFFF:F,FFF,FFFFFFFFFF:FFFF:FFF,F,,FF::F,FFFFFFFFF:FFFFFFF:,F:,F
@A00769:42:HV3CFDRXX:1:2101:10682:2300 2:N:0:AACCGAGTTC+TCCAGAGATC
GGACTACACGGGTATCTAATCCTGTTCGCTCCCCACGCTTTCGAGCCTCAGCGTCAGTTACAGACCAGAGAGCCGCCTTCGCCACTGGTGTTCCTCCATATATCTACGCATTTCACCGCTACACATGGAATTCCACTCTCCTCTTCTGCACTCAAGTCTCCCAGTTTCCAATGACCCTCCCCGGTTGAGCCGGGGGCTTTCACATCAGACTTAAGAAACCGCCTGCGCTCGCTTTACGCCCAATAAATCCG
+
FFFFFFFFFFFFFFFFFFFFFFFFFFFFFFFFFFFFFFFFFFFFFFFFFFFFFFFFF:FFFFFFFFFFFFFFFFFFFFFFFFFFFFFFFFFFFFFFFFFFFFFFFFFFFFFFFFFFFFFFFFFFFFFFFFFFFFFF:FFFFFFFFFFFFFFFFFFFFF:FFF:FFFFF:FF:FFFFFFF,FFF,:FFF:FFFFFFFFFFF:FFFFFFFFFFFFFFFFFFFFFFF:FFFFFFFFF:FFFFFFF,FFFFFFFF
@A00769:42:HV3CFDRXX:1:2101:20193:2300 2:N:0:AACCGAGTTC+TCCAGAGATC
GGACTACTAGGGTTTCTAATGGATTACCGCGGCGGCTGACAC
+
FFFFFFFFFFFFFFFFFFFFFFFFFFFFFFFFFFFFFFFFFF
@A00769:42:HV3CFDRXX:1:2101:24641:2300 2:N:0:AACCGAGTTC+TCCAGAGATC
GGACTACAGGGGTTTCTAATCCTGTTCGCTCCCCACGCTTTCGAGCCTCAGCGTCAGTTACAGACCAGAGAGCCGCCTTCGCCACTGGTGTTCTTCCATATATCTACGCATTTCACCGCTACACATGGAGTTCCACTTTCCTCTACTGCACTCAAGTCATCCAGTTTCCAAAGCAATTCCTCAGTTGAGCTGAGGGCTTTCACTTCAGACTTAAATAACCGTCTGCGCTCGCTTTACGCCCAATAAATCCG
+
FFFFFFFFFFFFFFFFFFFFFFFFFFFFFFFFFFFFFFFFFFFFFFFFFFFFFFFFFFFFFFFFFFFFFFFFFFFFFFFFFFFFFFFFFF:FFFFFFFFFFFFFFFFFFFFFFFFFFFFFFFFFFFFFFFFFFFFFFFFFFFFFFFFFFFFFFFFFFFFFFFFFFFFFFFF:FFFFFFFFFFFFFFFFFFFFFFFFFFFFFFFFFFFFFFFFFFFFFFFF::FFFFFFFF:FFFFFFFFFFFFFFFFFFF:
@A00769:42:HV3CFDRXX:1:2101:15655:2362 2:N:0:AACCGAGTTC+TCCAGAGATC
GGACTACCAGGGTATCTAATCCTGTTTGCTACCCACACTTTCGAGCCTCAACGTCAGTTACAGTCCAGAAAGCCGCCTTCGCCACTGGTGTTCTTCCATATATCTACGCATTTCACCGCCACACATGGAGTTCCACTTTCCTCTACTGCACTCAAGTCATCCAGTTTCCAAAGCAATTCCTCAGTTGAGCTGAGGGCTTTCACTTCAGACTTAAATAACCGTCTGCGCTCGCTTTACGCCCAATAAATCCG
+
FFFFFFFFFFFFFFFFFFFFFFFFFFFFFFFFFF:FFFFFFFFFFF:FFFFFFFFFFFFFFFFFFFFFFFFFFFFFFFFFFF:FFFFFFFF:FFFFFFFFFF:FFFFFFFFFFFFFFFFF:FFFFFFFFFF:F::FFF,FFFFFF:FFFFFFFFFFFFFFFFFFFFFFFFFFFFFFFFFF,FFFFFFFF:FF:FFFFFFFFFF:FFFFFFFF:FFFFFFFFFFFFFFFFFFFFFFFFFFFF:F,FFFFFFF
@A00769:42:HV3CFDRXX:1:2101:10086:2394 2:N:0:AACCGAGTTC+TCCAGAGATC
GGACTACGGGGGTATCTAATCCTGTTTGCTACCCACACTTTCGAGCCTCAACGTCAGTTACAGTCCAGAAAGCCGCCTTCGCCACTGGTGTTCTTCCATATATCTACGCATTTCACCGCTACACATGGAGTTCCACATTCCTCTACTGCACTCAAGTCATCCAGTTTACAAAGCAATTCCTCAGTTGAGCTGAGGGCTTTCACTACAGACTTAAATAACCGTCTGCGCTCGCTTTACGCCCAATAAATCCG
+
F:FFFFFFF:F:F,FFFFFF:,F,FFF:F:FFFFFF:FFF:F,F:,FFFFFFFFFFF:FF,FFFFFFF:FF,F,FFFF:FFF:FFFFFFF,FFFF,FFFFFFFFFFFFFF::FF:F::FFFFF,FF:,F,:FFFFF,FF,FFFF,FFFF:FF,FF:,FF:F:F,FFF,F:FFFFFF::FFFF,F,FFF,F,:FFFFFF,FFFFF:F:,FFFFFF:FFFFF,:FF,FFFFFFF:,FF:F:FFFF:FFFF,FF
@A00769:42:HV3CFDRXX:1:2101:24650:2503 2:N:0:AACCGAGTTC+TCCAGAGATC
GGACTACTAGGGTATCTAATCCTGTTCGCTCCCCACGCTTTCGAGCCTCAGCGTCAGTTACAGACCAGAGAGCCGCCTTCGCCACTGGTGTTCCTCCATATATCTACGCATTTCACCGCTACACATGGAATTCCACTCTCCTCTTCTGCACTCAAGTCTCCCAGTTTCCAATGACCCTCCCCGGTTGAGCCGGGGGCTTTCACATCAGACTTAAGAAACCGCCTGCGCTCGCTTTACGCCCAATAAATCCG
+
FFFFFFFFFFFFFFFFFFFFFFFFFFFFFFFFFFFFFFF:FFFFFFFFFFFFFFFFFFFFFFFFFFFFFFFFFFFFFFFFFFFFFFFFFFFFFFFFFFFFFFFFFFFFFFFFFFFFFFFFFFFF,FFFFFFFFFFFFFFFFFFFFFFFFFFFFFFFFFFFFFFFFFFFFFFFFFFFFFFFFFFFFFFFFFFFFFFFFFFFFFFFFFFFFFFF,FFF:FFFFFFFFFFFFFFFFFFFF:FFFFFF:FFFFF,
@A00769:42:HV3CFDRXX:1:2101:27968:2644 2:N:0:AACCGAGTTC+TCCAGAGATC
GGACTATGAGGGTTTCTAATCCTGTTTGCTACCCACACTTTCGAGCCTCAACGTCAGTTACAGTCCAGAAAGCCGCCTTCGCCACTGGTGTTCTTCCATATATCTACGCATTTCACCGCTACACATGGAGTTCCACTTTCCTCTACTGCACTCAAGTCATCCAGTTTCCAAAGCAATTCCTCAGTTGAGCTGAGGGCTTTCACTTCAGACTTAAATAACCGTCTGCGCTCGCTTTACGCCAAATAAATCCG
+
FFFFFFFFFFFFFFFFFFFFFFFFFFFFFFFFFFFFFFFFFFFFFFFFFFFFFFFFFFFFFFFFFFFFFFFFFFFFFFFFFFFFFFFFFFFFFFFFFFFFFFFFFFFFFFFFF:FFFFFFFFFFFFFFFFFFFFFF,:FFFFFFFFFFFFFFFFFFFFFFFFFFFFFFFFFF:FFF:FFF,FFFFFFFFFFF:FF,,FF:FFFFFFF,F:FFFFFFFFF:F,FFF,,,FFF:FF:F,FFF,FF:F::FF,F
@A00769:42:HV3CFDRXX:1:2101:29776:2769 2:N:0:AACCGAGTTC+TCCAGAGATC
GGACTACGGGGGTATCTAATCCTGTTTGCTACCCACACTTTCGAGCCTCAACGTCAGTTACAGTCCAGAAAGCCGCCTTCGCCACTGGTGTTCTTCCATATATCTACGCATTTCACCGCTACACATGGAGTTCCACTTTCCTCTACTGCACTCAAGTCATCCAGTTTCCAAAGCAATTCCTCAGTTGAGCTGAGGGCTTTCACTTCAGACTTAAATAACCGTCTGCGCTCGCTTTACGCCCAATAAATCCG
+
FFFFFFFFFFFFFFFFFFFFFFFFFFFFFFFFFFFFFFFFFFFFFFFFFFFFFFFFFFFFFFFFFFFFFFFFFFFFFFFFFFFFFFFFFFFFFFFFFFFFFFFFFFFFFFFFFFFFFFFFFFFFFFFFFFFFFFFFFFFFFFFFFFFFFFFFFFFFFFFFFFFFFFFFFFFFFFF:FFFFFFFFFFFFFFFF:F:FFFFFFFFFFFFFFFFFFFFFFFFF,,F:,F:FFF:FFFFFF,FFFF::FFFFFFF
@A00769:42:HV3CFDRXX:1:2101:18511:2801 2:N:0:AACCGAGTTC+TCCAGAGATC
GGACTACGCGGGTTTCTAATCCTGTTTGCTACCCACACTTTCGAGCCTCAACGTCAGTTACAGTCCAGAAAGCCGCCTTCGCCACTGGTGTTCTTCCATATATCTACGCATTGCACCGCTACACATGGAGTTCCACTTTCCTCTACTGCACTCAAGTCATCCAGTTTCCAAAGCAATTCCTCAGTTGAGCTGAGGGCTTTCACTTCAGACTTAAATAACCGTCTGCGCTCGCTGTACGCCCAAGAAATCCG
+
FFFFFFFFFFFF,FFFFFFFFFFFFFFFFFF:FFFFFF:FFFFFFFFFFF,FFFFFFFFFFF:FFFFFFFFFFFF:F::FFFF,FFFF:FFFF:FFFFF,FF,F,FFFFF:F,FFFFFFFFFFFFFFFFFFF:FFFFFFFFF:FFFFFF,FFFF:FFFFFFF:FFFFFFFFFFFF,FFFFFFF:FFFFFFFFFFFF:FFF:FFFFF::FFF,FFFFF:FF:,F:,FFFFFFFFFF,FFFFF,F,FFFF:,:
@A00769:42:HV3CFDRXX:1:2101:15103:2816 2:N:0:AACCGAGTTC+TCCAGAGATC
GGACTACCGGGGTTTCTAATCCTGTTCGCTCCCTACGCTTTCGCCCCTCAGCGTCAGTAACGGCCCAGAGACCTGCCTTCGCCATTGGTGTTCTTCCCGATATCTACACATTCCACCGTTACACCGGGAATTCCAGTCTCCCCTACCGCACTCAAGCCCGCCCGTACCCGGCGCGGATCCACCGTTAAGCGATGGACTTTCACACCGGACGCGACGAACCGCCTACGAGCCCTTTACGCCCAATAAATCCG
+
FFFFFFFFFFFFFFFFFFFFFFFFFFFFFFFFFFFFFFFF:FFFFFFFFFFFFFFFFFFFFFFFFFFFFFFFFFFFFFFFFFFFFFFFFFFFFFFFFFFFFFFFFFFFFFFFFFFFFFFFFFFFFFFFFFFFFFFFFFFFFFFFFFFFFFFFFFF:FFFFFFFFFFFFF,FFFFF:FFFFFFFFFF,F:FF:FFFFFFFFFFFFFFF:FF:FFFFFFFFF:FFF:FFFFFFFFFF:FFFFFF:FFF:F:F:
@A00769:42:HV3CFDRXX:1:2101:29722:2863 2:N:0:AACCGAGTTC+TCCAGAGATC
GGACTACTAGGGTATCTAATCCTGTTTGCTACCCACACTTTCGAGCCTCAACGTCAGTTACAGTCCAGAAAGCCGCCTTCGCCACTGGTGTTCTTCCATATATCTACGCATTTCACCGCTACACATGGAGTTCCACTTTCCTCTACTGCACCCAAGTCATCCAGTTTCCAAAGCAATTCCTCAGTTGAGCTGAGGGCTTTCACTTCAGACTTAAATAACCGACTGCGCTCGCTTTACGCCCAATAAATCCG
+
FFFF:FFFFFFFFFFFFFFFFFFFFFFFFFFFFFFFFFFFFFFFFFFFFFFFFFFFFFFFFFFFFFFFFFFFFFFFFFFFFFFFFFFFFFFFFFFFFFFFFFFFFFFFFFFFFFFFFFFFFFFFFFFFFF:FFFFFFFFFFF:FFFFFFFFFFFF:FFFFFFFFFFFFFFFFFFFFFFFFFFFFFFFFFFFFFFFFFFFFFFFFFFF,FFFFFF:F:FFF:,FFFFFFFFFF,FFFFFFFFF:FFFF::F,
@A00769:42:HV3CFDRXX:1:2101:15031:2879 2:N:0:AACCGAGTTC+TCCAGAGATC
GGACTACGGGGGTTTCTAATCCTGTTTGCTCCCCACGCTTTCGAGCCTCAGCGTCAGTTACAGACCAGAGAGTCGCCTTCGCCACTGGTGTTCCTCCATATATCTACGCATTTCACCGCTACACATGGAATTCCACTCTCCTCTTCTGCACTCAAGTCTCCCAGTTTCCAATGACCCTCCCCGGTTGAGCCGGGGGCTTTCACATCAGACTTAAGAAACCGCCTGCGCTCGCTTTACGCCCAATAAATCCG
+
FFFFFFFFFFFFFFFFFFFFFFFFFFFFFFFFFFFFFFFFFFFFFFFFFFFFFFFFFFFFFFFFFFFFFFFFFFFFFFFFFFF:FFFFFFFFFFFFFFFFFFFFFFFFFFFFFFFFFFFFFFFFFFFFFFFFFFFFFFFFFFFFFFFFFFFFFFFFFFFFFFFFFFFFFFF:F:FFFFFFFFF:FFFFFFFFFFFFFFFFFFFFFFFFFFFFFFFFFFFFFFFFFFFFFFFFFFFFFFFFFFF:FFFFFFF
@A00769:42:HV3CFDRXX:1:2101:27986:2895 2:N:0:AACCGAGTTC+TCCAGAGATC
GGACTACGAGGGTATCTAATCCTGTTTGCTCCCCACGCTTTCGAGCCTCAGCGTCAGTTACAGACCAGAGAGTCGCCTTCGCCACTGGTGTTCCTCCATATATCTACGCATTTCACCGCTACACATGGAATTCCACTCTCCTCTTCTGCACTCAAGTCTCCCAGTTTCCAATGACCCTCCCCGGTTGAGCCGGGGGCTTTCACATCAGACTTAAGAAACCGCCTGCGCTCGCTTTACGCCCAATAAATCCG
+
FFFFFFFFFFFFFFFFFFFFFFFFFFFFFFFFFFFFFFFFFFFFFFFFFFFFFFFFFFFFFFFFFFFFFFFFFFFFFFFFFFFFFFFFFFFFFFFFFFFFFFFFFFFFFFFFFFFFFFFFFFFFFFFFFFFFFFFFFFFFFFFFFFFFFFFFFFFFFFFFFFFFFFFFFFFFFFFFFFFFFFF:FFFFFFFFFFF:FFFFFFF,FFFFFFFFFFF,FFF:FFFF,,FFFF:F:FFFFFFFFFF:::FF:F:
@A00769:42:HV3CFDRXX:1:2101:1316:2926 2:N:0:AACCGAGTTC+TCCAGAGATC
GGACTACCCGGGTATCTAATCCTGTTTGCTACCCACACTTTCGAGCCTCAACGTCAGTTACGGTCCAGAAAGCCGCCTTCGCCACTGGTGTTCTTCCATATATCTACGCATTTCACCGCTACACATGGAGTTCCACTTTCCTCTACTGCACTCAAGTCATCCAGTTACCAAAGCAATTCCTCAGTTGAGCTGAGGGCTTTCACTTCAGACTTAAATAACCGTCTGCGCTCGCTTTACGCCCAATAAATCCG
+
FFFFFFFFFFFFFFFFFFFFFFFFFFFFFFFFFFFFFFFFFFFFFFFFFFFFFFFFFFFFFFFFFFFFFFFFFFFFFFFFFFFFFFFFFFFFFFFFFFFFFF:FFFFFFFFF:FFFFFFFFFFFFFFFFFFFFFFFFFFFFFF:FFFFFFFFFFFFFFFFFFFFFF,FFFFFF:F,:FFFFFF,,:::FFFFFFFF::F,F:FF:::F::,FFF,FFF,F,FFFFFFFFFFFF:F:F::F:,F,F,FF,F,
@A00769:42:HV3CFDRXX:1:2101:10104:2926 2:N:0:AACCGAGTTC+TCCAGAGATC
GGACTACTCGGGTATCTAATCCTGTTTGCTACCCACACTTTCGAGCCTCAACGTCAGTTACAGTCCAGAAAGCCGCCTTCGCCACTGGTGTTCTTCCATATATCTACGCATTTCACCGCTACACATGGAGTTCCACTTTCCTCTACTGCACTCAAGTCATCCAGTTTCCAAAGCAATTCCTCAGTTGAGCTGAGGGCTTTCACTTCAGACTTAAATAACCGTCTGCGCTCGCTTTACGCCCAATAAATCCG
+
FFFFFFFFFFFFFFFFFFFFFFFFFFFFFFFFFFFFFFFFFFFFFFFFFFFFFFFFFFFFFFFFFFFF:FFFFFFFFFFFFFFFFFFFFFFFFFFFFFFFFFFFFFFFFFFFFFFFFFFFFFFFFFF:FFFFFFFFFFFFFFFFFFFFFFFFFFFFFFFFFFFFFFFFFFF::FF,FFFFFF:FFFFFFFFFFFFFFFFFFFFFFF:FFFFFFFFFFFFF,FFFFFFFFF,FFFFFF,:FFF:,FFFF::F
@A00769:42:HV3CFDRXX:1:2101:21314:2926 2:N:0:AACCGAGTTC+TCCAGAGATC
GGACTACAAGGGTATCTAATCCTGTTCGCTCCCCACGCTTTCGAGCCTCAGCGTCAGTTACAGACCAGAGAGCCGCCTTCGCCACTGGTGTTCCTCCATATATCTACGCATTTCACCGCTACACATGGAGTTCCACTTTCCTCTACTGCACTCAAGTCATCCAGTTACCAATGACCCTCCCCGGTTGAGCCGGGGGCTTTCACATCAGACTTAAGAAACCGCCTGCGCTCGCTTTACGCCCAATAAATCCG
+
F:FFFFFFFFFFFF:FFFFFFF:FFFFFFFFFFFFF:FF:FFFF,FFFFFFF:FFFF:FF:FFFFFFF::F,FFFFF,,F:FFFFFFFFFFF,FFFFFF,,FFFFFFFFF::,FFFFFFFFFFFFF:FFF,,FFF::FF:FFFFFFF:FFFFFFFF:FFFFF:FFF,FFF,FFFFFFFFFFFFFFFFFFFFF,F:FFF:FFFFF:FFFFF:FF::FFFFFFFFFF:FFFF,FF,FFF:FFF:FFFFFFFF:
@A00769:42:HV3CFDRXX:1:2101:13205:3129 2:N:0:AACCGAGTTC+TCCAGAGATC
GACTACTCGGGTTTCTAATCCTGTTTGCTCCCCACGCTTTCGAGCCTCAGCGTCAGTTACAGACCAGAGAGTCGCCTTCGCCACTGGTGTTCCTCCATATATCTACGCATTTCACCGCTACACATGGAATTCCACTCTCCTCTTCTGCACTCAAGTCTCCCAGTTTCCAAAGCAATTCCTCAGTTGAGCTGAGGGCTTTCACTTCAGACTTAAATAACCGACTGCGCTCGCTTTACGCCCAATAAATCCGG
+
FFFFFFFFFFFFFFFFFFFFFFFFFFFFFF:FFFFFFF:FFFFFFFFFFFFFFFFFFFFFFFFFFFFFFFFFFFFFFFFFFFFFFFFFFFFFFFFFFFFF:FFF:FFFFFFFFFFFFFF:FFFFFFFFFFFFFFFFFFFFFFFFFFFFFFFFFF:FFFFFFFFFFFFFFFFFFFF,FFFFFFFFF:F:FFF:F::FFFFF:FFFFFFFFFFFF:FFFF:F,FF,,FFFF:FFFFFFFF:FFFFFFFFF,F:
@A00769:42:HV3CFDRXX:1:2101:16378:3145 2:N:0:AACCGAGTTC+TCCAGAGATC
GGACTACTAGGGTTTCTAATCCTGTTTGCTACCCACACTTTCGAGCCTCAACGTCAGTTACAGTCCAGAAAGCCGCCTTCGCCACTGGTGTTCTTCCATATATCTACGCATTTCACCGCTACACATGGAGTTCCACTTTCCTCTACTGCACTCAAGTCATCCAGTTTCCAAAGCAATTCCTCAGTTGAGCTGAGGGCTTTCACTTCAGACTTAAATAACCGTCTGCGCTCGCTTTACGCCCAATAAATCCG
+
FFFFF:FFFFFFFFFFFFFFFFFFFFFFFFFFFFFFFFFFFFFFFFFFFFFFFFFFFFFFFFFFFFFFFFFFFFFFFFFFFFFFFFFFFFFFFFFFF,FFFFFFFFFFFFFFFFFFFFFFFFFFFFF:FFFFFFFFFFFFFFFFFFFFFFFFFFF:FFFFFFF:FFFFFFFFFFF:FFFFFFF:FFFFFFFFFFFFFFFF:FFFFFFFFFFFFFFFFFFFF:FFFF:FFFF:FFFFFFFFFFFFF,FFFF,
@A00769:42:HV3CFDRXX:1:2101:16206:3192 2:N:0:AACCGAGTTC+TCCAGAGATC
GGACTACGCGGGTTTCTAATCCTGTTTGCTACCCACACTTTCGAGCCTCAACGTCAGTTACAGTCCAGAAAGCCGCCTTCGCCACTGGTGTTCTTCCATATATCTACGCATTTCACCGCTACACATGGAGTTCCACTTTCCTCTACTGCACTCAAGTCATCCAGTTTCCAAAGCAATTCCTCAGTTGAGCTGAGGGCTTTCACTTCAGACTTAAATAACCGTCTGCGCTCGCTTTACGCCCAATAAATCCG
+
FFFFFFFFFFFFFFFFFFFFFFFFFFFFFFFF:FFFFFFFFFFFFFFFFFFFFFFFFFFFFFFFFFFFFFFFFFFFFFFFFFFFFFFFFFFFFFFFFFFFFFFFFFFF:FFFFFFFFFFFFFFFFFFFFFFFFFFFFFFF:FFFFFFFFFFFFF:FFFFFFFFFFFFFFFFFFFFFFFFFFFFFFFFFFFFFFFFFFFFFFFFFFFFFFFFFFF:FFFFF:,FFFFFFFFFFF,FFF,FFFFF,F:FFF::
@A00769:42:HV3CFDRXX:1:2101:32380:3208 2:N:0:AACCGAGTTC+TCCAGAGATC
GGACTACAGGGGTTTCTAATCCTGTTCGCTCCCCACGCTTTCGAGCCTCAGCGTCAGTTACAGACCAGAGAGCCGCCTTCGCCACTGGTGTTCCTCCATATATCTACGCATTTCACCGCTACACATGGAATTCCACTCTCCTCTTCTGCACTCAAGTCTCCCAGTTTCCAATGACCCTCCCCGGTTGAGCCGGGGGCTTTCACATCAGACTTAAGAAACCGTCTGCGCTCGCTTTACGCCCAATAAATCCG
+
FFFFFFFFFFFFFFFFFFFFFFFFFFFFFFFFFFFFFFFFFFFFFFFFFFFFFFFFFFFFFFFFFFFFFFFFFFFFFFFFFFFFFFFFFFFFFFFFFFFFFFFFFFFFFFFFFFFFFFFFFFFFFFFFFFFFFFFFFFFFFFFFFFFFFFFFFFFFFFFFFFFFFFFFFFFFFFFFFFFFFFF:FFFFFFFFFFFFFFFFFFFFFFFFFFFFFFFFFFFF:FFFFFFFFF:FFFFFF:FFFFF,FF,FF::
@A00769:42:HV3CFDRXX:1:2101:15510:3239 2:N:0:AACCGAGTTC+TCCAGAGATC
GGACTACACGGGTTTCTAATCCTGTTCGCTCCCCACGCTTTCGAGCCTCAGCGTCAGTTACAGACCAGAGAGCCGCCTTCGCCACTGGTGTTCCTCCATATATCTACGCATTTCACCGCTACACATGGAATTCCACTCTCCTCTTCTGCACTCAAGTCTCCCAGTTTCCAATGACCCTCCCCGGTTGAGCCGGGGGCTTTCACATCAGACTTAAGAAACCGCCTGCGCTCGCTTTACGCCCAATAAATCCG
+
FFFFFFFFFFFFFFFFFFFFFFFFFFFFFFFFFFFFFFFFFFFFFFFFFFFFFFFFFFFFFFFFFFFFFFFFFFFFFFFFFFFFFFFFFFFF:FFFFFFFFFFFFFFFFFFFFFFFFFFFFFFFFFFFFFFFFFFFFFFFFFFFFFFFFFFFFFFFFFFFFFFFFFFFFFFFF:FFFFFFFFFFFFFFFFFFFFFFFFFFF:FFFFFFFFFFFFFFFFFFFFFFFFFFFFFFFFFFF:FFFFFFFF::FF:
@A00769:42:HV3CFDRXX:1:2101:12988:3286 2:N:0:AACCGAGTTC+TCCAGAGATC
GGACTACTGGGGTTTCTAATCCTGTTTGCTACCCACACTTTCGAGCCTCAACGTCAGTTACAGTCCAGAAAGCCGCCTTCGCCACTGGTGTTCTTCCATATACCTACGCATTTCACCGCTACACATGGAGTTCCACTTTCCTCTACTGCACTCAAGTCATCCAGTTTCCAAAGCAATTCCTCAGTTGAGCTGAGGGCTTTCACTTCAGACTTAAATAACCGACTGCGCTCGCTTTACGCCCAATAAATCCG
+
FFFFFFFFFFFFFFFFFFFFFFFFFFFFFFFFFFFFFFFFFFFFFFFFFFFFFFFFFFFFFFFFFFFFFFFFFFFFFFFFFFFFFFFFFF:FFFFFFFFFFFFFFFFFFFFFFFFFFFFFFFFFFFFFFFFFFFFFFFFFFFFFFFFF,FFFFFFFFFFFF:FFFFFF:FF:FFF:FFFFFF,:FFFFFFF:FFFFFFFFFFFFFFF::FFFFFFFFFFF:,FFFFFFFFFFFFFFF,FFFFFFFFFFFFF
@A00769:42:HV3CFDRXX:1:2101:14850:3411 2:N:0:AACCGAGTTC+TCCAGAGATC
GGACTACCGGGGTTTCTAATCCTGTTCGCTCCCTACGCTTTCGCCCCTAAGCGTCAGTAACGGCCCAGAGACCTGCCTTCGCCATTGGTGTTCTTCCCGATATCTACACATTCCACCGTTACACCGGGAATTCCAGTCTCCCCTACCGCACTCAAGCCCGCCCGTACCCGGCGCGGATCCACCGTTAAGCGATGGACTTTCACACCGGACGCGACGAACCACCTACGAGCCCTTTACGCCCAATAAATCCG
+
FFFFFFFFFFFFFFFFFFFFFF:FFFF:FFF,FFF:FFF:FFF,F:FF,F,,,FFF::FF:FFF,,FFFFFF:F,:,:F,,F,FFF,:::FF:F,,:FFFFFFFFF:FFFF,F:FFFFFFFFF,F,FFFFFF,:FFFFFF,F,,::F:FF,FFFF:FFFFFFF,F,FFFFFFFFF:FFFFF:F,,FFF:,FFFF,FF,F,FF:FF,F,FF,FFFFFF:FF,F,,:F,F,FFF:,,F:,FFFFF:FF:F,F,
@A00769:42:HV3CFDRXX:1:2101:25590:3411 2:N:0:AACCGAGTTC+TCCAGAGATC
GGACTACAGGGGTTTCTAATCCTGTTCGCTCCCCACGCTTTCGAGCCTCAGCGTCAGTTACAGACCAGAGAGCCGCCTTCGCCACTGGTGTTCTTCCATATATCTACGCATTTCACCGCTACACATGGAGTTCCACTTTCCTCTACTGCACTCAAGTCATCCAGTTTCCAAAGCAATTCCTCAGTTGAGCTGAGGGCTTTCACTTCAGACTTAAATAACCGTCTGCGCTCGCTTTACGCCCAATAAATCCG
+
FFFFFFFFFFFFFFFFFFFFFFFFFFFFFFFFFFFFFFFFFFF,FFFFFFFFFFFFFFFFFFFFFFFFF:FFFFFFFFFFFFFFFFFFFFFFFFFFFFFFFFFFFFFFFFFFFFFFFFFFFF:FFFFFFFFFFFFFFFFFFFFFFFFFFFFFFFFFFFFFFFFFFFFFFFFFFFFFF:FFFFFFFFFFFFFFFFFFFFFFFFFF:FFFFFFFF:FF::FFF,:F:FFFFFFFF:F,F,FF:FFFFFFFF,F
@A00769:42:HV3CFDRXX:1:2101:27100:3583 2:N:0:AACCGAGTTC+TCCAGAGATC
GGACTACGGGGGTTTCTAATCCTGTTTGCTACCCACACTTTCGAGCCTCAACGTCAGTTACAGTCCAGAAAGCCGCCTTCGCCACTGGTGTTCTTCCATATATCTACGCATTTCACCGCTACACATGGAGTTCCACTTTCCTCTACTGCACTCAAGTCATCCAGTTTCCAAAGCAATTCCTCAGTTGAGCTGAGGGCTTTCACTTCGGACTTAAATAACCGTCTGCGCTCGCTTTACGCCCAATAAATCCG
+
:FFFFFFFF:FFFFF:FFFFFFFFFFFFFF:FFFF:FFFFFFFFFFFFFFFF:FFFF:FFFFFFFFFFFFFFFFFFFFF:FFFFFFFFFFFFFFFFFFFFFFFFFFFFFF:FFFFFFFFFFFFFFF:FFFFFFFF,F:F:FFFFFFFFFFFFFFF::FFFFFF,FFF,FFFFFFFFFFFFFFFFFF,,FFF::F:FFFFFFFFFFF,,:FFFFF:FFFFF,,FFFFFFFF,FF,FFF,FFFFF,FFFF,FF
@A00769:42:HV3CFDRXX:1:2101:11162:3630 2:N:0:AACCGAGTTC+TCCAGAGATC
GGACTACAAGGGTTTCTAATCCTGTTTGCTACCCACACTTTCGAGCCTCAACGTCAGTTACAGTCCAGAAAGCCGCCTTCGCCACTGGTGTTCTTCCATATATCTACGCATTTCACCGCTACACATGGAGTTCCACTTTCCTCTACTGCACCCAAGTCATCCAGTTTCCAAAGCAATTCCTCAGTTGAGCTGAGGGCTTTCACTTCAGACTTAAATAACCGTCTGCGCTCGCTTTACGCCCAATAAATCCG
+
FFFFFFFFFFFFFFFFFFFFFFFFFFFFFFFFFFFFFFFFFFFFFFFFFFFFFFFFFFFFFFFFFFFFFFFFFFFFFFFFFFFFFFFFFFFFFFFFFFFFFFFFFFFFFFFFFFFFFFFFFFFFFFFFFFFFFFFFFFFFFFFFFFFFFFFFFFFFFF:FFFFFFFFFFFFFFFFFFFFFFFFFFFFFFFFFFF,FFF:FFFF:FFFFFFFFFFFFFFFF:,F:::FFFF,FF,FFF,F:FF,:FF,FFFF
@A00769:42:HV3CFDRXX:1:2101:31747:3709 2:N:0:AACCGAGTTC+TCCAGAGATC
GGACTACTCGGGTTTCTAATCCTGTTTGCTACCCACACTTTCGAGCCTCAACGACAGTTACAGTCCAGAAAGCCGCCATCGCCACTGGAGTTCTTCCATATATCTACGCATTTCACCGCTACACATGGAGTTCCACTTTCCTCTACTGCACTCAAGTCATTCAGTTTCCAAAGCAATTCCTCAGTTGAGCTGAGGGCTTTCACTTCAGACTTAAATCACCGTCTGCGCTCGCTTTACGCCCAATAACTCCG
+
,:,F,FFFF::FFFF,,FF,F,,FF,F,:,F,FFFFFFFFF:,F,:FFFFF,,,:,,,FFFF,FFFF,FFF:FF,FF,,FFF:FFFFF:,F,FF,FFF,F,FFF,FFFFF,:FFFFFFF,,:FF:F:FF:F,FFFFFFFFFFF,FF:,FFF:F,FFFFF,FFFFFFFFFFFFFFF:F,FFF:F:FFF:FF:FF:FFFFFFFFFF:FFF,FFFFFFF,FF,F:FF,FFFFF:F:FF,F:FFFF,,,F,FFFF
@A00769:42:HV3CFDRXX:1:2101:26576:3771 2:N:0:AACCGAGTTC+TCCAGAGATC
GGACTACCGGGGTATCTAATCCTGTTTGCTCCCCACGCTTTCGAGCCTCAGCGTCAGTTACAGACCAGAGAGTCGCCTTCGCCACTGGTGTTCCTCCATATATCTACGCATTTCACCGCTACACATGGAATTCCACTCTCCTCTTCTGCACTCAAGTCTCCCAGTTTCCAATGACCCTCCCCGGTTGAGCCGGGGGCTTTCACATCAGACTTAAGAAACCGCCTGCGCTCGCTTTACGCCCAATAAATCCG
+
FFFFFFFFFFFF:FFFFFFFFFFFFFFFFFFFFFFFFFFFFFFFFFFFFFFFFFFFF,FFFFFFFFFFFFFFFFFFFFFFFFF:FFFFFFFFFFFFFFFFFF:FFFFFFFFFFFFF:FFFFFFFFFF:FFFFFFFFF:F:FFF:FFFFFFFFFFFFFF:FFFFFFFFFFFFFFFFFFFFF,FFFFF:F:FFFFFFFFFFFFFFFFFFFFF:FFFFFF:FFFFFFFFFFFFFFFFFFFFFF:F,FFFF:FF,
@A00769:42:HV3CFDRXX:1:2101:31675:3803 2:N:0:AACCGAGTTC+TCCAGAGATC
GGACTACAAGGGTATCTAATCCTGTTTGCTACCCACACTTTCGAGCCTCAACGTCAGTTACAGTCCAGAAAGCCGCCTTCGCCACTGGTGTTCTTCCATATATCTACGCATTTCACCGCTACACATGGAGTTCCACTTTCCTCTACTGCACTCAAGTCATCCAGTTTCCAAAGCAATTCCTCAGTTGAGCTGAGGGCTTTCACTACAGACTTAAATAACCGTCTGCGCTCGCTTTACGCCCAATAAATCCG
+
FF,FFFFF,FFFFFFFFFFFFFFF:FFFFFFFFFFFFFF:FFFFFFFFFFFFFFFFFFFFF,FFFFFFFF:FFFFFFFFFFFFFFFFF,F:FF,FFFFFFFFFFFFFFFFF,FF:FF:FFFFFFFFFFFFFFFFFF:,FFFFF,:FFFFFFFFF,FFFFFFFFFFFFFFFF,FFFFFFFFFFFF::FFFFFFFFF:FF:FFFFF,FFFFFFFFFFFF,FFFFFF,FFFFFFFFFFFF,F:FF,FF,FFFF:
@A00769:42:HV3CFDRXX:1:2101:32515:3912 2:N:0:AACCGAGTTC+TCCAGAGATC
GGACTACGAGGGTATCTAATCCTGTTTGCTACCCACACTTTCGAGCCTCAACGTCAGTTACAGTCCAGAAAGCCGCCTTCGCCACTGGTGTTCTTCCATATATCTACGCATTTCACCGCTACACATGGAGTTCCACTTTCCTCTACTGCACTCAAGTCATCCAGTTTCCAAAGCAATTCCTCAGTTGAGCTGAGGGCTTTCACTTCAGACTTAAATAACCGTCTGCGCTCGCTTTACGCCCAAGAAATCCG
+
FFFFFFFFF:FFFFFF:FFFFFFFFFFFFFFFFFFFFFFFFFFFFFFFFFFFFFF:F:FFFFFFFFFFFFFFFFFFFFFFFFFFFFFFFF:FFFFFFFFF:FFFFFFFFFFF:FFFF:FFFFFFFF:FF:,FFFFFF::FFF:FFFFF:FFFFFFFFFFFFFFFFFFFFFFFFFFFFFFFFFFFFFFFFFFFFFFFFF:FFFFFFFFF:FFFFFFFFFFF:,FF:,FFFFF:FFFFFF,FFFF,FFFF:F:
@A00769:42:HV3CFDRXX:1:2101:8079:3928 2:N:0:AACCGAGTTC+TCCAGAGATC
GGACTACCCGGGTATCTAATCCTGTTTGCTACCCACACTTTCGAGCCTCAACGTCAGTTACAGTCCAGAAAGCCGCCTTCGCCACTGGTGTTCTTCCATATATCTACGCATTTCACCGCTACACATGGAGTTCCACTTTCCTCTACTGCACTCAAGTCATCCAGTTTCCAAAGCAATTCCTCAGTTGAGCTGAGGGCTTTCACTTCAGACTTAAATAACCGTCTGCGCTCGCTTTACGCCCAATAAATCCG
+
FFFFFFFFFFFFFFFFFFFFFFFFFFFFFFFFFFFFFFFFFFFFFFFFFFFFFFFFFFFFFFFFFFFFFFFFFFFFFFFFFFFFFFFFFFFFFFFFFFFFFFFFFFFFFFFFFF,FFFFFFFFFFFFFFFFFFFFFFFFFFFFFFFFFFFFFFFFFFFFFFFFFFFFFFFFFFF:FFFF:FFFFFFFFFFFFFFFFFFFFF:FFFFFFFFFFFFFFFFFF:,FFFF:FFF:FFFFFF:FFFFF:FFFFFFF
@A00769:42:HV3CFDRXX:1:2101:16125:4178 2:N:0:AACCGAGTTC+TCCAGAGATC
GGACTACGCGGGTATCTAATCCTGTTCGCTCCCCACGCTTTCGAGCCTCAGCGTCAGTTACAGACCAGAGAGCCGCCTTCGCCACTGGTGTTCCTCCATATATCTACGCATTTCACCGCTACACATGGAATTCCACTCTCCTCTTCTGCACTCAAGTCGTCCAGTTTCCAAAGCAATTCCTCAGTTGAGCTGAGGGCTTTCACTTCAGACTTAAATAACCGTCTGCGCTCGCTTTACGCCCAAGAAATCCG
+
FFFFFFFFFFFFFFFFFFFFFFFFFFFFFFFFFFFFFFFFFFFFFFFFFFFFFFFFFFFFFFFFFFFFFFFFFFFFFFFFFFFFFFFFFFFFFFFFFFFFF:FFFFFFFFFFFFFFFFFFFFFF:FFFFFFFFFFFFFFFFFFFFFFFFFFFFFFFFFFFFFFFFFFFFFFFFFFFFFFFFFFFFFFFFFFFFF:FFFFFFFFFFFF:FFFFFF:FFFFF,,FFFFFF:F,FFFFFFFFFFF,,FF:FF:F
@A00769:42:HV3CFDRXX:1:2101:9019:4429 2:N:0:AACCGAGTTC+TCCAGAGATC
GGACTACGGGGGTATCTAATCCTGTTTGCTCCCCACGCTTTCGAGCCTCAGCGTCAGTTACAGACCAGAGAGTCGCCTTCGCCACTGGTGTTCCTCCATATATCTACGCATTTCACCGCTACGCATGGAATTCCACTCTCCTCTTCTGCACTCAAGTCTCCCAGTTTCCAATGACCCTCCCCGGTTGAGCCGGGGGCTTTCACATCAGACTTAAGAAACCGCCTGCGCTCGCTTTACGCCCAATAAATCCG
+
FFFFFFFFFFFFFF:FFFFFFFFFFFFFFFFFFFFFFFFFFFFFFFFFFFFFF:FFF,FFFFFFFFFFFFFFFFFFFFFFF:FFFFFFFFFFFFFFFFFFFFFFFFFFFF:FFFFFFFFFFFFFFFFFFFFFFFF:FFFFFFFFFFFFFFFFFFFFFFFFFF:FFFFFFFFFFFFFFFFFFFFFFFFFFFFFFFFFFFFFFFFFFFFFFFFFFFF:FFFFFFFFFFFFFF:FFFFFFFFFFFF:FFFFFFF
@A00769:42:HV3CFDRXX:1:2101:16306:4554 2:N:0:AACGGAGTTC+TCCAGACATC
GGACTACGAGGGTATCTAATCCTGTTCGCTCCCCACGCTTTCGATCCTCAGCGTCAGTTACAGACCAGAGACCAGCCTTCGCCAATGGTGTTCATCCATATATCTACACATTACACCGATACACATGGAATTCCACTCTCCACTTCAGCACTCAAGACGTCCAGTAACCAAAGCAATTCCACAGTTAAGCTGAGGACTTTCACTACAGACGAAAAGAACCGACTCCGCTCGCTTTACGCCCAAGAAATCCG
+
FFFFFFF,,FFFFFFFFFFFFFFFFF,F:FFFFFFFFFFFFFF::FFFFFFF:FFFFF,FFFF,FFFFFFF,F,FFFFFFFFFF,FFFFFFFFFFFFF:FFFFFFFF:FFFF,FFFFF,FFFFF,:FFFFFFFFF,F:FF:,FF,F,:F:FFFFF:,::,F,,FF,,FF,,,:F,F,FF:,F:FFFFF:FF,,FF,FFFFFFFFFF,FFF::,F,,FFFF,,F:F:F,,F,FF,FF,FFF:F,,FFFFF,F
@A00769:42:HV3CFDRXX:1:2101:30110:4570 2:N:0:AACCGAGTTC+TCCAGAGATC
GGACTACACGGGTTTCTAATCCTGTTCGCTCCCCACGCTTTCGAGCCTCAGCGTCAGTTACAGACCAGAGAGCCGCCTTCGCCACTGGTGTTCCTCCATATATCTACGCATTTCACCGCTACACATGGAATTCCACTCTCCTCTACTGCACTCAAGTCTCCCAGTTTCCAATGACCCTCCCCGGTTGAGCCGGGGCTTTCACATCAGACTTAAGAAACCGCCTGAGCTCGCTATACGCCCAATAAATCCGG
+
FFFFFFFFFFFFFFFFFFFFFFFFFF:FFFFFFFFFFFFFFFFFFFFFFFFFFFFFFFFFFFFFFFFFFF,FFFFFFFFFFFFFF,FFFFFFFFFF:FFFF:FFFFFFFFFFF:FFF:FFFFFF:F:FFFFFFFFF:FFFFFFF,F:FFFFFFFFF:FFFFFFFFFFF,FF,FFFFFFF,FFFFFF,FFFF,FFFFFF::FF:FFFFFFFFFF:FFFFF,F,F:,,FFFF:F,FF,:FFFF:FFFFFF,,F
@A00769:42:HV3CFDRXX:1:2101:31060:4742 2:N:0:AACCGAGTTC+TCCAGAGATC
GGACTACTCGGGTATCTAATCCTGTTCGCTCCCCACACTTTCGAGCCTCAACGTCAGTTACAGTCCAGAAAGCCGCCTTCGCCACTGGTGTTCATCCATATATCTACGCATTTCACCTCTACACAAGGAGTTCCACTATCCTCTACAGCACTCAAGTCATCCAGTTTCCAAAGCAATTCCTCAGTTGAGCTCAGGGCTTTCACAACAGACTTAAATAACCGACTCCGCTCGCTTTACGCCCAATAAATCCG
+
:FFFFFFFFFFFF,FFFFFFFFFFFF:FFFFFFFFFFFFFFFF:FFFFFF,FFFFFFF,FF::FFFFFFFFFFFFFFFFFFFFFFFFFFFFFF,FFFF:FFFFFFFFF:FFFFFFFF,FFFFFFF:FFF,FFFFFFF,,FFFFF,,,F:FFFFFFF,F:,FFFFFFF::FFFFFFFFFFFFF:FFFFFFF,,FFFF:FFFFFF,FFF,FFFFF,,FFFFFFFFF:FFF,FFFFFFFFFFFFF,FFFFFFFF
@A00769:42:HV3CFDRXX:1:2101:32090:4993 2:N:0:AACCGAGTTC+TCCAGAGATC
GGACTACAGGGGTATCTAATCCTGTTTGCTCCCCACGCTTTCGAGCCTCAGCGTCAGTTACAGACCAGAGAGCCGCCTTCGCCACTGGTGTTCCTCCATATAACTACGCATTTCACCGCTACACATGGAATTCCACTCTCCTCTTCTGCACTCAAGTCTCCCAGTTTCCAATGACCCTCCCCGGTTGAGCCGGGGGCTTTCACATCAGACTTAAGAAACCGCCTGCGCTCGCTTTACGCCCAATAAATCCG
+
FFFFFFFFFFFFFFFFFFFFFFFFFFFFFFFFFFFFFFFFFFFFFFFFFFFFFFFFFFFFFFF:FFFFF:FFFFFFFFFFFFFFFFFFFFFFFFFFFFFFFF,FFFFFFFFFFFFFFFFFFFFFFFFFFFFFFFFFFFFFFFFFFFFFFFFFFFFFFF:FFFFFF:FFFFFFFFFFFFFFFFFFFFFFFFFFFFFFFF:FFFF,FFFFFFFFFFFFFFFFFFFFFFFFFFFFFFFFFFFFFFFFFFFFFFF
@A00769:42:HV3CFDRXX:1:2101:19750:5071 2:N:0:AACCGAGTTC+TCCAGAGATC
GGACTACAGGGGTTTCTAATACTGTTTGCTACCCACACTTTCGAGCCTCAACGTCAGTTACAGTCCAGAAAGCCGCCTTCGCCACTGGTGTTCTTCCATATATCTACGCATTTCACCGCTACACATGGAGTTCCACTTTCCTCTACTGCACTCAAGTCATCCAGTTTCCAAAGCAATTCCTCAGTTGAGCTGAGGGCTTTCACTTCAGACTTAAATAACCGTCTGCGCTCGCTTTACGCCCAATAAATCCG
+
FFFFFFFFFFFFFFFFFFFFFFFFFFFFFFFFFFFFFFFFFFFFFFFFFFFFFFFFFFFFFFFFF:FFFFFFFFFFFFFFFFFFFFFFFFFFFFFFFFFFFFFFFFFFFFFFFFFFFFFFFFFFFFFFFFFFFFFFF:FFFFFFFFFF,FFFFFFFFFFFFFFFFFFFFFFF:FF:FFFFFFFFFF:FFFFFF:,FFFFFFFFFFFFFFFF::FFFFF::,,FFFFFFF:FFFF:FF,FFFF:,FFFFFF,
@A00769:42:HV3CFDRXX:1:2101:7238:5102 2:N:0:AACCGAGTTC+TCCAGAGATC
GGACTACAGGGGTATCTAATCCTGTTTGCTACCCACACTTTCGAGCCTCAACGTCAGTTACAGTCCAGAAAGCCGCCTTCGCCACTGGTGTTCTTCCATATATCTACGCATTTCACCGCTACACATGGAGTTCCACTTTCCTCTACTGCACTCAAGTCATCCAGTTTCCAAAGCAATTCCTCAGTTGAGCTGAGGGCTTTCACTTCAGACTTAAATAACCGTCTGCGCTCGCTTTACGCCCAATAAATCCG
+
FFFFFFFFFFFFFFFFFFFFFFFFFFFFFFFFFFFFFFFFFFFFFFFFFFFFFFFFFFFFFFFFFFFFFFFFFFFFFFFFFFFFFFFFFFFFFFFFFFFFFFFFFFFFFFFFFFFFFFFFFFFFFFFFFFFF:FFFFFFFFFFFFFFFFFFFFFFFFFFFFFFFFFFFFFFFFFFFFFFFFFFFFFFFFFFFFFFFFFFFFFFFFF:FFFFFFFFFFFFF,,FF:FFFFFFFFFFFFF:FFFF,F,FFFFF
@A00769:42:HV3CFDRXX:1:2101:27896:5118 2:N:0:AACCGAGTTC+TCCAGAGATC
GGACTACCAGGGTTTCTAATCCTGTTTGCTACCCACACTTTCGAGCCTCAACGTCAGTTACAGTCCAGAAAGCCGCCTTCGCCACTGGTGTTCCTCCATATATCTACGCATTTCACCGCTACACATGGAATTCCACTCTCCTCTTCTGCACTCAAGTCTCCCAGTTTCCAATGACCCTCCCCGGTTGAGCCGGGGGCCTTCACATCAGACTTAAGAAACCGCCTGCGCTCGCTATACGCCCAATAAATCCG
+
F:F:FF:FFFFFFFF:F,FFFFFFFFF::F:F,FF:FFFFFFFFF:FFFF,F:F:FF:FFFF,F:FFFFFF:F,:FFFFF:FFFFFFFFF:FF:F:FFFFFFFFFF:FFFFFF:FF,FFF:FFFFFF,F:FFFF,FF,:FFFFFFFFFF:FF,FF,FFFFF,F:FFFFFFFFFFF,FFFFFFF,FF,FFFF,:::F:FFF:FFFFFFFFFFF:,::F:FFF,FF:,FFFF,,FFFFF,F,FFFFF:FFFF:
@A00769:42:HV3CFDRXX:1:2101:12572:5165 2:N:0:AACCGAGTTC+TCCAGAGATC
GGACTACGCGGGTATCTAATCCTGTTTGCTACCCACACTTTCGAGCCTCAACGTCAGTTACAGTCCAGAAAGCCGCCTTCGCCACCGGTGTTCTTCCATATATCTACGCATTTCACCGCTACACATGGAGTTCCACTTTCCTCTACTGCACTCAAGTCATCCAGTTTCCAAAGCAATTCCTCAGTTGAGCTGAGGGCTTTCACTTCAGACTTAAATAACCGTCTGCGCTCGCTTTACGCCCAATAAATCCG
+
FFFFFFFFFFFFFFFFFFFFFFFFFFFFFFFFFFFFFFFFFFFFFFFFFFFFFFFFFFFFFFFFFFFFFFFFFFFFFFFFFFFFFFFFFFFFFF:FFFFFFFFFFFFFFFF:FF:FFFFFFFFFFFFFF:FFFFFFFFFFFFFFFFFFFFFFFFFFFFFFFFFFFFFFFF,FFFFFFFFFFFFFFFFFFFFFFF:FFFFFFFFFFFFFFFF:F:FFFFFF,:FF:FFFFF:FFFFFFFFFFFF:FFFFFFF
@A00769:42:HV3CFDRXX:1:2101:23737:5181 2:N:0:AACCGAGTTC+TCCAGAGATC
GGACTACAGGGGTATCTAATCCTGTTTGCTACCCACACTTTCGAGCCTCAACGTCAGTTACAGTCCAGAAAGCCGCCTTCGCCACTGGTGTTCTTCCATATATCTACGCATTTCACCGCTACACATGGAGTTCCACTTTCCTCTACTGCACTCAAGTCATCCAGTTTCCAAAGCAATTCCTCAGTTGAGCTGAGGGCTTTCACTTCAGACTTAAATAACCGTCTGCGCTCGCTTTACGCCCAATAAATCCG
+
FFFFFFFFFFFFFFFFFFFFFFFFFFFFFFFFFFFFFFFFFFFFFFFFFFFFFFFFFFFFFFFFFFFFFFFFFFFFFFFFFFFFFFFFFFFFFFFFFFFFFFFFFFFFFFFFFFFFFFFFFFFFFFFFFF:FFFFFFFFFFFFFFFF:FFFFFFFFFFFFFFFFFFFFFFFFFFFFFFFFFFFFFF,FFFFFFFFFFFFFFFFFFFFFFFFFFFFFFFFFFFFFFFFFFF,FFFFFFFFFFFFFFFFFFFF
@A00769:42:HV3CFDRXX:1:2101:15537:5228 2:N:0:AACCGAGTTC+TCCAGAGATC
GGACTACTCGGGTTTCTAATCCTGTTCGCTCCCCACGCTTTCGAGCCTCAGCGTCAGTTACAGACCAGAGAGCCGCCTTCGCCACTGGTGTTCCTCCATATATCTACGCATTTCACCGCTACACATGGAATTCCACTCTCCTCTTCTGCACTCAAGTCTCCCAGTTTCCAATGACCCTCCCCGGTTGAGCCGGGGGCTTTCACATCAGACTTAAGAAACCGCCTGCGCTCGCTTTACGCCCAATAAATCCG
+
FFFFFFFFFFFFFFFFFFFFFFFFFFFFFFFFFFFFFFFFFFFFFFFFFFFFFFFFFFFFFFFFFFFFFFFFFFFFFFFFFFFFFFFFFFFFFFFFFFFFFFFFFFFFFFFFFFFFFFFFFFF:F:FFF,:FFFFFFFFF:FFFFFFFFFFFFFFFFFFFFFFFFFFFFFFFF:FFFFFFFFFFFFFF:FF:FFFFFFFFFFFF,FF:FFFFFFFFF::FFFFF,FFFFF:FFFFFFFFFFFFFFFFFF,:
@A00769:42:HV3CFDRXX:1:2101:28772:5259 2:N:0:AACCGAGTTC+TCCAGAGATC
GGACTACTGGGGTTTCTAATCCTGTTCGCTCCCCACGCTTTCGAGCCTCAGCGTCAGTTACAGACCAGAGAGCCGCCTTCGCCACTGGTGTTCCTCCATATATCTACGCATTTCACCGCTACACATGGAATTCCACTCTCCTCTTCTGCACTCAAGTCTCCCAGTTTCCAATGACCCTCCCCGGTTGAGCCGGGGGCTTTCACATCAGACTTAAGAAACCGCCTGCGCTCGCTTTACGCCCAATAAATCCG
+
FFFFFFFFFFFFFFFFFFFFFFFFFFFFFFFFFFFFFFFFFFFFFFFFFFFFFFFFFFFFFFFFFFFFFFFFFFFFFFFFFFFFFFFFFFFFFFFFFFFFFFFFFFFFFFFFFFFFFFFFFFFF:FFFFFFFFFFFFFFFFFFFFFFFFFFFFFFFFFFFFFFFFFFFFFFFFFFFFFFFFFFFFFFFFFFFFFFFFFFFFFFFFFFFFFFFFFFFFFFFFFFFFF:FFF:FFFFFFFFFFFF,FF,FFFF
@A00769:42:HV3CFDRXX:1:2101:9625:5353 2:N:0:AACCGAGTTC+TCCAGAGATC
GGACTACAAGGGTTTCTAATCCTGTTTGCTACCCACACTTTCGAGCCTCAACGTCAGTTACAGTCCAGAAAGCCGCCTTCGCCACTGGTGTTCTTCCATATATCTACGCATTTCACCGCTACACATGGAGTTCCACTTTCCTCTACTGCACCCAAGTCATCCAGTTTCCAAAGCAATTCCTCAGTTGAGCTGAGGGCTTTCACTTCAGACTTAAATAACCGTCTGCGCTCGCTTTACGCCCAATAAATCCG
+
FF:FFFFFFFFFFFFFFFFFFFFFFFFFFFFFFFFFFFFFFFF:FFFFFFFFFFFFFFFFFFFFFFFF:FFFFFFFFFFFFFFFFFFFFFFFFFFFFFFFFFFFFFFFFFFFFFFFFFFFFFFFFF:FFFF:FFFFFFFFFFFFFFFFFFF:FFFFFFFFFFFFFFFFFFFF:F::FFFFFFFFFFF,FFFFF,FFFFFFF:FFFFFFFFFFFFFFFFFFF,:FFFFFFFFFFFFFF,FFFFFFFFFFFFF
@A00769:42:HV3CFDRXX:1:2101:12002:5368 2:N:0:AACCGAGTTC+TCCAGAGATC
GGACTACGCGGGTTTCTAATCCTGTTTGCTCCCCACGCTTTCGAGCCTCAGCGTCAGTTACAGACCAGAGAGTCGCCTTCGCCACTGGTGTTCCTCCATATATCTACGCATTTCACCGCTACACATGGAATTCCACTCTCCTCTTCTGCACTCAAGGCTCCCAGTTTCCAATGACCCTCCCCGGTTGAGCCGGGGGCTTTCACATCAGACTTAAGAAACCGCCTGCGCTCGCTTTACGCCCAATAAATCCG
+
FFFFFF:FFFFFFFFFF:FFFFFFF:FFFFFFFFFFFFFFFFFFFFF:F,FF:FF,:FFFFFF:,FFFF,FFFFFFFF:FFFFFFF:FFFFFFFFFF:FFFFFFFFFFFFFFFFFFFFFFFFFF,,FFFFFFFFF,FFFFFFFFFFFFFFFFFF,,F,FFFFFFFFFFFF,:F:FFFFFFF:FFF:FFFFFFFF:FFFF,FFFFFFFFFFFFFFFFFFFF,FFFFFF:FFFF:FFF:,FFFFFFFFFFFF,
@A00769:42:HV3CFDRXX:1:2101:9634:5431 2:N:0:AACCGAGTTC+TCCAGAGATC
GGACTACCAGGGTTTCTAATCCTGTTCGATACCCACGCTTTCGTGCTTCAGCGTCAGTCGGGCGCCGGTATGCTGCCTTCGCAATCGGAGTTCTGCGTGATATCTATGCATTTCACCGCTACACCACGCATTCCGCATACTTCTCGCCCACTCAAGATCATCAGTTTCAACGGCTGGATGGAGTTGAGCTCCACGATTTTACCGCTGACTTGATAACCCGCCTCCGCACCCTTTAAACCCAATAAATCCGG
+
FFFFFFFFFFFFFFFFFFFFFFFFFFFFFFFFFFFFFFFFFFFFFFFFFFFFFFFFFFFFFFFFFFFFFFFFFFFFFFFFFFFFFFFFFFFF:FFFFFFFFFFFF:FFFFFFFFFFFFFFFFFFF:FFFF:FFF,FFF,FFFFF:FFFFFFFF,F,FFFFFFFFFF:FFFFFFFFFFFFF,FFFFFFFFFF:FFFFFFFFFF,FFFFFFFFFFF:FFFFFF,F,FFFFF:FFFFF,FFF:F,F:,FFF,F,
@A00769:42:HV3CFDRXX:1:2101:30662:5619 2:N:0:AACCGAGTTC+TCCAGAGATC
GGACTACAAGGGTATCTAATCCTGTTTGCTACCCACACTTTCGAGCCTCAACGTCAGTTACAGTCCAGAAAGCCGCCTTCGCCACTGGTGTTCTTCCATATATCTACGCATTTCACCGCTACACATGGAGTTCCACTTTCCTCTACTGCACTCAAGTCATCCAGTTTCCAAAGCAATTCCTCAGTTGAGCTGAGGGCTTTCACTTCAGACTTAAATAACCGTCTGCGCTCGCTTTACGCCCAATAAATCCG
+
FFFFFFFFFFFFF:FFF,FFFFFFFFF:FFFFFFFFFFFFFFFFFFFFF,FFFFFFF,FFFFFFFFFFFFFFFFFFFFFFFFFFFFFFFF,FFF,FF:F,F:FFFFFFFFFFFFFFFFFFFFFFFFFFFFFFFFFF:FFFF:FFFFFFFFFFFF:FFFFFFFFFFFFFFFFFFFF,FFFFFFFFFFFFFFFFFFFF:FFFFFFFFFF:FFFFFFFFFFFFF,FFFFFFFFFFF,FFF:FFFFFFFFFFFFF
@A00769:42:HV3CFDRXX:1:2101:32588:5635 2:N:0:AACCGAGTTC+TCCAGAGATC
GGACTACAAGGGTTTCTAATCCTGTTTGCTACCCACACTTTCGAGCCTCAACGTCAGTTACAGTCCAGAAAGCCGCCTTCGCCACTGGTGTTCTTCCATATATCTACGCATTTCACCGCTACACATGGAGTTCCACTTTCCTCTACTGCACTCAAGTCATCCAGTTTCCAAAGCAATTCCTCAGTTGAGCGGAGGGCTTTCACTTCAGACTTAAATAACCGTCTGCGCTCGCTTTACGCCCAATAAATCCG
+
FF:FFFFFFFFFFFFFFFFFFFFFFFFFFFFFFFFFFFFFFFFFFFF:F:FFFFF:FFFFFFFFFFFFF:FFFFFFFFFFFFFFFFFFFFFFFFFFFF:FF,FFFFFFFFFFFFFFFFF:,FFFFFFFFFFFFFFF,FFFFFFFFFF:FFFFF:FFFFF,FFFFFFFFFFFFFFF:FFFFFFFFFFFFFF,FFFFFFF:FFFFFF:F,FF:FF,FF:F:FFFFFFFFFFF,F,FF:::FFFF:FFF,:FFF
@A00769:42:HV3CFDRXX:1:2101:12735:5791 2:N:0:AACCGAGTTC+TCCAGAGATC
GGACTACCCGGGTATCTAATCCTGTTTGCTACCCACACTTTCGAGCCTCAACGTCAGTTACAGTCCAGAAAGCCGCCTTCGCCACTGGTGTTCTTCCATATATCAACGCATTTCACCGCTACACATGGAGTTCCACTTTCCACTACTGCACTCAAGTCATCCAGTTTCCAAAGCAATTCATCAGTTGAGATGAGGGCTTTAACTTCAGACTTAAAGAAACGTCTGCGCTCGCTTTAAGCCCAATAAATCCG
+
,FFFFFF:FFFF::FFFFFFFF,FFF:FFFF:FFF,FFF:FFF:::FFFFF,FFFFFF::FFF,F,FFFF::FFFF::FFF:FF::FF,FFFFFFFF:,F:F,:,F::,F,::,::FF,,F:FFFFF,F:FFFFF:F:FF,,FFFFF,:F,:,FF,FFF,,FF:F,,FF:FF:FFF:F:,,:FF,F,FF,,,F:,,FFF:,:,FF,,FF,::F,F,,,,F,,FF,,,F,FF:,,FF,,F,FFF:F,FF:,,
@A00769:42:HV3CFDRXX:1:2101:14018:5854 2:N:0:AACCGAGTTC+TCCAGAGATC
GGACTACTCGGGTATCTAATCCTGTTTGCTACCCACACTTTCGAGCCTCAACGTCAGTTACAGTCCAGAAAGCCGCCTTCGCCACTGGTGTTCTTCCATATATCTACGCATTTCACCGCTACACATGGAGTTCCACTTTCCTCTACTGCACTCAAGTCATCCAGTTTCCAAAGCAATTCCTCAGTTGAGCTGAGGGCTTTCACTTCAGACTTAAATAACCGTCTGCGCTCGCTTTACGCCCAATAAATCCG
+
FFFFFFFFFFFFFFFFFFFFFFFFFFFFFFFFFFFFFFFFFFFFFFFFFFFFFFFFFFFFFFFFFFFF:FFFFFFFFFFFFFFFFFFFFFFFFFF:FFFFFFFFFFFFFFFFFFFFFFFFFFFFFFFFFFFFFFFF,FFFFFFFFFFFFFFFFFFFFFFFFFF:FFFFFFFF:FFFFFFFFFFFFFFFFFFFFFF:FFFFFFFFFF:FFFFFFFFFFFFFF,FFFFFFFF:FFFFFFFFFFFFF:FFFFFF
@A00769:42:HV3CFDRXX:1:2101:17454:5854 2:N:0:AACCGAGTTC+TCCAGAGATC
GGACTACGGGGGTATCTAATCCTGTTTGCTACCCACACTTTCGAGCCTCAACGTCAGTTACAGTCCAGAAAGCCGCCTTCGCCACTGGTGTTCTTCCATATATCTACGCATTTCACCGCTACACATGGAGTTCCACTTTCCTCTACTGCACTCAAGTCATCCAGTTTCCAAAGCAATTCCTCAGTTGAGCTGAGGGCTTTCACTTCAGACTTAAATAACTGTCTGCGCTCGCTTTACGCCCAATAAATCCG
+
FFFFFFFFFFFFF:FFFFFFFFFFFFFFFFFFFFFFFFFFFFFFFFFFFF:FFFFF:FFFFFFFFFFFFF:FFFFFFFFFFFFFFFFFFFFFFFFFFFFFFFFFFFFFFFFFFFFFFFFFFFFF:FFFFFFFFFFFFFFFFFFF:FFFF:FFFFFFFFFFFFFFFFFFFFFFFFF:FFFFFF,FFFFFFFF:FFFFFFFFFFFFFFFF:FFFFF:FFFFFFF:FFFFFFFFFFFFFFFFFFFF,FF:FFFF
@A00769:42:HV3CFDRXX:1:2101:9851:5869 2:N:0:AACCGAGTTC+TCCAGAGATC
GGACTACTGGGGTATCTAATCCTGTTCGCTCCCCACGCTTTCGAGCCTCAGCGTCAGTTACAGACCAGAGAGCCGCCTTCGCCACTGGTGTTCCTCCATATATCTACGCATTTCACTGCTACACATGGAGTTCCACTTTCCTCTACTGCACTCAAGTCATCCAGCTTCCAAAGCAATTCCTCAGTTGAGCTGAGGGCTTTCACTTCAGACTTAAATAACCGTCTGCGCTCGCTTTACGCCCAATAAATCCG
+
FFFFFFFFFFFFFFFFFFFFFFFFFFFFFFFFFF:FFFFFFFFFFFFFFFFFFFFFFFFFFFFFFFFFFFFFFFFFFFFFFFFFFFFFFFFFFFFFFFF:FFFFFFFFF:FFFFFFFFFFFFFFFFFFFFFFFF:FFFFFFFFFFFFFF:FFF::FFFFFFFFFFFFFFFFFFFF:FFFFFFFFFFFFFFFFFFFFFFFFFFFFFFF::FF:F,FFFFFFF:FFFFFFFFFFFFFFFFFFFFFF:,FFFFF
@A00769:42:HV3CFDRXX:1:2101:12020:5963 2:N:0:AACCGAGTTC+TCCAGAGATC
GGACTACTAGGGTATCTAATCCTGTTTGCTACCCACACTTTCGAGCCTCAACGTCAGTTACAGTCCAGAAAGCCGCCTTCGCCACTGGTGTTCTTCCATATATCTACGCATTTCACCGCTACACATGGAGTTCCACTTTCCTCTACTGCACTCAAGTCATCCAGTTTCCAAAGCAATTCCTCAGTTGAGCTGAGGGCTTTCACTTCAGACTTAAATAACCGTCTGCGCTCGCTTTACGCCCAATAAATCCG
+
FFFFFFFFFFFFFFFFFFFFFFFFFFFFFFFFFFFFFFFFFFFFFFFFFFFFFFFFFFFFFFFFFFFFFFFFFFFFFFFFFFFFFFFFFFFFFFFFFFFFFFFFFFFFFFFFFFFFFFFFFFFFFFFFFFFFFFFFFFFFFFFFFFFFFFFFFFF,FFFFFFFFFFFFFFFFFFFFFFFFFFFFFFFFFFFFFFFFFFFFFFFFFF:FFFFFFFFFFFFFF,F:FFF:FFF:FFFFF,FFFF:FFFFFFFF
@A00769:42:HV3CFDRXX:1:2101:7771:6089 2:N:0:AACCGAGTTC+TCCAGAGATC
GGACTACGGGGGTATCTAATCCTGTTTGCTACCCACACTTTCGAGCCTCAACGTCAGTTACAGTCCAGAAAGCCGCCTTCGCCACTGGTGTTCTTCCATATATCTACGCATTTCACCGCTACACATGGAGTTCCACTTTCCTCTACTGCACTCAAGTCATCCAGTTTCCAAAGCAATTCCTCAGTTGAGCTGAGGGCTTTCACTTCAGACTTAAATAACCGTCTGCGCTCGCTTTACGCCCAATAAATCCG
+
FFFF:FFFFFFFFFFFFFFFFF:FFFFFFFF:FFFFFFFFFFFFFFFFFFFFFFFFFFFFFFFFFFFFFFFFFFFFFFFFFFFFFFFFFFFFFFFFFFFFFFFFFFFFFF:FFFFFFFFFFFFFFFFFFFFFFFFFFFFFFFFF:FFFFFFFFFFFFF,FFFFFFF:FFFFFFFFFF,FFFFFF:F,FF,:,FFF:FFFFFFFFFFF,::,FFFFF,FFF:FFFFF:FFFFFFFFFFFFFFF,,:FFFFF:
@A00769:42:HV3CFDRXX:1:2101:14027:6214 2:N:0:AACCGAGTTC+TCCAGAGATC
GGACTACTCGGGTATCTAATCCTGTTTGCTACCCACACTTTCGAGCCTCAACGTCAGTTACAGTCCAGAAAGCCGCCTTCGCCACTGGTGTTCTTCCATATATCTACGCATTTCACCGCTACACATGGAGTTCCACTTTCCTCTACTGCACTCAAGTCATCCAGTTTCCAAAGCAATTCCTCAGTTGAGCTGAGGGCTTTCACTTCAGACTTAAATAACCGTCTGCGCTCGCTTTACGCCCAATAAATCCG
+
FFFFFFFFFFFFFFFFFFFFF:FFFFFFFFFFFFFFFFFFFFFFFFFFFFFFFFFFFFFFFFFFFFFFFFFFFFFFFFFFFFFFFFFFFFFFFFFFFFFFFFFFFFFFF:FFFFFFFFFFFFFF:FFFFF,F:F,:FFFFFF,FF:FFFFFFFFFFFFFFFFFFFF,F:FFF:FFFF:FFFFFF,FF,:FFFFFFF:F:F:FFFFFFFFFFFFFFFFF::F::F,:FFFF,F,FF,F,FFF,F,FFFF:,:
@A00769:42:HV3CFDRXX:1:2101:23466:6277 2:N:0:AACCGAGTTC+TCCAGAGATC
GGACTACGAGGGTATCTAATCCTGTTTGCTACCCACACTTTCGAGCCTCAACGTCAGTTACAGTCCAGAAAGCCGCCTTCGCCACTGGTGTTCTTCCATATATCTACGCATTTCACCGCTACACATGGAGTTCCACTTTCCTCTACTGCACTCAAGTCATCCAGTTTCCAAAGCAATTCCTCAGTTGAGCTGAGGGCTTTCACTTCAGACTTAAATAACCGTCTGCGCTCGCTTTACGCCCAATAAATCCG
+
FFFFFF:FFFFFFFFFFFFFFFFFFFFFFFFFFFFFFFFFFFFFFFFFFFFFFFFFFFFFFFFFFFFFFFFFFFFFFFFFFFFFFFFFFFFFFFFFFFFFFFFFFFFFFFFFFFFFFFFFFFFFFFFFFFFFFFFFFFFFFFFFFFFFFFFFFFFFFFFFFFFFFFFFFFFFFFFFFFFFFFFFFFFFFFFFFFFFFFFFFFFFFFFFFFFFFFFFFFFF:,FFFFFFFF:FFFFFF,FFFFFFFFFFFF:
@A00769:42:HV3CFDRXX:1:2101:18267:6292 2:N:0:AACCGAGTTC+TCCAGAGATC
GGACTACTCGGGTATCTAATCCTGTTTGCTACCCACACTTTCGAGCCTCAACGTCAGTTACAGTCCAGAAAGCCGCCTTCGCCACTGGTGTTCTTCCATATATCTACGCATTTCACCGCTACACATGGAGTTCCACTTTCCTCTACTGCACTCAAGTCATCCAGTTTCCAAAGCAATTCCTCAGTTGAGCTGAGGGCTTTCACTTCAGACTTAAATAACCGTCTGCGCTCGCTTTACGCCCAATAAATCCG
+
FFFFFFFFFFFFFFFFFFFFFFFFFFFFFFFFFFFFFFFFFFFFFFFFFF:FFFFFF:FFFFFFFFFFFFFFFFFFFFFFFFFFFFFFFF:FFFFFFFFFFFFFFFFFFFFFFFFFFFFFFFFF,FFFFFFFFFFFFFFFFFFFFFFFFFFFFFF,FFFFFF:FFFFFFFFFFFFFFFFFFFFFFFFFFFFFFFFFFFFFFFFFFFFFFFFF,FFF::FF:,F:FFFFFFFFFFFFF,FFFFFFFFFFFFF
@A00769:42:HV3CFDRXX:1:2101:1063:6308 2:N:0:AACCGAGTTC+TCCAGAGATC
GGACTACTCGGGTTTCTAATCCTGTTTGCTACCCACACTTTCGAGCCTCAACGTCAGTTACAGTCCAGAAAGCCGCCTTCGCCACTGGTGTTCTTCCATATATCTACGCATTTCACCGCTACACATGGAGTTCCACTTTCCTCTACTGCACTCAAGTCATCCAGTTTCCAAAGCAATTCCTCAGTTGAGCTGAGGGCTTTCACTTCAGACTTAAATAACCGTCTGCGCTCGCTTTACGCCCAATAAATCCG
+
FFFFFFFFFFFFFFFFFFFFFFFFFFFFFFF:FFFFFFFFFFFFFFFFFFFFFFFFFFFF:FFFFFFFFFFFFFFFFFFFFFFFFFFFFFFF:F:::,FFFFF:FFFF::FFFFFFFFFFFFFFFFFFFFFF,:FFFF,:,,,FFFFF::FFFF:FF,FFF::FFFFFFF:FFF:FFF:,FFFFFF:FF:FF:FFFFF:FFFFF:,FF:FFFFF,FFF,:FFFFF:F,F:F:F,F,,F:FF,F,,,F,,,,
@A00769:42:HV3CFDRXX:1:2101:25599:6339 2:N:0:AACCGAGTTC+TCCAGAGATC
GGACTACCGGGGTTTCTAATCCTGTTTGCTACCCACACTTTCGAGCCTCAACGTCAGTTACAGTCCAGAAAGCCGCCTTCGCCACTGGTGTTCTTCCATATATCTACGCATTTCACCGCTACACATGGAGTTCCACTTTCCTCTACTGCACTCAAGTCATCCAGTTTCCAAAGCAATTCCTCAGTTGAGCTGAGGGCTTTCACTTCAGACTTAAATAACCGACTGCGCTCGCTTTACGCCCAATAAATCCG
+
FF:FFFFFFFFFFF:FFF:FFFFFFFFFFF:FFFFFFFFFFFFFFFFFFFFFFFFFF:FFFFFFFFFFFFFFFFFFFFFFFFFFF:FFFFFFFFFFFFFF:FFFFFFFFFFFFFFFFFFF,FFFFFFFFF:FFFFFF:FFFFF:FFFFFFFFFFFFFFF,FFFFF:FFFFFFFFF:,FFFFFF:FFFF:FFF:FFFFF:FFFFFFFFFFFFFFFFFFFFFF,F:FFFFFFFFFFFFF:FFFF,FFFFFFFF
@A00769:42:HV3CFDRXX:1:2101:23312:6355 2:N:0:AACCGAGTTC+TCCAGAGATC
GGACTACGAGGGTATCTAATCCTGTTTGCTACCCACACTTTCGAGCCTCAACGTCAGTTACAGTCCAGAAAGCCGCCTTCGCCACTGGTGTTCTTCCATATATCTACGCATTTCACCGCTACACATGGAGTTCCACTTTCCTCTACTGCACTCAAGTCATCCAGTTTCCAAAGCAATTCCTCAGTTGAGCTGAGGGCTTTCACTTCAGACTTAAATAACCGTCTGCGCTCGCTTTACGCCCAAGAAATCCG
+
FFFFFFFFFFFFFFFFFFFFFFFFFFFFFF:FFFFFFFFFF,FFFFFFFFFFFFFF:FFFFFFFFFFFFFFFFFFFFFFFFFFFF,FFF,FFFFFF::FFFFF:F:FFFFFFFFFFF,FFFFF::F:FFFFFF,FFFFFFFFFFFFFFFFFFFFFFFFFFFFF:FFFFFFFFFFFFFFFFFF:FFF:F:FFFFFFFFFFFFFF:FFFF:FFFFFFF:F,F,FFFFF,FFFFFFFFFF,FFF::FF:FF::,
@A00769:42:HV3CFDRXX:1:2101:16640:6386 2:N:0:AACCGAGTTC+TCCAGAGATC
GGACTACGAGGGTTTCTAATCCTGTTTGCTACCCACACTTTCGAGCCTCAACGTCAGTTACAGTCCAGAAAGCCGCCTTCGCCACTGGTGTTCTTCCATATATCTACGCATTTCACCGCTACACATGGAGTTCCATTTTCCTCTACTGCACTCAAGTCATCCAGTTTCCAAAGCAATTCCTCAGTTGAGCTGAGGGCTTTCACTTCAGACTTAAATAACCGTCTGCGCTCGCTTTACGCCCAATAAATCCG
+
FF:FFFFFFFFFFFFFFFFFFFFFFFFFFFFFFFFFFFFFFFFFFFFFFFFFFFFFFFFFFFFFFFFFFFFFFFFFFFFFFFFFFFFFFFFFF:FFFFFFFFFFFFFFFFFFFFFFFFFFFFFFFFFFFFFFFFFFFFFFFFFFFFFFFFFFFFFFFFFFFFFFFFFFFFFFFFF:FFFFFFFFFFFFFFFFFFFFFFFFFFFFFFFFFFFFFFFFFFFF::FFFF:FFFFFFFFFFFFFFFFFF:FFFFF
@A00769:42:HV3CFDRXX:1:2101:12491:6433 2:N:0:AACCGAGTTC+TCCAGAGATC
GGACTACCGGGGTTTCTAATCCTGTTTGCTACCCACACTTTCGAGCCTCAACGTCAGTTACAGTCCAGAAAGCCGCCTTCGCCACTGGTGTTCTTCCATATATCTACGCATTTCACCGCTACACATGGAGTTCCACTTTCCTCTACTGCACTCAAGTCATCCAGCTTCCAAAGCAATTCCTCAGTTGAGCTGAGGGCTTTCACTTCAGACTTAAATAACCGTCTGCGCTCGCTTTACGCCCACTAAATCCG
+
FFFFF:F:FFFFFFFFFFF::FFFFFFF:FFFFFFFFFFF:FFFFFF:FFFFFFFFF,F::FFFFFFFFFF:FF:F:FFFFFFFF:FFFF:F:F:FFFFFFFFFFFFFFFFFFFFF:FFF:FFFFF:FF,FFFFFFFF:F,FFFFFFFFFF:FFFFFFFFFFF,FF:FFFFFFFF:F,FFFFFFFFFFFFFFFFFFFFFFFFFFFFFFFFF:FFFFF:FFF,FFF:F::F:FFFF,FFFFFF,F:F,FFFF
@A00769:42:HV3CFDRXX:1:2101:21034:6699 2:N:0:AACCGAGTTC+TCCAGAGATC
GGACTACAGGGGTATCTAATCCTGTTTGCTACCCACACTTTCGAGCCTCAACGTCAGTTACAGTCCAGAAAGCCGCCTTCGCCACTGGTGTTCTTCCATATATCTACGCATTTCACCGCTACACATGGAGTTCCACTTTCCTCTACTGCACTCAAGTCATCCAGTTTCCAAAGCAATTCCTCAGTTGAGCTGAGGGCTTTCGCTTCAGACTTAAATAACCGTCTGCGCTCGCTTTACGCCCAGTAAATCCG
+
FFFFFFFFFFFFFFFFFFFFFFFFFFFFFFFFFFFFFFFFFFFFFFFFFFFFFFFFFFFFFFFFFFFFFFFFFFFFFFFFFFFFFFFFFFFFFFFFFFFFFFFFFFFFFFFFFFFFFFFFFFFFFFFFF:FFFFFF:FFFFFFFFFFFFFFFFFFFFFFFFFFFFFFFFF:FFFFFFFFFFFFFFFFFFFFFFFFFFFFFF:F:FFFFF::FFFFFFFFF:FF:FFFF:FFFFFFFFFFFFFFF:FFFFFF
@A00769:42:HV3CFDRXX:1:2101:24099:6872 2:N:0:AACCGAGTTC+TCCAGAGATC
GGACTACGCGGGTTTCTAATCCTGTTTGCTACCCACACTTTCGAGCCTCAACGTCAGTTACAGTCCAGAAAGCCGCCTTCGCCACTGGTGTTCTTCCATATATCTACGCATTTCACCGCTACACATGGAGTTCCACTTTCCTCTACTGCACTCAAGTCATCCAGTTTCCAAAGCAATTCCTCAGTTGAGCTGAGGGCTTTCACTTCAGACTTAAATAACCGTCTGCGCTCGCTTTACGCCCAATAAATCCG
+
FFFFF:FFFFFFFFFFF:FFFFFFFFFFFFFFFFFFFFFFFFFFFFFFFFFFFFFFF:FFFFFFFFFFFFFFFFFFFFFFFFFFFFFFFFFFFFFFFFFFFFFFFFFFFFFFFFFFFFFFFFFFFFFFFFFFFFFFFFFFFFFFFFFFFFFFFFFFFFFFFFFFFFFFFFFF,FFFFFFFFFFFFFF:FFF:FF,:FFFFFFFFFFFFFFFFFF:FFFFFFFFFFF:FFFFFFFFFFFFFFFF:FFFFFFF
@A00769:42:HV3CFDRXX:1:2101:11071:6918 2:N:0:AACCGAGTTC+TCCAGAGATC
GGACTACAAGGGTTTCTAATCCTGTTCGCTCCCCACGCTTTCGAGCCTCAGCGTCAGTTACAGACCAGAGAGCCGCCTTCGCCACTGGTGTTCCTCCATATATCTACGCATTTCACCGCTACACATGGAATTCCACTCTCCTCTTCTGCACTCAAGTCTCCCAGTTTCCAATGACCCTCCCCGGTTGAGCCGGGGGCTTTCACATCAGACTTAAGAAACCGCCTGCGCTCGCTTTACGCCCAATAAATCCG
+
FFFFFFFFFFFFFFFFFFFFFFFFFFFFFFFFFFFFFFFFFFFFFFFFFFFFFFFFFFFFFFFFFFFFFFFFFFFFFFFFFFFFFFFFFFFFFFFFFFFFFFFFFFFFFFFFFFFFFFFFFFFFFFFFFFFFFFFFFFFFFFFFFFFFFFFFF,FFFFFFFFFFFFFFFFFFFFFFFFFFFFFFFFFF:FFFFFFFFFFFFFFFFFF:FFFFFFFFF:FFFFFFFFFFFFFFFFFFF,FFF:FFFFFFFF:
@A00769:42:HV3CFDRXX:1:2101:23475:6918 2:N:0:AACCGAGTTC+TCCAGAGATC
GGACTACGGGGGTTTCCAATCCTGTTTGCTCCCCACGCTTTCGAGCCTCAGCGTCAGTTACAGACCAGAGAGCCGCCTTCGCCACTGGTGTTCCTCCATATATCTACGCATTTCACCGCTACACATGGAATTCCACTCTCCTCTTCTGCACTCAAGTCTCCCAGTTTCCAATGACCCTCCCCGGTTGAGCCGGGGGCTTTCACATCAGACTTAAGAAACCGCCTGCGCTCGCTTTACGCCCAATAAATCCG
+
FFFFFFFFFFFFFFFFFFFFFFFFFFFFFFFFFFFFFFFFFFFFFFFFFFFFFFFFFFFFFFFFFFFFFFFFFFFFFFFFFFF:FFFFFFFFFFFFFFFFFFFFFFFFF:FFFFFFFFFFFFFFFFFFFFFFFFFFFFFFFFF:FFFFFFFFFFFFFFFFFFFFFFFFFFFFFFFF:FFFFFFFFFFFFFFFFFFFFFFFFFF::FFFFFFFF:,FFFFFFFFFFFFFFFFFFFFFFFFFFFFFFFFFFF,
@A00769:42:HV3CFDRXX:1:2101:23927:6918 2:N:0:AACCGAGTTC+TCCAGAGATC
GGACTACGAGGGTATCTAATCCTGTTTGCTACCCACACTTTCGAGCCTCAACGTCAGTTACAGTCCAGAAAGCCGCCTTCGCCACTGGTGTTCTTCCATATATCTACGCATTTCACCGCTACACATGGAGTTCCACTTTCCTCTACTGCACTCAAGTCATCCAGTTTCCAAAGCAATTCCTCAGTTGAGCTGAGGGCTTTCACTTCAGACTTAAATCACCGACTGCGCTCGCTTTACGCCCAATAAATCCG
+
FFFF:FF:FFFF:FFFFFFFFFFF:FFFF,FFFFFFFFFFFFF,FFFFFFFFFFFFFFFFFF::FFFFFFF:FFFFFFFFFFFFFFFFFFFFF,FFFFFFFFFFFFFF,F,FFFFFF:FF:FFFFFFFFF,FFFFFF:FFFFFFFF,:FFF:FFFFFFFF:FFF,FFFFFFFFFFFF::FFFFFFFFFFF,:FFFFFF,FFFFF:FFF,FFFFFFF,,FF:,FFF,FFFFFF:F,FFFFFFFF,FFFFFFF
@A00769:42:HV3CFDRXX:1:2101:15745:6965 2:N:0:AACCGAGTTC+TCCAGAGATC
GGACTACCGGGGTTTCTAATCCTGTTTGCTCCCCACGCTTTCGTGCCTCAACGTCAGAAGTAGCTTGGTAAGCTGCCTTCGCAATCGGTGTTCTTCCAAATATCTACGCATTTCACTGCTACACTTGGAATTCCACCCCCCTCTGACGCACTCTAGTCTTGCAGTCATGTATGGCTTTCCCAGGTTAAGCCCGGGGCTTTCACATCCATCTTGCAAAACCGCCTGCACACCCTTTACGCCCAGTAATTCCG
+
FFFFFFFFFFFFFFFFFFFFFFFFFFFFFFFFFFFFFFFFFFFFFFFFFFFFFFFFFFFFFFFFFFFFFFFFFFFFFFFFFFFFFFFFFFFFFFFFFFFFFFFFFFFFFFFFFFFFFFFFFFFFFFFFFFFFFFFFFFFFFFFFFFFFFFFFFFF:FFFFFFFFFFFFFFFFF:FFFFFFFFFFFFFFFFFFFFFFFFFFFFFFFFFFFFFFFFFFF:FF:FFFFFFFFF:F:FFFFFFFFF:FFFFFFF,
@A00769:42:HV3CFDRXX:1:2101:4300:6997 2:N:0:AACCGAGTTC+TCCAGAGATC
GGACTACACGGGTTTCTAATCCTGTTTGCTACCCACACTTTCGAGCCTCAACGTCAGTTACAGTCCAGAAAGCCGCCTTCGCCACTGGTGTTCTTCCATATATCTACGCATTTCACCGCTACACATGGAGTTCCACTTTCCTCTACTGTACTCAAGTCATCCAGTTTCCAAAGCAATTCCTCAGTTGAGCTGAGGGCTTTCACTTCAGACTTAAATAACCGTCTGCGCTCGCTTTACGCCCAATAAATCCG
+
FFFFFFFFFFFFFFFFFFFFFFFFFFFFFFFFFFFFFFFFFFF:FFFFFFFFFFFFFFFFFFFFFFFFFFFFFFFFFFFFFFFFFFFFFFFFFFFFFFFFFFFFFFFFF,FFFFFFFFFFFFFFFFFFFFFFFF:FFFFFFFFFFFFFFFFFFFFFFFFFFFFFFFFFFF,,FFFFFFFFFF:FFFFFFFFF:FF:FFFFFFFFFFFF,FFFFF:FFFFF:,FFFFFFFFFFFFFFFFFFFFFFFFFFFF:
@A00769:42:HV3CFDRXX:1:2101:15555:7012 2:N:0:AACCGAGTTC+TCCAGAGATC
GGACTACCGGGGTTTCTAATCCTGTTTGCTACCCACACTTTCGAGCCTCAACGTCAGTTACAGTCCAGAAAGCCGCCTTCGCCACTGGTGTTCTTCCATATATCTACGCATTTCACCGCTACACATGGAGTTCCACTTTCCTCTACTGCACTCAAGTCATCCAGTTTCCAAAGCAATTCCTCAGTTGAGCTGAGGGCTTTCACTTCAGACTTAAATAACCGTCTGCGCTCGCTTTACGCCCAATAAATCCG
+
FFFFFFFFFFFFFFFFFFFFFFFFFFFFF,FFFFFFFFFFFFF:FFFFFFFFFFFFFFFFFFFFFFFFFFFFFFFFFFFFF::FFFFFFFFFFFFFFFFFF:FFFFFFFFFFFFFFFFFFFFFFFFFFFFFFFFFF:FFFFFFFF:FFFFFFFFFFFFFFFFFFFFFFFFFFFFFFFFFFFF:FFFFFFF:,FF,FFF:FFFFFFF,:F:FFFFFFFFFFFFFF,,F,FFF:,FFFF:FFFFFFFFFF,FF
@A00769:42:HV3CFDRXX:1:2101:24153:7091 2:N:0:AACCGAGTTC+TCCAGAGATC
GGACTACGCGGGTTTCTAATCCTGTTTGCTACCCACACTTTCGAGCCTCAACGTCAGTTACAGTCCAGAAAGCCGCCTTCGCCACTGGTGTTCTTCCATATATCTACGCATTTCACCGCTACACATGGAGTTCCACTTTCCTCTACTGCACTCAAGTCATCCAGTTTCCAAAGCAATTCCTCAGTTGAGCTGAGGGCTTTCACTTCAGACTTAAATAACCGTCTGCGCTCGCTTTACGCCCAATAAATCCG
+
FFFFFFFFFFFFFFFFFFFFFFFFFFFFFFFFFFFFFFFFFFFFFFFFFFFFFFFFFFFFFFFFFFFFFFFFFFFFFFFFFFFFFFFFFF:FFFFFFFFFFFFFFFFFFFF:FFFFFFFFFFFFFFFFFFFFFFFFFFFFFFFFFFFFF,FFFFFFFFF:FFFFFFFFFFFF:FF,,FFFFFFFFFFFFF:::F:FFFFFFFFFFFFFFFFFFFFFFFFFF,:FFF:FFFFF:FFFF:FFFFFFFFFFFFF
@A00769:42:HV3CFDRXX:1:2101:5095:7153 2:N:0:AACCGAGTTC+TCCAGAGATC
GGACTACACGGGTTTCTAATCCTGTTTGCTACCCACACTTTCGAGCCTCAACGTCAGTTACAGTCCAGAAAGCCGCCTTCGCCACTGGTGTTCTTCCATATATCTACGCATTTCACCGCTACACATGGAGTTCCACTTTCCTCTACTGTACTCAAGTCATCCAGTTTCCAAAGCAATTCCTCAGTTGAGCTGAGGGCTTTCACTTCAGACTTAAATAACCGTCTGCGCTCGCTTTACGCCCAATAAATCCG
+
FFFFFFFFFFFFFFFFFFFFFFFFFFFFFFFFFFFFFFFFFFFFFFFFFFFFFFFFFFFFFFFFFFFFFFFFFFFFFFFFFFFFFFFFFFFFFFFFFFFFFFFFFFFFFFFFFFFFFFFFFFFFFFFFFFFFFFFFFFFFFFFFFFFFFFFFFFFFFF:FFFFFFFFFFFFFFFF:FFFFFFFFFFFFFFFFFFFFFF:FFFFF,FFFFFFFFFFF:,FFF,FFFFFF:F,FFFFFFFFFFF:FFFFFFFF
@A00769:42:HV3CFDRXX:1:2101:13684:7153 2:N:0:AACCGAGTTC+TCCAGAGATC
GGACTACTGGGGTATCTAATCCTGTTTGCTACCCACACTTTCGAGCCTCAACGTCAGTTACAGTCCAGAAAGCCGCCTTCGCCACTGGTGTTCTTCCATATATCTACGCATTTCACCGCTACACATGGAGTTCCACTTTCCTCTACTGCACTCAAGTCATCCAGTTTCCAAAGCAATTCCTCAGTTGAGCTGAGGGCTTTCACTTCAGACTTAAATAACCGTCTGCGCTCGCTTTACGCCCAATAAATCCG
+
FFFFFFFFF:FFFFFFFFFFFFFFFFFFFFFFFFFFFFFFFFFFFFFFFFFFFFFFFFFFFFFFFFFFFFFFFFFFFFFFFFFFFFFFFFFFFFFFFF:FFFFFFFFFFFFF:FFFFFFFFFF:FFFFFFFFFFFFFFFFFFFFFFFFFFFFFFFF:FFFFFFFFFFFFFFFFFFFFF:F:FFFFFFFFFFFFFFFFFFFFF:FFFFFF:FFF::FFFFF,,FF::FFFF:F,FFFFFFF,FF::FFFFF,
@A00769:42:HV3CFDRXX:1:2101:28718:7169 2:N:0:AACCGAGTTC+TCCAGAGATC
GGACTACCGGGGTATCTAATCCTGTTTGCTACCCACACTTTCGAGCCTCAACGTCAGTTACAGACCAGAGAGCCGCCTTCGCCACTGGTGTTCCTCCATATATCTACGCATTTCACCGCTACACCTGGAATTCCACTCTCCTCTTCTGCACTCAAGTCTCCCAGTTTCCAATGACCCTCCCCGGTTGAGCCGGGGGCTTTCACATCAGACTTAAGAAACCGCCTGCGCTCGCTGTACGCCCAATAAATCCG
+
FFFFFF:FFFFFF:FFFFFFF:FFFFF:FFFFFF:FFFFFFFFFFFFFFFFFFFFFFFFFFF:FFFFFFFFFFFFFF:FFFFFFFFFFFFFFFFFF:FFFFFFFFFFFFFFFFFF:FFFFFFFF,FFFFFFFFFFFFFFFFFFFFFFF:FFFFFFF,FFFFFFFFFFFFFFFFFFF:FFF:FFFFFFFF:FF::FFFF:FFFF:FFFF,FFFFF,F,FFF:F:F,FFF,F:::,:FF:FF::FF,FFFFF:
@A00769:42:HV3CFDRXX:1:2101:20247:7247 2:N:0:AACCGAGTTC+TCCAGAGATC
GGACTACAGGGGTATCTAATCCTGTTTGCTACCCACACTTTCGAGCCTCAACGTCAGTTACAGTCCAGAAAGCCGCCTTCGCCACTGGTGTTCTTCCATATATCTACGCATTTCACCGCTACACATGGAGTTCCACTTTCCTCTACTGCACTCAAGTCATCCAGTTTCCAAAGCAATTCCTCAGTTGAGCTGAGGGCTTTCGCTTCAGACTTAAATAACCGTCTGCGCTCGCTTTACGCCCAGTAAATCCG
+
FFF:FFF:FFFFFFFFFFFFFFFFFFFFFFFFFFFFFFFFFF:FFFFFFFFFFF:F:FFFFFFFFFFFFFF:FFFFFFFFFFFFFFFFFFFFFFFFFFFFFFF:FFFFFF::FFFFFFFFFFF:FF::FFFFFF,FFFFFFFFFFFFFFFF::FFFFFFFFFF,FF:FF:FFFFF:F,FFFFFFFF:F:FFFFFF:FFFFF,FFFFFFFFFFFFFFFFFF,,FFFFFFFF,F:::FF:FF,F,FFFFFFFF
@A00769:42:HV3CFDRXX:1:2101:27398:7263 2:N:0:AACCGAGTTC+TCCAGAGATC
GGACTACCGGGGTTTCTAATCCTGTTTGCTACCCACACTTTCGAGCCTCAACGTCAGTTACAGCCCAGAAAGCCGCCTTCGCCACTGGTGTTCTTCCATATATCTACGCATTTCACCGCTACACATGGAGTTCCACTTTCCTCTACTGCACTCAAGTCATCCAGTTTCCAAAGCAATTCCTCAGTTGAGCTGAGGGCTTTCACTTCAGACTTAAATAACCGTCTGCGCTCGCTTTACGCCCAATAAATCCG
+
FFFFFFFFFFFFFFFFFFFFFFFFFFFFFFFFFFFFFFFFFFFFFFFFFFFFFFFFFFFFFFFFFFFFFFFFFFFFFF:FFFFFFFFFFFFFFFFFFFFFFFFFFFFFFFFFFF:FFFFFFFFFFF:FFFFF:FFFFFFFFFFFFFFFF,FFFFFFFF:FFFFFFFFFFFFF,FFFFFF,FFFFFFFF:FFF:F:FFFFFFFFFF:FF:FFFFF:F::FF,,FF:F,FFF,FFFFFF,FFFFFFF:FFF,F
@A00769:42:HV3CFDRXX:1:2101:20103:7435 2:N:0:AACCGAGTTC+TCCAGAGATC
GGACTACGCGGGTATCTAATCCTGTTTGCTACCCACACTTTCGAGCCTCAACGTCAGTTACAGTCCAGAAAGCCGCCTTCGCCACTGGTGTTCTTCCATATATCTACGCATTTCACCGCTACACATGGAGTTCCACTTTCCTCTACTGCACTCAAGTCATCCAGTTTCCAAAGCAATTCCTCAGTTGAGCTGAGGGCTTTCACTTCAGACTTAAATAACCGTCTGCGCTCGCTTTACGCCCACTAAATCCG
+
FFFFFFFFFFFFFFFFFFFFFFFFF,FF:FFFFFFFFFFFFFFFFFFFFFFFFFFFFFFFFFFFFFFFFF:FFF:FFFFFFFFFFFF:FFFFFFFF:FFFFFFFFFFFFFFFFFFFFFFFFFFFFFFFFFFFFF,FFFFFFFFFFF:FFFFFFFFFFFFFFFFFFFFFF:FFFFFF:FFFFFF,FFF::FFFFFFFFFFFFFFFFFFFFFFFFFFF:FFFF,FF:FFFFFFFFFFFFFF:FF::F,FFFF:
@A00769:42:HV3CFDRXX:1:2101:30906:7451 2:N:0:AACCGAGTTC+TCCAGAGATC
GGACTACGCGGGTTTCTAATCCTGTTCGCTCCCCACGCTTTCGAGCCTCAGCGTCAGTTACAGACCAGAGAGCCGCCTTCGCCACTGGTGTTCCTCCATATATCTACGCATTTCACCGCTACACATGGAATTCCACTCTCCTCTTCTGCACTCAAGTCTCCCAGTTTCCAATGACCCTCCCCGGTTGAGCCGGGGGCTTTCACATCAGACTTAAGAAACCGCCTGCGCTCGCTTTACGCCCAATACATCCG
+
FFFFFFFFFFFFFFFFFFFFFFFFFFFFFFFFFFFFFFF:FFFFFFFFFFFFFFFFFFFFFFFFFFFFFFFFFFFFF:FF:FFFFFFFFFFFFFFFFFFFFFFFFFFFFFFFF:FFFFF:FF:FFF:FF:FFFFFFFFFFFFFFFFFFFFFFFFFFFFFFFFFF,FFFFFFFFFFFFFFFFFFFFFF:FFFFFFFFF,FFFFF:FFFFFFFFFFFFFFFF,FFFFFFFFFFFFFFFFFFFFFF:F,FFFFF
@A00769:42:HV3CFDRXX:1:2101:12491:7467 2:N:0:AACCGAGTTC+TCCAGAGATC
GGACTACTGGGGTTTCTAATCCTGTTTGCTACCCACACTTTCGAGCCTCAACGTCAGTTACAGTCCAGAAAGCCGCCTTCGCCACTGGTGTTCTTCCATATATCTACGCATTTCACCGCTACACATGGAGTTCCACTTTCCTCTACTGCACTCAAGTCATCCAGTTTCCAAAGCAATTCCTCAGTTGAGCTGAGGGCTTTCACTTCAGACTTAAATAACCGTCTGCGCTCGCTTTACGCCCAATAAATCCG
+
FFFFFFFFFFFFFFFFFFFFFFFFFFFFFFFFFFFFFFFFFFF:FFFFFFFFFFF:FFFFFFFFFFFFFFFFFFFFFFFFFFFFFFFFFFFFF:FFFFFF:FFFFFFFFFFFFFFFFFFFFF:FFFFFFFFFFFFFFFFFFFFFFF:FFFFFFFFFFFFFFFFFFFFFFFFFFFF:FFFFFFFFFFFFFFFFFFF:FF,FFFFFFFFFFFFFFFFFF:FFF:F:FF:F:FFF:FFFFFFFFFFFFF::F:F
@A00769:42:HV3CFDRXX:1:2101:24686:7607 2:N:0:AACCGAGTTC+TCCAGAGATC
GGACTACTAGGGTATCTAATCCTGTTCGCTCCCCACGCTTTCGAGCCTCAGCGTCAGTTACAGACCAGAGAGCCGCCTTCGCCACTGGTGTTCCTCCATATATCTACGCATTTCACCGCTACACATGGAATTCCACTCTCCTCTTCTGCACTCAAGTCTCCCAGTTTCCAATGACCCTCCCCGGTTGAGCCGGGGGCTTTCACATCAGACTTAAGAAACCGCCTGCGCTCGCTTTACGCCCAATAAATCCG
+
FFFFFFFFFFFFFFFFFFFFFFFFFFFFFFFFFFFFFFFFFFFFFFFFFFFFFFFFFFFFFFFFFFFFFFFFFFFFFFFFFFFFFFFFFFFFFFFFFFFFFFFFFFF:FFFFFFFFFFFF:FFF,FF:FFFFFFFFFFFFFFFFFFFFFFFFFFFFFFFFFFFFFFFFFFFFFFFFFFFFFF,FFFFFFFFF:FF:FFFFFFFFFFFFFFF::FFFFFFF,FFF,FFFFFFFF,FFFFFFFFFFFF:FF:F
@A00769:42:HV3CFDRXX:1:2101:9209:7670 2:N:0:AACCGAGTTC+TCCAGAGATC
GGACTACGGGGGTTTCTAATCCTGTTTGCTACCCACACTTTCGAGCCTCAGCGTCAGTTACAGACCAGAGAGCCGCCTTCGCCACTGGTGTTCCTCCATATATCTACGCATTTCACCGCTACACATGGAATTCCACTCTCCTCTTCTGCACTCAAGTCTCCCAGTTTCCAATGACCCTCCCCGGTTGAGCCGGGGGCTTTCACATCAGACTTAAGAAACCGCCTGCGCTCGCTTTACGCCCAATAAATCCG
+
FFFFFFFFFFFFFFFFFFFFFFFFFFFFFFFFFFFFFFFFFFFFFFFFFFFFFFFFFFFFFFF:FFFFF:FFFFFFFFFFFFFFFFFFFFFFFFFFFFFFFFFFFFFFFFFFFFFFF:FFFFFFFF:FFFFFF:FFFFFFFFFFFFFFFFFFFFF,FFFFFFFFFFFFFFFF:FFF:FFFFFFFFFFF,FFFFFF:FFFFFFFFFFFF:FFFFF:FFFFF,FFF:FFFFFFFFFFFF,FFFFF:FFFFFFF
@A00769:42:HV3CFDRXX:1:2101:23538:7686 2:N:0:AACCGAGTTC+TCCAGAGATC
GGACTACGAGGGTATCTAATCCTGTTTGCTACCCACACTTTCGAGCCTCAACGTCAGTTACAGTCCAGAAAGCCGCCTTCGCCACTGGTGTTCTTCCATATATCTACGCATTTCACCGCTACACATGGAGTTCCACTTTCCTCTACTGCACTCAAGTCATCCAGTTTCCAAAGCAATTCCTCAGTTGAGCTGAGGGCTTTCACTTCAGACTTAAATAACCGACTGCGCTCGCTTTACGCCCAATAAATCCG
+
FFFFFFFFFFFFFFFFFFFFFFFFFFFFFFFFFFFFFFFFFFFFFFFFFFFFFFFFFFFFFFFFFFFFFFFFFFFFFFFFFFFFFFF::FFFFFFFFFFF,FFFFFFF:FFFFFFFFFFFFFFF:FFFFFFFFFFFFFFFFFFFFF:FFFFFFFF:FFFFFFFFFFFFFFFFFF,FFF:F:FFFFF:FFFFF,F:FFF:FF:F,FFFFFFFFFFFFFFFFF,FFFFFF:::F,FFFFFFFFFFF:FF,F,F
@A00769:42:HV3CFDRXX:1:2101:3839:7764 2:N:0:AACCGAGTTC+TCCAGAGATC
GGACTACAAGGGTTTCTAATTACCGCGGCGGCTGGCAC
+
FFFFFFFFFFFFFFFFFFFF:FFFFFFFFFFFFFFFFF
@A00769:42:HV3CFDRXX:1:2101:11071:7795 2:N:0:AACCGAGTTC+TCCAGAGATC
GGATTACGGGGGTTTCTAATTTACCGCGGCTGCTGGCAC
+
FFFFFFFFFFFFF:FFFFFFFFFFFFFFFFFFFFFFFFF
@A00769:42:HV3CFDRXX:1:2101:18927:7874 2:N:0:AACCGAGTTC+GCCAGAGATC
GGACGACTGGGGTTTCTAATCCTGTTTGCGACCCACACTTTCGAGCCTCAACGTCCGTTACAGTCCAGAAAGCCGCCTTCGCCACTGGTGTTCTTCCATATATCTACGCATTTCACCGCTACACATGGAGTTCCACTTTCCTCTACTGCACTCAAGTCATCCAGTTTCCAAAGCAATTCCTCAGTTGAGCTGAGGGCTTTCACTTCAGACTTAAATAACCGTCTGCGCTCGCTTTACGCCCAATAAATCCG
+
:F:,,FF,:FF:FFFFFFF:FFFFFFFFF,FFF:FFF:F::FFF:FFFF::FFFF,F,FFF:FFFFFFFFFFFFFFFF,FFFFFFFFFFFFFFF,FFF:FF,FFFFFFFF:FFFFFFFFFFFFFFFFFFFFFFFFF,FFFFFFFFFFFFFFFFFFFFFFFFFFFFFFFFFFF:FF,FFFFFFFFFFFFFFFFFFFF:F:FFFFFFFFFFFFFF,:F::FFF,FF:FFFFFFFFFFFF,FFFFFFF:FFFFF
@A00769:42:HV3CFDRXX:1:2101:31042:7905 2:N:0:AACCGAGTTC+TCCAGAGATC
GGACTACCGGGGTATCTAATCCTGTTTGCTACCCACACTTTCGAGCCTCAACGTCAGTTACAGTCCAGAAAGCCGCCTTCGCCACTGGTGTTCTTCCATATATCTACGCATTTCACCGCTACACATGGAGTTCCACTTTCCTCTACTGCACTCAAGTCATCCAGTTTCCAAAGCAATTCCTCAGTTGAGCTGAGGGCTTTCACTTCAGACTTAAATAACCGTCTGCGCTCGCTTTACGCCCAATAAATCCG
+
FFFFFFFFFFFFFFFFFFFFFFFFFFFFFFFFFFFFFFFFFFFFFFFFFFFFFFFFFFFFFFFFFFFFFFFFFFFFFFFFFFFFFFFFFFFFFFFFFFFFFFFFFFFFFFFFFFFFFFFFFFFFFFFFF:FFFFFFFFFFFFFFFFFFFFFFFFFFFFFFFFFFFFFFFFFF:FFFFFFFFFFFFFFFFF:FFFFFFFFFFFFFFFFFFFFFFFFFFFFF::FFF::F:FFF:FFFFFFFF:FFFFF:F:F
@A00769:42:HV3CFDRXX:1:2101:16161:7936 2:N:0:AACCGAGTTC+GCCAGAGATC
GGACTACGGGGGTTTCTAATCCTGTTTGCTCCCCACGCTTTCGAGCCTCAGCGTCAGTTACAGACCAGAGAGCCGCCTTCGCCCCTGGTGTTCCTCCATATATCTACGCATTTCACCGCGACACATGGAGTTCCACTCTCCTCTTCTGCACTCAAGTCTCCCAGTTTCCAATGACCCTCCCCGGTTGAGCCGGGGGCTTTCGCATCAGACTTAAGAAACCGCCTGCGCTCGCTTTACGCCCAATAAGTCCG
+
FFFF:FFFF:FFFFFFFF:FFF,:,FFFFFFFFFFFFFFFF:FFFFFFFFFF:F:FFFF,FFFFFF,FFFFF,FFFFFFFFFFF::F:FF:FFFF:F,FF:F:FFFFFFFF,FFFFFFF,:F,,FFFFF,F:F,FFFFFF:FF:FFFFF,FF:F,FFF:FFF,:FFFFF,FFFFFFFF::FFFFF,F,:FFF:FFFF,,FF,FFF:F,,FF,FFFFF:FFFF:FFFF:FFFF,FF,FFFFF,,,F,,FF,F
@A00769:42:HV3CFDRXX:1:2101:14823:7999 2:N:0:AACCGAGTTC+TCCAGAGATC
GGACTACACGGGTATCAAATCCTGTTCGCTCCCCACGCTTTCGAGCCTCAGCGTCAGTTACAGACCAGAGAGCCGCCATCGCCACTGGAGTTCCTCCATATATCTACGCATAACACCGCTACACATGGAGTTCCACTTTCCTCTACTGCACTCAAGTCATCCAGTTTCCAAAGCAATTACTCAGTTGAGCTGAGGGCTTTCACTTCAGACTTAAATAAACGTCTGCGCTCGCTTTACGCCCAATAAATCCG
+
FFFFF:,FF::F,F:,,FF:FFFFFFFFF,,F:,F,FFF,FF,F:F,FF:,:,FFF:FF,FFF:FF,:,FFFF,,,F,F,,FF,::F,,,FFF:FF:FFF,FF,FF,,FF,,,FF,FFF,F:FFFF,,FF:,:FFF,FFFFFF,F:,F,:FFFFFF,F:FFFFFFF::FFFF,FFFFF,:FFF:::,FF:F,FF,:F:FF,F:F:FF:F:FFFF::F,,::,FF:,,:F:F,FFFFF,FFFFFFFFFFFFF
@A00769:42:HV3CFDRXX:1:2101:23773:8061 2:N:0:AACCGAGTTC+TCCAGAGATC
GGACTACCAGGGTATCTAATCCTGTTCGCTACCCATGCTTTCGAGCCTCAGCGTCAGTTACAGACTAGACAGCCGCCTTCGCCACTGGTGTTCTTCCATATATCTACGCATTCCGCCGCTACACATGGAGTTCCACTGTCCTCTTCTGCACTCAAGTCTCCCAGTTTCCGATGCACTTCTCCGGTTGAGCCGGGGGCTTTCACATCAGACTTAAGAAACCGCCTGCGCTCGCTTTACGCCCAATAAATCCG
+
FFFFFFFFFFFFFFFFFFFFFFFFFFFFFFFFFFFFFFFFFFFFFFFFFFFFFFFFFFFFFFFFFFFFFFFFFFFFFFFFFFFFFFFFFFFFFFFFFFFFFFFFFFFFFFFFFFFFFFFFFFFFFFFFFFFFFFFFFFFFFFFFFFFFFFFFF:FFFFFFFFFFFFFFFFFFF,FFFFFFFFFFFFFFFF:FFFFFFFFFFFFFFF:FFFFFF,,F:FFFFFFFFFFFFFFFFFFFF:FFFFFFFFFFF,:
@A00769:42:HV3CFDRXX:1:2101:18774:8077 2:N:0:AACCGAGTTC+TCCAGAGATC
GGACTACTGGGGTTTCTAATCCTGTTTGCTACCCACACTTTCGAGCCTCAACGTCAGTTACAGTCCAGAAAGCCGCCTTCGCCACTGGTGTTCTTCCATATATCTACGCATTTCACCGCTACACATGGAGTTCCACTTTCCTCTACTGCACTCAAGTCATCCAGTTTCCAAAGCAATTCCTCAGTTGAGCTGAGGGCTTTCACTTCAGACTTAAATAACCGTCTGCGCTCGCTTTACGCCCAATAAATCCG
+
FFFFFFFFFFFFFFFFFFFFFFFFFFFFFFFFFFFFFFFFFFFFFFFFFFFFFFFFFFFFFFFFFFFFF:FFFFFFFFFFFFFFFFFFFFFFFFFFFFFFFFFFFFFFFFFFFFFFFFFFFFFFFFFFFFFFFFFFFFFFFFFFF:FFFFFFFF:FFFFFFFFFFFFFFFFFFFFFFFFFFFFFFFF:FFFFFFFFFFFFFFFFFFFFFFFFFFFF:FFF,:F:,FFFFFFFFFFFF,FFFFFFFFFFFF,
@A00769:42:HV3CFDRXX:1:2101:30599:8077 2:N:0:AACCGAGTTC+TCCAGAGATC
GGACTACTCGGGTATCTAATCCTATTTGCTCCCCACGCTTTCGTGCCTCAGCGTCAGTAACAGGCCAGGCGGCCGCCTTCGCCACTGGTGTTCTTCCATATATCTACGCATTTTACCGCTACACATGGAGTTCCACCGCCCTCTCCTGCTCTCTAGCCCGCCAGTTTCCAGAGCCTGTACCGGTTGAGCCGGTACCTTTCACTCCAGACTTAGCAGGCCGCCTCCGCACCCTATACGCCCAATCATTCCGG
+
FFFFFFFFFFFF:F,FFFFFFF:FFFFFFFFFFFFFFFFFFFFFFFFFFFFFFFF:FFF:F:FFFFFFFFFFFFFFFFFFFFFFFFFFFFFFFFFFF:FFFFFFFFFFFFFFFFFFFFFFFFFFFFFFFFFFFF:FFFFFFFFFFFFFFFFFFFFFFFFFFF:FFFFFFFFFFFFFFFFFFFFFFFFFFFFFFF:FFFFF:FFFFFFFFFFFFF,FFFFFFFF,F::FFFFF:FFFFFFFFFF:FFFFFF,
@A00769:42:HV3CFDRXX:1:2101:23882:8155 2:N:0:AACCGAGTTC+GCCAGAGATC
GGACTACCAGGGTATCTAATCCTGTTCGCTACCCATGCTTTCGAGCCTCAGCGTCAGTTACAGACTAGACAGCCGCCTTCGCCACTGGTGTTCTTCCATATATCTACGCATTCCGCCGCTACACATGGAGTTCCACTGTCCTCTTCTGCACTCAAGTCTCCCAGTTTCCGATGCACTTCTCCGGTTGAGCCGGGGGCTTTCACATCAGACTTAAGAAACCGCCTGCGCTCGCTTTACGCCCAATAAATCCG
+
FFFFF,FFFFFFFFFFFFFFFFFFFFFFFFFFFF:FFFFFFFFFFFFFF:FFFFFFFFFFFFFFFF:FFFFFFFFFFFFFFFFFFFFFFFFFFFF:FFFFFFFFFFFFFFFFFFFFFFFFFFFFFFFFFFF:FFFFFFFFFFF:FFFFFFFFFFFFFFFFFFFFFFFFFFFFFFFFFFFFFFFFF,FF:FFFFFFFF:FFFFFFFFFFFFFFFFFFFFFFFFFFFFFFFFFFFFFFFF:FFFF:FFFFFFF
@A00769:42:HV3CFDRXX:1:2101:17472:8202 2:N:0:AACCGAGTTC+TCCAGAGATC
GGACTACAAGGGTTTCTAATCCCGTTTGCTACCCACACTTTCGAGCCTCAACGTCAGTTACAGTCCAGAAAGCCGCCTTCGCCACTGGTGTTCTTCCATATATCTACGCATTTCACCGCTACACATGGAGTTCCACTTTCCTCTACTGCACTCAAGTCATCCAGTTTCCAAAGCAATTCCTCAGTTGAGCTGAGGGCTTTCACTTCAGACTTAAATAACCGTCTGCGCTCGCTTTACGCCCAATAAATCCG
+
FFFFFFFFFFF:FFFFFFFFFFFFFFFFFFFFFFFFFFFF:FFFFFFFFFFFFFF:FFFFFF:FFFFFFFFFFFFFFFFFFFFFFFFFFF:FFFFFFFFFFFFFFFFFFFFFFFFFFFFFFFFFFFFFFFFFFFFFFFFFFFFFFFFFFFFFFFFFFFFFFFFFFFFFFFFFFFF:FFFFFFFFFFFFFF:FFF:FFFFFFFFFFFF:FFFFFFFFFFFFF,FFFFFFFF,FFFFFFFFFFFFFFFFFFF:
@A00769:42:HV3CFDRXX:1:2101:4996:8234 2:N:0:AACCGAGTTC+TCCAGAGATC
GGACTACCGGGGTATCTAATCCTGTTCGCTCCCCACGCTTTCGAGCCTCAGCGTCAGTTACAGACCAGAGAGCCGCCTTCGCCACTGGTGTTCCTCCATATATCTACGCATTTCACCGCTACACATGGAATTCCACTCTCCTCTTCTGCACTCAAGTCTCCCAGTTTCCAATGACCCTCCCCGGTTGAGCCGGGGGCTTTCACATCAGACTTAAGAAACCGCCTGCGCTCGCTTTACGCCCAATAAATCCG
+
FFFFFFFFFFFFFFFFFFFFFFFFFF:FF,FFFFFFFF:FFFFFFFFFFF:FFFFFF,:FFFFFF:FFF,F,FF:FFFFFFFFFF:FFFFFF:FFFFFFF,FFFFFFFFFFFFFFFFFFFFFFFFFFFFFFFFFFFFFFFFFF:FFFFFFFFFFFF:FFFFFFFFFFFFFFFFFFFFFFFFFFFFFFFFFFFFFFFFFFFFFFF:FFFFFFFFFF:FFFFFFFFFFFFFFFFFFFFF:FFFFF,FFFFFFF
@A00769:42:HV3CFDRXX:1:2101:4987:8281 2:N:0:AACCGAGTTC+TCCAGAGATC
GGACTACCGGGGTATCTAATCCTGTTCGCTCCCCACGCTTTCGAGCCTCAGCGTCAGTTACAGACCAGAGAGCCGCCTTCGCCACTGGTGTTCCTCCATATATCTACGCATTTCACCGCTACACATGGAATTCCACTCTCCTCTTCTGCACTCAAGTCTCCCAGTTTCCAATGACCCTCCCCGGTTGAGCCGGGGGCTTTCACATCAGACTTAAGAAACCGCCTGCGCTCGCTTTACGCCCAATAAATCCG
+
FFFFFFFFFFFFFFFFFFFFFFFFFFFFFFFFFFFFFFFFFFFFFFFFFFFFFFFFF:FFFFFFFFFFFFFFFFFFFFFFFFFFFFFFFFFFFF:FFFFFFFFFFFFFFFFFFFFFFFFFFFFFFFFFFFFFFFFFFFFFFFFFFFFFFFFFFFFFFFFFFFFFFFFFFFF:FFFFFFFFFFFFFFFFFFF:FFFFFF:FFFF:FFFFFFFFFFFF:FFFFFFFFFFFFFFF,FFFF:FFFFF:FFFFF,F
@A00769:42:HV3CFDRXX:1:2101:29342:8312 2:N:0:AACCGAGTTC+TCCAGAGATC
GGACTACGGGGGTTTCTAATCCTGTTCGCTCCCCACGCTTTCGAGCCTCAGCGTCAGTTACAGACCAGAGAGCCGCCTTCGCCACTGGTGTTCCTCCATATATCTACGCATTTCACCGCTACACATGGAATTCCACTCTCCTCTTCTGCACTCAAGTCTCCCAGTTTCCAATGACCCTCCCCGGTTGAGCCGGGGGCTTTCACATCAGACTTAAGAAACCGCCTGCGCTCGCTTTACGCCCATTAAATCCG
+
FFFFFFFFFFFFFFFFFFFFFFFFFF:FFFFFFFFFFFFFFFFFFFFFFFFFFFFFFFFFFFFFFFFFFF:F,:FFFFFFFFFF::FFFFFFFFFFFF,FFFFFFFFFFFFFFFFF:FFFFFFF,FFFFFFFFFF,,FFFFF:FFF,FFFFFF:F::FFFFF:FF:,FFFFFFFFF,FFFF:F::FFFFFF:FFFFF,,FFFFF:FFF:FFFF,,:FFFFFFFFFFFFFFFFFF,FF:FFF:,FFF:FFF,
@A00769:42:HV3CFDRXX:1:2101:28863:8547 2:N:0:AACCGAGTTC+TCCAGAGATC
GGACTACGGGGGTATCTAATCCTGTTCGCTCCCCACGCTTTCGAGCCTCAGCGTCAGTTACAGACCAGAGAGCCGCCTTCGCCACTGGTGTTCCTCCATATATCTACGCATTTCACCGCTACACATGGAATTCCACTCTCCTCTTCTGCACTCAAGTCTCCCAGTTTCCAATGACCCTCCCCGGTTGAGCCGGGGGCTTTCACATCAGACTTAAGAAACCGCCTGCGCTCGCTTTACGCCCAATAAATCCG
+
FFFFFFFFFFFFFFFFFF:FFFFFF:FFFFFFFFFFFFFFFFFFFFFFFFFFFFFFF:FFFFFFFFF:FFFFFFFFFFFFFFFFFFF,FFFFFFFFFFFFFFFFFFFFFFF,FFFFFFF:FFFF:FFFFFFFFFFFFFFFFFFFFFFFFFFFF:F:FF:FFFFF:FFFFFFF:FFFFFFFFFF::FFFFFFFFFFF::FFFFFF:FFF:FFFF:FF:FFFFFFFFF:F:F:FFFF::,FFFF,:FF::FFF
@A00769:42:HV3CFDRXX:1:2101:10068:8563 2:N:0:AACCGAGTTC+TCCAGAGATC
GGACTACGGGGGTTTCTAATCCTGTTTGCTACCCACACTTTCGAGCCTCAACGTCAGTTACAGTCCAGAAAGCCGCCTTCGCCACTGGTGTTCTTCCATATATCTACGCATTTCACCGCTACACATGGAGTTCCACTTTCCTCTACTGCACTCAAGTCATCCAGTTTCCAAAGCAATTCCTCAGTTGAGCTGAGGGCTTTCACTTCAGACTTAAATAACCGTCTGCGCTCGCTTTACGCCCAATAAATCCG
+
FFFFFFFFFFFFFFFFFFFFFFFFFFFFFFFFFFFFFFFFFFFFFFFFFFFFFFFFFFFFFFFFFFFFFFFFFFFFFFFFFFFFFFFFFFFFFFFFFFFFFFFFFFFFFFFFFF:FFFFFFFFFFFFFFFFFFF:FFFFFFF:FFFFFFFFFFFFFFFFFFFFFFFFFFFFFFFFFFFF,FFFFFFFFFFFFFFFFFFFFF:FFF,FFFFFFFF,FFFFFF,FF:FF,FFFFFFFFF,F:FFFFFFFFF,F
@A00769:42:HV3CFDRXX:1:2101:32081:8578 2:N:0:AACCGAGTTC+TCCAGAGATC
GGACTACGGGGGTTTCTAATCCTGTTTGCTACCCACACTTTCGAGCCTCAACGTCAGTTACAGTCCAGAAAGCCGCCTTCGCCACTGGTGTTCTTCCATATATCTACGCATTTCACCGCTACACATGGAGTACCACTTTCCTCTACTGCACTCGAGTCATCCAGTTTCCAAAGCAATTCCTCAGTTGAGCTGAGGGCTTTCACTTCAGACTTAAATAACCGACTCCGCTCGCTTTACGCCCAATAAATCCG
+
FFFFFFFFFFFFF:FFFFFFFFFFFFFFFFFFFFFFFFFFFFFFFFFFFFFFFFF:FF:FFFFFFFFFFFFFFFFFFFFFFFFFFFFFFFFFFFFFFFFFFFFFFFFF:FFFFFFFFFFFFF:FFFF,FFFFFFFF:,FF:FFFFFFF:FFFFFFFFFFFFFFFFF:FFFFFFFFFFFF:FFFFFFFFFFFFFFF:FFFFFFFFFF,:FFFFFFFFF:FFF,FF:FFFFF,FFFFF:FFFFFF:FFFFFFF
@A00769:42:HV3CFDRXX:1:2101:16188:8641 2:N:0:AACCGAGTTC+TCCAGAGATC
GGACTACCCGGGTTTCTAATCCTGTTTGCTACCCACACTTTCGAGCCTCAACGTCAGTTACAGTCCAGAAAGCCGCCTTCGCCACTGGTGTTCTTCCATATATCTACGCATTTCACCGCTACACATGGAGTTCCACTTTCCTCTACTGCACTCAAGTCATCCAGTTTCCAAAGCAATTCCTCAGTTGAGCTGAGGGCTTTCACTTCAGACTTAAATAACCGTCTGCGCTCGCTTTACGCCCAATAAATCCG
+
FFFFFFFFFFFFFFFFF:FFFFFFFFFFFFFFFFFFFFFFFFFFFFFFFFFFFFFFFFFFFFFFFFFFFFFFFFFFFF:FFFFFFFFFFFF:FFFFFFFFFFFFFFFFFFFFF:FFFFFFFFFFFFF:FFFFFFFFF:FFFFFFFFFFFFFFFFFFFFFFFFFFFFFFFFFF:FFFFFFFFFFFFFFF,FF::FFFFFFFFFF:FFFFFF:FFF,FFFFF:,FF:FFFFF:FFFFFFFFF:FF::FFFFF:
@A00769:42:HV3CFDRXX:1:2101:7527:8672 2:N:0:AACCGAGTTC+TCCAGAGATC
GGACTACACGGGTATCTAATTACCGCGGCTGCTGGCAC
+
FFFFFFFFFFFFFFFFFFFFFFFFFFFFFFFFFFFFFF
@A00769:42:HV3CFDRXX:1:2101:5909:8688 2:N:0:AACCGAGTTC+TCCAGAGATC
GGACTACTCGGGTTTCTAATCCTGTTTGCTCCCCACGCTTTCGAGCCTCAGCGTCAGTTACAGACCAGAGAGTCGCCTTCGCCACTGGTGTTCCTCCATATATCTACGCATTTCACCGCTACACATGGAATTCCACTCTCCTCTTCTGCACTCAAGTCTCCCAGTTTCCAATGACCCTCCCCGGTTGAGCCGGGGGCTTTCACATCAGACTTAAGAAACCGCCTGCGCTCGCTTTACGCCCAAGAAATCCG
+
F:FFFFF:FFFFFFFFFFF,FFFFFFFFFFFFF:FFFF:FFFF:FFFFFFFFFFFFFFFFFFFFFFF:FFFFFFFFF,F:FFFFFFFF,FFFFFFFFF:F::,FFFFFFFFF,,FFF:F,FFFFFFFF,FF,FFFFFFFFFFF,FFFFFFFFFF,FFFF:FFFFFFFFFFF:FFFFFFFFFFFFFFFFFFFFFFFFFFFFFFFFFFFF:FF,FFFFFFFFFFF,FFFFFF:FF,F:FFFFFFF,F,FFF,,
@A00769:42:HV3CFDRXX:1:2101:1976:8735 2:N:0:AACCGAGTTC+TCCAGAGATC
GGACTACAGGGGTTTCTAATCCTGTTTGCTCCCCACACTTTCGAGCCTCAACGTCAGTTACAGTCCAGAAAGCCGCCTTCGCCACTGGTGTTCATCCATATATCTACGCATTTAACCGCTACACATGGAGTTCCACTTTCCTCTACTGCACTCAAGTCATCCAGTTTCCAAAGCAATTCCTCGGTTGAGCAGAGGGCTTTCACTTCAGACTTAAAAAACCGACTGCGCTCGCTTTACGCCCAATAAATCCG
+
FFFF:FF,FFFFFFFFFFFFFFFFFFFFFF,FFFFF:FFFFFFFFFFFFF:FFFFFFFFF,FFFF:FFFFFFFFFFFFFFFF:FFF,FFFFFF,FF,FFFFFFFFFFFFFFFF,FFFFFFFFFFF:,FF:F:FFFF:,FFFFFFFFF,F:FFFFFFFF,,,FFFFFFFFFFFFF:F,FF,,F,FFF:FFF,:,FF,FFFFFFFFFF:FFFFFFF,,,FFFF:FFF:FFFFFFFFFFF,FFFFF,FF,FFF,
@A00769:42:HV3CFDRXX:1:2101:20772:8750 2:N:0:AAGCGAGTTC+TCCAGAGATC
GGACTACTAGGGTATCTAATCCTGTTAGCTCCCCACACTTTCGCACCTCAGCGTCAGTAACAGACCAGAGAGCCGCCTTCGCCACTGGTGTTACTCCATATATCTACGCATTTCACCGCTACACATGGAATTCCACTCTCCTCTTATGCACTCAAGTCTCCAAGTTTACAATGACCCTCCCCGGATGAGCCGGGGGCTTTCACATCAGACTTAAGAAACCGCCTGCGCTCGCTTTACGCCCAATACATCCG
+
,,FF,FFF,FFFF,FF:F:,FFFFF,:,FFFFFFFF:FFF,FF,:,FFFFF:FFFFFF,F:F,FFFF,FFF,FF,FFFFF,FFFFF:FF,FF,FFFFF:F,FF,,FF,,F,,FFFF:,,FF:FFF:F,FFFFFFFF:F:FF,:,FFFFFFF:FF,,FF,,:,FF:F,:FFFF,F:FFF:,F,:,,FFF:F,:,,F:FFF,FF::FFF:F,F,F:FFF,F:FF,F,FFFFFFFFFFFFFF:F:F,:,,FFFF
@A00769:42:HV3CFDRXX:1:2101:22887:8970 2:N:0:AACCGAGTTC+TCCAGAGATC
GGACTACTAGGGTTTCTAATCCTGTTTGCTACCCACACTTTCGAGCCTCAACGTCAGTTACAGTCCAGAAAGCCGCCTTCGCCACTGGTGTTCTTCCATATATCTACGCATTTCACCGCTACACATGGAGTTCCACTTTCCTCTACTGCACTCAAGTCATCCAGTTTCCAAAGCAATTCCTCAGTTGAGCTGAGGGCTTTCACTTCAGACTTAAATAACCGTCTGCGCTCGCTTTACGCCCAATAAATCCG
+
FFFFFFFFFFFFFFFFFFFFFFFFFFFFFFFFFFFFFFFFFFFFFFFFFFFFFFFFFFFFFFFFFFFFFFFFFFFFFFFFFFFFFFFFFFFFFFFFFFFFFFFFFFFFFFFFFFFFFFFFFFFFFF:::FFFFFFFFFFFFFFFFFFFFFFFFFF:FFFFFFFFFFFFFFFFFFF,FFFFFFFF:FFFFFF:FF:FFFFFFFFFFFFFFFFFF:FFFFFFF,FFF,FFFFFFF:FFF:FFFFFF:F:FF:F
@A00769:42:HV3CFDRXX:1:2101:7202:8985 2:N:0:AACCGAGTTC+TCCAGAGATC
GGACTACTCGGGTTTCTAATCCTGTTTGCTACCCACACTTTCGAGCCTCAACGTCAGTTACAGTCCAGAAAGCCGCCTTCGCCACTGGTGTTCTTCCATATATCTACGTATTTCACCGCTACACATGGAGTTCCACTTTCCTCTACTGCACTCAAGTCATCCAGTTTACAAAGCAATTCCTCAGTTGAGCTGAGGGCTTTCACTTCAGACTTAAATAACCGACTGCGCTCGCTTTACGCCCAATAAATCCG
+
F:FFFFFFFFFFFFFFFFFFFFFFFFFFFF:FFFFFFFFFFFFF:FFFFFFFFFFFFFFFFF,FFFFFFFFFFFF:FFFFFFFFFFF:FFFFF,FFFFFFFFFFFF:FFFFFFF:FFFFFFFFFFF:FFFFFFFFFFFFFFFFFFFFFFFFFFFFFFFFFFFFFFFF,FFFFFFF:FFFFFF,FFFFFFF,::FFFFFFFFFFFFFF,FFFFFFFFF:FF:,FF,FFFFFFFFFFFFFF:FF:FFFFFF::
@A00769:42:HV3CFDRXX:1:2101:6117:9017 2:N:0:AACCGAGTTC+TCCAGAGATC
GGACTACCGGGGTTTCTAATCCTGTTTGCTACCCACACTTTCGAGCCTCAACGTCAGTTACAGTCCAGAAAGCCGCCTTCGCCACTGGTGTTCTTCCATATATCTACGCATTTCACCGCTACACATGGAGCTCCACTTTCCTCTACTGCACTCAAGTCATCCAGTTTCCAAAGCAATTCCTCAGTTGAGCTGAGGGCTTTCACTTCAGACTTAAATAACCGTCTGCGCTCGCTTTACGCCCAATAAATCCG
+
FFFFFFFFFFFFFFFFF:FFFFFFFFFFFFFFFFFFFFFFFFFFFFFFFFFFFFFFFFFF:FFFFFFFFFFFFFFFFFFFFFFFFFFFFFFFFFFFFFFFFFFFFFFFFFFFFFFFFFFFFFFF,FFFFFFFFFFFFF:FFFFFFFFFFFFFFFFFFFFFFFFFFFFFFFFFFF::FFF,FFFF:FFFF:FFFFFFFFFFF:FFFFFFFFFFFF:FFFFF,FFFF:F,FF:FFFFFFFFFFFF,,,FFF:F
@A00769:42:HV3CFDRXX:1:2101:14281:9126 2:N:0:AACCGAGTTC+TCCAGAGATC
GGACTACTGGGGTTTCTAATCCTGTTCGCTCCCCACGCTTTCGAGCCTCAGCGTCAGTTACAGACCAGAGAGCCGCCTTCACCACTGGTGTTCCTCCATATATCTACGCATTTCACCGCTACACATGGAATTCCACTCTCCTCTTCTGCACTCAAGTCTCCCAGTTTCCAATGACCCTCCCCGGTTGAGCCGGGGGCTTTCACATCAGACTTAAGAAACCGCCTGCGCTCGCTTTACGCCCAATAAATCCG
+
FFFFFFFFFFFFFFFFFFFFFFFFFFFFFFFFFFFFFFFFFFFFFFFFFFFFFFFFFFFFFFF:FFFFFFFFFFFFFFFFFFFFFFFFFFF:FFFFFFFFFFFFFFFFFF:FFFFFFFFFFFFFFFFFFFFFFFFFFFFFFFFFFFFFFFFFFFFFFFFFFF:FFFFFFF,F:FFFFFFFFFFFFFFFFFFFFFFFFFFFFFFFFFFFFFFFFF:FFFFFFFFFFFFFFF:FF,FFFFFF:FF:FFF:FFF
@A00769:42:HV3CFDRXX:1:2101:13051:9157 2:N:0:AACCGAGTTC+TCCAGAGATC
GGACTACCAGGGTATCTAATCCTGTTTGCTACCCACACTTTCGAGCCTCAACGTCAGTTACAGTCCAGAAAGCCGCCTTCGCCACTGGTGTTCTTCCGTATATCTACGCATTTCACCGCTACACATGGAGTTCCACTTTCCTCTACTGCACTCAAGTCATCCAGTTTCCAAAGCAATTCCTCAGTTGAGCTGAGGGCTTTCACTTCAGACTTAAATAACCGTCTGCGCTCGCTTTACTCCCAATAAATCCG
+
FFFFFFFFFFFFFFFFFFFFFFFFFFFFFFFFFFFFFFFFFFFFFFFFFFFFFFFFFFFFFFFFFFFFFFFFFFFFFFFFFFFFFFFF:FFFFFFFF:FFFFFFFFFFFFFFFFFFFFFFFFFFFFFFFFFF:FFFFFF,FFFFFFFFFFFFFF:FFF:FFFF:FFFFF:FF,FFFFF:FFFFF:FFF::FFFFFF:FFFFFFFFF:FFFF:F:FFF:FF,,FFFFFFFF,FFFFFF:FFFF::FF,FF,F
@A00769:42:HV3CFDRXX:1:2101:7410:9314 2:N:0:AACCGAGTTC+TCCAGAGATC
GGACTACTAGGGTTTCTAATCCTGTTCGCTCCCCACGCTTTCGAGCCTCAGCGTCAGTTACAGACCAGAGAGCCGCCTTCGCCACTGGTGTTCTTCCATATATCTACGCATTTCACCGCTACACATGGAGTTCCACTTTCCTCTACTGCACTCAAGTCATCCAGTTTCCAAAGCAATTCCTCAGTTGAGCTGAGGGCTTTCACTTCAGACTTAAATAACCGTCTGCGCTCGCTTTACGCCCAATAAATCCG
+
FFFFFFFFFFFFFFFFFFFFFFFFFFFFFFFFFFFFFFFFFFFFFFFFFFFFFFFFFFFFFFFFFFFFFFFFFFFFFFFFFFFFFFFFFFFFFFFFFFFFFFFFFFFFFFFFFFFFFFFFFFFFFFFFFFFFFFFFFFFFFFFFFFFFFFFFFFFFFFFFFFFFFFFFFFFFFFFFFFFFFFFFFFFFFFFFFF:FFFFFFFFFFFFFFFFFFFFF:FFF,:FFFFFFFFFFFFFFFFFFFFFFFFFF:F,
@A00769:42:HV3CFDRXX:1:2101:8115:9314 2:N:0:AACCGAGTTC+TCCAGAGATC
GGACTACGCGGGTTTCTAATCCTGTTTGCTACCCACACTTTCGAGCCTCAGCGTCAGTTACAGACCAGAGAGCCGCCTTCGCCACTGGTGTTCCTCCATATATCTACGCATTTCACCGCTACACATGGAATTCCACTCTCCTCTTCTGCACTCAAGTCTCCCAGTTTCCAATGACCCTCCCCGGTTGAGCCGGGGGCTTTCACATCAGACTTAAGAAACCGCCTGCGCTCGCTTTACGCCCAATAAATCCG
+
,FFFFFFFF:F:FFFFF,FF:FFFF,F:FF:,FFFFF:FFFFFFFFF,FFFFF,FF:FFFFFF,FF,FFFF:FF:,:,FF:FFFFF:FF:F:,,,F:FFF,F,,,FF:FFFFFF:::F,FFFFFF::FFFF,FFFFFFF,FFF::FFFFF:FFF,F,:FF:FFFF,FFFFF,:FF:FFFFFFF,F,FFFFFFFFFFF,FFFFFFFFFFFFF,:FFFFFFFFFF,FFFFFFFFFFFFFFFFFFF,FFFFFFF
@A00769:42:HV3CFDRXX:1:2101:3604:9486 2:N:0:AACCGAGTTC+TCCAGAGATC
GGACTACTAGGGTTTCTAATCCTGTTTGCTACCCACACTTTCGAGCCTCAACGTCAGTTACAGTCCAGAAAGCCGCCTTCGCCACTGGTGTTCTTCCATATATCTACGCATTTCACCGCTACACATGGAGTTCCACTTTCCTCTACTGCACTCAAGTCATCCAGTTTCCAAAGCAATTCCTCAGTTGAGCTGAGGGCTTTCACTTCAGACTTAAATAACCGTCTGCGCTCGCTTTACGCCCAATAAATCCG
+
FFFFFFFFFFFFFFFFFFFFFFFFFFFFFFFFFFFFFFFFFFF:FFFFFFFFFFFFFFFFFFFFFFFFFFFFFFFFFFFFFFFFFFFFFFFFFFFFFFFFFFFFFFFFFFFFFFFFFFFFFFFFFFFFFFFFFFFFFFFF,FFFFFFFFFFFFF:FFFFFFFFFFFFFFFFFFFF:FFFFFFFFFFFFFFFF:FFFFFFFFFFFFFFF:FF:FFFFF:,F:FFFFFFFFFFFFFF:FFFF,FFFFFFFFF:
@A00769:42:HV3CFDRXX:1:2101:30752:9596 2:N:0:AACCGAGTTC+TCCAGAGATC
GGACTACGAGGGTTTCTAATCCTGTTTGCTCCCCACGCTTTCGAGCCTCAGCGTCAGTTACAGACCAGAGAGTCGCCTTCGCCACTGGTGTTCCTCCATATATCTACGCATTTCACCGCTACACATGGAATTCCACTCTCCTCTTCTGCACTCAAGTCTCCCAGTTTCCAATGACCCTCCCCGGTTGAGCCGGGGGCTTTCACATCAGACTTAAGAAACCGCCTGCGCTCGCTTTACGCCCAATAAATCCG
+
FFFFFFFFFFFFFFFFFFFFFFFFFFFFFFFFFFFFFFFFFFFFFFFFFFFFFFFFFFFFFFFFFFFFFFFFFFFFFFFFFFFFFFFFFFFFFFFFFFFFFFFFFFFFFFFFFFFFFFFFFFFFFFF:FFFFFFFFFFFFFFFFFFFFFFFFFFFF:FFFFFFFFFFFFFFFFFFFFFFFFFFFFFFFFFFFFFFF:FFFFFFFFFF:FFFFFFFFFFFF,FFFFF:FFF:FFFFFF,FFFF:,FFFF,F:
@A00769:42:HV3CFDRXX:1:2101:18295:9784 2:N:0:AACCGAGTTC+TCCAGAGATC
GGACTACCCGGGTTTCTAATCCTGTTCGCTCCCCACGCTTTCGAGCCTCAGCGTCAGTTACAGACCAGAGAGCCGCCTTCGCCACTGGTGTTCCTCCATATATCTACGCATTTCACCGCTACACATGGAATTCCACTCTCCTCTTCTGCACTCAAGTCTCCCAGTGTCCAATGACCCTCCCCGGTTGAGCCGGGGGCTTTCACATCAGACTTAAGAAACCGCCTGCGCTCGCTTTACGCCCAATAAATCGG
+
FFFFFFFFFFFFFFFFFFFFFFFF:FF:FFF,FFFFF:FFFFFFFFFFFFFFFFFFFFFFFFFFFFFFFFFFFF:F:FF:F:FFFFFFFFFFFFFF:FF:F:FFFF:FF:FFFF,:,FF:FF:FFFF:F:F:F,F:FFFFFFF:FFFFFFFF:F:FF,,F:,:FF:FFF,FF:,FFFF::F:F:F,F:FFFFFFFF:,FFF:FFFFFF,FF,F:FFFF:FF:,FF,FFF::FF,FFFF:FFF,,F,FFF,F
@A00769:42:HV3CFDRXX:1:2101:24777:9799 2:N:0:AACCGAGTTC+TCCAGAGATC
GGACTACCGGGGTTTCTAATCCTGTTTGCTACCCACACTTTCGAGCCTCAACGTCAGTTACAGTCCAGAAAGCCGCCTTCGCCACTGGTGTTCTTCCATATATCTACGCATTTCACCGCTACACATGGAGTTCCACTTTCCTCTACTGCACTCAAGTCATCCAGTTTCCAAAGCAATTCCTCAGTTGAGCTGAGGGCTTTCACTTCAGACTTAAATAACCGTCTGCGCTCGCTTTACGCCCAATAAATCCG
+
FFFFFFFFFFFFFFFFFFFFFFFFFFFFFFFFFFFFFFFFFFFFFFFFFFFFFFFFFFFFF:FFFFFFFFFFFFFFFFFFFFFFFFFFFFFFFFFFFFFFFFFFFFFFFF:FFFFFFFFFFFFFFFFFFFFFFFFFF:FFFFFFFFFFFFFFFFFFFFFFFFFFFF:FFFFFF:FFFFFFFFFFFF:FFFFFFFF:FFFFFFF:FFFFFFFF,FFFFFFFFFFFF:FFFF,FFFFFF:FFFFFFFF:FFF,
@A00769:42:HV3CFDRXX:1:2101:29252:9815 2:N:0:AACCGAGTTC+TCCAGAGATC
GGACTACGGGGGTTTCTAATCCTGTTTGCTACCCACACTTTCGAGCCTCAACGTCAGTTACAGTCCAGAAAGCCGCCTTCGCCACTGGTGTTCCTCCATATATCTACGCATTTCACCGCTACACATGGAATTCCACTCTCCTCTTCTGCACTCAAGTCTCCCAGTTTCCAATGACCCTCCCCGGTTGAGCCGGGGGCTTTCACATCAGACTTAAGAAACCGCCTGCGCTCGCTTTACGCCCAATAAATCCG
+
FF:FFFFFFFFFF:FFFF:FFFFFFFFFFFFFFFFFFFFFFFFFFFFFFFFFFFFFFFFFFFFFFFFFFFFFFFFFFFFFFFFFFFFFFFFFFFFFF:FFFFFFFFFFFFFFFFFFFFFFFFFF:FFFF:FFFFFFFFFFFFFFFFFFFFFFFFFFFFFFFFFFF:FFFFFFFFFFFFFFFFFFFF:FFFFFFFF:FFFFFFFFFFFFFFFFFFF:FFFFFF:FFF,FFFFF:FFFFFFFFFF:FF,FFFF
@A00769:42:HV3CFDRXX:1:2101:17680:9846 2:N:0:AACCGAGTTC+TCCAGAGATC
GGACTACGCGGGTTTCTAATCCTGTTTGCTACTCACACTTTCGAGCCTCAACGTCAGTTACAGTCCAGAAAGCCGCCTTCGCCACTGGTGTTCTTCCATATATCTACGCATCTCACCGCTACGCATGGAGTTCCACTTTCCTCTACTGCACTCAAGTCATCCAGTTTCCAAAGCAATTCCTCAGTTGAGCTGAGGGCTTTCACTTCAGACTTAAATAACCGTCTGCGCTCGCTTTACGCCCAATAAATCCG
+
FFFFFFFFFFFFFFFFFFFFFFFFFFFFFFFFFFFFFFFFFFFFFFFFFFFFFFFFFFFFF:FFFFFF:FFFF:FFFFFFFFFFFFFFFFFFFFFFFFFFFFFFFFF,FFFFFFFFFFFFFFFFFFFFFFFFFFFFF,:FFFF:FFFFFFFFFFFFFFFFFFFFF:FFFFF,FFF:FFFFFFF,FFFFFFFFFF:FFFFFFFFF:F,FFFFF:FF:FFFFF,FF:F:FFFFFFFFFFFFFFFFFF:FFF,:
@A00769:42:HV3CFDRXX:1:2101:2320:9925 2:N:0:AACCGAGTTC+TCCAGAGATC
GGACTACTCGGGTATCTAATCCTGTTTGCTACCCACACTTTCGAGCCTCAACGTCAGTTACAGTCCAGAAAGCCGCCTTCGCCACTGGTGTTCTTCCATATATCTACGCATTTCACCGCTACACATGGAGTTCCACTTTCCTCTACTGCACTCAAGTCATCCAGTTTCCAAAGCAATTCCTCAGTTGAGCTGAGGGCTTTCACTTCAGACTTAAATAACCGTCTGCGCTCGCTTTACGCCCAATAAATCCG
+
FFFFFFFFFFFFFFFFFFFFFFFFFFFFFFFFFFFFFFFFFFFFFFFFFFFFFFFFFFFFFFFFFFFFFFFFFFFFFFFFFFFFFFFFFFFFFFFFFFFFFFFFFFFFFFFFFFFFFFFFFFFFFFFFFFFF:FFFFFF:FFFFFFFFFFFFFFFFFF:FFFFFFFFFFFFFFFFFFFFFFFFFFFFFFFFFFFFFFFFFFFFFFF:FFFFFFFFFFFFFF,FFFFFFFF::FFFFF:FFF:FFFFFFFF,
@A00769:42:HV3CFDRXX:1:2101:3568:9925 2:N:0:AACCGAGTTC+TCCAGAGATC
GGACTACGAGGGGATCTAATCCTGGTTGCTACCCACACTTTCGAGCCACAACGTCACTTACAAGCCACAAACCCGCCATCGCCACAGGTGTTCATCCAAATAACAAAGCATTTCACCGCAAAACAATGAGTTACACATTACTAGACTGCACTCAAGACAACCAATTTACCAAGCAAATACAAAATTGAGCAAAGGGCGTTACCATCAGGAATAAATAACCGACATCGCACGCATTACACCCCAAAAATACG
+
FF,F:F,,:::F,:F,,FF,,F,:,:F:,,,FFFFFFF,,,,,FFFF,,::F,:F,:FF:,F,,,FF:FFF,FF,:F:F:,FF:,,F,FF,:,,F,F,,F:F,:,F,,F,,,FFF,F,F,F,FFFF:FF,,F:FF,,,:,F,::F,,,F,F,:,F,,FF,:FF,FFFF:,:F,FF,,:FF:,,,F,,,,:,,,:,FF,,,F:,FFFF,,:,FFFF,FF::,FFF,:,F,F,:F,FFFF,FF:FF,,F,FF,
@A00769:42:HV3CFDRXX:1:2101:8721:9925 2:N:0:AACCGAGTTC+TCCAGAGATC
GGACTACGGGAGTTTCTAATCCTGTTTGCTACCCACACTTTCGAGCCTCAACGTCAGTTACAGTCCAGAAAGCCGCCTTCGCCACTGGTGTTCTTCCATATATCTACGCATTTCACCGCTACACATGGAGTTCCACTTTCCTCTACTGCACTCAAGTCATCCAGTTTCCAAAGCAATTCCTCAGCTGAGCTGAGGGCTTTCGCTTCAGACTTAAATAACCGTCTGCGCTCGCTTTACGCCCAATAAATCCG
+
FFFFFFFFFFFFFFFFFFFFFFFFFFFFFFFFFFFFFFFFFFFFFFFFFFFFFFFFFFFFFFFFFFFFFFF,FFFFFFFFFFFFFFFFFFFFFFFFFFFFFFFFFFFFFFFFFFFFFFFFFFFFFFF:FFFFFFF:::FFFF::FFFFFFFFF:FFFFFFFFFFFF:FFFFF,FFFFFF,FFFFFF:FF:F,:FFF,FFFF,:FF::F:FFFFFFFFFF::,FFF,F,:F,FFFFFF,FFFFFFF:FFF,F
@A00769:42:HV3CFDRXX:1:2101:15691:9940 2:N:0:AACCGAGTTC+TCCAGAGATC
GGACTACCCGGGTATCTAATCCTGTTTGCTACCCACACTTTCGAGCCTCAACGTCAGTTACAGTCCAGAAAGCCGCCTTCGCCACTGGTGTTCTTCCATATATCTACGCATTTCACCGCTACACATGGAGTTCCACTTTCCTCTACTGCACTCAAGTCATCCAGTTTCCAAAGCAATTCCTCAGTTGAGCTGAGGGCTTTCACTTCAGACTTAAATAACCGTCTGCGCTCGCTTTACGCCCAATAAATCCG
+
FFFFFFFFFFFFFFFFFFFFFFFFFFFFFFFFFFFFFFFFFFFFFFFFFFFFFFFFFFFFFFFFFFFF:FFFFFFFFFFFFFFFFFFFFFFFFFFFFFFFFFFFFFFFFFFFFFFFFFFFFFFFFFFFFFFFFFFFFF:FFFFFFFFFFFFFFFFFFFFFFFFFFFFFFFF:FFF,FFFFFFFFFF:FFFFFFFFFFFFFFFFFFFFFFFFFFFFFFFFF,FFFFFFFFFFFFFFFFFFFFFFFFFFFFFF
@A00769:42:HV3CFDRXX:1:2101:5457:10034 2:N:0:AACCGAGTTC+TCCAGAGATC
GGACTACTCGGGTATCTAATCCTGTTTGCTACCCACACTTTCGAGCCTCAACGTCAGTTACAGTCCAGAAAGCCGCCTTCGCCACTGGTGTTCTTCCATATATCTACGCATTTCACCGCTACACATGGAGTTCCACTTTCCTCTACTGCACTCAAGTCATCCAGTTTCCAAAGCAATTCATCAGTTGAGCTGAGGGCTTTCACTTCAGACTTAAATAACCGTCTGCGCTCGCTTTACGCCCAATAAATCCG
+
FFFFFFFFFF:FFFFFFFFFFFFFFFFFF,FFFFFFFFFFFFFFFFF:FFFFFFF:F:FFFF,FFFFFFFFFFFFFFFFFFFFFFFFFFFFF:FF:FFFFF,:FFFFFFF,FFFFFFFFFFFFFFFFFFFF:F,FF,F:FFFFF::FFFFFFFFFFFFFFFFFF,:FFFFFFFFFFFFF,FFFFFFFFFFF:F:FFF,,FF:F:,FFFFFFF,FFFF,FFF,FFFFFFFF,FFF,FF,F:FFFFFFFFF,F
@A00769:42:HV3CFDRXX:1:2101:6081:10050 2:N:0:AACCGAGTTC+TCCAGAGATC
GGACTACAGGGGTATCTAATCCTGTTTGCTACCCACACTTTCGAGCCTCAACGTCAGTTACAGTCCAGAAAGCCGCCTTCGCCACTGGTGTTCTTCCATATATCTACGCATTTCACCGCTACACATGGAGTTCCACTTTCCTCTACTGCACTCAAGTCATCCAGTTTCCAAAGCAATTCCTCAGTTGAGCTGAGGGCTTTCACTTCAGACTTAAATAACCGTCTGCGCTCGCTTTACGCCCAATAAATCCG
+
FFFFFFFFFFFFFFFFFFFFFFFFFFFFFFFFFFFFFFFFFFFFFFFFFF:FFFFFFFFFFFFFFFFFFFFFFFFFFFFFFFFFFFFFFFFFFFFFFFFFFFFFFFF,FFFFFFFFFFFFFFFFFFFFFFFFFFFFFFFFFFFFFFFFFFFFFFFFFFFFFFFFFFFFFFFFFFF:FFFFFFFFFFFFFFFF:,F,FFFFFFFFFFFFFFFFFFFFF:,F,,FFF:FFFFFFFFFF,FFFFFF:F,FFFFF
@A00769:42:HV3CFDRXX:1:2101:4779:10144 2:N:0:AACCGAGTTC+TCCAGAGATC
GGACTACGGGGGTATCTAATCCTGTTCGCTCCCCACGCTTTCGAGCCTCAGCGTCAGTTACAGACCAGAGAGCCGCCTTCGCCACTGGTGTTCCTCCATATATCTACGCATTTCACCGCTACACATGGAATTCCACTCTCCTCTTCTGCACTCAAGTCTCCCAGTTTCCAATGACCCTCCCCGGTTGAGCCGGGGGCTTTCACAACAGACTTAAGAAACCGCCTGCGCTCGCTTTACGCCCAATAAATCCG
+
FFFFFFF:FFFFFFFFFFFFFFFFFFFFFFFFFFFFFFFFFFFFFFFFFFFFFFFFFFFFFF,FFFFFFFFFFFFFFFFFFFFFFFFFF:F:FFFFFFFFFFFFFFFFFF,FFFFFF:FFFFFFF,FF:FFFFFFFFFFFFFFF,F,FFFFFFFFFFF:FFFFFFFFFFFF:FFFFFFFFFFFFFFFFFFFF:FFFFFFFFFFF,F:,FFFFFF:F,FFFFFFF:FFFFF:FFFFFFFFFFFF:FFFFFF:
@A00769:42:HV3CFDRXX:1:2101:27272:10175 2:N:0:AACCGAGTTC+TCCAGAGATC
GGACTACTCGGGTTTCTAATCCTGTTTGCTACCCACACTTTCGAGCCTCAACGTCAGTTACAGTCCAGAAAGCCGCCTTCGCCACTGGTGTTCTTCCATATATCTACGCATTTCACCGCTACACATGGAGTTCCACTTTCCTCTACTGCACTCAAGTCATCCAGTTTCCAAAGCAATTCCTCAGTTGAGCTGAGGGCTTTCACTTCAGACTTAAATAACCGTCTGCGCTCGCTTTACGCCCAATAAATCCG
+
FFFFFFFFFFFFFFFFFFFFFFFFFFFFFFFFFFF:FFFFFFFFFFFFFF,F:FFFFFFFFFFFFFFFFFFFFFFFFFFFFFFFFFFFFFFFFFF:FFFFFFFFFFFFFFFFFFFFFFFFFFFFFFFFFFFFFFFFFFFF,FFFFFFFFFFFFFFFFFFFFFFFFFFF:FFF,FFFFFF:FF:FFFFFFFFF,FFFFFFFFFF:FFFF:FF:FF::F:FF:,FFFFFFFFFFF:FFFFFF,FFFFFFFFF:
@A00769:42:HV3CFDRXX:1:2101:9064:10207 2:N:0:AACCGAGTTC+TCCAGAGATC
GGACTACGCGGGTTTCTAATCCTGTTTGCTCCCCACGCTTTCGAGCCTCAGCGTCAGTTACAGACCAGAGAGTCGCCTTCGCCACTGGTGTTCCTCCATATATCTACGCATTTCACCGCTACACATGGAGTTCCACTTTCCTCTACTGCACTCAAGTCATCCAGTTTCCAAAGCAATTCCTCAGTTGAGCTGAGGGCTTTCACTTCAGACTTAAATAACCGTCTGCGCTCGCTTTACGCCCAATAAATCCG
+
FFFFFFFFFFFFFFFFFFFFFFFFFFFFFFFFFFFFFFFFFFFFFFFFFFFFFFFFFFFFFFFFFFFFFFFFFFFFFFFFFFFFFFFFFFFFFFFFFFFFFFFFFFFFFFFFFFFFFFFFFFFFFFFFFFFFFF:FFFFFFFFFFFFFF:FFFFFFFFFFFFFFFFFFFFFFFFFFFFFFFFFFFFFFFFFF,FFFFFFFFFFFFFFF:FFFFFFFFFFFF:FFFF:FFF:FFFFFFFFFF:FFFF:FF,F
@A00769:42:HV3CFDRXX:1:2101:21386:10222 2:N:0:AACCGAGTTC+TCCAGAGATC
GGACTACAGGGGTTTCTAATCCTGTTTGCTACCCACACTTTCGAGCCTCAACGTCAGTTACAGTCCAGAAAGCCGCCTTCGCCACTGGTGTTCTTCCATATATCTACGCATTTCACCGCTACACATGGAGTTCCACTTTCCTCTACTGCACTCAAGTCATCCAGTTTCCAAAGCAATTCCTCAGTTGAGCTGAGGGCTTTCACTTCAGACTTAAATAACCGTCTACGCTCGCTTTACGCCCAATAAATCCG
+
FFFFFFFFFFFFFFFFFFFFFFFFFFFFFFFFFFFFFFFFFFFFFFFFFFFFFFFFFFFFFFFFFFFFFFFFFFFFFFFFFFFFFFFFFFFFFFFFFFFFFFFFFFFFFFFFFFFFFFFFFFFFFFFFFFFFFF:FFFFF:FFFFFFFF:FFFFFFFFFFFFFFFFFFFFFFFFFFFFFFFF:FFFFFF:FF:F:FFFFFFFFF:FFFFFFFFFFFFFF:,FF,::FFFF,FFFFFFFFFFFF,FFFFFFF
@A00769:42:HV3CFDRXX:1:2101:24903:10238 2:N:0:AACCGAGTTC+TCCAGAGATC
GGACTACGGGGGTTTCTAATCCTGTTTGCTACCCACACTTTCGAGCCTCAACGTCAGTTACAGTCCAGAAAGCCGCCTTCGCCACTGGTGTTCTTCCATATATCTACGCATTTCACCGCTACACATGGAGTTCCACTTTCCTCTACTGCACTCAAGTCATCCAGTTTCCAAAGCAATTCCTCAGTTGAGCTGAGGGCTTTCACTTCAGACTTAAATAACCGTCTGCGCTCGCTTTACGCCCAATAAATCAG
+
FFFFFFFFFFFFFFFFFFFFFFFFFFFFFFFFFFFFFFFFFFFFFFFFFFFFFFFFFFFFFFFFFFFFFFFFFFFFFFFFFFFFFFFFFFFFFFF:FFFFFFF,FFFFF:FFFFFF:FFFFFFFFFFFFFFF,FFFFFFFFFFFFFFFFFFFFFFFFFFFFFFFFFF:FFFFFFFFFFFFFFFFFFFFFFFFFFFFFFFFF:FFFF,FF,FFFF:FFF,F:FFF::FFFFFFFFFFFF:F:,,,FFFFF:F
@A00769:42:HV3CFDRXX:1:2101:22200:10254 2:N:0:AACCGAGTTC+TCCAGAGATC
GGACTACAAGGGTTTCTAATCCGGTTCGCTCCCCACGCTTTCGAGCCTCAGCGTCAGTTAGAGACCAGAGAGCCGCCTTCGCCCCTGGTGTTCCTCCATATATCTACGCTTGTCACCGCTACACATGGAAGTCCACTCTCCTCCTCTGCACTCAAGTCTCCCAGTTTCCAATGACCCTCACCGGTTGAGCCGGGGGCTTTCACATCAGACTTAAGAGACCGCCTGGGCTCGCGTTAGGCGCCAGTTCTCGG
+
FFFFFFFFFFFFF:F:FFFFF:,FFFFFF,FFF:FFFFF,F:FFFFFFFFFF,FF,FFFF,FFF::FF,FF:FF::,F,,,F:,FF:FFFF,F,:FFFFF:F:,F,:FF:,,FFFFFF,::,:,FFF,F,FF:F:FF,FF::FF:F,FF:FFF,FFF,F,FF:FF,FFF,,,FFFFFFF,FF:,,,FF:FFFFF:,:F,,FF:F,,FF,F,:,:FF,F:FF,:F,,:::FF,,F,,,,F,F,:,,F,F,,,
@A00769:42:HV3CFDRXX:1:2101:18629:10332 2:N:0:AACCGAGTTC+TCCAGAGATC
GGACTACCGGGGTATCTAATCCTGTTCGCTCCCCACGCTTTCGAGCCTCAGCGTCAGTTACAGACCAGAGAGCCGCCTTCGCCACTGGTGTTCCTCCATATATCTACGCATTTCACCGCTACACATGGAATTCCACTCTCCTCTTCTGCACTCAAGTCTCCCAGTTTCCAATGACCCTCCCCGGTTGAGCCGGGGGCTTTCACATCAGACTTAAGAAACCGCCTGCGCTCGCTTTACGCCCAATAAATCCG
+
FFFFFFFFFFFFFFFFFFFFFFFFFFFFFFFFFFFF,FFFFFFFFFFFFFFFFFFFFFFFFFFFFFFFFFFFFFFFFFFFFFFFFFFFFFFFFFFFFFFFFFFFFFFFFFFFFFFFFFFFFFFFFFFFFFFFFFFFFFFFFFFFFFF:FFFFFFFF,FFFFFFFFFFFFFFFFFFFFFFFFFFFFFFFFFFFF:FFFFFF:FFF:FFFFFFFFFFFFFFF,FFFF:FFFF,FFFFFF,FFFFFFFFFFF,F
@A00769:42:HV3CFDRXX:1:2101:25039:10410 2:N:0:AACCGAGTTC+TCCAGAGATC
GGACTACGAGGGTATCTAATCCTGTTTGCTACCCACACTTTCGAGCCTCAACGTCAGTTACAGTCCAGAAAGCCGCCTTCGCCACTGGTGTTCTTCCATATATCTACGCATTTCACCGCTACACATGGAGTTCCACTTTCCTCTACTGCACTCAAGTCATCCAGTTTCCAAAGCAATTCCTCAGTTGAGCTGAGGGCTTTCACTTCAGACTTAAATAACCGTCTGCGCTCGCTTTACGCCCAAGAAATCCG
+
FFFFFFFFFFFFFFFFFFFFFFFFFFFFFFFFFFFFFFFFFFFFFFFFFFFFFFFFFFFFFFFFFFFFFFFFFFFFFFFFFFFFFFFFFFFFFFFFFFFFFF:FFFFFFFFFFFFFFFF:FFFFFFF,FFFFFFFFFFFFFFFFFFFFFFFFF:FFFFFFFFFFFFFFFFFFFFF:FFFFFFFFFF:FFFFF:F:FF:FFFFFF:FF:FFF:FFFFFFFFFFFFFF:F:F:FF,FFF:FFFFF,F,FFFFF
@A00769:42:HV3CFDRXX:1:2101:19388:10582 2:N:0:AACCGAGTTC+TCCAGAGATC
GGACTACTCGGGTATCTAATCCTGTTTGCTACCCACACTTTCGAGCCTCAACGTCAGTTACAGTCCAGAAAGCCGCCTTCGCCACTGGTGTTCTTCCATATATCTACGCATTTCACCGCTACACATGGAGTTCCACTTTCCTCTACTGCACTCAAGTCATCCAGTCTCCAAAGCAATTCCTCAGTTGAGCTGAGGGCTTTCACTTCAGACTTAAATAACCGTCTGCGCTCGCTTTACGCCCAATAAATCCG
+
FFFFFFFFFFFFFFFFFFFFFFFFFFFFF,FFFFFFFFFFFFFFFFFFFFFFFFFFFFFFFFFFFFFFFFFFFFFFFFFFFFFFFFFFFFFFFFFFFFFFFFFFFFFFFF:FFFFFFFFFFFFFFFFFFFFFFFFFFFFFFFFFFFFFFFFFFFFFFFFFFFFFFFFFFFFFFFFFFFFFFFFFFFFFFFFFFFFFFFFFFFFFFFFFFFFFFFFFFFFF:,FFFF,FFF:FFFFFFFFFF:F:FF:F:F:
@A00769:42:HV3CFDRXX:1:2101:28818:10723 2:N:0:AACCGAGTTC+TCCAGAGATC
GGACTACTGGGGTTTCTAATCCTGTTTGCTACCCACACTTTCGAGCCTCAACGTCAGTTACAGTCCAGAAAGCCGCCTTCGCCACTGGTGTTCTTCCATATATCTACGCATTTCACCGCTACACATGGAGTTCCACTTTCCTCTACTGCACTCAAGTCATCCAGTTTCCAAAGCAATTCCTCAGTTGAGCTGAGGGCTTTCACTTCAGACTTAAATAACCGTCTGCGCTCGCTTTACGCCCAATAAATCCG
+
FFFFFFFFFFFFFFFFFFFFFFFFFFFFFFFFFFFFFFFFFFFFFFFFFFFFFFFFFFFFFFFFFFFFF:FFFFFFFFFFFFFFFFFFFFFFFFFFFFFFFFFFFFFFFFFFFFFFFFFFFFFF:FFF:FFFFFFFFFFFFFFF,FFFFFFFFFFFFFFFFF:FFFFFFFFFFFF::FFFFFFFFFFFFFFFFFFFFF:FFFFFFFFFF:FF:FFF:FFFFFFFFFFFFF,FFF:FFFFFFFFF:FFFFFF
@A00769:42:HV3CFDRXX:1:2101:3088:10755 2:N:0:AACCGAGTTC+TCCAGAGATC
GGACTACTAGGGTTTCTAATCCTGTTTGCTACCCACACTTTCGAGCCTCAACGTCAGTTACAGTCCAGAAAGCCGCCTTCGCCACTGGTGTTCTTCCATATATCTACACATTTCACCGCTACACATGGAGTTCCACCTTCCTCTACTGCACTCAAGTCATCCAGTTTCCAAAGCAATTCCTCAGTTGAGCTGAGGGCTTTCACTTCAGACTTAAATAACCGTCTGCGCTCGCTTTACGCCCAATAAATCCG
+
FFFFFFFFFFFFFFFFFFFFFFFFFFFFFFFFFFFFFFFFFFFFFFFFFFFFFFFFFFFFFFFFFFFFFFFFFFFFFFFFFFFFFFFFFFFFF:FFFFFFFFFFFFFFFFFFFFFFFFFFFFFFFFFFFFFFFFFFFFFFFFFFFFFFFFFFFFFFFFFFFFFFFFFFFFFFFFF,FFFFFFFFFFFFFFFFFFFFFFFFFFFFFF:FFFFFFFFFFFFFFFFFFFFF:FFFFFFFFFFFFFFFFFFFFFF
@A00769:42:HV3CFDRXX:1:2101:18638:10817 2:N:0:AACCGAGTTC+TCCAGAGATC
GGACTACCCGGGTTTCTAATCCTGTTCGCTCCCCACGCTTTCGAGCCTCAGCGTCAGTTACAGACCAGAGAGCCGCCTTCGCCACTGGTGTTCCACCATATATCTACGCATTTCACCGCTACACATGGAATTCCACTCTCCTCTTCTGCACTCAAGTCTCCCAGTTTCCAATGACCCTCCCCGGTTGAGCCGGGGGCTTTCACATCAGACTTTAGAAACCGCCTGCGCTCGCTTTACGCCCAGTAAATCCG
+
FFFFFFFFFFFFFFFFFFF:FFFF:FF:FFFF:FFFFFFFF,FFFFFFFFF,:FFFFFFFFFFF:FFF:FFFF:FFFF:F,,FFFFFFFF,FF::FFFFFFFFFFFFFFFFF,FFFFFFF,,FFF,FFF,FF:FFF:FFF::FFFFFFFFFFFF:F:FFF,FF:FFFFFFFFF:FFFFFFFFFF:FFFFFFFFFFFFF,FF:FF:FFFFFFF,FFF,:::F,FFFFFF:FFF,,,,FFFFF:,FF,:F:,:
@A00769:42:HV3CFDRXX:1:2101:1615:10864 2:N:0:AACCGAGTTC+TCCAGAGATC
GGACTACGGGGGTTTCTAATCCTGTTTGCTACCCACACTTTCGAGCCTCAACGTCAGTTACAGTCCAGAAAGCCGCATTCGCGACTGGTGTTCTTCCATATATCTACGCTTTTGACCGCTTCAGATGGAGTTCGGCTTTGCTCTACTGCACTAATGTCATCCGGGTTCCAGAGCAATTCCTCAGTTGTGGTGAGGGGGTTGGCTGCAGGCTGAGTTGACGGGGGGGGCGGGCTGGTGGGCGGTGTTTGGGG
+
FFFFFF,FFFFFF,FFF:,F,,F,:F::FFF,,FF,F,:FF,FFFFF,:,F,F:FFFFFFFFFF:::FFF:,:FF:,FF,F::F,FFF,F,,,F,,,:F,,,,,F,,:::,F::F::,,F:,F,FFFF,F,,:,,,FF:,,F,,,,,::,,,,,,:,:,F:F,:,F,,,F,::,F:,:,,:::FF,,,F,,:FFFF,,,,,,,F,,,,,,:,,,F,,,,F:,:,:F:,,,F,,F,:,:,,,,:F,F:,,,,
@A00769:42:HV3CFDRXX:1:2101:8666:10864 2:N:0:AACCGAGTTC+TCCAGAGATC
GGACTACCGGGGTTTCTAATCCTGTTTGCTCCCCACGCTTTCGAGCCTCAGCGTCAGTTACAGACCAGAGAGCCGCCTTCGCCACTGGTGTTCCTCCATATATCTACGCATTTCACCGCTACACATGGAATTCCACTCTCCTCGTCTGCACTCAAGTCTCCCAGTTTCCAATGACCCTCCCCGGTTGAGCCGGGGGCTTTCACATCAGACTTAAGAAACCGCCTGCGCTCGCTTTACGCCCAATAAATCCG
+
FF,FFFFFFFFFFFFFF:FF::FFFFFFFF:,FFFFFF,FFFF:FFFFFFFFFF:F:FFFFF,,::FFFFFF,FF:F:FFFFFFF,FFFFFFFFFFFFFFFFFFFF:FF:FFF:FFFFF,,FF:FFF:F,FF:FFFFFF:FFF,FFFFFFFFF,FFFFFFFFFFF:FFF:FF:FFFFFF:FFF:F,FF:FFFFFFF:FFFFFFF:FFFFFFFFFFFFFFFFFF,FFFFFFFFFFFFFFFFFFFFFFFFFFF
@A00769:42:HV3CFDRXX:1:2101:13132:10895 2:N:0:AACCGAGTTC+TCCAGAGATC
GGACTACGCGGGTTTCTAATCCTGTTTGCTCCCCACGCTTTCGAGCCTCAGCGTCAGTTACAGTCCAGAAGGCCGCCTTCGCCACTGGTGTTCTTCCATATATCTACGCATTTCACCGCTACACATGGAGTTCCACTTTCCTCTACTGCACTCAAGTCATCCAGTTTCCAAAGCAATTCCTCAGTTGAGCTGAGGGCTTTCACTTCAGACTTAAATAACCGTCTGCGCTCGCTTTACGCCCAATAAATCCG
+
FFFFFFFFFFFFFFFFFFFFFFFFFFFFFFFFFFFFFF:FFFFFFFFFFFFFFFFFFFFFFFFFFFFFFFFFFFFFFFFFFFFFFFFF:FFF:FF:FFFFF:FFFFFFFFFFFFFFFFFFFFFF:FFFFFFFFFFFFFFF,FFFFFFFFFFFFFFFFFFFFFFFFFFFFFFFFFFFFFF,,FFFFFFFF,FFFFFFFF,FFFFFFF,FFFFFFFFF:FFFF,FF,F:FFF,FFFFFF:F:,FFF:F:FFF:
@A00769:42:HV3CFDRXX:1:2101:13313:10895 2:N:0:AACCGAGTTC+TCCAGAGATC
GGACTACACGGGTATCTAATCCTGTTCGCTCCCCACGCTTTCGAGCCTCAGCGTCAGTTACAGACCAGAGAGCCGCCTTCGCCACTGGTGTTCCTCCATATATCTACGCATTTCACCGCTACACATGGAGTTCCACTTTCCTCTACTGCACTCAAGTCATCCAGTTTCCAAAGCAATTCCTCAGTTGAGCTGAGGGCTTTCACTTCAGACTTAAATAACCGTCTGCGCTCGCTTTACGCCCAATAAATCCG
+
FFFFFFFFFFFFFFFFFFFFFFFFFFFFFFFFFFFFFFFFFFFFFFFFFFFFFFFFFFFFFFFFFFFFFFFFFFFFFFFFFFFFFFFFFFFFFFFFFFFFFFFFFFFFFFFFFFFFFFFFFFFF:FFFFFFFFFFFFFFFFFFFFFFFF,FFFFFFFF:FFF:FFFFFFFFFFFFFFFF:FFFFFFFFFFF:FFFFF:FFF,FFFFFF,FF:FF,FFFFF:FF:F:FF:F:FFFFF:FF:FFF,FFFFF:F
@A00769:42:HV3CFDRXX:1:2101:3504:10942 2:N:0:AACCGAGTTC+TCCAGAGATC
GGACTACGCGGGTATCTAATCCTGTTTGCTACCCACACTTTCGAGCCTCAACGTCAGTTACAGTCCAGAAAGCCGCCTTCGCCACTGGTGTTCTTCCATATATCTACGCATTTCACCGCTACACATGGAGTTCCACTTTCCTCTACTGCACTCAAGTCATCCAGTTTCCAAAGCAATTCCTCAGTTGAGCTGAGGGCTTTCACTTCAGACTTAAAAAACCGTCTGCGCTCGCTTTACGCCCAATAAATCCG
+
FFFFFFFFFFFFFFFFFFFFFFFFFFFFFFFFFFFFFFFFFFFFFFFFFFFFFFFFFFFFFFFFFFFFFFFFFFFFFFFFFFFFFFFFFFFFFFFFFFF:FFFFFFFFFFFFFFFFFFFFFFFFFFFF,FFFFF:FFFFFFFF:FFFFFFFFFF:FFFFFFFFFFFFFF:FFFFF:FFFFFFFFFFFFFFF::FFFFFFFFFFFFFFFFFF:F:,,FFFF,,FFFFFFFFFFFFFFF,FFFFF,FFFFFF:
@A00769:42:HV3CFDRXX:1:2101:24668:10958 2:N:0:AACCGAGTTC+TCCAGAGATC
GGACTACGCGGGTATCTAATCCTGTTTGCTCCCCACGCTTTCGAGCCTCAGCGTCAGTTACAGACCAGAGAGCCGCCTTCGCCACTGGTGTTCCTCCATATATCTACGCATTTCACCGCTACACATGGAATTCCACTCTCCTCTTCTGCACTCAAGTCTCCCAGTTTCCAATGACCCTCCCCGGTTGAGCCGGGGGCTTTCACATCAGACTTAAGAAACCGCCTGCGCTCGCTTTACGCCCAATAAATCCG
+
FFFFFFFFFFFFFFFFFFFFFFFFFFFFFFFFFFFFFF:FFFF::FFFF:FFFF:FF:FFFFFFFFFFFFFFFFFFFFFFFFFFFFFFFFF:FFFFFFFFFFFFF:FFF:F:FFFFFFFFFFFF::FFFFFFFFFFFFFFFFFFFFFFFFFFFFFFFFFFFFFFF,FFFF:FFF:FFFFFFFF:FF:FFFFFFFFFF:FFFFFFFFFFFFFFFFFF::FFFFFF:FFF,FFFF,F:F:FFF:F,FFF:FF,
@A00769:42:HV3CFDRXX:1:2101:8856:11130 2:N:0:AACCGAGTTC+TCCAGAGATC
GGACTACGGGGGTTTCTAATTACCGCGGCGGCTGGCAC
+
FFFFFFFFFFFFFFFFFFFFFFFFFFFFFFFFFFFFFF
@A00769:42:HV3CFDRXX:1:2101:8947:11130 2:N:0:AACCGAGTTC+TCCAGAGATC
GGACTACGGGGGTTTCTAATTACCGCGGCGGCTGGCAC
+
FFFFFFFFFFFFFFFFFFFFFFFFFFFFFFFFFFFFFF
@A00769:42:HV3CFDRXX:1:2101:5954:11146 2:N:0:AACCGAGTTC+TCCAGAGATC
GGACTACAAGGGTTTCTAATCCTGTTTGCTACCCACACTTTCGAGCCTCAACGTCAGTTACAGTCCAGAAAGCCGCCTTCGCCACTGGTGTTCTTCCATATATCTACGCATTTCACCGCTACACATGGAGTTCCACTTTCCTCTACTGCACTCAAGTCATCCAGTTTCCAAAGCAATTCCTCAGTTGAGCTGAGGGCTTTCACTTCAGACTTAAATAACCGTCTGCGCTCGCTTTACGCCCAATAAATCCG
+
FFFFFFFFFFFFFFFFFFFFFFFFFFFFFFFFFFFFFFFFFFFFFFFFFFFFFFFFFFFFFFFFFFFFFFFFFFFFFFFFFFFFFFFFFFFFFFFFFFFFFFFFFFFFFFFFFFFFFFFFFFFFFFFFFFFFFFFFFFFFFFFFFFFFFFFFFFFFFFFFFFFFFFFFFFF:FFF:FFFFFFFFFFF:FFFFFFF:FFFFFFFFFFFFFFFFFFFFFFFFF:FF:FFFFFFFFFFFFFFFFFFFFFFFFFF
@A00769:42:HV3CFDRXX:1:2101:28122:11177 2:N:0:AACCGAGTTC+TCCAGAGATC
GGACTACGGGGGTTTCTAATGATTACCGCGGCGGCTGGCAC
+
FFFFFFFFFFFFFFFFFFFFFFFFFFFFFFFFFFFFFFFFF
@A00769:42:HV3CFDRXX:1:2101:29785:11240 2:N:0:AACCGAGTTC+TCCAGAGATC
GGACTACGGGGGTATCTAATCCTGTTCGCTCCCCACGCTTTCGAGCCTCAGCGTCAGTTACAGACCAGAGAGCCGCCTTCGCCACTGGTGTTCCTCCATATATCTACGCATTTCACCGCTACACATGGAATTCCACTCTCCTCTTCTGCACTCAAGTCTCCCAGTTTCCAATGACCCTCCCCGGTTGAGCCGGGGGCTTTCACATCAGACTTAAGAAACCGCCTGCGCTCGCTTTACGCCCAATAAATCCG
+
FFFFFFFFFFFFFFFFFFFFFFFFFFFFFFFFFFFFFFFFFFFFFFFFFFFFFFFFFFFFFFFFFFFFFFFFFFFFFFFFFFFFFFFFFFFFFFFFFFFFFFFFFFFFFFFFFFFFFFFFFFFFFFFFFFFFFFFFFFFFFFFFFFFFFFFFFFFFFFFFFFFFFFFFFFFFFFFFFFFFFFFF:FFFFFFFFFFFFFFFFFFFFFFFFFFFF:FFFFFFFFFF:FFFFFFFF:FFF,FFFFFFFFFFFFF
@A00769:42:HV3CFDRXX:1:2101:16034:11318 2:N:0:AACCGAGTTC+TCCAGAGATC
GGACTACGAGGGTATCTAATCCTGTTTGCTACCCACACTTTCGAGCCTCAACGTCAGTTACAGTCCAGAAAGCCGCCTTCGCCACTGGTGTTCTTCCATATATCTACGCATTTCACCGCTACACATGGAGTTCCACTTTCCTCTACTGCACTCAAGTCATCCAGTTTCCAAAGAAATTCCTCAGTTGAGCTGAGTGCTTTCACTTCAGACTTAAATAACCGTCTGCGCTCGCTTTACGCCCAATAAATCCG
+
,FF:FFFFFF:FFFFFFFF:FF::,:F:,:FFFFFFFFF,FFFFFFFFFF,,:FFFF,:FFFF:FFF:F:FFFF,:F::F,FFFF,,FFFFFF:F,FFFFF,F::FFFFFFFFF,FF:F,F:F::F,:F,F:F:FFF,:F,,FFFFF,:FFFFFFF,FF:FFFFFF,F,FFF,,FF:,FF,FF,:,FFFFF,F,,,F,F,,FFF:::,FF:FFFF:FF:F,,F:FFFFFF::F,FFF,FF,F:F:FF:F,,
@A00769:42:HV3CFDRXX:1:2101:1524:11397 2:N:0:AACCGAGTTC+TCCAGAGATC
GGACTACGGGGGTTTCTAATCCTGTTTGCTACCCACACTTTCGAGCCTCAACGTCAGTTACAGTCCAGAAAGCCGCCTTCGCCACTGGTGTTCTTCCATATATCTACGCATTTCACCGCTACACATGGAGTTCCACTTTCCTCTACTGCACTCAAGTCATCCAGTTTCCAAAGCAATTCCTCAGTTGAGCTGAGGGCTTTCACTTCAGACTTAAATAACCGTCTGCGCTCGCTTTACGCCCAATAAATCCG
+
FFFFFFFFFFFFFFFFFFFFFFFFFFFFFFF:,FFFFFFFFFFFFFFFFFFFFF:FFFFFFFFFFFFFFFFFFFFFFFFFFFFF:FFF:FFFFFFFFFFFFFFFF,FF,FFFFF:FFFFFFFFFFFFFF:FF:FFFFFFF,F:FFFFFF:FFFFFFF:FFF,FFFFFFFFFF,FFFFFF:FFFFFFFF,:FFFFFFFF,F:FFFFFFF:FFFFF:FFFFFFF:FFFF:FFFF:FFF:FF:FFF:FFFFF,F
@A00769:42:HV3CFDRXX:1:2101:32651:11412 2:N:0:AACCGAGTTC+TCCAGAGATC
GGACTACAAGGGTTTCTAATCCTGTTTGCTCCCCACACTTTCGAGCCTCAGCGTCAGTTACAGACCAGAGAGCCGCCTTCGCCACTGGTGTTCCTCCATATATCTACGCATTTCACCGCTACACATGGAATTCCACTCTCCTCTTCTGCACTCAAGTCTCCCAGTTTCCAATGACCCTCCCCGGTTGAGCCGGGGGCTTTCACATCAGACTTAAGAAACCGCCTGCGCTCGCTTTACGCCCAAGAAATCCG
+
FFFFFFFFFFFFFFFFFFFFFFFFFFFFFFFFFFFFFFFFFFFFFFFFFFFFFFFFFFF:FFFFFFFFFFFFFFFFFFFFFFFFFFFFFFFFFFFFFFFFFFFFFFFFFFFFFFFFFFFFFFFF,FFFFFFFFFFFFFFFFFFFFFFFFFFFFFFFFFFFFF:F:FFFFFF:FFFFFFFFFFFFF:FFFFFFFFFFFFF:FFF:,FFFFF:F,FFF::FFFF:,FFFF:FFF:,,F:F:FF,F,:,F:FFF
@A00769:42:HV3CFDRXX:1:2101:16315:11459 2:N:0:AACCGAGTTC+TCCAGAGATC
GGACTACGGGGGTTTCTAATCCTGTTTGCTACCCACACTTTCGAGCCTCAACGTCAGTTACAGTCCAGAAAGCCGCCTTCGCCACTGGTGTTCTTCCATGTATCTACGCATTTCACCGCTACACATGGAGTTCCACTTTCCTCTACTGCACTCAAGTCATCCAGTTTCCAAAGCAATTCCTCAGTTGAGCTGAGGGCTTTCACTTCAGACTTAAATAACCGCCTGCGCTCGCTTTACGCCCAATAAATCCG
+
FFFFFFFFFFFFFFFFFFFFFFFFFFFFFFFFFFFFFFFFFFFFFFFFFFFFFFFFFFFFFFFFFFFFFFFFFFFFFFFFFFFFFFFFFFFFFFFFFFFFFFFFFFFFFFFFFFFFFFFFFFFFFFF:FFFFFF:FFFFFFFFFFFFFFFFFFFF:FF:FFFFFFFFFFFFFFFFFFFFFF:FFFFFFFFFFFFFFFF:FFFFFFFFFFFFF:FFFFFFFFF:FFFFFFF,:FFFFFFFFFFFFFFFFF:F
@A00769:42:HV3CFDRXX:1:2101:15176:11522 2:N:0:AACCGAGTTC+TCCAGAGATC
GGACTACTCGGGTTTCTAATCCTGTTTGCTACCCACACTTTCGAGCCTCAACGTCAGTTACAGTCCAGAAAGCCGCCTTCGCCACTGGTGTTCTTCCATATATCTACGCATTTCACCGCTACACATGGAGTTCCACTTTCCTCTACTGCACTCAAGTCATCCAGTTTCCAAAGCAATTCCTCAGTTGAGCTGAGGGCTTTCACTTCAGACTTAAATAACCGTCTGCGCTCGCTTTACGCCCAATAAATCCG
+
FFFFFFFFFFFFFFFFFFFFFFFFFFFFFFFFFFFFFFFFFFFFFFFFFFFFFFFFFFFFFFFFFFFFFFF:FFFFFFFFFFFFFFFFFF,FFFFFFFFFFFFFFFFFFFFFFFFFFFFFFFFFFFFFFFFFFF,FFFFFFFFFFFFFFFFFFFFFFFFFFFFFFFFFFFF:FFFFFFFFFFFFFFFFFFFFFFFFFFFFFFFFFF:FFFFF:FF::FFFF,FFFF:F:FFFFFFFF,FFFFF:FFFFF,:
@A00769:42:HV3CFDRXX:1:2101:26006:11584 2:N:0:AACCGAGTTC+TCCAGAGATC
GGACTACACGGGTATCTAATCCTGTTTGCTCCCCACGCTTTCGAGCCTCAGCGTCAGTTACAGACCAGAGAGCCGCCTTCGCCACTGGTGTTCCTCCATATATCTACGCATTTCACCGCTACACATGGAATTCCACTCTCCTCTTCTGCACTCAAGTCTCCCAGTTTCCAAAGCAATTCCTCAGTTGAGCTGAGGGCTTTCACTTCAGACTTAAATAACCGTCTGCGCTCGCTTTACGCCCAATAAATCCG
+
FFFFFFFFFFFFFFFFFFFFFFFFFFFFFFFFFFFFFFFFFFFFFFFFFFFFFFFFFFFFFFFFFFFFFFFFFFFFFFFFFFFFFFFFFFFFFFFFFFFFFFFFFFFFFFFFFFFFFFFFFFFF:FFF:,FFFF,FFFFFFFFFFFFFFFFFFFFFFFFFFFFFFFFFFFFFFFFFFFFFFFFFFFFFFFFF:FFFFFFFFFFFFFF:FFFFFF:FF:FF,FFFF::FFFFFFFFFF:FFFFFFFFFFFFF
@A00769:42:HV3CFDRXX:1:2101:5837:11694 2:N:0:AACCGAGTTC+TCCAGAGATC
GGACTACGAGGGTTTCTAATCCTGTTTGCTACCCACACTTTCGAGCCTCAACGTCAGTTACAGTCCAGAAAGCCGCCTTCGCCACTGGTGTTCTTCCATATATCTACGCATTTCACCGCTACACATGGAGTTCCACTTTCCTCTACTGCACTCAAGTCATCCAGTTTCCAAAGCAATTCCTCAGTTGAGCTGAGGGCTTTCACTTCAGACTTAAATAACCGTCTGCGCTCGCTTTACGCCCAATAAATCCG
+
FFFFFFFFFFFFFFFFFFFFFFFFFFFFFFFFFF:FFFFFFFFFFFFFFFFFFFFFFFFFFFFFFFFFFFFFFFFFFFFFFFFFFFFFFFFFFFFFFFFFFFFFFFFFFFFFFFFFFFFFFFFFFFFFFFFFFFFFFFFFF:FFFFFFFFFFFFFFFFFFFFFFFFFFFFFFF:FFFFF:FFFFFFFFFFFFFFFFFFFFFFFFFFF:FFFFF:FFFFFF::FFFFFFFFFFFFFFFFFFFFFFFFFF:FF
@A00769:42:HV3CFDRXX:1:2101:23981:11741 2:N:0:AACCGAGTTA+TCCAGAGATC
GGACTACAGGGGTTTCTAATACTGTTTGCTACCCACACTTTCGAGCCTCAACGTCAGTTACAGTCCAGAAAGCCGCCTTCGCCACTGGTGTTCTTCCATATATCTACGCATTTCACCGCTACACATGGAGTTCCACTTTCCTCTACTGCACTCAAGTCATCCAGTTTCCAAAGCAATTCCTCAGTTGAGCTGAGGGCTTTCACTTCAGACTTAAATAACCGTCTGCGCTCGCTTTACGCCCAATAAATCCG
+
FFFFFFFFFFFFFFFFFFFFFFFFFFFFFFFFFFFFFFFFFFFFFFFFFFFFFFFFFFFFFFFFFFFFFFFFFFFFFFFFFFFFFFFFFFFFFFFFFFFFFFFFFFFFFFFFFFFFFFFFFFFFFFFFFFFFFF:FFFFFFFFFFFFFFFFFFFFFFFFFFFFFFFFFFFFFFFF:FFFFFFFFFFFFFFFFFFFFFFFFFFFFFFFF:FFFFFFFFFFF,:FFFFFFFF:FF:FFFFFFFFF:FFFFFFF
@A00769:42:HV3CFDRXX:1:2101:2076:11757 2:N:0:AACCGAGTTC+TCCAGAGATC
GGACAACCCGGGTTTCTAATCCTGTTTGCTCCCCACGCTTTCGAGCCTCAGCGACAGTTACAGACCAGAGAGTCGCCTTCGCCACTGGTGTTCCACCAAATAAATACGCATTTCACCGCTACACATGGAATTCCACTCTCCTCTTCTGCACTCAAGTATCCCAGTTTCCAATGACCCTCCCCGGTTGAGCCGGGGGCTTTCACATCAGACTTAAGAAACCGCCTGCGCTCGCTGTACGCCCAATAAATCCG
+
F,FFFFFFFF,FF:F:FFFFFFF,FF:,,,FF::,F,F:,:FFF,FFFFF::F,FFFFFFFFF:F,F,F,FFFF,:,,,F,F:FF,FFFFFFF,,FF:,,FF,F,FF,:F::FF:FF,FFFF,F,F:FFF,FFFF:FF,F::F,:F:FFF:F:F,,F,,F:FF,FFFFFFFF,FFF:FFFFFF,,F,F,F,F,,F:FFFFF,FF:FFFFFFFFF,FFFFFFFFFFFFFFFFFF,F,F::FFFF,FFF::FF
@A00769:42:HV3CFDRXX:1:2101:2094:11976 2:N:0:AACCGAGTTC+TCCAGAGATC
GGACTACTAGGGTATCTAATCCTGTTCGCTCCCCACGCTTTCGAGCCTCAGCGTCAGTTACAGACCAGAGAGCCGCCTTCGCCACTGGTGTTCTTCCATATATCTACGCATTTCACCGCTACACATGGAGTTCCACTATCCTCTACTGCACTCAAGTCATCCAGTTTCCAAAGCAATTCATCAGATGAGCTGAGGGCATTCACTTCAGACTTAAATAACCGTCTGCGCTCGCTTTACGCCCAATAAATCCG
+
FFFFFFF,FFF:FFFFFFFFFFFFFFFFFFFFFF:FFFFFFFFFFFFFFFFFFFF:FFFF,F,FFF:FFFF,,F:FFFFFFFFF::F:FFFFF:FFFFFFFFF:F:F:FF:FFF::F:FFFFFFF,,FF,FFFFF::,:,,FFF:F,FFFFF:FFF,FFF,,F:FF,,:FFF::FFF:F,F,FF,FFF,F::FFFFF,:F:FFFFFFFFFFFF,FFFF:F,FF:,,,:FF:F,F,F:,F,FFFFFF::,,F
@A00769:42:HV3CFDRXX:1:2101:25988:11992 2:N:0:AACCGAGTTC+TCCAGAGATC
GGACTACTGGGGTTTCTAATCCTGTTTGCTACCCACACTTTCGAGCCTCAACGTCAGTTACAGTCCAGAAAGCCGCCTTCGCCACTGGTGTTCTTCCATATATCTACGCATTTCACCGCTACACATGGAGTTCCACTTTCCTCTACTGCACTCAAGTCATCCAGTTTCCAAAGCAATTCCTCAGTTGAGCTGAGGGCTTTCACTTCAGACTTAAATAACCGTCTGCGCTCGCTTTACGCCCAATAAATCCG
+
FFFFFFFFFFFFFFFFFFFFFFFFFFFFFFFFFFFFFFFFFFFFFFFFFFFFFFFFFFFFFFFFFFFFF:FFFFFFFFFFFFFFFFFFFFFFFFFFFFFFFFFFFFFFFFFFFFFFFFFFFFFFFFFFFFFFFF:FFFFFFFFFFFFFFFFFFFF:FFFFFFFFFFFFFFFFFFFFFFFFFFFFFFFFFFFF:F:FFFFFFFFFFF:FFFFF:FFFFFFF::FFFFFFFF,FFFFFF:FFF:FFFFFFFF,
@A00769:42:HV3CFDRXX:1:2101:24758:12336 2:N:0:AACCGAGTTC+TCCAGAGATC
GGACTACTGGGGTTTCTAATCCTGTTCGCTCCCCACGCTTTCGAGCCTCAGCGTCAGTTACAGACCAGAGAGCCGCCTTCGCCACTGGTGTCCCTCCATATATCTACGCATTTCACCGCTACACATGGAATTCCACTCTCCTCTTCTGCACTCAAGTCTCCCAGTTTCCAATGACCCTCCCCGGTTGAGCCGGGGGCTTTCACATCAGACTTAAGAAACCGCCTGCGCTCGCTTTACGCCCAATAAATCCG
+
FFFFFFFFFFFFFFFFFFFFFFFFFFFFFFFFFFFFFFFFFFFFFFFFFFFFFFFFFFFFFFFFFFFFFFFFFFFFFFFFFFFFFFFFFFFFFFFFFFFFFFFFFFFFFFFFFFFFFFFFFFFFFFFFFFFFFFFFFFFFFFFFFFFFFFFFFFFFFF:FFFFFFFFFFFFF:FFFFFFFFF:FFF:FFFFFFFF:FFFFFFFFFFFFFFFFFF:FFFFFFFFFFFFF:F:FF:FFFFFFFFFFFFF:FF,
@A00769:42:HV3CFDRXX:1:2101:6949:12399 2:N:0:AACCGAGTTC+TCCAGAGATC
GGACTACCCGGGTTTCTAATCCTGTTCGCTCCCCACGCTTTCGAGCCTCAGCGTCAGTTACAGACCAGAGAGCCGCCTTCGCCACTGGTGTTCCTCCATATATCTACGCATTTCACCGCTACACATGGAATTCCACTCTCCTCTTCTGCACTCAAGTCTCCCAGTTTCCAATGACCCTCCCCGGTTGAGCCGGGGGCTTTCACATCAGACTTAAGAAACCGCATGCGCTCGCTTTACGCCCAATAAATCCG
+
FFFFFFFFFFFFFFFFFFFFFFFFFFFFFFFFFFFFF:FFFFFFFFFFFFFFFFFFFFFFFFFFF:FFFFFFFFFFFFFFFFFFFFFFFFFFFFFFFFFFFFFFFFFFFFFFFFFFFFFFFFFFFFFFFFFFFFFFFFFFFFFFFFFFFFFFF:FFFFFFFFFFFFFFFFFFFFFFFFFFFFF:F:FFFFFFFFFFFFFFFFFFFFF:FFFFFF:FFFFF:F:,FF,FFFFFF,FFF,FFFFFFFFF,FFF
@A00769:42:HV3CFDRXX:1:2101:15591:12399 2:N:0:AACCGAGTTC+TCCAGAGATC
GGACTACTGGGGTATCTAATCCTGTTTGCTACCCACACTTTCGAGCCTCAACGTCAGTTACAGTCCAGAAAGCCGCCTTCGCCACTGGTGTTCTTCCATATATCTACGCATTTCACCGCTACACATGGAGTTCCACTTTCCTCTACTGCACTCAAGTCATCCAGTTTCCAAAGCAATTCCTCAGTTGAGCTGAGGGCTTTCACTTCAGACTTAAATAACCGACTGCGCTCGCTTTACGCCCAATAAATCCG
+
FFFFFFFFFFFFFFFFFFFFFFFFFFFFFFFFFFFFFFFFFFFFFFFFFFFFFFFFFFFFFFFFFFFFFFFFFFFFFFFFFFFFFFFFFFFFFFFFFFFFFFF:FFFF:FFFF:FFFFFFFFFFFFFFFFFFFFFFFFFFFFFFFFFFFFFFFFFF:FFFFFFFFFFFFFFF:FFFFFFFFFFFFFFFF:F:FFFF:FFFFFFF:FFFFFFFFF,FFFFF,:F:,F:FFFFFFFFFFFFFFFF,FFFFF,F
@A00769:42:HV3CFDRXX:1:2101:4987:12540 2:N:0:AACCGAGTTC+TCCAGAGATC
GGACTACAGGGGTATCTAATCCTGTTTGCTACCCACACTTTCGAGCCTCAACGTCAGTTACAGTCCAGAAAGCCGCCTTCGCCACTGGTGTTCTTCCATATATCTACGCATTTCACCGCTACACATGGAGTTCCACTTTCTTCTACTGCACTCAAGTCATCCAGTTTCCAAAGCAATTCCTCAGTTGAGCTGAGGGCTTTCACTTCAGACTTAAATAACCGTCTGCGCTCGCTTTACGCCCAATAAATCCG
+
FFFFFFFFFFFFFFFFFFFFFFFFFFFFFFFFFFFFFFFFFFFFFFFFFF:FFFFFFFFFFFFFFFFFFFFFFFFFFFFFFFFFFFFFFF:FFFFFFFFFFFFFFFFFFFFFFFFFFFFFFFFF,FFFFFFFFFFFFFFFFFFFFFFFFFFFFFFFFFFFFFFFFFFFFFFFFF::FFFFFFFFFF:FFFFFFFFFFFFFFFFFFFFFFFFFFFFFFFFF::FFFFFFFF:FFFFFF:FFFFF:FFFFFF:
@A00769:42:HV3CFDRXX:1:2101:10031:12665 2:N:0:AACCGAGTTC+TCCAGAGATC
GGACTACAAGGGTATCTAATCCTGTTTGCTACCCACACTTTCGAGCCTCAACGTCAGTTACAGTCCAGAAAGCCGCCTTCGCCACTGGTGTTCTTCCAGATATCTACGCATTTCACCGCTACACATGGAGTTCCACTTTCCTCTACTGCACTCAAGACATCCAGTTTCCAAAGCAATTCCTCAGTTGAGCAGAGGGCTTTCACATCAGACTTAAATAACCGACTGCGCTCGCTTTACGCCCAATAAATCCG
+
FFFFFFFFFFFFFFFFFFFFFFF:FFFFFF,FFFFFFFFFFFFFFFFFFFF,FFFFFFFFFFFFFFFFFFF:,FFFFFFFFFFFFFFFFFFFFFFFFF,FFFFFFFFFFFFFFFFFFFFFFFFFFFFFFFFFFFFFF:F,F:FFFF,FFFFFFFFF,FFFF:FFFFFFFF,,F:F,,FF,FFFF:FFFFF:FFFFFFFFFFFF,FFFF:FFFF::,,::F,,FFFFFFFF:FFFFF,FFFFFFFFF,FF:F
@A00769:42:HV3CFDRXX:1:2101:16848:12665 2:N:0:AACCGAGTTC+TCCAGGGATC
GGACTACAGGGGTATCTAATCCTGTTTGCTACCCACACTTTCGAGCCTCAACGTCAGTTACAGTCCAGAAAGCCGCCTTCGCCACTGGTGTTCTTCCATATATCTACGCATTTCACCGCCACACATGGAATTCCACTCTCCTCTTCTGCACTCAAGTCTCCCAGTTTCCAATGACCCCCCCCGGTTGAGCCGGGGGCTTTCACATCAGACTTAAGAAACCGCCTGCGCTCGCTTTACGCCCAATAAATCCG
+
FFFFFFFFFFFFFFFFFFFFFFFFFFFFFFFFFFFFFFFFFFFFFFFFFFFFFFFFFFFFFFFF:FFFFFFFFFFFFFFFFFFFFFFFFFFFFFFFFFFFFFFFFFFFFFFFFFFFFFFFFFFF,FFFFFFFFFFFFFFFFFFFFFFFFFFFFFF:FFFFFFFFFFFFFFFF::F:FFFFFFFFFFFFFFFFFFFFFFFFFFFFFFFFFFFFFFFFFFFF:FFFFFFFFF,FFFFFF,FFFFF:FFFFFFF
@A00769:42:HV3CFDRXX:1:2101:18954:12680 2:N:0:AACCGAGTTC+TCCAGAGATC
GGACTACGGGGGTTTCTAATTACCGCGGCTGCTGGCAC
+
FFFFFFFFFFFFFFFFFFFFFFFFFFFFFFFFFFFFFF
@A00769:42:HV3CFDRXX:1:2101:27398:12712 2:N:0:AACCGAGTTC+TCCAGAGATC
GGACTACTGGGGTTTCTAATCCTGTTTGCTACCCACACTTTCGAGCCTCAACGTCAGTTACAGTCCAGAAAGCCGCCTTCGCCACTGGTGTTCATCCATATATCTACGCATTTCACCGCTACACATGGAGTTCCACTTTCCTCTACTGCACTCAAGTCATCCAGTTTCCAAAGCAATAACTCAGTTGTGCTTTGGGCTTTAACTTCTGAATTAAATAACCGTCTGCGCTCGATTTACGCCCAAAAAATCCG
+
FFFFFFFFFFFFFFFFFFFFFFFFFFFFFFF:FFFFFFFFFFF,FFFFFF:,:F:FFF:FFFFFFFFFFFF:FFFFFFFFFFF:FFFFFFFFF,FFF,,FFFFFFFFFF,FFFFFFFFFFFFFFF,FFF,FFFFFFFFFFFFFFFFFFFFFFFF:FF:,,FFFFFF,:FFFFFF:F,:,,FFF,FF,,,FF,,F,,,FFF,,F,,F,FFFF,FF:,FFF::,F:F,,,,,,FFFFFF,FFFFF,:FF,:,,
@A00769:42:HV3CFDRXX:1:2101:12554:13088 2:N:0:AACCGAGTTC+TCCAGAGATC
GGACTACGAGGGTTTCTAATCCTGTTTGCTACCCACACTTTCGAGCCTCAACGTCAGTTACAGTCCAGAAAGCCGCCTTCGCCACTGGTGTTCTTCCATACATCTACGCATTTCACCGCTACACATGGAGTTCCACTTTCCTCTACTGCACTCAAGTCATCCAGTTTCCAAAGCAATTCCTCAGTTGAGCGGAGGGCTTTCACTTCAGACTTAAATAACCGTCTGCGCTCGCTTTACGCCCAATAAATCCG
+
FFFF:FFFFFF:FF:FFFF:FFFFFF:FF,:FFFFFF:FF,FFFFFF,:FFFFFFFF,FFF,FFFFFFFFFF:FFFFF,FFFFFFFFFFF:F:FFFFFFFF,FFFF:FFF:FFF:FFFFFFFFF:::FFF,F:FFF:FFF:FFF:::FFF:FFFF:FFFFFFFFFF:FFFFFFFF:FF:F,FFFFF:F:F,FF:FFFFFFFFFFFFFFFF,F,:FF:FFFF::FFFFFFFFF:FFFF:FFFFFFFFFFFFF
@A00769:42:HV3CFDRXX:1:2101:15555:13119 2:N:0:AACCGAGTTC+TCCAGGGATC
GGACTACAGGGGTATCTAATCCTGTTTGCTACCCACACTTTCGAGCCTCAACGTCAGTTACAGTCCAGAAAGCCGCCTTCGCCACTGGTGTTCTTCCATATATCTACGCATTTCACCGCCACACATGGAATTCCACTCTCCTCTTCTGCACTCAAGTCTCCCAGTTTCCAATGACCCCCCCCGGTTGAGCCGGGGGCTTTCACATCAGACTTAAGAAACCGCCTGCGCTCGCTTTACGCCCAATAAATCCG
+
FFFFFFFFFFFFFFFFFFFFFFFFFFFFFFFFFFFFFFFFFFFF:FFFF:FFFFF:FFFFFFFFFFFF:FFFFFFFFFFFFFFFFFFFFFFFFFFFFFFFFFFFFFFFFFFFFFFFFFFF:FFFFFFFFFFFFFFFFFFFFFFFFFFFFFFFFFFFFFFFFFFFFFFFFFFFF:FFFFFFFF:FFFFFFFFFFFFFFFFFFFF:FF:FFFFFF::,FFFFFFFFFFFFFFFFFFFFF:FFFF,F:F:FF::
@A00769:42:HV3CFDRXX:1:2101:2889:13135 2:N:0:AACCGAGTTC+TCCAGAGATC
GGACTACCGGGGTATCTAATCCTGTTTGCTACCCACACTTTCGAGCCTCAACGTCAGTTACAGTCCAGAAAGCCGCCTTCGCCACTGGTGTTCTTCCATATATCTACGCATTTCACCGCTACACATGGAGTTCCACTTTCCTCTACTGCACTCAAGTCATCCAGTTTCAAAAGCAATTCCTCAGTTGAGCTGAGGGCTTTCACTTCAGACTTAAATAACCGACTGCGCTCGCTTTACGCCCAATAAATCCG
+
FFFFFFFFFFFFFFFFFFFFFFFFFFFFFFFFFFFFFFFFFFFFFF:FFF:FFFFF:FFFFFFFF,FFFFFFF,FFFFFFFF:F:FFFFFFFFFFFFFFFFFFFFFFFFFFFFFFFFFFFFFFFFFFFFFFFFFFFFFFFFFFFF,F,FF,FFFFFFF:,FFFFFFF:,F,:FFF::FFFF,FFFFFFFFFFFFFFFFFFFFFFFF,FFFFFFFFFFFFFF:FF,:FFFFFFFFFFF:FFFFFF::FFFFF
@A00769:42:HV3CFDRXX:1:2101:20636:13244 2:N:0:AACCGAGTTC+TCCAGAGATC
GGACTACCCGGGTTTCTAATCCTGTTCGCTCCCCACGCTTTCGAGCCTCAGCGTCAGTTACAGACCAGAGAGCCGCCTTCGCCACTGGTGTTCCTCCATATATCTACGCATTTCACCGCTACACATGGAATTCCACTCTCCTCTTCTGCACTCAAGTCTCCCAGTTTCCAATGACCCTCCCCGGTTGAGCCGGGGGCTTTCACATCAGACTTAAGAAACCGCCTGCGCTCGCTTTACGCCCAATAAATCCG
+
FFFFFFFFFFFFFFFFFFFFFFFFFFFFFFFFFFFFFFFFFFFFFFFFFFFFFFFFFFFFFFFFFFFFFFFFFFFFFFFFFFFFFFFFFFFFFFFFFFFFF,FFFFFFFFFFFFFFFFFFFFFFFFFFFFFFFFFFFFFFFFFFFFFFFFFFF:FFF:FFFF:FFFFFFFFFFFFFFFFFFFFFFFFFFF:FFFFFFF,FFFFFFFFFFFFFFFFFFFFFFF:FF:FF:FFF,FFFFFFFFFFFF,F:FFF
@A00769:42:HV3CFDRXX:1:2101:23176:13260 2:N:0:AACCGAGTTC+TCCAGAGATC
GGACTACGGGGGTATCTAATCCTGTTCGCTCCCCACGCTTTCGAGCCTCAGCGTCAGTTACAGACCAGAGAGCCGCCTTCGCCACTGGTGTTCCTCCATATATCTACGCATTTCACCGCTACACATGGAGTTCCACTTTCCTCTACTGCACTCAAGTCATCCAGTTTCCAAAGCAATTCCTCAGTTGAGCTGAGGGCTTTCACTTCAGACTTAAATAACCGTCTGCGCTCGCTTTACGCCCAATAAATCCG
+
FFFFFFFFFFFFFFFFFFFFFFFFFFFFFFFFFF:FFFFFFFFFFFFFFFFFFFFFFFFFFFFFFFFFFFFFFFFFFFFFFFFFFFFFFFFFFFFFFFFFFFFFFFFFFFFFFFFFFFFFFF:FFFFFFFFFFFFFFFFFFFFFFFFFFFFFFFFFFFFFFFFFFFFFFFFFFFF,FFFFFFFFF:FFFFFFFFFFFFFFFFFF:FFFFFFFFF,FFFFFF,FF:FFFFFFFFFFFFFFFFFF:FFFFFF:
@A00769:42:HV3CFDRXX:1:2101:24406:13260 2:N:0:AACCGAGTTC+TCCAGAGATC
GGACTACCCGGGTATCTAATCCTATTCGATACCCACGCTTTCGTGCCTCAGCGTCAGTGTGGAGCCGGCATGCTGCCTTCGCAATCGGAGTTCTGCGTGATATCTATGCATTTCACCGCTACACCACGCATTCCGCCTACCTCAAACACACTCAAGTCTTCCAGTTTCAACGGCAATCTTATGGTTGAGCCACAAACTTTCACCGCTGACTTAAAAAACAACCTACGCACCCTTTAAACCCAATAAATCCG
+
FFFFFFFFFFFFFFFFFFFFFFFFFFFFFFFFFFFFFFFFFFFFFFFFFFFFFFFFFFFFFFFFFFFFFFFFFFFFFFFFFFFFFFFFFFFFFFFFFFFFFFFFFFFFFFFFFFFFFFFFFFFFFFFFFFFFFFFFFFFFFFFFFFFFFFFFFFFFFFFFF:FFFFFFF:FFFFFFFFFFFFFFFFFFFFFFFF:F,F:FFFF,FFFFFFFF:FFFFFFFFFFFFF,FFF:FF:F,FFFFFFFFFFFFFFF
@A00769:42:HV3CFDRXX:1:2101:15438:13322 2:N:0:AACCGAGTTC+TCCAGAGATC
GGACTACTAGGGTTTCTAATCCTGTTCGCTCCCCACGCTTTCGAGCCTCAGCGTCAGTTACAGACCAGAGAGCCGCCTTCGCCACTGGTGTTCCTCCATATATCTACGCATTTCACCGCTACACATGGAATTCCACTCTCCTCTTCTGCACTCAAGTCTCCCCGTTTCCAATGACCCTCCCCGGTTGAGCCGGGGGCTTTCACATCAGACTTAAGAAACCGCCTGCGCTCGCTTTACGCCCAATAAATCCG
+
FFFFFFFF,FFFFFFFFFFFFFFFFFF:F:FFFFFFFF:FFF::FFFFFFFFFFFFFFFFFF:FFFFFFFFFFFFFFFFFFFFFFFF,FFFFFFFFFFFFFFFFFFFFFF:FFFFFFFFFFFFFFFFFFF:FFFFF:FFFFFFFFFFFFFFFFFFFFFFFFF,FFFFFFFFFFFFFFFFFFFFFFF,FFFFFFFFFF:FFF:FFFFF:FFFFFFF,,FFFFFFF:FFFFF,FFF:FF:FFFFF,FFFF:FF
@A00769:42:HV3CFDRXX:1:2101:2808:13463 2:N:0:AACCGAGTTC+TCCAGAGATC
GGACTACTCGGGTTTCTAATCCTGTTCGCTCCCCACGCTTTCGAGCCTCAGCGTCAGTTACAGACCAGAGAGCCGCCTTCGCCACTGGTGTTCCTCCATATATCTACGCATTTCACCGCTACACATGGAATTCCACTCTCCTCTTCTGCACTCAAGTCTCCCAGTTTCCAATGACCCTCCCCGGTTGAGCCGGGGGCTTTCACATCAGACTTAAGAAACCGCCTGCGCTCGCTTTACGCCCAATAAATCCG
+
FFFFFFFFFFFFFFFFFFFFFFFFFFFFFFFFFFFFFFFFFFFFFFFFFFFFFFFFFFFFFFFFFFFF:FFFFFFFFFFFFFFFFFFFFFFFFFFFF,FFFFFFFFFFFFFFFFFFFFFFFFFFFFFFFFFFFF:FFFFFFFFFFFFFFFFFFFFFFFFFFF:FFFFFFFFFFFFFFFFFFFFFFFFFFFFFFFFFFFFFFFF:FFFFFFF:,FF:FFFFFF::FFFFFFFFFFFFFFFFFFFFFFFFFF,
@A00769:42:HV3CFDRXX:1:2101:27181:13557 2:N:0:AAACGAGTTC+TCCAGAGATC
GGACTACTGAGGTATCTAATCCTGTTCGCTCCCCACGCTTTCGAGCCTCAGCGTCAGTTACAGACCAGAGAGCCGCCTTCGCCACTGGTGTTCCTCCATATATCTACGCATTTCACCGCTACACATGGAATTCCACTCTCCTCTTCTGCACTCAAGTCTCCCAGTTTCCAATGACCCTCCCCGGTTGAGCCGGGGGCTTTCACATCAGACTTAAGAAACCGCCTGCGCTCGCTTTACGCCCAATAAATCCG
+
FFFFFFFFFFFFFFFFFFFF:FFFFFFFFFFFFFFFFFFF,FFFFFFFFFFFFFFFFFFFFF:FFFFFFFFFFFFFFFFFFFFFFFFFFFFFFFFFFFFFFFFFFFFFFFFFFFFFF:FFFFFFFFFFFFFFFFFFFFFFFFFFFFFFFFFFF:F::FFFFFFFFFFFFFFFFFFFFFFFF:FFFFFFFFF:FFFFFF,FFFFF:FFFFFFFFFFF:FFFFFFF,FF,FF,F,FFFF:FFFFFFFFF,F:F
@A00769:42:HV3CFDRXX:1:2101:18539:13745 2:N:0:AACCGAGTTC+TCCAGAGATC
GGACTACGCGGGTTTCTAATCCTGTTTGCTACCCACACTTTCGAGCCTCAACGTCAGTTACAGTCCAGAAAGCCGCCTTCGCCACTGGTGTTCCTCCATATATCTACGCATTTCACCGCTACACATGGAATTCCACTCTCCTCTTCTGCACTCAAGTCTCCCAGTTTCCAATGACCCTCCCCGGTTGAGCCGGGGGCTTTCACATCAGACTTAAGAAACCGCCTGCGCTCGCTTTACGCCCAATAAATCCG
+
FFFFFFFFFFFFFFFFFFFFFFFFFFFFFFFFFFFFFFFFFFFFFFFFFFFFFFFFFFFFFFFFFFFFFFFFFFFFFFFFFFFFFFFFFFFFFFFFFFFFFFFFFFFFFFFFFFFFFFFFFFFFFFFFFFFFFFFFFFFFFFFFFFFFFFFFFFFFFFFFFFFFFFFFF:FFFFFFFFFFFFFFFFFFFFFFFFFFFFFFFFFFFFFFF:FFFFFFFFF,FFFFFFFFFFFFFFFFFFFFFFF,FFFFFF:
@A00769:42:HV3CFDRXX:1:2101:24930:13823 2:N:0:AACCGAGTTC+TCCAGAGATC
GGACTACAAGGGTTTCTAATCCTGTTTGCTACCCACACTTTCGAGCCTCAACGTCAGTTACAGTCCAGAAAGCCGCCTTCGCCACTGGTGTTCTTCCATATATCTACGCATTTCACCGCTACACATGGAGTTCCACTTTCCTCTACTGCACTCAGGTCATCCGGTTTCCAAAGCAATTCCTCAGTTGAGCTGAGGGCTTTCACTTCAGACTTAAATAACCGTCTGCGCTCGCTTTACGCCCAATAAATCCG
+
FFFFFFFFFFFFFFFFFFFFFFFFFFFFFFFFFFFFFFF:FFFFFFFFFFFFFFFFFFFFFFFFFFFFFFFFFFFFFFFFFFFFFFFFFFFFFFFFFFFFFFFFFFFFFFFFFFFFFFFFFFFFFFFF:FF:FFFFFFFFFFFFFFFFFFFFFFFFFFFFFFFF:FFFFFFFFFFFFFFFFFFFFFFFFFFFFFFFFFFFFFFFFFFFFFFFFFFF:FFF:FF:FFFFFF:FFFFFFFFFFFF,FFFFFFF
@A00769:42:HV3CFDRXX:1:2101:4481:13949 2:N:0:AACCGAGTTC+TCCAGAGATC
GGACTACCAGGGTATCTAATCCTGTTTGCTACCCACACTTTCGAGCCTCAACGTCAGTTACAGTCCAGAAAGCCGCCTTCGCCACTGGTGTTCTTCCATATATCTACGCATTTCACCGCTACACATGGAGTTCCACTTTCCTCTACTGCACTCAAGTCATCCAGTTTCCAAAGCAATTCCTCAGTTGAGCTGAGGGCTTTCACTTCAGACTTAAATAACCGTCTGCGCTCGCTTTACGCCCAATAAATCCG
+
:FFFFFFFFFFFFFFFFFFFFFFFFF:F:,FFFFFFFFFFFFFFFFFFFFFFFFFFFFFFFFFFFFFFFFFF:FFFFFFFFFFF:FFFFF:FFFFFFFFFFFFFFFFFFF:FFFFFFFFFFFFFFFFFFF:FFF:FFF,F,FFFFFFFFFFFFFFFFFFFFFFFFFFFFFF,:F:FFFFFFF:F:FFFFFFFFFFFFFFFFFFFFFFFFFF:FFFFFFFF,:FFF,FFFFFFF,FFFFFFF:F,,FFFFFF
@A00769:42:HV3CFDRXX:1:2101:12843:13964 2:N:0:AACCGAGTTC+TCCAGAGATC
GGACTACTAGGGTTTCTAATCCTGTTCGCTCCCCACGCTTTCGAGCCTCAGCGTCAGTTACAGACCAGAGAGCCGCCTTCGCCACTGGTGTTCCTCCATATATCTACGCATTTCACCGCTACACATGGAATTCCACTCTCCTCTTCTGCACTCAAGTCTCCCAGTTTCCAATGACCCTCCCCGGTTGAGCCGGGGGCTTTCACATCAGACTTAAGAAACCGCCTGCGCTCGCTTTACGCCCAATAAATCCG
+
FFFFFFFFFFFFFFFFFFFFFFFFFFFFFFFFFFFFFFFFFFFFFFFFFFFFFFFFFFFFFFFFFFFFFFFFFFFFFFFFFFFFFFFFFFFFFFFFFFFFFFFFFFFFFFFFFFFFFFFFFFFF,FFFFF,FFFFFF:FF:FFFFFFFFFFFFFFF:FFFFFFFFFFFFF,F,,FFFFFFFFF,,F,FFF:F::FFFFFF:FFFFFFF:FFFFFFFFFFF:FFF,FFFFFFFFF:FF,FFFFF:FFFFF:F
@A00769:42:HV3CFDRXX:1:2101:1253:14090 2:N:0:AACCGAGTTC+TCCAGAGATC
GGACTACGGGGGTTTCTAATCCTGTTCGCTCCCCACGCTTTCGAGCCTCAGCGTCAGTTACAGACCAGAGAGCCGCCTTCGCCACTGGTGTTCCTCCATATATCTACGCATTTCACCGCTACACATGGAATTCCACTCTCCTCTTCTGCACTCAAGTCTCCCGGTTTCCAATGTCCCTCCCCGGTTGAGCCGGGGGCTTTCACAGCAGACTTAAGAAACCGCCTGCGCTCGCTTTACGCCCAATAAATCCG
+
FFFFFFFFFFFFFFFFFFFFFFFFFF,FFFFFFFFFFFFFFFFFFFFFFFFFFFFFFFFFFFF:FFF:FF:FFFFFFFFFFFFF:FFFFFF:FFF:FFF:FFFFFF:FF:FFFFFF:F:FFFFFFFFF,F,F,FF,,,FFFF:FFFFFF::F::FFFFFFF,FFFF,,FF:FF,FF,,F:FFF,,FF,::,FFFFFFF:F,FF:,,F,,FFFFFF:FFFFF::F::FFFF,FFF::,,:FF:FF:F:F,FF
@A00769:42:HV3CFDRXX:1:2101:27905:14090 2:N:0:AACCGAGTTC+TCCAGAGATC
GGACTACCGGGGTTTCTAATCCTGTTTGCTACCCACACTTTCGAGCCTCAACGTCAGTTACAGACCAGAGAGCCGCCTTCGCCACTGGTGTTCCTCCATATATCTACGCATTTCACCGCTACACATGGAATTCCACTCTCCTCTTCTGCACTCAAGTCTCCCAGTTTCCAATGACCCTCCCCGGTTGAGCCGGGGGCTTTCACATCAGACTTAAGAAACCGCCTGCGCTCGCTTTACGCCCAATAAATCCG
+
FFFFFFFFFFFFFFFFFFFFFFFFFFFFFFFFFFFFFFFFFFFFFFFFF::FFFFFFFFFFFFFFFFFFFFFFFFFFFFFFFFFFFFFFFFFFFFFFFFFFFFFFFFFFFFFFF:FFFFFFFFFFFFFFFFFFF:FFFFFFF:FFFFFFFFFFFFFFFFFFFFFFFFFFFFFFFFFFFFFFFFFFFFFFFFFFFFFFFFFFFFFFF,FFFFFF:FFFFFFFFFFF:FFFFFFFFFFFFFFFF,F:FFFF,:
@A00769:42:HV3CFDRXX:1:2101:29857:14152 2:N:0:AACCGAGTTC+TCCAGAGATC
GGACTACGCGGGTTTCTAATCCTGTTCGCTCCCCACGCTTTCGAGCCTCAGCGTCAGTTACAGACCAGAGAGCCGCCTTCGCCACTGGTGTTCTTCCATATATCTACGCATTTCACCGCTACACATGGAGTTCCACTTTCCTCTACTGCACTCAAGTCATCCAGTTTCCAAAGCAATTCCTCAGTTGAGCTGAGGGCTTTCACTTCAGACTTAAATAACCGTCTGCGCTCGCTTTACGCCCAATAAATCCG
+
:FFFFFFFFFFFFFFFFFFFFFFFFFFFFFFFFFFFFFFFFFFFFFFFFFFF:FFFFFFFFFFFFFFFFFFFFFFFFFFFFFFFF:FFFFFFFF:FFFFFFFFFFFFFFF:FFFFFFFFFFFFF:FFFFFFFFFFFFFFFF:FF,FF:FFFFFFF,FFFFFFFFFFFFFFFFFFF,FFFFFFFFFFFFFFFFFFFFFF,FFFFFFFFFFFFFFFFFFFFF::FF:FFF:F,FFFFFFFFFFFF,:FFFFF:
@A00769:42:HV3CFDRXX:1:2101:1389:14199 2:N:0:AACCGAGTTC+TCCAGAGATC
GGACTACACGGGTTTCTAATCCTGTTTGCTCCCCACGCTTTCGAGCCTCAGCGTCAGTTACAGACCAGAGAGTCGCCTTCGCCACTGGTGTTCCTCCATATATCTACGCATTTCACCGCTACACATGGAATTCCACTCTCCTCTTCTGCACTCAAGTCTCCCAGTTTCCAATGACCCTCCCCGGTTGAGCCGGGGGCTTTCACATCAGACTTAAGAAACAGCCTGCGCCCGCTTTACGCCCAAGAAATCCG
+
FFFFFFFFFFFFFFFFFFFFFFFFFFFFFFFFFFFFFFFFFFFFFFFFFFFFFFFFFFFFFFFFFFFF:FFFFFFFFFFFFFFFFFFFFFFF:FFF:FFFFFFFFFFFFFFFF:FF:FFFFFFFFFFFFFFFFFFFFFFF:F:FFFFFF:FFF,FFFFFF:FFFFFFFFFFFFFFFFFFFFFFFFFFFF:,FFFFFF:FF,,,FFF:FF,FFFFF:F:,,F,F:F,::F,F:F,,,,F,::,F,,,,,,FF
@A00769:42:HV3CFDRXX:1:2101:28745:14199 2:N:0:AACCGAGTTC+TCCAGAGATC
GGACTACTCGGGTATCTAATCCTGTTTGCTACCCACACTTTCGAGCCTCAACGTCAGTTACAGTCCAGAAAGCCGCCTTCGCCACTGGTGTTCTTCCAAATATCTACGCAATTCACCGCTACACATGGAGTTCCACTTTCCTCTACTGCACTCAAGTCATCCAGTTTCCAAAGCAATTCCTCAGTTGAGCTGAGGGCTTTCACTACAGACTTAAATAACCGTCTGCGCTCGCTTTCCGCCCAATAAATCCG
+
FFFFFFFFFFFFFFFFFF:FFFFFF:FFFFF:,FFFFFFFFFF,F:FFFFFFFFFFFFF:FFFFFFFFFFFFFFFFFFFFFFFFFFF:FFF:F:FFF:,FFFFF,FFFFF,FFFFFFF:FFF:FFFFFFF,FFFFFFFFFF,FFFFFFFF::FFF,FFFF,FF:FFFFFFFF,FFFFFFFFF:F,:FF,FF:FFFF,,F,FFFFFFFFFFFFFFFFFFFF:,FF,::FFF,FF,F,F:FFFF:,FFFFFF,
@A00769:42:HV3CFDRXX:1:2101:9100:14309 2:N:0:AACCGAGTTC+TCCAGAGATC
GGACTACGCGGGTATCTAATCCTGTTAGCTCCCCACGCTTTCGAGCCTCAGCGTCAGTTACAGAACAGTGAGCAGCCTTCGCCAATGGTGTTCCTCCATATATCTACGCATTTCACCGCTACACATGGAATTCCACTCTCCTCATCTGCACTCAAGTCTCCCGGTTTCAAATGACCATCCCCGGTTGAGCCGCGGGCTGTCACATCAGACTTAAGAACCCGCCTGCGCGCGGGTGGCGCCCCATAAATCCG
+
FFFFFFFFFFFFFFFFFFFFFFFFFF,F,FFFFFFF:FFFFFFFFF:FFF,FFFFFFFF:FFFF,:FF,:FFF,FF:FFFFF:F:,FFF:,FFFFF:FFF,FFF:F,FFFFFFFFF:F,F,,FF,F:FFF,F,FFF,,FFFF,,,,FF,F,FF:FF,FF::F,FFF:,,FFFF:FF::,::FF::,FFFF,F,FFFF,:FF,:F,FFF,,F:F::::,,FF,,,,,FF,::,,,,,:,,FF:,F,,,,,F,
@A00769:42:HV3CFDRXX:1:2101:28420:14418 2:N:0:AACCGAGTTC+TCCAGAGATC
GGACTACTGAGGTATCTAATCCTGTTCGCTCCCCACGCTTTCGAGCCTCAGCGTCAGTTACAGACCAGAGAGCCGCCTTCGCCACTGGTGTTCCTCCATATATCTACGCATTTCACCGCTACACATGGAATTCCACTCTCCTCTTCTGCACTCAAGTCTCCCAGTTTCCAATGACCCTCCCCGGTTGAGCCGGGGGCTTTCACATCAGACTTCAGAAACCGCCTGCGCTCGCTTTACGCCCACTAAATCCG
+
FFFF,FFFFFFFF:FFFFFFFFFFFFFFFFF:FFFFFFFFFFFFFFF,F:FFF:FFF,FFFFFFFFFFFFFFFFFFF:FFFFFFFFFFFF:FFFFFFFFFFF,FFFFFFFFFFFFFFFFFFFFF,,F,,FFFFFF,F:FFFFFFFFFFFFFFF:FF,:FF:FFFFFFFF:FF,FF:FFFFFF:FFFFFF,FFFFFFFFFFFFFFFFFFFF::,FFFFFFFFF::FFFFFF:F:FFFF,FFFF:F:FF:,FF
@A00769:42:HV3CFDRXX:1:2101:1289:14528 2:N:0:AACCGAGTTC+TCCAGAGATC
GGACTACAAGGGTATCTAATTACCGCGGCTGCTGGCAC
+
FFFFFFFFFFFFFFFFFFFFFFFFFFFFFFFFFFFFFF
@A00769:42:HV3CFDRXX:1:2101:17960:15092 2:N:0:AACCGAGTTC+TCCAGAGATC
GGACTACTGGGGTATCTAATCCTGTTTGCTACCCACACTTTCGAGCCTCAACGTCAGTTACAGTCCAGAAAGCCGCCTTCGCCACTGGTGTTCTTCCATATATCTACGCATTTCACCGCTACACATGGAGTTCCACTTTCCTCTACTGCACTCAAGTCATCCAGTTTCCAAAGCAATTCCTCAGTTGAGCTGAGGGCTTTCACTTCAGACTTAAATAACCGTCTGCGCTCGCTTTACGCCCAATAAATCCG
+
FFFFFFFF::FF:FFFFF,FFFFF,FFFFFFFFFFFFFFF:FFFFFFFFFFFFFF:FFFFFFFFFFF:F,,FFFFFFFFFFFF:FFFFFFFFFFF:FFFFFFFFFFFFFFFFFFFFFFFFFFFFFFFFFFFFFFFFF:FFFFF:FFFFFFFFFFFFFFFFFFF:FFFFFFFF:FF,,FFFFFFFFFFFFFF:FFFFFFFFFFFFFFFFFFFFF:F,FFFF,,FF,FFFFFFFFFFFF:FFFFFFFFFFFFF
@A00769:42:HV3CFDRXX:1:2101:25699:15092 2:N:0:AACCGAGTTC+TCCAGAGATC
GGACTACAAGGGTTTCTAATCCTGTTTGCTACCCACACTTTCGAGCCTCAACGTCAGTTACAGTCCAGAAAGCCGCCTTCGCCACTGGTGTTCTTCCATATATCTACGCATTTCACCGCTACACATGGAGTTCCACTTTCCTCTACTGCACTCAGGTCATCCGGTTTCCAAAGCAATTCCTCAGTTGAGCTGAGGGCTTTCACTTCAGACTTAAATAACCGACTGCGCTCGCTTTACGCCCAATAAATCCG
+
:FFFFFFFFFFFFFFFFFFFFFFFFFFFFFFFFFFF:F:FFFFFFFFFFFFFFFFFFFFFFFFFFFFFFFFFFFFFFFFFFFF,FFFFFFFFFFFFFFFFFFFFFFFFFFFFFF,FFFFFFFFFFFFFFFFFFFFFF,:FFFFFFFFFFFFFFFF:FFFFFF:FF:FFFFFF,FF,F:FFFFFF,FFFFFFFFFF,FFFFFFFF,FFFFFFFFFFFFFFFFFFF:FF:FFFFFFFFF,FF,F::FFFFFF,
@A00769:42:HV3CFDRXX:1:2101:13910:15186 2:N:0:AACCGAGTTC+TCCAGAGATC
GGACTACGCGGGTATCTAATCCTGTTTGCTACCCACACTTTCGAGCCTCAACGTCAGTTACAGTCCAGAAAGCCGCCTTCGCCACTGGTGTTCTTCCATATATCTACGCATTTCACCGCTACACATGGAGTTCCACTTTCCTCTACTGCACTCAAGTCATCCAGTTTCCAAAGCAATTCCTCAGTTGAGCTGAGGGCTTTCACTTCAGACTTAAATAACCGTCTGCGCTCGCTTTACGCCCAATAAATCCG
+
FFFFFFFFFFFFFFFFFFFFFFFFFFFFFFFFFFFFFFFFFFFFFFFFFFFFFFFFFFFFFFFFFFFFFFFFFFFFFFFFFFFFFFFFFFFFFFFFFFFFFFFFFF,F:FFFFFFFFFFFFFFFFFFFFFFFFFFF:FFF:FFFF:,F,F:F:FFFFFF:FFF:FF,:FFF,FFFF,FFFFFF,FFFFFFFF:F:FFF:FF,FFFFFF:FFFFF,FFF:F:,FFFFFFFFF,FFFFF:FF:,:,,FFFFF,
@A00769:42:HV3CFDRXX:1:2101:19849:15264 2:N:0:AACCGAGTTC+TCCAGAGATC
GGACTACCAGGGTTTCTAATCCTGTTTGCTACCCACACTTTCGAGCCTCAACGTCAGTTACAGTCCAGAAAGCCGCCTTCGCCACTGGTGTTCTTCCATATATCTACGCATTTCACCGCTACACATGGAGTTCCACTTTCCTCTACTGCACTCAAGTCATCCAGTTTCCAAAGCAATTCCTCAGTTGAGCTGAGGGCTTTCACTTCAGACTTAAATAACCGTCTGCGCTCGCTTTACGCCCAATAAATCCG
+
FFFFFFFFFFFFFFFFFFFFFFFFFFFFFFFFFFFFFFFFFFFFFFFFFFFFFFFFFFFFFFFFFFFFFFFFFFFFFFFFFFFFFFFFFFFFFFFFFFFFFFFFFFFFFFFFFFFFFFFFFFFFFFFFFFFFFFFFFFFF:FFFFFFFF:FFFFFFFFFFFFFFFFFFFFFFFFFFFFFFFFFF:FFFFFFF:FFFFFFFFFFFFFFFFFFF:FFFFF,F::FFF:FFFF,FFFFFF,FF:FF:::FFF,:
@A00769:42:HV3CFDRXX:1:2101:29342:15358 2:N:0:AACCGAGTTC+TCCAGAGATC
GGACTACTCGGGTTTCTAATCCTGTTTGCTACCCACACTTTCGAGCCTCAACGTCAGTTACAGTCCAGAAAGCCGCCTTCGCCACTGGTGTTCTTCCATATATCTACGCATTTCACCGCTACACATGGAGTTCCACTTTCCTCTACTGCACTCAAGTCATCCAGTTTCCAAAGCAATTCCTCAGTTGAGCTGAGGGCTTTCACTTCAGACTTAAATAACCGTCTGCGCTCGCTTTACGCCCAATAAATCCG
+
FFFFFFFF:FFFFFFFFFFFFFFFFF:FFFFFFFFF:FFFFFFF:FFFFFFFFFFFFFFFFFFFFFFFFFFFFFFFFFFFFFFFF:FFFFFFFFFFFFFFFF:F:FFFFFF:FFFFFFFFFFFFFF,F:FFFFF:F:FFFFFFFFFFFFFFFFFFFFFFFFFFFFFFFFF:FFFF:FFFFFF:FFF:FFFFFFF:FFFFFFFFFFFFFFFFFFFFFFFFF,FFFFFFFFFFFFFFFF:FFFFFFFFFFFFF
@A00769:42:HV3CFDRXX:1:2101:2908:15389 2:N:0:AACCGAGTTC+TCCAGAGATC
GGACTACTCGGGTTTCTAATCCTGTTCGCTCCCCACGCTTTCGAGCCTCAGCGTCAGTTACAGACCAGAGAGCCGCCTTCGCCACTGGTGTTCCTCCATATATCTACGCATTTCACCGCTACACATGGAATTCCACTCTCCTCTTCTGCACTCAAGTCTCCCAGTTTCCAATGACCCTCCCCGGTTGAGCCGGGGGCTTTCACATCAGACTTAAGAAACCGCCTGCGCTCGCTTTACGCCCAATAAATCCG
+
FFFFFFFFFFFFFFFFFFFFFFFFFFFFFFFFFFFFFFFFFFFFFFFFFFFFFFFFFFFFFFFFFFFFFFFFFFFFFFFFFFFFFFFFFFFFFFFFFFFFFFFFFFFFFFFFFFFFFFFFFFF::FFFFFFFFFFFFFFFFFFFFFFFFFFFFFFFFFFFFFFFFFFFFFFFFFFFFFFFFFFFFFFFFFFFFFFFFFFFFFFFFFFFFFFFFFFFFFFF:FFFFFFFFFFFFFF,FFFFFFFFF:FFFFF
@A00769:42:HV3CFDRXX:1:2101:15320:15436 2:N:0:AACCGAGTTC+TCCAGATATC
GGACTACGGGGGTTTCTAATCCTGTTTGCTACCCACACTTTCGAGCCTCAACGTCAGTTACAGACCAGAGAGCCGCCTTCGCCACTGGTGTTCCTCCATATATCTACGCATTTCACCTCTACACAAGGAATTCCACTCACCTCTTCAGCACTCAAGTCAACCAGTTTACAATGACCCTCCCCGGTAGAGCCCGGGGCTTTCACATCAGACTTAATAAACCGCCTGCGCTCGCTTTACGCCCAATAAATCCG
+
F:FFFFFF,FF:FFFFF,FFFF,:FF::F,,FFFFFFFFF::F:,FFF,FFFFFF:,F,:FF:FFFF:F,F,:FFFFF:,FFFFFFFFFFFFFF,FFF:F:FFFFFF,FFFFFF:FF,FF:FFF:FF,F,::FFF:,F,FFFFF:,,F,:FFFFF:,,:,F,:,:F,,FFFF:FFF,FFFFFF:,:FF,FF,,F:,F:F,FFF:FFF,FF,FFF::::FFFF,,:FF,FFFFF,F:FFF,FFFFFFF::,:
@A00769:42:HV3CFDRXX:1:2101:2817:15515 2:N:0:AACCGAGTTC+TCCAGAGATC
GGACTACGAGGGTTTCTAATCCTGTTTGCTACCCACACTTTCGAGCCTCAACGTCAGTTACAGTCCAGAAAGCCGCCTTCGCCACTGGTGTTCTTCCATATATCTACGCATTTCACCGCTACACATGGAGTTCCACTTTCCTCTACTGCACTCAAGTCATCCAGTTTCCAAAGCAATTCCTCAGTTGAGCTGAGGGCTTTCACTTCAGACTTAAATAACCGTCTGAGCTCGCTTTACGCCCAATAAATCCG
+
FFFFFFFFFFFFFFFFFFFFFFFFFFFFFFFFFFFFFFFFFFFFFFFFFFFFFFFFFFFFFFFFFFFFFFFFFFFFFFFFFFFFFFFFFFFFFFFFFFFFFFFFFFFFFFFFFFFFFFFFFFFFFFFFFFFFFFFFFFF,FFFFFFFFFFFFFFFFFFFFFFFFFFFFFFFFFFFFFFFFFF,FFFFFF:FFFF:FFFFFFFFFFFFFFFFFF,,FFF:F,FF:::FFFFFFFFFF,:,FFFF,F:FFFFF
@A00769:42:HV3CFDRXX:1:2101:23836:15530 2:N:0:AACCGAGTTC+GCCAGAGATC
GGGGGGGGGGGGGGTGGGGATAAAGTTTTTAAAAAACACAAAAAAAAAAAAAAAACAAAAAAAAAAAAAAAAAAACCAAAAACCACCAAAAAAAAAGAAAAAAAAAAAACAAAAAAAAAAAAAAAAAAAAAAAAAAAAAAAAAAAAAAAAAAAAAAAAAAAAAAAAAAAAAAAAAAAAAAAAAAAAAAAAAAAAAAAAATAAAAAAAAAAAAAAAAAAAAAAACTAAAAAACAAAAAAAAAAAAAAAAACA
+
FFF:FF,,,F:,:,,,,,:,,,,:,,::,,,,,:,:,:,:F,F::,,,::,,::,,,F:F,,F:F:,F:F,,F,,,,,,,,,:,,,,,,,,:,,:,,,:FF:F::FFF:,:FF,F,FF:,,::F,F,,:F,FF,FFF:,FFFFFFF:,,,F,F,::FFF:F,F,FFFFF:FFFF:FFFFF,F:F,FFFF,FF,F:::,,,F,F:F:FF,FFFFFFFFFFFFFF,,FF,F,:,FF:FFF:,,,F,FFFFF,F
@A00769:42:HV3CFDRXX:1:2101:15917:15624 2:N:0:AACCGAGTTC+TCCAGAGATC
GGACTACGGGGGTATCTAATCCTGTTCGCTCCCCACGCTTTCGAGCCTCAGCGTCAGTTACAGACCAGAGAGCCGCCTTCGCCACTGGTGTTCCTCCATATATCTACGCATTTCACCGCTACACATGGAATTCCACTCTCCTCTTCTGCACTCAAGTCTCCCAGTTTCCAATGACCCTCCCCGGTTGAGCCGGGGGCTTTCACATCAGACTTAAGAAACCGCCTGCGCTCGCTTTACGCCCAATAAATCCG
+
FFFFFFFFFFFFFFFFFFFFFFFFFFFFFFFFFFFF:FFFFFFFFFFFFFFFFFFFFFFFFFFFFFFFFFFFFFFFFFFFFFFFFFFFFFFFFFFFFFFFFFFFFFFFFFFFFFFFFFFFFFFFFFFFFFFFFFFFFFFFFFFFFFFFFFFFF:F:FFFFFFFFFFFFFFFF:FFFFFFFFF:FFFFF:FFFFFFFFFFFFFFFFFFFFFFFFFFFFFFFFFFFFFFFFF,FFFFFF,FFFFFFFFF:F,F
@A00769:42:HV3CFDRXX:1:2101:23692:15624 2:N:0:AACCGAGTTC+TCCAGAGATC
GGACTACGAGGGTTTCTAATCCTGTTTGCTCCCCACGCTTTCGAGCCTCAGCGTCAGTTACAGACCAGAGAGCCGCCTTCGCCACTGGTGTTCCTCCATATATCTACGCATTTCACCGCTACACATGGAATTCCACTCTCCTCTTCTGCACTCGAGTCTCCCAGTTTCCAATGACCCTCCCCGGTTGAGCCGGGGGCTTTCACATCGGACTTAAGAAACCGCCTGCGCTCGCTTTACGCCCAATAAATCCG
+
FFFFFFFFFFFFFFFFFFFFFFFFFFFFFFFFFFF:FFFFFFFF:FFFF:FFFFFFFFFFFFFFFFFFF,:FFFFFFFFFFFFFFFFFFFFFFFFFFFFFFFFFFFFFFFFFFFFFFFFFFFFFFFFFFFFFFFFFF,FFFFFFFFFFFFFFFFF:FFFFFFFFFF:FFFFF:FF,F:FFFF:FFFFFFFFF:FFFFFF:FFFFF,FFFF:FFFFFFFFFFFFFFFFFFF,FFFFFF:FFFFFFFF:FF,,
@A00769:42:HV3CFDRXX:1:2101:5864:15655 2:N:0:AACCGAGTTC+TCCAGAGATC
GGACTACGGGGGTATCTAATCCTGTTTGCTACCCACACTTTCGAGCCTCAACGTCAGTTACAGTCCAGAAAGCCGCCTTCGCCACTGGTGTTCTTCCATATATCTACGCATTTCACCGCTACACATGGAGTTCCACTTTCCTCTACTGCACTCAAGTCATCCAGTTTCCAAAGCAATTCCTCAGTTGAGCTGAGGGCTTTCACTTCAGACTTAAATAACCGTCTGCGCTCGCTTTACGCCCAATAAATCCG
+
FFFFFFFFFFFFFFFFFFFFFFFFFFFFFFFFFFFFFFFFFFFFFFFFFFFFFFFFFFFFFFFFFFFFF:FFFFFFFFFFFFFFFFFFFFFFFFFFFFFFFFFFFFFFFFFFFFFFFFFFFFFFFFFFFFFFFF:FFFFFFFFFFFFFFFFFFFFFFFFFFFFFFFFFFFFFFFF,FFFFFFFFFFFFFFFFFF,FFFFFFFFFFFFFFFF:F:,FFF,FFFFFFFFFFFFFFFFF:FFFFFFFF,FFFFF
@A00769:42:HV3CFDRXX:1:2101:30960:15749 2:N:0:AACCGAGTTC+TCCAGAGATC
GGACTACGGGGGTTTCTAATCCTGTTTGCTCCCCACGCTTTCGAGCCTCAGCGTCAGTTACAGTCCAGAGAGCCGCCTTCGCCACTGGTGTTCCTCCATATATCTACGCGTGTCACCGCGACAGATGGAGTTCCACTCTCCTCTGCTGCACTCAAGTCTCCCAGGTTCCGATGACCCTCCCCGGTTGAGCCGGGGGCTTTCACATCAGACTTAAGAAACCGCCGGCGCTCGCTTTACGCCCAATAAAACCG
+
FF:FFFFFFFFFFFFFFFFFFF,F::FFFFFF,F:FFFF:FFFFFFFFFFF:F:FFFFFFFFF,FF:FFFFFFF:,F:F,FF:,:,FFF,FF,,F:F,F:,:,FF,,F,,F,FF,FFF,,,F:,F:FF:,:,F,FF:FFFFFF,,FFFF:,,:F,F,,,::,FF,,FFF,,F,,F:FFF,F:FFF,FF:F::FFFFF,,,F:F,,:FFF,F,:,FF,,FF::,,F:F:F:FFFF,,::F:F,,F,,,,F,:
@A00769:42:HV3CFDRXX:1:2101:19334:15843 2:N:0:AACCGAGTTC+TCCAGAGATC
GGACTACTCGGGTTTCTAATCCTGTTCGCTCCCCACGCTTTCGAGCCTCAGCGTCAGTTACAGACCAGAGAGCCGCCTTCGCCACTGGTGTTCCTCCATATATCTACGCATTTCACCGCTACACATGGAATTCCACTCTCCTCTTCTGCACTCAAGTCTCCCAGTTTCCAATGACCCTCCCCGGTTGAGCCGGGGGCTTTCACATCAGACTTAAGAAACCGCCTGCGCTCGCTTTACGCCCAATAAATCCG
+
FFFFFFFFFFFFFFFFFFFFFFFF:FFFFFFFFFFFFFF,FFFFFFFFFFFF:FFFFF:FFFF,FFFFFFFFFFFFFFFF:FFFFFFFFFFFF:FFFF:FFFFFFF:F:FFFFF,FFFF,FFFF:FF::FFFFFFFFFF:FF:F:FFFFFF:FFFFFF,F:FF:FFFFFFFFFFFFFFFFFFFFFFFFFFFF,FFFFFFFFFFFFFF:FFF,F:,FF,FF:FF,:FFFFF:FF,FFF:FF:FF,F,F:FFF
@A00769:42:HV3CFDRXX:1:2101:4634:15906 2:N:0:AACCGAGTTC+TCCAGAGATC
GGACTACGCGGGTATCTAATCCTGTTCGCTCCCCACGCTTTCGAGCCTCAGCGTCAGTTACAGACCAGAGAGCCGCCTTCGCCACTGGTGTTCCTCCATATATCTACGCATTTCACCGCTACACATGGAATTCCACTCTCCTCTTCTGCACTCAAGTCTCCCAGTTTCCAATGACCCTCCCCGGTTGAGCCGGGGGCTTTCACATCAGACTTAAATAACCGTCTGCGCTCGCTTTACGCCCAATAAATCCG
+
FFFFFFFFFFFFFFFFFFFFFFFFFFFFFFFFFFFFFFFFFFFFFFFFFFFFFFFFFFFFFFFFFFFFFFFFFFFFFFFFFFFFFFFFFFFFFFFFFFFFFFFFFFFFF:FFFFFFFFFFFFFFFFFF::FFFFFFFFFFFFFFFFFFFFFFFFFFFFFFFFFFFFFFFFFFFFFFFFFFFFFFF,FFFFFFF:FFFF:FFFFFFFFFFFFFFF:FFFFFFFF,,FFFFFFFFF:F:FFFFFF:FFFFFFF
@A00769:42:HV3CFDRXX:1:2101:27453:16031 2:N:0:AACCGAGTTC+TCCAGAGATC
GGACTACCGGGGTATCTAATCCTGTTCGCTCCCCACGCTTTCGAGCCTCAGCGTCAGTTACAGACCAGAGAGCCGCCTTCGCCACTGGTGTTCCTCCATATATCTACGCATTTCACCGCTACACATGGAATTCCACTCTCCTCTTCTGCACTCAAGTCTCCCAGTTTCCAATGACCCTCCCCGGTTGAGCCGGGGGCTTTCACATCAGACTTAAGAAACCGCCTGCGCTCGCTTTACGCCCAATAAATCCG
+
:FFF:FFFFFFFF:FFFFFFFFFFFFFFFFFFFFFFFFFFFFFF:FFFFFFFFFFFFFFFFF::FFFFFFFFFFFFFFFFFFFFFFFFFFFFFFFFFFFFFFFFFFFFFFFFFFFFFFFFFFFF:FFFFFFFFFFF:FFFFFFFFFFFFFFFFFFFFFFFFFFFFFFFFFFFF:FFFFFFFFFFFFFFFFFFFFFFFFFFFFFFFFF,FFFFFFF:,FFF:FFFFFFFFF:FFFFFF,FFFFFFFFFFF::
@A00769:42:HV3CFDRXX:1:2101:30752:16078 2:N:0:AACCGAGTTC+TCCAGAGATC
GGACTACCAGGGTATCTAATCCTGTTTGCTACCCACACTTTCGAGCCTCAACGTCAGTTACAGTCCAGAAAGCCGCCTTCGCCACTGGTGTTCTTCCATATATCTACGCATTTCACCGCTACACATGGAGTTCCACTTTCCTCTACTGCACTCAAGTCATCCAGTTTCCAAAGCAATTCCTCAGTTGAGCTGAGGGCTTTCACTTCAGACTTAAATAACCGTCTGCGCTCGCTTTACGCCCAATAAATCCG
+
FFFFFFFFFFFF:FFFFFFFFFFFFFFFFFFFFFFFFFFFFFFFFFFFFFFFFFFFFFFFFFFFFFFFFFFFFFFFFFFFFFFFFFFFFF:FFFFFFFFFFFFFFFFFF::FFFFFFFFFFFFFFFFFFFFFFFFFFFFFFFFFFFFFFFFFFFFFFFFFFFFF:FFFFFFFFFF:FFFFFFFFFFFFFFFFFFFFFFFFFFFFFFFFFFFFF:FFFFFFF,FFFFFFFFFFFFFFF:FFFFFFFF,FFF,
@A00769:42:HV3CFDRXX:1:2101:24343:16157 2:N:0:AACCGAGTTC+TCCAGAGATC
GGACTACGGGGGTTTCTAATCCTGTTTGCTACCCACACTTTCGAGCCTCAACGTCAGTTACAGTCCAGAAAGCCGCCTTCGCCACTGGTGTTCTTCCATATATCTACGCATTTCACCGCTACACATGGAGTTCCACTTTCCTCTACTGCACTCAAGTCATCCAGTTTCCAAAGCAATTCCTCAGTTGAGCTGAGGGCTTTCACTTCAGACTTAAATAACCGTCTGCGCTCGCTTTACGCCCAATAAATCCG
+
FFFFFFFFFFFFFFFFFFFFFFFFFFFFFF:FFFFFFFFFFFF:FFFFFFFFFFFFFFFFFFFFFFFFFFFFFFFFFFFFFFFFFFFFFFFFFFFFFFFFFFFFFFFFFFFFFFFFFFFFFFFFFFFFF:FFFFFFFFFFFFFFFFFFFFFFFFFFFFFFFFFFFFFFFFFFFFFFFFFFFF:FFFFFFFFFFFFF:FFFFFFFFFFFFFFF::FFFFFF::F:F,FFFFFFF,FFFFFF,,F::FF:FFF
@A00769:42:HV3CFDRXX:1:2101:9028:16188 2:N:0:AACCGAGTTC+TCCAGAGATC
GGACTACAGGGGTATCTAATCCTGTTTGCTACCCACACTTTCGAGCCTCAACGTCAGTTACAGTCCAGAAAGCCGCCTTCGCCACTGGTGTTCTTCCATATATCTACGCATTTCACCGCTACACATGGAGTTCCACTTTCCTCTACTGCACTCAAGTCACCCAGTTTCCAAAGCAATTCCTCAGTTGAGCTGAGGGCTTTCACTTCAGACTTAAATAACCGTCTGCGCTCGCTTTACGCCCAATAAATCCG
+
FFFFFFFFFFFFFFFFFFFFFFFFF:FFFFFFFFFFFFFFFFFFFFFFFFFFFFFFFFFFFFFFFFFFFFFFFFFFFFFFFFFFF:FFFFFFF:FFFFFFFFFFFFFFF:FFFFFFFFF:FFFFFFFFFFFFFF,FF,FFFFFFF:FFFFFFFFFFFFFF,FFFFFF:F:FFF:F,,FFFFFFFFFF,:FFFFFFFFFFFFFF:F:F:,F:FF,:F:F:FF:F:FFFF:FFFF:F:FFF:FF,FF,FFF:F
@A00769:42:HV3CFDRXX:1:2101:17146:16219 2:N:0:AACCGAGTTC+TCCAGAGATC
GGACTACTCGGGTTTCTAATCCTGTTTGCTACCCACACTTTCGAGCCTCAACGTCAGTTACAGTCCAGAAAGCCGCCTTCGCCACTGGTGTTCTTCCATATATCTACGCATTTCACCGCTACACATGGAGTTCCACTTTCCTCTACTGCACTCAAGTCATCCAGTTTCCAAAGCAATTCCTCAGTTGAGCTGAGGGCTTTCACTTCAGACTTAAATAACCGTCTGCGCTCGCTTTACGCCCAATAAATCAG
+
FFFFFFFFFFFFFFFFFFFFFFFFFFFFFFFFFFFFFFFFFFFFFFFF:FFFF:FFFFFFFFFFFFFFFFF:FFFFFFFFFFF:F:,FFFFFFFFF:FFFFFFFFFF:FF,,FF:F,FFFFFF:,FF,FFFF:,FFFFFFFFF,FFFFFFFFFFFFFF::FFFFFF:FFFFF,:FFFFF:FFFFFFFFFFFF:F:FFFFFFFFFFF:F,FFFF:FFF,FF:,:F,,F::F,FFFFFF,FFFFFFF:FF:,F
@A00769:42:HV3CFDRXX:1:2101:18638:16329 2:N:0:AACCGAGTTC+TCCAGAGATC
GGACTACCAGGGTTTCTAATCCTGTTCGCTCCCCACGCTTTCGAGCCTCAGCGTCAGTTACAGTCCAGAGAGCCGCCTTCGCCACTGGTGTTCCTCCATATATCTACGCATTTCACCGCTACACATGGAATTCCACTCTCCTCTTCTGCACTCAAGTCTCCCAGTTTCCAATGACCCTCCCCGGTTGAGCCGGGGGCTTTCACATCAGACTTAAGAAACCGCAGGCGCTCGCTTTACGCCCATTAAATCCG
+
FFFFFFFFFFFFFFFFFFFFFFFFFF:FFFFFFFFFFFFFFFFF:FFFFFFFFFFFFFFFFFF,FF:FFFFFFFFFFFFFFF:FF,FFFFFFFFF:::FFFFFFF:FFFFFFFFFFFF::,:FFFFFFFFFFFFFFFFF:FF:,FFF:F,:F,F:FF:,F,FFFF,:FFFFFF,F:F,F:FFF,F,F,F:FF:FFF,FFF:,,F:F:FF,::FF:FF,FFFFF,FF,:FFFFF::F,,:FF,,,F:FF,F,
@A00769:42:HV3CFDRXX:1:2101:14868:16344 2:N:0:AACCGAGTTC+TCCAGAGATC
GGACTACGCGGGTATCTAATCCTGTTCGCTCCCCACGCTTTCGAGCCTCAGCGTCAGTTACAGACCAGAGAGCCGCCTTCGCCACTGGTGTTCCTCCATATATCTACGCATTTCACCGCTACACATGGAATTCCACTCTCCTCTTCTGCACTCAAGTCTCCCAGTTTCCAATGACCCTCCCCGGTTGAGCCGGGGGCTTTCACATCAGACTTAAGAAACCGCCTGCGCTCGCTTGACGCCCAATAAATCCG
+
FFFFFFFFFFFFFFFFFFFFFFFFFFFFFFFFFFFFFFFF,FFFFFFFFFFFFFFFF,FFFFFF:FFF:FFFFFFFFFFFFFFFFFFFFFFFFFFFFFFFFFFFFFFFF:FFFFFF:FFFFFFFFFFFFFFF,FFFFFFFFFFF,FFFF:FFFFFFFF,FFF,FFF::F,,FFF:FFFFFFFFF,FF:FF:F:FFFF,,FFF,F,FF,::FFFFFF,FFFFF:::,FFFFFFFF,,F,FFF,,:FFFF,F,
@A00769:42:HV3CFDRXX:1:2101:1994:16532 2:N:0:AACCGAGTTC+TCCAGAGATC
GGACTACTAGGGTTTCTAATCCTGTTCGCTCCCCACGCTTTCGAGCCTCAACGTCAGTTACAGTCCAGAAAGCCGCCTTCGCCACTGGTGTTCTTCCATATATCTACGCATTTCACCGCTACACATGGAGTTCCACTTTCCTCTACTGCACTCAAGTCATCCAGTTTCCAAAGCAATTCCTCAGTTGAGCTGAGGGCTTTCACTTCTGACTTAAATAACCGTCTGCGCTCGCTTTACGCCCAATAAATCCG
+
FFFFF:FFFFFFFFFFFFFFFFFFFFFFFFFFFF:FFFFFFFFFFFFFFFFFFFFFFFFFFFFFFF:FF:FFFFFFFFF:F::FFFFFFFFFFFF:FFFF:FFFFF:FFFFFFFFFFFFFFFFFFFFFFFFFFFFFFFF:,F:FF:FFFFFFFFFFFFFFFFFFFFFFFFFFF,FFFFF,FFFFFFFFF,,FFFFFFF,FF,FFF,,F:,:FFF,F:,F:FFFFFFFFFFF:,FFFFFF,FFFFFFFFF:F
@A00769:42:HV3CFDRXX:1:2101:19370:16532 2:N:0:AACCGAGTTC+TCCAGAGATC
GGACTACTCGGGTTTCTAATCCTGTTCGCTCCCCACGCTTTCGAGCCTCAGCGTCAGTTACAGACCAGAGAGCCGCCTTCGCCACTGGTGTTCCTCCATATATCTACGCATTTCACCGCTACACATGGAATTCCACTCTCCTCTTCTGCACTCAAGTCTCCCAGTTTCCAATGACCCTCCCCGGTTGAGCCGGGGGCTTTCACATCAGACTTAAGAAACCGCCTGCGCTCGCTTTACGCCCAATAAATCCG
+
FFFFFFFFFFFFFFFFFFFFFFFFFFFFFFFFFFFFFFFFFFFF:FFFFFFFFFFFF:FFFF:FFFFF:FFFFFFFFFFFFF:FFFFFFFFFFFF:FFFF:FFFFFF:FFFFFF:FFFFFFFFFFFF:FFFFF,FF:FFFFFF:FFFF,FFFFF:FF:FFFF:FFFFFFFFFFFFFFFFFFFFF:FFFFFFFFFFFFFFFF:FF,FF:FFFFFFF,,,FFFFFFFFFFFFFF::FFF:F,FFF,FFFF:,F
@A00769:42:HV3CFDRXX:1:2101:19307:16579 2:N:0:AACCGAGTTC+TCCAGAGATC
GGACTACTCGGGTTTCTAATCCTGTTCGCTCCCCACGCTTTCGAGCCTCAGCGTCAGTTACAGACCAGAGAGCCGCCTTCGCCACTGGTGTTCCTCCATATATCTACGCATTTCACCGCTACACATGGAATTCCACTCTCCTCTTCTGCACTCAAGTCTCCCAGTTTCCAATGACCCTCCCCGGTTGAGCCGGGGGCTTTCACATCAGACTTAAGAAACCGCCTGCGCTCGCTTTACGCCCAATACATCCG
+
FFFFF,FFFFFFFFFFFFFFFFFFFFFFFFFFFFFFF:F,FFFFFFFFFFFFFFFFFFFFFFFFFFFFFFFFFFFFFFFFFFFFFFFFFFFFFFFFFFFFFFFFFFFFFFFFFFFFFFFF,FFFFFFFF:FFFFFFFFFFFFF:FFFFFFFFF:FFFFFFFFFFFFFFFFFF:FFFFFFFFFFFF:FFFFFFFFFFFFFFFFFFFFFF:FFFFFFFFFFFFFFFFFFFFFFFF:FFFFFF:,,,F,:F:FF
@A00769:42:HV3CFDRXX:1:2101:10664:16611 2:N:0:AACCGAGTTC+TCCAGAGATC
GGACTACTAGGGTTTCTAATCCTGTTTGCTCCCCACGCTTACGAGCCTCAGCGTCAGTTACAGACGAGAGAGTCGCCTTCGCCACTGGTGTTCCTCCATATATCTACGCATTTCACCGCTACACATGGAATTCCACTCTCCTCTTCTGCACTCAAGTCTCCCAGTTTCCAATGACCCTCCCCGGTTGAGCCGGGGGCTTTCACATCAGACTTAAGAAACCGCCTGCGCTCGCTTTACGCCCAATAAATCCG
+
FFFFFFFFFFFFFFFFFFFF::F,FF,,:,:,FF,::,FF,,:F:::F,:,,,FFFF,,,F,FFF,F::FFF:FF:,:FF:F:,,:FFF::F:,,:F,F::,FFFFFF:FF,,,:FFFFFFF::FFFFF,FF,F:,FFFFFF,FFFFFFF:F,:,FFF:::F,F:FFFF::FF:FFF:F,FFFFFFF:FFFFFFFFF,F,FFFFFF:FF,FFF,FF,,,FFF::FFF:FFFF:::F,FFFF:,:FF,FF,F
@A00769:42:HV3CFDRXX:1:2101:1642:16642 2:N:0:AACCGAGTTC+TCCAGAGATC
GGACTACTGGGGTATCTAATCCTGTTTGCTACCCACACTTTCGAGCCTCAACGTCAGTTACAGTCCAGAAAGCCGCCTTCGCCACTGGTGTTCTTCCATATATCTACGCATTTCACCGCTACACATGGAGTTCCACTTTCCTCTACTGCACTCAAGTCATCCAGTTTCCAAAGCAATTCCTCAGTTGAGCTGAGGGCTTTCACTTCAGACTTTAATAACCGACTGCGCTCGCTTTACGCCCAATAAATCCG
+
:FFFF:FFFFFFFFFFFFFFFF:FFF:F:F:FFFFFFFF,FFFFFFFFFFFFFFFFFFFFFFFFFFFFFFF:FF:FFFFFFFF:FFF:FFFFFFFFFFFFFFFFFFFFFFF,FFFF::FFF:FFFFF:FFFF,FFF,,FFF:,FFFFFFF,FFFFFFFFF:FFFF,F:FFF,F:F,FFFFFFFFFFF,:,FFF:FFFFFF,F:FFF::FF:,,F:::F:F,,FF::FFFFF:::FF:,,FF:,FF,FF,:,
@A00769:42:HV3CFDRXX:1:2101:21558:16845 2:N:0:AACCGACTTC+TCCAGAGATC
GGACTACAGGGGAATCTAAACCTGTATACTACCCACACTATCGAGCCACAACGTCAGTTACAGACCAGAAAGCCGCCTAAGCCACTGGTGTTAATACATATATCTACGCATTTCACCGATACACATGGAGTTCCACTTTAATCTACTGCACTCAAGTAATAAAGTTTACAAAGCAATTCCGCAGTTGAGATGAGGGCTATCACTTCAGACTAAAATAAACGTCTGCGCTCGCTTTAAGCCCAATAAATCAG
+
,FF::F,,FF,,FF,,FF:FFFF,,,F,:FF:,F,,FFF:,,,F,:,,,FFF,FFF,F,F,FF,:,F,FFF,FF:F:,,,F:,F::,F:,,,,,:,FFFFF,FFFF,:,:::::F:F,,FFF:,F,F,FF,FF,,:,F,FF:FFF,,F:F::,FFF,,FF,,:,,,:,FFFF,F,,F,FF,:FF,:,F:,:,FFFF:F,FFF,F,,FF:,FF,FF::F,F:,:F,F:FF:,FF,,:,:,,::F,,,,F,,:
@A00769:42:HV3CFDRXX:1:2101:28212:16845 2:N:0:AACCGAGTTC+TCCAGAGATC
GGACTACGAGGGTTTCTAATCCTGTTTGCTCCCCACGCTTTCGAGCCTCAGCGTCAGTTACAGACCAGAGAGCCGCCTTCGCCACTGGTGTTCCTCCATATCTCTACGCATTTCACCGCTACACATGGAATTCCACTTCCCTCTTCTGCACTCAAGTCAACCAGTTTCCAATGACCCTCCACGGTTAAGCCGTGGGCTTTCACATCAGACTTAATTAACCACCTGCGCGCTCTTTACGCCCAGTGATTCCG
+
FF:F:FFF:FFFFFFFFFFFFFFFFFFFFFFFFFFFFFFFFFFFFFFFFFFFFFFFFFFFFFFFFFFFFFFFFFFFFFFFFFFFFFFFFFFFFFFFFFFFFFFFFFFFFFFFFFFFFFF:FF:F:FFFF::FFFFF,FF:FFFFFFFFFFFFFFFFFFFFFFFFFFFFFFFFFFFFFFFFFFFF:FFFFFFFFFFFFF:FFFFFFF:FFFFFFFFF,FFFF,F:FFFFFFFFFFFFFFFFFFF:FFFFFF:
@A00769:42:HV3CFDRXX:1:2101:6180:16955 2:N:0:AACCGAGTTC+TCCAGAGATC
GGACTACGAGGGTTTCTAATCCTGTTTGCTACCCACACTTTCGAGCCTCAACGTCAGTTACAGTCCAGAAAGCCGCCTTCGCCACTGGTGTTCTTCCATATATCTACGCATTTCACCGCTACACATGGAGTTCCACTTTCCTCTACTGCACTCAAGTCATCCAGTTTCCAAAGCAATTCCTCAGTTGAGCTGAGGGCTTTCACTTCAGACTTAAATAACCGTCTGCGCTCGCTTTACGCCCAATAAATCAG
+
FFFFFFFFFFFFFFFFFFFFFFFFFFFFFFFFFFFF:FFFFFFF,FFFFFFF:FFFFFFFFFFFFFFFFFFFFFFFFFFFFFFFFFFFFFFFFFFFFFFFFFFFFFFFFFFFFFFFFFFFFFFFFFFFFFFFFFFFFF,FFFFFFFFFF,FFFFFFFFFFFFFFFFFFFFFFFFFFFFFFFF:FFFFFFFFFFF,FFFFFFFFFFFFFFFFFF,,FFFF::,F::,FFFF,FFFFF:FFFFFFFFFFFFF,
@A00769:42:HV3CFDRXX:1:2101:20229:17018 2:N:0:AACCGAGTTC+TCCAGAGATC
GGACTACGGGGGTTTCTAATCCTGTTCGCTCCCCACGCTTTCGAGCCTCAGCGTCAGTTACAGACCAGAGAGCCGCCTTCGCCACTGGTGTTCCTCCATATATCTACGCATTTCACCGCTACACCTGGAATTCCACTCTCCTCTTCTGCACTCAAGTCAGCCATTTTCCAAAGCAATTCCTCAGGTGTGCTGAGGGCTTTCACTTCAGACTTAAATAACCGACTGCGCTCGCTTGGCGCCAAATAAATCCG
+
FFFFFFFFFFFFFFFFFFFFFFFFFFFFF,FFFFFFFFFF,FFFFFFFFFFFFFFFF:FFFFFFFFFFFFFFFFFF:FFFFFFFFFFFFF,F::FFFF,FF:F:FFF:::FFFFFF:F:,FF,:,FFF,::F:,,:,FFF:FFF:FF,F:FF:FFF:F,,::,,FF:,FFFFFFFFFF,FFFF,,FF:::FFFFF:,F,F:F:FF:F,,,,F:FFFFF,FF,:FF:FFFF,F,:,,F,FF,,F,FF:FF::
@A00769:42:HV3CFDRXX:1:2101:25726:17018 2:N:0:AACCGAGTTC+TCCAGAGATC
GGACTACTGGGGTTTCTAATCCTGTTTGCTACCACACTTTCGAGCCTCAACGTCAGTTACAGTCCAGAAAGCCGCCTTCGCCACTGGTGTTCTTCCAAATATCTACGCATTTCACCGCTACACATGGAGTTCCACATTCCTCTACTGCACTCAAGTCATCCAGTTTCCAAAGCAATTCCTCAGTTGAGCTGAGGGCTTTCACTTCAGACTTAAATAACCGTCTGCGCTCGCTTTACGCCCAATAAATCCGG
+
F:FF,F,FF:FF:FF:FFF:F:FF,FF:F,F,FFF:FF,FFFFFFFFFFFFFFFFFFFFFFF,FFFFFFFFFFF:FFFFFFFFFFF:,F:FFF:FFF,F:FF:F,,FF:F,,:FFFFFFFFFFFFF,,FFFFFFF,FF,,F,F:,,FFFFFFF,FFFF:FFFFFF:F,FFF,FFFFFFF:FFFFF:FF:FFFF:FFFFFFFFFF:FFFFF,FFFFFF,FF,F:,F:FFF:F::F:FFFFFF:F:,FFF,F,
@A00769:42:HV3CFDRXX:1:2101:17978:17033 2:N:0:AACCGAGTTC+TCCAGAGATC
GGACTACCGGGGTATCTAATCCTGTTTGCTACCCACACTTTCGAGCCTCAACGTCAGTTACAGTCCAGAAAGCCGCCTTCGCCACTGGTGTTCTTCCATATATCTACGCATTTCACCGCTACACATGGAGTTCCACTTTCCTCTACTGCACTCAAGTCATCCAGTTTCCAAAGCAATTCCTCAGTTGAGCTGAGGGCTTTCACTTCAGACTTAAATAACCGTCTGCGCTCGCTTTACGCCCAATAAATCCG
+
FFFFFFFFFFFFFFFFFFF:FFFFFFFFFFFFFFFFFFFFFFFFFFFFFFFFFFFFFFFFFFFFFFF:FFF:FFFFFFFFFFFFFFFFFFFFFFFFFFFFFFFFFFFFFFFFFFFFFFFFFF:FFFFFFFFFFFFFFFFFFFFFFFFFFFFFFFFFFFFFFFFFFFFFFFFFFFFFFFFFFFFF,FFFFFFFF:::FFFFFFFFFFFFFFFFF:FFFFFF,FFF,FFFFFFFFF:FFFFF,FFFFFFFFFF
@A00769:42:HV3CFDRXX:1:2101:17589:17174 2:N:0:AACCGAGTTC+TCCAGAGATC
GGACTACCGGGGTTTCTAATCCTGTTTGCTACCCACACTATCGAGCCTCAACGTCAGTTACAGTCCAGAAAGCCGCCTTCGCCACTGGTGTTCTTCCATATATCTACGCATTTCACCGCTACACATGGAGTTCCACTTTCCTCTACTGCACTCAAGTCATCCAGTTTCCAAAGCAATTCCTCAGTTGAGCTGAGGGCTTTCACTTCAGACTTAAATAACCGTCTGCGCTCGCTTTACGCCCAATAAATCCG
+
FFFFFFFFFFFFFFFFFFFFFFFFFFFFFFFFFFFFFFFFFFFFFFFFFFFFFFFFFFF,FFFFFFFFFFFFFFFFFFFFFFFFFFFFFFFFFFFFFFFFFFFFFFF:FFFFFFFFFFFFFFFFFFFFFFFFFFFFFFFFFFFFFFFFFFFFFFFFFFFFFFFFFFFFFFF:FFF:FFFFFFFFF:FFFFFFFFFFFFFFFFFFFFFFFFFFFFFFFF:F:,FFFFFFFFFFFFFFFFFFFFF:FFFFFF:
@A00769:42:HV3CFDRXX:1:2101:26124:17237 2:N:0:AACCGAGTTC+TCCAGAGATC
GGACTACAGGGGTTTCTAATCCTGTTTGCTACCCACACTTTCGAGCCTCAACGTCAGTTACAGTCCAGAAAGCCGCCTTCGCCACTGGTGTTCTTCCATATATCTACGCATTTCACCGCTACACATGGAGTTCCACTTTCCTCTACTGCACTCAAGTCATCCAGTTTCCAAAGCAATTCCTCAGTTGAGCTGAGGGCTTTCACTTCAGACTTAAATAACCGTCTGCGCTCGCTTTACGCCCAATAAATCCG
+
FFFFFFFFFFFFFFFFFFFFFFFFFFFFFFFFFFFFFFFFFFFFFFFFFFFFFFFFFFF:FFFFFFFFFFFFFFFFFFFFFFFFFFFF:FFFFFFFFFFFFFFFFFFFFFFFFFFFFFFFFFFFFFFFFFFFFFFFFFFFFFFFFFFFFFFFFFFFFFFFF:F:FFFFFFFFFFFFFFFFFFFFFFFFFFFFFFFFFFFFFFFFFFFFFFFFF:FFFFF:F:FFFFFFFFFFFFFFF:FFFFFFFFFFFF,
@A00769:42:HV3CFDRXX:1:2101:31792:17284 2:N:0:AACCGAGTTC+TCCAGAGATC
GGACTACTGGGGTATCTAATCCTGTTTGCTACCCACACTTTCGAGCCTCAACGTCAGTTACAGTCCAGAAAGCCGCCTTCGCCACTGGTGTTCTTCCAAATATCTACGCATTTCACCGCTACACATGGAGTTCCACTATCCTCTCCTGCACTCAAGTCAGCCAGTTTCCAAAGCACTTCCTCAGTTGAGCTGAGGGCTTTCACTGCAGACTTAAATAACCGTCTGCGCTCGCTTTACGCCCAATAAATCCG
+
FFFFFFFFFFFFFFFFFF,FFFFFFFFFF,,FFFFF,FF:FFF,FFFFFFFFFFF:F::FF,,:FFFFFF:FFFFFFFFFFFFFFF:FFF:FFF:FFF,FFFFFFFFFFFF:FFFFFFFF::FFFFF:F:,FF:FFF,FFFFFFFF:FFFF:,F:F:FF,,FFFF,,FFF,F:FF,FFFF,FFF,FF:FFF::F:F,,:,FFFF,FFFFFFF,,:FFFFF,F::,F,F:FFFFFF,F,FFF:FFFFF:FF,
@A00769:42:HV3CFDRXX:1:2101:30517:17331 2:N:0:AACCGAGTTC+TCCAGAGATC
GGACTACTCGGGTTTCTAATCCTGTTCGCTCCCCGCGCTTTCGAGCCTCAGCGTCAGTTACAGACCAGAGAGCCGCCCTCGCCACTGGTGTTCCTCCATATATCTACGCATTTCACCGCTACACATGGAATTCCACTCTCCTCTTCTGCACTCAAGTCTCCCAGTTTCCAATGACCCTCCCCGGTTGAGCCGGGGGCTTTCACATCAGACTTAAGAAACCGCCTGCGCTCGCTTTACGCCCAATAAATCCG
+
FFFFFFFFFFFFFFFFFFFFFFFFFFFFFFFFFFFFFFFFFFFFFFFFFFFFFFFFFFFFFFFFFFFFFFFFFFFFFFFFFFFFFFFFFFFFFFFFFFFFFFFFFFFFFFFFFFFFFFFFFFFFFFFFFFFFFFFFFFFFFFFFFFFFFFFFFFFFFFFFFFFFFFFFFFFFFFFFFFFFFFFFFFFFFFFFFFFFFFFFFFFFFFFFFFFFFFFFFFFFFFFFFFFFFFFFFFFFFFFFFFF:FFF:FFF
@A00769:42:HV3CFDRXX:1:2101:11677:17362 2:N:0:AACCGAGTTC+TCCAGAGATC
GGACTACCGGGGTATCTAATCCTGTTTGCTCCCCACGCTTTCGAGCCTCAGCGTCAGTTACAGACCAGAGAGCCGCCCTCGCCACTGGTGTTCCTCCATATATCTACGCATTTCACCGCTACACATGGAATTCCACTCTCCTCTTCTGCACTCAAGTCTCCCAGTTTCCAATGACCCTCCCCGGTTGAGCCGGGGGCTTTCACATCAGACTTAAGAAACCGCCTGCGCTCGCTTTACGCCCAATAAATCCG
+
FFFFFFFFFFFFFFFFFFFFFFFFFFFFFFFFFFFFFFFFFFFFFFFFFFF:FFFFF:FFFFFFFFFFFFFFFFFFF::FFFFFFFFFFFFF:FFFFFFF:,FFFFFFFFFFFF:FFFFFFFFF:FFFFF:FFF::FFFFFFFFF:FFF:FFFFFFFFFFFFFFFFFFFFFFFFF:FFFFF:FFFFFFFFFFFFFFFFFFFFFFFFFFF:FFF:FF:FFFFFFFF,:FFFFF,FF:FFFFF:F:FFF:FFF
@A00769:42:HV3CFDRXX:1:2101:19479:17409 2:N:0:AACCGAGTTC+TCCAGAGATC
GGACTACTGGGGTATCTAATCCTGTTTGCTACCCACACTTTCGAGCCTCAACGTCAGTTACAGTCCAGAAAGCCGCCTTCGCCACTGGTGTTCTTCCATATATCTACGCATTTCACCGCTACACATGGAGTTCCACTTTCCTCTACTGCACTCAAGTCATCCAGTTTCCAAAGCAATTCCTCAGTTGAGCTGAGGGCTTTCACTTCAGACTTAAATAACCGTCTGCGCTCGCTTTACGCCCAATAAATCCG
+
FFFFFFFFFFFFFFFFFFFFFFFFFFFFFFFFFFFFFFFFFFFFFFFFFFFFFFFFFFFFFFFFFFFFFFFFFFFFFFFFF::FFFFFFFFF:FFF:FFFFFFFFF:FFFFFFF::FFFFFFFFFFF:FFFFFFFF:FFF:FFFFFFFFFFFFFF:FF::FFFFFFFFFFFFFFFF,FFFFFFFFFF:FFFFFFFFFF::FF:FFF:FF,FFFFFF:FFF:,:FF::FFF,:FF::FFFFFFFF,FFFF::
@A00769:42:HV3CFDRXX:1:2101:21667:17440 2:N:0:AACCGAGTTC+TCCAGAGATC
GGACTACGAGGGTATCTAATCCTGTTTGCTACCCACACTTTCGAGCCTCAACGTCAGTTACAGTCCAGAAAGCCGCCTTCGCCACTGGTGTTCTTCCATATATCTACGCATTTCACCGCTACACATGGAGTTCCACTTTCCTCTACTGCGCTCAAGTCATCCAGTTTCCAAAGCAATTCCTCAGTTGAGCTGAGGGCTTTCACTTCAGACTTAAATAACCGTCTGCGCTCGCTTTACGCCCAATAAATCCG
+
FFFF:FFFFFFFFFFFFFFFFFFFFFFFFFFF,FFFFFFFFFFFFFFFFFFFFF:FFFFFFFFF:FFFFFFFFFFFFFFFFFFFFFFFFFFFFFFFFF:FFFFF:FFFFF:FF:FFFF:FF:F:FFFFFFFFFFFFFFFF:FFFFFFFFFFFFFFFFFFFF:FFFFFFFFFFF:FFFFF:FFFFFFFF:,FFFF::FFFFFFFFFFF,FFFFFFFFFFFF,FFFF:F,FF,FFFF:F:FF:FF:F:FF:F,
@A00769:42:HV3CFDRXX:1:2101:20645:17801 2:N:0:AACCGAGTTC+TCCAGAGATC
GGACTACGAGGGTATCTAATCCTGTTTGCTACCCACACTTTCGAGCCTCAACGTCAGTTACAGTCCAGAAAGCCGCCTTCGCCACTGGTGTTCTTCCGTATATCTACGCCTTTCACCGCTACACATGGAGTTCCACGTACCTCTACTGCACTCAAGTCATCCAGTTTCCAAAGCAAGTACTCAGTTGAGCTGGGGGCTTGCACTTCAGTCTTAAATAACCGTCTGCGCTCGCTTTACGCCCCGTATGTCGG
+
FFF,:FF,FFFFFF:FFFF,FF:FF:FFFFF:FFFFFFF:FFFFF,FFFFFFFFFFFFFF,:,FFFF,FF:FFFFFF:FFFFF,F,FFFF,FF,,FF:F::FF::F:FF,F:F::F,FFF:F:FFF:::::,FF:F,,,FF:F::::FFF:,,FF:FFF,F:,FFF,F,,,FFFF,,,,:FF:F,FFFFFFF,:,:F,,:F,FFFFF,,F:,:FFF,F,FF,F,F,:::::FF,,::::F:F,F:,,:F,,
@A00769:42:HV3CFDRXX:1:2101:2148:18051 2:N:0:AACCGAGTTC+TCCAGAGATC
GGACTACTAGGGTATCTAATCCTGTTTGCTACCCACACTTTCGAGCCTCAACGTCAGTTACAGTCCAGAAAGCCGCCTTCGCCACTGGTGTTCTTCCATATATCTACGCATTTCACCGCTACACATGGAGTTCCACTTTCCTCTACTGCACTCAAGTCATCCAGTTTCCAAAGCAATTCCTCAGTTGAGCTGAGGGCTTTCACTTCAGACTTAAATAACCGTCTGCGCTCGCTTTACGCCCAATAAATCCG
+
FFFFFFFFFFFFFFFFFFFFFFFFFFFFFFFFFFFFFFFFFFFFFFFFFFFFFFFFFFFFFFFFFFFF:FFFFFFFFFFFFFFFFFFFFFFFFFFFFFFFFFFFFFFFFFFFFFFFFFFFFFFFFFFFFFFFFFFFFFFF:FFFFFFFFFFFFFFFFFFFFFFFFFFFFFFFFFFFFFFFFF,FFFFFFFFFFFFFFFFFFFFFFFFFFFFFFF:FFFFF,FF:FFFFFFFFF:FFFFFFFFFFFFFFF:F
@A00769:42:HV3CFDRXX:1:2101:21739:18067 2:N:0:AACCGAGTTC+TCCAGAGATC
GGACTACAGGGGTTTCTAATCCTGTTTGCTACCCACACTTTCGAGCCTCAACGTCAGTTACAGTCCAGAAAGCCGCCTTCGCCACTGGGGTTCTTCCATATATCTACGCGTTTCGCCGCTACACATGGAGTTGCACTTGCCTCTACTGGACTCAGGTCATCCAGTGTGCCAAGCGATTCCTGAGTTGGGCTGAGGGCGTGGGCTTCCGGGGTACTGTGCCGGCGCGGCGGGCGGAGGGCCCCAGTAGGCCG
+
F,FFFF,F:F::F,F:,FF,:F:FFFFFF,FFFFFFFF::F::FFFF,::FFF:F::,F::F::FF,F:F:F:F:F::,,::F,F,:FFF,,,F,,F,:,,::,,:,FF,,,:F,F,F,F:,,:,,,,,FF,,,F:F:,:,,,,,,:F,,,:,:,:,F,:F:,F::,,,,,,F,,,,F,,:,:FF,,,F,FFFFFF,F:F,,,,:,,:,,,,,,,,,,,F,,:,F,:,,,F,,,,,,:,,:,F:,F,,,,F
@A00769:42:HV3CFDRXX:1:2101:23701:18145 2:N:0:AACCGAGTTC+TCCAGAGATC
GGACTACTAGGGTATCTAATCCTGTTCGCTCCCCACGCTTTCGAGCCTCAGCGTCAGTTACAGACCAGAGAGCCGCCTTCGCCACTGGTGTTCCTCCATATATCTACGCATTTCACCGCTACACATGGAATTCCACTCTCCTCTTCTGCACTCAAGTCTCCCAGTTTCCAATGACCCTCCCCGGTTGAGCCAGGGGCTTTCACATCAGACTTAAGAAACCGCCTGCGCTCGCTTTACGCCCAATAAATCCG
+
FFFFFFFFFFFFFFFFFFFFFFFFFFFFFFFFFFFFFFFFFFFFFFFFFFFFFFFFF:FFFFFFFFFFFFFFFFFFFFFFFFFFFFFFFFFFFFFFFFFFFFFFFFFFFFFFFFFFFFFFFFFFFFF:FFFFFFFFFFFFFFFFFFFFFFFFFFFF:FFFFFFFFFFFFFFFFFFFFFFFFFFFFFFFFFFFFF:FFFFFF,FFFFFFFFFFFFFFFFFFFFFF:FFFFF:FFFFFFFFFFFFFFFFFF,:
@A00769:42:HV3CFDRXX:1:2101:21197:18223 2:N:0:AACCGAGTTC+TCCAGAGATC
GGACTACGAGGGTATCTAATCCTGTTTGCTACCCACACTTTCGAGCCTCAACGTCAGTTACAGTCCAGAAAGCCGCCTTCGCCACTGGTGTTCTTCCGTATATCTACGCATTTCACCGCTACACATGGAGTTCCACTTTCCTCTACTGCACTCAAGTCATCCAGTTTCCAAAGCAATTCCTCAGTTGAGCTGAGTGCTTTCACTTCAGACTTAAATAACCGTCTGCGCTCGCTTTACGCCCAATAAATCAG
+
FFF:,F:FF:FFFFFF:FF:FFFFF:FFF,FF:F:FF:::,FFFFFFFFFFF:FFF:,FFFFFFF,FFFFFFFFFFFFFF:F:FFFFFF::FFFFFFF:FFFFF:FFFFF:FF:F:F,:FFFFFFFF:FF:FFFFF:FF,FFF,FFFFFF:FF:F:F,FFF,F,,FFF,FFFFFFF:FF,:,FF,FFFF,FFFF,F:,:FFFFFF:FFFF,FFFF,FF:FF,FFF,FFFF,FF::F:,,F,FF:FFF:F:,
@A00769:42:HV3CFDRXX:1:2101:3305:18270 2:N:0:AACCGAGTTC+TCCAGAGATC
GGACTACTCGGGTATCTAATCCTGTTCGCTCCCCACGCTTTCGAGCCTCAGCGTCAGTTACAGACCAGAGAGCCGCCTTCGCCACTGGTGTTCCTCCATATATCTACGCATTTCACCGCTACACATGGAATTCCACTCTCCTCTTCTGCACTCAAGTCTCCCAGTTTCCAATGACCCTCCCCGGTTGAGCCGGGGGCTTTCACATCAGACTTAAGAAACCGCCTGCGCTCGCTTTACGCCCAAGAAATCCG
+
FFFFFFFFFFFFFFFFFFFFFFFFFFFFFFFFFFFFFFFFFFFFFFFFFFFFFFFFF:FFFFFFFFFFFFFFFFFFFFFFFFFFFFFFFFFFFFFFFFFFFFFFFFFFFFFFFFFFFFFFFFFFF:FFFFFFFFF::FFFF::FFFFFFFFFFFFF,FFFFFFF:FFFFFF,FFFFFFFFFFFFFFFFFFFFFFFFF:FFFFFFFFFFFFFF:FFF,FFFFFFFFFFFFFFFF:FFFFFFFFF,FFFFFF:
@A00769:42:HV3CFDRXX:1:2101:9444:18380 2:N:0:AACCGAGTTC+TCCAGAGATC
GGACTACAGGGGTTTCTAATCCTGTTTGCTACCCACACTTTCGAGCCTCAACGTCAGTTACAGTCCAGAAAGCCGCCTTCGCCACTGGTGTTCTTCCATATATCTACGCATTTCACCGCTACACATGGAGTTCCACTTTCCTCTACTGCACTCAAGTCATCCAGTTTCCAAAGCAATTCCTCAGTTGAGCTGAGGGCTTTCACTTCAGACTTAAATAACCGACTGCGCTCGCTTTACGCCCAATAAATCCG
+
FFFFFFFFFFFFFFFFFFFFFFFFFFFFFFFFFFFFFFFFFFFFFFFFFFFFFFFFFFFFFFFFFFFFF:FFFFFFFFFFFFFFFFFFFFFFFFFFFFFFFFFFFFFFFFFFFFFFFFFFFFFFFFFFF,FFF,FFFFFFFFFFFFFFFFFFFFF:F,FFFFFFFFFFFFFFFFFFFFF:FF::FFFFFFFFFFFFFFFFFFFFFFF:FFFFFFFFFFFF,,FF:F:FFFFFFFFFFFFFFFFFFF,FF,F
@A00769:42:HV3CFDRXX:1:2101:31566:18490 2:N:0:AACCGAGTTC+TCCAGAGATC
GGACTACGGGGGTATCTAATCCTGTTTGCTACCCACACTTTCGAGCCTCAACGTCAGTTACAGTCCAGAAAGCCGCCTTCGCCACTGGTGTTCTTCCATATATCTACGCATTTCACCGCTACACATGGAGTTCCACTTTCCTCTACTGCACTCAAGTCATCCAGTTTCCAAAGCAATTCCTCAGTTGAGCTGAGGGCTTTCACTTCAGACTTAAATAACCGTCTGCGCTCGCTTTACGCCCAATAAATCCG
+
FFFFFFFFFFFFFFFFFFFFFFFFFFFFFFFFFFFFFFFFFFFFFFFFFFFFFFFFFFFFFFFFFFFFFFFFFFFFF:FFFFFFFFFFFFFFFFFFFFFFFFFFFFFFFFFFFFFFFFFFFFFFFFFFFFFFFFFFFFFFFFFF,FFFF:FFFFFFFFFFFFF:FFFFFF:FFFF:FFFFFFFFFFFF:FFFFFFFFFFFFFFFFFFFFFFF::FFF:FF:,FF,FFFFFFFFFF:FFFFF:F,FF,FFFF
@A00769:42:HV3CFDRXX:1:2101:3558:18521 2:N:0:AACCGAGTTC+TCCAGAGATC
GGACTACGAGGGTATCTAATACTGTTTGCTACCCACACTTTCGAGCCTCAACGTCAGTTACAGTCCAGAAAGCCGCCTTCGCCACTGGTGTTCTTCCATATATCTACGCATTTCACCGCTACACATGGAGTTCCACTTTCCTCTACTGCACTCAAGTCATCCAGTTTCCAAAGCAATTCCTCAGTTGAGCTGAGGGCTTTCACTTCAGACTTAAATAACCGTCTGCGCTCGCTTTACGCCCAATAAATCCG
+
FFFFFFFFFFFFFFFFFFFFFFFFFFFFFFFFFFFFFFFFFFFFFFFFFFFFFFFFFFF:FFFFFFFF:FFFFFFFFFFFFFFFFFFFFFFFFFFFFFF:FFFFFFFFFFFFFFFFFFFFFFFFFFFFFFFFFFFFFFFFFFFFF:FFFFFFFFFFFFFFFFFFFFFFFFFFFFFFFFFFFFFFFFFFFFFFFFFFFFFFFFFFFFFFFFFFFFFFFFFF:F:FFFFFFFFFFFFFFFFFFFFFFFFF:F:
@A00769:42:HV3CFDRXX:1:2101:22815:18521 2:N:0:AACCGAGTTC+TCCAGAGATC
GGACTACGGGGGTTTCTAATCCTGTTTGCTACCCACACTTTCGAGCCTCAACGTCAGTTACAGTCCAGAAAGCCGCCTTCGCCACTGGTGTTCTTCCATATATCTACGCATTTCACCGCTACACATGGAGTTCCACTTTCCTCTACTGCACTCAAGTCATCCAGTTTCCAAAGCAATTCCTCAGTTGAGCTGAGGGCTTTCACTTCAGACTTAAATAACCGACTGCGCTCGCTTTACGCCCAATAAATCCG
+
FFFFFFFFFFFFFFFFFFFFFFFFFFFFFFFFFFFFFFFFFFFFFFFFFFFFFFFFFFFFFFFFFFFFFFFFFFFFFFFFFFFFFFFFFFFFFFFFFFFFFFFFFFFFFFFFFFFFF:FFFFFFFFFFF:FFFFFFFFFFFFFF:FFF:FFFFFFFFFFFFFFFFFF:FFFFFFFFFFFFFFFFFFFFF:FFFFFFFFFFFFFFFFF:FFFFFF:FFFFFF,FF:FFFFF:FFFFFF,FFFFF:FFFFFF,
@A00769:42:HV3CFDRXX:1:2101:1913:18584 2:N:0:AACCGAGTTC+TCCTGAGATC
GGACTACGAGGGTATCTAATCCTGTTTGCTACCCACACTTTCGAGCCTCAACGTCAGTTACAGACCAGAAAGCCGCCTTCGCCACTGGTGTTCTTCCATATATCTACGCATTTCACAGCTACACATGGAGTTCCACTTTCCTCTACTGCACTCAAGTCATCCAGTTTACAAAGCAATTCATCAGTTGAGCTGAGGGCTTTCACTTCAGACTTAGATAACCGTCTGCGCTCGCTTTACGCCCAATAAATCCG
+
FFFFFFFFF:FFF,FFFFFFFF:FFFFFFFFFFF:,FF,FFFFFFFFFFFF:FFFFFFFFFFF,FF:FFFFF,FFFFFFFFFFFFFFFF,FFFFFF::FFFFFFFF:FFFFFFFFF,FFFFFFFFFFFF:FF:FFFF,FFFFFFFF:FFFFFF:F:,F,:FFFFF:,,FFF,FFF,FFF,FFFFFF,FFFFFF:FFFFFFFFF:,:FFFFFFF::FFFFF:,FF,FFFFF:FFFFFF:F:FFFF:F:FF:F
@A00769:42:HV3CFDRXX:1:2101:32389:18693 2:N:0:AACCGAGTTC+TCCAGAGATC
GGACTACTGGGGTATCTAATCCTGTTTGCTACCCACACTTTCGAGCCTCAACGTCAGTTACAGTCCAGAAAGCCGCCTTCGCCACTGGTGTTCTTCCATATATCTACGCATTTCACCGCTACACATGGAGTTCCACTTTCCTCTACTGCACTCAAGTCATCCAGTTTCCAAAGCAATTCCTCAGTTGAGCTGAGGGCTTTCACTTCAGACTTAAATAACCGTCTGCGCTCGCTTTACGCCCAATAAATCCG
+
FFFFFFFFFFFFFFFFFF:FFFFFFFFFFFFFFFFFFFFFFFFFFFFFFFFFFFFFFFFFFFFFFFFFFFFFFFFFFFFFFFFFFFFFFFF:FFFFF:FFFFFFFFFFFFFFFFFFFFFFFFFFFFFFFFFFFFFFFFFFFFFFFFFFFFFFFFFFFFFFFFFFFFFFFFFFFFF:FFFFFFFFFFFFFFFFFFFFFFFFFFFFFFFFFFFFFFFFFFFF:,FF:FFFFFFFFFFFF,FFF:FFFFFFFF,
@A00769:42:HV3CFDRXX:1:2101:19614:18709 2:N:0:AACCGAGTTC+TCCAGAGATC
GGACTACGAGGGTATCTAATCCTGTTCGCTCCCCACGCTTTCGAGCCTCAGCGTCAGTTACAGACCAGAGAGCCGCCTTCGCCACTGGTGTTCCTCCATATATCTACGCATTTCACCGCTACACAGGGAATTCCACTCTCCTCTTCTGCACTCAAGTCTCCCAGTCTCCAATGACCCTCCCCGGTTGAGCCGGGGGCTTTCACATCAGACTTAAGAAACCGCCTGCGCTCGCTTTACGCCCAATAAATCCG
+
FFFFFFFFFFFFFFFFFFFFFFFFFFFFFFFFFFFFFFFFFFFFFFFFFFFFFFFF:FFFFFFF:FFFFFFFFFFFFFFFFFFFFFFFFFF,FFFFFFF:F::FFFFFFFFFFF,FFF:FFF:F:,FFFFFFFFFF:FFFFFFFFFFFFFF:FF,F:F:FFFFFFF:FF,F:FFFFF:FFFFFFFFFFFFFFFFFFFFFFFFF:FF,FFFFFFFFFFF,FFFFF:FFFF,FFF,FF:FFFFF,,F:,FFFF
@A00769:42:HV3CFDRXX:1:2101:31304:18756 2:N:0:AACCGAGTTC+TCCAGAGATC
GGACCTACAAGGGTTTCTAATCCTGTTTGCTACCCACACTCTCGAGCCTCAACGTCAGTTACAGTCCAGAAAGCCGCCTTCGCCACTGGTGTTCTTCCATATATCTACGCATTTCACCGCTACACATGGAGTTCCACTTTCCTCTACTGCACTCAAGTCATCCAGTTTCCAAAGCAATTCCTCAGTTGAGCTGAGGGCTTTCACTTCAGACTTAAATAACCGTCTGCGCTCGCTTTACGCCCAATAAATC
+
FFFFFFFF:FFFFFFFFFF:FFFFFFFFFFFFFFF:FFFFFFFFFFFFFFFFFFFFFFFFFFFFFFFFFFFFFFFFFF:FFFFFFFFFFFFFFF:FFFFFFF:FFFFFFFFFFFFFFFFFFFFFFF:FFFFFFFFFFFFFFFFFF,FFFFFFFFF,FFFFFFFFFFFFFFFFFFF:F,FFFFFFFFFFFFFFFFFF:F:FFFFFF,FFFFFFFF:FF:FFFF,:::FFFFFFF:FFFFFFFFFFFF,,:F
@A00769:42:HV3CFDRXX:1:2101:9489:18803 2:N:0:AACCGAGTTC+TCCAGAGATC
GGACTACAGGGGTATCTAATCCTGTTTGCTACCCACACTTTCGAGCCTCAGCGTCAGTTACAGACCAGAGAGCCGCCTTCGCCACTGGTGTTCCTCCATATATCTACGCATTTCACCGCTACACATGGAATTCCACTCTCCTCTTCTGCACTCAAGTCTCCCAGTTTCCAATGACCCTCCCCGGTTGAGCCGGGGGCTTTCACATCAGACTTAAGAAACCGCCTGCGCTCGCTTTACGCCCAATAAATCCG
+
FFFFFFFFFFFFFFFFFFFFFFFFFFFFFFFFFFFFFFFFFFFFFFFFFFFFFFFFFFFFFFFFFFFF,FFFFFFFFFFFFFFFFFFFFFFFFFFFFFFFFFFFFFFFFFFFFFFFFFFFFFFFFFFFFFFFFFFFFFFFFFFFFFFFFFFFFFFFFFFFFFFFFFFFFFFFF:FFFFFFFFFFFFF:FFFFFFFFFFFFFFFFFFFFFFFF:FFFFFFFFFFFFFFFFF:FFFFFF:FFFFFFFFFFF::
@A00769:42:HV3CFDRXX:1:2101:22742:18897 2:N:0:AACCGAGTTC+TCCAGAGATC
GGACTACGGGGGTATCTAATCCTGTTTGCTACCCACACTTTCGAGCCTCAACGTCAGTTACAGTCCAGAAAGCCGCCTTCGCCACTGGTGTTCTTCCATATATCTACGCATTTCACCGCTACACATGGAGTTCCACTTTCCTCTACTGCACTCAAGTCATCCAGTTTCCAAAGCAATTCCTCAGTTGAGCTGAGGGCTTTCACTTCAGACTTAAATAACCGTCTGCGCTCGCTTTACGCCCAATAAATCCG
+
FFFFFFFFFFFFFFFFFFFFFFFFFFFFFFFFFFFFFFFFFFFFFFFFFFFFFFFFFFFFFFFFFFFFFFFFFFFFFFFFFFFFFFFFFFFFFFFFFFFFFFFFFFFFFFFFFFFFFFFFFFFFFFFFFFFFFFFFFFFFFFFFFFFFFFFFFFFFFFFFFFF,FFFFFFFFF:FFFFFFFFFFFFFFFFF::FFFFFFFFFFF:FFFFFFFFFFFFFFF:,FFF:FFFF:FFFFFFFFFFFFFFFFFFFF
@A00769:42:HV3CFDRXX:1:2101:7166:19069 2:N:0:AACCGAGTTC+TCCAGAGATC
GGACTACTGGGGTATCTAATCCTGTTCGCTCCCCACGCTTTCGAGCCTCAGCGTCAGTTACAGACCAGAGAGCCGCCTTCGCCACTGGTGTTCCTCCATATATCTACGCATTTCACCGCTACACATGGAATTCCACTCTCCTCTTCTGCACTCAAGTCTCCCAGTTTCCAATGACCCTCCCCGGTTGAGCCGGGGGCTTTCACATCAGACTTAAGAAACCGCCTGCGCTCGCTTTACGCCCAATAAATCCG
+
FFFFFFFFFFFFFFFFFFFFFFFFFFFFFFFFFFFFFFFFFFFFFFFFFFFFFFFFFFFFFFFFFFFFFFFFFFFFFFFFFFFFFFFFFFFFFFFFFFFFFFFFFFFFFFFFFFFFFFFFFFFFFFFFFFFFFFFFFFFFFFFFFFFFFFFFFFFFFFFFFF:FFFFFFFFFF:FFFFFFFFFFFFFFFFFFFFFFFF:FFFF:FFFFFFFFFFFFFFFFF:FFFFFFFF:FFFFFF:FFFFFFF,FFFFF
@A00769:42:HV3CFDRXX:1:2101:24243:19210 2:N:0:AACCGAGTTC+TCCAGAGATC
GGACTACTAGGGTATCTAATCCTGTTTGCTACCCACACTTTCGAGCCTCAACGTCAGTTACAGTCCAGAAAGCCGCCTTCGCCACTGGTGTTCTTCCATATATCTACGCATTTCACCGCTACACATGGAGTTCCACTTTCCTCTACTGCACTCAAGTCATCCAGTTTCCAAAGCAATTCCTCAGTTGAGCTGAGGGCTTTCACTTCAGACTTAAATAACCGTCTGCGCTCGCTTTACGCCCAATAAATCCG
+
FFFFFFFFFFFFF:FFFFFFFFFFFFFFFFFFFFFFFFFFFFFFFFFFFFFFFFFFFFFFFFFFFFFFFFFFFFFFFFFFFFFFFFFFFFFFFFFFFFFFFFFFFFFFFFFFFFFFFFFFFFFFFFFFFFFFFFFFFFFFF:FFFFFFFFFFFFFFFFFFFFFFFFFFFFFFFFF:FFFFFFFFFFFF:FFFFF:FFFFFFFFF,FFFFFFFFFFFFFFF,,FFFFFFFF,FFFFFF:FFFFF,FFFFF::
@A00769:42:HV3CFDRXX:1:2101:12961:19335 2:N:0:AACCGAGTTC+TCCAGAGATC
GGACTACAAGGGTTTCTAATCCTGGTTGCTACCCACACTTTCGAGCCTCAACGTCTGTTACAGTCCAGAAAGCCGCCTTCGCCACGGGTGTTCTTCCATATAGCTGCGCGTTTCACCGCTACACATGGAGTGCCACTGTCCGCGACTGGACTCATGGCATCCGGGTGCAGATGCTATGGCTCTGGGGGGGTGTGGGCGGGCGCGTCAGGGTGGCGTAGCCGGCGGGGCTGGCGGGGGGCCGGGGTGAGGCG
+
FFFFF,FFFF:,F:FFFFFFFFFF,:FF::FFFFFF,:,:F:::FF,F:FF::,,,FF,:,FF,F,,FFF,F:FF,,,F,F,,,,,FF:F,,:,,,:,:,FF,:,,,F:,,,,F,,FF:,,,:F,::F,FF,::,:F,F,,,F,:,:F,,,,:F,F,,,FF,,F:,,,,,,:F,,,,,,,F,,F,,,,F,,::FF:,F,,,:,,,::,:,,F,,F,FF,,,:,F,,:,:,F,::,,FF,,,,,:,F,,,,,
@A00769:42:HV3CFDRXX:1:2101:6659:19413 2:N:0:AACCGAGTTC+TCCAGAGATC
GGACTACAGGGGTTTCTAATCCTGTTTGCTACCCACACTTTCGAGCCTCAACGTCAGTTACAGTCCAGAAAGCCGCCTTCGCCACTGGTGTTCTTCCATATATCTACGCATTTCACCGCTACACATGGAGTTCCACTTTCCTCTACTGCACTCAAGTCATCCAGTTTCCAAAGCAATTCCTCAGTTGAGCTGAGGGCTTTCACTTCAGACTTAAATAACCGTCTGCGCTCGCTTTACGCCCAATAAATCCG
+
FFFFFFFFFFFFFFFFFFFFFFFFFFFFFFFFFFFFFFFFFFFFFFFFFFFFFFFFFFFFFFFFFFFFFFFFFFFFFFFFFFFFFFFFFFFFFFFFFFFFFFFFFFFFFFFFFFFFFFFFFFFFFFFFFFF:FFFFFFFFFFFFFFFFFFFFFFFFFFFFFFFFFFFFFFFFFFFFFFFFFFFFFFFF:FFFFFFFFFFFFFFFFFFF:FFFFFFFFFFFFFFFFFFFFF:FFFFFFFFFFFF:FFFFF:F
@A00769:42:HV3CFDRXX:1:2101:25572:19445 2:N:0:AACCGAGTTC+TCCAGAGATG
GGACTACTCGGGTATCTAATCCTGTTTGCTACCCACACTTTCGAGCCTCAACGTCAGTTACAGTCCAGAAAGCCGCCTTCGCCACTGGTGTTCTTCCATATATCTACGCATTTCACCGCTACACATGGAGTTCCACTTTCCTCTACTGCACTCAAGTCATCCAGTTTCCAAAGCAATTCCTCAGTTGAGCTGAGGGCTTTCACTTCAGACTTAAATAACCGTCTGCGCTCGCTTTACGCCCAATAAATCCG
+
FFFFFFFFFFFFFFFFFFFFFFFFFFFFFFFFFFFFFFFFFFFFFFFFFFFFFFFFFFFFFFFFFFFFFFFFFFFFFFFFFFFFFFFFFFFFFFFFFFFFFFFFFFFFFFF,FFFFFFFFFFFFFFFFFFFFFFFFFFFFFFFFFFFFFFFFFFFFFFFFFFFFFFFFFF,FFFF:FFFFFFFFF::FFFFFFFFFFFFFFFFFFFFFFFFF:FFF:FFF,,FFFF:FFFFFF:FFF:FF:FF:F:FFFF:
@A00769:42:HV3CFDRXX:1:2101:23981:19695 2:N:0:AACCGAGTTC+TCCAGAGATC
GGACTACAAGGGTTTCTAATCCTGTTTGCTACCCACACTTTCGAGCCTCAACGTCAGTTACAGTCCAGAAAGCCGCCTTCGCCACTGGTGTTCTTCCATATATCTACGCATTTCACCGCTACACAAGGAATTCCACTCTCCTCTTCTGCACTCAAGTCTCCCAGTTTCCAATGACCCTCCCCGGTTGAGCCGGGGGCTTTCACATCAGACTTAAGAAACCGCCTGCGCTCGCTTTACGCCCAATAAATCCG
+
FFFFFFFFFFFFFFFFFFFFFFFFFFFFFFFFFFFFFFFFFFFFFFFFFFFFFFFFFFFFFFFFFFFFFFFFFFFFFFFFFFFFFFFFFFFFFFFFFFFFFFFFFFFFFFFFFFFFFFFFFFFFFFFFFFFFFFFFFFFFFFFFFFFFFFFFFFFFFFFFFFFFFFFFFFFFFFFFFFFFFFFFFFFFFFFFFFFFFFFFFFFFFFFFFFFFF::FFFFFFFFFFFFFFFFFFFFFF,FFFFFFFFFFFF:
@A00769:42:HV3CFDRXX:1:2101:6849:19742 2:N:0:AACCGAGTTC+TCCAGAGATC
GGACTACTAGGGTTTCTAATCCTGTTTGCTACCCACACTTTCGAGCCTCAACGTCAGTTACAGTCCAGAAAGCCGCCTTCGCCACTGGTGTTCTTCCATATATCTACGCATTTCACCGCTACACATGGAGTTCCACTTTCCTCTACTGCACTCAAGTCATCCAGTTTCCAAAGCAATTCCTCAGTTGAGCTGAGGGCTTTCACTTCAGACTTAAATAACCGTCTGCGCTCGCTTTACGCCCAATAAATCCG
+
FF:FFFFFFFFFFFFFFFFFFFFFFFFF:FFFFFFFFFFFFFFFFFFFFFFFFFFFFFFFFFFFFFFFFFFFFFFFFFFFFFFFFFFF,:FFFFFFFFFF:FFFFFFFFFFFFFFFFFFFFFFFFFFFFFFFFFFFFFFFFFFFFFFFFFFFFFFFFF,FFFFFFFFF:FFFFFFFFFFFFFFF,FFFFFFF,F:FFFFF::F,F::FFF,F,:FF,FFF,FFFFFFFFFFF,FFFFFFFFFFFF,F,FF,
@A00769:42:HV3CFDRXX:1:2101:12825:19758 2:N:0:AACCGAGTTC+TCCAGAGATC
GGACTACAAGGGTTTCTAATCCTGTTTGCTACCCACACTTTCGAGCCTCAACGTCAGTTACAGTCCAGAAAGCCGCCTTCGCCACTGGTGTTCTTCCATATATCTACGCATTTCACCGCTACACATGGAGTTCCACTTTCCTCTACTGCACTCAAGTCATCCAGTTTCCAAAGCAATTCCTCAGTTGAGCTGAGGGCTTTCACTTCAGACTTAAATAACCGTCTGCGCTCGCTTTACGCCCAATAAATCCG
+
FFFFFFFFFFFFFFFFFFFFFFFFFFF:FFFFFFFFFFFFFFFFFFFFFFFFFFFFFFFFFFFFFFFFFFFFFFFFFFFFFFFFFFFFFFFFFFFFFFFFF:FFFFFFFFFFFFFFFFFFFFFFFFFFFF:FFFFF,FFFFFFFFFFFFFFF:FF:FFFFF:FFFF::FFFFFFFFF,F,:FF,:F,,F:FFFFFF:F,F,FFF:FFFFFFFFFFFFFFF:,FF,,FF:FF,:F:,FFFF,:,,,:FFFFF
@A00769:42:HV3CFDRXX:1:2101:16441:19789 2:N:0:AACCGAGTTC+TCCAGAGATC
GGACTACTGGGGTTTCTAATCCTGTTTGCTACCCACACTTTCGAGCCTCAGCGTCAGTTACAGACCAGGGAGCCGCCTTCGCCACTGGTGTTCCTCCAGATATCTACGCATTTCACCGCTACACATGGAATTCCACTCTCCTCTTCTGCACTCAAGTCTCCCAGTTTCCAATGACCCTCCCCGGTTGAGCCGGGGGCTTTCACATCAGACTTAAGAAACCGCCTGCGCTCGCTTTACGCCCAATAAAACCG
+
FFFF,FFFFFFFFFFFF:FFFFFFFFFFFFFF:FFFFFFFFFFFFFFFFFF:F,FFFFFFFFFFF:FFFFFFFF:FF,,:FFF:FFFFFFF:F:,FFF,FFFFFFFFFFF:FF:FFFFFF:FFF,FFFFFFFFFFFFF:FFFFFFFFFFFF:F,FFFF:FFF::FFFFFF,F,FFFFFFFFFFF:FFF::::,FFFF,FFFFFF:FFFFF:F,FFFFFFF,FF:,FFFFFFF:,F,,FFFF:,:,:F,:F,
@A00769:42:HV3CFDRXX:1:2101:19813:19961 2:N:0:AACCGAGTTC+TCCAGAGATC
GGACTACGCGGGTTTCTAATCCTGTTTGCTCCCCACGCTTTCGCACCTGAGCGTCAGTCTTCGTCCAGGGGGCCGCCTTCGCCACCGGTATTCCTCCAGATCTCTACGCATTTCACCGCTACACCTGGAATTCTACCCCTCTACGAGACTCTAGCTTGCCGGTTTCAAATGCAGTTCCCAGGTTGAGCCCGGGGATTTCACATCTGACTTAACAAACCGCCTGCGTGCGCTTTACGCCCAGTAATTCCGAT
+
FFFFFFFFFFFFFFFFFFFFFFFFFFFFFFFFFFFFFFFFFFFFFFFFFFFFFFFFFFFFFFFFFFFFFFFFFFFFFFFFFFFFFFFFFFFFFFFFFFFFFFFFFFFFFFFFFFFFFFFFFF:FFFFFFFFFFFFFFFFFFFFFFFFFFFFFFFFFFFFFFFFFFFF:FFFFFFFFFFFFFFFFFFFFFFFFFFFFF:FFFFFFFFFFFF:FFFFFFFFFFF:FFF,FFFF,F,FFFFFFFF:F:FFFF:F
@A00769:42:HV3CFDRXX:1:2101:5041:20118 2:N:0:AACCGAGTTC+TCCAGAGATC
GGACTACGGGGGTTTCTAATCCTGTTTGCTCCCCACGCTTTCGAGCCTCAGCGTCAGTTACAGACCAGAGAGTCGCCTTCGCCACTGGTGTTCCTCCATATATCTACGCATTTCACCGCTACACATGGAATTCCACTCTCCTCTTCTGCACTCAAGTCTCCCAGTTTCCAATGACCCTCCCCGGTTGAGCCGGGGGCTTTCACATCAGACTTAAGAAACCGCCTGCGCTCGCTTTACGCCCAATAAATCCG
+
FFFFFFFFFFFFFFFFFFFFFFFFFFFFFFFFFFFFFFFFFFFFFFFFFFFFFFFFFFFFFFFFFFFFFFFFFFFFFFFFFFFFFFFFFFFFFFFFFFFFFFFFFFFFFFFFFFFFFFFFFFFFFFFFFFFFFFFFFFFFFFFFFFFFFFFFFFFFFFFFFFFFFFFFFFFFFFFFFFFFFFFFFFFFFFFFFFFFFFFFFFFFFFFFFFFFF:F,FFFFFFFFFFFFFF,FFFFFFFFFFFF:FFFFFFF
@A00769:42:HV3CFDRXX:1:2101:17011:20118 2:N:0:AACCGAGTTC+TCCAGAGATC
GGACTACGGGGGTATCTAATCCTGTTTGCTACCCACACTTTCGAGCCTCAACGTCAGTTACAGTCCAGAAAGCCGCCTTCGCCACTGGTGTTCTTCCATATATCTACGCATTTCACCGCTACACATGGAGTTCCACTTTCCTCTACTGCACTCAAGTCATCCAGTTTCCAAAGCAATTCCTCAGTTGAGCTGAGGGCTTTCACTTCAGACTTAAATAACCGTCTGCGCTCGCTTTACGCCCAATAAATCCG
+
FFFFFFFFFFFFF:FFFFFFFFFFFFFFFFFFFFFFFFFFFFFFFFFFFFFFFFFFFFFFFFFFFFFFFF:FFFFFF,FFFFFFFFFFFFFFFFFFFFFFFFFFFFFFFFFFFFFFFFFFFFFFFFFFF:FFFFFFFFFFFFFFF:FFFFFFFFFFFF,FFFF:FFFFFFFFFFFFFFFFFFFFFFFFFFFFFFFFFFFFFFFFFFFF:FF:FFFFFFFF,FFFFFFFFFFFF,FFFFF:FFF,F:FFFF:
@A00769:42:HV3CFDRXX:1:2101:8630:20134 2:N:0:AACCGAGTTC+TCCAGAGATC
GGGGTAAGGGGGGTTGTTATCCGGTTTTCTACCCACACATTAAAGCCAAAAAAACAGTTAAAGACCAAAAACACCCAAACCCCCAAGGTGTTAATCAAAATAAAAAACAATTAAAACCCAACACAAACAGTTACACAAACCAAAAAAACAAAAAAATCAAACAAATAAAAAAACAAAAACAAAAATGAGCAAAGTGCTTTAAAATCAGAATAAAATAAAAAACTGAGCACCCATAACACCCAAAAAAAACA
+
FF,,,,,,,,FF,FF,,,:,,:,,,FF:,,,::F,,,,,,,:,F,:,:,:F:FFF,:F,F,F,,,,,,::F,,F,::F:,,F,,::F:,,,,,,,:,:FF,,:F,FF:,F,,,:F,,,,FF,F,FF:,F,F,::FF,,:,,FF,FF:,,,FF,F,F,,F:::F,,:,F::FF,,F:F,FF:,,:,,,:,:F,F,,,:,,,:F,,:,F,FF,F,FF,FFF:,,,,,,,F,,,,F,:F,F,,FF,,FFFFFFF
@A00769:42:HV3CFDRXX:1:2101:20202:20259 2:N:0:AACCGAGTTC+TCCAGAGATC
GGACTACACGGGTATCTAATCCTGTTTGCTACCCACACTTTCGAACCTCAACGTCAGTTACAGTCCAGAAAGCCGCCTTCGCCACTGGTGTTCTTCCATATATCTACGCATTTCACCGCTACACGTGGAGTTCCACTTTCCTCTACTGCACTCAAGTCATCCAGTTTCCAAAGCAATTCCTCAGTTGAGCTGAGGGCTTTCACTTCAGACTTAAATAACCGTCTGCGCTCGCTTTACGCCCAATAAATCCG
+
FFFFFFFFFFFFFFFFFFFFFFFFFFFFFFFFFFFFFFFFFFFFFFFFFFFFFFFFFFFFFFFFFFFFFFFFFFFFFFFFFFFFFFFFFFFFFFFFFFFFFFFFFFFFFFFFFFFFFFFFFFFFFFFFFFFFFFFFFFFFFFFFFFFFFFFFFFFFFFFFFFFFFFFFF:FFFFFF:FFFFFFF:FFFFFFFFFFFFFFFFFFFFFFFFFFFFFFFFFFF::FFFFFFFF,FFFFFFFFFFFFFFFF:,FF
@A00769:42:HV3CFDRXX:1:2101:27453:20259 2:N:0:AACCGAGTTC+TCCAGAGATC
GGACTACCGGGGTTTCTAATCCTGTTTGCTACCCACACTTTCGAGCCTCAACGTCAGTTACAGTCCAGAAAGCCGCCTTCGCCACTGGTGTTCCTCCATATATCTACGCATTTCACCGCTACACATGGAATTACACTCTCCTCTTCTGCACTCAAGTCTCCCAGTTTCCAATGACCCTCCCCGGTTGAGCCGGGGGCTTTCACTTCAGACTTAAATAACCGACTGCGCTCGCTTTACGCCCAATAAATCCG
+
:FFF,FFFF:FFFFF:FFF,FFFFF:FF:FFFF,F:FFF:F,FF:FF::FF:FFFFFFFFFFF:FFFF:FF:FFF:F,F,,FFFF,:,F,,FFFFFFFF,FFFFFF,FFFFFFFFFFFFFFFFFF,,::F:F,F:F,:FFFFFFF:FFFFFFFFFFFFFFFFFFFFF::FF::FFFFFFFFFFFFFFFFFF:,:F:FFF::FFFFFF:F,F,:,FFFF,:F,:F,FF:F:,F::FFF,FF:FFFFFFFF:,
@A00769:42:HV3CFDRXX:1:2101:21477:20400 2:N:0:AACCGAGTTC+TCCAGAGATC
GGACTACTAGGGTTTCTAATCCTGTTTGCTACCCACACTTTCGAGCCTCAACGTCAGTTACAGTCCAGAAAGCCGCCTTCGCCACTGGTGTTCTTCCATATATCTACGCATTTCACCGCTACACATGGAGTTCCACTTTCCTCTACTGCACTCAAGTCATCCAGTTTCCAAAGCAATTCCTCAGTTGAGCTGAGGGCTTTCACTTCAGACTTAAATAACCGACTGCGCTCGCTTTACGCCCAATAAATCCG
+
FFFFFFFFFFFFFFFFFFFFFFFFFFFFFFFFFFFFFFFFFFFFFFFFFFFFF:FFFFFFFFFFFFFF:FFFFFFFFFFFFFFFFFFFFFFFFFFFFFFFFFFFFFFFFFFFFFFFF:FFFFFFFFFFFFFFFFFFFFFFFFFFFFFFFFFFFFFFFFFFFFFFFFFFFF:FFFFFFFF:FFFFFFFFFFFFFFFFFFFFFFFF,FFFFFFFFFFFF:FF:FFFFFFFFFFFFFFFF,FFFFFFFF:FFF,
@A00769:42:HV3CFDRXX:1:2101:30770:20462 2:N:0:AACCGAGTTC+TCCAGAGATC
GGACTACAGGGGTTTCTAATCCTGTTTGCTACCCACACTTTCGAGCCTCAACGTCAGTTACAGTCCAGAAAGCCGCCTTCGCCACTGGTGTTCTTCCATATATCTACGCATTTCACCGCTACACATGGAGTTCCACTTTCCTCTACTGCACTCAAGTCATCCAGTTTCCAAAGCAATTCCTCAGTTGAGCTGAGGGCTTTCACTTCAGACTTAAATAACCGTCTGCGCTCGCTTTACGCCCAATAAATCCG
+
FFFFFFFFFFFFFFFFFFFFFFFFFFFFFFFFFF:FFFFFFFFFFFFFFFFFFFFFFFFFFFFFFFFFFFFFFFFFFFFFFFFFFFFFFFFFFFFF:FFFFFFFFFFFFFFFFFFFFFFFFFFFFFFF:,FFFFFFFFFFFFFFFFFFFFFFFFFFFFFFFFFFFFFFFFFFFFF:FFFFFFFFFFFFFFFFFF::FFFFFFFFFFFFFFFFFFFF:FFF,,FFFF,FFFFFFFFFF,FFFFFFFFFFFFF
@A00769:42:HV3CFDRXX:1:2101:12572:20478 2:N:0:AACCGAGTTC+TCCAGAGATC
GGACTACACGGGTATCTAATCCTGTTCGCTCCCCACGCTTTCGAGCCTCAGCGTCAGTTACAGACCAGAGAGTCGCCTTCGCCACTGGTGTTCCTCCATATATCTACGCATTTCACCGCTACACATGGAATTCCACTCTCCTCTTCTGCACTCAAGTCTCCCAGTTTCCAATGACCCTCCCCGGTTGAGCCGGGGGCTTTCACATCAGACTTAAGAAACCGCCTGCGCTCGCTTTACGCCCAATAAATCCG
+
FFFFFFFFFFFFFFFFFFFFFFFFFFFFFFFFFFFFFFFFFFFFFFFFFFFFFFFFFFFFFFFFFFFFFFFFFFFFFFFFFFFFFFFFFFFFFFFFFFFFFFFFFFFFFFFFFFFFFFFFFFFFFFFFFFFFFFFFFFFFFFF,FFFFFFFFFFFFFFFFFFF:F:FFFFFFFFFFFFFFFFFFF,FFFFFFFFFFFFFFFFFFFFFFFFFFFFFFFFFFFFF:FFFFFFFFF:FFFFFFFFF:FFFFFF:
@A00769:42:HV3CFDRXX:1:2101:28438:20494 2:N:0:AACCGAGTTC+TCCAGAGATC
GGACTACGCGGGTATCTAATCCTGTTTGCTACCCACACTTTCGAGCCTCAACGTCAGTTACAGTCCAGAAAGCCGCCTTCGCCACTGGTGTTCTTCCATATATCTACGCATTTCACCGCTACACATGGAGTTCCACTTTCCTCTACTGCACTCAAGTCATCCAGTTTCCAAAGCAATTCCTCAGTTGAGCTGAGGGCTTTCACTTCAGACTTAAATAACCGTCTGCGCTCGCTTTACGCCCAATAAATCCG
+
FFFFFFFFFFFFFFFFFFFFFFFFFFFFFFFFFFFFFFFFFFFFFFFFFFFFFFFFFFFFFFFFFFFFF:FFFFFFFFFFFFFFFFFFFFFFFFFFFFFFFFFFFFFFFFFFFFFFFFFFFFFFFFFFFFFFFFFFFFFFFFFFFFFFFFFFFFFFFFFFFFFFFFFFFFFFFFF:FFFFFFFFFFFFFFFFFFFFFFFFFFFFFFFFFFFFFFFFFFFF,:FFFF:FFF:FFFFFFFFFFFFFFF,FFF:
@A00769:42:HV3CFDRXX:1:2101:31620:20619 2:N:0:AACCGAGTTC+GCCAGAGATC
GGACTACGAGGGTTTCTAATCCTGTTCGCTCCCCACGCTTTCGAGCCTCAGCGTCAGTTACAGACCAGAGAGCCGCCTTCGCCACTGGTGTTCCTCCATATATCTACGCATTTCACCGCTACACATGGAGTTCCACTTTCCTCTACTGCACTCAAGTCATCCAGTTTCCAAAGCAATTCCTCAGTTGAGCTGAGGGCTTTCACTTCAGACTTAAATAACCGTCTGCGCTCGCTTTACGCCCAATAAATCCG
+
:FFFF::FFFFFFFF:FFF,FFFFFFF::FFFFFFFFFF:FFFFFFFFFFFFF:FFFFFFFFFFFFFFFFFF:F::FF:::FFF,F,FFF,,FFF:FFFF:F,,:FF:F::,:FFFFFFFFFFFF::FFF:FFFFF:FFFFF:FFFF:FF:,FFFFFFF:FFF::F,F:FFFFFF:FFFFFFFFF:FFFFFFFFFFF,FFFFFFFFFFF:F,FFFF,FFF:FFFFFFFFFFFF:FFFFFFF,F,F,FFFFF
@A00769:42:HV3CFDRXX:1:2101:32307:20744 2:N:0:AACCGAGTTC+TCCAGAGATC
GGACTACAAGGGTTTCTAATCCTGTTCGCTCCCCACGCTTTCGAGCCTCAGCGTCAGTTACAGACCAGAGAGCCGCCTTCGCCACTGGTGTTCCTCCATATATCTACGCATTTCACCGCTACACATGGAATTCCACTCTCCTCTTCTGCACTCAAGTCTCCCAGTTTCCAATGACCCTCCCCGGTTGAGCCGGGGGCTTTCACTTCAGACTTAAATAACCGTCTGCGCTCGCTTTACGCCCAATAAATCCG
+
FFFFFFFFFFFFFFFFFFFFFFFFFFFFFFFFFFFFFFFFFFFFFFFFFFFFFFFFFFFFFFFFFFFFFFFFFFFFFFFFFFFFFFFFFFFFFFFFFFFFFFFFFFFFFFFFFFFFFFFFFFFF:FFFFFFFFFFFFFFFFFFFFFFFFFFFFFFFFFFFFFFFFFFFFFFFFFFFFFFFFFFF:FFFFFFFFFFFFFFFF:FFFFFFFFFFFFFF:,FFF:FFFFFFFF:FF,FFFFFFFFF,FFFFFFF
@A00769:42:HV3CFDRXX:1:2101:32380:20744 2:N:0:AACCGAGTTC+TCCAGAGATC
GGACTACAAGGGTTTCTAATCCTGTTCGCTCCCCACGCTTTCGAGCCTCAGCGTCAGTTACAGACCAGAGAGCCGCCTTCGCCACTGGTGTTCCTCCATATATCTACGCATTTCACCGCTACACATGGAATTCCACTCTCCTCTTCTGCACTCAAGTCTCCCAGTTTCCAATGACCCTCCCCGGTTGAGCCGGGGGCTTTCACTTCAGACTTAAATAACCGTCTGCGCTCGCTTTACGCCCAATAAATCCG
+
FF,FFFFFFFFFFFFFFFFFFFFFF:FFFFFFFFFFFF:FFFFFFFFFFFFFFFFFFFFFFFFFFFFFFFFFFFFFFFFFFFFFFFFFFF:FFFFFF:FFFFFFFFFFF,FFFFFFFFFF:FFFFFFFF:F:FFFFFFFFFFF:FFFFF,FFF::F:F:FFFFFFFFFFFFFFFFFF:FFFFFFF,FFFFFFFFF:FF:FF,FFFFFF:FFFFF,FFFFFFFFFFF,FFFFFF,F:FFFFFF,:,,::FFF
@A00769:42:HV3CFDRXX:1:2101:32334:20791 2:N:0:AACCGAGTTC+TCCAGAGATC
GGACTACAAGGGTTTCTAATCCTGTTCGCTCCCCACGCTTTCGAGCCTCAGCGTCAGTTACAGACCAGAGAGCCGCCTTCGCCACTGGTGTTCCTCCATATATCTACGCATTTCACCGCTACACATGGAATTCCACTCTCCTCTTCTGCACTCAAGTCTCCCAGTTTCCAATGACCCTCCCCGGTTGAGCCGGGGGCTTTCACTTCAGACTTAAATAACCGTCTGCGCTCGCTTTACGCCCAATAAATCCG
+
FFFFFFFFFFFFFFFFFFFFFFFFFFFFFFFFFFFFFFFFFFFFFFFFFFFFFFF,F:FFFFFFFFFFFFFFFFFFF:FFFFFFFFFFFFF,,:FFFFFF:FFFFFFFFFFFFFFFFFFFFF:F,,FFFFF,FFFFFFFFFFFF,F::FFFFFFF:FFFFFFFF:FFFFFF,FFFFFFFFFFF:FFFFFFFFFFFFFFFFFFFFFF:FFF,F,FFFFFFF,FFF,,FFFF,FFFFFFFFFFFFFFFF:FFF
@A00769:42:HV3CFDRXX:1:2101:6894:20854 2:N:0:AACCGAGTTC+TCCAGAGATC
GGACTACTAGGGTATCTAATCCTGTTCGCTCCCCACGCTTTCGAGCCTCAGCGTCAGTTACAGACCAGAGAGCCGCCTTCGCCACTGGTGTTCTTCCATATATCTACGCATTTCACCGCTACACATGGAGTTCCACTTTCCTCTACTGCACTCAAGTCATCCAGTTTCCAAAGCAATTCCTCAGTTGAGCTGAGGGCTTTCACTTCAGACTTAAATAACCGTCTGCGCTCGCTTTACGCCCAATAAATCCG
+
FFFFFFFFFFFFFFFFFFFFFFFFFFFFFFFFFFFFFFFFFFFFFFFFFFFFFFFFFFFFFFFFFFFF:FFFFFFFFFFFFFFFFFFFFFFFFFFFFFFFFFFFFFFFFFFFFFFFFFFFFFFFFFFFFFFFFFFFFFFFFFFFFFFFFFFFFFFFFFFF:FFFFFFFFFFFFFF:FFFFFFFFF,F:FFF:FFFFFFFFFFFFFFFFFFF,FFFFFFFF:,FFFFFF:FFFFFFFFFFFF:FFF,FFFFF
@A00769:42:HV3CFDRXX:1:2101:17635:20979 2:N:0:AACCGAGTTC+TCCAGAGATC
GGACTACGCGGGTTTCTAATCCTGTTTGCTCCCCACGCTTTCGAGCCTCAGCGTCAGTTACAGACCAGAGAGTCGCCTTCGCCACTGGTGTTCCTCCAAATATCTACGCATTTCACCGCTACACATGGAATTCCACTCTCCTCTTCTGCACTCAAGTCTCCCAGATTCCAATGACCCTCCCCGGTTGAGCCGGGGGCTTTCACATCAGACTAAAGAAACCGCCTGCGCTCGCTTAACGCCCAATAAATCAG
+
,FFFF:F,FF:FF,:FFF,,FFFF::F:F,FF,FFFFF:FF:,:FFFFFF:F,FFF:FFFFFFFFFF:FFF:FFFFF:F::FFFF,FFFF,F:FFFFF,F,F:FFFFF,:FFF:FF::F,FFF,,F:,FFF,,FF:,F:F,,F:FFFFF:F:F,FFFF,FF,F:,F,::FFFFFFFFF:FFFF,FFFFFF::F:FFFF,FF:FFFFFF:F,,:FFFFFFFFFFFFFF:F::FF,,:F:F,FFF:FF,FF,,
@A00769:42:HV3CFDRXX:1:2101:4679:21089 2:N:0:AACCGAGTTC+TCCAGAGATC
GGACTACAGGGGTATCTAATCCTGTTTGCTACCCACACTTTCGAGCCTCAACGTCAGTTACAGTCCAGAAAGCCGCCTTCGCCACTGGTGTTCTTCCATATATCTACGCATTTCACCGCTACACATGGAGTTCCACTTTCCTCTACTGCACTCAAGTCATCCAGTTTCCAAAGCAATTCCTCAGTTGAGCTGAGGGCTTTCACTTCAGACTTAAATAACCGTCTGCGCTCGCTTTACGCCCGATAAATCCG
+
FFFFFFFFFFFFFFFFFFFFFFFFFFFFFFFFFFFFFFFFFFFFFFFFFFFFFFFFFFFFFFFFFFFFFFFFFFFFFFFFFFFFFFFFFFFFFFFFFFFFFFFFFFFFFFFFFFFFFFFFFFFFFFFFFFFFFFFFFFFFFFFFFFFFFFFFFFFFFFFFFFF:FFFFFFFFFFFF:FFFFFFFFFFFFFFFFFFFFFFFFFFFFFFFFFFF:FFF:FFFFFFFFFFFFFFFFFF:F,FFFFF:F::F,F,
@A00769:42:HV3CFDRXX:1:2101:12373:21104 2:N:0:AACCGAGTTC+TCCAGAGATC
GGACTACGCGGGTTTCTAATCCTGTTTGCTACCCACACTTTCGAGCCTCAACGTCAGTTACAGTCCAGAAAGCCGCCTTCGCCACTGGTGTTCTTCCATATATCTACGCATTTCACCGCTACACATGGAGTTCCACTTTCCTCTACTGCACTCAAGTCATCCAGTTTACAAAGCACTTCCTCAGTTGAGCTGAGGGCTTTCACTTCAGACTTAAATAACCGTCTGCGCTCGCTTTACGCCCATTAAATCCG
+
:::F,FF,,:FF:FF,,FFFF,:FFFF:FFFF:FFFFF,FFFFF:FF:FFFFFFFF:FFFFF:FFFFFFFFFFF:FF,FFF,,:F:,::F:FFFFFFFFFFF,,:FF,,FFFFFFF,FF:F:F:F,::FF,FFFFFF,FFFFFFF:FFF,F,FFFF:,FFFFF:,:F,FFFF,FF,FF,,FFFF:FFFF:F,F:,:,F,:F:F:FFFFF,F,FF,,,:FF::FF,,,FFFFFF,FF::::F,:F,:FF,:F
@A00769:42:HV3CFDRXX:1:2101:16776:21151 2:N:0:AACCGAGTTC+TCCAGAGATC
GGACTACTGGGGTTTCTAATCCTATTTGCTCCCCACGCTTTCGTGCCTCAGCGTCAGTCTGGAGCCGGTACGCTGCCTTCGCAAACGGGGTTCGGCGCTATATCTAAGCATTTCACCGCTACACCGGGCAGTCCGCGTACATCTGGGGAACTCCAGGCCGCCAGTTGCAACGGCTCGGCGGGGGTGTGCGCCGGGCTTTTACCGATGACGTAACGGGCCGCCTGCGCAGCCTTGGGCCCCAGAATATACGG
+
FFFFFFF,FF:FF,FF:F:FFFFFFFFFFFFFFFFFFFFFFFF:FFFFFFFFFF:FFF,F:FF:F::F:F:F:,FF:F:FFF:,,,FFFF,F:,:FFF,:,,:FF,,FF,,,F::FFFF:,F,F:,,F:::F:F,,FF,,,:F,,:,,,,:FFF,:,F,FFF,F:F,F:,,FF:,FFF::FFF,,F,FF,F,F:F,:,,:F:FF,,:F,,::,,,F,FFFF,,FFF,F,F,:,:,,,,,:F,,,,,:,,:F
@A00769:42:HV3CFDRXX:1:2101:5511:21214 2:N:0:AACCGAGTTC+TCCAGAGATA
GGACTACAGGGGTATCTAATCCTGTTTGCTCCCCACGCTTTCGTGCCTCAACGTCAGAAGTAGCTTGGTAAGCTGCCTTCGCAATCGGTGTTCTGTATGATCTCTAAGCATTTCACCGCTACACCATACATTCCGCCTACCGCAACTACTCTCTAGCCGAACAGTATCAGAGGCAATTCCGAAGTTGAGCCACGGGATTTCACCTCTAACTTATCCGACCGCCTACGCACCCTTTAAACCCAATAAATCCG
+
FFFFFFFFFFFFFFFFFFFFFFFFFFFFFFFF:FFFFFFFFFFFFFFFFFFFFFFFFFFFFF:FFFF:FF:FFFFFFFFFF::FFFFFFFFFF:F:FFFFFFFFFF:F,FF:FFFFF,FFFFFFF:FFFFFFF:FFFF,:,FFF,FFFFFFFFFFFFFFFFFFFFFFFFFFFFFFFFFF:FFFFF:FFFFFFFFFFFF:FFFFFFFFFFFFFFFFF:F:FFFF::FFFFFFFFFFFFFFFFFF,FFFFFFF
@A00769:42:HV3CFDRXX:1:2101:23990:21245 2:N:0:AACCGAGTTC+GCCAGAGATC
GGACTACGGGGGTATCTAATACTGTTCACACCCCACGCTGTCGAGCCTCAGCGTCAGTTACAGACCAGAGAGCCCCCTTCACCAATGGTGTTCCACAATATATCAACGCAAATCACCGATACACATGGAAATCCACTCTCCACTTCTGCACTCAAGTCTCACAGTTTCCAATGACCCTCCCCGGTTGAGCCGGGGGCTGTCACAGCAGACTTAAGAAACCGCCTGCGCTCGCGTGGCGCCCAATAAGTCCG
+
,F:,FFF,:FF,,FF:F,,,,FFF::F,FFFF,FFF,F,,:FFF::FF,F,FF,FF,FFFFF,FF,F:FF:,FF,FF:FF,,,F,F,F,:,FF:,:,:,FF::F:F,FF,F,FFFFF,,,,:FFFF:FFF,,,F,,FFF,F,FFFF,,F,FFFFF,:,FF,FFFFF,FFFFFFFFF::F::F:,::,FFF::FFF:F:::FFFF,FFF,:,,,F:F:FFFFF,:F,:F,FF,:F,,FF,FF,,:,:,FF:F
@A00769:42:HV3CFDRXX:1:2101:30951:21245 2:N:0:AACCGAGTTC+TCCAGAGATC
GGACTACTGGGGTTTCTAATCCTGTTTGCTCCCCACGCTTTCGAGCCTCAGCGTCAGTTACAGACCAGAGAGCCGCCTTCGCCACTGGTGTTCTTCCATATATCTACGCATTTCACCGCTACACATGGAATTCCACCCTCCTCTTCTGCACTCAAGTCCCCCAGTTTCCAATGACCCTCCCCGGTTGAGCCGGGGGCTTTCACATCAGACTTAAGAAACCGCCTGCGCTCGCTTTACGCCCACTAAATCCG
+
FFFFFFF:FFFFFFFFFFFFFFFFFFFFFFFFFFFFFFFFFFFFFFFFFFFFFFFFFFFFFFFFFFFFFFFFFFFFF:FFFFFFFFFFFFFFFFFFFF:FFFFFFFF:FFFFFFFFFFFFFFFFFFFFF,FFFFFFFFFFFFFF:FFFFFF:FFFF:FFFFFFFFFFFF:F:FFFFFFFFFF:FFFFFFFFFFFFFFFFFFFFF:FFFFFFFFFFFFFFFFFFFFFFFFFFF,F::FFFFF:,:FFFFF,F
@A00769:42:HV3CFDRXX:1:2101:7229:21277 2:N:0:AACCGAGTTC+TCCAGAGATC
GGACTACAGGGGTTTCTAATCCTGTTCGCTCCCCACGCTTTCGAGCCTCAGCGTCAGTTACAGACCAGAGAGCCGCCTTCGCCACTGGTGTTCCTCCATATATCTACGCATTTCACCGCTACACATGGAATTCCACTCTCCTCTTCTGCACTCAAGTCTCCCAGTTTCCAATGACCCTCCCCGGTTGAGCCGGGGGCTTTCACATCAGACTTAAGAAACCGCCTGCGCTCGCTTTACGCCCAATAAATCCG
+
FFFFFFFFFFFFFFFFFFFFFFFFFFFFFFFFFFFFFFFFFFFFFFFFFFFFFFFFFFFFFFFFFFFFFFFFFFFFFFFFFFFFFFFFFFFFFFFFFFFFFFFFFFFFFFFFFFFFFFFFFFFF:FFFFFFFFFFFFFFFFFFFFFFFFFFFFFFFFFFFFFFFFFFFFFFFFFFFFFFFFFFFFFFFFFFFFFFFFFFFFFFFFFFFFFFFFFFF:FFFFFFFFFFFFFFFFFFFFFFFFFFFFFFFFFF
@A00769:42:HV3CFDRXX:1:2101:8748:21308 2:N:0:AACCGAGTTC+TCCAGAGATC
GGACTACGCGGGTTTCTAATCCTGTTCGCTCCCCACGCTTTCGAGCCTCAGCGTCAGTTACAGTCCAGAAAGCCGCCTTCGCCACTGGTGTTCTTCCATATATCTACGCATTTCACCGCTACACATGGAGTTCCACTTTCCTCTACTGCACTCAAGTCATCCAGTTTCCAAAGCAATTCCTCAGTTGAGCTGAGGGCTTTCACTTCAGACTTAAATAACCGTCTGCGCTCGCTTTACGCCCAATAAATCCG
+
FFFFFFFFFFFFFFFFFFFFFFFFFFFFFFFFFF,FFFFFFFFFFFFFFFFFFFFFFFFFFFFFFFFFFFFFFFFFF,FFFFFFFFFF:FFFFFFFFFFFFFFFFFFFFFFFFFFFFFFFFFFFFFFFFFFFFFFFF,FFFFFFFFFFFFFFFFFFFFFFFFFFFFFFFFFFFFFFFFFFFFF:FFF:FF::FFFFF:FFFFFFFFF:FFFFFFFFFFFF:FF:FFFFFF,FF:FFFFFFFFF:F,F:F:F
@A00769:42:HV3CFDRXX:1:2101:30888:21418 2:N:0:AACCGAGTTC+TCCAGAGATC
GGACTACGAGGGTATCTAATCCTGTTTGCTACCCACACTTTCGAGCCTCAACGTCAGTTACAGTCCAGAAAGCCGCCTTCGCCACTGGTGTTCTTCCATATATCTACGCATTTCACCGCTACACATGGAGTTCCACTTTCCTCTACTGCACTCAAGTCATCCAGTTTCCAAAGCAATTCCTCAGTTGAGCTGAGGGCTTTCACTTCAGACTTAAATAACCGTCTGCGCTCGCTTTACGCCCAATAAATCCG
+
FFFFFFFFFFFFFFFFFFFFFFFFFFFFFFFFFFFFFFFFFFFFFFFFFFFFFFFFFFFFFFFFFFFFFFFFFFFFFFFFFFFFFFFFFFFFFFFFFFFFFFFFFFFFFFFFFFFFFFFFFFFFFFFFFFF:FFFFFFFFF:FFFFFFFFFFFFFFFFFFFF:FFFFFFFFFFFF:FFFFFFFFFFFF:FFFFFFFFFFFFFFFFFFFFF,FFFFFFFFF:FFFFFFF:FFF:FF:FFFFF,F,FFFFFFF
@A00769:42:HV3CFDRXX:1:2101:8223:21433 2:N:0:AACCGAGTTA+TCCAGAGATC
GGACTACTCGGGTATCTAATCCTGTTCGCTCCCCACGCTTTCGAGCCTCAGCGTCAGTTACAGACCAGAGAGCCGCCTTCGCCACTGGTGTTCCTCCATATATCTACGCATTTCACCGCTACACATGGAATTCCACTCTCCTCTTCTGCACTCAAGTCTCCCAGTTTCCAATGACCCTCCCCGGTTGAGCCGGGGGCTTTCACATCAGACTTAAGAAACCGCCTGCGCTCGCTTTACGCCCAATAAATCCG
+
FFFFFFFFFFFFFFFFFFFFFFFFFFFFFFFFFFFFFFFFFFFFFFFFFFFFFFFFFFFFFFFFFFFFFFFFFFFFFFFFFFFFFFFFFF,FFFFFFFFFFFFFFFFFFFFF:FFFFFFF,FFFFFFFFF:FFFFFFFFFFFFFFFFFFFFFF:FFFFFFFFF,FF:FFFFFFFFFFFFFFFF:,FFFFFFF,FF:FFFFFFFFFFFFFFFFFFFFF,FFFFF:FFFFFFFFFFFFF,FFFFFFFF:FFF,
@A00769:42:HV3CFDRXX:1:2101:22724:21496 2:N:0:AACCGAGTTC+TCCAGAGATC
GGCGAGGGTATCTAATCCTGTTTGCTACCCACACTTTCGAGCCTCAACGTCAGTTACAGTCCAGAAAGCCGCCTTCGCCACTGGTGTTCTTCCATATATCTACGCATTTCACCGCTACACATGGAGTTCCACTTTCCTCTACTGCACTCAAGTCATCCAGTTTCCAAAGCACTTCCTCAGTTGAGCTGAGGGCTTTCACTTCAGACTTAAATAACCGTCTGCGCTCGCTTTACGCCCAATAAATCCGGATA
+
FFFFFFFFFFFFFFFFFFFFFFFFFFFFFFFFFFFFFFFFFFFFFFFFFFFFFFFFFFFFFFFFFFFFFFFFFFFFFFFFFFFFFFFFFFFFFFFFFFFF::FFFFFFFFFFFFFFFFFFFFFFFFFFFFFFFFFFFFFFFFFFFFFFFFFFFFFFFFFFFFFFFFFFFFF,FFF::FFFFFFFFFF:,FFFFFFFFFFFFFFFF:FFFFFFFFFFF:FF,,F::FFFFFFF::FFFF,FFFFFFFF,F::
@A00769:42:HV3CFDRXX:1:2101:21784:21527 2:N:0:AACCGAGTTC+TCCAGAGATC
GGACTACTGGGGTTTCTAATCCTGTTTGCTACCCACACTTTCGAGCCTCAACGTCAGTTACAGTCCAGAAAGCCGCCTTCGCCACTGGTGTTCTTCCATATATCTACGCATTTCACCGCTACACATGGAGTTCCACTTTCCTCTACTGCACTCAAGTCATCCAGTTTCCAAAGCAATTCCTCAGTTGAGCTGAGGGCTTTCACTTCAGACTTAAATAACCGTCTGCGCTCGCTTTACGACCAATAAATCCG
+
FFFFFFFFFFFFFFFFFFFFFFFFFFFFFFFFFFFFFFFFFFFFFFFFFFFFFFFFFFFFFFFFFFFFF:FFFFFFFFFFFFFFFFFFFFFFFFFFFFFFFFFFFFFFFFFFFFFFFFFFFFFFFFFFFFFFFFFFFFFFFFFFFFFFFFFFFF:FFFFFFFFF:FFFFFFFF:F:FFFF:F:F:FF:FFF:FFFFFFFFFFFF:FFFFFFFFFFFFFFFF,FFF:FFFF:FFFFFF:,FFFFF:F:FF:F
@A00769:42:HV3CFDRXX:1:2101:29713:21605 2:N:0:AACCGAGTTC+TCCAGAGATC
GGACTACACGGGTATCTAATCCTGTTTGCTACCCACACTTTCGAGCCTCAACGTCAGTTACAGTCCAGAAAGCCGCCTTCGCCACTGGTGTTCTTCCATATATCTACGCATTTCACCGCTACACATGGAGTTCCACTTTCCTCTACTGCACTCAAGTCATCCAGTTTCCAATGCAATTCCTCAGTTGAGCTGAGGGCTTTCACTTCAGACTTAAATAACCGTCTGCGCTCGCTTTACGCCCAATATATCCG
+
FFFFFFFFFFFFFFFFFFFFFFFFFFFF:F:FFF:FFFF:FFFFFFFFFFF:FFFFFFFFFFF:FFFFFFF:FFFFF,FFFFFFFFFF::FF:FFFFFF,FFFFFFFFFFF:F:FF:FFF:,FFFFFFFFFF:FFFF,FFFFFFFFFFFFFFFF,:FF,FFFFFF:F:FFF,:F::FFF,FFFFF,FFFFFFFFFFFFFFFFFFFFFFF,F:F,F:FFFFFFFFFFFFFF:FFFFFFFFFFFF:F,:::FF
@A00769:42:HV3CFDRXX:1:2101:25744:21621 2:N:0:AACCGAGTTC+TCCAGAGATC
GGACTACGGAGGTATCTAATCCTGTTTGCTCCCCACGCTTTCGAGCCTCAGCGTCAGTTACAGACCAGAGAGTCGCCTTCGCCACTGGTGTTCCTCCATATATCTACGCATTTCACCGCTACACATGGAATTCCACTCTCCTCTTCTGCACTCAAGTCTCCCAGTTTCCAATGACCCTCCCCGGTTGAGCCGGGGGCTTTCACATCAGACTTAAGAAACCGCCTGCGCTCGCTTTACGCCCAATAAATCCG
+
FFFFFFFFFFFFFFFFFFFFFFFFFFFFFFFFFFFFFFFFFFFFFFFFFFFFFFFFFFFFFFFFFFFFFFFFFFFFFFFFFFFFF,FFFFFFFFFFF,F:FFFFFFFFFFFFFFFFFFFF:FFF:FFFFFFFFFFF:FFFFFFFFFFFFFFFFFF:FFFFFFFFFFFFFFFFFFFF:FFFFFFFFFFFFFFFFFFFFFF:,,FFFFF:FFFFFFFFF:F,,FFFFFFF:FFFFFFFF:FFFF,F:FF:FF:
@A00769:42:HV3CFDRXX:1:2101:22833:21809 2:N:0:AACCGAGTTC+TCCAGAGATC
GGACTACCGGGGTATCTAATCCTGTTTGCTCCCCACGCTTTCGAGCCTCAGCGTCAGTTACAGACCAGAGAGCCGCCTTCGCCACTGGTGTTCCTCCATATATCTACGCATTTCACCGCTACACATGGAATTCCACTCTCCTCTTCTGCACTCAAGTCTCCCAGTTTCCAATGACCCTCCCCGGTTGAGCCGGGGGCTTTCACATCAGACTTAAGAAACCGCCTGCGCTCGCTTTACGCCCAATAAATCCG
+
FFFFFFFFFFFFFFFFFFFFFFFFFFFFFFFFFFFFFFFFFFFFFFFFFFFFFFFFFFFFFFFFFFFFFFFFFFFFFFFFFFFFFFFFFFFFFFFFFFFFFFFFFFFFFFFFFFFFF:FFF:FFFFFFFFFFFFF:FFFFFFFF,::FFFFFFFFF:F,FFFF:FFFFFFFFFF::FFFFFF:FFFFFFFF:FFFFFFFFFFFFFFF,FFF:FFFFFFFFFFF,F,:FFF,FF,FFF,FFFF:FFF:FFF,
@A00769:42:HV3CFDRXX:1:2101:2076:21934 2:N:0:AACCGAGTTC+TCCAGAGATC
GGACTACTCGGGTTTCTAATCCTGTTTGCTCCCCACGCTTTCGAGCCTCAGCGTCAGTTACAGACCAGAGAGCCGCCTTCGCCACTGGTGTTCCTCCATATATCTACGCATTTCACCGCTACACATGGAATTCCACTCTCCTCTTCTGCACTCAAGTCTCCCAGTTTCCAATGACCCTCCCCGGTTGAGCCGGGGGCTTTCACATCAGACTTAAGAAACCGCCTGCGCTCGCTTTACGCCCAATAAATCCG
+
FFFFFFFFFFFFFFFFFFFFFFFFFFFFFFFFFFFFFFFFFFFFFFFFFFFFFFFFFFFFF,FFFFFFFFFFFFFFFFFFFFFFFFFFFFFFFFFFFFFFFFFFFFFFFFFFFFFFFFFFFFFFFFFFFFFFFFFFFFFFFFFFFFFFFFFFFFFFFFFFFFFFFFFFFFFFFFFFFFFFFFFFFFFFFFFFFFFFFFFFFFFFFFFFFFFF:FF:FFFFFFFFFFFFFFFFFFFFFFFFFF,FFFFFFFF
@A00769:42:HV3CFDRXX:1:2101:2908:22060 2:N:0:AACCGAGTTC+TCCAGAGATC
GGACTACTCGGGTATCTAATCCTGTTCGCTCCCCACGCTTTCGAGCCTCAGCGTCAGTTACAGACCAGAGAGCCGCCTTCGCCACTGGTGTTCCTCCATATATCTACGCATTTCACCGCTACACATGGAATTCCACTCGCCTCTTCTGCACTCAAGTCTCCCAGTTTCCAATGACCATCCCCGGTTGAGCCGGGGGCTTTCACATCAGACTTAAGAAACCGCCTGCGCTCGCTTTACGCCCAATAAATCCG
+
F:FFFFFFFFFFFFFFFFFFFFFFFF:FFFFFFFFFFFFF:FF,,FFFFFFFFFFFFFFFFFFFFFFFFF:FFFFFFFFFFFFFFFFFFFFFF::FFFFFFFFFFFFFFFFFF,FFFFFFFFFFFFFFFFFFFFFFFF,FF:FF,FF:FFFFFFFFFFFFFFF,FFFFFF,FFFFF,:FFFF,FFF,F,FFFFFF,FFFFFFFFFFF,FFFFFF,FFFFF:FFF:F:FFF:FF::FFFFFFFF,FFFFFFF
@A00769:42:HV3CFDRXX:1:2101:20410:22122 2:N:0:AACCGAGTTC+GCCAGAGATC
GGACTACGCGGGTTTCTAATCCTGTTTGCTCCCCACGCTTTCGAGCCTCAGCGTCAGTTACAGACGAGAGAGTCGCCTTCGCCACTGGGGGTCCTGCATAGGTGTACGCGGTGGAGCGCTGCAGAGGGAGTTGGAGTATCGGCCTCGGCTGTCGAGGGTCGGGGTTGGGCAGGCGCCGGCCGGGGTGCGGCGGGGGCGGGGGGATCAGGGGTCTGTAGGGGGCTGGGGGGGGGGGGGGGGCCGTGGGGGCG
+
:F,F::FF,:FFFF,FF,F::FFF,,FF,,,:,FF:F:,F,,FF:F:,::,:::F,F,FFFF:FF,FFF:,FF,F,,:F:FF,,,:FF,FFF,F,,:F,,,,F,:,F,,,F,,,,,,,,F,,,,,:FF:,,,,::,,,:,,,,:,,,F:,:,,,,F,,,F,,,F:,FF,,,:F,,:,,,,,,F:F:F:,::FF:FF,,:,,,,,,,:::,,,,,:,,,,,F,F,,F,,:FF,F:,F,F,,,F::,,,F,,F
@A00769:42:HV3CFDRXX:1:2101:23005:22138 2:N:0:AACCGAGTTC+TCCAGAGAGC
GGACGACTGGGGTTTCTGGGGCGGGTGGGGCCCGAGGCTTGCGAGCCTCGGCGGGGGGGACAGACCGGCGAGTGGCGTGGGCGGGTGGTGTGGGGCGAGGGGTGTGGGCGGGTGGGGGCTGGGGCGGGGGGGCGGGGGGCGGGTTGGGGGGGGGGGGGGGGCGGGGGCCAGGGTGCGGGGCGGGGGGGGGGGGGGGCGGGGGGTGCGGGGGGGGGGGGGGGGGGGGGGGGGGGGGGGGGGGGTGGGGGGGG
+
:F,,,,F,F:F:,,,,,:,F,,,,,F,F,,,,,,,:F,,,:,F,F,,,,:F,F,,:::,:,FFF,,,:,,,::,F,,,F,F,,,,:FF,F,:,,,,,,,,F,,,,,,F,,,:,,::,F,,F,,:,,FF::F:,:FFF,,,:,,,,,:F,,::,F,FF,,F,,FFFFF,,,:F,,,:,FFF,,FFF,F,,F:FFFFF,,FFF,F,:,FF:FF,,,F,F:F,F:F,F,:F,FF,F,:FF,F,,F,FF,FFF,F
@A00769:42:HV3CFDRXX:1:2101:5855:22373 2:N:0:AACCGAGTTC+TCCAGAGATC
GGACTACTAGGGTTTCTAATCCTGTTTGCTCCCCACGCTTTCGAGCCTCAGCGTCAGTTACAGACCAGAAAGCCGCCTTCGCCACTGGTGTTCTTCCATATATCTACGCATTTCACCGCTACACATGGAGTTCCACTTTCCTCTACTGCACTCAAGTCATCCAGTTTCCAAAGCAATTCCTCAGTTGAGCTGAGGGCTTTCACTTCAGACTTAAATAACCGTCTGCGCTCGCTTTACGCCCAATAAATCCG
+
FFFFFFFFFFFFFFFFFFFFFFFFFFFFFFFFFFFFFFFFFFFFFFFFFFFFFFFFFFFFFFFFFFFFFFFFFFFFFFFFFFFFFFFFFFFFFFFFFFFFFFFFFFFFFFFFFFFFFFFFFFFFFFFFFFFFFFFFFFFFFFFFFFFFFFFFFFFFFFFFFFFFFFFFFFFFFFFFFFFFFFFFFFFFFFFFFF:FFFFFFFFFFFFFFFFFFF:FFFFF,:FFFFFFFFFFFFFFF:FFFF:FFFFFFF:
@A00769:42:HV3CFDRXX:1:2101:10583:22451 2:N:0:AACCGAGTTC+TCCAGAGATC
GGACTACTGGGGTTTCTAATCCTGTTCGCTCCCCACGCTTTCGAGCCTCAGCGTCAGTTACAGACCAGAGAGCCGCCTTCGCCACTGGTGTTCCTCCATATATCTACGCATTTCACCGCTACACATGGAATTCCACTCTCCTCTTCTGCACTCAAGTCTCCCAGTTTCCAATGACCCTCCCCGGTTGAGCCGGGGGCTTTCACCTCAGACTTAAGAAACCGCCTGCGCTCGCTTTACGCCCAATAAATCCG
+
FFFFFFFFFFFFFFFFFFFFFFFFFFFFFFFFFFFFFFFFFFFFFFFFFFFFFFFFFFFFFFFFFFFFFFFFFFFFFFFFFFFFFFFFFFFFFFFFFFFFFFFFFFFFFFFFFFFFFFFFFFFFF,FFFFFFFFFFFFFFFFFFFFFFFFFFFFFFFFFFFFFFFFFFFFFFFFF:FFFFFFFFFF:FFFFFFFFFFF:FFFF,FFF::FFFFFFFFFFFFFFFFF:FFF:FFFFFFFFFFF,:F:FFFF,
@A00769:42:HV3CFDRXX:1:2101:16694:22451 2:N:0:AACCGAGTTC+TCCAGAGATC
GGACTACCCGGGTATCTAATCCTGTTTGCTACCCACACTTTCGAGCCTCAACGTCAGTTACAGTCCAGAAAGCCGCCTTCGCCACTGGTGTTCTTCCATATATCTACGCATTTCACCGCTACACATGGAGTTCCACTTTCCTCTACTGCACTCAAGTCATCCAGTTTCCAAAGCAATTCCTCAGTTGAGCTGAGGGCTTTCACTACAGACTTAAATAACCGTCTGCGCTCGCTTTACGCCCAATAAATCCG
+
FFFFFF:FFFFFFFFFFFFFFFFFF,FFFFFFFFFFFFFFFFFFFFFFFFFFFFFFFFFFFFFFFF:FFFFFFFFFFFFFFFF:FFFFFFFFFFFFFFF:FFFFFFFFFFFFFFFFFFFFFFFFFF:FFFFF:FFFFFFFFFFFFFFFFFFFFFF:FFFFFFFFF,FF,FFFFFFFF,FFFFFF,FFFFFFFFFF:FFFFFFFF,FFFF:FFFFFF:,:FF:F,FF,F:F,FFFFFF:F,F:FFF,FFF:,
@A00769:42:HV3CFDRXX:1:2101:30635:22514 2:N:0:AACCGAGTTC+TCCAGAGATC
GGACTACGGGGGTATCTAATCCTGTTTGCTACCCACACTTTCGAGCCTCAACGTCAGTTACAGTCCAGAAAGCCGCCTTCGCCACTGGTGTTCTTCCATATATCTACGCATTTCACCGCTACACATGGAGTTCCACTTTCCTCTACTGCACTCAAGTCATCCAGTTTCCAAAGCAATTCCTCAGTTGAGCTGAGGGCTTTCACTTCAGACTTAAATAACCGTCTGCGCTCGCTTTACGCCCAATAAATCCG
+
FFFFFFFFFFFFFFFFFFFFFFFFFFFFFFFFFFFFFFFFFF:FFFFFFFFFFFFFFFFFFFFFFFFFFFFFFFFFFFFFFFFFFFFFFFFFFFFFFFFFFFFFFFFFFFFFFFFFFFFFFFFFFFFFFFFFFFFFFFFFFFFFFFFF:FFFFFF:FFFFFFFFFFFFFFFFFFFFFFF:FFFFFFFFFFF:FFFFFFFFFFFFFFF:FFFFFFFFFFFF,,FF:FFFFFFFF,FFF,FFFFFFFFFFFF,
@A00769:42:HV3CFDRXX:1:2101:24026:22717 2:N:0:AACCGAGTTC+TCCAGAGATC
GGACTACGAGGGTTTCTAATCCTGTTTGCTACCCACACTTTCGAGCCTCAACGTCAGTTACAGTCCAGAAAGCCGCCTTCGCCACTGGTGTTCTTCCATATATCTACGCATTTCACCGCTACACATGGAGTTCCACTTTCCTCTACTGCACTCAAGTCATCCAGTTTCCAAAGCACTTCCTCAGTTGAGCTGAGGGCTTTCACTTCAGACTTAAATAACCGTCTGCGCTCGCTTTACGCCCAAGAGATCCG
+
FFFFFFFFFFFFF:FF:FFFFFFFFFFFFFFFFFFFFFFFFFFFFFFFFFFFFFFFFFFFFFF:FFFF:FFFFFFFFFFFFFFF,FFFFFF:FFF:FFFFFFFFFFFFFFFFFFFFFFFFFFFFFFFFFF:FFFFFF,F,F:FFFFFFFFFFF,FFFF,FFFFFF:FFFFFFF:F,FFFFFF:FF,,F::F:FFFFF,FFF,FFFFFFFFF,FFFFFFFF,,F:FFFFFF:FF,FFFFF:F,F,F,FFFFF
@A00769:42:HV3CFDRXX:1:2101:4851:22858 2:N:0:AACCGAGTTC+TCCAGAGATC
GGACTACGAGGGTATCTAATCCTGTTTGCTCCCCACGCTTTCGAGCCTCAGCGTCAGTTACAGACCAGAGAGTCGCCTTCGCCACTGGTGTTCCTCCATACATCTACGCATTTCACCGCTACACATGGAGTTCCACTTTCCTCTACTGCACTCAAGTCATCCAGTTTCCAAAGCAATTCCTCAGTTGAGCTGAGGGCTTTCACTTCAGACTTAAATAACCGTCTGCGCTCGCTTTACGCCCAATAAATCCG
+
FFFFFFFFFFFFFFFFFFFFFFFFFFFFFFFFFFFFFFFFFFFFFFFFFFFFFFFFFFFFFFFFFFFFFFFFFFFFFFFFFFFFFFFFFFFFFFFFFFFFFFFFFFFFFFFFFFFFFFFFFFFFFFFFFFFFFFFFFFFFFFFFFFFFFFFFFFFFFFFFFFFFFFFFFFF:FFF:FFFFFFFFFFFFFFFFFF:FFFFFFFFFFF,FFFFFF:FF:FFF,:FFFFFFFF:FFFF,F:FFFFFF:FFFF:F
@A00769:42:HV3CFDRXX:1:2101:6225:22858 2:N:0:AACCGAGTTC+TCCAGAGATC
GGACTACGAGGGTTTCTAATCCTGTTTGCTACCCACACTTTCGAGCCTCAACGTCAGTTACAGACCAGAGAGTCGCCTTCGCCACTGGTGTTCCTCCATATATCTACGCATTTCACCGCTACACATGGAATTCCACTCTCCTCTTCTGCACTCAAGTCATCCAGTTTCCAAAGCAATTCCTCAGTTGAGCTGAGGGCTTTCACTTCAGACTTAAATAACCGTCTGCGCTCGCTTTACGCCCAATAAATCCG
+
FFFFFFFFFFFFFFFFFFFFFFFFFFFFFFFFFFFFFFFFFFFFFFFFFFFFFFFFFFFFFFFFFFFFFFFFFFFFFFFFFFFFFFFFFFFFFFFFFFFFFFFFFFFFFFFFFFFFFFFFFFFFFFFFF:FFFF:FFFFFFFF:FFFFFFFFFFFFFFFFFFFFFFFFFFFFFFF:FFFFFFFFFFFFFFFFFFFFFFFFFFFFFFFFFFFF:FFFFFFF::FFFFFFFFFFFFFF:FFFFFFFF,,FFFF
@A00769:42:HV3CFDRXX:1:2101:25843:22858 2:N:0:AACCGAGTTC+TCCAGAGATC
GGACTACAGGGGTATCTAATCCTGTTTGCTACCCACACTTTCGAGCCTCAACGTCAGTTACAGTCCAGAAAGCCGCCTTCGCCACTGGTGTTCTTCCATATATCTACGCATTTCACCGCTACACATGGAGTTCCACTTTCCTCTACTGCACTCAAGTCATCCAGTTTCCAAAGCAATTCCTCAGTTGAGCTGAGGGCTTTCACTTCAGACTTAAATAACCGTCTGCGCTCGCTTTACGCCCAATAAATCCG
+
FFFFFFFFFFFFFFFFFFFFFFFFFFFFFFFFFFFFFFFFFFFFFFFFFFFFFFFFFFFFFFFFFFFFFFFFFFFFFFFFFFFFFFFFFFFFFFFFFFFFFFFFFFFFFFF:FFFFFFFFFFFFFF:FFFFFFFFFFFFFFFFFFFFFFFFFFFFFFFFFFFFFFFFFFFFFFFFFFFFFFFFFFFFFFFF:FFFFFFFFFFFFFF:FFFF:FFFFFFFF:,FF,FFFFFFFFFFFF,FFFFFFF:FFFF,
@A00769:42:HV3CFDRXX:1:2101:31665:22858 2:N:0:AACCGAGTTC+TCCAGAGATC
GGACTACGCGGGTTTCTAATCCTGTTTGCTACCCACACTTTCGAGCCTCAGCGTCAGTTACAGACCAGAGAGCCGCCTTCGCCACTGGTGTTCCTCCATATATCTACGCATTTCACCGCTACACATGGAATTCCACTCTCCTCTTCTGCACTCAAGTCTCCCAGTTTCCAATGACCCTCCCCGGTTGAGCCGGGGGCTTTCACATCAGACTTAAGACACCGCCTGCGCTCGCTTTACGCCCAATAAATCCG
+
FFFF:FFFFFFFFFFFF:FFFFFFFFFFFFFFFFFFFFFFFFFFFFFFFFFFFFFFFFFFFFFFFFFFFFFFFFFFFFFFFFFFFFFFFFFFFFFFFFFFF,FFFFFFFFFFFFFFFFFFFFFF,FFFFFFFFFFF,FFFFFFFFFFFFFFFFFFFFFFFFFFFFFFFFFFFFFFFFFFFFFF,:FFFFFFF:FFFFF,FFFFFFF::FFFF,F,F,FFFFFFFFFFFFF,FFFFFFFFFFFFF:FF:FFF
@A00769:42:HV3CFDRXX:1:2101:2338:22889 2:N:0:AACCGAGTTC+TCCAGAGATC
GGACTACGAGGGTTTCTAATCCTGTTTGCTACCCACACTTTCGAGCCTCAACGTCAGTTACAGTCCAGAAAGCCGCCTTCGCCACTGGTGTTCTTCCATATATCTACGCATTTCACCGCTACACATGGAGTTCCACTTTCCTCTACTGCACTCAAGTCATCCAGTTTCCAAAGCAATTCCTCAGTTGAGCTGAGGGCTTTCACTTCAGACTTAAATAACCGACTGCGCTCGCTTTACGCCCAATAAATCAG
+
,,FFFFFFF:F:,FFFFFFFFF,FFFFFFFFF,:F::FFF:,:F:FFFFFF,,FFFF,FFFFF::FFFF:::FFF:FFF,F:FFFF:,F:FFFFF:F,:FFFFF,FF,FFFFFFFFF:FFF,F,FF:FFFFFFFFFFFFF,:FFF,:,FFFFFFF,F,FFF,F,FFFFFFFF:,FFFFF,F:F,F,,FF,FFFF:,F:FFFFFF,F,,FFF:FFFFFFF,,,FFF,,:FF,FFFFF,,F,:F:FF:FFF,:
@A00769:42:HV3CFDRXX:1:2101:3803:22889 2:N:0:AACCGAGTTC+TCCAGAGATC
GGACTACGCGGGTTTCTAATCCTGTTTGCTCCCCACGCTTTCGAGCCTCAGCGTCAGTTACAGACCAGAGAGTCGCCTTCGCCACTGGTGTTCCTCCATATATCTACGCATTTCACCGCTACACATGGAGTTCCACTATCCTCTACTGCACTCAAGTCATCCAGTTTCCAAAGCAATTCCTCAGTTGAGCTGAGGGCTTTCACTTCAGACTTAAATAACCGACTGCGCTCGCTTTACGCCCAATAAATCCG
+
FFFFFFFFFFFFFFFFFFFFFFFFFFFFFFFFFFFFFFFFFFFFFFFFF:FFFFFFFFF,FFFFFFFFFFF:FFFFFFFFFFFFF,FFFFFFFFFFFF:FFFFFFFF:FFFFFFFFFFFFFFFFF:FFF:FFFF:F:,FFFFFFFF,FFFFFFFF:::FFFFFFFFFF,FF:FFF:FFFF:FFFFFFFFFF:F:FFFFF:FFF:FFFFFFFFF:FFFFFFF,FFFFFFFFFFFFFFF,F:FFFFFFFFF:F
@A00769:42:HV3CFDRXX:1:2101:3748:23015 2:N:0:AACCGAGTTC+ACCAGAGATC
GGACTACGAGGGTATCTAATCCTGTTTGCTCCCCACGCTTTCGAGCCTCAGCGTCAGTTACAGACCAGAGAGCCGCCTTCGCCACTGGTGTTCCTCCATATATCTACGCATTTCACCGCTACACATGGAATTCCACTCTCCTCTTCTGCACTCAAGTCTCCCAGTTTCCAATGACCCTCCCCGGTTGAGCCGGGGGCTTTCACATCAGACTTAAGAAACCGCCTGCGCTCGCTTTACGCCCAATAAATCCG
+
FFFFFFFFFFFFFFFFFFFFFFFFFFFFFFFFFFFFFFFFFFFFFFFFFFFFFFFFFFFFFFFFFF:F:FFFFFFFFFFFFFFFFFFFFFFFFFFFFFFFFFFFFFFFFFFFFFFFFFFFFFFF,FFF,,FFFFFFFFFFFFFFFFFFFFFFFFFFFFFFFFFFFFFFFFFFFFFFFFFFFFFFFFFFFFFFFFFFFFFFFFFFFFFFFFFFF:,FFFFFFFFFFFFFFF:FFFFFFFFFFFF:FFFFFFF
@A00769:42:HV3CFDRXX:1:2101:14624:23030 2:N:0:AACCGAGTTC+TCCAGAGATC
GGACTACTGGGGTATCTAATCCTGTTCGCTCCCCACGCTTTCGAGCCTCAGCGTCAGTTACAGACCAGAGAGCCGCCTTCGCCACTGGTGTTCTTCCATATATCTACGCATTTCACCGCTACACATGGAGTTCCACTTTCCTCTACTGCACTCAAGTCATCCAGTTTCCAAAGCAATTCCTCAGTTGAGCTGAGGGCTTTCACTTCAGACTTAAATAACCGTCTGCGCTCGCTTTACGCCCAATAAATCCG
+
FFFFFFFFFFFFFFFFFFFFFFFFFFFFFFFFFFFFFFFFFFFFFFFFFFFFFFFFFFFFFF:FFFFFFFFFFFFFFFFFFFFFFFFFFFFFFFFFFFFFFFFFFFFFFFFFFFFFFFFFFFFF:FFFFFFFFFFFFFFFFFFFFFFFFFFFFFFFFFFFFFFFFFFFFFFFFFFFFFFFFF,:FFFF:FFFFFFFFFFFFFFF:FFFFFFFFFFFFFFF,,FFFFFFFFFFFFFFFFFF:FFFFFFFFFF
@A00769:42:HV3CFDRXX:1:2101:29270:23093 2:N:0:AACCGAGTTC+TCCAGAGATC
GGACTACGCGGGTTTCTAATCCTGTTTGCTCCCCACGCTTTCGAGCCTCAGCGTCAGTTACAGTCCAGAAAGCCGCCTTCGCCACTGGTGTTCTTCCATATATCTACGCATTTCACCGCTACACATGGAGTTCCACTTTCCTCTACTGCACTCAAGTCATCCAGTTTCCAAAGCAATTCCTCAGTTGAGCTGAGGGCTTTCACTTCAGACTTAAATAACCGTCTGCACTCGCTTTACGCCCAATAAATCCG
+
FFFFFFFFFFFFFFFFFFFFFFFFFFFFFFFFFFFFFFFFFFFFFFFFFFFFFFFFF:FFFFFFFFFFFFFFFFFFFFFFFFFFFFFFFFFFFFFFFFFFFFFFFFFFFFFFFFFFFFFFFFFFFFFFFFFFFFFFFFFFFFFF:FFFFFFFFFFFFF,FFFFFFFFFFFFFFFFFFFFFFFFFFFFFFFFFFFFFFFFFFFFFFFFFFFFFFFFFFFFF,,FFFFFFFF:FFFFFFFFFFFF::FFFFF:
@A00769:42:HV3CFDRXX:1:2101:13458:23265 2:N:0:AACCGAGTTC+TCCAGAGATC
GGACTACTGGGGTATCTAATCCTGTTCGCTCCCCACGCTTTCGAGCCTCAGCGTCAGTTACAGACCAGAGAGCCGCCTTCGCCACTGGTGTTCTTCCATATATCTACGCATTTCACCGCTACACATGGAGTTCCACTTTCCTCTACTGCACTCAAGTCATCCAGTTTCCAAAGCAATTCCTCAGTTGAGCTGAGGGCTTTCACTTCAGACTTAAATAACCGTCTGCGCTCGCTTTACGCCCAATAAATCCG
+
F:FFFFFFFFFFFFFFFFFFFFFFFF,FFFFFFFFFFFFFFFFFFFFFFFFFFFFFFFF,FFFFFFFFFFFFFFFFFF:FFFFFFFFFFFFFF:FFFFFFFFFFFFFF,FFFFFFFFFFFFFFFF,FFFFF:FFFFF,FFFFFF,F,F,FFFFFFF:FFFF:FFFFFFFFFFFFFFFFFFFFFFFFFFFF,,FFFFF:FFF:FF,F:FFF:FF:F:FFFF:,F:,:FFFF,F:FFFFFFFF:,FFFFFFFF
@A00769:42:HV3CFDRXX:1:2101:12346:23500 2:N:0:AACCGAGTTA+TCCAGAGATC
GGACTACGCGGGTTTCTAATCCTGTTCGCTCCCCACGCTTTCGAGCCTCAGCGTCAGTTACAGACCAGAGAGCCGCCTTCGCCACTGGTGTTCCTCCATATATCTACGCATTTCACCGCTACACATGGAATTCCACTCTCCTCTTCTGCACTCAAGTCTCCCAGTTTCCAATGACCCTCCCCGGTTGAGCCGGGGGCTTTCACATCAGACTTAAGAAACCGCCTGCGCTCGCTTTACGCCCAATAAATCCG
+
FFFFFFFFFFFFFFFFFFFFFFFFFFFFFFFFFFFFFFFFFFFFFFFFFFFFFFFF:FFFFFFFFFFFFFFFFFFFFFFFFFFFFFFFFF,FFFFFFFFFFFFFFFFFFF:FFFFFFFFFFFFFFFFFFFFFFFFFFFFFFF::FFFF:FFFFFFFFFFFFFFFFFF:FFFFF:FFFFFFFFF:FFFFFFFFFFFFFFFFFFFFFFFFFFFFFFFFFFFFFFFFFFFFFFFFFFFFFFFFF::,F,,FFFF
@A00769:42:HV3CFDRXX:1:2101:16559:23563 2:N:0:AACCGAGTTC+TCCAGAGATC
GGACTACTCGGGTTTCTAATCCTGTTTGCTACCCACACTTTCGAGCCTCAACGTCAGTTACAGTCCAGAAAGCCGCCTTCGCCACTGGTGTTCTTCCATATATCTACGCATTTCACCGCTACACATGGAGTTCCACTTTCCTCTACTGCACTCAAGTCATCCAGTTTCCAAAGCAATTCCTCAGTTGAGCTGAGGGCTTTCACTTCAGACTTAAATAACCGTCTGCGCTCGCTTTACGCCCAATAAATCCG
+
,FFFFF::FFFFFFFFFFFF:FF:FFFFFFFFFFFFFFF:,FFF:F:FFFFFFFFF:F:FFFFF::F:F:F:FFFFFFFFFFFFFFFFFFFFFFFFFFFFFFFF:FFFF:FFF:FFFF:,F:FFF:F:F,FF,FFF,,FFFFF:FFF,FFFFFFFF:FF,FFF,FFF:FFFFFFF:FF,FFFF,,FFF,,F:FF,F:FFFFFF::FF:F,,FFFF:F::F:,FFFFFFFFFFFFFFF:FFF:FFFFFFFF:
@A00769:42:HV3CFDRXX:1:2101:8341:23672 2:N:0:AACCGAGTTC+TCCAGAGATC
GGACTACGCGGGTTTCTAATCCTGTTTGCTACCCACACTTTCGAGCCTCAACGTCAGTTACAGTCCAGAAAGCCGCCTTCGCCACTGGTGTTCTTCCATATATCTACGCATTTCACCGCTACACATGGAGCTCCACTTTCCTCTACTGCACTCAAGTCATCCAGTTTCCAAAGCAATTCCTCAGTTGAGCTGAGGGCTTTCACTTCAGACTTAATTAACCGTCTGCGCTCGCTTTACGCCCAATAAATCCG
+
FFFFFFFFFFFFFFFFFFFFFFFFFFFFFFFFFFFFFFFFFFFFFFFFFF,FFFFFFFFFFFFFFFFFFFFFFFFFFFFFFFFFFFFFFFFFFFFFFFFFFFFFFFFFFFFFFFFFFFFFFFFFFFFFFFFFFFFFFFFFFFFFFFFFFFFFF:FFFFFFFFFFFFFFFFFFFFFFFFFFFFFFFFFFFFFFFFFFFFFFFFFF,FFFFFFF:F,FFF,F,:FFF:FFFFFFF,FFFFFFFFF,F,FFFF,
@A00769:42:HV3CFDRXX:1:2101:16369:23766 2:N:0:AACCGAGTTC+TCCAGAGATC
GGACTACTCGGGTTTCTAATCCTGTTTGCTACCCACACTTTCGAGCCTCAACGTCAGTTACAGTCCAGAAAGCCGCCTTCGCCACTGGTGTTCTTCCATATATCTACGCATTTCACCGCTACACATGGAGTTCCACTTTCCTCTACTGCACTCAAGTCATCCAGTTTCCAAAGCAATTCCTCAGTTGAGCTGAGGGCTTTCACTTCAGACTTAAATAACCGTCTGCGCTCGCTTTACGCCCAATAAATCCG
+
FFFFFFFFFFFFFFFFF:FFFFFFFFFFFFFFFFFFFFFFFFFFFFFFFFFFFFFFFFFFFFFFFFFFFFFFFFFFFFFFFFFFFFFFFFFFFFFFFFFFFFFFFFFFFFFFFFFFFFFFFFFF:FFFFFFFFFFFFFFFFFFFFFFFFFFFF,FFFFFFFFFFFFFFFFFFFFF:FFFFFFFFFFFFFFFFFFFFFFFFFFFFFFF:FFFFFFFFF:FFF,FFFFFFFFFFFFF:FFFFFFF:FFFFFF:
@A00769:42:HV3CFDRXX:1:2101:14253:23891 2:N:0:AACCGAGTTC+TCCAGAGATC
GGACTACAGGGGTTTCTAATCCTGTTTGCTACCCACACTTTCGAGCCTCAGCGTCAGTTACAGACCAGAGAGTCGCCTTCGCCACTGGTGTTCCTCCATATATCTACGCATTTCACCGCTACACATGGAATTCCACTCTCCTCTTCTGCACTCAAGTCTCCCAGTTTCCAATGACCCTCCCCGGTTGAGCCGGGGGCTTTCACATCAGACTTAAGAAACCGCCTGCGCTCGCTTTACGCCCAATAAAACCG
+
:::F:F:FFFFF,FFFF:FFFF:F,FF:F,F::FFFFF::FF,FFFFF,F:F,,FF,,FFFFFFFFF,FF:FFF,FFF::F,FF:,F,:FF:F:,FFFFF:FFF,F,FF,:FFFFFFFFFFFFFFF:,F:F,,FFFF:F:FF::FFF,,FF,:FF:FFFFFFF,:F,F,FFFFF::FF:FFF:,,F,F,::F,F:FFFFF,F:F,FF:F:F,FFF:F,FF,FFFF,,FFF,FFFFFF,F,FFF,FF:,F:,
@A00769:42:HV3CFDRXX:1:2101:23818:23923 2:N:0:AACCGAGTTC+TCCAGAGATC
GGACTACGAGGGTATCTAATCCTGTTTGCTACCCACACTTTCGAGCCTCAACGTCAGTTACAGTCCAGAAAGCCGCCTTCGCCACTGGTGTTCTTCCAAATATCTACGCATTTCACCGCTACACATGGAGTTCCACTTTCCTCTACTGAACTCAAGTCAACCAGTTTCCAAAGCAATTCCTCAGTTGAGCAGAGGGCTTTCACTACAGACTTAAATAGCCGTCTGCGCTCGCTTTACGCCCAATAAATCCG
+
FFFFFFF,FFFFFFFFFFFFFFFFF:FFFF:FFFFF:FFFFFFFFFFFFFFFFFFFFFFFF,F,FFFF:F:FFFFFF:FFFFF:F,FFFFFFF,FFFF,FFFFFFFFFF:F,FFFFFFFFFFFFF,FFFFFFFFFFF:,FFFFF,F,F,:,FF,FF,FF,,FFFFFFFF,FFFFF,F:FF,F::,,,F:F,F,FFFF,:,F:,F,::F:FF,F,,F,,,F:,F,,:,:FF,,F,:,F,FFF:,,F,FF::,
@A00769:42:HV3CFDRXX:1:2101:10411:24001 2:N:0:AACCGAGTTC+TCCAGAGATC
GGACTACGGGGGTATCTAATCCTGTTTGCTACCCACACTTTCGAGCCTCAACGTCAGTTACAGTCCAGAAAGCCGCCTTCGCCACTGGTGCTCTTCCATATATCTACGCATTTCACCGCTACACATGGAGTTCCACTTTCCTCTACAGCACTCAAGTCATCCAGTTTACAAAGCAATTCCTCAGTTGAGCTGAGGGCTTTCACTTCAGACTTAAATAACCGACTGCGCTCGCTTTACGCCCAATAAATCCG
+
FFFFFFFF:FFFFFFFFFFFFFFFFFFFFFFFFFFFFFFFFFF,FFFFFFFFFFFFFFFFFF:FFFFFFFFFFFFFFFFFFFFFFFFFFFFFF,FFFFFFFFFFFFFF:FFFFFFFF:FFFFFFFFFFFFFFFFFFF,:FFFFFF,,FFFFFFFFF,F,,FFFFFFF:FFFFFFFFFFFFFFFF:FFFFFF,FFFFFFFFFFFF,FF:FFFF,FFFFF:FF,FFFFFFFFFFFFFFF,FFFFFFFFFFF:F
@A00769:42:HV3CFDRXX:1:2101:9986:24111 2:N:0:AACCGAGTTC+TCCAGAGATC
GGACTACCGGGGTTTCTAATCCTGTTTGCTACCCACACTTTCGAGCCTCAACGTCAGTTACAGTCCAGAAAGCCGCCTTCGCCACTGGTGTTCTTCCATATATCTACGCATTTCACCGCTACACATGGAGTTCCACTTTCCTCTACTGCACTCAAGTCATCCAGTTTCCAAAGCAATTCCTCAGTTGAGCTGAGGGCTTTCACTTCAGACTTAAATAACCGTCTGCGCTCGCTTTACGCCCAATAAATCCG
+
FFFFFFFFFFFFFFFFFFFFFFFFFFFFFFFFFFFFFFFFFFFFFFFFF:FFFFFFFFFFF:FFFFFFFFFFFFFFFFFFFFFFFFFF:FFFFFFFFFFFFFFFFFFFFFFFFFFFFFFFFFFFFFFFFFFFFFFFFFFF:FFFFFFFFFFFFFFFFFFFFFFFFFFFFFFFFFF:FFFFFFFFFF:FFFFF,FFFFFFFFFFFFFFFFFFFF:FFFFF:FFFFFFFFFFFFFFFFFFFFFFFFFFFFF,:
@A00769:42:HV3CFDRXX:1:2101:6099:24142 2:N:0:AACCGAGTTC+TCCAGAGATC
GGACTACGAGGGTTTCTAATCCTGTTTGCTACCCACACTTTCGAGCCTCAACGTCAGTTACAGTCCAGAAAGCCGCCTTCGCCACTGGTGTTCTTCCATATATCTACGCATTTCACCGCTACACATGGAGTTCCACTTTCCTCTACTGCACTCAAGTCATCCAGTTTCCAAAGCAATTCCTCAGTTGAGCTGAGGGCTTTCACTTCAGACTTAAATAACCGTCTGCGCTCGCTTTACGCCCAATAAATCCG
+
FFFFFFFFFFFFFFFFFFFFFFFFFFFFFFFFFFFFFFFFFFFFFFFFFF:FFFFFFFFFFFFFFFFFFFFFFFFFFFFFFFFFFFFFFFFFFFFFFFFFFFFFFFFFFFFFFFFFFFFFFFFFFFFFFFFFFFFFFFFFFFFFFFFFFFFFFFFFFFFFFFFFFFFFFFF:FFFFFFFFFFFFFFFFFFFFFFFFFFFFFFFFFFFFFFFFFFFFFFFFF,F::FFFFFFFFFFFFFFFFFFFFFFFF:F
@A00769:42:HV3CFDRXX:1:2101:25048:24173 2:N:0:AACCGAGTTA+TCCAGAGATC
GGACTACGCGGGTATCTAATCCTGTTTGCTACCCACACTTTCGAGCCTCAACGTCAGTTACAGTCCAGAAAGCCGCCTTCGCCACTGGTGTTCTTCCATATATCTACGCATTTCACCGCTACACATGGAATTCCACTCTCCTCTTCTGCACTCAAGTCATCCAGTTTCCAAAGCAATTCCTCAGTTGAGCTGAGGGCTTTCACTTCAGACTTAAATAACCGTCTGCGCTCGCTTTACGCCCAATAAATCCG
+
FFFFFFFFFFFFFFFFFFFFFFFFFFFFFFFFFFFFFFF:FFFFFFFFFFFFFFFFFFFFFFFFFFFFFFFFFFFFFFFFFFFFFFF:FFFFFFFFFFFFFFFFFFFFF:FFFFFFFFFFFFFFFFFFFFFFFFFFFFFFFFFFFFFFFFFFFFF,FF,,FFFFFFFFFFF:FFF:FFFFFFFF:FFFFFFFFFFFFFFFFFFFFFFFFFFFFF:,FFFFFFFFFFFFFFFFFFFFF,FFFFFFFFFFFFF
@A00769:42:HV3CFDRXX:1:2101:31439:24189 2:N:0:AACCGAGTTC+TCCAGAGATC
GGACTACCCGGGTTTCTAATCCTGTTCGCTCCCCACGCTTTCGAGCCTCAGCGTCAGTTACAGACCAGAGAGCCGCCTTCGCCACTGGTGTTCCTCCATATATCTACGCATTTCACCGCTACACATGGAATTCCACACTCCTCTTCTGCACTCAAGTCTCCCAGTTTCCAATGACCCTCCCCGGATGAGCCGGGGGCTTTCACATCAGACTTAAGAAACCGCCTGCGCTCGCTTTACGCCCAATAAATCCG
+
FFFFFFFFFFF:FFFFFFFFFF:FF:FFFFFFFFFFFFFFFFFFFFF,FFFFF:FFF:FFFFFFF:FFFFFFFF,FFF,F,FFFF::FFF::FFFFFFFFFFF:FFFFFFFF:,FFFF:,FFFFFFFFFF,FFFFF,FFFF::,FFFFFFF,FFFFFFF,FF:FFFFF:FF,,FFF:FFFFF,,,,:FFFFFFFF:F:FFFFFFF::FFFFF:FFFF,:F:FFF:F:F:FFFFFF,F,FFFFF,FFF:FFF
@A00769:42:HV3CFDRXX:1:2101:19099:24205 2:N:0:AACCGAGTTC+TCCAGAGATC
GGACTACGGGGGTATCTAATCCTGTTTGCTACCCACACTTTCGAGCCTCAACGTCAGTTACAGTCCAAAAAGCCGCCTTCGCCACTGGTGTTCTTCCATATATCTACGCATTTCACCGCTACACATGGAGTTCCACTTTCCTCTACTGCACTCAAGTCATCCAGTTTCCAAAGCAATTCCTCAGTTGAGCTGAGGGCTTTCACTTCAGACTTAAATAACCGTCTGCGCTCGCTTTACGCCCAATAAATCCG
+
FFFFFFFFFFFFFFFFFFFFFFFFFFFFFFFFFFFFFFF:FFF,FFFFFFFFFFFFFFFFFFFFFFFFFFFFFFFFF:FFFFFFFFFFFFFFFFFFFFFFFF:FF:FFFFF,FFFFFFFFFFFFFFFFFFF:FFFFF,FFFFFFFFFFFFFFFFFFFFFFFFFFFFFF:FFFFFFFFFFFFFFFFFFFFFFFFF:FFFFFFFFFFFFFF:FFF:FFF,:F,FF:,FFFFFFFFFFFFFFFFF:FF:FFFFF
@A00769:42:HV3CFDRXX:1:2101:13684:24408 2:N:0:AACCGAGTTC+TCCAGAGATC
GGACTACACGGGTATTTAATCCTGTTTGCTCCCCACGCTTTCGAGCCTCAGCGTCAGTTACAGACCAGAGAGTCGCCTTCGCCACTGGTGTTCCTCCATATATCTACGCATTTCACCGCTACACATGGAATTCCACTCTCCTCTTCTGCACTCAAGTCTCCCAGTTTCCAATGACCCTCCCCGGTTGAGCCGGGGGCTTTCACATCAGACTTAAGAAACCGCCTGCGCTCGCTTTACGCCCACTAAATCCG
+
:FFFFFFF:FFFFFFFFFFFFFFF:FF:FFFFFFFFFFFFFFFFFFFFFFFFFFFFFFFFFFFFFFFF:FFFFFFFFFFFFFFFFFFFFFFFFFFFFFFF::FFFFFFF:FFFFFFF,FFFFFF:FFFF:FFFFFF:FFFFFFFFFFFF,FFF:F,FFFF,FFFFFFFFFFFFFFFFFFFFFFFFFFFFFF:,FFFFF:FFFFFFFFFF,FF,FFFFFFFFFFFFFFFFFFFFF,FFFFFFF,:FFFF,F,
@A00769:42:HV3CFDRXX:1:2101:1723:24486 2:N:0:AACCGAGTTC+TCCAGAGATC
GGACTACAGGGGTTTCTAATCCTGTTTGCTACCCACACTTTCGAGCCTCAACGTCAGTTACAGTCCAGAAAGCCGCCTTCGCCACTGGTGTTCTTCCATATATCTACGCATTTCACCGCTACACATGGAGTTCCACTTTCCTCTACTGCACTCAAGTCATCCAGTTTCCAAAGCACTTCCTCAGTTGAGCTGAGGGCTTTCACTTCAGACTTAAATAACCGTCTGCGCTCGCTTTACGCCCAATAAATCCG
+
FFFFFFFFFFFFFFFFFFFFFFFFFFFFFFFFFFFFFFFFFFFFFFFFFF:FFFFFFFFFFFFFFFFFFFFFFFFFFFFFFFFFFFFFFFFF:FFFFFFFF:FFFFFFFFFFFFFFFFFFFFFF:FFFFFFFFFFFFFFFFFFFFFFFFFFFFFFFFFFFFFFFFFFFFFFFFFF,FF,FFFFFFF:FFFFFF,FFFFFFFFFFFFFFF:FFFF,F,:,,,:FF:,FFFFFFFFF:FFFFFFF,FFFFFFF
@A00769:42:HV3CFDRXX:1:2101:20039:24674 2:N:0:AACCGAGTTC+TCCAGAGATC
GGACTACCAGGGTATCTAATCCTGTTTGCTACCCACACTTTCGAGCCTCAGCGTCAGTTACAGTCCAGAAAGCCGCCTTCGCCACTGGTGTTCTTCCATATATCTACGCATTTCACCGCTACACATGGAGTTCCACTTTCCTCTACTGCACTCAAGTCATCCAGTTTCCAAAGCAATTCCTCAGTTGAGCTGAGGGCTTTCACTTCAGACTTAAATAACCGTCTGCGCTCGCTTCACGCCCAATAAATCCG
+
FFFFFFFFFFFFFFFFFFFFFFFFFFFFFFFFFFFFFFFFFFFFFFFFFFFFFFFFFFFFFFFFFFFF:FFFFFFFFFFFFFFFFFFFFFFFFFFFFFFFFFFFFFFFFFFFFFFFFFF:FFFFFFFFFFFFFF:FFFFFFF:FF:FFFF::FFF:FF:FFFFFFFF:FFFFFFF:FFFFFFFFFFFFFFFF:FF:,FFFFFFFFFFFFFF:FF:FFF:F,FFF:F:FFFFFFFFFF,FFFF:,,:FF:F,
@A00769:42:HV3CFDRXX:1:2101:19714:25019 2:N:0:AACCGAGTTC+TCCAGAGATC
GGACTACAGGGGTTTCTAATCCTGTTTGCTACCCACACTTTCGATCATCAACGACAGTTACAGACCAGAAAGCCGCCTTCGCCACAGGTGTTCAACCATATATCTACGCAATACACCGCTACACAAATATTTCCACTATCCACTACAGCACTCAAGACATCCAGTTTCCAAAGCAATTCCTCAGATCAGCTAAGGGATTTCACTTAAGACTTAAATAACCGACTGAGCTCGCTATACACCCGATAAATCCG
+
,FFFFFFF,,F,FFF,,FFFFFFF,FF,,FFF,FF,FF,FFF:F,F,:FFF,F,FFF,,FFF:,:FF,FFF,FFF,F,F,,FFFF,F,F:FFF,,,,FFFFF,F,FF,FF,F:FFFFF:FFFF,F,,,F,F:,,F:F:F,F:F,FF:FFFF,F:F,,FFF,F:,F,,FFF:F,FF:F,F:FFF,,F,F,FF,F:,:,F,,,::F,,,,:FF,F::,F:,F:,F,,,F,FF:,F,F:,:::F,:FFFF,FF,
@A00769:42:HV3CFDRXX:1:2101:24686:25081 2:N:0:AACCGAGTTC+TCCAGAGATC
GGACTACGGGGGTTTCTAATCCTGTTTGCTACCCACACTTTCGAGCCTCAACGTCAGTTACAGTCCAGAAAGCCGCCTTCGCCACTGGTGTTCTTCCATATATCTACGCATTTCACCGCTACACATGGAGTTCCACTTTCCTCTACTGCACTCAAGTCATCCAGTTTCCAAAGCAATTCCTCAGTTGAGCTGAGGGCTTTCACTTCAGACTGAAATAACCGTCTGCGCTCGCTTTACGCCCAATAAATCCG
+
FFFFFFFFFFFFFFFFFFFFFF:FF,FFFFFFFFFFFFF:FFF:FFF:FFFFFFFFFFF,FFFFFFFFFFFFFFFFF,FF:FFFFFFF:FFFFFFFF:FF:F,F::FFF,FFFF,FFF::FFFFFFFFFFFFFFFFF:FFFFFFFFFF::F:FF,FFF,FFFFFFFFFFFFFFFF:FFFFFFFF::FFFFF:FFFFF:::FFFF:FFFFFF,,FF:FFF:F:FF:F:FFFFFF:FFF,FFFFFFFF:FFFF
@A00769:42:HV3CFDRXX:1:2101:10737:25254 2:N:0:AACCGAGTTC+TCCAGAGATC
GGACTACTGGGGTATCTAATCCTGTTTGCTCCCCACGCTTTCGAGCCTCAGCGTCAGTTACAGTCCAGAAAGCCGCCTTCGCCACTGGTGTTCTTCCATATATCTACGCATTTCACCGCTACACATGGAGTTCCACTTTCCTCTACTGCACTCAAGTCATCCAGTTTCCAAAGCAATTCCTCAGTTGAGCTGAGGGCTTTCACTTCAGACTTAAATAACCGTCTGCGCTCGCTTTACGCCCAATAAATCCG
+
FFFFFFFFFFFFFFFFFFFFFFFFFFFFFFFFFFFFFFFFFFFFFFFFFFFFFFFFFFFFFFFFFFFFFFFFFFFFFFFFFFFFFFFFFFFFFFFFFFFFFFF:FFF:FFFFFFFFFFFFFFFFFFFFFFFFFF:FFFFFFFFFFFFFFFFFFFFFFFFFFFFFFFFFFFFFFFFFFFFFFFFFFF:FFFFF::FFFFFFF:FFFFFFFFFF:F:F:FF:F:FFF,FFFFFFFFFF:FFFFFFFFFFFF,:
@A00769:42:HV3CFDRXX:1:2101:15257:25254 2:N:0:AACCGAGTTC+TCCAGAGATC
GGACTACGGGGGTTTCTAATCCTGTTCGCTCCCCACGCTTTCGAGCCTCAGCGTCAGTTACAGACCAGAGAGCCGCCTTCGCCACTGGTGTTCCTCCATATATCGACGCATTTCACCGCTACACATGGAATTCCACTCTCCTCTTCTGCACTCAAGTCTCCCAGTTTCCAATGACCCTCCCCGGTTGAGCCGGGGGCTTTCACATCAGACTTAAGAAACCGCCTGCGCTCGCTTTACGCCCAATAAATCCG
+
FFFFFFFFFFFF:FFF,FFFFFFFFFFFFFFFFFF:FF,FFFFFFFFFF,FFF,FFF:FFFFFFFFFFFFFFFFFFF,FFF:F::FFFFFFFFFF:FFF,:F:F,FFFFFFF:F,FF::FF:FFFFFFF:F:FFFFFFFFF,F:FFFFFFFFFF,FFF:FFFFF:FFFFFFFFFFFFFFFFFFFFFFFFFFFFFFFFFFFFFFFFFF:FFFFFFF:FFFFFFFFFFFFFFFFFFFFFFFFFFF,FFFFFFF
@A00769:42:HV3CFDRXX:1:2101:26675:25269 2:N:0:AACCGAGTTC+TCCAGAGATC
GGACTACTGGGGTTTCTAATCCTGTTCGCTCCCCACGCTTTCGAGCCTCAACGTCAGTTACAGTCCAGAAAGCCGCCTTCGCCACTGGTGTTCTTCCATATATCTACGCATTTCACCGCTACACATGGAGTTCCACTCTCCTCTTCTGCACTCAAGTCTCCCAGTTTCCAATGACCCTCCCCGGTTGAGCCGGGGGCTTTCACATCAGACTTAAGAAACCGCCTGCGCTCGCTTTACGCCCAATAAATCCG
+
FFFFFFFFFFFFFFFFFFFFFFFFFFFFFFFFFFFFFFFFFFFFFFFFFFFFFFFFFFFFFFFFFFFFFFFFFFFFFFFFFFFFFFFFFFFFFFFFFFFFFFFFFFFFFFFFFFFFFFFFFFFFFFFFFFFFFFFFFFFFFFFFFFFFFFFFFFFFFFFFFFFFFFFFFFFFFFFFFFFFFFFFFF,FFFFFFFFFFFFFFFFFFFFFFFFFFFF:FFFFFFFF,FFFFF:FFFF,FFFFFFFF:FFFFFF
@A00769:42:HV3CFDRXX:1:2101:14832:25520 2:N:0:AACCGAGTTC+TCCAGAGATC
GGACTACCGGGGTTTCTAATCCTGTTTGCTACCCACACTTTCGAGCCTCAACGTCAGTTACAGTCCAGAAAGCCGCCTTCGCCACTGGTGTTCTTCCATATATCTACGCATTTCACCGCTACACATGGAGTTCCACTTTCCTCTACTGCACTCAAGTCATCCAGTTTCCAAAGCAATTCCTCAGTTGAGCTGAGGGCTTTCACTTCAGACTTAAATAACCGTCTGCGCTCGCTTTACGCCCAATAAATCCG
+
FFFFFFFFFFFFFFFFFFFFFFFFFFFFF:FFFFFFFFFFFFFFFFFFFFFFFFFFFFFFFFFFFFFFFFFFFFFFFFFFFFF:FFFFFFFFFFFFFFFFFFFFFFFFFFFFFFFFFFFFFFFFFFFFFFFFFFFF:FFFFFFF:FFFFFFFFFFFFFFFFFFFFFFFFFFFFFFFFFFFFFFFFFFFFFFFFF,FFF:FFFFFFFFFFFFFFFFFFFFF,:FFFFFFFFFFFFFFFFFFFFFFFFFFFFF
@A00769:42:HV3CFDRXX:1:2101:20292:25520 2:N:0:AACCGAGTTC+TCCAGAGATC
GGACTACGAGGGTTTCTAATCCTGTTTGCTACCCACACTTTCGAGCCTCAACGTCAGTTACAGTCCAGAAAGCCGCCTTCGCCACTGGTGTTCTTCCATATATCTACGCATTTCACCGCTACACATGGAGTTCCACTTTCCTCTACTGCACTCAAGTCATCCAGTTTCCAAAGCAATTCCTCAGTTGAGCTGAGGGCTTTCACTACAGACTTAAATAACCGACTGCGCTCGCTTGACGCCCAATAAATCCG
+
:FFF:FF:,FFFFFFFFFFFFFFFFFFFFFFFFFFFFFFFFFFFFFF:FFFFFFFFF:FFFF:FFFFFFFFFFFFFFFFFFF::F:FFFFFF:FFFFFFFFFFFFFFFFF,FFFFFFFFF:FFFFFFFFFFFFFFFFFFFFFFFF:FFFFFFFFFFFFF:F:,FFFFFFFFFFFFFFFFFFFFFFF:,:F,FF::,FFFFFFF:,,F,FFFFFFF:,FFF:,FF,F:,FF:FFF,FF,FFFF:FFFFF:FF
@A00769:42:HV3CFDRXX:1:2101:10429:25535 2:N:0:AACCGAGTTC+TCCAGAGATC
GGACTACCGGGGTTTCTAATCCTGTTTGCTACCCACACTTTCGAGCCTCAACGTCAGTTACAGTCCAGAAAGCCGCCTTCGCCACTGGTGTTCTTCCATATATCTACGCATTTCACCGCTACACATGGAATTCCACTCTCCTCTTCTGCACTCAAGTCTCCCAGTTTCCAATGACCCTCCCCGGTTGAGCCGGGGGCTTTCACATCAGACTTAAGAAACCGCCTGCGCTCGCTTTACGCCCAATAAATCCG
+
FFFFFFFFFFFFFFFFFFFFFFFFFFFF:FFFFFFFFFF:FF:FFFFFFFFFFFFFFFFFFFFFFFFF,FFFFFFFFFFFFFFFFFFFFFFFF,FFF,F:FFFFFFFFFFFFF:FFFFFFFFFFFFFFFFFFFFFFFFF:FFF,FFFFFFFFFF:FFFFFFFFFFFFFFFFFFFFFFFFFFFFFFFFFF:FFFFFF:FFFFFFFFFFFFFFFFFFFF,FFFFF:FFFFFFFFFFFFFFFFFFFFFFFFFF,
@A00769:42:HV3CFDRXX:1:2101:2356:25582 2:N:0:AACCGAGTTC+TCCAGAGATC
GGACTACCCGGGTATCTAATGTGTTACCGCGGCTGCTGACAC
+
FFFFFFFF:FF:FFFFFFFF,F,:FF,FFF,FF,FFF,F:FF
@A00769:42:HV3CFDRXX:1:2101:10691:25582 2:N:0:AACCGAGTTC+TCCAGAGATC
GGACTACCGGGGTTTCTAATCCTGTTTGCTACCCACACTTTCGAGCCTCAACGTCAGTTACAGTCCAGAAAGCCGCCTTCGCCACTGGTGTTCTTCCATATATCTACGCATTTCACCGCTACACATGGAATTCCACTCTCCTCTTCTGCACTCAAGTCTCCCAGTTTCCAATGACCCTCCCCGGTTGAGCCGGGGGCTTTCACATCAGACTTAAGAAACCGCCTGCGCTCGCTTTACGCCCAATAAATCCG
+
FF:F:FFFFFFFFFFFFFFFFFFFFFFFFFFFFFFFFFFFFFFFFFFFFF:FFFFFFFFFFFFFFF:FFFF:FFFFFFFFFFFF:FFFFFFFFFFF,FFFF::FFFFF:FFFFFFFFFF:FFFFFFFF:F,FFFFFFFFFFFFFFFFFFFFFFFFFFFFF:FFFFFFFFFFFFFFFFFFFFFFF,FFFFFFF:F:FFF,FF:FFFFFF:FFFFFFF:FFFFFFF:FFFFF,FFF:FFFFFFFF:F:FFFFF
@A00769:42:HV3CFDRXX:1:2101:19542:25629 2:N:0:AACCGAGTTC+TCCAGAGATC
GGACTACGCGGGTATCTAATCCTGTTTGCTACCCACACTTTCGAGCCTCAACGTCAGTTACAGTCCAGAAAGCCGCCTTCGCCACTGGTGTTCTTCCATATATCTACGCATTTCACCGCTACACATGGAGTTCCACTTTCCTCTACTGCACTCAAGTCATCCAGTTTCCAAAGCAATTCCTCAGTTGAGCTGAGGGCTTTCACTTCAGACTTAAATAACCGTCTGCGCTCGCTTTACGCCCAATAAATCCG
+
FFFFFFFFFFFFFFFFFFFFFFFFFFFFFFFFFFFFFFFFFFFFFFFFFFFFFFFFFFFFFFFFFFFFFFFFFFFFFFFFFFFFFFFFFFFFFFFFFFFFFFFFFFFFFFFFFFFFFFFFFFFF:FFFFFFFFFFFFFFFFFFFFFFFFFFFFFFFFFFFFFFFFFFFFF,F:FFF:FF:FFFFFFFFFFF:F:FFFF:FFFFF,FFFF:FFFFFFFFFFFFFF:FFF:F:F:FFFFFFFFFFF,F,FFFF
@A00769:42:HV3CFDRXX:1:2101:13883:25692 2:N:0:AACCGAGTTC+TCCAGAGATC
GGACTACACGGGTTTCTAATCCTGTTTGCTACCCACACTTTAGAGCCTCAACGTCAGTTACAGTCCAGAAAGCCGCCTTCGCCACTGGTGTTCTTCCATATATCTACGCATTTCACCGCTACACATGGAGTTCCACTTTCCTCTACTGCACTCAAGTCATCCAGTTTCCAAAGCAATTCCTCAGTTGAGCTGAGGGCTTTCACTTCAGACTTAAATAACCGTCTGCGCTCGCTTTACGCCCAATAAATCCG
+
FFFFF:FF::FFFFFFFFFFFFFF::FFFFFFFFFFFF:F:FFFFFFFFFFFF:F,FFFFFFF:FFFFF:FFFFFFFFF:FF,:FFFFFF:FFFFFFFFF,FFFFFFFFFF::FFF:FFFFFFFFF:FFFF:FFFF:,F:FFFFFFF:FFFFFFFFF:F:FF:FFFFFFFFFFFFF:FFFFFF,FFFFFF:F:FF,FFFFFFFFFFFFFFFF,FFFFFFFF,FF::FFFF:FFFFFF,FF,F:FFF,FFFF
@A00769:42:HV3CFDRXX:1:2101:26024:25708 2:N:0:AACCGAGTTC+TCCAGAGATC
GGACTACACGGGTTTCTAATCCTGTTTGCTACCCACACTTTCGAGCCTCAACGTCAGTTACAGTCCAGAAAGCCGCCTTCGCCACTGGTGTTCTTCCATATATCTACGCATTTCACCGCTACACATGGAGTTCCACTTTCCTCTACTGCACTCAAGTCATCCAGTTTCCAAAGCAATTCCTCAGTTGAGCTGAGGGCTTTCACTTCAGACTTAAATAACCGTCTGCGCTCGCTTTACGCCCAATAAATCCG
+
FFFFFFFFFFFFFFFFFFFFFFFFFFFFFFFFFFFFFFFFFFFFFFFFFFFFFFFFFFFFFFFFFFFFFFFFFFFFFFFFFFFFFFFFFFFFFFFFFFFFFFFFFFFFFFFFFFFFFFFFFFFFFF:FFFFFFFFFFFFFFFFFFFFFFFFFFFFF:FFFFFFFFFFF:FFFFFFFFFFFFFFFFFFFFFFF,F,FFFFFFFFF,FFF:FFFFFFFFF:F,:FF::FFFF,FFFFFF,FF:FFFFFFFFF,
@A00769:42:HV3CFDRXX:1:2101:19488:25723 2:N:0:AACCGAGTTC+TCCAGAGATC
GGACTACTGGGGTATCTAATCCTGTTTGCTACCCACACTGTCGAGCCTCAACGTCAGTTACAGTCCAGAAAGCCGCCTTCGCCACTGGTGTTCTTCCATATATCTACGCATTTCACCGCTACACATGGAGTTCCACTTTCCACTACTGCACTCAAGTCATCCAGTTTCCAAAGCAATTCCTCAGTTGAGCTGAGGGCTTTCACTTCAGACTTAATGAAACGACTGCGCTCGCTTTACGCCCATTACAACCG
+
FFFFF,FFFF,,FF,F:F::FFFF:F:FF,:FFFFFFFF,F,:F:FF,,FFF:,FFF,,FFFFF::F:FFFFFF,FF,FFFF:,FF,FFFF:F:,:F,FF:FFF,FFF:F,,FFFFFFFFFFFF,F,,:,F,FF,F::F,F,FF,,F,F::FFFF,:FFFFFF:F,FFFFFFFFFF,FFFFFFFFF,F:F:FFFF:F::FF,FFFFFFFF::FF,,::,F:FFFFFFFFFFFFF:,,FFFF:,,F:F,FF:
@A00769:42:HV3CFDRXX:1:2101:26440:25770 2:N:0:AACCGAGTTC+TCCAGAGATC
GGACTACGCGGGTATCTAATCCTGTTTGCTACCCACACTTTCGAGCCTCAACGTCAGTTACAGTCCAGAAAGCCGCCTTCGCCACTGGTGTTCTTCCATATATCTACGCATTTCACCGCTACACATGGAGTTCCACTTTCCTCTACTGCACTCAAGTCATCCAGTTTCCAAAGCAATTCCTCAGTTGAGCTGAGGGCTTTCACTTCAGACTTAAATAACCGTCTGCGCTCGCTTTACGCCCAAGAAATCCG
+
FFFFFFFFFFFFFFFFFFFFFFFFFF:FFFFFFFFFFFFFFFFFFFFFFFFFFFFFFFFFFFFFFFFF:FFFFFFFFFFFFFFFFFFFFFFFFFFFFFFFFFFFFFFFFFFFFFFFFFFFFFFFFFF:FFFFFFFFFFFFFFFFFFFFFFFFFFFFFFFFFFFFFFFFFFFFFFFFFFFFFFFFFFFFF:FFFFFFFFFFFFFFFFFFF:FFFFFFFFFFF:FFFF:FFFFFFF:FFFFFFFF,:FFF,FF
@A00769:42:HV3CFDRXX:1:2101:30526:25833 2:N:0:AACCGAGTTC+TCCAGAGATC
GGGGGGGGGGGGGGGTTGGAAACAGGTATTAAAAAAAAAACGAAAAAACAAAAACCAAAGAAAAAAAAAAAACCCCCAAAACACCAAAAGAGAGACAAAAGAAAAAAAAGAAAAAAAAAAAACAAAAAAAAAAAAACAAAAAAAAAACAAAAAAAAAAAAAAAAAAAAAAAAAAAACACACCCCAAACAAAAGGGGGAGAAGAAAAAAAAATAACAAAAAAAACTCACAAACAAAAAAGCACAAAAAAAAA
+
F,F,,,,:,,,,F,F,,::,,,,,,,,,,,,,:,,,:,,:,,:,,,,,,,,,:,,,,,,,,F,,::,::,,F,,,,,:,,F,,:,:,,,,,,,,,,,,,,,FFFFFFF,,F,,,:F,,,:,F::F,:,,F,F:FFF,F:FFFF,FF,:,,:FF,,F,F:,,,:F:F,:FFF:F::,,:,:,:F,,,,,:,:,,,,,,,,:,,:FF,F:,,F,FF,:FFF:F,,F,,:,,::,,,,,:F,,,FF,:FFF,F:
@A00769:42:HV3CFDRXX:1:2101:7346:25864 2:N:0:AACTGAGTTC+TCCAGAGATC
GGACTACCCGGGTTTCTAATCCTGTTCGCTCCCCACGCTTTCGAGCCTCAGCGTCAGTTACAGACCAGAGAGCCGCCTTCGCCACTGGTGTTCCTCCATATATCTACGCATTTCACCGCTACACATGGAATTCCACTCTCCTCTTCTGCACTCAAGTCTCCCAGTTTCCAATGACCCTCCCCGGTTGAGCCGGGGGCTTTCACATCAGACTTAAATAACCGTCTGCGCTCGCTTTACGCCCAATAAATCCG
+
FFFFFFFFFFFFFFFFFFFFFFFFFFFFFFFFFFFFFFFFFFFFFFFFFFFFFFFFFFFFFFFFFFFFFFFFFFFFFFFFFFFFFFFFFFFFFFFFFFFFF,FFFFFFFFF,FFFFFFFFFFFF:F::F,:FF:FFFFFF:FFFFFFFFFFFFFFFF:FFFFFFFFFFF,FFFFFFFFFFFFF,FFFFFFFFFFFFFF:FFFFFFFF:FFF:FFFFFFF:F::FFFFFFFFFFFFFF,FFFF,FFFFFFF:
@A00769:42:HV3CFDRXX:1:2101:13621:25895 2:N:0:AACCGAGTTC+TCCAGAGATC
GGACTACACGGGTTTCTAATCCTGTTTGCTACCCACACTTTAGAGCCTCAACGTCAGTTACAGTCCAGAAAGCCGCCTTCGCCACTGGTGTTCTTCCATATATCTACGCATTTCACCGCTACACATGGAGTTCCACTTTCCTCTACTGCACTCAAGTCATCCAGTTTCCAAAGCACTTCCTCAGTTGAGCTGAGGGCTTTCACTTCAGACTTAAATAACCGTCTGCGCTCGCTTTACGCCCAATAAATCCG
+
FFFFFFFFFFFFFFFFFFFFFFFFFFFFFFFFFFFFFFFFFFFFFFFFF:FFFFFFFFFFFFFFFFFFFFFFFFFFFFFFFFFFFFFFFFFFFFFFFFFFFFFFFFFFFFFFFFFFFFFFFFFFFFFFFFFFFFFFF,FFFFFFFFFFFFFFFF,FFFFFFFFFFFFFFFF:FF:,FFFFFFFFFFFFFFFF:FFFFFFFFFFFFFFFFFFFFFFFFF,F::FFF:FFFFFFFFFFFFFFFFFFF:FFFF:
@A00769:42:HV3CFDRXX:1:2101:19660:25927 2:N:0:AACCGAGTTC+TCCAGAGATC
GGACTACGCGGGTATCTAATCCTGTTTGCTACCCACACTTTCGAGCCTCAACGTCAGTTACAGTCCAGAAAGCCGCCTTCGCCACTGGTGTTCTTCCATATATCTACGCATTTCACCGCTACACATGGAGTTCCACTTTCCTCTACTGCACTCAAGTCATCCAGTTTCCAAAGCAATTCCTCAGTTGAGCTGAGGGCTTTCACTTCAGACTTAAATAACCGACTGCGCTCGCTTTACGCCCAATAAATCCG
+
FFFFFFFFFFFFFFFFFFFFFFFFFFFFFFFFFFFFFFFFFFFFFFFFFFFFFFFFFFFFFFFFFFFFF:FFFFFFFFFFFFFFFFFFFFFFFFFFFFFFFFFFFFFFFFFFFFFFFFFFFFFFFFFFFFFFFFFFF:FFFFFFFFFFFFFFFFFFFFFFFFFFFFFFFFFFFFF,FFFFFFFFFFFFFFFFFFFFFFFFF:FF,F:FFFFFFFFFFFFF,,FFFFFFFFFFFFFFFFFFFFFFFFFFF:F
@A00769:42:HV3CFDRXX:1:2101:1181:25958 2:N:0:AAACGAGTTC+TCCAGAGATC
GGACTACCCGGGTATCTAATGTGTTACCGCGGCTGCTGAAAC
+
FFFFFFF:FF:FFFFFFFFFF,:FFFF:,,FFFFFFF:F,,F
@A00769:42:HV3CFDRXX:1:2101:23194:25974 2:N:0:AACCGAGTTC+TCCAGAGATC
GGACTACGGGGGTATCTAATCCTGTTCGCTCCCCACGCTTTCGAGCCTCAGCGTCAGTTACAGACCAGAGAGCCGCCTTCGCCACTGGTGTTCCTCCATATATCTACGCATTTCACCGCTACACATGGAATTCCACTCTCCTCTTCTGCACTCAAGTCTCCCAGTTTCCAATGACCCTCCCCGGTTGAGCCGGGGGCTTTCACATCAGACTTAAGAAACCGCCTGCGCTCGCTTTACGCCCAATAAATCCG
+
FFFFFFFFFFFFFFFFFFFFFFFFFFFFFFFFFFFFFFFFFFFFFFF:FFFFFFF:FFFFFFFFFFFFFFFFFFFFFFFFFFFFFFFFFFFFFF:FFFFFFFFFFFFFFFFFFFFFFFFFFFFFFFFFFFFFFFFFFFFF:FFF:::FFFFFF:FF:FFFFFFFFFFFFFFFFFFFFFFFFFFF:FFF:FFF:FFFFF,FFFFFFFFF,FFFFFFFFFFFFFFF:FFFFFFF,FFFFFFFFF,FFFFFF::
@A00769:42:HV3CFDRXX:1:2101:23448:26005 2:N:0:AACCGAGTTC+TCCAGAGATC
GGACTACGGGGGTATCTAATCCTGTTTGCTACCCACACCTTCGAGCCTCAACGTCAGTTACAGTCCAGAAAGCCGCCTTCGCCACTGGTGTTCTTCCATATATCTACGCATTTCACCGCTACACATGGAGTTCCACTTTCCTCTACTGCACTCAAGTCATCCAGTTTCCAAAGCAATTCCTCAGTTGAGCTGAGGGCTTTCACTTCAGACTTAAATAACCGACTGCGCTCGCTTTACGCCCAATAAATCCG
+
FFFFFFFFFFFFFFFFF:FFFFFFFFFFFF:FFF:FFFFFFFFFFFFFF,FFF:FFF:FFFFFFFFFFFFFFFFFFFFFFFFFFFFFF:FFF:F:FFFFFFFFFFFFFFFFFFFFFFFFFFFFFFFFFFFFF:FFFFFFFFFF:FFFFFFFFFFFFFFFFFFFFFFFFFFF::FFFFFFFFFFFFF:FFFF:FFFFFFFFFFFF:FFFFFFFF,FFFF,F,,F,,FFFFFFFF,F:FFFFFFF,FFFFFFF
@A00769:42:HV3CFDRXX:1:2101:13621:26115 2:N:0:AACCGAGTTC+TCCAGAGATC
GGACTACTGGGGTTTCTAATCATGTTTACTACACACACTTTCGAGCCTCAACGTCAGTTACAGTCCCGAAAGCCGCCTACACCACTCGTTATCTACCATATATCTACGCATATAAACGCTACAAATGGAGTTCCACATTCCTCTACTGCAATCAAGTCATACAGTATCCAAAGCAAATCCTCAGTTGAGCTGTGTGCTCTCACTTCAGACTAACAAAACCGTCTGAGCTCGCTTTACGCCCAATAAATCA
+
,:FF,F:FF:,F,F,F:FF,,,,,,F,,F,:F,F,FFF::,F,,:,,,,F::,F,F,FF:,F:FFF,FFF,,F,FFFF,:FF::,:,,:,,,FF,:FFFF,:FFF:F,FFF,,,,,,,F,::,,FF,FFFF,,,F,,::,,FF,:::F:,,,F::FFFFF,FF,,,FFFF,F,FFF,FF,,FFFF,F:,,F,,F:,FFF,F:,:FFFF,F,,,,,,FFFF:,FFF,,,:F,FFFFFF,F,,F,FF,:FF:
@A00769:42:HV3CFDRXX:1:2101:16929:26177 2:N:0:AACCGAGTTC+TCCAGAGATC
GGACTACCAGGGTATCTAATCCTGTTTGCTACCCACACTTTCGAGCCTCAACGTCAGTTACAGTCCAGAAAGCCGCCTTCGCCACTGGTGTTCTTCCATATATCTACGCATTTCACCGCTACACATGGAGTTCCACTTTCCTCTACTGCACTCAAGTCATCCAGTTTCCAAAGCAATTCCTCAGTTGAGCTGAGGGCTTTCACTTCAGACTTAAATAACCGTCTGCGCTCGCTTTACGCCCAATAAATCCG
+
FFFFFFFFFFFFFFFFFFFFFFFFFFFFFFFFFFFFFFFFFFFFFFFFFFFFFFFFFFFFFFFFFFFFFFFFFFFFFFFFFFFFFFFFFFFFFFFFFFFFFFFFFFFFFFFFFFFFFFFFFFFFFFFFFFFFFFFFFFFFFFFFFFFFFFFFFFF:FFFFFFFFFFFFFFFFFFF:FFF:FFFFFFFFFFFFFFFFFF,FFFFFFF:FFFFF:FFFFFFFF,FFFFFFFF:FFFFFFFFFFFFFFFFFF::
@A00769:42:HV3CFDRXX:1:2101:25274:26287 2:N:0:AACCGACTTC+GCCAGAGATC
GGACTACGCGGGTTTCTAATCCTGTTAGCTCCCCACGCTTTCGAGCCTCAGCGTCAGTTACAGACCAGAGAGCCGCCTTCGCCACTGGTGTTCCTCCCAATATCTACGCATTTCACCGCTACACATGGAATTCCACTCTCCTCTTCTGCACTCAAGTCTCCCAGTTTCCAATGACCCTCCCCGGTTGAGCCGGGGGCTATCACATCAGACTTAAGAAACCGCCTGCGCTCGCTTTACGCCCAATAAATCCG
+
FFFFFFF:,FFFF:FFFFFFFFFFFF,FFFFFFFFF,FFFFFF,,FFFFFFFFFFFFF:FF:FFFFFFFFFFFFFFFFFFFFFFFFFFFFFFFFFFF,,FFFFFFFFFFFFFFFFFFFFFFFFFF,FFFFFFFFFFFFFFFFFF,,:F,FFFFFFFFF,,FFFFFFF,FFF,FFFF:FFFFFF:FFFFFFFF,FF,FFFFFFF:FF,,FF:FF,:F::FF,F:,,FFFFFFFF:FFFFFFFFF:FFFF:FF
@A00769:42:HV3CFDRXX:1:2101:25572:26303 2:N:0:AACCGAGTTC+TCCAGAGATC
GGACTACCAGGGTTTCTAATCCTGTTTGCTACCCACACTTTCGAGCCTCAACGTCAGTTACAGTCCAGAAAGCCGCCTTCGCCACTGGTGTTCTTCCATATATCTACGCATTTCACCGCTACACATGGAGTTCCACTTTCCTCTACTGCACTCAAGTCATCCAGTTTCCAAAGCAATTCCTCAGTTGAGCTGAGGGCTTTCACTTCAGACTTAAATAACCGTCTGCGCTCGCTTTACGCCCAATAAATCCG
+
FFFFFFFFFFFFFFFFFFFFFFFFFFFFFFFFFFFFFFFF:FFFFFFFFFFFFFFFFFFFFFFFFFFFFFFFFFFFFFFFFFFFFFFFFFFFFFFFFF::FFFFFFFFFF:FFFFFFFFFFFFFFFFFFFFFFFFFF:FFFFFFFFF:FFFFFFFFFFFFFFFFFFFFFFFFFFF:FFFF:FFFFFFFFF,FFFFFFFFFFFFFFFFFFFFFFFFF,FFF,,FFFFFFFF:FFFFFFFFFF:,:FF:FFF:
@A00769:42:HV3CFDRXX:1:2101:24587:26349 2:N:0:AACCGAGTTC+TCCAGAGATC
GGACTACGGGGGTTTCTAATCCTGTTTGCTACCCACACTTTCGAGCCTCAACGTCAGTTACAGTCCAGAAAGCCGCCTTCGCCACTGGTGTTCTTCCATATATCTACGCATTTCACCGCTACACATGGAGTTCCACTTTCCTCTACTGCACTCAAGTCATCCAGTTTCCAAAGCAATTCCTCAGTTGAGCTGAGGGCTTTCACTTCAGACTTAAATAACCGTCTGCGCTCGCCTAACGCCCAATAAATCCG
+
FFFFFFFFFFFFFFFFFFFFFFFFFFFFFFFFFFFFFFFFFFFFFFFFFFFFFFFFFFFFFFFFFFFFFFFFFFFFFFFFFFFFFFFFFFFFFFFFFFFFFFFFFFFFFFFFFFFFFFFFFFFFFFFFFFFFFFFF:FFFFFFFFFFFFFFFFFFFFFFFFFFFFFFFFFFFFFFFFFFFFFFFFF:FFFFFFFFFFFFFFFFFFF,FFFFF:F,F:F:F:,FFFF,F:FFFFF,FFFFFFFF:FFFFFFF
@A00769:42:HV3CFDRXX:1:2101:23511:26365 2:N:0:AACCGAGTTC+TCCAGAGATC
GGACTACTGGGGTATCTAATCCTGTTTGCTCCCCACGCTTTCGAGCCTCAGCGTCAGTTACAGACCAGAGAGTCGCCTTCGCCACTGGTGTTCCTCCATATATCTACGCATTACACCGCTACACATGGAATTCCACTCTCCTCTTCTGCACTCAAGTCTCCCAGTTTCCAATGACCCTCCCCGGTTGAGCCGGGGGCTTTCACATCAGACTTAAGAAACCGCCTGCGCTCGCTTTACGCCCAATAAATCCG
+
FFFFFFFFFFFFFFFFFFFFF,FFF:FFFFFFFFFFFFFFFFFFFFFFFFFF:FFFFFFFFFFFFFFFF,FFFFFFF:FFFFFFFF,FFFF,FFFFFF,FFFFF:FFFFFFF,FFFFF:FFFFFFF,FFF:FFFFFFF:FF:FFFFFFF::FFFF:FFFFFFFFFFF:FFFF:FFFFFFFFFF:FFFFFFFF,FFFFFFFFFFF,F:FFFF:FFFFFFFFFFFF:F:FFFFFF,FF,F:FFF:FFFF,,FF
@A00769:42:HV3CFDRXX:1:2101:15284:26428 2:N:0:AACCGAGTTC+TCCAGAGATC
GGACTACGCGGGTATCTAATCCTGTTTGCTACCCACACTTTCGAGCCTCAACGTCAGTTACAGTCCAGAAAGCCGCCTTCGCCACTGGTGTTCTTCCATATATCTACGCATTTCACCGCTACACATGGAGTTCCACTTTCCTCTACTGCACTCAAGTCATCCAGTTTCCAAAGCAATTCCTCAGTTGAGCTGAGGGCTTTCACTTCAGACTTAAATAACCGACTGCGCTCGCTTTACGCCCAATAAATCCG
+
FFFFFFFFFFFFFF:FFFFFFFFFFFFFFFFFFFFFFFFFFFFFFFFFFFFFFFFFFFFFFFFFFFFFFFFFFFFFFFFFFFFFFFFFFFFFFFFFFFFFFFFFFFFFFFFFFFFFFFFFFFFFFFFFFFFFFFFFFFFFFFFF:FFFFFFFFFFF,FFFFFFFFFFFFFFFFFF:FFFFFFFFFFFFFFFFFFFFFFFFFFFFFF::FFFFFFFFFFFF,:FFFFF::F,FFFFFF,F:FFF:FFFFFFF
@A00769:42:HV3CFDRXX:1:2101:9091:26537 2:N:0:AACCGAGTTC+TCCAGAGATC
GGACTACGCGGGTTTCTAATCCTGTTTGCTACCCACACTTTCGAGCCTCAACGTCAGTTACAGTCCAGAAAGCCGCCTTCGCCACTGGTGTTCTTCCATATATCTACGCATTTCACCGCTACACATGGAGTTCCACTTTCCTCTACTGCACTCAAGTCATCCAGTTTCCAAAGCAATTCCTCAGTTGAGCTGAGGGCTTTCACTTCAGACTTAAATAACCGACTGCGCTCGCTTTACGCCCAATAAATCCG
+
FFFFFFFFFFFFFFFFFF:FFFFFFFFFFFF:FFFFFFFFFFFF,FFFFFFFFFFFFFFFFFFFFFFFFFFFFFFFFFFFFFFFFFFFFFFFF:FFFFFFFFFFFFFFFFFFF:FFFFFFFFFFFFFFFFFFFFFFF,FFFFFFFFFFFFFFFFFFFFFFFFFFFFF:FFFFFFFF,FFFFFFF:FFF:FF,FFFFFFFFFFF:,F:FFFFFFFFFFFFFF,FF,FFF:FFFFFFFFFFFFF,FF,FF:F,
@A00769:42:HV3CFDRXX:1:2101:18801:26569 2:N:0:AACCGAGTTC+TCCAGAGATC
GGACTACGAGGGTATCTAATCCTGTTCGCTCCCCACGCTTTCGAGCCTCAGCGTCAGTTCCAGACCAGAGAGCCGCCTTCGCCACTGGTGTTCTTCCATATATCTACGCATTTCACCGCTACACATGGAGTTCCACTTTCCTCTACTGCACTCAAGTCATCCAGTTTCCAAAGCACTTCCTCAGTTGAGCTGAGGGCTTTCACTTCAGACTTAAATAACCGTCTGCGCTCGCTTTACGCCCAATTAAAGCG
+
:::FFFFFFFFFFFFFFFFFFFFFF:FFFFFFF:FFFFFFFFFFFFFFFFFFFFF,FFF:FFFFFFFFFFFFFFFFFFFFFFFFFFFFFFFFF,F:F:F,FFFF,FFFFFF:FFFFFFFFFFFFFFFFFFFFF:FFF:FF:,F,FF:FF,FFFF,FFFFFFFFF::FFFFFFFFF::FFFFFF::F,F::FFF:FFF:F:F:FFFFFF:FFF:F:FFF,FFFFFF:FF:FFF:,F:F,FFFFF,:FF:,FF
@A00769:42:HV3CFDRXX:1:2101:27082:26569 2:N:0:AACCGAGTTC+TCCAGAGATC
GGACTACCAGGGTTTCTAATCCTGTTCGCTCCCCACGCTTTCGAGCCTCAGCGTCAGTTACAGACCAGAGAGCCACCTTCGCCACTGGTGTTCCTCCATATATCTACGCATTTCACCGCTACACATGGAATTCCACTCTCCTCTTCTGCACTCAAGTCTCCCAGTTTCCAATGACCCTCCCCGGTTGAGCCGGGGGCTTTCACATCAGACATAAGAAACCGCCTGCGCTCGCTTTACGCCCAATAAATCCG
+
FFFFFFFFFFFFFFFFFFFFFFF:FFFFFFFFFFFFFFFFFFFFFFFFFFFFFFFFFFFFFFFFFFFFFFFFFFFFFFFFFFFFF:FFFF:FFFFFFF:F:FFF,FFFFFFFFFFFFFFFFF:FFFFFF,FFFFFFFFFFFFFFFFFFFFFFFFFFFF,FFFFFFF:FFFFFFFFFFFFF:FF:F:FFF:,FF::FF,F,FF:F:F:FFF,FF:FFF:F:F:FFFF:FFFFFF:FFF:FFFFFFFF,FFF:
@A00769:42:HV3CFDRXX:1:2101:8576:26584 2:N:0:AACCGAGTTC+TCCAGAGATC
GGACTACCGGGGTTTCTAATCCTATTTGCTCCCCACGCTTTCGTGCCTGAGCGTCAGTTTCAGTCCAGGCGGCCGCCTTCGCCACTGGTGTTCTTCCGTATCTCTACGCATTTTACCGCTACACATGGAGTTCCGCCGCCCTCTCCTGTACTCAAGTTCTCCAGTCTCATCAGCCAACAGAAGTTAAGCTTCTGCCTTTCACTCATGACTTGAAGAACCGCATGCTCACCCTTTACGCCCACTCTTTCCGG
+
FFFFFFFFFFFFFFFFFFFFFFFFFFFFFFFFFFFFFFFFFFFFFFFFFFFFFF:FFFFFFFFFFFFFFFFFFFFFFFFFFFFFFFFFFFFFFFFFFFFFFFFFFFFFFFFFFFFFFFFFF:FFFFFFFFFFFFFFFFFFFFFFFFFFFFFFFFFFFFFFFFFFFFFFFFFFFFF,:FF:FFF:FFFFFF:FFFFFFFFF,FFFFFF:FF,:FF:F:FF,F,:F,:F,FFFF,F,FFFFFF,::,FFFFF,
@A00769:42:HV3CFDRXX:1:2101:13132:26584 2:N:0:AACCGAGTTC+TCCAGAGATC
GGACTACTGGGGTTTCTAATCCTGTTTGCTCCCCACGCTTTCGAGCCTCAGCGTCAGTTACAGACCAGAGAGTCGCCTTCGCCACTGGTGTTCCTCCATATATCTACGCATTTCACCGCTACACATGGAATTCCACTCTCCTCTTCTGCACTCAAGTCTCCCAGTTTCCAATGACCCTCCCCGGTTGAGCCGGGGGCTTTCACATCAGACTTAAGAAACCGCCTGCGCTCGCTTTACGCCCAATAAATCCG
+
FFFFFFFFFFFFFFFFFFFFFFFFFFFFFFFFFFFFFFFFFFFFFFFFFFFFFFFFFFFFFFFFFFFFFFFFFFFFFFFFFFF,FFFFFFFFF:FFFFFFFFFFFFFFFFF:FF:FFFF,FFFFFFFFF:FF:FF:FFFFFFFF:,FF:FF:FFFFFFFFFFFF::FFF,FFFFFFFFFFFFF:F::FFFFFFFFFFFFFFF:F:FFF,F:FFF:,:FFFFFF::F:F:FFFF:FFFFFFFFF,F:FFFF:
@A00769:42:HV3CFDRXX:1:2101:9173:26616 2:N:0:AACCGAGTTC+TCCAGAGATC
GGACTACGCGGGTTTCTAATCCTGTTTGCTACCCACACTTTCGAGCCTCAACGTCAGTTACAGTCCAGAAAGCCGCCTTCGCCACTGGTGTTCTTCCATATATCTACGCATTTCACCGCTACACATGGAGTTCCACTTTCCTCTACTGCACTCAAGTCATCCAGTTTCCAAAGCACTTCCTCAGTTGAGCTGAGGGCTTTCACTTCAGACTTAAATAACCGTCTGCGCTCGCTTTACGCCCAATAAATCCG
+
:FFFFFFFFFFFFFFFFF:FF,,F:FF,FFFFF:FFFFFFFFFFFFFFFFFF,:FFFFFFFFFF,:F:FFFFFFFFFFFF:FFFFFFF::FFFFFF,FFFFFFFFFFFFFFF:FF:FFFFFFFFFF,:FFFF,FF,F:FFFFFFF,FFFFFFF:FFFFFFFFF:F:F:FFFF:FF,FFFFFFF,FF:FFFFFF:F:FFFFFF:FFF:FF:F:::FFF:FF,,FF:,FFFF:FF:FFF,FF,FFF:FFF,FF
@A00769:42:HV3CFDRXX:1:2101:9164:26631 2:N:0:AACCGAGTTC+TCCAGAGATC
GGACTACGCGGGTTTCTAATCCTGTTTGCTACCCACACTTTCGAGCCTCAACGTCAGTTACAGTCCAGAAAGCCGCCTTCGCCACTGGTGTTCTTCCATATATCTACGCATTTCACCGCTACACATGGAGTTCCACTTTCCTCTACTGCACTCAAGTCATCCAGTTTCCAAAGCAATTCCTCAGTTGAGCTGAGGGCTTTCACTTCAGACTTAAATAACCGTCTGCGCTCGCTTTACGCCCCATAACTCCG
+
FFFFFFFFFFFFFFFFFFFFFFFFFFFFFFFFFFFFFFFFFFFFFFFFFFFFFFFFFFFFFFFFFFFFFFFFFFFFFFFFFFFFFFFFFF:FFFFFFFFFFFFFFFFFF:FFFFFFFFFFFFFFFFFFFF:FFFFFFFFFFFFF:FFFFFFFFFFFFFFFFFFFFFFFFFFFFF,,,FFFFF:FFFF:FFF::FF:FF,FF:FFFF,F:FFFFF,FFF,F::FFF:FFFFFFF,F,FF:F::FFFFF:FFF
@A00769:42:HV3CFDRXX:1:2101:10474:26678 2:N:0:AACCGAGTTC+TCCAGAGATC
GGACTACTCGGGTTTCTAATCCTGTTTGCTCCCCACGCTTTCGAGCCTCAGCGTCAGTTACAGACCAGAGAGCCGCCTTCGCCACTGGTGTTCCTCCATATATCTACGCATTTCACCGCTACACATGGAATTCCACTCTCCTCTTCTGCACTCAAGTCTCCCAGTTTCCAATGACCCTCCCCGGTTGAGCCGGGGGCTTTCACATCAGACTTAAGAAACCGCCTGCGCTCGCTTTACGCCCAATAAATCCG
+
FFFFFFFFFFFFFFFFFFFFFFFFFFFFFFFFFFFFFFFFFFFFFFFFFFFFFFFFFFFFFFFFFFFFFFFFFFFFFFFFFFFFFFFFFFFFFFFFFFFFFFFFFFFFFFFFFFFFFFFFFFFFFFFFFFFFFFFFFFFFFFFFFFFFFFFFFFFFFFFFFFFFFFFFFFFFFFFFFFFFFFFFFFFFFFFFF:FFFFFFFFF,FFFFFFFFFF:FFFFFFFFFFFFFFF:FFFFFFFFFFFF,FF,FFFF
@A00769:42:HV3CFDRXX:1:2101:1579:26710 2:N:0:AACCGAGTTC+TCCAGAGATC
GGACTACCGGGGTATCTAATCCTGTTTGCTCCCCACGCTTTCGAGCCTCAGCGTCAGTTACAGACCAGAGAGTCGCCTTCGCCACTGGTGTTCCTCCATATATCTACGCATTTCACCGCTACACATGGAATTCCACTCTCCTCTTCTGCACTCAAGTCTCCCAGTTTCCAATGACCCTCCCCGGTTGAGCCGGGGGCTTTCACATCAGACTTAAGAAACCGCCTGCGCTCGCTTTACGCCCAATAAATCCG
+
FFFFFFFFFFFFFFFFFFFFFFFFFFFFFFFFFFFFFFFFFFFFFFFFFFFFFFFFFFFFFFFFFFFFFFFFFFFFFFFFFFFFFFFFFFFFFFFFFFFFFFFFFF:FFFFFFFFFFFFFFFFFFFF:FFFFFFFFFFFFFFFFFFFFFFFFFFFF:FFFFF:FFFFFFFFFF:FFFFFFFFFFFFFFFFFFFFFFFF:FFFF:FFFFFFFFFFFF:FFF:FFFFFFFF:,F:FFFF,FFFFFFFFFFFF:
@A00769:42:HV3CFDRXX:1:2101:3911:26710 2:N:0:AACCGAGTTC+TCCAGAGATC
GGACTACCAGGGTTTCTAATCCTGTTCGCTCCCCACGCTTTCGAGCCTCAGCGTCAGTTACAGACCAGAGAGCCGCCTTCGCCACTGGTGTTCCTCCATATATCTACGCATTTCACCGCTACACATGGAATTCCACTCTCCTCTTCTGCACTCAAGTCTCCCAGTTTCCAATGACCCTCCCCGGTTGAGCCGGGGGCTTTCACATCAGACTTAAGAAACCGCCTGCGCTCGCTTTACGCCCAATAAATCCG
+
FFFFFFFFFFFFFFFFFFFFFFFFFFFFFFFFFFFFFFFFFFFFFFFFFFFFFFFFFFFFFFFFFFFFFFFFFFFFFFFFFFFFFFFFFFFFFFFFFFFFFFFFFFFFFFF:FFFFFFFFFFFFFFFFFFFFFFFFFFFFFFFFFFFFFFFFFFFFFFFFFFFFFFFFFFFFFFFFFFFFFFFFFFFFFFFFFFFFFFFFFFFFFFF:FFFFFFFFF:FFFFFFFFFFFFFFFFFFFFFFFFFFFFFFFFF
@A00769:42:HV3CFDRXX:1:2101:11297:27007 2:N:0:AACCGAGTTC+TCCAGAGATC
GGACTACTGGGGTATCTAATCCTGTTTGCTACCCACACTTTCGAGCCTCAGCGTCAGTTACAGACCAGAGAGTCGCCTTCGCCACTGGTGTTCCTCCATATATCTACGCATTTCACCGCTACACATGGAATTCCACTCTCCTCTTCTGCACTCAAGTCTCCCAGTTTCCAATGACCCTCCCCGGTTGAGCCGGGGGCTTTCACATCAGACTTAAGAAACCGCCTGCGCTCGCTTTACGCCCAATAAATCCG
+
FFFFFFFF:,FFFFFF::F:FFFFFFFFFFF:FFFFF,F:FFF,F:FFFFFFFFFFFFFFFFFFFFFF::FFFFFFFFFFFFFFFFFFFFFF::FFFFFFFFFFFFFFF:FFFFFFFFFFFFFFFF:FF,FFFF::FFFFFF:FFFFF:F:FFFFFFFFFFFFFFFFFFFF,FFFFF:FFFF:F,F,,:,F,FFF,FF:F:FFF::::F:FFFF,F:,,,,FFFFFFFFF,F,FFFFFFFFF,,FFFF,F,
@A00769:42:HV3CFDRXX:1:2101:28556:27054 2:N:0:AACCGAGTTC+TCCAGAGATC
GGACTACTAGGGTATCTAATCCTGTTTGCTCCCCACGCTTTCGAGCCTCAGCGTCAGTTACAGACCAGAGAGTCGCCTTCGCCACTGGTGTTCTTCCATATATCTACGCATTTCACCGCTACACATGGAGTTCCACTTTCCTCTACTGCACTCAAGTCATCCAGTTTCCAAAGCAATTCCTCAGTTGAGCTGAGGGCTTTCACTTCAGACTTAAATAACCGTCTGCGCTCGCTTTACGCCCAATAAATCCG
+
FFFFFFFFFFFFFFFFFFFFFFFFFFFFFFFFFFFFFFFFFFFFFFFFFFFFFFFFFFFFFFFFFFFFFFFFFFFFFFFFFFFFFFFFFFF,FFFFFFFFFFFFFFFFFFFFFFFFFFFFFFFFFFFFFFFFFFFFFFFFFFFFFFFFFFFFFFFFFFFFFFFFFFFFFFFFFFFFFFFFFFFFFFFFFFFFFFFFFFFFFFF::F:FFFFFF:FFFFFF:,FFFFFFFFFF:FFFF,FFFFFFFFF,,F:
@A00769:42:HV3CFDRXX:1:2101:13738:27571 2:N:0:AACCGAGTTC+TCCAGAGATC
GGACTACTGGGGTTTCTAATCCTGTTCGCTCCCCACGCTTTCGAGCCTCAGCGTCAGTTACAGACCAGAGAGCCGCCTTCGCCACTGGTGTTCCTCCATATATCTACGCATTTCACCGCTACACATGGAATTCCACTCTCCTCTTCTGCACTCAAGTCTCCCAGTTTCCAATGACCCTCCCCGGTTGAGCCGGGGGCTTTCACATCAGACTTAAGAAACCGCCTGCGCTCGCTTTACGCCCAATAAATCCG
+
FFFFFFFFFFFFFFFFFFFFFFFFFFFFFFFFFF:FFFFFFFFFFFFFFFFFFFFFFFFFFF:FFFFFFFFFFFFFFFFFFFFFFFFFFFF:FFFFFFFFFFFFFFFFFF:FFFFFFFFFFFFFF:FFFFFFFFFFFFFFFFFFFFFFFFFFF:FFFFFFFFFFFFFFFFFFFFFFF:FFFFF:FF:FFFFFFFFFFF:FFFFFF:FFFF,FFFFFFFFFFFFF:FFFFF,,,FFFFFFFFF:FF:FFF,F
@A00769:42:HV3CFDRXX:1:2101:23050:27571 2:N:0:AACCGAGTTC+TCCAGAGATC
GGACTACCAGGGTTTCTAATCCTGTTTGCTACCCACACTTTCGAGCCTCAGCGTCAGTTACAGACCAGAGAGTCGCCTTCGCCACTGGTGTTCCTCCATATATCTACGCATTTCACCGCTACACATGGAGTTCCACTTTCCTCTACTGCACTCAAGTCATCCAGTTACCAAAGCAATTCCTCAGTTAAGCTGAGGGCTTTCACTTCAGAATAAAATAACCGTCTGCGCTCGCTTTACGCCCAATAAATCCG
+
FFFFFFFF:FFFFFFFFFFFFFFFFF::FFFFFFFFFFFFFFFFFFFFFFFFF:FFFF,FFFFFFFFFFFF,,FFFFFFFFF:F,FFFFFFFF:FFFFFFFFF:FFF,FFFF,FFFFFFFFF:FFFF,FFFFF:FF::FFFFFFF::FFFFFFFFF,FF:FFFFFF,FFFFFFF:F,FFFFFF,:F,:,FF:F,F,FFFFFFFFFFF,F,F,FFFFFF,F,:FF::,FFFF,FF:FF::F,FF:FFFFFFF
@A00769:42:HV3CFDRXX:1:2101:18521:27680 2:N:0:AACCGAGTTC+TCCAGAGATC
GGACTACAAGGGTATCTAATCCTGTTTGCTACCCACACTTTCGAGCCTCAACGTCAGTTACAGTCCAGAAAGCCGCCTTCGCCACTGGTGTTCTTCCATATATCTACGCATTTCACCGCTACACATGGAGTTCCACTTTCCTCTAAAGCACTCAAGTCATCCAGTTTACAAAGCAATTCCTCAGTTGAGCAGAGGGCTTTCACTACAGACTTAAATAACCGACTGCGCTCGCTTTACGCCCATTAAATCCG
+
FFFFFFFFFFFFFFFFFFFFFFFFFFFFFFFFFFFFFFFFFFFFFFFFFFFFFFFFFF,FFF:FFFFF:FFFFFFFFFFFFFFFFFFFFFFFF:FFF:,FFFFFFFFF:FFFFFFFF,FFFFFFF,F:FFFFFFFFF,FFFFFF:,,F,F:FFFFF:FF,,FFFFFF,F:F:FFFFFFFFFFFFFFFFFF,,FFFFFFFFFFFF,F,:FFFFF,FFFFF:F,FF,FFFFFFFF:FFFFFFFF,,FFFFFFF
@A00769:42:HV3CFDRXX:1:2101:28745:27759 2:N:0:AACCGAGTTC+TCCAGAGATC
GGACTACGGGGGTATCTAATCCTGTTTGCTACCCACACTTTCGAGCCTCAACGTCAGTTACAGTCCAGAAAGCCGCCTTCGCCACTGGTGTTCTTCCATATATCTACGCATTTCACCGCTACACATGGAGTTCCACTTTCCTCTACTGCACTCAAGTCATCCAGTTTCCAAAGCAATTCCTCAGTTGAGCTGAGGGCTTTCACTTCAGACTTAAATAGCCGTCTGCGCTCGCTTTACGCCCAATAAATCCG
+
FFFFFFFFFFFFFFFFFFFFFFFFFFFFFFFFFFFFFFFFFFFFFFFFFFFFFFFFFFFFFFFFFFFFFFFFFFFFFFFFFFFFFFFF:FF:FFFFFFF:FFFFFFFFFFFFFFFFFFFFFFFFFFFFFFFFFFFFFFFFFFFFFFFFFFFFF:FFFF:FFFFFFFFFFFFFFFF:FFFFFFFFF:FFFFFFFF,FFFFFFFFFFFFFFFFFFFFFFFFF:FFF,:FFFFFFFF,FF:FFFFFF,F,FFFF
@A00769:42:HV3CFDRXX:1:2101:3703:27790 2:N:0:AACCGAGTTC+TCCAGAGATC
GGACTACTAGGGTTTCTAATCCTGTTTGCTACCCACACTTTCGAGCCTCAACGTCAGTTACAGTCCAGAAAGCCGCCTTCGCCACTGGTGTTCTTCCATATATCTACGCATTTCACCGCTACACATGGAGTTCCACTTTCCGCTACTGCACTCAAGTCATTCAGTTTCCAAAGCAATTCCTCAGTTGAGCTGAGGGCTTTCACTTCAGACTTAAATAACCGACTGCGCTCGCTTTACGCCCAATAAATCCG
+
FFFFFFFFFFFFFFFFFFFFFFFFFFFFFFFFFFFFFFFFFFFFFFFFFFFFFFFFFFFFFFFFFFFF:FFFFFFFFFFFFFFFFFFFFFFFFFFFFFFFFFFFFFFFFFFFFFFFFFFFFFFFFFFFFFFFFFFFFFFFFFFFFFFFFFFFFF:FFFF:FFFFFFFFFFFFFFF,FFFFFFFFFFFFFFFFFFFFFFFFFFFFFFFFFFFFFFFFF,FF,,FFFFFFFFFFFFF:F,FFFFF:F,FFFFF
@A00769:42:HV3CFDRXX:1:2101:6271:27821 2:N:0:AACCGAGTTC+TCCAGAGATC
GGACTACGGGGGTTTCTAATCCTGTCTGCTCCCCACGCTTTCGCGCCTCACCGTCAGTTATCGTCCAGTAATCCGCCTTCGCCACTGGTGTTCATCCTAATATCTACGCATTTCACCGCTACACTAGGAATTCCGATAACCTCTCCGACACTCAAGGGAAACAGTTTAAAATGCAGTTCTATGGTTAAGCCAAAGGATTTCACAACTGACTTGCTATACCGCCTACGCGCTCTTTACGCCCAGTGATTCCG
+
FFFFFFFF,FFFF:FFFFFFFFFFF:FFFFFFFFFFFFFFFFFF:FFFFFFFFFFFFFFF,F:FFFFFF:F,FFFFFFFFFFF:FFFFFFFFF,FFFFFFFFFFFFFFFFFFFFFFFFFFFF:FFFFFFF,FFFFFF,FF:FFFF,FFFFFFFFFF:,F,,FF:FFF,:F:FFFFFFFF,:FF:FF,FFFFF,FFFFFFFFFFF,F,:FFFFFFF,F,FF:FFF,FFFFFF:FFFFF,FFFF:F,F:FFF,
@A00769:42:HV3CFDRXX:1:2101:10529:27837 2:N:0:AACCGAGTTC+TCCAGAGATC
GGACTACGGGGGTTTCTAATCCTGTTCGCTCCCCACGCTTTCGAGCCTCAGCGTCAGTTACAGACCAGAGAGCCGCCTTCGCCACTGGTGTTCCTCCATATATCTACGCATTTCACCGCTACACATGGAGTTCCACTTTCCTCTACTGCACTCAAGTCATCCAGTTTCCAAAGCAATTCCTCAGTTGAGCTGAGGGCTTTCACTTCAGACTTAAATAACCGTCTGCGCTCGCTTTACGCCCAATAAATCCG
+
FFFFFFFFFFFFFFFFFFFFFFFFFFFFFFFFFFFFFFFFFFFFFFFFFFFFFFFFFFFFFFFFFFFFFFFFFFFFFFFFFFFFFFFFFFFFFFFFFFFFFFFFFFFFFFFFFFFFFFFFFFFFFFFFFFFFFFFFFFFFFFFFFFFFFFFFFFFFFFFFFFFFFFFFFFFFFFF:FFFFFFFFFFFFFFFFFFFFFFFFFFFFFFFFFFFFFFFFF,FF,:FF::FFFFFFFFFFFFFFFFF:FFFFFFF
@A00769:42:HV3CFDRXX:1:2101:23601:27868 2:N:0:AACCGAGTTC+TCCAGTGATC
GGACTACACGGGTATCTAATCCTGTTTGCTCCCCACGCTTTCGCACCTCAGTGTCAGTATCAGTCCAGGTGGTCGCCTTCGCCACTGATGTTCCTTCCTATATCTACGCATTTCACCGCTACACCTGGAATTCCACTCTCCTCTTCTGCACTCAAGTCGCCCAGTTTCCAATGACCCTCCCCGGTTGAGCCGGGGGCTTTCACATCAGACTTAAGAAACCGCCTGCGCTCGCTGTACGCCCAATAAATCCG
+
:FFF:FF,F:FFFFFFFFF:FFF,FFFFFFFFFF:FFFF,:FFFFFFFFFFFFFFF:FFFFFFF,,FFFFFFFFFFF:FF,FFFF,,FF:FFF:F,,FF,F,FF:FFF:F:,FF::,F,:,FFF,FFF,:,FF,:::,,F:,,,FFFFF:FFF,FFF,,:,F:F,,::F,:F::FFFFF,FFFFF,F:FF:FF,FFFF:,,,:,,:FFFFF,FFF::::F::F:,FF,F:FF:,,,F,::F,,:,F,FF,F
@A00769:42:HV3CFDRXX:1:2101:15917:27899 2:N:0:AACCGAGTTC+TCCAGAGATC
GGACTACCAGGGTTTCTAATCCTGTTCGCTCCCCACGCTTTCGAGCCTCAGCGTCAGTTACAGACCAGAGAGCCGCCTTCGCCACTGGTGTTCCTCCATATATCTACGCATTTCACCGCTACACATTGAATTCCACTCTCCTCTTCTGCACTCAAGTCTCCCAGTTTCCAATGACCCTCCCCGGTTGAGCCGGGGGCTTTCACATCAGACTTAAGAAACCGCCTGCGCTCGCTTTACGCCCAATAAATCCG
+
:F,FFF,FFFFFFFFFFF:FFFFFF,FFF,FFFF,FF:F:FFFFFFFFF:FF,FFFFFFFF,:FF,,FFFFFFFFFF:FFFFFFFF:FFF::,FFFFFF,F::FFFF,F,FFF:FFFFF,FF:FF,,FFFFFF::FFFFFF:F:FFFFFF::FFFFFFFFFFF:FFFFFFF::FFFFFFF,F,FF,F:FFFFFF:,FFFFFF,FFFFF:FFFFF,FFF:F,FFFFF:F:FFFFFFFF,:FFFFFFFFFFF,
@A00769:42:HV3CFDRXX:1:2101:22245:27931 2:N:0:AACCGAGTTC+TCCAGAGATC
GGACTACAGGGGTATCTAATCCTGTTTGCTACCCACACTTTCGAGCCTCAACGTCAGTTACAGTCCAGAAAGCCGCCTTCGCCACTGGTGTTCTTCCATATATCTACGCATTTCACCGCTACACATGGAGTTCCACTTTCCTCTACTGCACTCAAGTCATCCAGTTTCCAAAGCAATTCCTCAGTTGAGCTGAGGGCTTTCACTTCAGACTAAAATAACCGTCTCCGCTCGCTTTACGCCCAATATATCCG
+
FFFFFFFFFFFFFFFFFFFFFFFFFFFFFFFFFFFFFFFFFFFFFFFFFFFFFFF,FFFFFFFFFFFFF:FFFFFFFFFFFFFFFFFFFFFFFFFFF:FFFFFFFFFFFFFFFFFFFFFF:FFF:FFFF::FFFFFF,FFFFFFF:F,FFFFFFFFFFF,FFFFFF,FF,FFFFFF,FFFFFFFFFF:FFFFFFFFFFFFFFFF,FF:FFF,FFFFFFFF:FF::F,FFFFFFFFF:FFFFF::F,:F:F,
@A00769:42:HV3CFDRXX:1:2101:29622:27931 2:N:0:AACCGAGTTC+TCCAGAGATC
GGACTACCGGGGTTTCTAATCCTGTTTGCTACCCACACTTTCGAGCCTCAACGTCAGTTACAGTCCAGAAAGCCGCCTTCGCCACTGGTGTTCTTCCATATATCTACGCATTTCACCGCTACACATGGAGTTCCACTTTCCTCTACTGCACTCAAGTCATCCAGTTTCCAAAGCAATTCATCAGTTGAGCTGAGGGCTTTCACTACAGACTTAAAAAACCGCCTGCGCTCGCTTTACGCCCAATAAATCC
+
FFFFFFF:FFFFFFFFFFFFFFFFFFFF:FFFFFFFFFFFFFFFFFFFFFFFFFFFFF,FFFFF,,FFFFFF::FFFFFFFF,F:,FFFFFFFF,:FFFFFFFFFFF,FFFFFFFFFFFFFFFFF:,,F:FFFFFF,,FFF:F:FF:FFFFFFFF,,,FFFFFFF:FFFFFF:FF:FFF,,F,,FFFF,,,FFFFFF:FFFFFF,F:,FF,FF:F,F,,F:FF,FF,FFF,F:FFF:,FFFFFFFFFF,F
@A00769:42:HV3CFDRXX:1:2101:4562:27962 2:N:0:AACCGAGTTC+TCCAGAGATC
GGACTACAAGGGTTTCTAATCCTGTTCGCTCCCCACACTTTCGAGCCTCAACGTCAGTTACAGTCCAGAAAGCCGCCTTCGCCACTGGTGTTCTTCCATATATCTACGCATTTCACCGCTACACATGGAGTTCCACTTTCCTCTACTGCACTCAAGTCATCCAGTTTCCAAAGCAATTCCTCAGTTGAGCTGAGGGCTTTCACTTCAGACTTAAATAACCGTCTGCGCTCGCTTTACGCCCAATAAATCCG
+
FFFFFFFFFFFFFFFFFFFFFFFFFFFFFFFFFFFFFFFFFFFFFFFFFFFFFFFFFFFFFFFFFFFFFFFFFFFFFFFFFFFFFFFFFFFFFFFFFFFFFFFFFFFFFFFFFFFFFFFFFFFFFFFFFFFFFFFFFFFFFFFFFFFFFFFFFFFFFFFFFFFFFFFF:FFFFFFFFFFFFFFFFFFFFFFFFFFFFFFFFFFFFFFFFFFFF:FFFFFF,,FFFFFFFFFFFFFFF,FFFFFFF:FFFFF
@A00769:42:HV3CFDRXX:1:2101:27136:27978 2:N:0:AACCGAGTTC+TCCAGAGATC
GGACTACAGGGGTTTCTAATCCTGTTCGCTCCCCACGCTTTCGAGCCTCAGCGTCAGTTACAGACCAGAGAGCCGCCTTCGCCACTGGTGTTCCTCCATATATCTACGCATTTCACCGCTACACATGGAATTCCACTCTCCTCTTCTGCACTCAAGTCTCCCAGTTTCCAATGACCCTCCCCGGTTGAGCCGGGGGCTTTCACATCAGACTTAAGAAACCGCCTACGCTCGCTTTACGCCCAATAAATCCG
+
FFFFFFFFFFFFFFFFFFFFFFFFFFFFFFFFFFFFFFFFFFFFFFFFFFFFFFFFFFFFFFFFFFFFFFFFFFFFFFFFFFFFFFFFFFFFFFFFFFFFFFFFFFFFFFFFFFFFFFFFFFFFFFFFFFFFFFFFFFFFFFFFFFF::FFFFFFFFFFFFF:FFFFFFFFFFFFFFFFFFFFFFFFFFFFFFFFFFFFFFFFFFFFF:FFFFFFFFFFFFFFFFFFFFF:FFFFFFFFFFF::FFFFFF,
@A00769:42:HV3CFDRXX:1:2101:12292:28103 2:N:0:AACCGAGTTC+TCCAGAGATC
GGACTACTAGGGTTTCTAATCCTGTTTGCTACCCACACTTTCGAGCCTCAACGTCAGTTACAGTCCAGAAAGCCGCCTTCGCCACTGGTGTTCTTCCATATATCTACGCATTTCACCGCTACACATGGAGTTCCACTTTCCTCTACTGCACTCAAGTCATCCAGTTTCCAAAGCAATTCCTCAGTTGAGCTGAGGGCTTTCACTTCAGACTTAAATAACCGTCTGCGCTCGCTTTACGCCCAATAAATCCG
+
FFFFFFFFFFFFFFFFFFFFFFFFFFFFFFFFFFFFFFFFFFFFFFFFFFFFF:FFFFFFFFFFFFFFFFFFFFFFFFFFFFFFFFFFFFFFFFFFFFFFFFFFFFFFFFFFFFFFFFFFFFFFFFFFFFFFFFFFFFFFFFFFFFFFFFFFFFFFFF:FFFFFFFFFFFFFFFFFFFFFFFFFFFFFFFFFFFFFFFFFFFFFFFFFFF:FFFFFFFFFF:FFFFFFFF:FFFFFFFFFFFFFFFFFF:F
@A00769:42:HV3CFDRXX:1:2101:10655:28119 2:N:0:AACCGAGTTC+TCCAGAGATC
GGACTACTGGGGTATCTAATCCTGATTGCTACCCACACTTTCGAGCCTCAACGTCAGTTACAGTCCAGAAAGCCGCCTTCGCCACTGGTGTTCTTCCATATATCTACGCATTTCACCGCTACACATGGAGTTCCACTTTCCTCTCCTGCACTCAAGTCATCCAGTTTCCAAAGCAATTCCTCAGTTGAGCTGAGGGCTTTCACTTCAGACTTAAATAACCGTCTGCGCTCGCTTTACGCCCAATAATTCCG
+
FFF,FF,FF,,,::FFFFFFFFFF,:FFFFF:,FF:F:F:FF:FF:F:FFFFF,,FFFFFFF::FFF:FFF:FF:FFF:FFFFF,F,F,FFFFF:FFFFFFF,,FFF:F:,::,FFF:FFFFFFF::F,::::FFF,FFF:FFF,FFF,FFFFFFFF:F:FFF:FFFFFF,FFFFF:,FFFF:FFF:F:FFFFF,:FF:FFFFFFFF,FF:FFFFFF:FF,,FF::FFFF,FF,FFF::FFFFFFF,:F,F
@A00769:42:HV3CFDRXX:1:2101:12427:28432 2:N:0:AACCGAGTTC+TCCAGAGATC
GGACTACTAGGGTTTCTAATCCTGTTTGCTACCCACACTTTCGAGCCTCAACGTCAGTTACAGTCCAGAAAGCCGCCTTCGCCACTGGTGTTCTTCCATATATCTACGCATTTCACCGCTACACATGGAGTTCCACTTTCCTCTACTGCACTCAAGTCATCCAGTTTCCAAAGCAATTCCTCAGTTGAGCTGAGGGCTTTCACTTCAGACTTAAATAACCGTCTGCGCTCGCTTTACGCCCAATAAATCCG
+
:FFFFFFFF:FFFFFFFFFFFFFFFFFFFFFFFFFFFFFFFFFFFFFFFFFFFFFFFFFFFFFFFFFF:FFFFFFFFFFFFFFFF:FFFFFF:FFFFFFFFFFFFFF:FFF:FFFFFFFFFFFFFF:FFFFFFFFFFFFFFFFFFFF:FFFFFFFFFFF:FFF:FFFFFFFFFFF,,FFFFFFFFFFFFFF:FF:FFF:FFFFFFFFFFFFFFFF,F:F:F,FFF:FFFF,FF,FFF,FFFF,FF:FF:F,
@A00769:42:HV3CFDRXX:1:2101:8910:28447 2:N:0:AACCGAGTTC+TCCAGAGATC
GGACTACGCGGGTTTCTAATCCTGTTTGCTACCCACACTTTCGAGCCTCAACGTCAGTTACAGTCCAGAAAGCCGCCTTCGCCACTGGTGTTCTTCCATATATCTACGCATTTCACCGCTACACATGGAATTCCACTCTCCTCTTCTGCACTCAAGTCTCCCAGTTTCCAATGACCCTCCCCGGTTGAGCCGGGGGCTTTCACATCAGACTTAAGAAACCGCCTGCGCTCGCTTTACGCCCAATAAATCCG
+
FFFFFFF:FFFFFFFFFFFFFFFFFFFFFF:FFFFFFFFFFFF:,FFFFFFFFFFFFF:FFF:FFFFF:FFFFFFFFFFFFFFFFFFFFFFFFFFFFF:FFFFFFFFF,FFF:FFFF,FFFFFFF,FFFFFFFFFFFF,FFF:F:,FFF:FFF,FF,F:,FFFFFFFFFFFFFFFF:FFFFFFFFFFFFFF,:FFFFFFFFFF,,F:,FFFFFF:FFFFFFFF:,FFFFF:F:,FFFFFFFFFFFFFFFFF
@A00769:42:HV3CFDRXX:1:2101:13530:28557 2:N:0:AACCGAGTTC+TCCAGAGATC
GGACTACTGGGGTTTCTAATCCTGTTCGCTCCCCACGCTTTCGAGCCTCAGCGTCAGTTACAGACCAGAGAGCCGCCTTCGCCACTGGTGTTCCTCCATATATCTACGCATTTCACCGCTACACATGGAATTCCACTCTCCTCTTCTGCACTCAAGTCTCCCAGTTTCCAATGACCCTCCCCGGTTGAGCCGGGGGCTTTCACATCAGACTTAAGAAACCGCCTGCGCTCGCTTTACGCCCAATAAATCCG
+
FFFFFFFFFFFFFFFFFFFFFFFFFFFFFFFFFFFFFFFFFFFFFFFFFFFFFFFFFFFFFFF:FFFFFFFFFFFFFFFFFFFFFFFFFFF:FFFFFFFFFFFFFFFFFFFFFFFFFFFFFFFFFFFFFFFFFFFFFFFFFFFFFFFFFFFFFFFFFFFFFFFFFFFFFF:F:FFFFFFFFFFFFFFFFFFFFFFFFFFFFFFFFFFFFFFFFF,F,FFFFFFFFFFFFFFFF:FFFFFFFFF:FFFFFF,
@A00769:42:HV3CFDRXX:1:2101:26377:28604 2:N:0:AACCGAGTTC+TCCAGAGATC
GGACTACGGGGGTATCTAATCCTGTTTGCTACCCACACTTTCGAGCCTCAACGTCAGTTACAGTCCAGAAAGCCGCCTTCGCCACTGGTGTTCTTCCATATATCTACGCATTTCACCGCTACACATGGAGTTCCACTTTCCTCTACTGCACTCAAGTCATCCAGTTTCCAAAGCAATTCCTCAGTTGAGCTGAGGGCTTTCACTTCAGACTTAAATAACCTTCTGCGCTCGCTTTACGCCCAATAAATCCG
+
FFFFFFFFFFFFFFFFFFFFFFFFFFFFFFFFFFFFFFFFFFFFFFFFFFFFFFFFFFFFFFFFFFFFFFFFFFFFFFFFFFFFFF:FFFFFFFFFFFFFFFFFFFFFFFFFFFFFFFFFFFFFFF:FFFFF:FFFFFFFFFFFFFFFFFF:FFF:FFFF::FFFF,F:FFF,FFF,F:FFFF:FF,F:FFFF::F::FFFF::FFFFF:FFF:,:FF::F,FFFF,FFF,F:FFFF,F,FFFFFFFFF,,
@A00769:42:HV3CFDRXX:1:2101:29586:28651 2:N:0:AACCGAGTTC+TCCAGAGATC
GGACTACTGGGGTTTCTAATCCTGTTTGCTACCCACACTTTCGAGCCTCAACGTCAGTTACAGTCCAGAAAGCCGCCTTCGCCACTGGTGTTCTTCCATATATCTACGCATTTCACCGCTACACATGGAGTTCCACTTTCCTCTACTGCACTCAAGTCATCCAGTTTCCAAAGCAATTCCTCAGTTGAGCTGAGGGCTTTCACTTCAGACTTAAATAACCGACTGCGCTCGCTTTACGCCCAATAAATCCG
+
FFFFFFFFFFFFF:FFFFFFFFFFFFFFFFFFFFFFFFFFFFFF:FFFFFFF:FFFFF,FFFFFFFFFFFFFFFFFFFFFFFFFFFFFFFFFF,F,:F,FFFFFFFFF:FFFFFFF,FFFFFFFF,FFFFFFFFFFF,FFFFFF:,:FFFFFFFFFFFF:FFFFF::FFFFFFFFFFFFF::FFFFFFFFFFFF,F,FFFFFFFFFF:FFFF:,:FFF:FF:FF,:FFFF,FFFFFFFFFFF,F:FF:FFF
@A00769:42:HV3CFDRXX:1:2101:15013:28682 2:N:0:AACCGAGTTC+TCCAGAGATC
GGACTACAGGGGTATCTAATCCTGTTCGCTCCCCACGCTTTCGAGCCTCAGCGTCAGTTACAGACCAGAGAGCCGCCTTCGCCACTGGTGTTCCTCCATATATCTACGCATTTCACCGCTACACATGGAATTCCACTCTCCTCTTCTGCACTCAAGTCTCCCAGCTTCCAATGACCCTCCCCGGTTGAGCCGGGGGCTTTCACATCAGACTTAAGAAACCGCCTGCGCTCGCTTTACGCCCAATAAATCCG
+
FFFFFFFFFFFFFFFFFFFFFFFFFFFFFFFFFFFFFFF:FFFFFFFFFFFFFFFFFFFFF:FFFF:FFFFFFFFFFFFFFFF:FFFFFFFFFFFFFFFFF:FFFFFFFFF,FFFFFFFF,FFFFFFFF:FFFFFFFFFFFFFFFFFFFFFFFF:FFFFFFFFFFFFFFFFFFFFFFFFFFFFFF:FF:FFFFFFFFFFFFFF:FFFFFFFF:FFF:FFFFFFFFFFFFFFFFFFFF:FFFF,FFFFF:F,
@A00769:42:HV3CFDRXX:1:2101:18638:28761 2:N:0:AACCGAGTTC+TCCAGAGATC
GGACTACCAGGGTATCTAATCCTGTTTGCTACCCACACTTTCGAGCCTCAACGTCAGTTACAGTCCAGAAAGCCGCCTTCGCCACTGGTGTTCTTCCATATATCTACGCATTTCACCGCTACACATGGAGTTCCACTTTCCTCTACTGCACTCAAGTCATCCAGTTTCCAAAGCAATTCCTCAGTTGAGCTGAGGGCTTTCACTTCAGACTTAAATAACCGTCTGCGCTCGCTTTACGCCCAATAAATCCG
+
FFFFFFFFFFFFFFFFFFFFFFFFFFFFF:FFFFFFFF:FFF:FFFF:FFFFFFFFFFFFFFFFFFFFFFFFFFFFF,FFF,FFFFFFFFFFFFFFFFFFFFFFFFFFFFFFFFFFFFFFFFFFFFFFFFF:FFFFFFFFFFFFFFFFFFFFFFFFFFFFFFFFFFFFFF,FFFFFFFFFFFFF:FFFF:FFFFFFFFFFFFFFFFF:,FFF:FFFFFFFFFFFFFF:FF:FFFFFF:FFFFF:FFFFFFF
@A00769:42:HV3CFDRXX:1:2101:24514:28761 2:N:0:AACCGAGTTC+TCCAGAGATC
GGACTACACGGGTTTCTAATCCTGTTTGCTACCCACACTTTCGAGCCTCAACGTCAGTTACAGTCCAGAAAGCCGCCTTCGCCACTGGTGTTCTTCCATATATCTACGCATTTCACCGCTACACATGGAGTTCCACTTTCCTCTACTGCACTCAAGTCATCCAGTTTCCAAAGCAATTCCTCAGTTGAGCTGAGGGCTTTCACTTCAGACTTAAATAACCGTCTGCGCTCGCTTTACGCCCAATAAATCCG
+
FFFFFFFFFFFFFFFFFFFFFFFFFFFFFFFFFFFFFFFFFFFFFFFFFFFFFFFFFFFFFFFFFFFFFFFFFFFFFFFFFFFFFFFFFFFFFFFFFFFFFFFFFFFFFFFFFFFFFFFFFF:FFFFFFFFFFFFFFFFFFFFFFFFFFFFFFFFFFFFFFFFFFFFFFFFFFFFFFFFFFFFFFFFFFFFFFFFFFFFFFFFFFFFFFFFFFFFFFFFFF,FFFFFFFF,FFFFFF:FFFFFFFFFFFFF
@A00769:42:HV3CFDRXX:1:2101:28004:29011 2:N:0:AACCGAGTTC+TCCAGAGATC
GGACTACCAGGGTTTCTAATCCTGTTTGCTACCCACACTTTCGAGCCTCAACGTCAGTTACAGTCCAGAAAGCCGCCTTCGCCACTGGTGTTCTTCCATATATCTACGCATTTCACCGCTACACATGGAGTTCCACTTTCCTCTACTGCACTCAAGTCATCCAGTTTCCAAAGCAATTCCTCAGTTGAGCTGAGGGCTTTCACTTCAGACTTAAATAACCGTCTGCGCTCGCTTTACGCCCAATAAATCCG
+
FFFFFFFFFFFFFFFFFFFFFF:FFFFFFFFFFFFFFFFFFFFFFFFFFFFFFFFFFFFFFFFFFFFFFFFFFFFFFFFFFFFFFFFFFFFFFFFFFFFFFFFFFFFFFFFFFFFFFFFFFFFFFFFFFFFFFFFF:FFF:FFFFFF,F:FFFFFFFF::FFF,FFFFFFFFFFFF,FFFFFFFFFFFFFFF:FFFFF,FFFFFFFFFFFF:FFFFFF:FFFFFFFFFFFFF,FFF,,FFFFFF:,,FFFF
@A00769:42:HV3CFDRXX:1:2101:5846:29027 2:N:0:AACCGAGTTC+TCCAGAGATC
GGACTACGGGGGTATCTAATCCTGTTTGCTACCCACACTTTCGAGCCTCAACGTCAGTTACAGTCCAGAAAGCCGCCTTCGCCACTGGTGTTCTTCCATATATCTACGCATTTCACCGCTACACATGGAGTTCCACTTTCCTCTACTGCACTCAAGTCATCCAGTTTCCAAAGCAATTCCTCAGTTGAGCTGAGGGCTTTCACTTCAGACTTAAATAACCGTCTGCGCTCGCTTTACGCCCAATAAATCCG
+
FFFFFFFFFFFFFFFFFFFFFFFFFFFFFFFFFFFFFFFFFFFFFFFFFFFFFFFFFFF:FFFFFFFFFFFFFFFFFFFFFFFFFFFFFFFFFFFFFFFFFFFFFFFFFFFFFFFFFFFFFF:F,FFFFFFFFFFFFFFF:FFFF:FFFFFFFFFFFFFFFFFFFFF:FFFFFFFFFFFFFFFFFFFFFF:FFFFFFFFFFFFF,F,,FF:FFFFFF,FF,,:FFFFFFF:FFFFFFFFFFFF,,,FFFF:
@A00769:42:HV3CFDRXX:1:2101:31114:29042 2:N:0:AACCGAGTTC+TCCAGAGATC
GGACTACCGGGGTATCTAATCCTGTTCGCTCCCCACGCTTTCGAGCCTCAACGTCAGTTACAGTCCAGAAAGCCGCCTTCGCCACTGGTGTTCTTCCATATATCTACGCATTTCACCGCTACACATGGAGTTCCACTGTCCTCTACTGCACTCAAGTCATCCAGTTTCCAAAGCAATTCCTCAGTTGAGCTGAGGGCTTTCACTTCAGACTTAAATAACCGTCTGCGCTCGCTTTACGCCCAATAAATCCG
+
FFFFFFFFFFFF:FFFFFFFFFFF:FFFFFFFFFFFFFFFFFFFFFFFFFFFFFFFFFF,FFFFFFFFFFFFFFFFFFFFFFF,FFFFFFFFFFFFFFF:FFFFFFFFFFF:FFFFFFFF:FFFFFFFFFFFFFFFF,FFFFFFFFFFFFFFFFFFFFFFFFFFFFFFFFFF:FFFFFFFFFFF:F,FFFFFFFFFFFFFFFFF,FFFFFF:F,FFFFFF,,FF,FFFFFFFFFF:FFFFFFFFFF,FFF,
@A00769:42:HV3CFDRXX:1:2101:6596:29074 2:N:0:AACCGAGTTC+TCCAGAGATC
GGACTACTCGGGTATCTAATCCTGTTTGCTACCCACACTTTCGAGCCTCAACGTCAGTTACAGTCCAGAAAGCCGCCTTCGCCACTGGTGTTCTTCCATATATCTACGCATTTCACCGCTACACATGGAGTTCCACTTTCCTCTACTGCACTCAAGTCATCCAGTTTCCAAAGCAATTCCTCAGTTGAGCTGAGGGCTTTCACTTCAGACTTAAATAACCGTCTGCGCTCGCTTTACGCCCAATAAATCCG
+
FFFFFFFFFFF:FFFFFFFFFFFFFFFFF:FFFFFFFFFFFFFFFFFFFFFFFFFFFFFFFFFFFFFFFFFFFFFFFFFFFFFF:FFFFFFFFFFFFFFFFFFFFFFFFFFFFFFFFFFFFFFFFFFFFFFFFFFFFFFFFFFFFFFFFFFFFF:FFFFFFFFFFFFFFFFFFFF:FFFFFF:FFFF,FFFFFFFFFFFFFFFFFFFFFFFF:FFFFFFF,:F:FFFFFFFFFFFFFFFFFFF,::FFFF,
@A00769:42:HV3CFDRXX:1:2101:29261:29215 2:N:0:AACCGAGTTC+TCCAGAGATC
GGACTACGGGGGTATCTAATCCTGTCTGCTCCCCACGCTTTCGAGCCTCAGCGTCAGTTACAGACCAGAGAGCCGCCTTCGCCACTGGTGTTCCTCCATATATCTACGCATTTCACCGCTACACATGGAATTCCACTCTCCTCTTCTGCACTCAAGTCTCCCAGTTTCCAATGACCCTCCCCGGTTGAGCCGGGGGCTTTCACATCAGACTTAAGAAACCGCCTGCGCTCGCTTTACGCCCAATAAATCCG
+
FFFFFFFFF:FF:FFFFF:FFFFFFFFFFFFFFFFF:FF:FFFFFFFFFFFFFFFFFFFFFFFFFFFFFFFFFFFFFFFFFFFFFFFFFFFFFFFFF:FFFFFFFFFFFFF:FFFFFFFF:FFF:FFFFFFFFFFFFFFFFFFFFFFFFFFFFF:FFFFFFFFFFFFFF:FFFFFFFFFFFFFFFFFFFFFFFFFFFFFFFFFFFFFFFFFFFFFFFFFFF:FFFFFFFFFFFFFFF,FFFF:FFFFF:F,
@A00769:42:HV3CFDRXX:1:2101:14606:29230 2:N:0:AACCGAGTTC+TCCAGAGATC
GGACTACAGGGGTTTCTAATCCTGTTCGCTCCCCACGCTTTCGAGCCTCAGCGTCAGTTACAGACCAGAGAGCCGCCTTCGCCACTGGTGTTCCTCCATATATCTACGCATTTCACCGCTACACATGGAATTCCACTCTCCTCTTCTGCACTCAAGTCTCCCAGTTTCCAATGACCCTCCCCGGTTGAGCCGGGGGCTTTCACATCAGACTTAAGAAACCGCCTGCGCTCGCTTTACGCCCAATAAATCCG
+
FFFFFFFFFFFFFFFFFFFFFFF:FFFFFFFFFFFFFFFFFFFF:FFFFFFFFFFFFFFFF,FF,FFFFFFFFFFFFFFFFFFFF::FFFFFFFFFFFFFFFFFFFFFFFFFFFFFFFFF:FFFFFFFFFFFFFFFFFFFFFFFFFFFFFFFFFF:FFFFFF::FFFFFFFFFFFFFFFFFFFF:FFFFFFF:FFFFFFFFFFF:FF:FFFF,FF:FFFFFFFFFFFFFF:FFFFF:FFFFFFFFF:FFFF
@A00769:42:HV3CFDRXX:1:2101:11189:29356 2:N:0:AACCGAGTTC+TCCAGAGATC
GGACTACTGGGGTATCTAATCCTGTTTGCTACCCACACTTTCGAGCCTCAACGTCAGTTACAGTCCAGAAAGCCGCCTTCGCCACTGGTGTTCTTCCATATATCTACGCATTTCACCGCTACACATGGAGTTCCACTTTCCTCTACTGCACTCAAGTCATCCAGTTTCCAAAGCAATTCCTCAGTTGAGCTGAGGGCTTTCACTTCAGACTTAAATAACCGTCTGCGCTCGCTTTACGCCCAATAAATCCG
+
FFFFFFFFFFFFFFFFFFFFFFFFFFFFFFFF:FFFFFFFFFFFFFFFFFFFFFFFFFFFFFFFFFFFFFFFFFFFFFFFFFFFFFFFFFFFFFFFFFFFFFFFFFFFFFFFFFFFFFFFFFFFFFFFFFFFFFFFF,FFFFFFFFFFFFFFFFFFFFFFFFFFFFFF,:FFFFF:FFFFFFFFFFFFFFFFFF:FFFFFFFFFFFFF:FF,FFFFFFFF,,FFF:FFFF,FFFFF::FFFFFFFFFFFF,
@A00769:42:HV3CFDRXX:1:2101:2853:29512 2:N:0:AACCGAGTTC+TCCAGAGATC
GGACTACACGGGTTTCTAATCCTGTTTGCTCCCCACGCTTTCGAGCCTCAGCGTCAGTTACAGACCAGAGAGTCGCCTTCGCCACTGGTGTTCCTCCATATATCTACGCATTTCACCGCTACACATGGAGTTCCACTTTCCTCTACTGCACTCAAGTCATCCAGTTTCCAAAGCAATTCCTCAGTTGAGCTGAGGGCTTTCACTTCAGACTTAAATAACCGTCTGCGCTCGCTTTACGCCCAATAAATCCG
+
FFFFFFFFFFFFFFFFFFFFFFFFFFFFFFFFFFFFFFFFFFFFFFFFFFFFFFFFFFFFFFFFFFFFFFFFFFFFFFFFFFFFFFFFFFFFFFFFFFFFFFFFFFFFFFFFFFFFFFFFFFFFFFFFFFFFFFFFFFFFFFFFFFFFFFFFFFFFFFFFFFF:FFFFFFFFFFFFFFFFFFFFFFFFFFFFFFFFFFFFF:FFFF,:FFF,FFFFFFFFF,FFFFFFFFFFFFFFFFFFFF,FFFFFFFF
@A00769:42:HV3CFDRXX:1:2101:25843:29528 2:N:0:AACCGAGTTC+TCCAGAGATC
GGACTACTCGGGTTTCTAATCCTGTTTGCTACCCACACTTTCGAGCCTCAACGTCAGTTACAGTCCAGAAAGCCGCCTTCGCCACTGGTGTTCTTCCATATATCTACGCATTTCACCGCTACACATGGAGTTCCACTTTCCTCTACTGCACTCAAGTCATCCAGTTTCCAAAGCAATTCCTCAGTTGAGCTGAGGGCTTTCACTTCAGACTTAAATAACCGTCTGCGCTCGCTTTACGCCCAATAAATCCG
+
FFFFFFFFFFFFFFFFFFFFFFFFFFFFFFFFFFFFFFFFFFFFFFFFFFFFFFFFFFFFFFFFFFFFFFFFFFFFFFFFFFFFFFFFFFFFF:FFFFFFFFFFFFF:FFFFFFFFFFFFFFFFFFFFFFFFFFFFFFFFFFFFFFFFFFFFFFFFFFFFFFFFF:FF:FFFFFFFFFFFFFFFFFFFFFFFFFFFFFFFFFFF:FFFFFFFFFFFF:FFF:FFFFFFFFFFFFFF:FFFFF,FFF:FFFF
@A00769:42:HV3CFDRXX:1:2101:10077:29653 2:N:0:AACCGAGTTC+TCCAGAGATC
GGACTACCGGGGTATCTAATCCTGCTCGCTCCCCACGCTTTCGAGCCTCAGCGTCAGTTACAGACCAGAGAGCCGCCTTCGCCACTGGTGTTCCTCCATATATCTACGCATTTCACCGCTACACATGGAATTCCACTCTCCTCTTCTGCACTCAAGTCTCCCAGTTTCCAATGACCCTCCCCGGTTGAGCCGGGGGCTTTCACATCAGACTTAAGAAACCGCCTGCGCTCGCTTTACGCCCAATAAATCCG
+
FFFFFFFFFFFFFFFFFFFFFFFFFFFFFFFFFFFFFFFFFFFFFFFFFFFFFFFFFFFFFFFFFFFFFFFFFFFFFFFFFFFFFFFFFFFFFFFFFFFFFFFFFFFFFFFFFFFFFFFFFFFFFFFFFFFFFFFFFFFFFFFFFFFFFFFFFFFFFFFFFFFFFFFFFFFFF:FFFFFFFF:FFFFFFFFFFFFFFFFFFFFFFFFFFFFFFFF,FFFFFFFFFFFFFF:FFFFFFFFFFFF,FFFFFFF
@A00769:42:HV3CFDRXX:1:2101:21350:29825 2:N:0:AACCGAGTTC+TCCAGAGATC
GGACTACAGGGGTATCTAATCCTGTTTGCTCCCCACGCTTTCGAGCCTCAGCGTCAGTTACAGACCAGAGAGTCGCCTTCGCCACTGGTGTTCCTCCATATATCTACGCATTTCACCGCTACACATGGAATTCCACTCTCCTCTTCTGCACTCAAGTCTCCCAGTTTCCAATGACCCTCCCCGGTTGAGCCGGGGGCTTTCACATCAGACTTAAGAAACCGCCTGCGCTCGCTTTACGCCCAATAAATCCG
+
FFFFFFFFFFFFFFFFFFFFFFFFFFFFFFFFFFFFFFFFFFFFFFFFFFFFFFFFFFFFFFFFFFFFFFFFFFFFFFFFFFFFFFFFFFFFFFFFFFFFFFFFFFFFFFFFFFFFFFFFFFFFFFFFFFFFFFFFFFFFFFFFFFF:FFFFFFFFFF:FFFFFFFF:FFFFFFFFFFFFFFFFFFFFFFF:FFFFFFFFFFFFFFFFFFFFFFFFFFFFFFFF:FFFFF,FFFFFFFFFFFFFFF,FFF,
@A00769:42:HV3CFDRXX:1:2101:24334:29857 2:N:0:AACCGAGTTC+TCCAGAGATC
GGACTACGAGGGTATCTAATCCTGTTTGCTCCCCACGCTTTCGAGCCTCAGCGTCAGTTACAGACCAGAGAGTCGCCTTCGCCACTGGTGTTCCTCCATATATCTACGCATTTCACCGCTACACATGGAATTCCACTCTCCTCTTCTGCACTCAAGTCTCCCAGTTTCCAAAGACCCTCCCCGGTTGAGCCGGGGGCTTTCACATCAGACTTAAGAAACCGCCTGCGCTCGCTTTACGCCCAATAAATCCG
+
FFF,,FFFF,FFFFFFFFFFFFFFFFFFF:FFFFFFFFFF:FFFFFFFFFFFFFF:FFFFFFFFFFFFFFFFFF:FF,FF::FFFFF:F:FFFFF,FFFFFFFFFFFFFFFFFFF,FFFFFFF:,FFFFF,F,FFFFFFFFFF,F:F,FFFFF:F:FFFF,FF::FFFFFF,F:F:F:FFFF::F,:F:FFFFF,,F::FFF:F,:FFFFFFFFFFFF:F::FFFFFFFFFFFFFF,,FFFFFFFFFF:F:
@A00769:42:HV3CFDRXX:1:2101:2736:29904 2:N:0:AACCGAGTTC+TCCAGAGATC
GGACTACACGGGTTTCTAATCCTGTTTGCTACCCACACTTTCGCGCCTCAACGTCAGTTACAGTCCAGAAAGCCGCCTTCGCCACTGGTGTTCTTCCATATATCTACGCATTTCACCGCTACACATGGAGTTCCACTTTCCTCTACTGCACTCAAGTCATCCAGTTTCCAAAGCAATTCCTCAGTTGAGCTGAGGGCTTTCACTTCAGACTTAAATAACCGACTGCGCTCGCTTTACGCCCAATAAATCCG
+
FFFFFFFFFFFFFFFFFFFFFFFFFFFFFFFFFFFFFFFFFFFFFFFFFFFFFFFFFFFFFFFFFFFFFFFFFFFFFFFFFFFFFFFFFFFFFFFFFFFFFFFFFFFFFFFFFFFFFFFFFFFFFFFFFFFFFF:FFFFFFFFFFFFFFFFFFFFFFFFF:FF:F:FFFFF,FFFF:FFFFFFFFFFFF:FFFF,:FFFFFFFFFFF:FFFFFFFFFFFF,,FFFFFFFFFFFFFFFFFFFFFFFFFFFFF
@A00769:42:HV3CFDRXX:1:2101:14082:29951 2:N:0:AACCGAGTTC+TCCAGAGATC
GGACTACGGGGGTATCTAATCCTGTTTGCTACCCACACTTTCGAGCCTCAACGTCAGTTACAGTCCAGAAAGCCGCCTTCGCCACTGGTGTTCTTCCATATATCTACGCATTTCACCGCTACACATGGAGTTCCACTTTCCTCTACTGCACTCAAGTCATCCAGTTTCCAAAGCAATTCCTCAGTTGAGCTGAGGGCTTTCACTTCAGACTTAAATAACCGTCTGCGCCCGCTGTACGCCCAATAAATCCG
+
:FFFFFFFFFFFFFFFFFFF:FFFFFFFFFFFFFF:FFFFFF::FFFFF::FFFFFFFFFFFFFF:FFFFFFFFFFFFFFFFF:::FFFFF:FFF:FFFFF:FFF:F:F::::FFFFFF:FFFFFFFFFFF:FFFFFFFF,FF:FF,F:FFF:FFFFFFFFFF:,,F:FFFFFF:FFFFFFFFFF,F:F:F:,FF:FFFFFFFFFFF::F:::,,:FF:FF:FFFFF:F:FFF,FFFFF:FFF,F,FFF,,
@A00769:42:HV3CFDRXX:1:2101:10782:29997 2:N:0:AACCGAGTTC+TCCAGAGATC
GGACTACCCGGGTATCTAATCCTGTTCGCCCCCCACGCTTTCGAGCCTCAGCGTCAGTTACAGACCAGAGAGCCGCCTTCGCCACTGGTGTTCCTCCATATATCTACGCATTTCACCGCTACACATGGAATTCCACTCTCCTCTTCTGCACTCAAGTCTCCCAGTTTCCAATGACCCTCCCCGGTTGAGCCGGGGGCTTTCACATCAGACTTAAGAAACCGCCTGCGCTCGCTTTACGCCCAATAAATCCG
+
FFFFFFFF:FFFFF:FFFFFFFFFFFFFFFFFFFFFFFFFFFFFFFFFFFFFFFF,FFFFFFFFFFF:FFFFFFF:FFFFFFFFFFFF:FFFFFFFFFFFFFFFFFFFF,FFFFFFFFF:FFFF:FFFF,:FF:,F:FFF:FFFFFFFFFFFFFFF::FFFF:FFFFFF:FFFFFFFFFFFFFFFFFFFFFFFFFFFFFFFFFFFFF:FFF:FFFFF:FFFFFFFFFFFFFFFF,FF,FF:FFFFF:FFF:
@A00769:42:HV3CFDRXX:1:2101:20437:29997 2:N:0:AACCGAGTTC+TCCAGAGATC
GGACTACTGGGGTTTCTAATCCTGTTCGCTCCCCACGCTTTCGAGCCTCAGCGTCAGTTACAGACCAGAGAGCCGCCTTCGCCACTGGTGTTCCTCCATATATCTACGCATTTCACCGCTACACATGGAATTCCACTCTCCTCTTCTGCACTCAAGTCTCCCAGTTTCCAATGACCCTCCCCGGTTGAGCCGGGGGCTTTCACATCAGACTTAAGAAACCGCCTGCGCTCGCTTTACGCCCAATAAATCCG
+
FFFFFFFFFFFFFFFFFFFFFFFFFFFFFFFFFFFFFFFFFFFFFFFFF:FFFFFFFFFFFFFFFFFFFFFFFFFFFFFFFFFFFFFFFFFFFFFFFFFFFFFFFFFFFFFFFFFFFFFFFF,FFFFFFFFFFFFFFFFFFFFFFFFFFFFFFFFFFFFFFFFFFFFFFFFFF:FFFFFFFFF:FFFFFFFFFFFF:FFFFFFFFFFF:FFF:FF:FFFFFFFFFFFFFF:FFFF:FFFFFFFF:F:::F,
@A00769:42:HV3CFDRXX:1:2101:14226:30044 2:N:0:AACCGAGTTC+TCCAGAGATC
GGACTACGAGGGTTTCTAATCCTGTTTGCTACCCACACTTTCGAGCCTCAACGTCAGTTACAGTCCAGAAAGCCGCCTTCGCCACTGGTGTTCTTCCATATATCTACGCATTTCACCGCTACACATGGAGTTCCACTTTCCTCTACTGCACTCAAGTCATCCAGTTTCCAAAGCAATTCCTCAGTTGAGCTGAGGGCTTTCACTTCAGACTTAAATAACCGTCTGCGCTCGCTTTACGCCCAATAAATCCG
+
FFFFFFFFFFFFFFFFFFFFFFFFFFFFFFFFFFFFFFFFFFFFFFFFFF:FFFFFFFFFFFFFFFFF,FFFFFFFFFFF:FFFFFFFFFFFFFFFFFFFFFFFFFFFFFFFFFFFFFFFFFFFFFFFFFFFFFFFFFFF:FFFFFFFFFFFFFFFFFFFFFFFFFFFFFFFFF,,FFFFFFFFFFFFFFFFFFFFFFFFFFFFFFF:FFFFFFFFFFFF:FFFFFFFFF,FFFFFFFFFFFF,FFFFF::
@A00769:42:HV3CFDRXX:1:2101:6271:30076 2:N:0:AACCGAGTTC+TCCAGAGATC
GGACTACTGGGGTATCTAATCCTGTTTGCTCCCCACGCTTTCGAGCCTCAGCGTCAGTTACAGACCAGAGAGCCGCCTTCGCCACTGGTGTTCCTCCATATATCTACGCATTTCACCGCTACACATGGAATTCCACTCTCCTCTTCTGCACTCAAGTCTCCCAGTTTCCAATGACCCTCCCCGGTTGAGCCGGGGGCTCTCACATCAGACTTAAGAAACCGCCTGCGCTCGCTTTACGCCCAATAAATCCG
+
FFFFFFFFFFFFFFFFFFFFFFFFFFFFFFFFFFFFFFFFFFFFFFFFFFFFFFFFFFFFFFFFFFFF:FFFFFFFFFFFFFFFFFFFFFFFFFFFFFFFFFFFFFFFFFFFFFFFFFFFFFFFFFFFFFF:FFFFFFFFFFFFFFFFFFFFFFFFFFFFFFFFFFFFFFFFFFFFFFFFFFFFFFFFFFFFFFFFFFFFFFFFFFFFFFFFFFF:FFFFFFFFFFFFFFFFFFFFFFFFFFF:FFFFF:F
@A00769:42:HV3CFDRXX:1:2101:10917:30326 2:N:0:AACCGAGTTC+TCCAGAGATC
GGACTACTGGGGTTTCTAATCCTGTTTGCTACCCACACTTTCGAGCCTCAACGTCAGTTACAGTCCAGAAAGCCGCCTTCGCCACTGGTGTTCTTCCATATATCTACGCATTTCACCGCTACACATGGAGTTCCACTTTCCTCTACTGCACTCAAGTCATCCAGTTTCCAAAGCACTTCCTCAGTTGAGCTGAGGGCTTTCACTTCAGACTTAAATAACCGTCTGCGCTCGCTTTACGCCCAAGAAATCCG
+
FFFFFFF:FFFFF:FF:FFFFFFFFFFFFFF:FF,F,FFFFFFF:FFFFFFF:FFFFFFFFFFFFFFFF,FFFF:FF,FF:FFFFFFFFFFFFFFFFFF,FF:F:FFFFFFF:FFFFFF:FFFFFFFF:FFFFFFFFF,FFFF::FFFFFF:FFFFFFFFFFFFF,FFFFFFFFF:FFFFFF,FFFFFFFF:FFFFF,F:FFFFFF,FFFF,,FFFFFFFFF::FFFFFF:FF,F:FFFFFFF,F,FFFFF
@A00769:42:HV3CFDRXX:1:2101:22996:30326 2:N:0:AACCGAGTTC+TCCAGAGATC
GGACTACTGGGGTTTCTAATCCTGTTCGCTCCCCACGCTTTCGAGCCTCAGCGTCAGTTACAGACCAGAGAGCCGCCTTCGCCACTGGTGTTCCTCCATATATCTACGCATTTCACCGCTACACATGGAATTCCACTCTCCTCTTCTGCACTCAAGTCTCCCAGTTTCCAATGACCCTCCCCGGTTGAGCCGGGGGCTTTCACATCAGACTTAAGAAACCGCCTGCGCTCGCTTTACGCCCAATAAATCCG
+
FFFFFFFFFFFFFFFFFFFFFFFFFFFFFFFFFFFFFFFFFFFFFFFFFFFFFFFFFFFFFFFFFFFFFFFFFFFFF:FFFFFFFFFFFFFFFFFFFFFFF:FFFFFFFFFFFFFFFFFFFFFFFFFFFFFFFFFFFFFFFFFFFFFFFFFF:F:FFFFFFFF::FFFFFF:FFFFFFFFFFF:,:FFFFFFFFFFFF,FF::F:FFFFFFFFFFFF,:F,FF,FFFFFF,FFFFFF,FFFFFFF,:F:F,
@A00769:42:HV3CFDRXX:1:2101:29062:30342 2:N:0:AACCGAGTTC+TCCAGAGATC
GGACTACGCGGGTTTCTAATCCTGTTCGCTCCCCACGCTTTCGAGCCTCAGCGTCAGTTACAGACCAGAGAGCCGCCTTCGCCACTGGTGTTCCTCCATAAATCTACGCATTTCACCGCTACACATGGAATTCCACTCTCCTCTTCTGCACTCAAGTCTCCCAGTTTCCAATGACCCTCCCCGGTTGAGCCGGGGGCTTTCACATCAGACTTAAGAAACCGCCTGCGCTCGCTTTACGCCCAGTAATTCCG
+
,::FFF:F:,F:F,,,F:FF,:F,FF:FF::FFFF,FFFFFF:FFFF,:F:FFFFF,FF,FFF:FFF,F,FF,FFF:FFFFF:F::F:FFF,:FFFF,:F,FFFFFFFFFFF,FF:F:FF:FFFF,FFFF:FFFFF,FFF:FFFFF,FF,F,FFFFFFF,FFF,:FFFFFFF:::F:,FFFFF,FF,F:F::,::F:FFF:FFFFFFFFFFFFFFF,FFFFFFFFFFFFF:FFFFFF:FFFFFFFFFFFF,
@A00769:42:HV3CFDRXX:1:2101:8666:30436 2:N:0:AACCGAGTTC+TCCAGAGATC
GGACTACTAGGGTTTCTAATCCTGTTTGCTACCCACACTTTCGAGCCTCAACGTCAGTTACAGTCCAGAAAGCCGCCTTCGCCACTGGTGTTCTTCCATATATCTACGCATTTCACCGCTACACATGGAGTTCCACTTTCCTCTACTGCACTCAAGTCATCCAGTTTCCAAAGCAATTCCTCAGTTGAGCTGAGGGCTTTCACTTCAGACTTAAATAACCGTCTGCGCTCGCTTTACGCCCAATAAATCCG
+
FFFFFFFFFFFFFFFFFFF:FFFFFFFFFFFFFF:FFFFFFFFFFFFFFFFFFFF,FFFFFFFFFFFFFFFFFFFFFFFFFFFFFFFFFFFFFFFFFFFFFFFFFFFFFFFFFFFFFFFFFF:FFFFFFFFFFFFFFFFFFFFFFFFFFFFFFFFFFFFFFFFFFFFFFFFF:F:FFFF:FFFFFFFF:FFFFFFFFF:FFFFFFF,FFFFFFF,FF:FFF:F:FF:F:FFF:FFFF:FFFFFFFFFFF,F
@A00769:42:HV3CFDRXX:1:2101:5285:30686 2:N:0:AACCGAGTTC+TCCAGAGATC
GGACTACAGGGGTTTCTAATCCTGTTTGCTCCCCACGCTTTCGAGCCTTAGCGTCAGTTACAGACCAGAGAGTCGCCTTCGCCACTGGTGTTCCTCCATATATCTACGCATTTCACCGCTACACATGGAATTCCACTCTCCTCTTCTGCACTCAAGTCTCCCAGTTTCCAATGACCCTCCCCGGTTGAGCCGGGGGCTTTCACATCAGACTTAAGAAACCGCCTGCGCTCGCTTTACGCCCAATAAATCCG
+
FFFFFFFFFFFFFF:FFFFFFFFFFFFFFFFFFFFFFFFFFFFFFFFFFFFFFFFFFFFFFFFFF:FFFFFF:FFFFFFFFFFFFFFFFF:FFFFFFFFF,FFFFFF:FFFFFFFFFFFF:FFF,FFFFFFFFFFFFFFFFFFFFFFFFFFFFFFFFFFFFFFFFFFFFFFF:FFFFFFFFFFFFFFFFFFFFFFFFFFFFFFF:FFFFFFFFFF,,FFFFFFF:FFFFFFF:FF,FFFFFF:FFFF:F,:
@A00769:42:HV3CFDRXX:1:2101:1606:30765 2:N:0:AACCGAGTTC+TCCAGAGATC
GGACTACGGGGGTATCTAATCCTGTTTGCTACCCACACTTTCGAGCCTCAACGTCAGTTACAGTCCAGAAAGCCGCCTTCGCCACTGGTGTTCTTCCATATATCTACGCATTTCACCGCTACACATGGAGTTCCACTTTCCTCTACTGCACTCAAGTCATCCAGTTTCCAAAGCAATTCCTCAGTTGAGCTGAGGGCTTTCACTTCAGACTTAAATAACCGTCTGCGCTCGCTTTACGCCCAATAAATCCG
+
FFFFFFFFFFFFFFFFFFFFFFFFFFFFFFFFFFFFFFFFFFFFFFFFFFFFFFFFFFFFFFFFFFFF:FFFFFFFFFFFFF:FFFFFFFFFFFFFFFFFFFFFFFFFFFFFFFFFFFFFFFFFFFFFFFFFFF:FFFFFFFFFFFFFFFFFFFFFFFFFFF:FFFFFFFFFFF::FFFFFFFFFFFFFFFF:FFFFFFFFFFFFFFF:FFF:FFF:F,F:FFFF,FFFFFFFFFFF:FFFF::FFFFF,F
@A00769:42:HV3CFDRXX:1:2101:7889:30780 2:N:0:AACCGAGTTC+TCCAGAGATC
GGACTACGGGGGTATCTAATTACCGCGGCTGCTGACAC
+
FFFFFFFFFFFFFFFFFFFFFFFFFFFFFFFFFFFFFF
@A00769:42:HV3CFDRXX:1:2101:25970:30780 2:N:0:AACCGAGTTC+TCCAGAGATC
GGACTACCCGGGTTTCTAATCCTGTTTGCTACCCACACTTTCGAGCCTCAACGTCAGTTACAGTCCAGAAAGCCGCCTTCGCCACTGGTGTTCCTCCATATATCTACGCATTTCACCGCTACACATGGAGTTCCACTTTCCTCTACTGCACTCAAGTCATCCAGTTTCCAAAGCAATTCCTCAGTTGAGCTGAGGGCTTTCACTTCAGACTTAAATAACCGTCTGCGCTCGCTTTACGCCCAATAAATCCG
+
FFFFFFFFFFFFFFFFFFFFFFFFFFFFFFFFFFFFFFFFFFFFFFFFFFFFFFFFFFFFFFFFFFFFFFFFFFFFFFFFFFFFFFFFFFFFFFFFFFFFFFFFFFFFFFFFFFFFFFFFFFFFFFFFFFFFFFFFFFFFFFFFFFFFFFFFFFF:FF:FFFFFFFFFFFFFFFFFFFFFFFFFFFFFFFFFFFFFFFFFFFFFFFFFFFFFFFFFFFFFF,F:FFFFFFFFFFFFF,FFFFFFFFFFFF,
@A00769:42:HV3CFDRXX:1:2101:22028:30874 2:N:0:AACCGAGTTC+TCCAGAGATC
GGACTACGGGGGTTTCTAATCCTGTTTGCTACCCACACTTTCGAGCCTCAACGTCAGTTACAGTCCAGAAAGCCGCCTTCGCCACTGGTGTTCTTCCATATATCTACGCATTTCACCGCTACACATGGAGTTCCACTTTCCTCTACTGCACTCAAGTCATCCAGTTTCCAAAGCAATTCCTCAGTTGAGCTGAGGGCTTTCACTTCAGACTTAAATAACCGTCTGCGCTCGCTTTACGCCCAATAAATCCG
+
FFFFFFFFFFFFFFFFFFFFFFFFFFFFFFFFFFFFFFFFFFFFFFFFFFFFFFFFFFF:FFFFFFF,FFFFFF:FFFFFFFFFFFFFF:FFFFFFFFFF,FFFFFFFFFFFFFFFFFFFFFFFFFFFFFFFFFFFFFFFFFFFFF::FFFFFFFFFFFFFFFFFFFFFFFFFFFFFFFFFFFFFFFFFFFFFFF:FFFFFFFF,FFFFFFFF:FFFFFF,,FF:FFFFF:FFFFFFFFFFFFFFFFFFF,
@A00769:42:HV3CFDRXX:1:2101:21513:30890 2:N:0:AACCGAGTTC+TCCAGAGATC
GGACTACCGGGGTATCTAATCCTGTTTGCTCCCCACGCTTTCGAGCCTCAGCGTCAGTTACAGACCAGAGAGTCGCCTTCGCCACTGGTGTTCCTCCATATATCTACGCATTTCACCGCTACACATGGAATGCCACTCTCCTCTTCTGCACTCAAGTCTCCCAGTTTCCAATGACCCTCCCCGGTTGAGCCGGGGGCTTTCACATCAGACTTAAGAAACCGCCTGCGCTCGCTTTACGCCCAATAAATCCG
+
FFFFFFFF:FFFFFFFFFFFFFFFFF:FF:FFFFFFFFFFFFFFFFFFFFFFFFFFFFFFFFFFFFFFFFFFFFFFF:FFFFFFFFFFFFFFFFFFFFFFFFFFFFFFFFF:F:FFFFFFFFFF:FFFFFFFFFF,FF:FFF,FFFFFFFFFFFFFFFFFFFFF,FFFFFF,FFFFFFFFFF,:FF:FFFFFFFFFFFFFFFFFFFFFFFFFF:FFFF,F,FFFF:FFFFFFFFFFF:FFFFFFF:,::F:
@A00769:42:HV3CFDRXX:1:2101:24089:30906 2:N:0:AACCGAGTTC+TCCAGAGATC
GGACTACTGGGGTTTCTAATCCTGTTTGCTACCCACACTTTCGAGCCTCAACGTCAGTTACAGTCCAGAAAGCCGCCTTCGCCACTGGTGTTCTTCCATATATCTACGCATTTCACCGCTACACATGGAGTTCCACTTTCCTCTACTGCACTCAAGTCATCCAGTTTCCAAAGCAATTCCTCAGTTGAGCTGAGGGCTTTCACTTCAGACTTAAATAACCGTCTGCGCTCGCTTTACGCCCAATAAATCCG
+
FFFFFFFFFFFFFFFFFFFFFFFFFFFFFFFFFFFFFFFFFFFFFFFFFFFFFFFFFFFFFFFFFFFFFFFFFFFFFFFFFFFFF:FFFFFFFFFFFFFFFFFF:FFFF:FFFFFFFFFFFFFFFFFFFFFFFFFFFFFF:FFFFFFFFFFFFFFFFFFFFFFFFFFFFFFFF:F,FFFFFFFFF::FFFFFFFFFF,FFFFFFFF::FFFFFFFFFFFF:,FF,F,FFF:FF,FFF,FFFFF:FFFFFFF
@A00769:42:HV3CFDRXX:1:2101:21395:30937 2:N:0:AACCGAGTTC+TCCAGAGATC
GGACTACTAGGGTATCTAATCCTGTTTGCTACCCACACTTTCGAGCCTCAACGTCAGTTACAGTCCAGAAAGCCGCCTTCGCCACTGGTGTTCTTCCATATATCTACGCATTTCACCGCTACACATGGAGTTCCACTTTCCTCTACTGCACTCAAGTCATCCAGTTTCCAAAGCACTCCCTCAGTTGAGCTGAGGGCTTTCACTTCAGACTTAAATAAACGTCTGCGCTCGCTTTACGCCCAAGAAATCCG
+
FFF:FFFFFFFFFFFFFF:FFFFFFFFFFFFFFFFFFFFFFFFF:FFFFF:FFFFFFFFFFFFFFFFFFFFFFFFFFFFFFFFFFFFFFFFFFFFFFFFFFFFFFFFF:FFFFF:FFFFFFFFFF:FFFFFFFFFFFFFFFFFFFFFFFFFFFFFFFF:FFFFFFFFFFFFFFF,,FFFFFFFFFF:FFFFF:FF,FFFFFFFFF:FFFFFFFFFFFF,FFFFF,:FFFF:FFFF:FFF:FF,,FFFFFFF
@A00769:42:HV3CFDRXX:1:2101:30490:30937 2:N:0:AACCGAGTTC+TCCAGAGATC
GGACTACGAGGGTATCTAATCCTGTTTGCTACCCACACTTTCGAGCCTCAACGTCAGTTACAGTCCAGAGAGCCGCCTTCGCCACTGGTGTTCTTCCATATATCTACGCATTTCACCGCTACACATGGAGTTCCACTTTCCTCTACTGCACTCAAGTCATCCAGTTTCCAAAGCAATTCCTCAGTTGAGCTGAGGGCTTTCACTTCAGACTTAAATAACCGTCTGCGCTCGCTTTACGCCCAATAAATCCG
+
FFFFFF:FFFFFFFFFFFFFFFFF:FFFF:FFFFFFFFFF:FFFFFFFFFFFFFFFFFFFFFFFFFFFFFFFFFFFFFFFFFFFFFFFFF:FFFF:FFFFFFFFFFFFFFFFFFFFFFFFFFFF,FFF,FFF:FFFFFFFFFFFFFFFFFFFFFFFFFF:FFFFFFFFFFFFFFFFFFFFFFFFFFFFFFFFFFFFFFFFFFFFFFFFFFFFFFFF:FFF:FF::FFFFF:FFFFFFFFFFFF:F:FFFF,
@A00769:42:HV3CFDRXX:1:2101:9073:30953 2:N:0:AACCGAGTTC+TCCAGAGATC
GGACTACTGGGGTTTCTAATCCTGTTTGCTACCCACACTTTCGAGCCTCAACGTCAGTTACAGTCCAGAAAGCCGCCTTCGCCACTGGTGTTCTTCCATATATCTACGCATTTCACCGCTACACATGGAGTTCCACTTTCCTCTACTGCACTCAAGTCATCCAGTTTCCAAAGCAATTCCTCAGTTGAGCTGAGGGCTTTCACTTCAGACTTAAATAACCGTCTGCGCTCGCTTTACGCCCAATAAATCCG
+
FFFFFFFFFFFFFFFFFFFFFFFFFFFFFFFFFFFFFFFFFFFFFFFFFFFFFFFFFFFFFFFFFFFFFFFFFFFFFFFFFFF:FFFFFFFFFFFFFFFFFFFFFFFFFFF:FFFFFFFFFFFFFFFFFFFFFFFFF:FFFF:FFFFFFFFFFFFFFFFFFFFFFFFFFFFFFFFFFFFFFFFFFFFFFFFFFF:FFFFFFFFFFF:FFFFFFFFFFFFF,,FFFFFFFFFFFFFFFFFFFFFFFFFF:::
@A00769:42:HV3CFDRXX:1:2101:18439:31015 2:N:0:AACCGAGTTC+TCCAGAGATC
GGACTACCCGGGTTTCTAATCCTGTTTGCTACCCACACTTTCGAGCCTCAACGTCAGTTACAGTCCAGAAAGCCGCCTTCGCCACTGGTGTTCTTCCATATATCTACGCATTTCACCGCTACACATGGAGTTCCACTTTCCTCTACTGCACTCAAGTCATCCAGTTTCCAAAGCAATTCCTCAGTTGAGCTGAGGGCTTTCACTTCAGACTTAAATAACCGTCTGCGCTCGCTTTACGCCCAATAAATCCG
+
FFFFFFFFFFFFFFFFFFFFFFFFFFFFFFFFFFFFFFFFFFFFFFFFFFFFFFFFF:FFFFFFFFFFFFFFFFFFFFFFFFFFFFFFFFFFFFFFFFFFFFFFFFFFFFFFFFFFFFFFFFFFFFFFFFFFFFFFFFFFFFFFFFFFFFFFFFF:FFFFFFFFFFFFFFFFFFF:FFFFFFFFFFFF,FFFFFFFFFFFFFFFFF:FFFFFFFFFFFF::,F:FFFFFF,FFFFFF,FFFFF:FFFFF,F
@A00769:42:HV3CFDRXX:1:2101:4327:31031 2:N:0:AACCGAGTTC+TCCAGAGATC
GGGGGGGGGGGGGGGGGGGGGGGGGGGGGGGGGGGGGGGGGGGGGGGGGGGGGGGGGGGGGGGGGGGGGGGGGGGGGGGGGGGGGGGGGGGGGGGGGGGGGGGGGGGGGGGGGGGGGGGGGGGGGGGGGGGGGGGGGGGGGGGGGGGGGGGGGGGGGGGGGGGGGGGGGGGGGGGGGGGGGGGGGGGGGGGGGGGGGGGGGGGGGGGGGGGGGGGGGGGGGGGGGGGGGGGGGGGGGGGGGGGGGGGGGGG
+
FFFFFFFFF:FFFF:FFF,F:F:FFFF:FFFFFFFF:FFFFFFFF:FFFFFFFFFF,FF,FF:FFFF,FFFFF,FFF::FFFFF:FFFF,F:F:FFFFFFFF,FFFFFFFF:FFFFF:,FFF,FFFF:FFFF:F:FFFFF:,,FFFFFF:F::F:FFFFFF:FFFFFFFFF:FF:FFFFFFF:FFFFFFFFFFF:FFFFFFFFFFFFFFFFFFFFF,FFF:FFFFF:F:FFFFF:FFFFFFF:FFFFFFFF
@A00769:42:HV3CFDRXX:1:2101:6641:31062 2:N:0:AACCGAGTTC+TCCAGAGATC
GGACTACGGGGGTTTCTAATCCTGTTCGCTCCCCACGCTTTCGAGCCTCAGCGTCAGTTACAGACCAGAGAGCCGCCTTCGCCACTGGTGTTCTTCCATATATCTACGCATTTCACCGCTACACATGGAATTCCACTCTCCTCTTCTGCACTCAAGTCTCCCAGTTTCCAATGACCCTCCCCGGTTGAGCCGGGGGCTTTCACATCAGACTTAAGAAACCGCCTGCGCTCGCTTTACGCCCAATAAATCCG
+
FFFFFFFFFFFFFFFFFFFFFFFFFF,FFFFFFFFFFFFFFFFFFFFFFFFFFFFFFFFFFFFFFFFFFFF,:FFFFFFFFFFFFFFFFFFFFFFFFFFFF:FFFF,FFFFFF,FFFFFFFFFFFFFFF:FFFF,F,::FFFFFFFFF:FFFFFFFF,:FFFFFF,FF,F:FFFFF:,,FFFF,F,,,,,,F,F,F,FF,,FFFFFF,:,FFFFF:FFF:,F,::,,:FF,,FF,FF,FFFFF:FFF:FFF
@A00769:42:HV3CFDRXX:1:2101:18195:31062 2:N:0:AACCGAGTTC+TCCAGAGATC
GGACTACTAGGGTTTCTAATCCTGTTCGCTCCCCACGCTTTCGAGCCTCAGCGTCAGTTACAGACCAGAGAGCCGCCTTCGCCACTGGTGTTCCTCCATATATCTACGCATTTCACCGCTACACATGGAATTCCACTCTCCTCTTCTGCACTCAAGTCTCCCAGTTTCCAATGACCCTCCCCGGTTGAGCCAGGGGCTTTCACATCAGACTTAAGAAACCGCCTGCGCTCGCTTTACGCCCAATAAATCCG
+
FFFFFFFFFFFFFFFFFFFFFFFFFFFFFFFFFFFFFFFFFFFFFFFFFFFFFFFFFFFFFFFFFFFFFFFFFFFFFFFFFFFFFFFFFFFFFFFFFFFFFFFFFFFFFFFFFFFFFFFFFFFFFFFFFFFFFFFFFFFFFFFFFFFFFFFFFFFFFFFFFFFFFFFFFFFFFFFFFFFFFFFFFFFFFFFF:FFFFFFFFFFFFFFFFFFF:FFFFFFFFFFF:FFFFFFFFFFFFFFFFFFFF::FFFF
@A00769:42:HV3CFDRXX:1:2101:31159:31156 2:N:0:AACCGAGTTC+TCCAGAGATC
GGACGACCCGGGTTTCTAATCCTGTTTGCTACCCACACTTTCGAGCCTCAACGTCAGTTACAGTCCAGAAAGCCGCCTTCGCCACTGGTGTTCTTCCATATAGCTACGCATTTCACCGCTACACATGGAGTTCCACTTTCCTCTACTGCACTCAAGTCAGCCCGTTTCCACAGCAATTCCGCAGTTGAGCTGAGGGCTGTCACTTCAGACTTAAATAACCGTCTGCGCTCGCTTGACGCCCCATAATTCCG
+
FF,F,,FFFFFFF:,F:FFFFFFFFFFFF,::FFFFFF,:FFFFFFFFFFFFFFFFFFFFFFFFFF:FF,FFFFFFF,FFFFFFF,FF,F,,F,,FFF:,:F,F,:FFF,,,FFFFFFF:,:,F,:FF,,,FF:FF,,,FFFF:F:,F::F,F,FF:FF,FF,F,F,FFF,FFFF:,FF,,FFF,,F,FF:FFFFFF,F:F,FF,FF:,F,F,FF,F,,FFFF:F:FF:FF:F,,,:FF:F:::,,,F:F:
@A00769:42:HV3CFDRXX:1:2101:9498:31250 2:N:0:AACCGAGTTC+TCCAGAGATC
GGACTACTGGGGTTTCTAATCCTGTTTGCTACCCACACTTTCGAGCCTCAACGTCAGTTACAGTCCAGAAAGCCGCCTTCGCCACTGGTGTTCTTCCATATATCTACGCATTTCACCGCTACACATGGAGTTCCACTTTCCTCTACTGCACTCAAGTCATCCAGTTTCCAAAGCAATTCCTCAGTTGAGCTGAGGGCTTTCACTTCAGACTTAAATAACCGTCTGCGCTCGCTTTACGCCCAATAAATCCG
+
FFFFFFFFFFFFFFFFFFFFFFFFFFFFFFFFFFFFFFFFFFFFFFFFFFFFFFFFFFFFFFFFFFFFFFF:FFFFFFFFFFFFFFFFFFFFFFFFFFFFFFFFFFFFFFFFFFFFFFFFFFFFFFFFFFFFFFFFFFFFFFFFFFFFFFFFFFFFFFFFFFFFFFFFFFFF:FFFF,F,FFFFFFFFFFFF:FFFFFFFFFFFFFFFF:FFFFFFFFFF,FFF,:FFFFFFFFFF::FFFFF,FFFFF,F
@A00769:42:HV3CFDRXX:1:2101:31774:31281 2:N:0:AACCGAGTTC+TCCAGAGATC
GGACTACCGGGGTATCTAATCCTGTTTGCTACCCACACTTTCGAGCCTCAACGTCAGTTACAGTCCAGAAAGCCGCCTTCGCCACTGGTGTTCTTCCATATATCTACGCATTTCACCGCTACACATGGAGTTCCACTTTCCTCTACTGCACTCAAGTCATCCAGTTTCCAAAGCAATTCCTCAGTTGAGCTGAGGGCTTTCACTTCAGACTTAAATAACCGTCTGCGCTCGCTTTACGCCCAATAAATCCG
+
FFFF:FFFFFFFFFFFFF:FFFFF::F:FFFFFF:FFFF,::FFFFFFFFFF:FF:FFFFF:FFFFFFF,FFFFFFF,,FFFF,F:FFFFF:FFFFFFF,FFFFFFFFFFF,FFF:FFFFFFFFFFFFFF::FFFFF,FFFFFFFFFFFFFFF:,FFFF:FFFFF,FFF,FFFFFF:FFFFFF:FFFFFF::FFFFFF::FFFF,FFFFFF,F:FFF,FF,FFFFFFFFF:F::FFFFF,FFF,F,::FF:
@A00769:42:HV3CFDRXX:1:2101:31819:31360 2:N:0:AACCGAGTTC+GCCAGAGATC
GGACTACGGGGGTTTCTAATCCTGTTCGCTCCCCACGCTTTCGAGCCTCAGCGTCAGTTACAGACCAGAGAGCCGCCTTCGCCACTGGTGTTCCTCCATATATCTACGCATTTCACCGCTACACATGGAATTCCACTCTCCTCTTCTGCACTCAAGTCTCCCAGTTTCCAATGACCCTCCCCGGTTGAGCCGGGGGCTGTCACATCAGACTTAAGAAACCGCCTGCGCTCGCTTTACGCCCAATAAATCCG
+
FFFFFFFFFFFFFFFFFF:FFFFFFFFFF,FFFFFFFFFFFFFFFFF,FF:FFFFFFF:FFFFFFFFFFFFFFFFFFF,FFFF:FFFFFFFFFFFFFFFFFFFFFFFFFFF:FFFFFFFFFFFF,,FFFFF:FF:FFFFFFFFF:FFFFFFFFFFFFFFFFFFFFFFFFFFFFFFFFFFFFFFFF:FFFFFFFFFFFF:FF:F:,FFFFF:F,FFF,FFFFFFFFFFF,FFF,F,FF:FFFF,,FFFFFFF
@A00769:42:HV3CFDRXX:1:2101:30382:31407 2:N:0:AACCGAGTTC+TCCAGAGATC
GGACTACAGGGGTTTCTAATCCTGTTCGCTCCCCACGCTTTCGAGCCTCAGCGTCAGTTACAGACCAGAGAGCCGCCTTCGCCACTGGTGTTCCTCCATATATCTACGCATTTCACCGCTACACATGGAATTCCACTCTCCTCTTCTGCACTCAAGTCTCCCAGTTTCCAATGACCCTCCCCGGTTGAGCCGGGGGCTTTCACATCAGACTTAAGAAACCGCCTGCGCTCGCTTTACGCCCAATAAATCCG
+
F:FFFFFFFFFFFFFFFFFFFFFFFFFFFFFFFFFFFFFFFFFFFFFFFFFFFFFFF,FFFFFFFFFFFFFFFFFFFFFFFFFFFFFFFF:FFFFFFFFFFFFFFFFFFF,FFFFFFFFF:FFF::FFFFFFFFFFFFFFFFFFFFFFFFFFFFFFFFFFF:FF:FFF:FF,FFFFFFFFFFF:FFFF,:FFFFFF:FFFFFFFFFF,FFFFFFFFFFFF:FFFFFFFFF:FFFFFF,FFFFFF:FFFFFF
@A00769:42:HV3CFDRXX:1:2101:31828:31407 2:N:0:AACCGAGTTC+TCCAGAGATC
GGACTCCGGGGGTTTCTAATCCTGTTCGCTCCCCACGCTTTCGAGCCTCAGCGTCCGGTACAGACCAGAGAGCCGCCTTCGCCACTGGTGGTCCTCCATATATCTACGCATTTCACCGCTACACATGGAAGTCCACTCTCCGATGCGGCACTCAAGGCTCCCAGTTGCCAATGACCCTCCCCGGGTGAGCCGGGGGCTGTCACAGCAGACTTAAGAAACCGCCAGCGCTCGCTTTCCGCCCAAGAAATCCG
+
FF,FF,FFFFFF,:::,,FFFFFFFFFFF,F:FF,F,FF,:F,,:FFFF:FFF,F,FFFFF,,FFFF:,FFFFF,FF:,:FF:FF,FF:F,F,FFFF,F:,,:F:,FFF,,F::FFFFFF,F,F,,FFFF,FFF::F::FF,,,,F,FF::,F,,FFF,FFF,,:F,FFFF,FFFFF,FFFFF,,:F,FFF:FFFFF,:FFFFF:F:F::,F,:FFF,FFFFF:FFFF,F:FF,,,FFFF:,F,F,FFFF:
@A00769:42:HV3CFDRXX:1:2101:10547:31469 2:N:0:AACCGAGTTC+TCCAGAGATC
GGACTACCCGGGTTTCTAATCCTGTTCGCTACCCACACTTTCGAGCCTCAACGTCAGTTACAGTCCAGAAAGCCGCCTTCGCCACTGGTGTTCTTCCATATATCTACGCATTTCACCGCTACACATGGAGTTCCACTTTCCTCTACTGCACTCAAGTCATCCAGTTTCCAAAGCAATTCCTCAGTTGAGCTGAGGGCTTTCACTTCAAACTTAAATAACCGTCTGCGCTCGCTTTACGCCCAATAAATCCG
+
FFFFFFFFFFFFFFFFFFFFFFFFFFFFFFFFFFFFFFFFFFFFFFFFFFFFFFFFFFFFFFFFFFFFFFFFFFFFFFFFFFFFFFFFFFFFFFFFFFFFFFFFFFFFFFFFFFFFFFFFFFFFFFFFFFFFFFFFF:FFFFFFFFFFFFFFFFFFFFFFFFFFFFFFFFFFFFFFFFFFFFFFFFFFFFF:FFFFFFFFFFFFFFFFFFFFFFFFFFFFF,FFFFFFFF,FFFFFFFFFFFF,:FFFFFF
@A00769:42:HV3CFDRXX:1:2101:28013:31469 2:N:0:AACCGAGTTC+TCCAGAGATC
GGACTACACGGGTATCTAATCCTGTTTGCTACCCACGCTTTCGAGCCTCAACGTCAGTTACAGTCCAGAAAGCCGCCTTCGCCACTGGTGTTCTTCCATATATCTACGCATTTCACCGCTACACATGGAGTTCCACTTTCCTCTACTGCACTCAAGTCATCCAGTTTCCAAAGCAATTCCTCAGTTGAGCTGAGGGCTTTCACTTCAGACTTAAATAACCGTCTGCGCTCGCTTTACGCCCAATAAATCCG
+
FFFFFFFFFFFFFFFFFFFFFFFFFFFFFFFFFFFF:FF:FFFFFFFFFFFFFFFFFFFFFFFFFFFFFFFFFFFFFFFFFFF:FFFFFFFFFFFFFFFFFFFFFFFFFFFFFFFFFFFFFFFFFFFFFFFF:F:FFFF:FFF:FFFFFFFFFFFFFFFFFFFFFFFFFFFFFFF:FF:FFFFFFFFFFFFFFFFFFFFFFFFFFFFFFFFFFFFFFFFF:,FF:FFFFFFF:,FFF:FFFFF:F:FFFFF
@A00769:42:HV3CFDRXX:1:2101:8775:31532 2:N:0:AACCGAGTTC+TCCAGAGATC
GGACTACTGGGGTTTCTAATCCTGTTTGCTACCCACACTTTCGAGCCTCAACGTCAGTTACAGTCCAGAAAGCCGCCTTCGCCACTGGTGTTCTTCCATATATCTACGCATTTCACCGCTACACATGGAGTTCCACTTTCCTCTACTGCACTCAAGTCATCCAGTTTCCAAAGCAATTCCTCAGTTGAGCTGAGGGCTTTCACTTCAGACTTAAATAACCGTCTGCGCTCGCTTTACGCCCAATAAATCCG
+
FFFFFFFFFFFFFFFFFFFFFFFFFFFFFFFFFFFFFFFFFFFFFFFFFFFFFFFFFFFFFFFFFFFFFFFFFFFFFFFFFFFFFFFFFFFFFFFFFFFFFFFFFFFFFFFFFFFFFFFFFFFFFFFFFFFFFFFFFFFFFFFFFFFFFFFFFFFFFFFFFFFFFFFFFFFFFFFFFFFFFFFFFFF:FFFFFFFFFFFFF:FFFF,FFFFFFFFFF,FF,:FFFFFFFFFFF,F:F,FFFFF:FF:FFFF
@A00769:42:HV3CFDRXX:1:2101:14624:31548 2:N:0:AACCGAGTTC+TCCAGAGATC
GGACTACGCGGGTATCTAATCCTGTTTGCTACCCACACTTTCGAGCCTCAACGTCAGTTACAGTCCAGAAAGCCGCCTTCGCCACTGGTGTTCTTCCATATATCTACGCATTTCACCGCTACACATGGAGTTCCACTTTCCTCCACTGCACTCAAGTCATCCAGTTTCCAAAGCAATTCCTCAGTTGAGCTGAGGGCTTTCACTTCAGACTTAAATAACCGACTGCGCTCGCTTTACGCCCAATAAATCCG
+
FFFFFFF:FFFF:FFFFFFFFFFFFFF:FFFFFFFFFFFFFFFFFFFFFFFFFFFFFFFFFFFFFFFFF:F:FFFFFFFFFFFFFFFFF:FFF,FFFFFFFFFFFFFFF:FFFFFFFFFFFFFFFFFFFFFFFFFF:FFFFFFFF:F:FFFFFFFFF:FFFFFFFF:FFFFFFFFFFFF,FFF:FFFFFFFFFFF:FFF:F:FFFFF,FFF:FF:FFFFFF,FFFFFFFFFFF,::F:FFF:F:FFFFFFF
@A00769:42:HV3CFDRXX:1:2101:4146:31563 2:N:0:AACCGAGTTC+TCCAGAGATC
GGACTACTCGGGTATCTAATCCTGTTTGCTACCCACACTTTCGAGCCTCAACGTCAGTTACAGTCCAGAAAGCCGCCTTCGCCACTGGTGTTCTTCCATATATCTACGCATTTCACCGCTACACATGGAGTTCCACTTTCCTCTACTGCACTCAAGTCATCCAGTTTCCAAAGCAATTCCTCAGTTGAGCTGAGGGCTTTCACTTCAGACTTAAATAACCGTCTGCGCTCGCTTTACGCCCAATAAATCCG
+
FFFFFFFFFFFFFFFFFFFFFFFFFFFFFFFFFFFFFFFFFFFFFFFFFFFFFFFFFFFFFFFFFFFFFF,FFFFFFFFFFFFFFFFFFFFFFFFFFFFFFFFFFFFFFFFFFFFFFFFFFFFFFFFFFFFFFFFFFFFFFFFFFFFFFFFFFFFFFFFFFFFFFFFFFFFFFFF:FFFFFFFFFFFFFFFFFFFFFFFFFFFFFF:FFFFFFFFFFFFFF:FFFFFFFFFFFFFFF:FFFFF:FFFFFF:
@A00769:42:HV3CFDRXX:1:2101:30083:31610 2:N:0:AACCGAGTTC+TCCAGAGATC
GGACTACGAGGGTATCTAATCCTGTTTGCTACCCACACTTTCGAGCCTCAACGTCAGTTACAGTCCAGAGAGCCGCCTTCGCCACTGGTGTTCTTCCATATATCTACGCATTTCACCGCTACACATGGAGTTCCACTTTCCTCTACTGCACTCAAGTCATCCAGTTTCCAAAGCAATTCCTCAGTTGAGCTGAGGGCTTTCACTTCAGACGTAAATAACCGTCTGCGCTCGCTTTACGCCCATTAAATCCG
+
FFFF:FFFFFFFFFFFFFFFFFFFFFFFF:F:FFFFFFFFFFFFFFFFFFFFFFFFFFFFFFFF:FFFFFFFFFFFFFFFFFFFFFFFFFF,FFFFFFFFFFFFFFFFFF:FFFFFFFFFFFFFFFFF,F,,,FFFFF:F:FFFFFFFFF:FFFFFFFFFFFFFFFFFFFFFFFFFFFFFFFFFFFFF:FFFFFFFF,FF:F:FFFF,FF,F:F,FFF,F:,FFFFFFFF,F,F::,F:F,:F,FFF,,F,
@A00769:42:HV3CFDRXX:1:2101:31458:31641 2:N:0:AACCGAGTTC+TCCAGAGATC
GGACTACAGGGGTTTCTAATTACCGCGGCGGCTGACAC
+
FFFFFFF:FFFFFFFFFFF:FFFFFFFFFFFFFFFFFF
@A00769:42:HV3CFDRXX:1:2101:23005:31688 2:N:0:AACCGAGTTC+TCCAGAGATC
GGACTACTGGGGTTTCTAATCCTGTTTGCTACCCACACTTCCGAGCCTCAACGTCAGTTACAGTCCAGAAAGCCGCCTTCGCCACTGGTGTTCTTCCATATATCTACGCATTTCACCGCTACACATGGAGTTCCACTTTCCTCTACTGCACTCAAGTCATCCAGTTTCCAAAGCAATTCCTCAGTTGAGCTGAGGGCTTTCACTTCAGACTTAAATAACCGTCTGCGCTCGCTTTACGCCCAATAAATCCG
+
FFFFFFFFFFFFFFFFFFFFFFFFFFFFFFFFFFFFFFFFFFFFFFFFFFFFFFFFFFFFFFFFFFFFFFFFFFFFFFFFFFFFFFFFFFFFFFFFFFFFFFFFFFFFFFFFFFFFFFFFFFFFFFFFFFFFFFFFF,FFFFFFFFFFFFFFFFFFFFFFFFFFFFFFFFFFFFFFFFF:FFFFFF,FFFFFFF,FFF:FFFFF:FFFFFFFFFF,FFFF,,FF,:FFFF,FFF:FF:F:FFFF:FF:FF:
@A00769:42:HV3CFDRXX:1:2101:8495:31704 2:N:0:AACCGAGTTC+TCCAGAGATC
GGACTACATGGGTATCTAATCCTGTTTGCTACCCACACTTTCGAGCCTCAACGTCAGTTACAGTCCAGAAAGCCGCCTTCGCCACTGGTGTTCTTCCATATATCTACGCATTTCACCGCTACACATGGAATTCCACTCTCCTCTTCTGCACTCAAGTCTCCCAGTTTCCAATGACCCTCCCCGGTTGAGCCGGGGGCTTTCACATCAGACTTAAGAAACCGCCTGCGCTCGCTTTACGCCCAATACATCCG
+
FFFFFFFFFFFFFFFFFFFFFFFFFFFFFFFFFFFFFFF:FFFFFFFFFFFFFFFFFFFFFFFFFFFFFFFFFFFFFFFFFFFFFFFFFFFFFFFFF,FFFF:FFFFFF:F:FFFFFFF,FFFFFFFF,,FFFFFF:FFFFFFFFFFFFFFFFFFFFFFFFFFFFFFFFFFFF:FFFFFFFFFFF:FFFFFFFFFFFFFFFFFFFFFFFFF,FFFFFF:FFF:FFFFFFFFFFF,F:FFFFFFFF:F:FFF
@A00769:42:HV3CFDRXX:1:2101:15311:31735 2:N:0:AACCGAGTTC+TCCAGAGATC
GGACTACTGGGGTTTCTAATCCTGTTTGCTACCCACACTTTCGAGCCTCAACGTCAGTTACAGTCCAGAAAGCCGCCTTCGCCACTGGTGTTCTTCCATATATCTACGCATTTCACCGCTACACATGGAGTTCCACTTTCCTCTACTGCACTCAAGTCATCCAGTTTCCAAAGCAATTCCTCAGTTGAGCTGAGGGCTTTCACTTCAGACTTAAATAACCGTCTGCGCTCGCTTTACGCCCAATAAATCCG
+
FFFFFFFFFFFFFFFFFFFFFFFFFFFFFFFFFFFFFFFFFFFFFFFFFFFFFFFFFFFFFFFFF:FFF:FFFFFFFFFFFFFFFFFFFFFFFFFFFFFFFFFFFFFFFFFFFFFFFFFFFFFFFFFFFFFFFFFFFFFFFFFFFFFFFFFFFF:FFFFFFFFFFFFFFFFFFFFFFFFFFFF:FFFFFFFF:F::FFFFFFFFFFFFFFFFFFFFFFFF:,FFF,FFFFFFFFFF:,F::FFFFFFFFF:
@A00769:42:HV3CFDRXX:1:2101:30264:31767 2:N:0:AACCGAGTTC+TCCAGAGATC
GGACTACAGGGGTTTCTAATCCTGTTCGCTCCCCACGCTTTCGAGCCTCAGCGTCAGTTACAGACCAGAGAGCCGCCTTCGCCACTGGTGTTCCTCCATATATCTACGCATTTCACCGCTACACATGGAATTCCACTCTCCTCTTCTGCACTCAAGTCTCCCAGTTTCCAATGACCCTCCCCGGTTGAGCCGGGGGCTTTCACATCAGACTTAAGAAACCGCCTGCGCTCGCTTTACGCCCAATAAATCCG
+
FFFFFFFFFFFFFFFFFFFFFFFFFFFFFFFFFFFFFFFFFFFFFFFFFFFFFFFFFFFFFFFFFFFFFFFFFFFFFFFFFFFFFFFFFFFFFFFFFFFFFFFFFFFFFFFFFFFFFFFFFFFFFFFF:FFFFFFFFFFFF:FFFFFFFFFFFFFFFFFFFFF:FFFFFFF::FFFFFFFFF:FFFFFFFFFFFFFFFFFFFF:FFFFFFFFFFFFF:FF:FFF,FFFFFFFF:FFFFFFFFF,FFFFFFF
@A00769:42:HV3CFDRXX:1:2101:28429:31782 2:N:0:AACCGAGTTC+TCCAGAGATC
GGACTACTAGGGTATCTAATCCTGTTTGCTACCCACACTTTCGAGCCTCAACGTCAGTTACAGTCCAGAAAGCCGCCTTCGCCACTGGTGTTCTTCCATATATCTACGCATTTCACCGCTACACATGGAGTTCCACTTTCCTCTACTGCACTCAAGTCATCCAGTTTCCAAAGCAATTCCTCAGTTGAGCTGAGGGCTTTCACTTCAGACTTAAATAACCGTCTGCGCTCGCTTTACGCCCAATAAATCCG
+
FFFFFFFFFFFFFFFFFFF:FFFFFFFFFFFFF::F:FFFFFFFFFFFFFFFFFFFFFFFF:FFFFF:FFFFFFFFFFFFFFFF:,FFFFF,FFFFFFFFFFFF:FF,FFFFFFFFFFFFF:FFFF:F:FFFFFFFF:FFF:FFFFFFFFFFFFFF,FFFFFF,FFFFFF,FFFFFFFFFFF::F,FF:FFFF,F:FF:FFFFFFFFFFFFF,,FFF,FF,:FFFFFFFF,FF:FFFFFFFFF,,,F:FFF
@A00769:42:HV3CFDRXX:1:2101:18059:31798 2:N:0:AACCGAGTTC+TCCAGAGATC
GGACTACCAAGGGTTTCTAATCCTGTTTGCTACCCACACTTTCGAGCCTCAACGTCAGTTACAGTCCAGAAAGCCGCCTTCGCCACTGGTGTTCTTCCATATATCTACGCATTTCACCGCTACACATGGAGTTCCACTTTCCTCTACTGCACTCAAGTCATCCAGTTTCCAAAGCAATTCCTCAGTTGAGCTGAGGGCTTTCACTTCAGACTTAAATAACCGTCTGCGCTCGCTTTACGCCCAATAAATC
+
FFFFFFFFFFFFFFFFFFFFFFFFFFFFFFFFFFFFFFFFFFFFFFFFFFFFFFFFFFFFFFFFFFFFFFFFFFFFFFFFFFFFFFFFFFFFFFFFFF:FFFFFFF:FFFFFFFF:FFFFFFFFFFFFFF:FFFFFFFFFFFFFFFFFFFFFFFFFFFFFFFFFFF:FFFF:FFFFFFFFFFF:FFFF:FFFFFFFFF:FFF:FFFFFFFF:FFFFFFFFF,:::FF:::F:F:FF,FFFF,:,:FF,:F
@A00769:42:HV3CFDRXX:1:2101:28782:31955 2:N:0:AACCGAGTTC+TCCAGAGATC
GGACTACAGGGGTATCTAATCCTGTTTGCTACCCACACTTTCGAGCCTCAACGTCAGTTACAGTCCAGAAAGCCGCCTTCGCCACTGGTGTTCTTCCATATATCTACGCATTTCACCGCTACACATGGAGTTCCACTTTCCTCTACTGCACTCAAGTCATCCAGTTTCCAAAGCAATTCCTCAGTTGAGCTGAGGGCTTTCACTTCAGACTTAAATAACCGACTGCGCTCGCTTTACGCCCAATAAATCCG
+
,FFFFFFF:FFFFFFF,F:FFFFF,,FFF,FFF:FFFFF,FFFFFFFFFFF:FFFFFFFFFFFFFF,FFFFFFFFFF::F:FFFFFFFFFFFFF:FF:FFFFFFFFFFFFFFFFF:F:F:FFFFFFFFFF:FFFFFF:FFFFF,F::FFFFFFFF:FFF:FFFFFF,FFF:FFF:F:FFFFF,,,FFF,F:FFF::FFF:F,FF:FFFFFF,FFF,FFFFF:FF,F,:,FFFF,FFFFFFFFFFFFFF:F:
@A00769:42:HV3CFDRXX:1:2101:26413:32017 2:N:0:AACCGAGTTC+TCCAGAGATC
GGACTACAGGGGTTTCTAATCCTGTTTGCTACCCACACTTTCGAGCCTCAACGTCAGTTACAGTCCAGAAAGCCGCCTTCGCCACTGGTGTTCTTCCATATATCTACTCATTTCACCGCTACACATGGAGTTCCACTTTCCTCTACTGCACTCAAGTCATCCAGTTTCCAAAGCAATTCCTCAGTTGAGATGAGGGCTTTCACTTCAGACTTAAATAACCGTCTGCGCTCGCTTTACGCCCAATAAATCCG
+
FFFFFF:FFF:FFF::,FF,FFFFFFFF:FF:FFFFFFFFFFFFFFF:FFFFFFFFFFFFFFF:FFF:FFF,F:,FFFFFFFFFFF::,,,FFF,F,FFFFFF:FFF,FFF,:FFFF,FFF,FFF:,FF,FFFFFF::FF,:FFF,,FFFF:FFFFF:FF:FFFFF:F:FFF:FF,F:FFFFFFF:FF:,FFFF,,FFFFFFFFFFF::FFF:FFF,FFFF,FFF,FFFFFF,FFFFFFFFFF:FFFF:F:
@A00769:42:HV3CFDRXX:1:2101:9525:32049 2:N:0:AACCGAGTTC+TCCAGAGATC
GGACTACTAGGGTATCTAATGGATTACCGCGGCGGCTGACAC
+
:FFFFFFFFFFFFFFFFFFFFFFFF,FFFFFFF:FFFFFF,:
@A00769:42:HV3CFDRXX:1:2101:23755:32049 2:N:0:AACCGAGTTC+TCCAGAGATC
GGACTACGAGGGTTTCTAATCCTGTTTGCTACCCACACTTTCGAGCCTCAACGTCAGTTACAGTCCAGAAAGCCGCCTTCGCCACTGGTGTTCTTCCATATATCTACGCATTTCACCGCTACACATGGAGTTCCACTTTCCTCTACTGCACTCAAGTCATCCAGTTTCCAAAGCAATTCCTCAGTTGAGCTGAGGGCTTTCACTTCAGACTTAAATAACCGACTGCGCTCGCTTTACGCCCAATAAATCCG
+
FFFFFFFFFFFFFFFFFFFFFFFFFFFFFFFFFFFFFFFFFFFFFFFFFF:FFFFFFFFFFF:FFFFF:FF:FFFFFFFFFFFFFFFFFFFFFFFFFF:FFFFFFFFFFFFFFFFFFFFFFFFFFFFFF:FFFFFFF:FFFFFFF:FFFFFFFFF:FFFFFFFFFFFFFFFFFFFFFFFFFFF:FFF:FFF,FFFFFFFFFFFF:FFFFFFFF:FFFFFF:,FFFF:FFFFF:FFFF,FFFFFFFFFFFFF
@A00769:42:HV3CFDRXX:1:2101:4906:32189 2:N:0:AACCGAGTTC+TCCAGAGATC
GGACTACTCGGGTATCTAATCCTGTTTGCTACCCACACTTTCGAGCCTCAACGTCAGTTACAGTCCAGAAAGCCGCCTTCGCCACTGGTGTTCTTCCATATATCTACGCATTTCACCGCTACACATGGAGTTCCACTTTCCTCTACTGCACTCAAGTCATCCAGTTTCCAAAGCAATTCCTCAGTTGAGCTGAGGGCTTTCACTTCAGACTTAAATAACCGTCTGCGCTCGCTTTACGCCCAATAAATCCG
+
FFFFFFFFFFFFFFFFFFFFFFFFFFFFFFFFFFFFFFFFFFFFFFF:FFFFFFFFFFFFF:FFFFFFFFFFFFFFFF:FFFFFFFFFFFFFFFFFFFFF:FFFFFFFFFFFFFFFF:FFFFFFFFFFFFFFFFFFFFFFFFFFFFFFFFFFFFFFFFFFFFFFFFFFFFFFFFF:FFFFFFFFFFFFFFFFF:FFFFFFFFFFFFFFFFFFFFFFFFFF:,F:FFFFFFFFFFFFFFFFFF::FF:FFFF
@A00769:42:HV3CFDRXX:1:2101:29541:32236 2:N:0:AACCGAGTTC+TCCAGAGATC
GGACTACTGGGGTTTCTAATCCTGTTTGCTACCCACACTTTCGAGCCTCAACGTCAGTTACAGTCCAGAAAGCCGCCTTCGCCACTGGTGTTCTTCCATATATCTACGCATTTCACCGCTACACATGGAGTTCCACTTTCCTCTACTGCACTCAAGTCATCCAGTTTCCAAAGCAATTCCTCAGTTGAGCTGAGGGCTTTCACTTCAGACTTAAATAACCGACTGCGCTCGCTTTACGCCCAATAAATCCG
+
FFFFFFFFFFFFFFFFFFFFFFFFFFFFFFFFFFFFFFFFFFFFFFFFFFFFFFFFFFFFFFFFFFFFFFFFFFFFFFFFFFFFFFFFFFFFFFFFFFFFFFFFFFFFFFFFFFFFFFFFFFFFF:FFF:FFFFFFFFFFFFFFFFFFFFFFFFF,:FFF:FFFF,FF:FFFFFFFFFFF:FFFFF:FFFFFFFFFFF:FFFF:,FFFFFFF:FF,F:FF,,FFF:FFFF:FFF,FF:FFFFFF::,FF:,
@A00769:42:HV3CFDRXX:1:2101:22842:32346 2:N:0:AACCGAGTTC+TCCAGAGATC
GGACTACGGGGGTTTCTAATCCTGTTTGCTCCCCACGCTTTCGAGCCTCAGCGTCAGTTACAGACCAGAGAGTCGCCTTCGCCACTGGTGTTCCTCCATATATCTACGCATTTCACCGCTACACATGGAATTCCACTCTCCTCTTCTGCACTCAAGTCTCCCAGTTTCCAATGACCCTCCCCGGTTGAGCCGGGGGCTTTCACATCAGACTTAAGAAACCGCCTGCGCTCGCTTTACGCCCAAGAAATCCG
+
FFFFFFFFFFFFFFFFFFFFFFFFFFFFFFFFFFFFFFFFFFFFF:FFFFFFFFFFFFFFFFFFFFFFFFFFFFFFF:FFFFFFFFFFFFFFFFFFFF:FFFFFFFFFFF:FFFFFFFF:FFFFFFFFF,FFFFFFFFFFFFFFFFFFFFF,FFFFFF:FFFFFFFFFF:FFFFFFFFFFFFF:FFFFFFFFFFFFFFFFFFF:FFFFFFFFFF,FFF:FFFF,,F,FFFFFF,FFF:FFFFF,,FFFFFF
@A00769:42:HV3CFDRXX:1:2101:8576:32377 2:N:0:AACCGAGTTC+TCCAGAGATC
GGACTACAAGGGTTTCTAATCCTGTTTGCTACCCACACTTTCGAGCCTCAACGTCAGTTACAGTCCAGAAAGCCGCCTTCGCCACTGGTGTTCTTCCATATATCTACGCATTTCACCGCTACACATGGAGTTCCACTTTCCTCTACTGCACTCAAGTCATCCAGTTTCCAAAGCAATTCCTCAGTTGAGCTGAGGGCTTTCACTTCAGACTTAAATAACCGTCTGCGCTCGCTTTACGCCCAATAAATCCG
+
FFF:FFFFFF,FFFFFFFFFFFFFFFFFFFF,FFFFFFFFFFFFFF:FFFFFFFFFFFFFFFFF:FFFFFFFF:FF,FFF,,:::FF:FFFFFFFF:FFFFFFFFF:FFFFF:FFFFFFFFFFFFF:FFFFFFFFFFFFFFFFFFFFFFFFF:FFFFFFFFFFFFFFFFFF:FFFFFFFFF:FFFF:FFFF,FF,FFFFF:FFFFFFFFFFFFFF:FFFF,,FFF:FFFF,FF,FFF,FF,FFFF,:FF,,
@A00769:42:HV3CFDRXX:1:2101:6533:32409 2:N:0:AACCGAGTTC+TCCAGAGATC
GGACTACACGGGTTTCTAATCCTGTTTGCTACCCATACTTTCGAGCCTCAGCGTCAGTTACAGACCAGACAGCCGCCTTCGCCACTGGTGTTCTTCCATATATCTACGCATTTCACCGCTACACATGGAGTTCCACTGTCCTCTTCTGCACTCAAGTTTCCCAGTTTCCGATGCACTTCTTCGGTTGAGCCGAAGGCTTTCACATCAGACTTAAAAAACCGCCTGCGCTCGCTTTACGCCCAATAAATCCG
+
FFFFFFFFFFFFFFFFFFFFFFFFFFFFFFFFFFFFFFFFFFFFFFFFFFFFFFFFFFFFFFFFFFFFFFFFFFFFFFFFFFFFFFFFFFFFFFF:FFFFFFFFFFFFFFFFFFFFFFFFFFFFFFFFFFFFFFFFFFFFFFFFFFF:FFFFFFFFFFFFFFF:FFF,FFFFFFFFFFFFFFFFFFFFFF:FFFFFFF:FFFFFFFF:FFFFFFFFFFF:F,:FF:FFFFF:FFFFF,FFFFFFFFFFFF,
@A00769:42:HV3CFDRXX:1:2101:15628:32659 2:N:0:AACCGAGTTC+TCCAGAGATC
GGACTACGCGGGTATCTAATCCTGTTTGCTACCCACACTTTCGAGCCTCAACGTCAGTTACAGTCCAGAAAGCCGCCTTCGCCACTGGTGTTCTTCCATATATCTACGCATTTCACCGCTACACATGGAGTTCCACTTTCCTCCACTGCACTCAAGTCATCCAGTTTCCAAAGCAATTCCTCAGTTGAGCTGAGGGCTTTCACTTCAGACTTAAATAACCGTCTGCGCTCGCTTTACGCCCAATAAATCCG
+
FFFFFFFFFFFFFFFFFFFFFFFFFFFFFF,:FFFFFFFFFFFFFFFFFFFFFFFFFFFFFFFFFFFFFFFFFFFFFFFFFFFFFFFFFFFFFFFFF:FFF:FFFFFFFFFFFFFFFFFFFFFFFFFFFFFFFFFFFFFFFFFF:FFFFFFFFFFFFFFFFFFFFFFFFFFFFFFFFFFFFFFFFFFFFFFFFFFFFFFFFFFFFF:F:FFFFFFFFFFFF:F:FFFFFF,FFFFFF:FFFFF,F,FFFFF
@A00769:42:HV3CFDRXX:1:2101:15022:32675 2:N:0:AACCGAGTTC+TCCAGAGATC
GGACTACTGGGGTTTCTAATCCTGTTTGCTACCCACACTTTCGAGCCTCAACGTCAGTTACAGTCCAGAGAGCCGCCTTCGCCACTGGTGTTCTTCCATATATCTACGCATTTCACCGCTACACATGGAGTTCCACTGTCCTCTACTGCACTCAAGTCATCCAGTTTCCAAAGCAATTCCTCAGTTGAGCTGAGGGCTTTCACTTCAGACTTAAATGACCGACTGCGCTCGCTTTACGCCCAATAAATCCG
+
FFFFFFFFFFFF::FFFFFFFFFFFFFFFFFFFFFFFF,:FFF:FFFFFFFFFFFFFF:FFFF,FFFFFFFFFFFFFFFFFFF,F,FFFFFFFF:FF::FFFFFFFFFF,F::FFFFFFFFFFFF:FFFFFFFFFFF,FFFFFF:FFFFFFFFFFFFFFFFFFFFFFFFFFF:FF:FFFFFFFFFFFFFFF:FFFFFFFFFFFFFF,::FFFFF::,FFF,FFFFF,FFFFFFFFFFFFFF:FFFFFFFF:
@A00769:42:HV3CFDRXX:1:2101:31548:32675 2:N:0:AACCGAGTTC+TCCAGAGATC
GGGGGGGGGGGGGGGCTGGACCGGTTTGGTTACCACACAAACAAGACACCACAACAGAGACAGAACCGAAAACACCCAACGCCCCAGGGGGTGTTGGAGATGTATAAGCAATTGAACCAGACACCAAGCGGGACACCAAAGACAACAACGAAACAGCCAACCACAATACAAAGCAAAACCACAAATGAGCAGAGGGGGGAAGCGAAAGAAGTAAAAAAACGAAAGCGAGCGCCAGGAGCCCACAAACACAG
+
FFF,,:,,FFFF,,,,,,,,,,,,,,:,:,,,,,,:,,:,:,,:F,,,,,:,,:,,,,,,,:,,,,,,:::,:,:F:,,,,,,,F,,:,F,,,,,,,,,,,,:,:F,,,:,,,,,,,,,,,,,,,,,,,,,,,,,,,,,,,,,,,:,,,,,,,:,,,,:,,,,,:,,F:,:F,,,F,:,,,,:,,,,,,,,,,,,::,:,,,,,,,,,,F,,F::,:F:,,F,F,,,,,,,,,:,,:,,,,,,FF,::,:,
@A00769:42:HV3CFDRXX:1:2101:29658:32722 2:N:0:AACCGAGTTC+TCCAGAGATC
GGACTACTCGGGTATCTAATCCTGTTTGCTACCCACACTTTCGAGCCTCAACGTCAGTTACAGTCCAGAAAGCCGCCTTCGCCACTGGTGTTCTTCCATATATCTACGCATTTCACCGCTACACATGGAGTTCCACTTTCCTCTACTGCACTCAAGTCATCCAGTTTCCAAAGCAATTCCTCAGTTGAGCTGAGGGCTTTCACTTCAGACTTAAATAACCGTCTGCGCTCGCTTTACGCCCAATAAATCCG
+
FFFFFFFFFFFFFFFFFFFFFFFFFFFFFFFFFFFFFFFFFFFF:FFFFFFFFFFFFFFFFFFFFFFFFFFFFFFFFFFFFFFFFFFFFFFFFFFFFFFFFFFFFFFFFFFFFFFFFFFFFFFFFFFFFFFFFFFFFFFF:FFFFFFFFFFFFFFFFFFFFFFFFFFFFFFFFFF,F:FFFFFFFF:FFFFFFFFF:FFFFFFFFFFFFFF::FFFFFFF,,FFFF:FFFFFFFFFF,FFFF:,FFFFFF,
@A00769:42:HV3CFDRXX:1:2101:31105:32753 2:N:0:AACCGAGTTC+TCCAGAGATC
GGACTACAGGGGTTTCTAATTACCGCGGCGGCTGACAC
+
FFFFFFFFFFFFFFFFFFFF:,:FF:FFFFFF,FFFFF
@A00769:42:HV3CFDRXX:1:2101:25201:32769 2:N:0:AACCGAGTTC+TCCAGAGATC
GGACTACAGGGGTTTCTAATCCTGTTTGCTCCCCACGCTTTCGAGCCTCAGCGTCAGTTACAGACCAGAGAGCCGCCTTCGCCACTGGTGTTCCTCCATATATCTACGCATTTCACCGCTACACATGGAATTCCACTCTCCTCTTCTGCACTCAAGTCTCCCAGTTTCCAATGACCCTCCCCGGTTGAGCCGGGGGCTTTCACATCAGACTTAAGAAACCGCCTGCGCTCGCTTTACGCCCAATAAATCCG
+
FFFFFFFFFFFFFFFFF:FFFF:FFFFFFFFFFFFFFFFFFFFFFFFFFFFFFFFFFFFFFFFFFFFFFFF:FFFFFFFFFFFFFFFFF:FFF:FFFFF,FFFFFFFFFFF,FFFFFFFFFFFF:FF:FF:FFFFFFFFFFFF:FFF:F:FFF,FFFFFF:FFFFFFFFFFFFFFFFFFFFFFFFF:FFFFFFFFFFF,FFFFFFFF:FFFFFFFFFFFFFFFF:FFFFFFFFFFFFFFFFF:FFF:FF,F
@A00769:42:HV3CFDRXX:1:2101:3992:32800 2:N:0:AACCGAGTTC+TCCAGAGATC
GGACTACCCGGGTATCTAATCCTGTTTGCTACCCACACTTTCGAGCCTCAACGTCAGTTACAGTCCAGAAAGCCGCCTTCGCCACTGGTGTTCTTCCATATATCTACGCATTTCACCGCTACACATGGAGTTCCACTTTCCTCTACTGCACTCAAGTCATCCAGTTTCCAAAGCAATTCCTCAGTTGAGCTGAGGGCTTTCACTTCAGACTTAAATAACCGTCTGCGCTCGCTTTACGCCCAATAAATCCG
+
FFFFFFFFFFFFFFFFFFFFFFFFFFFFFFFFFFFFFFFFFFFFFFFFFFFFFFFFFFFFFFFFFFFFF:FFFFFFFFFFFFFFFFFFFFFFFFFFFFFFFFF:FFFFFFFFFFFFFFFFFFFFFFFFFFFFFFFFFFFFFFFFFFFFFFFFFFFFFFFFFFFFFFFFFFFFFFFFFFFFFFFFFFFFFFFFFF:FFFFFFFFFFFFFFFFFF,:FFF,F,:FFFFFFFFFFFFFFFFFFFFF,FFFFFFF
@A00769:42:HV3CFDRXX:1:2101:29116:32847 2:N:0:AACCGAGTTC+TCCAGAGATC
GGACTACCGGGGTTTCTAATCCTGTTTGCTACCCACACTTTCGAGCCTCAACGTCAGTTACAGTCCAGAAAGCCGCCTTCGCCACTGGTGTTCTTCCATATATCTACGCATTTCACCGCTACACATGGAGTTCCACTTTCCTCTACTGCACTCAAGTCATCCAGTTTCCAAAGCAATTCCTCAGTTGAGCTGAGGGCTTTCACTTCAGACTTAAATAACCGTCTGCGCTCGCTTTACGCCCAATAAATCCG
+
FFFFFFFFFFFFFFFFFFFFFFFFFFFFF::FFFFFFFF:FFFFFFF,F,FFFFFF:FFFFFFFFFFFFFFFFFFFFF:FFFFFFFFFFFFFFFFFFFF:FFFFFFFFFFFFFF:FFFFFFFFFFFFFFFF,FF:FF:FFFFFFFFFFFFFFFFFFFFF,FFFFF::FFF,:FFF:FFFF,FFFF,FFF:::FFFF:FFFFFFF,FF:FF::,FFF:FFF,FFFFFF::F,F,FF,,:FF:FF:F,F:FF:
@A00769:42:HV3CFDRXX:1:2101:6379:32957 2:N:0:AACCGAGTTC+TCCAGAGATC
GGACTACACGGGTTTCTAATCCTGTTTGCTACCCACACTTTCGAGCCTCAACGTCAGTTACAGTCCAGAAAGCCGCCTTCGCCACTGGCGTTCTTCCATATATCTACGCATTTCACCGCTACACATGGAGTTCCACTTTCCTCTACTGCACTCAAGTCATCCAGTTTCCAAAGCAATTCCTCAGTTGAGCTGAGGGCTTTCACTTCAGACTTAAATAACCGTCTGCGCTCGCTTTACGCCCAATAAATCCG
+
FFFFFFFFFFFFFFFFFFFFFFFFFFFFFFFFFFFFFFFFFFFFFFFFFFFFFFFFFFF:FFFFFFFFFFFFFFFFFFFFFFFFFFFFFFFFFFFFFFFFFFFFFFFFFFFFFFFFFFFFFFFFFFFFFFFFFF:FFFFFFFFFFFFFFFFFFFFFFFFFFFFFFFFFFFFFFFF:FFFFFFFFFFFFFFFF:F:FFFFFFFFFFFF:FFF,:FFFFFFF::FFFFFFFF:FF,FFFFFFFFFFFFFFFFF
@A00769:42:HV3CFDRXX:1:2101:29134:32972 2:N:0:AACCGAGTTC+TCCAGAGATC
GGACTACCGGGGTTTCTAATCCTGTTTGCTACCCACACTTTCGAGCCTCAACGTCAGTTACAGTCCAGAAAGCCGCCTTCGCCACTGGTGTTCTTCCATATATCTACGCATTTCACCGCTACACATGGAGTTCCACTTTCCTCTACTGCACTCAAGTCATCCAGTTTCCAAAGCAATTCCTCAGTTGAGCTGAGGGCTTTCACTTCAGACTTAAATAACCGACTGCGCTCGCTTTACGCCCAATAAATCCG
+
FFFFFFFFFFFFFFFFFFFFFFFFFFFFFFFFFFFFFFFFFFFFFFFFFFFFFFFFFFFFFFF:FFFFF:FFFFFFFFFFFFFFFFFFFFFFFFFFFFFFFFFFFFFFFFFFFFFFFFFFFF:FF:FFFF:FFFFFF::FFFFFFF:FFFFFFFF:::FFFFFFFFFFFFFFF:F:F,FF:FFFFFFF:FF:FFFF,FFFFFFFF:FFFFFFFFFFFFFF,,FF,F::FF,FFFFFF,FFFFFFFFFFF::
@A00769:42:HV3CFDRXX:1:2101:14778:33066 2:N:0:AAACGAGTTC+TCCAGAGATC
GGACTACGCGGGTTTCTAATCCTGTTTGCTACCCACACTTTCGAGCCTCAACGTCAGTTACAGTCCAGAAAGCCGCCTCCGCCACTGGTGTTCTTCCATATATCTACGCATTTCACCGCTACACATGGAGTTCCACTATCCTCTACTGCACTCAAGTCAACCAGTTTCCAAAGCAATTCCACAGTTGAGCTGAGGGCTTTCACTTCAGACTTAAATAACCGACTGCGCTCGCTTTACGCCCAATAAATCCG
+
FFFFFFF:FFFFFFFFFFFFFFFFFFFFFFFFFFFF,FFFFFFFFFFFFFFFFFFFFFFFFFF,FFFFFFFFFFFF,FFFFFFFFFFFFFFFFFFFFF:FFFFFF:FFFF:FFFFFFFFFF:FFF:FFFFFFFFFFF,FFFFFFFFFFFFFFFFFFFF,,FFF:FF,FFFFF,FFFF,F,,FFFFF,FFF,:F,:F,F:FFFF,,:FFFFFFFFF,FFF:,:FFFFF:FF,FFFFFF,FFFF::,FFFFFF
@A00769:42:HV3CFDRXX:1:2101:26648:33082 2:N:0:AACCGAGTTC+TCCAGAGATC
GGACTACGCGGGTATCTAATCCTGTTCGCTCCCCACGCTTTCGAGCCTCAGCGTCAGTTACAGACCAGAGAGCCGCCTTCGCCACTGGTGTTCCTCCATATATCTACGCATTTCACCGCTACACATGGAATTCCACTCTCCTCTTCTGCACTCAAGTCTCCCAGTTTCCAATGACCCTCCCCGGTTGAGCCGGGGGCTTTCACATCAGACTTAAATAACCGTCTGCGCTCGCTTTACGCCCAATAAATCCG
+
FF,FFF:FFFFF,F,FFFF:F,FFFFFFFFFFFFFFF:,FFFFFFFFFFF:FFFFFFFFFFFFFFFFFFFFFF:FFFFFFFFFFFFF:FFFFFFFFFFFF,FFFFFFFFFFFFFFFFF:FFFFFFFF:FFFFFFFFFFFFFF,FFF:FFFFFFFFFFF:FFFFFFF::FFFF::FFF:FFFFFFFFFFFFFFFFFFFFFFFFFFFFFFFFFFFFFFF:FF::FFFFFFFFFFFFFFFFFFF:F:FFFFFF:
@A00769:42:HV3CFDRXX:1:2101:8666:33098 2:N:0:AACCGAGTTC+TCCAGAGATC
GGACTACCGGGGTTTCTAATCCTGTTTGCTACCCACACTTTCGAGCCTCAACGTCAGTTACAGTCCAGAAAGCCGCCTTCGCCACTGGTGTTCTTCCATATATCTACGCATTTCACCGCTACACATGGAGTTCCACTTTCCTCTACTGCACTCAAGTCATCCAGTTTCCAAAGCAATTCCTCAGTTGAGCTGAGGGCTTTCACTTCAGACTTAAATAACCGTCTGCGCTCGCTTTACGCCCAATAAATCCG
+
FFFFFFFFFFFFFFFFFFFFFFFFFFFFFFFFFFFFFFFFFFFFFFFFFFFFFFFFFFFFFFFFFFFFFFFFFFFFFFFFFFFFF:FF::FFFFFF:FFFFFF:FFFFFFF:,FFFFFFF:FFFFFF:FFFF:F:FFFFFFFFFFF:FFFFFFFFFFFFFFFFFFF:FFFFFFFF,,FFFFFFFFFFFF:F:FFF:FF,FF:FFFFF:,FFFFF:FF,,:F,::FFFFFFFF:FF:F:FFF,,FF,FFF:F
@A00769:42:HV3CFDRXX:1:2101:6922:33176 2:N:0:AACCGAGTTC+TCCAGAGATC
GGACTACTGGGGTTTCTAATCCTGTTTGCTCCCCACGCTTTCGAGCCTCAGCGTCAGTTACAGACCAGAGAGTCGCCTTCGCCACTGGTGTTCCTCCATATATCTACGCATTTCACCGCTACACATGGAATTCCACTCTCCTCTTCTGCACTCAAGTCTCCCAGTTTCCAATGACCCTCCCCGGTTGAGCCGGGGGCTTTCACATCAGACTTAAGAAACCGCCTGCGCTCGCTTTACGCCCAATAACTCCG
+
FFFFFFFFFFFFFFFFFFFFFFFFFFFFFFFFFFFFFFFFFFFFFFFFFFFFFFFFF:FFFFFFFFFFFFFFFFFFFFFFFFFFFFFFFFFFFFFFF:FFFFFFFFFFFFFFFFFFFFFF,FFFFFFFFFFFFFF:FFFFFFF:FFFFFFFFFFF:FFFFFFFFFFFFFFFFF,FFFFFFFF:FFFFFFFFFFFFFFFFFFFFFFFFFFFFFF::FFFFFFFFFFFFFFFFFFFFFF:FFFFFFFF,FFFF
@A00769:42:HV3CFDRXX:1:2101:20202:33254 2:N:0:AACCGAGTTC+TCCAGAGATC
GGACTACGGGGGTTTCTAATCCTGTTTGCTACCCACACTTTCGAGCCTCAACGTCAGTTACAGTCCAGAAAGCCGCCTTCGCCACTGGCGTTCTTCCATATATCTACGCATTTCACCGCTACACATGGAGTTCCACTTTCCTCTACTGCACTCAAGTCATCCAGTTTCCAAAGCAATTCCTCAGTTGAGCTGAGGGCTTTCACTTCAGACTTAAATAACCGTCTGCGCTCGCTTTACGCCCAATAAATCCG
+
FFFFFFFFF:FFFFFFFFFFFFFFFFFFFFFFFFFFFFFFFFFFFFFFFFFFFFFFF:FFFFFFFFFFFFFFFFFFFFFFFFFFFFFFFFFFF:FFFFFFFFFFFFFFFFF:FFFFFFFFFFFFFFFFF::FFFFFF:FFFFFFFFFFFFFFFFF,FFFFFFFFFFFFFFF:FFF,FFFFF:FFFF:F:FFFF::FFFFFFFFFFFFFFFFFFFFFFFFF,,FFFFFFFFFFF,F:F,FFFFFFFFFFF:F
@A00769:42:HV3CFDRXX:1:2101:26530:33254 2:N:0:AACCGAGTTC+TCCAGAGATC
GGACTACGAGGGTATCTAATACCATCCGTTACTGTTTGGTTACCGCGGCGGCTGACAC
+
FFFFFFFFFFFFFFFFFFFFFFFFFFFFFFFFFFFFFFFFFFFFFFFFFFFFFFFFFF
@A00769:42:HV3CFDRXX:1:2101:10881:33270 2:N:0:AACCGAGTTC+TCCAGAGATC
GGACTACGAGGGTATCTAATCCTGTTTGCTCCCCACACTTTCGAGCCTCAACGTCAGTTACAGTCCAGAAAGCCGCCTTCGCCACTGGTGTTCTTCCATATATCTACGCATTTCGCCGCTACACATGGAGTTCCACTTTCCTCTACTGCACTCAAGTCATCCAGTTTCCAAAGCAATTCCTCAGTTGAGCTGAGGGCTTTCACTTCAGACTTAAATAACCGACTGCGCTCGCTTTACGCCCAATAAATCCG
+
FFFFFFFFFFFFFFFFFFFFFFFFFFFFFFFFFFFFFFFFFFF:FFFFFFFF:FFFFFFFFFFFFFFF:FFFFFFFFFFFFFF:FFFFFFFFFFFFFFFFFF,FFFFFFFF:FFFFFFFFFFFFFFFF:FFFFFFFF:FFFFF::FFFFFFFFF:FFFFFFFFFFFFFFFFFFFFFFFFFFFFFFFFFFFFFFFFFFFFFFFFFFFFFFFFF:FFF:FFFF,FFFFFFFFFFF:FFF,FFF:FFF:FFFF:
@A00769:42:HV3CFDRXX:1:2101:20302:33270 2:N:0:AACCGAGTTC+TCCAGAGATC
GGACTACAGGGGTTTCTAATCCTGTTCGCTCCCCACGCTTTCGAGCCTCAGCGTCAGTTACAGACCAGAGAGCCGCCTTCGCCACTGGTGTTCCTCCATATATCTACGCATTTCACCGCTACACATGGAATTCCACTCTCCTCTTCTGCACTCAAGTCTCCCAGTTTCCAATGACCCTCCCCGGTTGAGCCGGGGGCTTTCACATCAGACTTAAGAAACCGCCTGCGCTCGCTTTACGCCCAATAAATCCG
+
FFFFFFFFFFFFFFFFFFFFFFFFFFFFFFFFFFFFFFFFFFFFFFFFFFFFF:FFFFFFFFFFFFFFF,FFFFFFFFFFFFFFFFFF:FFFFFFFFFFFFFFFFFFFFFFFFFF:FFFFFFFFFF:FFFFFFFFFFFFFFFFFFFF,FFFFFFFFFFFFFFFFFF:FFFFFF:FFFFFFFFFFFFFFFFFF:FFFFFFFFFFF:FFFFFFFFFFFFFF::F,FF:FFFF,FFFFFF,FFFFFFFFFF:F,
@A00769:42:HV3CFDRXX:1:2101:1181:33348 2:N:0:AACCGAGTTC+TCCAGAGATC
GGACTACGGGGGTTTCTAATCCCGTTCGCTCCCCACGCTTTCGAGCCTCAGCGTCAGTTACAGACCAGAGAGCCGCCTTCGCCACTGGTGTTCCTCCATATATCTACGCATTTCACCGCTACACATGGAATTCCACTCTCCTATTCTGCACTCAAGTCTCCCAGTTTCCAATGACCCTCCCCGGTTGAGCCGGGGGCTTTCACATCAGACTTAAGAAACCGCCTGCGCTCGCTTTACGCCCAATAAATCAG
+
:FFF:FF:FFF:FFFFFFFFF,FFFFF:FFF,,FF,FFFFF,FFFF,FFFFFFF:FFFFFFFFF::FFF:F,,FFFFFFFF:FFF:FFFF,FFF,:FFFFFF:,FFFFF,FFFFFF:FFF,FFF:F:FFFFF:FFFF,FF,F,FFFFFFFFF,:FFF:FFFF::FF:F,FFFF,F:FF::F,F,:FFF,F,FFFFFFF,F:FF,F:FFFFFFF,::FF:FF,FFF,F:FF,,FFFFF,FFFFFFFFFFF,F
@A00769:42:HV3CFDRXX:1:2101:7102:33364 2:N:0:AACCGAGTTC+TCCAGAGATC
GGACTACACGGGTTTCTAATCCTGTTTGCTACCCACACTTTCGAGCCTCAACGTCAGTTACAGTCCAGAGAGCCGCCTTCGCCACTGGTGTTCCTCCATATATCTACGCATTTCACCGCTACACATGGAATTCCACTCTCCTCTTCTGCACTCAAGTCTCCCAGTTTCCAATGACCCTCCCCGGTTGAGCCGGGGGCTTTCACATCAGACTTAAGAAACCGCCTGCGCTCGCTTTACGCCCAATAAATCCG
+
FFFFFFFFFFFFFFFFFFFFFFFFFFFFFFFFFFFFFFFFFFFFFFFFFFFFFFFFFFFFFFFFFFFFFFFFFFFFFFFFFFFFFFFFFFFFFFFFFFFFF,FFFFFFFFFFFFFFFFFFFFFFF:FFFFFFFFF:FFFFFFF:FFFFFFFFFF:FFFFFFFFFFFFFFFFFFFFFFFFFFFFFFFFFFFFFFFFFFFFFFFFFFFFFFFFFFFFFFFFF:FFFFFFFFFFFFFFFFFFFFFFFFF,FFFF
@A00769:42:HV3CFDRXX:1:2101:26350:33379 2:N:0:AACCGAGTTC+TCCAGAGATC
GGACTACTGGGGTATCTAATCCTGTTTGCTCCCCACGCTTTCGAGCCTCAGCGTCAGTTACAGACCAGAGAGTCGCCTTCGCCACTGGTGTTCCTCCATATATCTACGCATTTCACCGCTACACATGGAATTCCACTCTCCTCTTCTGCACTCAAGTCTCCCAGTTTCCAATGACCCTCCCCGGTTGAGCCGGGGGCTTTCACATCAGACTTAAGAAACCGCCTGCGCTCGCTTTACGCCCAATAACTCCG
+
FFFFFFFFFFFFFFFFFF:FFFFFFFFFFFFFFFFFFFFFFFFFFFFFFFFFFFFFFFFFFFFFFFFFFFFFFFFFFFFFFFFFFFFFFFFFFFFFFFFFFFFFFF:FFFF:FFFFFFFFFFFF,FFFFFFFFFFFFFFFFFFFFFFFFFFFF:FF:FFFFFFFFFFFFFF:FFF:F,FFFFF,FFFF,FF:FFF:F,,:FFFFFFF:FFFFF:FF,:FFFF::FFF::F,FF,FFF,FF:FFFF::F:F,
@A00769:42:HV3CFDRXX:1:2101:7066:33395 2:N:0:AACCGAGTTC+TCCAGAGATC
GGACTACACGGGTTTCTAATCCTGTTTGCTACCCACACTTTCGAGCCTCAACGTCAGTTACAGTCCAGAGAGCCGCCTTCGCCACTGGTGTTCCTCCATATATCTACGCATTTCACCGCTACACATGGAATTCCACTCTCCTCTTCTGCACTCAAGTCTCCCAGTTTCCAATGACCCTCCCCGGTTGAGCCGGGGGCTTTCACATCAGACTTAAGAAACCGCCTGCGCTCGCTTTACGCCCAATAAATCCG
+
FFFFFFFFFFFFFFFFFFFFFFFFFFFFFFFFFFFFFFFFFFFFFFFFF:FF:,FFFFFFFFFFFFFF:FFFFFFFFFFFFFFFFFFFFFF:FF,FFFFFFFFF:FFF:FFFFFFF:F::FFF:FFFFFFFFFFF,F:FFF:::FFFFF,F:FF:F,:,FF:FFF,FFFF,F:FFFFFFFFFFFFFFFFFFF:FFFFFFFFFFFFFFF:FFFFFFFFF,FFFF,F,FFFFFFF:FFFFFFFFF:FFFFFF:
@A00769:42:HV3CFDRXX:1:2101:23222:33411 2:N:0:AACCCAGTTC+TCCAGAGAAC
GGACTACTGGGGTATCTAATCCTGTTCGATCCCCACGCTTTCGAGCCTCAGCGTCAGTTAAAGACAAGAGAGCAGCCTTCGCCAATGGTGTTCAAACAGATATCTACGCATTTCACCGCTACAAATGATATTCCACTCTCCTCATCTAAAATCAAGACACCAAGTAACCAATGACCATACCCAGTTAAGCACGGGGCTTTCACCACAGACTTAACAACCCACCTCCGCTCACTTTACACCCAATAAATCCG
+
FFFFFFFF,FFFFFFFFFFFFFFFFF,F,FFFFF:FFFFFFFF,FFFFFFFFFFFF,F,F,,,,,,FF,FFFF,FFF::FFF,F,FFFFFFFFF,,,F,,FFFFFF,FFFFFFFFFFFFFFFF,,,,,,:FFFF,FFF,FF:F:::F,,F,FFFFF,F,,,,FFF:FF,F,,FFFF,F,FF:,FFF,FF:,,:F,F:FFFFFF,,FFF:FFFF,,F:,F:,FFF:FFF:F,FFFFF,FFFFF,F:FFFFFF
@A00769:42:HV3CFDRXX:1:2101:25455:33520 2:N:0:AACCGAGTTC+TCCAGAGATC
GGACTACTCGGGTTTCTAATCCTGTTTGCTACCCACACTTTCGAGCCTCAACGTCAGTTACAGTCCAGAAAGCCGCCTTCGCCACTGGTGTTCTTCCATATATCTACGCATTTCACCGCTACACATGGAGTTCCACTTTCCTCTACTGCACTCAAGTCATCCAGTTTCCAAAGCAATTCCTCAGTTGAGCTGAGGGCTTTCACTTCAGACTTAAATAACCGTCTGCGCTCGCTTTACGCCCAATAAATCCG
+
FFFFFFFFFFFFFFFFFFFFFFFFFFFF:FFFFFFFFFFFFFFFFFFFFFFFFFFFFFFFFFFFFFFFFFFFFFFFFFFFFFFFFFFFFFF:FFFFFFFFFFFFFFFFFFFFFFFFFFFFFFFFFFFFFFFFFFFFFFFFFFFFFFF:FFFFFFFFFFFFF,FFFFFFFFFFFFF,FFFFFFFFFFFFFFF:FF,FFFFFFFFFFFF,FF:FFFF:FFFFF,FF:FFFFF,FFFFFF,FFFFF,FFFFFF:
@A00769:42:HV3CFDRXX:1:2101:11912:33583 2:N:0:AACCGAGTTC+TCCAGAGATC
GGACTACGGGGGTATCTAATCCTGTCTGCTACCCACACTTTCGAGCCTCAACGTCAGTTACAGTCCAGAAAGCCGCCTTCGCCACTGGTGTTCTTCCATATATCTACGCATTTCACCGCTACACATGGAGTTCCACTTTCCTCTACTGCACTCAAGTCATCCAGTTTCCAAAGCAATTCCTCAGTTGAGCTGAGGGCTTTCACTTCAGACTTAAATAACCGTCTGCGCTCGCTTTACGCCCAATAAATCCG
+
FFFFFFFFFFFFFFFFFFFFFFFFFFFFFFFFFFFFFFFFFFFFFFFFFFFFFFF,FFFFFFFFFFFF:FFFFFFFFFFFFFFFFFFFFFFFFFFFFFFFFFFFFFFFFFFFFFFFFFFFFFFFFFFFFFFFFFFFFFFFFFFFFFFFFFFFFFFFFFFFFFFFFFFFFFFFFFFFFFF:FFFFFFFFFFF:FFFFFF:F:FFFFFF:FFFFFFFFFFFFF,FFF:F:FF:FFFFFF:FFFFF:F::FF:F
@A00769:42:HV3CFDRXX:1:2101:28203:33583 2:N:0:AACCGAGTTC+TCCAGAGATC
GGACTACAAGGGTTCTAATCCTGTTCGCTCCCCACGCTTTCGAGCCTCAGCGTCAGTTACAGACCAGAGAGCCGCCTTCGCCACTGGTGTTCCTCCATATATCTACGCATTTCACCGCTACACATGGAATTCCACTCTCCTCTTCTGCACTCAAGTCTCCCAGTTTCCAATGACCCTCCCCGGTTGAGCCGGGGGCTTTCACATCAGACTTAAGAAACCGCCTGCGCTCGCTTTACGCCCAATAAATCCGG
+
FFFFFFFFFFFF,FFFFFFFFFFFFFFFFFFFFFFFFFFFFFFFFFFFFFFFFFFFFFFF:FFFFFFFFFFFFFFFFFFFFFFFFFFFFFFFFFFFF:FF:FFFFFFF::FFFFFFFFF,FFF:FFFFFFFFFFFFFFFFFFF,FFFFFFFFF:FFFFF:FFFFFFFFFFFFFFFFFFFFFFFFFFFFFFFFFFFFFFFFFF,FFFF:FFF,FFF,FFFFF:F:,FF:F:FFFFFFFFFFF:F:FFFF,F:
@A00769:42:HV3CFDRXX:1:2101:31042:33739 2:N:0:AACCGAGTTC+TCCAGAGATC
GGACTACTAGGGTATCTAATCCTGTTTGCTACCCACACTTTCGAGCCTCAACGTCAGTTACAGACCAGAAAGCCGCCTTCGCCACTGGTGTTCTTCCATATATCTACGCATTTCACCGCTACACATGGAGTTCCACTTGCCTCTACTGCACTCAAGTCATCCCGTTTCCAAAGCAATTCCTCAGTTGAGCTGAGGGCTGTCACTTCAGACTTAAAGAACCGTCTGCGCTCGCTTTACGCCCAATAAAACCG
+
FFFF:FFFFFFF:FFFFFFFFFFFFFFFFFFFF::FFFFFFFFFFF::FFFF:::FFFFFFFF,FFF,FFF,FFFFFF,F:FFF,FFF:FF,,FFF,F:FFF:,,F:FFFFF,FFF:FF:FF::F:FFFFF,::::,F,:,:::FFF,F,FFFFFF,FF:F,,,F,F:FF:F,F,F:F:,:F::FFF:F:,::FFFFF,:FFF,,F,FF,FF:F:,FF:F:,FF,,:,,F::,F,F:,FF:,FFF,,,F:,
@A00769:42:HV3CFDRXX:1:2101:32362:33739 2:N:0:AACCGAGTTC+TCCAGAGATC
GGACTACTGGGGTATCTAATCCTGTTTGCTACCCACACTTTCGAGCCTCAACGTCAGTTACAGTCCAGAAAGCCGCCTTCGCCACTGGTGTTCTTCCATATATCTACGCATTTCACCGCTACACATGGAGTTCCACTTTCCTCTACTGCACTCAAGTCATCCAGTTTCCAAAGCAATTCCTCAGTTGAGCTGAGGGCTTTCACTTCAGACTTAAATAACCGTCTGCGCTCGCTTTACGCCCAATAAATCCG
+
FFFFFFFFFFFFFFFFFFFFFFFFFFFFFFFFFFFFFFFFFFFFFFFFFFFFFFFFFFFFFFFFFFFFFFFFFFFFFFFFFFFFFFFFFFFFFFFFFFFFFFFFFFFFFFFFFFFFFFFFFFFFFFFFFFFFFFFFF:FFFFFF,FFFFFF:FFFFFFFFFFFFF:FFFFFFFFFFFFFFFFFFFFFFFFFFFF:FFFFFFFFF:FFF:FFFFFFFF:FF:,FF:FFFFFFFFFFFFFFFFF:FFFFFFFF
@A00769:42:HV3CFDRXX:1:2101:32036:33865 2:N:0:AACCGAGTTC+TCCAGAGATC
GGACTACGAGGGTATCTAATCCTGTTTGCTACCCACACTTTCGAGCCTCAGCGTCAGTTACAGACCAGAGAGTCGCCTTCGCCACTGGTGTTCCTCCATATATCTACGCATTTCACCGCTACACATGGAGTTCCACTTTCCTCTACTGCACTCAAGTCATCCAGTTTCCAAAGCAATTCCTCAGTTGAGCTGAGGGCTTTCACTTCAGACTTAAATAACCGTCTGCGCTCGCTTTACGCCCAATAAATCCG
+
FFFF:FFFFFFF:F:FF:FFFFFFFFFFFFFFFFFFFFFFFFFFFFFFFFFFFFFFF:F:FFFFFFFF:FFFFFFFFFFFFFFFF:FFFF:FFFFFFFFFFFFFF:FFF,FF:FFFFFFF:FFFFFFFFF:FFFFFF:FFFFFF:F:FFFFFFF,,FFF,FFFFFF,:FFFFFFF::FFFFF::F:FF:FFFFFFFF:FFFFFFFFF::FFFF::,FFFF:,FF,FFF:FFFF:FFF,FFF:F::F,FFFF
@A00769:42:HV3CFDRXX:1:2101:2474:33896 2:N:0:AACCGAGTTC+TCCAGAGATC
GGACTACGTGGGTTTCTAATCCTGTTTGCTACCCACACTTTCGAGCCTCAACGTCAGTTACAGTCCAGAAAGCCGCCTTCGCCACTGGTGTTCTTCCATATATCTACGCATTTCACCGCTACACATGGAGTTCCACTTTCCTCTACTGCACTCAAGTCATCCAGTTTCCAAAGCAATTCCTCAGTTGAGCTGAGGGCTTTTACTTCAGACTTAAATAACCGTCTGCGCTCGCTTTACGCCCAATAAATCCG
+
FFFFFFFF:FFFFFFFFFF:F:F:FFFFFFFFFFFFFFFFFFF,FFFFFFF,FFFFFFFFFFFFF:FFFFF:FFFFFFFFFFFFFF:FFFFFFFFF,FFFFFFFFFF:FFFFF,FFFFFFFFFFFFFFFF:FFFFF::FFFFFFFF:FFFFFFFFF:FFFFFF,F::FFFFF:FFFF:FF:F:,FF,:F:F::F,FFF,FFFF:FFFFFFFFFF,:FF,:,,,F,:,F:F,FFFF:FF:F:,FFFFFFFF,
@A00769:42:HV3CFDRXX:1:2101:17879:33896 2:N:0:AACCGAGTTC+TGCAGAGATC
GGACTACGGGGGTTTCTAATCCTGTTTGCTACCCACACTTTCGAGCCTCAACGTCAGTTAAAGTCCAGAAAGCCGCCTTCGCCACAGGTGTTCTTCCAAATATCTACGCATTTCACCGCTACACATGGAATTCCACTTTCCTCTACTGCACTCAAGTCATCCAGTATCAAAAGCAATTCCTCAGATGAGCTGAGGTCTTTCACTTCAGACTAAAAAAACCGACTGCGCTCGCTTTACGCCCAATAAATC
+
F:F:FFFF,:FFF,FFFFF:F:F:FFF:F,F,FFFFFFF:FFFFFFFF:FF:FFFF:FFF,F:FFFF:FFF:,::FFF::,F:F,,:FFFFFFFFFFF,FFFFFFF:FFFFFFFFF,FF,FFFFF:F:F,FFFFF,,F:FFFFFF:,,FF:FFFF,FFFFFFFF::,:,FFFF,FF,F:,:FF,,F,FF:F,F:,,,FF:FFF,,F:,FFF,FFF,FFF,F:F:,,F:FF,,FFF:,,F,FFFFFF::F
@A00769:42:HV3CFDRXX:1:2101:27579:34068 2:N:0:AACCGAGTTC+TCCAGAGATC
GGACTACACGGGTTTCTAATCCTGTTTGCTACCCACACTTTCGAGCCTCAACGTCAGTTACAGTCCAGAAAGCCGCCTTCGCCACTGGTGTTCTTCCATATAACTACGCATTTCACCGCTACACATGGAGTTCCACTTTCCTCTACTGCACTCAAGTCATCCAGTTTCCAAAGCAATTCCTCAGTTGAGCTGAGGGCTTTCACTTCAGACTTAAATAACCGTCTGCGCTCGCTTTACGCCCAATAAATCCG
+
FFFFFFFFFFFFFFFFFFFFFFFFFFFFFFFFFFFFFFFFFFFFFFFFFFFFFFFFFFFFFFFFFFFFFFFFFFFFFFFFFFFFFFFFFFFFFFFFFFFFFFFFFFFFFF:FFFFFFFFFFFFFFFFFFFFFFFFFFFFFFFFFFFFFFFFFFFFFFFFFFFF:FFFFFFFF:F,:FFFFFFFFFFFF:FFF:FFFFFFFFFFF:FF:F:FFFF:FFF:F,:FF,FFFFFFFFFFFF:FF:FFFFFFFFF,
@A00769:42:HV3CFDRXX:1:2101:28330:34084 2:N:0:AACCGAGTTC+TCCAGAGATC
GGACTACACGGGTATCTAATCCTGTTCGCTCCCCACGCTTTCGAGCCTCAGCGTCAGTTACAGACCAGAGAGCCGCCTTCGCCACTGGTGTTCCTCCATATATCTACGCATTTCACCGCTACACATGGAGTTCCACTTTCCTCTACTGCACTCAAGTCATCCAGTTTCCAAAGCAATTCCTCAGTTGAGCGGAGGGCTTTCACTTCAGACTTAAATAACCGTCTGCGCTCGCTTTACGCCCAATAAATCCG
+
FFFFFFFFFFFFFFFFFFFFFFFFFF:FFFFFFFFFFFFFFFFFFFFFFF:FFFFFFFFFFFFFFF:FFFFFF:FFFFFFFFFFFFFFF:FFF,,FFFFFFFFFFFFFF,FF:FFFFFFF:FFFFFFFF:FFFFFF:FFFF,FFFFFFFFFFFF:,:FFF,FFFF:FFFFFFFFFFFFF,:F,FFFF:FF,FFFFFFFFFFFFF,FFFFFFFFFFFF,FF:,FF,:FFFFFFF,FF::FF,:F,FFFFF,F
@A00769:42:HV3CFDRXX:1:2101:29631:34147 2:N:0:AACCGAGTTC+TCCAGAGATC
GGACTACAGGGGGTTTCTAATCCTGTTTGCTACCCACACTTTCGAGCCTCAACGTCAGTTACAGTCCAGAAAGCCGCCTTCGCCACTGGTGTTCTTCCATATATCTACGCATTTCACCGCTACACATGGAGTTCCACTTTCCTCTACTGCACTCAAGTCATCCAGTTTCCAAAGCAATTCCTCAGTTGAACTGAGGGCTTTCACCTCAGACTTAAATAACCGTCTGCGCTCGCTTTACGCCCAATAAATC
+
FFFFFFFFFFFFFFFFFFFFFFFFFFFFFFFFFFFFFFFFFFFFFFFFFFFFFFFF:FFFFFFFFFFFFFFFFFFFFFFFFF:FFFFFFFFFFFFFFFFF:FFFFFFFFFFFF:FFFFFFFFFFFFFFFFFFFFFFFFFFFFFFF:FFFFFFFFFF,FFFFFFFFF:FFFFFFF:FFFFFFFFFFFF:F,FFFFFFFFF:FFFFFFFFFFFFF:FF,F:FFF,F:F:FFFFFF:FF:F:FFFFFFF,FFF
@A00769:42:HV3CFDRXX:1:2101:25111:34178 2:N:0:AACCGAGTTC+TCCAGAGATC
GGACTACCGGGGTTTCTAATCCTGTTCGCTCCCCACGCTTTCGAGCCTCAGCGTCAGTTACAGACCAGAGAGTCGCCTTCGCCACTGGTGTTCCTCCATATATCTACGCATTTCACCGCTACACATGGAATTCCACTCTCCTCTTCTGCACTCAAGTCTCCCAGTTTCCAATGACCCTCCCCGGTTGAGCCGGGGGCTTTCACATCAGACTTAAGAAACCGCCTGCGCTCGCTTTACGCCCAATAAATCCG
+
FFFFFFFFFFFFFFFFFFFFFFFFFFFFFFFFFFFFFFFFFFFFFFFFFFFFFFFFFFFFFFF:FFFFFFFFFFFFFFFFFFFFFFFFFFFFFFFFFFFFFFFFFF:FFFFFFFFF:FFFFFFFFFFFFFFFFFFFFFFFFFFFFFFFFFFFFFFFFFFFFFFFFFFFFFFFFFFFFFFFFFFFFFFFFFFFFFFFFFFFFFFFFFFFFFFFFF:FFFFF,FFF,F,FFFFFFFFFF,FFFF,:FF::F,,
@A00769:42:HV3CFDRXX:1:2101:17418:34350 2:N:0:AACCGAGTTC+GCCAGAGATC
GGACTACGCGGGTATCTAATCCTGTTCGCTCCCCACGCTTTCGAGCCTCAGCGTCAGTTACAGACCAGAGAGCCGCCTTCGCCACTGGTGTTCCTCCATATATCTACGCATTTCACCGCTACACATGGAATTCCACTCTCCTCTCCTGCACTCAAGTCTACCAGTTTCCAATGCATACAATGGTTGAGCCACTGCCTTCTACACCAGACTTAATAAACCACCTGAGCTCGCTTTACGCCCAATAAATCCG
+
FFFFFFFFFFFFFFFFFFFFFFFFFFFFFFFFFFFFFF:FFFFFFFFFF:FFFFFFFFFFFFFFFF:F:FFFFFFFFFFFFFFFFFFFFFFFFF:FFFF:FFFFF,FFFFF:FFFFFFFFFFFFFFFFF,:FFFFFFFFFFFFFF:FFFFFFFFFFF:::FFFFFFFFFFFFFFF::FFFFFFFFFFFFFFFFFFF:,FFFFFF:FFFFF::FFFFFFFFF,F,:F:FF,FFFFFFFFFFF::FFFFF,F
@A00769:42:HV3CFDRXX:1:2101:16595:34366 2:N:0:AACCGAGTTC+TCCAGAGATC
GGACTACAGGGGTATCTAATCCTGTTCGCTCCCCACGCTTTCGAGCCTCAGCGTCAGTTACAGGCCAGAGAGCCGCCTTCGCCACTGGTGTTCCTCCATATATCTACGCATTTCACCGCTACACATGGAATTCCACTCTCCTCTTCTGCACTCAAGTCATCCAGTTTCCAAAGCAATTCCTCAGTTGAGCTGAGGGCTTTCACTTCAGACTTAAATAACCGTCTGCGCTCGCTTTACGCCCAATAAATCCG
+
FFFFFFFFFFFFFFFFF:FFFFFFFFFFFFFFFFFFFFFFFFFFFFF:F:FFFFFFF:FFFFFFFFFFFFFFFFFFFFFFFFFFFFFFFFFFFFFFFF:FFFFFFFFFFFFFFFFFFFFFFF:FF:FFFFFFFF:FFFFFFFFF:FFFFFFFFFFFFFFFFFFFFFFFFFFFFFFFF:FFFFFFFFFFFF:FFFFFF:FFFFFF:FFFFF:F:FFF,FFFFFF:FFFFFFFFFFFFFFFFFFF:FFFFF,,
@A00769:42:HV3CFDRXX:1:2101:4670:34413 2:N:0:AACCGAGTTC+TCCAGAGATC
GGACTACGGGGGTATCTAATCCTGTTTGCTACCCACACTTTCGAGCCTCAACGTCAGTTACAGTCCAGAAAGCCGCCTTCGCCACTGGTGTTCTTCCATATATCTACGCATTTCACCGCTACACATGGAGTTCCACTTTCCTCTACTGCACTCAAGTCATCCAGTTTCCAAAGCAATTCCTCAGTTGAGCTGAGGGCTTTCACTTCAGACTTAAATAACCGTCTGCGCTCGCTTTACGCCCAATAAATCCG
+
FFFFFFFFFFFFFFFFFFFFFFFFFFFFFFFFFFFFFFFFFFFFFFFFFFFFFFFFFFFFFFFFFFFFFFFFFFFFFFFFFFFFFFFFFFFFFFFFFFF:FFFFFFFFFFFFFFFFFFFFFFFFFFFFFFFFFFFFFFFFFFFFFFFFFFFFFFFFFFFFFFFFFFFFFFFFFFFFFFFFFFFFFFFFFFFF:FFFFFF,FFFFFFFFFFFFFF,FFFFFFFF:FFFFFF:FF:FF,FFFFFF,FFFFFFF
@A00769:42:HV3CFDRXX:1:2101:30273:34413 2:N:0:AACCGAGTTC+TCCAGAGATC
GGACTACGCGGGTATCTAATCCTGTTTGCTCCCCACGCTTTCGAGCCTCAGCGTCAGTTACAGACCAGAGAGTCGCCTTCGCCACTGGTGTTCCTCCATATATCTACGCATTTCACCGCTACACATGGAATTCCACTCTCCTCTTCTGCACTCAAGTCTCCCAGTTTCCAATGACCCTCCCCGGTTGAGCCGGGGGCTTTCACATCAGACTTAAGAAACCGCCTGCGCTCGCTTTACGCCCAATAAATCCG
+
FFFFFFFFFFFFFFFFF:FFFFFFFFFFFFFFFFFFFFFFFF,FFFFFFFFFFFFF:,FFFFFFFFFFFFFFFFFFFF,FFFFFFFFFFFF:FFFFFFFFFFFFFF:FFFFFFFFFFFF:FFFF::FFFFFFFFFFFFFFFFFFFFF:FFF:FFFF,FFF:F:FFFFFFF:FFFFFFFFFFF:FFFFFFFFF,FFFFF,:FFFF,,:FFF,F:FFFFFF:FFF,:,:F:F:F,FFF::FFFF:,F:,FF,:
@A00769:42:HV3CFDRXX:1:2101:2700:34444 2:N:0:AACCGAGTTC+TCCAGAGATC
GGACTACAGGGGTATCTAATCCTGTTTGCTACCCACACTTTCGAGCCTCAACGTCAGTTACAGTCCAGAAAGCCGCCTTCGCCACTGGTGTTCTTCCATATATCTACGCATTTCACCGCTACACATGGAGTTCCACTTTCCTCTACTGCACTCAAGTCATCCAGTTTCCAAAGCAATTCCTCAGTTGAGCTGAGGGCTTTCACTTCAGACTTAAATAACCGTCTGCGCTCGCTTTACGCCCAATAAATCCG
+
FFFFFFFFFFFFFFFFFFFFFFFFFFFFFFFFFFFFFFFFFFFFFFFFFFFFFFFFFFFFFFFFFFFFFFFFFFFFFFFFFFFFFFFFFFFFFFFFFFFFFFFFFFFFFFFFFF:FFFFFFFFFFFFFFFFFFFFFFFFFFFFFFFFFFFFFFFFFFFFFFFFFFFFFFFFFFFFFFFFFFFFFFFFFFFFFFFFFFFFFFFFFFF:FFFFFFFFFFFFF:,F:FFFFFFFFFFFFF,FFFFFFFFFFF:F
@A00769:42:HV3CFDRXX:1:2101:6813:34460 2:N:0:AACCGAGTTC+TCCAGAGATC
GGACTACACGGGTTTCTAATCCTGTTTGCTACCCACACTTTCGAGCCTCGACGTCAGTTACAGTCCAGAAAGCCGCCTTCGCCACTGGTGTTCTTCCATATATCTACGCATTTCACCGCTACACATGGAGTTCCACTTTCCTCTACTGCACTCAAGTCATCCAGTTTCCAAAGCAATTCCTCAGTTGAGCTGAGGGCTTTCACTTCAGACTTAAATAACCGTCTGCGCTCGCTTTACGCCCAATAAATCCG
+
FFFFFFFFFFFFFFFFFFFFFFFFFFFFFFFFFFFFFFFFFFFFFFFFFFFFFFFFFFFFFFFFFFFFFFFFFFFFFFFFFFFFFFFFFFFFFFFFFFFFFFFFFFFFFFFFFFFFFFFFFFFFFFFFF::FFFF,FFFFFFFFFFFFFFFFFFFFFFFFFFFFFFFFFFFFFF:FFFF:FFFFFF:FFFFFF:FFFFFFFFFFFF:FFFFFFFFFFFFF,:F:FFFFFF,FFFFFFFFF:FFFFF:FFFF
@A00769:42:HV3CFDRXX:1:2101:6225:34538 2:N:0:AACCGAGTTC+TCCAGAGATC
GGACTACAAGGGTTTCTAATCCTGTTTGCTACCCACACTTTCGAGCCCCAACGTCAGTTACAGTCCAGAAAGCCGCCTTCGCCACTGGTGTTCTTCCATATATCTACGCATTTCACCGCTACACATGGAATTCCACTCTCCTCTTCTGCACTCAAGTCTCCCAGTTTCCAATGACCCTCCCCGGTTGAGCCGGGGGCTTTCACATCAGACTTAAGAAACCGCCTGCGCTCGCTTTACGCCCAATAAATCCG
+
FFFFF:FFFFFFFFFFFFFFFFFFFFFFFF:FFF:FFFFFFFFFFFFFFFFFFFFFFFFFFFFFFFFFFFFFFFFFFFFFFFFFFFFFFFFFFFF:FFFFFFFFFFFFFFFFFF:FFFFFFFFF,,FFFFFFFFFFF:FFFFFFFFFFFFFFFFFFFFFFFFFFFFFFFFF,F,FFFFFFFFFFFFFF:F:FFFFFFFFFFFFFFFFFFFFFFF:F,FFFFFF:FF:FFF:FFFFFFFFFFFFFFFFFFFF
@A00769:42:HV3CFDRXX:1:2101:22950:34538 2:N:0:AACCGAGTTC+TCCAGAGATC
GGACTACCCGGGTATCTAATCCTGTTTGCTCCCCACGCTTTCGAGCCTCAGCGTCAGTTACAGACCAGAGAGTCGCCTTCGCCACTGGTGTTCCTCCATATATCTACGCATTTCACCGCTACACATGGAATTCCACTCTCCTCTTCTGCACTCAAGTCTCCCAGTTTCCAATGACCCTCCCCGGTTGAGCCGGGGGCTTTCACATCAGACTTAAGAAACCGCCTGCGCTCGCTTTACGCCCAATAAATCCG
+
FFFFFFFFFFFFFFFFFFFFFFFFFFFFFFFFFFFFFFFFFFFFFFFFFFFFF:FFFFFFFFFFFFFFFFFFFFFFFFFFFFFFFFFFFFFFFF:FFFFFFFFFFFFFFFFFFFFFFFFFFFFFFF:FFFFFFFFFFFFFFFFFFFFFFFFFFFFFFFFFFFFFF:FFFF,FFFFFFFFFF:FF:FFF:FFFFFFFFFFFFFFFFFFFFFF:::::FF:F,FF:F:FFFF:FFFFF,FFFF:F:FFFFFF:
@A00769:42:HV3CFDRXX:1:2101:22580:34616 2:N:0:AACCGAGTTC+TCCAGAGATC
GGACTACCCGGGTATCTAATCCTGTTTGCTCCCCACGCTTTCGAGCCTCAGCGTCAGTTACAGACCAGAGAGTCGCCTTCGCCACTGGTGTTCCTCCATATATCTACGCATTTCACCGCTACACATGGAATTCCACTCTCCTCTTCTGCACTCAAGTCTCCCAGTTTCCAATGACCCTCCCCGGTTGAGCCGGGGGCTTTCACATCAGACTTAAGAAACCGCCTGCGCTCGCTTTACGCCCAATAAATCCG
+
FFFFFFFFFFFFFFFFFFFFFFFFFFFFFFFFFFFFFFFFFFFFFFF,FFFFFFFFFFFFFFFFFFFFFFFF,FFFFFFFFFFFF:FFFFFF:FFFFFFFFFFFFFFFFF:,FFFFFFF::FFFF:FFFF,FFF:,FFFFF:FFFFFFFFF:F:FFFF::FF::FFFFFFF,::F,FF:,FFF:,F,F,:F:F:::FF:F,FFFFFFFFF,F,FFFF,:FFFFFFF,,FF,,,FF:F:FFFFFFFFFF:FF
@A00769:42:HV3CFDRXX:1:2101:26295:34632 2:N:0:AACCGAGTTC+TCCAGAGATC
GGACTACAGGGGTTTCTAATCCTGTTTGCTACCCACACTTTCGAGCCTCAACGTCAGTTACAGTCCAGAAAGCCGCCTTCGCCACTGGTGTTCTTCCATATATCTACGCATTTCACCGCTACACATGGAGTTCCACTTTCCTCTACTGCACTCAAGTCATCCAGTTTCCAAAGCAATTCCTCAGTCGAGCTGAGGGCTTTCACTTCAGACTTAAATAACCGTCTGCGCTCGCTTTACGCCCAATAAATCCG
+
FFFFFFFFFFFFFFFFFFFFFFFFFFFFFFFFFF:FFFFFFFFFFFFFFFFFFFFFFFFFFFFFFFFFFFFFFFFFFFFFFFFFFFFFFFFFFFFFFFFFFFFFFFFFFFFFFFFFFFFFFFFFFFFFFFFFFFFFFFFFFFFFFFFFFFFFFFFFFFFFFFFFFFFFFFFFFFFFFFFF:FFF:FFFFFFFFF:FFFFFFFFF:FFFFFFFFFFFF::F,:FFFF:FFF,FFFFFF,FFFFF,FFFFFF,
@A00769:42:HV3CFDRXX:1:2101:22688:34648 2:N:0:AACCGAGTTC+TCCAGAGATC
GGACTACCCGGGTATCTAATCCTGTTTGCTCCCCACGCTTTCGAGCCTCAGCGTCAGTTACAGACCAGAGAGTCGCCTTCGCCACTGGTGTTCCTCCATATATCTACGCATTTCACCGCTACACATGGAATTCCACTCTCCTCTTCTGCACTCAAGTCTCCCAGTTTCCAATGACCCTCCCCGGTTGAGCCGGGGGCTTTCACATCAGACTTAAGAAACCGCCTGCGCTCGCTTTACGCCCAATAAATCCG
+
FFFFFFFFFFFFFFFFFFFFFFFFFFFFFFFFFFFFFFFFFFFFFFFFFFFFFFF:FFFFFFFF:FFFFF:FFFFFFFFFFFFFFFFFFF:FFFFFFFFFFFFFFFFFFFFFFFFFFFFFFFFFFFFFFFFFFFFFFFFFFFFFFFFFFFFFF:FFFFFFFFF:FFFFFFFFFFFFFFFFFFFFFFFF,FFFFFFFFFFFFFFFFFFFFFFFFF:F:FFFFFFFFFFF:F:FFFF:F,FFFFFFFFFFF,F
@A00769:42:HV3CFDRXX:1:2101:29432:34648 2:N:0:AACCGAGTTC+TCCAGAGATC
GGACTACGGGGGTTTCTAATCCTGTTTGCTACCCACACTTTCGAGCCTCAACGTCAGTTACAGTCCAGAAAGCCGCCTTCGCCACTGGTGTTCTTCCATATATCTACGCATTTCACCGCTACACATGGAGTTCCACTTTCCTCTACTGCACTCAAGTCATCCAGTTTCCAAAGCAATTCCTCAGTTGAGCTGAGGGCTTTCACTTCAGACTTAAATAACCGACTGCGCTCGCTTTACGCCCAATAAATCCG
+
FFFFFFFFFFFFFFFFFFFFFFFFFFFFFFFFFFFFFFFFFFFFFFFFFFFFFFFFFFFFFFFFFFFFFFFFFFFFFFFFFFFFFFFFFFFFFFFFFFFFFFFFFFFFFFFFFFFFFFFFFFFFFFFFFFFFFFFFFFFFFFFFFFFFFFFFFFF:FFFFFFFFFFFFFFFFFFF,F,F:FFF:FFFFFFFFFFFFFFFFFFFF,FFFFFFFFFFFFFFF:,FF:FFFFF,FF:FFFFFFFFF,FFFFF:F
@A00769:42:HV3CFDRXX:1:2101:8811:34695 2:N:0:AACCGAGTTC+TCCAGAGATC
GGACTACGCGGGTTTCTAATCCTGTTTGCTACCCACACTTTCGAGCCTCAACGTCAGTTACAGTCCAGAAAGCCGCCTTCGCCACTGGTGTTCTTCCATATATCTACGCATTTCACCGCTACACATGGAGTTCCACTTTCCTCTACTGCACTCAAGTCATCCAGTTTCCAAAGCAATTCCTCAGTTGAGCTGAGGGCTTTCACTTCAGACTTAAATAACCGTCTGCGCTCGCTTTACGCCCAATAAATCCG
+
FFFFFFFFFFFFFFFFFFFFFFFFFFFFFFFFFFFFFFFFFFFFFFFFFFFFFFFFFFFFFFFFFFFFFFFFFFFFFFFFFFFFFFFFFFFFFFFFFFFFFFFFFFFFFFFFFFFFFFFFFFFFFFFFFFFFFFFFFFFFFFFFFFFFFFFFFFFFFFFFFF:FFFF:FFFFFFFFFFFFFFFFFFF:FFFFFFFFFFFF,FFFFFFFFFFFFF,FFF,F,:FF:FFFFFFFFFF:FFFFFFF,,FFFF,F
@A00769:42:HV3CFDRXX:1:2101:15980:34710 2:N:0:AACCGAGTTC+TCCAGAGATC
GGACTACAGGGGTTTCTAATCCTGTTTGCTACCCACACTTTCGAGCCTCAACGTCAGTTACAGTCCAGAAAGCCGCCTTCGCCACTGGTGTTCTTCCATATATCTACGCATTTCACCGCTACACATGGAGTTCCACTTTCCTCTACTGCACTCAAGTCATCCAGTTTCCAAAGCAATTCCTCAGTTGAGCTGAGGGCTTTCACTTCAGACTTAAATAACCGTCTGCGCTCGCTTTACGCCCAATAAATCCG
+
FFFFFFFFFFFFFFFFFFFFFFFFFFFFFFFFFFFFFFFFFFFFFFFFFFFFFFFFFFF,FFFFFFFFFFFFFFFFFFFFFFFFFFFFFFFFFFFF:,FFFFFFFFFFF:FFFFFFFFFF:FFFFFFFFFFFFFFFFFF:FFFFFFFFFFFFFFFFFFFFFFFFFFFFFFFFFF:FFFFF:FFFFFFFFFFFFFFFFFFFFFFFFFFFFFFFFFFFFFFF,:FFFF,FFF,FFFFFF,FFFFFFFFFFF,F
@A00769:42:HV3CFDRXX:1:2101:6903:34804 2:N:0:AACCGAGTTC+TCCAGAGATC
GGACTACACGGGTTTCTAATCCTGTTTGCTACCCACACTTTCGAGCCTCGACGTCAGTTACAGTCCAGAAAGCCGCCTTCGCCACTGGTGTTCTTCCATATATCTACGCATTTCACCGCTACACATGGAGTTCCACTTTCCTCTACTGCACTCAAGTCATCCAGTTTCCAAAGCAATTCCTCAGTTGAGCTGAGGGCTTTCACTTCAGACTTAAATAACCGTCTGCGCTCGCTTTACGCCCAATAAATCCG
+
FFFFFFFFFFFFFFFFFFFFFFFFFFFFFFFFFFFFFFFFFF:FFFFFFFFFFFFFF:FFFFFF:FFFFFFFFFFFFFFFFFFFFFFFFFFFFFFFFFFFFFFFFFFFFFFFFFFFFFFFFFFFFFFFFFFF:FF:FFFFFFFFFFFFFFFFFFFFFFFFFF::FF,FFFFFFFFF::FFFFF:FFFFFFFFFFFFFFFFFFFFFF,FFFFFFFFFFFFF:,F::FFFFFFFF,F,F:FFFF,:FFFFF::
@A00769:42:HV3CFDRXX:1:2101:9480:34820 2:N:0:AACCGAGTTC+TCCAGAGATC
GGACTACGAGGGTTTCTAATCCTGTTTGCTACCCACACTTTCGAGCCTCAACGTCAGTTACAGTCCAGAAAGCCGCCTTCGCCACTGGTGTTCTTCCATATATCTACGCATTTCACCGCTACACATGGAGTTCCACTTTCCTCTACTGCACTCAAGTCATCCAGTTTCCAAAGCAATTCCTCAGTTGAGCTGAGGGCTTTCACTTCAGACTTAAATAACCGTCTGCGCTCGCTTTACGCCCAATAAATCCG
+
FFFFFFFFFFFFFFFFFFFFFFFFFFFFFFFF:FFFFFFFFFFFFFFFFFFFFFFFFFFFFFFF:F:FFFFFFFFFFFFFFFFFFFFF:FFF:FFFFFFFFFFFFFFFF:FFFF:FFFFF:F:FF:FFF:FFFFFFFFFF:FFFFFFFFFFF:FFF:FFFFFFFFFF:FF,FFF:FF:FFFFFFFFFFF,,FFFFFFF,FF,F::F:F,F:::,FFF,:FFFFF,:F,FFFF:,F,FFFF:,:,,FF,F::
@A00769:42:HV3CFDRXX:1:2101:9796:34929 2:N:0:AACCGAGTTC+TCCAGAGATC
GGACTACAAGGGTATCTAATCCTGTTTGCTACCCACACTTTCGAGCCTCAACGTCAGTTACAGTCCAGAAAGCCGCCTTCGCCACTGGTGTTCTTCCATATATCTACGCATTTCACCGCTACACATGGAGTTCCACTTTCCTCTACTGCACTCAAGTCATCCAGTTTCCAAAGCAATTCCTCAGTTGAGCTGAGGGCTTTCACTTCAGACTTAAATAACCGTCTGCGCTCGCTTTACGCCCAATAAATCCG
+
FFFFFFFFFFFFFFFFFFFFFFFFFFFFFFFFFFFFFFFFFFFFFFFFFFFFFFFFFFFFFFFFFFFFFFFFFFFFFFFFFFFFFFFFFFFFFFFFFFFFFFFFFFFFFFFFFFFFFFFFFFFFFFFFFFFFFFFFFFFFFFFFFFFFFFFFFFFFFF:FFFFFFFFFFFFFFFFFFFFFFFFFFFFFFFFFFFFFFF:FFFFFFFFFFFFFFFFFFFFF:FFFFFFFFFFFFF:FF,FFFFFFFF:FFFF
@A00769:42:HV3CFDRXX:1:2101:1570:34961 2:N:0:AACCGAGTTC+TCCAGAGATC
GGACTACGCGGGTTTCTAATCCTGTTTGCTACCCACACTTTCGAGCCTCAACGTCAGTTACAGTCCAGAAAGCCGCCTTCGCCACTGGTGTTCTTCCATATATCTACGCATTTCACCGCTACACATGGAGTTCCACTTTCCTCTACTGCACTCAAGTCATCCAGTTTCCAAAGCAATTCATCAGTTGAGCTGAGGGCTTTAACTTCTGACTTAAATAACCGTCTGCGCTCGCTTTACTCCCAATAAATCCG
+
FFFFFFFFF:FFFFFFFFFFFFFFFFFFFFFFFFFFFFFFFFFFFFFFFFFFFFFFFFFFFFFFFFFF,FFF:F,FFFFFFFF:FFF:FFFFFFFFFFF,FFFFFFFFFFFFFFFFFF:FFF:F:FFFFFF::F:FFFF:FFFFF,,FFF:FFFF:FFF:FFFFFFFF,F::FFFF:FF,F:F:FFFF,FF:FFFF:FFF,FFFFF:FFF:F,:FFFFFFFFFFFFFFFF:,FFFFF,F,FF:FFF,F,,:
@A00769:42:HV3CFDRXX:1:2101:8034:34976 2:N:0:AACCGAGTTC+TCCAGAGATC
GGACTACACGGGTTTCTAATCCTGTTTGCTCCCCACGCTTTCGAGCCTCAGCGTCAGTTACAGACCAGAGAGCCGCCTTCGCCACTGGTGTTCCTCCATATATCTACGCATTTCACCGCTACACATGGAATTCCACTCTCCTCTTCTGCACTCAAGTCTCCCAGTTTCCAATGACCCTCCCCGGTTGAGCCGGGGGCTTTCACATCAGACTTAAGAAACCGCCTGCGCTCGCTTTACGCCCAATAAATCCG
+
FFFFFFFFFFFFFFFFFFFFFFFFFFFFFFFFFFFFFFFFFFFFFFFFFFFFFFFFFFFFFFFFFFFFFFFFFFFFFFFFFFFFFFFFFFFFFFFFFFFFFFFFFFFFFFFFFFFFFFFFFFFF:FFF:FF:FFFFFFFFFFFFFFFFFFFFFFFFF:FFFFFFFFFFFFFFF:FFFFFFFFFFFFFFFFFFFFFFFFFFFFFFFFFFFFFFFF:FFFFFFFFFFFFFFF:FFFFFF:FFFFF,FFFFFF:
@A00769:42:HV3CFDRXX:1:2101:28592:35039 2:N:0:AACCGAGTTC+TCCAGAGATC
GGACTACAAGGGTTTCTAATCCTGTTTGCTACCCACACTTTCGAGCCTCAACGTCAGTTACAGTCCAGAAAGCCGCCTTCGCCACTGGTGTTCTTCCATATATCTACGCATTTCACCGCTACACATGGAGTTCCACTTTCCTCTACTGCACTCAAGTCATCCAGTTTCCAAAGCAATTCCTCAGTTGAGCTGAGGGCTTTCACTTCAGACTTAAATAACCGTCTGCGCTCGCTTTACGCCCAAGAAATCCG
+
FFFFFFFFFFFFFFFFFFFFFFFFFFFFFFFFFFFFFFFFFFFFFFFFFFFFFFFFFFFFFFFF:FFFFFFFFFFFFFFFFFFFFFFFFFFFF:FFFFF:FFFFFFFFFFFFFFFFFFFFFFFFFFFFFFFFFFF:F:FFFFF,FFFFFFFFFFFFFFFFFFFFFFFFFFFFFFFFFFFFFFFFFFFFFFFFFFFFFFFFFFFFFFFFFFFFFFFFFF,F,FFF:F,F:FFFF:FFFFFFF,F,F,FF,:F
@A00769:42:HV3CFDRXX:1:2101:29803:35164 2:N:0:AACCGAGTTC+TCCAGAGATC
GGACTACCGGGGTTTCTAATCCTGTTCGCTCCCCACGCTTTCGAGCCTCAGCGTCAGTTACAGACCAGAGAGCCGCCTTCGCCACTGGTGTTCCTCCATATATCTACGCATTTCACCGCTACACATGGAATTCCACTCTCCTCTTCTGCACTCAAGTCTCCCAGTTTCCAATGACCCTCCCCGGTTGAGCCGGGGGCTTTCACATCAGACTTAAGAAACCGCCCGCGCTCGCTTTACGCCCAATAAATCCG
+
FFFFFFFFFFFFFFFFFFFFFFFFFF:F:FFFFFFFFFFFFFFFFF,:FFFFFFFFFFFFF:,FFFFFFFFFF:FFFFFFFFFF:FFFFFFFFFFFFF:FFFFFFFFFFFFFFFF:FFFFFFFFFFFFFFFFF,,,::FFF:FFFFF::FFF,FF:::FFFFF::F:FFFFFFFFF,FF:FFFFFFFFFFFFFFFFFF,FFFFF,FF:F,:FFFFFFF:FF,FFF:FFFF,F:::FF,FFFF,FFFFF:F:
@A00769:42:HV3CFDRXX:1:2101:22164:35243 2:N:0:AACCGAGTTC+TCCAGAGATC
GGACTACAGGGGTATCTAATCCTGTTTGCTACCCACACTTTCGAGCCTCAACGTCAGTTACAGTCCAGAAAGCCGCCTTCGCCACTGGTGTTCTTCCATATATCTACGCATTTCACCGCTACACATGGAGTTCCACTTTCCTCTACTGCACTCAAGACATCCAGTTTCCAAAGCAATTCCTCAGTTGAGCTGAGGGCTTTCACTTCAGACTTAAATAACCGTCTGCGCTCGCTATACGCCCAATAAATCCG
+
FFFFFFFFFFFFF:FFFFFFFFFFFFFFFFFFFFFFFFF:FFFFFFFFFFFFFFFFFF:FFFFFFFFFFFFFFFFFFFFFF:FFFFFFFFFFFFFFFFFFFFFFFFFF:FFFF:FFF:FFFFFFF:FFFFFFFFFFFFFFFF:FFFFFFFFFFFFF,F,FFFF:FFF:FF:FFFFFFFFFFFFFF:,FFFFFFF,FFFF,::FF,FFFFFFFFFFFFFFF,:F,,F:F:FFFF,F,FFFFFFF,FFF:FF:
@A00769:42:HV3CFDRXX:1:2101:10031:35368 2:N:0:AACCGAGTTC+TCCAGAGATC
GGACTACGCGGGTTTCTAATCCTGTTCGCTCCCCACGCTTTCGAGCCTCAGCGTCAGTTACAGACCAGAGAGCCGCCTTCGCCACTGGTGTTCCTCCATATATCTACGCATTTCACCGCTACACATGGAATTCCACTCTCCTCTTCTGCACTCAAGTCTCCCAGTTTCCAATGACCCTCCCCGGTTGAGCCGGGGGCTTTCACATCAGACTTAAGAAACCGCCTGCGCTCGCTTTACGCCCAATAAATCCG
+
FFFFFFFFFFFFFFFFFFFFFFFFFFFFFFFFFFFFFFFFFFFFFFFFFFFFFFFFFFFFFFFFFFFFFFFFFFFFFFFFFFFFFFFFFFFFFFFFFFFFFF:FFFFFFFFFFFFFFFFFFFFFFFFFFFFFFFFFFFFFFFFFFFFFFFFFFFFFFFFFFFFF:FFFFFFFFFFFFFFFFFFFFFFFFFFFFFFFFFFFFFFFFFFF:FF:F:FFFFFFFFFFFFFFFFFFFFFFFFF:FF,,F:FFFF:
@A00769:42:HV3CFDRXX:1:2101:27543:35383 2:N:0:AACCGAGTTC+TCCAGAGATC
GAACTACACGGGTTTCTAATCCTGTTCGCTCCCCACGCTTTCGAGCCTCAGCGTCAGTTACAGACCAGAGAGCCGCCTTCGCCACTGGTGTTCCTCCATATATCTACGCATTTCACCGCTACACATGGAATTCCACTCTCCTCTTCTGCACTCAAGTCTCCCAGTTTCCAATGACCCTCCCCGGTTGAGCCGGGGGCTTTCACATCAGACTTAAGAAACCGCCTGCGCTCGCTTTACGCCCAAGAAATCCG
+
FFFFFFFFFFFFFFFFFFFFFFFFFFFFFFFFFF:FFFFFFFFFFFFFFFFFFFFFFFFFFFFFFFFFFFFFFFFFFFFFFFFFFFFFFFFF:FFFFFFFFFFFFFFFFFFFFFFFFFFFFFFFFFFFFFFFFFFFFFFFFFFFFFFFF,FFFFFFFFFFFFFFFFFFFFFF:FFFFFFFFFFFFFFFFFFF,FFFFFFFFFFFFFFFFFFFFFFFFFFFFFF:,FFFFF:FFFFFFFFFFFF,FFFFFF,
@A00769:42:HV3CFDRXX:1:2101:12138:35415 2:N:0:AACCGAGTTC+TCCAGAGATC
GGACTACGCGGGTATCTAATCCTGTTTGCTACCCACACTTTCGAGCCTCAACGTCAGTTACAGTCCAGAAAGCCGCCTTCGCCACTGGTGTTCTTCCATATATCTACGCATTTCACCGCTACACATGGAGTTCCACTTTCCTCTACTGCACTCAAGTCATCCAGTTTCCAAAGCAATTCCTCAGTTGAGCTGAGGGCTTTCACTTCAGACTTAAATAACCGTCTGCGCTCGCTTTACGCCCAATAAATCCG
+
FFFFFFFFFFFFFFFFFFFFFFFFFFFFFFFFFFFFFFFFFFFFFFFFFFFFFFFFFFFFFFFFFFFF:FFFFFFFFFFFFFFFFFFFFFFFFFFFFFFFFFFFFFF:FFFFFFFFFFFFFFFFFFFFFFFFFFFFFFFFFFFFFFFFF:FFFFFFFFFFFFFFFFFFFFFFFFFFFFFFFFFFFFFFFFF::FFFFFFFFFFFFFFFFFFFFF:F:FFF,,FF:FFFFF,FFFFFF:FFFFFFFFFFFFF
@A00769:42:HV3CFDRXX:1:2101:19587:35446 2:N:0:AACCGAGTTC+TCCAGAGATC
GGACTACGCGGGTATCTAATCCTGTTTGCTACCCACACTTTCGAGCCTCAACGTCAGTTACAGTCCAGAAAGCCGCCTTCGCCACTGGTGTTCTTCCATATATCTACGCATTTCACCGCTACACATGGAGTTCCACTTTCCTCTACTGCACTCAAGTCATCCAGTTTCCAAAGCAATTCCTCAGTTGAGCTGAGGGCTTTCACTTCAGACTTAAATAACCGTCTGCGCTCGCTTTACGCCCAATCAATCCG
+
FFFFFFFFFFFFFFFFFFFFFFFFFFFFFFFFFFFFFFFFFFFFFFFFFFFFFFF:F:FFFFFFFFFFFFFFFFFFFFFFFFFFFFFFFFFFFFFFFFFF:FFFFFFFFFFFFFFFFFFFFFFFFFFFFF,FFFFFFFFFFFFF:F:FFFF,FFFF:FF,FF:FFF:FFFFFFFFFFFFFFFFF,FFFFFFF:FFFFF,FFFFF:FFF:,FFFFFF:FFFF::FFFFFF:,F:F:F:,FF:F,F:F:,,FF
@A00769:42:HV3CFDRXX:1:2101:4327:35540 2:N:0:AACCGAGTTC+TCCAGAGATC
GGACTACTGGGGTATCTAATCCTGTTTGCTACCCACACTTTCGAGCCTCAACGTCAGTTACAGTCCAGAAAGCCGCCTTCGCCACTGGTGTTCTTCCATATATCTACGCATTTCACCGCTACACATGGAGTTCCACTTTCCTCTACTGCACTCAAGTCATCCAGTTTCCAAAGCAATTCCTCAGTTGAGCTGAGGGCTTTCACTTCAGACTTAAATAACCGTCTGCGCTCGCTTTACGCCCAATAAATCCG
+
FFFFFFFFFFFFFFFFFFFFFFFFFFFFFFFFFFFFFFFFFFFFFFFFFFFF:FFFFFFFF:FFFFFFFFFFFFFFFFFFFFFFFFFFFFFFFFFFFFFFFFFFFFFFFFFFFFFFFFFFFFFFFFFFFFFFFFFFFFFFFFFFFFFFFFFFFFFFFFFFFFFFFFFFFFF:FFFFFFFFFFFFFFFFFFFFFFFFFFFFFFFFFFFFFFFFFFF:FFFFF:FFFFFFFF,FFFFFF,FFFFF:FF:FFF,
@A00769:42:HV3CFDRXX:1:2101:4381:35540 2:N:0:AACCGAGTTC+TCCAGAGATC
GGACTACTGGGGTATCTAATCCTGTTTGCTACCCACACTTTCGAGCCTCAACGTCAGTTACAGTCCAGAAAGCCGCCTTCGCCACTGGTGTTCTTCCATATATCTACGCATTTCACCGCTACACATGGAGTTCCACTTTCCTCTACTGCACTCAAGTCATCCAGTTTCCAAAGCAATTCCTCAGTTGAGCTGAGGGCTTTCACTTCAGACTTAAATAACCGTCTGCGCTCGCTTTACGCCCAATAAATCCG
+
FFFFFFFFFFFFFFFFFFFFFFFFFFFFFFFFFFFFFFFFFFFFFFFFFFFFFFFFFFFFFFFFFFFFFFFFFFFFFFFFFFFFFFFFFFF:FFFFFFFFFFFFFFFFFFFFFFFFFFFF:FFFFFFFFFFFF:FFFFFFFFFFFFFFF:FFFFFFFFFFFFFFFFFFFF:FFFFFFFFFFFFFFFFFF:FFFFFFFFFFFFFFFFFF:FFFFF,FFFFF:FFFFFFFFF:FFFFFFFFFFFF:FFFFFFF
@A00769:42:HV3CFDRXX:1:2101:31168:35556 2:N:0:AACCGAGTTC+TCCAGAGATC
GGACTACGGGGGTATCTAATGGATTACCGCGGCTGCTGACACCTGTCTCTTATAACATCTGACGCTGCCGACGATCCAGAGATCGTGTAGATCTCGGTGGTCGCCGTATCATTAAAAAGGGGGGGGGGGGGGGGGGGGGGGGGGGGGGGGGGGGGGGGGGGGGGGGGGGGGGGGGGGGGGGGGGGGGGGGGGGGGGGGGGGGGGGGGGGGGGGGGGGGGGGGGGGGGGGGGGGGGGGGGGGGGGGGGGGGG
+
FFFFFFFFFFFFFFFFFFFFFFFFFFFFFFFFFFFFFFFFFFF,FFFFFFFFFFFFFFFFFFFFFFFFFFFFFFFFFFFFFFFFF:F:FFFFF:FFFFFF,:F,,F,,,:,,,:,,F:::F:FFFFFFFFFFFFFFFFFFFFFFFFFFFFFFFFFFFFFFFFFFFFFFFFFFFFFFFFFFFFFFFFFFFFFFFFFFFFFFFFFFFFFFFFFFFFFFFFFFFFFFFFFFFFFFFFFFFFFFFFFFFFFFFFF
@A00769:42:HV3CFDRXX:1:2101:20057:35571 2:N:0:AACCGAGTTC+TCCAGAGATC
GGACTACCGGGGTATCTAATCCTGTTTGCTACCCACACTTTCGAGCCTCAACGTCAGTTACAGTCCAGAAAGCCGCCTTCGCCACTGGTGTTCTTCCATATATCTACGCATTTCACCGCTACACATGGAGTTCCACTTTCCTCTACTGCACTCAAGTCATCCAGTTTCCAAAGCAATTCCTCAGTTGAGCTGAGGGCTTTCACTTCAGACTTAAATAACCGTCTGCGCTCGCTTTACGCCCAATAAATCCG
+
FFFFFFFFFFFFFFFFFFFFFFFFFFFFFFFFFFFFFFFFFFFFFFFFFFFFFFFFFFFFFFFFFFFFFFFFFFFFFFFFFFFFFFF:FFFFFFFFFFFFFFFFFFFFFFFFFFFFFFFFFFFFFFFFFFFFFFFFFFF,:FFFFFFFF:FFFFFFFFFFFFFFFFFFFFFFFFFFFFFFFF:FFFFFFFFFFFFFFFFF:FFFFFFFFFFFFF,FFFFF:FFF:,FFFFFFFFFFFFF,FFFFFF:FF,F
@A00769:42:HV3CFDRXX:1:2101:31222:35650 2:N:0:AACCGAGTTC+TCCAGAGATC
GGACTACGGGGGTATCTAATGGATTACCGCGGCTGCTGACACCTGTCTCTTATAACATCTGACGCTGCCGACGATCCAGAGATCGTGTAGATCTCGGTGGTCGCCGGATCATTAAAAAAGGGGGGGGGGGGGGGGGGGGGGGGGGGGGGGGGGGGGGGGGGGGGGGGGGGGGGGGGGGGGGGGGGGGGGGGGGGGGGGGGGGGGGGGGGGGGGGGGGGGGGGGGGGGGGGGGGGGGGGGGGGGGGGGGGGG
+
FFFFFFFFFFFFFFFFFFFFFFFFFFFFFFFFFFFFFFFF:FFFFFFFFFFFFFFFFFFFFFFFFFFFFFFFFFFFFFFFFFFFFFFFF:F,FFFFF:FF:FF,FF,FFFF,,:::,,,:FFF:FFFFFFFFFFFFFFFFFFFFFFFFFFFFFFFFFFFFFFFFFFFFFFFFFFFFFFFFFFFFFFF:FFFFFFFFFFFFFFFFFFFFFFFFFFFFFFFFFFFF:FFFFFFFFFFFF:FFFFFFFFFFFFF
@A00769:42:HV3CFDRXX:1:2101:30020:35790 2:N:0:AACCGAGTTC+TCCAGAGATC
GGACTACTCGGGTATCTAATCCTGTTTGCTACCCACACTTTCGAGCCTCAACGTCAGTTACAGTCCAGAAAGCCGCCTTCGCCACTGGTGTTCTTCCATATATCTACGCATTTCACCGCTACACATGGAGTTCCACTTTCCTCTACTGCACTCAAGTCATCCAGTTTCCAAAGCAATTCCTCAGTTGAGCTGAGGGCTTTCACTTCAGACTTAAATAACCGTCTCCGCTCGCTTTACGCCCAATAAATCCG
+
FFFFFFFFFFFFFFFFFFFFFFFFFFFFFFFFFFFFFFFFFFFFFFFFFFFFF:FFFFF:F,FFFFFFF:FFFFFFFFFFFFFFFFFF:FFFFFFFFFFFFFFFFFFFFFFFFFFFFFFFFFFFFFFFFFFFFFFFFFFFFFFFFFFFFFFFFFFFFFF:FFFFFF:FFFFFFFF,FFF,FFF:FFFFFFF:F:FFFFFFFFF:,FFFFFFFFFFF:FFFF::F,FFFFFFFFFFFFFFFFFFFFFFFFFF
@A00769:42:HV3CFDRXX:1:2101:10022:35853 2:N:0:AACCGAGTTC+TCCAGAGATC
GGACTACAGGGGTTTCTAATCCTATTCGCTCCCCACGCTTTCGAGCCTCAGCGTCAGTTACAGACCAGAGAGCCGCCTTCGCCACTGGTGTTCCTCCATCTATCTACGAATTTCACCGCTACACATGGAATTCCACTCTCCTCTTCTGCACTCAAGTCTCCCAGTTTCCAATGACCCTCCCCGGTTGAGCCGGGGGCTTTCACATCAGACTTAAGAAACCGCCTGCGCTCGCTTTACGCCCAATAAATCCG
+
::FFFFFF,FF,FFFFFF,FFF::FF,F:FFF:FFF::FFFFFF:FFF:FFFFFFFFF,:FF:FFF,FFFFFFFFFFFFFFF,FFFFF:FF,FFFF:FF,FFF,:FF,,FFFFFF:F,FFFFFFFFFFF,F:FFFFFFFFFFFF:FFFFF:FFFFFFF:FFFFFFFFFFFFF,FFFFF:F,FFFF,F:FFF::FFFFFFFFFFF,FFFFFFFFF:FFFFFFFFF:FFFFFFFF,FFFFFFFF,F:,FFFF:
@A00769:42:HV3CFDRXX:1:2101:28320:35978 2:N:0:AACCGAGTTC+TCCAGAGATC
GGACTACAAGGGTTCTAATCCTGTTCGCTCCCCACGCTTTCGAGCCTCAGCGTCAGTTACAGACCAGAGAGCCGCCTTCGCCACTGGTGTTCCTCCATATATCTACGCATTTCACCGCTACACATGGACTTCCACTCTCCTCTTCTGCACTCAAGTCTCCCAGTTTCCAATGACCCTCCCCGGTTGAGCCGGGGGCTTTCACATCAGACTTAAGAAACCGCCTGAGCTCGCTTTACGCCCAATAAATCCGG
+
FFFFFFFFFFFFFFFFFFFFFFFFFFFFFFFFFFFFFFFFFFFFFFFFFFFFFFFFFFFFFFFFFFFFFFFFFFFFF:FFFFFFFFFFFFFFFFFF:FFF:FFF:FFFFFFFFFFFFF:,FFFFFFFF,:FFFF:FFFFFFFF:FFFFFFFFFFF:FFFFFFFF:FFFFFFFFFFFFFFFFFFFFFFFFFFFFFFFFFFFFFF:FFFFFFFFFFF,FFFFF,F,,FFFFFF,,FFF:FFFFFFF,,,F,F:
@A00769:42:HV3CFDRXX:1:2101:6949:36104 2:N:0:AACCGAGTTC+TCCAGAGATC
GGACTACACGGGTTTCTAATCCTGTTTGCTCCCCACGCTTTCGAGCCTCAGCGTCAGTTACAGAACAGAGAGTCGCCTTCGCCACTGGTGTTCCTCCATATATCTACGCATTTCACCGCTACACATGGAATTCCACTCTCCTCTTCTGCACTCAAGTCTCCCAGTTTCCAATGACCCTCCCCGGTTGAGCCGGGGGCTTTCACATCAGACTTAAGAAACCGCCTGCGCTCGCTTTACGCCCAATAAATCCG
+
FFFFFFFFFFFFFFFFFFFFFFFFFFFFFFFFFFFFFFFFFFFF,FFFFFFFFFFFFFFFFFFF,FFFFFFFFFFFFFFFFFFFFF:FFF:FFFFFFFFFFFFFFFFFFFFF:FFFFFFFFFFF:FFFF:FFFFFFFFFFFFFFF,FFFFFFFFFFFFFFF:FFFFFFF,:FFFFFFFFFFFFFFFFFFFFF,F:FFFFFFFFFFFFFFFFFFFFFFFFF:FFFFF:FFFFFFFFFF,FFFFFFFFF:FFF
@A00769:42:HV3CFDRXX:1:2101:31385:36119 2:N:0:AACCGAGTTC+TCCAGAGATC
GGACTACAGGGGTATCTAATCCTGTTCGCTCCCCACGCTTCCGAGCCTCAGCGTCAGTTACAGACCAGAGAGCCGCCTTCGCCACTGGTGTTCCTCCATATATCTACGCATTTCACCGCTACACATGGACTTCCACTCTCCTCTTCTGCACTCAAGTCTCCCAGTTTCCAATGACCCTCCCCGGTTGAGCCGGGGGCTTTCACATCAGACTTAAGAAACCGCCTGCGCTCGCTTTACGCCCAATAAATCCG
+
FFFFFFFFFFFFFFFFFFFFFFFFFFFFFFFFFFFFFFFFFFFFFFFFFFFFFFFFFFFFFFFFFFFFFFFFFFFFF:FFFFFFFFFFFFFFFFFFFFFFFFFFFFFFFFFFFFFFFFFF:F:FFFFFF,FFFFF:FFFFFFFFFFFFFFFFF:FFFF:FFFFFFFFFFFFFFFFFFFFFFFFFFFFFFFFFFFFFFFFFFFFFFFFFFFFFF:FFFFFFFFFFFFFFFFFFFFF,FFFFFFF:FFFFFFF
@A00769:42:HV3CFDRXX:1:2101:12952:36229 2:N:0:AACCGAGTTC+TCCAGAGATC
GGACTACTGGGGTATCTAATCCTGTTCGCTCCCCACGCTTTCGAGCCTCAGCGTCAGTTACAGACCAGAGAGCCGCCTTCGCCACTGGTGTTCCTCCATATATCTACGCATTTCACCGCTACACATGGAATTCCACTCTCCTCTTCTGCACTCAAGTCTCCCAGTTTCCAATGACCCTCCCCGGTTGAGCCGGGGGCTTTCACATCAGACTTAAGAAACCGCCTGCGCTCGCTTTACGCCCAATAAATCCG
+
FFFFFFFFFFFFFFFFFFFFFFFFFFFFFFFFFFFFFFFFFFFFFFFFFFFFFFFFFFFFFFFFFFFFFFFFFFFFFFFFFFFFFFFFFF,FFFF:FFFFFFFFFFFFFFFFFFFFFFFFFFFFFFFFFF:FFFFFFFFFFFFFFFFFFFFF:FFF:FFFFFF:FFFFFFFFFFFFFFFFFFFFFFFFFFFFFFFFFFFFFFFFFFFFFFFFFFFFFFFFFFFFFF:FFFFFFFFFF,FFF:F:FFFFFF:
@A00769:42:HV3CFDRXX:1:2101:13395:36495 2:N:0:AACCGAGTTC+TCCAGAGATC
GGACTACAGGGGTTTCTAATCCTGTTTGCTACCCACACTTTCGAGCCTCAACGTCAGTTACAGTCCAGAAAGCCGCCTTCGCCACTGGTGTTCTTCCATATATCTACGCATTTCACCGCTACACATGGAGTTCCACTTTCCTCTACTGCACTCAAGTCATCCAGTTTCCAAAGCAATTCCTCAGTTGAGCTGAGGGCTTTCACTACAGACTTAAATAACCGACTGCGCTCGCTTTACGCCCAATAAATCCG
+
FFFFFFFFFFFFFFFFFFFFFFFFFFFFFFFFFFFFFFFFFFF::FFFFFFFFFFFFF,FFF,FFFFF,FFFFFFFFFFFFFFFFFFF:FFFF,FFF,:FFFFF:FFF,FFFFFFFF,FFFFFFFFFFFFFFFFFFF,:FFFFFF,FFFFFFFFFF:F,:FFFF:FFFFFFFFFFFFFFFFFF:FFFFFFF:FFFFFFFFFFFF,F,:FFFF:FF,FFFF,FFF,FFFFFFFF,FFFFFFFF:FFFFFFFF
@A00769:42:HV3CFDRXX:1:2101:26259:36511 2:N:0:AACCGAGTTC+TCCAGAGATC
GGACTACAAGGGTTTCTAATCCTGTTTGCTCCCCGCGCTTTCGAGCCTCAGCGTCAGTTACAGACCAGAGAGCCGCCTTCGCCACTGGTGTTCCTCCATATATCTACGCATTTCACCGCTACACATGGAATTCCACTCTCCTCTTCTGCACTCAAGTCTCCCAGTTTCCAATGACCCTCCCCGGTTGAGCCGGGGGCTTTCACATCAGACTTAAGAAACCGCCTGCGCTCGCTTTACGCCCAATAAATCCG
+
FFFFFFFFFFFFFFFFFFFFFFFFFFFFFFFFFFFFFFFFFFFFFFFFFFFF:FFFFFFFFFFFFFFFFFFFFFFFFFFFFFFFFFFFFFFFF:FFFFFFFFFFFFFFFFFFFFFFFFFF,FFF,FFFFFFFFFFF:FFFFFFF:FFFFFFFF,FFFFFFFFFFFFFFFFFFFFFFF:FFFFFFFFFFFFFFFFFFFF:FFFFF:FFFFFFFFFFFFFFFFFFF:FFFFFFF:FFFF,FFFFFFFFFFFFF
@A00769:42:HV3CFDRXX:1:2101:24777:36605 2:N:0:AACCGAGTTC+TCCAGAGATC
GGACTACTGGGGTTTCTAATCCTGTTTGCTACCCACACTTTCGAGCCTCAACGTCAGTTACAGTCCAGAAAGCCGCCTTCGCCACTGGTGTTCTTCCATATATCTACGCACTTCACCGCTACACATGGAGTTCCACTTTCCTCTACTGCACTCAAGTCATCCAGTTTCCAAAGCAATTCCTCAATTGAGCCGAGGGCTTTCACTTCAGACTTAAATAACCGTCTGCGCTCGCTTTACGCCCAATAAATCCG
+
FFFFFFFFFFFFFFFFFFFFFFFFFFF:FFFFFFFFFFFFFFFF,FFFFFFFFFFFFFFFFFFFFFFFFFFFFFFFFFFFFFFFFFFFFFFFFFFFFFFFFFFFFFFFFFFFFFFFFFFFFFFFFFFF:FFFFFFFFFFFFFFF:FFFFFFFFFFFFFFFF:FFFFF:FFFFFFF:F,,:FF:,F:,F,FFFFFF::F:FFFFF:FF:FFFFF,FFF::F,,FF:F,:FFFFF:FF,:,FFFFFFF:FF,:
@A00769:42:HV3CFDRXX:1:2101:24713:36683 2:N:0:AACCGAGTTC+TCCAGAGATC
GGACTACTGGGGTTTCTAATCCTGTTTGCTACCCACACTTTCGAGCCTCAACGTCAGTTACAGTCCAGAAAGCCGCCTTCGCCACTGGTGTTCTTCCATATATCTACGCACTTCACCGCTACACATGGAGTTCCACTTTCCTCTACTGCACTCAAGTCATCCAGTTTCCAAAGCAATTCCTCAGTTGAGCCGAGGGCTTTCACTTCAGACTTAAATAACCGACTGCGCTCGCTTTACGCCCAATAAATCCG
+
FFFFFFFFFFFFFFFFFFFFFFFFFFFFFFFFFFFFFFFFFFFFFFFFFFFFFFFFFFFFFFFFFFFFFFFFFFFFFFFFFFFFFFF:FFFFFFFFFFFFFFFFFFFFFFF:FFFFFFFFFFFFFFFFFFFFFFFFF:FFFFFFFFFFFFFFFFFFFFFFF:FFFFFFFFFFFFFFFFFFFFFFFFFFFFF,FFFFFF:FFFFF,FFFFFFFFFFF:FFFFFFF,FFFFFFFFFFFFFFFFF,FFFFFFFF
@A00769:42:HV3CFDRXX:1:2101:10999:36824 2:N:0:AACCGAGTTC+TCCAGAGATC
GGACTACGGGGGTTTCTAATCCTGTTTGCTACCCACACTTTCGAGCCTCAACGTCAGTTACAGTCCAGAAAGCCGCCTTCGCCACTGGTGTTCTTCCATATATCTACGCATTTCACCGCTACACATGGAGTTCCACTTTCCTCTACTGCACTCAAGTCATCCAGTTTCCAAAGCAATTCCTCAGTTGAGCTGAGGGCTTTCACTTCAGACTTAAATAACCGACTGCGCTCGCTTTACGCCCAATAAATCCG
+
FFFFFFFFFFFFFFFFFFFFFFFFFFFFFFFFFFFFFFFFFFFFFFFFF:FFFFFFFFFFFFFFFFFFFFFFFFFFFFFFFFFFFFFFFFF:FFFFFFFFFFFFFFFFFF:FFFFFFFFFFFFFFFFFFFF,FFFFFFFFFFFFFFFFFFFFFFFFFFFFFFFFFFFFFF:FFFFFFFFFFFFFFFFFFFFFFFFFFFFFFFFFFF::FFFFFFFFFFFF:,F:FFFFFF,FFFFFFFFFFFF,FFFF:FF
@A00769:42:HV3CFDRXX:1:2101:27055:36824 2:N:0:AACCGAGTTC+TCCAGAGATC
GGACTACTGGGGTTTCTAATCCTGTTTGCTACCCACACTTTCGAGCCTCAACGTCAGTTACAGTCCAGAAAGCCGCCTTCGCCACTGGTGTTCTTCCATATATCTACGCATTTCACCGCTACACATGGAGTTCCACTTTCCTCTACTGCACTCAAGTCATCCAGTTTCCAAAGCAATTCCTCAGTTGAGCTGAGGGCTTTCACTTCAGACTTAAATAACCGTCTGCGCTCGCTTTACGCCCAATAAATCCG
+
FFFFFFFFFFFFFFFFFFFFFFFFFFFFFFFFFFFFFFFFFFFFFFFFFFFFFFFFFFFFF,FFFFFFFFFFFFFFFFFFFFFFFFF:FFFFFFFFFFFFFFFFFFFFFFFFFFFFFFFFFFFFFFF,FFFFFFFFFFFFFFFFFFFFFFFFFFFFFFFFF:FFFFFFFFFFFFFFFFFFFFF:FFFFFFFF,F:FFFFFFFFFFFFF:FFFFFFFFFFF::FFFF,FFFFFFFFFF:FFFFF:FFFF:F,
@A00769:42:HV3CFDRXX:1:2101:20591:36871 2:N:0:AACCGAGTTC+GCCAGAGATC
GGACTACACGGGTATCTAATCCTGTTTGCTCCCCACGCTTTCGAGCCTCAGCGTCAGTTACAGACCAGAGAGCCGCCTTCGCCACTGGCGTTCCTCCATATATCTACGCATTTCACCGCTACACACGGAATTCCACTCTCCTCTTCTGCACTCAAGTCTCCCAGTTTCCAATGACCCTCCCCGGTTGAGCCGGGGGCTTTCACATCAGACTTAAGAAACCGCCTGCGCTCGCTTTACGCCCAATAAATCCG
+
FFFFFFFFFFFFFFFF:FFFFFFFFFFFFFFFFFFFFFFFFFFFFFFFFFFFFFFFFFFFFFFFFF:FFFFFFFFFFFFFFFFFFFFFFFFFFFFFF:FFFF:FFFFFFFFFFFFFFFFFFFFFFFFFFFFFFFFFFFFFFFFFFFFFFFFFFFFFFFFFFFFFFFF:FFFFFFFFFFFFFFFFF:FFFFFF:FFFF:FFFFFFFFFFFFFFFFF,FFFF,FF:FFFFFFFFF,FFFFFFFFF,FFFFFFF
@A00769:42:HV3CFDRXX:1:2101:5132:36933 2:N:0:AACCGAGTTC+TCCAGAGATC
GGACTACGCGGGTATCTAATCCTGTTTGCTACCCACACTTTCGAGCCTCAACGTCAGTTACAGTCCAGAAAGCCGCCTTCGCCACTGGTGTTCTTCCATATATCTACGCATTTCACCGCTACACATGGAGTTCCACTTTCCTCTACTGCACTCAAGTCATCCAGTTTCCAAAGCAATTCCTCAGTTGAGCTGAGGGCTTTCACTTCAGACTTAAATAACCGTCTGCGCTCGCTTTACGCCCAATAAATCCG
+
FFFFFFFFFFFFFFFFFFFFFFFFFFFFFFFFFFFFFFFFFFFFFFFFFFFFFFFFFFFFFFFFFFFFFFFFFFFFFFFFFFFFFFFFFFFFFFFFFFFFFFFFFFFFFFFFFFFFFFFFFFFFFFFFFFFFFFFFFFFFFFFFFFFFFFFFFFFFFFFFFFFFFFFFFFFFFFFFFFFFFFFFFFFFFFFFFF:FFFFFFFFFFFFFFFFFFF:FFFFF:,FFF:FFFFFFFFFFFFFFFFF,FFFF:F:
@A00769:42:HV3CFDRXX:1:2101:31738:36949 2:N:0:AACCGAGTTC+TCCAGAGATC
GGACTACGGGGGTATCTAATGGATTACCGCGGCGGCTGACAC
+
FFFFFFFFFFFFF:FFFFFFFF:F:,FFFFFFFFFFFFFFFF
@A00769:42:HV3CFDRXX:1:2102:31901:1063 2:N:0:AACCGAGTTC+TCCAGAGATC
GGGGGGGGGGGGGGGGGGGGGGGGGGGGGGGGGGGGGGGGGGGGGGGGGGGGGGGGGGGGGGGGGGGGGGGGGGGGGGGGGGGGGGGGGGGGGGGGGGGGGGGGGGGGGGGGGGGGGGGGGGGGGGGGGGGGGGGGGGGGGGGGGGGGGGGGGGGGGGGGGGGGGGGGGGGGGGGGGGGGGGGGGGGGGGGGGGGGGGGGGGGGGGGGGGGGGGGGGGGGGGGGGGGGGGGGGGGGGGGGGGGGGGGGGGG
+
FFFFFFFFFFFFFFFFFFFFFFFFFFFF,FFFFFFFF:FFFF:FFF:FFFFFFFFFFFFFFFF::FFFFFFFFFF:FFFF::FFFFFFFFFFFFFFFFFFFFF:FFFFFF:F:::FFFFF,:FFFFF:FFFFFFF:FFFFFFFFF,F:FFF:FFFF:F:FFF:F:FFFFFFFFFF:F:F:FFFF:FFFFFF:FFFFFFFFF:FFFF:FFF:FFFFFFFF::,F:FF::FF,F,FF:FFF,F,F:FFFF,,F
@A00769:42:HV3CFDRXX:1:2102:8314:1172 2:N:0:AACCGAGTTC+TCCAGAGATC
GGACTACGGGGGTTTCTAATCCTGTTTGCTACCCACACTTTCGAGCCTCAACGTCAGTTACAGTCCAGAAAGCCGCCTTCGCCACTGGTGTTCTTCCATATATCTACGCATTTCACCGCTACACATGGAGTTCCACTTTCCTCTACTGCACTCAAGTCATCCAGTTTCCAAAGCAATTCCTCAGTTGAGCTGAGGGCTTTCACTTCAGACTTAAATAACCGTCTGCGCTCGCTTTACGCCCAATAAATCCG
+
FFFFFFFFFFFFFFFFFFFFFFFFFFFFFFFFFFFFFFFFFFFFFFFFFFFFFF:FFFFFFFFFFFFFFFFFFFFFFFFFFFFFFFFFFFFFFFF:FFFFFFFFFFF:FFFFFFFFF,FFFFF::F:FF,,FFFFF:FF,FFFFFFFFFFFF:FFFFFFFF:F,,FFFFFFF:FF:FFF,FFFFFFFFF:FFFFF,FFFFFFF:FFF:FFFFFFFFFF:F,FFFF,F:FF:FFFFF,FFFFFFFF:FFF,F
@A00769:42:HV3CFDRXX:1:2102:16703:1235 2:N:0:AACCGAGTTC+TCCAGAGATC
GGACTACTAGGGTTTCTAATCCTGTTTGCTACCCACACTTTCGAGCCTCAACGTCAGTTACAGTCCAGAAAGCCGCCTTCGCCACTGGTGTTCTTCCATATATCTACGCATTTCACCGCTACACATGGAGTTCCACTTTCCTCTACTGCGCTCAAGTCATCCAGTTTCCAAAGCAATTCCTCAGTTGAGCTGAGGGCTGTCACTTCAGACTTAAATAACCGTCTGCGCTCGCGTTACGCCCAATAAATCCG
+
FFFFFFFFFFFFFFFFFFFFFFFFFFFFFFFFFFFFFFFFFFFFFFFFFFFFFFFFFFFFF:FFFFFFFFFFFF:FFFFFFFF:FFFFFFFF,FFFFFFF::FFFFFFFFFFFFFFFFFFFFFF,:FFFF:FFFFF:FFFFFFFFF,FFFFFF,FFFFF,F,FFFF,:F,:FFFFF:FF,FFFF:FF,FFF:FFF:FF,F:FF:::F::F:FFF:FFF,FF:FFF:FF:,:,,FF,:FF,F,,F,:F,FFF
@A00769:42:HV3CFDRXX:1:2102:31485:1251 2:N:0:AACCGAGTTC+TCCAGAGATC
GGGGGGGGGGGGGGGGGGGGGGGGGGGGGGGGGGGGGGGGGGGGGGGGGGGGGGGGGGGGGGGGGGGGGGGGGGGGGGGGGGGGGGGGGGGGGGGGGGGGGGGGGGGGGGGGGGGGGGGGGGGGGGGGGGGGGGGGGGGGGGGGGGGGGGGGGGGGGGGGGGGGGGGGGGGGGGGGGGGGGGGGGGGGGGGGGGGGGGGGGGGGGGGGGGGGGGGGGGGGGGGGGGGGGGGGGGGGGGGGGGGGGGGAGGG
+
FFFFFFFFFFF:FFFFFFFFFFFFFFFFFFFFFFFFFFFFFFFFFFFFFFF:FFFF:FFFFFFFFF:::FF:FFFF,FFFFFF:FFFFFFFFFFFFF:FFFFF:FFFFFFFFF,FFF:F::FFFF:FFFF:F::FFFFF::FFFFFFFFFFFFFFFFFF:F:,:F::FF,FF:FFFF,F:,:,F,::F,FFF:F:FF::FFFFFFFF:F:::FF,F:F:F,F,F,,:F::F::,,F,,,:,,,F,FF,F,,
@A00769:42:HV3CFDRXX:1:2102:8260:1297 2:N:0:AACCGAGTTC+TCCAGAGATC
GGACTACACGGGTATCTAATCCTGTTTGCTACCCACACTTTCGAGCCTCAACGTCAGTTACAGTCCAGAAAGCCGCCTTCGCCACTGGTGTTCTTCCATATATCTACGCATTTCACCGCTACACATGGAGTTCCACTTTCCTCTACTGCACTCAAGTCATCCAGTTTCCAAAGCAATTCCTCGGTTGAGCTGAGGGCTTTCACTTCAGACTTAAATAACCGTCTGCGCTCGCTTTACGCCCAATAACTCCG
+
FFFFFFFFFFFFFFFFFFFFFFFFFFFFFFFFFFFFFFFFFFFFFFFFFFFFFFFFFFFFFFFFFF:FF:FFFFFFFFFFFFF:FFFFFFFFFFFFFFFFF:FFFF,FFFF,FFFF:FFFFFFFFFFFFFF:FFFF,FFFFFFFFFFFF:FFF,FFFFF:FFFFF:FFF:FF:FFFFFFFFFFFFFFFFFFFFF:FFFFFFFFFFFFFFFFFF:FFFF:FFFFFF:F:FFFFFFFF:F:F:F:F:,::,F,
@A00769:42:HV3CFDRXX:1:2102:9543:1297 2:N:0:AACCGAGTTC+TCCAGAGATC
GGACTACCGGGGTATCTAATCCTGTTTGCTACCCACACTTTCGAGCCTCAACGTCAGTTACAGTCCAGAAAGCCGCCTTCGCCACTGGTGTTCTTCCATATATCTACGCATTTCACCGCTACACATGGAGTTCCACTTTCCTCTACTGCACTCAAGTCATCCAGTTTCCAAAGCAATTCCTCAGTTGAGCTGAGGGCTTTCACTTCAGACTTAAATAACCGTCTGCGCTCGCTTTACGCCCAATAAATCCG
+
FFFFFFFFFFFFFFFFFFFFFFF:FFFFFFFFFFFFFFFFFFFFFFFFF:FFFFFFFFFFFFFFFFFFFFFFFFFFFFFFFFFFFFFF:FF:FFF,FFFFFFFFFFFFFFFFFFFFFFFFFFFFFFFF:FFFFFFFFFFFFFFFFFFFFFFFFFFFFFFFFFFFFFFFF::F,F,FF:FFFFFFFFFFFFFF:F:FFFFFFFFFFFFFFFFFFFF:FFFFFFFFF:FFFFFFF:FFFFFFFFFFFFF:F,F
@A00769:42:HV3CFDRXX:1:2102:6271:1329 2:N:0:AACCGAGTTC+TCCAGAGATC
GGACTACCGGGGTATCTAATCCTGTTTGCTACCCACACTTTCGAGCCTCAACGTCAGTTACAGTCCAGAAAGCCGCCTTCGCCACTGGTGTCCTTCCATATATCTACGCATTTCACCGCTACACATGGAGTTCCACTTTCCTCTACTGCACTCAAGTCATCCAGTTTCCAAAGCAATTCCTCAGTTGAGCTGAGGGCTTTCACTTCAGACTTAAATAACCGTCTGCGCTCGCTTTACGCCCAATAAATCCG
+
FFFFFFFFFFFFFFFFFFFFFFFFFFFFFFFFFFFFFFFFFFFFFFFFFFFFFFFFFFFFFFFFFFFFFFFFFFFFF:FFFFFFFFFFFFFFFFFFFFFFFFFFFFFFFFFFFFFFFFFFFFFFFFFFFFFFFFFFFFFFFFFFFFFFFFFFFFFFFFFFFFFFFFFFFFFF:FFFFFFFFFFFFFFFFFFF:FFFFFFFFFFFFFFFF:F:FF,FFF:FFFFFFFFFFFFFFFFF:FFFFFFFF,FFFFF
@A00769:42:HV3CFDRXX:1:2102:6234:1360 2:N:0:AACCGAGTTC+TCCAGAGATC
GGACTACCGGGGTATCTAATCCTGTTTGCTACCCACACTTTCGAGCCTCAACGTCAGTTACAGTCCAGAAAGCCGCCTTCGCCACTGGTGTCCTTCCATATATCTACGCATTTCACCGCTACACATGGAGTTCCACTTTCCTCTACTGCACTCAAGTCATCCAGTTTCCAAAGCAATTCCTCAGTTGAGCTGAGGGCTTTCACTTCAGACTTAAATAACCGTCTGCGCTCGCTTTACGCCCAATAAATCCG
+
FFFFFFFFFFFFFFFFFFFFFFFFFFFFFFFFFFFFFFFFFFFFFFF:FFFFFFFFFFFFFFFFFFFFFFFFF,FFFFFFFFFFFFFFFFFFFFFFFFFFFFFFFFFFFFFFFFFFFFFFF:FF:FFFFFFF:FFFFFFFF:FFFFFFFFFFFFFFFFFFFFFFFFFFFF:FF,F:FFFFF,F,FFFFFFFFFFF:FFF,FFFFFFFFFFFF:F:F,FFFFFFF:FFFF::FFFFFF,F,FFFFFF:FF,F
@A00769:42:HV3CFDRXX:1:2102:21956:1376 2:N:0:AACCGAGTTC+TCCAGAGATC
GGACTACGGGGGTATCTAATCCTGTTTGCTCCCCACGCTTTCGAGCCTCAGCGTCAGTTACAGACCAGAGAGTCGCCTTCGCCACTGGTGTTCCTCCATATATCTACGCATTTCACCGCTACACATGGAATTCCACTCTCCTCTTCTGCACTCAAGTCTCCCAGTTTCCAATGACCCTCCCCGGTTGAGCCGGGGGCTTTCACATCAGACTTAAGAAACCGCCTGCGCTCGCTTTACGCCCAATAATTCCG
+
FFFFFFFFFFFFFFFFFFFFFFFFFFFFFFFFFFFFFFFFFFFFFFFFFFFFFFFFFFFFFFFFFFFFF:FFFFFFFFFFFFFF:FFFFFFFFFFFFFFFFFFFFFFFFFFFFF,FFFFFFFFFFFFFFFFFFFFFFFFFFFFFFFFFFFFFFFFFFFFFFFFFFFFFFF:FFFFFFFFFFFFFFFFFFFFFFFFFFFFFFFFFF:FFFFFFFFFF:FFFFFFFF,:FFFFFF:FFFFFFFFFFFF,FFFF
@A00769:42:HV3CFDRXX:1:2102:20374:1548 2:N:0:AACCGAGTTC+TCCAGAGATC
GGACTACGGGGTTTCTAATCCTGTTCGCTCCCCACGCTTTCGAGCCTCAGCGTCAGTTACCGACCAGAGAGCCGCCTTCGCCACTGGTGTTCCTCCATATATCTACGCATTTCACCGCTACACATGGAATTCCACTCTCCTCTCCTGCACTCAAGTCTCCCAGTTTCCAATGACCCTCCCCGGTTGAGCCGGGGGCTTTCACATCAGACTTAAGAAACCGCCTGCGCTCGCTTTACGCCCAATAAATCCGG
+
:FFFFFFFFF:,F:FFFFFF:FFFFFFFFF:FFFFFF,FFFFFFFFFFFFFFFFFFFFFF,F:FFFFF:FFFF:F:FFFFFFFF,FFFFFFF:FFFFFFFFFFFFFFFFFFFFFF:FFFFFFFFF:,FFFFFFFFFFF,FFF:FFFFF:FFFFFF:FFFFF,:FFFFFFFF:FFFFFF,F,FFF,F:FFFF:FFF::FF:FFFFFFFFFFFFF:F,FFF:F,F:FF,FF:FFFFFF,FF,FF:FFFFF,,,
@A00769:42:HV3CFDRXX:1:2102:4707:1595 2:N:0:AACCGAGTTC+TCCAGAGATC
GGACTACTGGGGTATCTAATCCTGTTTGCTACCCACACTTTCGAGCCTCAACGTCAGTTACAGTCCAGAAAGCCGCCTTCGCCACTGGTGTTCTTCCATATATCTACGCATTTCACCGCTACACATGGAGTTCCACTTTCCTCTACTGCACTCAAGTCATCCAGTTTCCAAAGCAATTCCTCAGTTGAGCTGAGGGCTTTCACTTCAGACTTAAATAACCGTCTGCGCTCGCTTTACGCCCAATAAATCCG
+
FFFFFFFFFFFFFFFFFFFFFFFFFFFFFFFFFFFFFFFFFFFFFFFFFFFFFFFFFFFFFFFFFFFFFFFFFFFFFFFFFFFFFFFFFFFFFFFFFFFFFFFFFFFFFFFFFFFFFFFFFFFFFFFFFFFFFFFFFFFFFFFFFFFFFFFFFFFFFFFFFFFFFFFFFFFFFF,:FFF:FF:,:FFFFFF:FFFFFF:F:FFFFF:FFFFF:FFFFFFFF:FF:FFFFFFFFFFFFFFFFFF:FFFFFFF
@A00769:42:HV3CFDRXX:1:2102:11722:1595 2:N:0:AACCGAGTTC+TCCAGAGATC
GGACTACAGGGGTTTCTAATCCTGTTCGCTCCCCACGCTTTCGAGCCTCAGCGTCAGTTACAGACCAGAGAGCCGCCTTCGCCACTGGTGTTCCTCCATATATCTACGCATTTCACCGCTACACATGGAATTCCACTCTCCTCTTCTGCACTCAAGTCTCCCAGTTTCCAATGACCCTCCCCGGTTGAGCCGGGGGCTTTCACATCAGACTTAAGAAACCGCCTGCGCTCGCTTTACGCCCAATAAATCCG
+
FFFFFFFFFFFF:FFFFFFFFFFF:FFFFFFFFFFFFFFFFFFFFFFFFFFFFFFFFFFFFFFFFFFFFFFFFFFFFFFFFFFFFFFFFFFFFFFFFFFFFFFFFFFFFFFFFFFFFFFFFFFF,FFFFFFFFF,:FFFFFFFFFFFFFFFFFFFFFFFFFFFFFFFFFFFFFFFFFFFFFFF:F:FFFF:FFFFFFFFFFFFFFFFFFFFFFFFF:FFFFFF:FFFFFF,FFF,:F,FFFFFFFFFFFFF
@A00769:42:HV3CFDRXX:1:2102:8314:1611 2:N:0:AACCGAGTTC+TCCAGAGATC
GGACTACAGGGGTTTCTAATCCTGTTTGCTCCCCACGCTTTCGAGCCTCAGCGTCAGTTACAGACCAGAGAGTCGCCTTCGCCACTGGTGTTCCTCCATATATCTACGCATTTCACCGCTACACATGGAATTCCACTCTCCTCTCCTGCACTCAAGTCTCCCAGTTTCCAATGACCCTCCCCGGTTGAGCCGGGGGCTTTCACATCAGACTTAAGAAACCGCCTGCGCTCGCTTTACGCCCAAAAAATCCG
+
FFFFFFFFFFFFFFFFFFFFFFFFFFFFFFFFFFFFFFFFFFFFFFFFFFFFFFFFF:FFFFFFFFFFFFFFFFFFFFFFFFFFFFFFFFFFFFFFFFFFFFFFFFFFFFFFFFFFFFFFFFFFFFFFFFFFFFFFFFFFFF:FFFFFFFFFFFFFFFFFFFFFFFFFFFFFFFFFFFFFFFFF:FFFFFFFFFFFFFFFFFFFFF,FFFFFFFFFFFFFFFFFFFFFFFFFFFFFFFFFFF,,FFFFFF,
@A00769:42:HV3CFDRXX:1:2102:7717:1736 2:N:0:AACCGAGTTC+TCCAGAGATC
GGACTACTGGGGTTTCTAATCCTGTTTGCTACCCACACTTTCGAGCCTCAACGTCAGTTACAGTCCAGAAAGCCGCCTTCGCCACTGGTGTTCTTCCATATATCTACGCATTTCACCGCTACACATGGAGTTCCACTTTCCTCTACTGCACTCAAGTCATCCAGTTTCCAAAGCAATTCCTCAGTTGAGCTGAGGGCTTTCACTTCAGACTTAAATAACCGTCTGCGCTCGCTTTACGCCCAAGAAATCCG
+
FFFFFFFFFFFFFFFFFFFFFFFFFFFFFFFFFFFFFFFFFFFFFFFFFFFFFFFFFFFFFFFFFFFFFFFFFFFFFFFFFFFFFFFFFFFFFFFFFFFFFFFFFFFFFFFFFFFFFFFFFFFFFFFFFFFFFFFFFFFFFFFFFFFFFFFFFFFFFFFFFFFFFFFFFFFFFFF:FFFFFFFFFF,FFFFF:FFFFFFFFFFFFFFFFFFFFF,FFFFF,FFFF,FFFFFFFFFFFFFFFFF,FF:FFF,
@A00769:42:HV3CFDRXX:1:2102:29125:1767 2:N:0:AACCGAGTTC+TCCAGAGATC
GGACTACGGGGGTATCTAATCCTGTTTGTTCCCCACGCTTTCGAGCCTCAGCGTCAGTTACAGACCAGAGAGCCGCCTTCGCCACTGGTGTTCCTCCATATATCTACGCATTTCACCGCTACACATGGAATTCCACTCTCCTCTTCTGCACTCAAGTCTCCCAGTTTCCAATGACCCTCCCCGGTTGAGCCGGGGGCTGTCACATCAGACGTAAGAAACCGCCTGCGAGCGCTTTACGCCCAATAAGTCCG
+
FFFFFF:FFFFFFFF,FFFFFFFFFFFFF:FFF:FFFFF:FFFFF:F:FFFFFFF:FFFFFFFFFFFFFFFFFFFFFF,,FF:FFFFFFFFFFFFF:F:F,F:FFFF:FFF,:FFFFF,F,:FF,,FF:F:F:,F,::FF,,,,:,,FF:::F,,F,F:,FF:FF:,:F,:,F:FF,FF:F,FF,FFFFF,FFFFF,:,FF,F,,::F,,,,F,F,F:,,F:,:FFF,,,,,,,,,:FF,F,,,,,,FF,:
@A00769:42:HV3CFDRXX:1:2102:15004:1799 2:N:0:AACCGAGTTC+TCCAGAGATC
GGACTACTGGGGTATCTAATCCTGTTTGCTACCCACACTTTCGAGCCTCAACGTCAGTTACAGTCCAGAAAGCCACCGTCGCCACTGGTGTTCTTCCATATATCTACGCATTTCACCGCTACACATGGAATTCCACTCTCCTCTTCTGCACTCAAGTCTCCCAGTTTCCAATGACCCTCCCCGGTTGAGCCGGGGGCTTTCACATCAGACTGAAGAAACCGCCTGCGCTCGCTTTACGCCCAATAAATCCG
+
FFFFFFFF:FFFFFFFFF:FFFFF:FF,FFFFFFFFF,FFFFFFFFFFF:F:FFFFFF,FFFFFF:FFF:FFFF,FF,FFFFF,F,FFFFFFF:FF:FFFF:,FFFF:FFFF,FFFFFFFFFFF:FFFF,F:FFFFFFFFFFF,FFFFFFFFFF,FFFFFFF:FF,FFF,FFFFFFFFFFFFF:FFF:FFFFFFFFFFFFF:FFFFF:FFF,FF:FFFFF:FFF:FFFFF:F:,FFFFFFFFFFFFFF:FF
@A00769:42:HV3CFDRXX:1:2102:9552:1814 2:N:0:AACCGAGTTC+TCCAGAGATC
GGACTACGCGGGTATCTAATCCTGTTTGCTCCCCACGCTTTCGAGCCTCAGCGTCAGTTACATACCAGAGAGCCGCCTTCGCCACTGGTGTTCCTCCATATATCTACGAATTTCACCGCTACACAAGGAGTTCCACTAACCTCTACTGCACTCAAGTCATCCAGTTTACAAAGCAATTCCTCAGTTGAGCAGAGGGCTTTCACTACAGACTTAAATAACCGACTGCGCTCGCTTTACGCCCAATAAATCCG
+
FFFFFFF,FFFFFFFFFFFFFFFFFFFFFFFFFFFF,FFFFFF:,FFFFFFFFFFFFFF,FF,:FFFF,FFFFFFFFFFFFFFFFFFFFFFFFFFFF:FFFFFFFFFF,FFFFFFFF,FFFFFFF,FFFFFFFFFFF,,FFFFFF,:F,FFFFFFF,FFFF,FFFFF,FFFFFFF:FFFF:F:FFFFF,F,:,FFF,FFFFFF,,F:,FFFFFF,:F:FFF,FFFFFFFFFFFFFFFFFFFFF::FFFFFF
@A00769:42:HV3CFDRXX:1:2102:7717:1924 2:N:0:AACCGAGTTC+TCCAGAGATC
GGACTACACGGGTATCTAATCCTGTTTGCTACCCACACTTTCGAGCCTCAACGTCAGTTACAGTCCAGAAAGCCGCCTTCGCCACTGGTGTTCTTCCATATATCTACGCATTTCACCGCTACACATGGAGTTCCACTTTCCTCTACTGCACTCAAGTCATCCAGTTTCCAAAGCAATTCCTCGGTTGAGCTGAGGGCTTTCACTTCAGACTTAAATAACCGTCTGCGCTCGCTTTACGCCCAATAAATCCG
+
FFFFFFFFFFFFFFFFFFFFFFFFFFFFFFFFFFFFFFFFFF::FFFFFFFFF:FFFFFFFFFFF:F:FFF,FFFFFFFFFFFFFFFFFFFFFFFFFFFFFFFFFFFFFFFFFFFFFFFFFFFFFFFFFFFFFFFFFFFFFFFFFFFFFFFFFFFFFFFFFFFFFFFFFFFF,FFFFFFF:FF:FF,FFFFFF,F:FFFFFFF:FFFFFFFFFFFFFFFF:FFFF,FFFFFFFFFFFFFFFFFFFFFF:FF
@A00769:42:HV3CFDRXX:1:2102:30563:2033 2:N:0:AACCGAGTTC+TCCAGAGATC
GGACTACCAGGGTATCTAATCCTGTTTGCTCCCCACGCTTTCGAGCCTCAGCGTCAGTTACAGACCAGAGAGTCGCCTTCGCCACTGGTGTTCCTCCATATATCTACGCATTTCACCGCTACACATGGAATTCCACTCTCCTCTTCTGCACTCAAGTCTCCCAGTTTCCAATGACCCTCCCCGGTTGAGCCGGGGGCTTTCACATCAGACTTAAGAAACCGCCTGCGCTCGCTTTACGCCCAATAAATCCG
+
FFFFFFFFFFFFFFFFFFFFFFFFFFFFFFFFFFFFFFFFFFFFFFFFFFFFFFFFFFFFFFFFF:FFFFFFFFFFFFFFFFFFFFFFFF:FFFFFFFFFFFFFFFFFF:FFFFFFFFFFFFFFFFFFFF,FFF:F:FFFFFFF:FF:FFFFFFFF:FFFFFFFFFFFFF:FFFFFF:FFFFFFFF:FFFF::FFFFF,FF,FF:FFFFFFFFFFFFFFFFFFFFFFFFFFFFF,FFFFFFFF:FFFFFFF
@A00769:42:HV3CFDRXX:1:2102:13150:2221 2:N:0:AACCGAGTTC+TCCAGAGATC
GGACTACCAGGGTTTCTAATCCTGTTCGCTCCCCACGCTTTCGAGCCTCAGCGTCAGTTACAGACCAGAGAGCCGCCTTCGCCACTGGTGTTCCTCCATATATCTACGCATTTCACCGCTACACATGGAATTCCACTCTCCTCTTCTGCACTCAAGTCTCCCAGTTTCCAATGACCCTCCCCGGTTGAGCCGGGGGCTTTCACATCAGACTTAAGAAACCGCCTGCGCTCGCTTTACGCCCAATAAATCCG
+
FFFFFFFFFFFFFFFFFFFFFFFFFFFFFFFFFFFFFFFFFFFFFFFFFFFFFFFFFFFFFFFFFFFFFFFFFFFFFFFFFFFFFFFFFFFFFFFFFFFFFFFFFFFFFFFFFFFFFFFF:FFFFFFFFFFFFFFFFFFFFFFFFFFFFFFFFFFFFFFFFFF:FFFFFFFFFFFFFFFFFFFFFFFFFFFFFFFFFFFFFFFFFFFFFFFFFFFFFFFFFFFFFFFFFFFFFFFFFFFFFFFFFFFFFFF
@A00769:42:HV3CFDRXX:1:2102:9860:2253 2:N:0:AACCGAGTTC+TCCAGAGATC
GGACTACAAGGGTTTCTAATCCTGTTCGCTCCCCACGCTTTCGAGCCTCAGCGTCAGTTACAGACCAGAGAGCCGCCTTCGCCACTGGTGTTCCTCCATATATCTACGCATTTCACCGCTACACATGGAATTCCACTCTCCTCTTCTGCACTCAAGTCTCCCAGTTTCCAATGACCCTCCCCGGTTGAGCCGGGGGCTTTCACATCAGACTTAAGAAACCGCCTGCGCTCGCTTTACGCCCAATAAATCCG
+
FFFFFFFFFFFFFFFFFFFFFFFFFFFFFFFFFFFFFFFFFFFFFFFFFFFFFFFFFFFFFFFFFFF:F:FFFFFFFF:FFFFFFFFFFFFFFFFFFFFFF:FFFFFFFFFFFFFFFFFF,FFF,,FFFFFFFFFFFFFFFFFFFFFFFFFFFFF:FFFFF:FFFFFFFF,FFFF:FFFFFFFFFFFFFFFF:FFFFFFFFFFFFFFFFFFFFFFF,FFFFFFF:FFF:FFFFFFFFFFFFFFFFFFFFFF
@A00769:42:HV3CFDRXX:1:2102:14055:2409 2:N:0:AACCGAGTTC+TCCAGAGATC
GGACTACAAGGGTTTCTAATGATTACCGCGGCTGCTGACAC
+
FFFFFFFFFFFFFFFFFFFFFFFFFFFFFFFFFFFFFFFFF
@A00769:42:HV3CFDRXX:1:2102:25165:2644 2:N:0:AACCGAGTTC+TCCAGAGATC
GGACTACGCGGGTTTCTAATCCTGTTCGCTCCCCACGCTTTCGAGCCTCAGCGTCAGTTACAGACCAGAGAGCCGCCTTCGCCACTGGTGTTCCTCCATATATCTACGCATTTCACCGCTACACATGGAATTCCACTCACCTCTTCTGCACTCAAGTCTCCCAGTTTCCAATGACCCTCCCCGGTTGAGCCGGGGGCTTTCACATCAGACTTAAGACACCGCCTGCGCTCGCTTTACGCCCAATAAATCCG
+
:FF:FFF:FFFFFF,FFFFFFFFF,,:FFFF,FF:F,,,F:FFFF:F,:F,F,:FF:,:F,F:FFFF:F:FF::FFF,FFFF:FFFFFFF,FF:FFFFFFF,,FF::::F:FFFFF:,,F::FFF,,:,FFFF,FF:,,:FFFF,:FF:F:FFFF:,:FFFFFFFF:FFFFF,:F,FF::F,FFF,,F,,,F,,FFF,,FF,F,FFF,FFF,F:F,,FFFFFFFFF:F:F::,,FFFF,FFFFFFFFFFF,
@A00769:42:HV3CFDRXX:1:2102:13123:2769 2:N:0:AACCGAGTTC+TCCAGAGATC
GGACTACAGGGGTATCTAATCCTGTTTGCTACCCACACTTTCGAGCCTCAACGTCAGTTACAGTCCAGAAAGCCGCCTTCGCCACTGGTGTTCTTCCATATATCTACGCATTTCACCGCTACACATGGAGTTCCACTTTCCTCTACTGCACTCAAGTCATCCAGTTTCCAAAGCAATTCCTCAGTTGAGCTGAGGGCTTTCACTTCAGACTTAAATAACCGTCTGCGCTCGCTTTACGCCCAATAAATCCG
+
FFFFFFFFFFFFFFFFFFFFFFFFFFFFFFFFFFFFFFFFFFFFFFFFFFFFFFFFFFFFFFFFFFFFFFFFFFFFFFFFFFFFFFFFFFFFFFFFFFFFFFFFFFFFFFFFFFFFFFFFFFFFFFFFFFFFFFFFFFFFFFFFFFFFFF:FFFFFFF:FFF,,FFFFFFF:FFFFFFFFFFFFFFFFFFFFFFFF,FFFF:FFFFF,FFFFFF:FFFFFFFFFFFFF,F:FFFFFF:FFFF::FFFFF:F
@A00769:42:HV3CFDRXX:1:2102:28402:2769 2:N:0:AACCGAGTTC+TCCAGAGATC
GGACTACAAGGGTTTCTAATCCTGTTTGCTGCCCACACTTTCGAGCCTCAACGTCAGTTACAGTCCAGAAAGCCGCCTTCGCCACTGGTGTTCTTCCATATATCTACGCATTTCACCGCTACACATGGAGTTCCACTTTCCTCTACTGCACTCAAGTCATCCAGTTTCCAAAGCAATTCCTCAGTTGAGCTGAGGGCTTTCACTTCAGACTTAAATAACCGTCTGCGCTCGCTTTACGCCCAATAAATCCG
+
FFFFFFFFFFFFFFFFFFFFFFFFFFFFFFFFFFFFFFFFFFFFFFFFFFFFFFFFFFFFFFFFFFFFFFFFFFFFFFFFFFFFFFFFFFFFFFFFFFFFFF:FFFFFFFFFFFFFFFFFFFFFFFFFFFFFF:FFF:FFFFFFFFFFFFFFFFFFFFFFFFFFFFFFFFFFFFFFFFF:FFFFFFFFFFFFFFFFFFF:FF:FFFF:F:FFFFFFFF:FFFFF:,FF,F:FFFFF:FFF:F,FFFFFF:F
@A00769:42:HV3CFDRXX:1:2102:21630:2785 2:N:0:AACCGAGTTC+TCCAGAGATC
GGACTACTGGGGTTTCTAATTACCGCGGCTGCTGACAC
+
:FF:FFFFFFFFFFFFFFFF,F:FFFFFFF,F:,FFFF
@A00769:42:HV3CFDRXX:1:2102:15673:2801 2:N:0:AACCGAGTTC+TCCAGAGATC
GGACTACTAGGGTTTCTAATCCTGTTTGCTACCCACACTTTCGAGCCTCAACGTCAGTTACAGTCCAGAAAGCCGCCTTCGCCACTGGTGTTCTTCCATATATCTACGCATTTCACCGCTACACATGGAGTTCCACTTTCCTCTACTGCGCTCAAGTCATCCAGTTTCCAAAGCAATTCCTCAGTTGAGCTGAGGGCTTTCACTTCAGACTTAAATAACCGTCTGCGCTCGCTTTACGCCCAATAAATCCG
+
FFFFFFFFFFFFFFFFFFFFFFFFFFFFFFFFFFFFFFF:FFFFFFFFFFFFFFFFFFFFFFFFFFFFFFFFFFFFFFF:FF,FFFFFFFFF:FFFFFFFFF:FFFFFFFFFFFFFFFFFFFFFFFFFFF:FFFFFF:FFFFFFFFF:FFFFFFFFFFFFFFFFF:FFF:FFFFFFF,FFFFFFFFF:F,FF:F:FFFFFFFFFFFFFF:FFFFFFFF,:,FFFF,,FFF:FFFF,FF,F:F:,,,,:,FF
@A00769:42:HV3CFDRXX:1:2102:9588:2848 2:N:0:AACCGAGTTC+TCCAGAGATC
GGACTACCGGGGTTTCTAATCCTGTTCGCTCCCCACGCTTTCGAGCCTCAGCGTCAGTTACAGACCAGAGAGTCGCCTTCGCCACTGGTGTTCCTCCATATGTCTACGCATTTCACCGCTACACATGGAATTCCACTCTCCTCTTCTGCACTCAAGTCTCCCAGTTTCCAATGACCCTCCCCGGTTGAGCCGGGGGCTTTCACATCAGACTTAAGAAACCGCCTGCGCTCGCTTTACGCCCAATAAATCCG
+
FFFFFFFFFFFFFFFFFFFFFFFFFFFFFFFFFFFFFFFFFFFFFFFFFFFFFFFFFFFFFFFFFFFFFF:FFFFFFFFFFFFFFFFFFFFFFFFFFFFFFFFFFFF:FFFFFFFFFFFFFFFFFFFFFFFFFFFFFFFFFFFFFFFFFFFFF,F:FFFFFFFFFFFFFFFFF:FFFFFFFFF,FFFFFFFFFFFFFFFFFFFFFFFFFFFFF:F:FFFFFFFFFF:FFFFFFFFFF:FFFFFFFFFFF,F
@A00769:42:HV3CFDRXX:1:2102:20500:2863 2:N:0:AACCGAGTTC+TCCAGAGATC
GGACTACCAGGGTTTCTAATCCTGTTTGCTACCCACACTTTCGAGCCTCAACGTCAGTTACAGACCAGAGAGCCGCCTTCGCCACTGGTGTTCCTCCATATATCTACGCATTTCACCGCTACACATGGAATTCCACTCTCCTCTTCTGCACTCAAGTCTCCCAGTTTCCAATGACCCTCCCCGGTTGAGCCGGGGGCTTTCACATCAGACTTAAGAAACCGCCTGCGCTCGCTTTACGCCCAATAAATCCG
+
FFFFFFFFFFFFFFFFF:FFFFFFFFFFFFFFFFFFFFFFFFFFFFFFF,FFF,FFFFFFFFFFFFFFFFFFFFFFF:FFFFFFFFFFFFFFFF,FFFFFFFFFFFFFFF:FFFFFFFF:F::FF,FFFFFFFFFFFFFFFFF:FFFFFFFFFF,F,FFF:FFFF:FFFFFFFFFFFFFFFFFFFFFFFFFF:FFFFFFFFFFFFFFFFF:FFFFFF,FFFFFFFFFFFFFFF,F,FFFFFFFF:F::FFF
@A00769:42:HV3CFDRXX:1:2102:27959:2910 2:N:0:AACCGAGTTC+TCCAGAGATC
GGACTACAGGGGTTTCTAATCCTGTTTGCTACCCACACTTTCGAGCCTCAACGTCAGTTACAGTCCAGAAAGCCGCCTTCGCCACTGGTGTTCTTCCATATATCTACGCATTTCACCGCTACACATGGAGTTCCACTTTCCTCTACTGCACTCAAGTCATCCAGTTTCCAAAGCAATTCCTCAGTTGAGCTGAGGGCTTTCACTTCAGACTTAAATAACCGTCTGCGCTCGCTTTACGCCCAATAAATCAG
+
FFFFFFFFFFFFFFFFFFFFFFFFFFFFFFFFFFFFFFFFFFF:FFFFFFFFFFFFFFFFFFFFFF:FFFFFFFFFFFF:FFFFFFFFFFFFFFF:FFFFFFFFF:FFFFFFFFFFFFFFFFFFFFFFFFFFFFFFFFFFFFFFFFFFFFFF:FFFF,FFFFF:FFFFFFFFFFFFFFFFFFFFF:FF:FF,F:F,::FF:FFFFFFF:FF:FFFFFF:F:FFFF,::FFF:FF::F,FFFFFFFFFFF,:
@A00769:42:HV3CFDRXX:1:2102:16884:2926 2:N:0:AACCGAGTTC+TCCAGAGATC
GGACTACGAGGGTTTCTAATCCTGTTTGCTACCCACACTTTCGAGCCTCAACGTCAGTTACAGTCCAGAAAGCCGCCTTCGCCACTGGTGTTCTTCCATATATCTACGCATTTCACCGCTACACATGGAATTCCACTCTCCTCTTCTGCACTCAAGTCTCCCAGTTTCCAATGACCCTCCCCGGTTGAGCCGGGGGCTTTCACATCAGACTTAAGAAACCGCCTGCGCTCGCTTTACGCCCAATAAATCCG
+
FFFFFFFFFFFFFFFFFFFFFFFFFFFFFFFFFFFFFFFFFFFFFFFFFFFFFFFFFFFFFFFFFFFFFFFFFFFFFFFFFFFFFFFFFFFFFFFFFFFF,FFFFFFFFFFFFFFFFFF:FFFFFFFFFF,FFFFFFFFFFFFF:FFFF:FFF,FFFFFFFF,FFF:FFFFFFFFFFFFFFFFF,,F,FF:FFFFFFFFFFF:F,:F:F:FFFFFF,FFFFFF:FFFF,FFFF,F,FFFFF,FF,FFFF:F
@A00769:42:HV3CFDRXX:1:2102:32108:2957 2:N:0:AACCGAGTTC+TCCAGAGATC
GGACTACTGGGGTATCTAATCCTGTTCGCTCCCCACGCTTTCGAGCCTCAGCGTCAGTTACAGACCAGAGAGTCGCCTTCGCCACTGGTGTTCCTCCATATATCTACGCATTTCACCGCTACACCTGGAATTCCACTCTCCTCTTCTGCACTCAAGTCTCCCAGTTTCCAATGACCCTCCCCGGTTGAGCCGGGGGCTTTCACATCAGACTTAAGAAACCGCCTGCCCTCGCTTTACGCCCAATAAATCCG
+
:FFFFFFFFFFFFFFFFFFFFFFFFF,FF:FFFFFFFFFFFFFFFFFFFF:FFFFFFFFF:FFFFFFFFFFF,FFFFFFFFFFF:,FFFFFFF:F:FFFFFFFFFF,FF:FFFFFFFFF:FFFF,FFF,FFFFF:F:FFFFFFFFFF:FFF:FFFFFFFFFFFFFFFFFFFFFF:FFFFFFFFFFFFFF:F:,FFF:F:FFFFFFFF,FF:FFFFFFF:FFFFFFFFFFF:FFF,FF,FFFF:FF:FFFF,
@A00769:42:HV3CFDRXX:1:2102:24044:3114 2:N:0:AACCGAGTTC+TCCAGAGATC
GGACTACTGGGGTATCTAATCCTGTTTGCTACCCACACTTTCGAGCCTCAACGTCAGTTACAGTCCAGAAAGCCGCCTTCGCCACTGGTGTTCTTCCATATATCTACGCATTTCACCGCTACACATGGAGTTCCACTTTCCTCTACTGCACTCAAGTCATCCAGTTTCCAAAGCAATTCCTCAGTTGAGCTGAGGGCTTTCACTTCAGACTTAAATAACCGTCTGCGCTCGCTTTACGCCCAATAAATCCG
+
FFFFFFFFFFFFFFFFFFFFFFFFFFFFFFF:FFFFFFFFFFFFFFFFFFFFFFFFFFF:FFFFFFFFFFFFFFFFFFFFFFFFFFFFFFFFFFFFFFFFFFFFFFFFFFFFFFFF:FFFFFFFFFFFFFFFFFFFFFFF:F:FFFFFFFFFFFFFFFF:FFFFFFFFFFFFFFFFFFFFFFF:FF:FFFFFFF,FFFFFFFFFFFFFFFFFFFFFFFFFFFFFF:FFFFFFFFFF:FFFFFFFFF,FFFF
@A00769:42:HV3CFDRXX:1:2102:8585:3145 2:N:0:AACCGAGTTC+TCCAGAGATC
GGACTACTGGGGTATCTAATCCTGTTTGCTACCCACACTTTCGAGCCTCAACGTCAGTTACAGTCCAGAAAGCCGCCTTCGCCACTGGTGTTCTTCCATATATCTACGCATTTCACCGCTACACATGGAGTTCCACTTTCCTCTACTGCACTCAAGTCATCCAGTTTCCAAAGCAATTCCTCAGTTGAGCTGAGGGCTTTCACTTCAGACTTAAATAACCGTCTGCGCTCGCTTTACGCCCAATAAATCCG
+
FFFFFFFFFFFFFFFFFFFFFFFFFFFFFFFFFFFFFFFFFFFFFFFFFFFFFFFFFFFFFFFFFFFFFFFFFFFFFFFFFFFFFFFFFFFFFFFFFFFFFFFFFFFFFFFFFFFFFFFFFFFF,FFFFFFFFFFFFFFFFFFFFFFFFFFFFFFFFFFFFFFF:FFFFF,FFFFFFFFFFFFFFFFFFFFFFFFFFFFFFFFFFF:FFF:F,FFFFFFFFFFFFFFFFFFFFFFFFFFFFFF,FFFFFFF
@A00769:42:HV3CFDRXX:1:2102:25238:3145 2:N:0:AACCGAGTTC+TCCAGAGATC
GGACTACTCGGGTTTCTAATCCTGTTTGCTACCCACACTTTCGAGCCTTAACGTCAGTTACAGTCCAGAAAGCCGCCTTCGCCACTGGTGTTCTTCCATATATCTACGCATTTCACCGCTACACATGGAGTTCCACTTTCCTCTACTGCACTCAAGTCATCCAGTTTCCAAAGCAATTCCTCAGTTGAGCTGAGGGCTTTCAGGTCAGACTTAAATAACCGTCTGCGAGCGCTTTACGCCCAAGAAATCCG
+
FFFF:FFFFFFFF:FFFFFFFFFFFFFFFFFFFFFFF:FFFFFFFFF:FFFFF:FF:FFFFFFFFFFFFFFFFF:FFFFFFFFFFF::,FF,:F:FFFFF:FFFFFFF:F,FFFFFFFFFFFF:FFF:,FF:F:FF:F:F:,F,FFFFFF,,FF,FFFF:FF,:F:FFFF::FFFF,:::FFFFFF::,FFFFF:FFF::,:,,FF:FF,:FFFF::FF,,F,::,,:,,F::,F:::FFFFF:,FF:FFF
@A00769:42:HV3CFDRXX:1:2102:22869:3270 2:N:0:AACCGAGTTC+TCCAGAGATC
GGACTACACGGGTATCTAATCCTGTTTGCTCCCCACGCTTTCGAGCCTCAACGTCAGTTACAGTCCAGAAAGCCGCCTTCGCCACTGGTGTTCTTCCATATATCTACGCATTTCACCGCTACACATGGAGTTCCACTTTCCTCTACTGCACTCAAGTCATCCAGTTTCCAAAGCAATTCCTCAGTTGAGCTGAGGGCTTTCACTTCAGACTTAAATAACCGTCTGCGCTCGCTTTACGCCCAATAAATCCG
+
FFFFFFFFFFFFFFFFFFFFFFFFFFFFFFFFFFFFFFFFFFFFFFFFFFFFFFFFFFFFFFFFFFFFFFFFFFFFFFFFFFFFFFFFFFFFFFFFFFFFF:FFFFFFFFFFFFFFFFFFFFFFFFFFFFFFFFFFFFFFFFFFFFF:FFFFFFFFFFFFFFFFFFFFFF:FFFF:,FFFFFFFFFFFFFFFFF,FFFFFFFFFFFFFFFFFFFFFFFFFFFFFFFFFFFFFFFFFFFFFFFFFFFFFFF,
@A00769:42:HV3CFDRXX:1:2102:31611:3317 2:N:0:AACCGAGTTC+TCCAGAGATC
GGACTACGAGGGTTTCTAATCCTGTTCGCTCCCCACGCTTTCGAGCCTCAGCGTCAGTTACAGACCAGAGAGCCGCCTTCGCCACTGGTGTTCCTCCATATATCTACGCATTTCACCGCTACACATGGAATTCCACTCTCCTCTTCTGCACTCAAGTCTCCCAGTTTCCAATGACCCTCCCCGGTTGAGCCGGGGGCTTTCACATCAGACTTAAGACACCGCCTGCGCTCGCTTTACGCCCAATAAATCCG
+
FFFFFFFFFFFFFFFFFFFFFFFFFFFFFFFFFFFFFFFFFFFFFFFFFFFFFFFFFFFFFFFFFFFFFFFFFFFFFFFFFFF:FFFFFFFFFFFFFFF,FFFFFFFFFF:F:FFFFFFF,F:F:FFFFFFFFFFFFFFFFFFFFFFFFFFFFF:FFFFFFFFFFFFFF:FFFFFFFFFFFFFFFFF:FFFFFFFFFF,FFFFF,FFF:FF,FFFF,FFFFFFFFFFFFFFFFFFFF:FFFFF,FFFFFFF
@A00769:42:HV3CFDRXX:1:2102:19605:3411 2:N:0:AACCGAGTTC+TCCAGAGATC
GGACTACGGGGGTATCTAATCCTGTTTGCTCCCCACGCCTTCGAGCCTCAGCGTCAGTTACAGACCAGAGAGCCGCCTTCGCCACTGGTGTTCCTCCATATATCTACGCATTTCACCACTACACATGGAATTCCACTCTCCTCTTCTGCACTCAAGTCTCCCAGTTTCCAATGACCCTCCCCGGTTGAGCCGGGGGCTTTCACATCAGACTTAAGAAACCGCCTGCGCTCGCTTTACGCCCAATAAATCCG
+
FFFFF:FFFFFFFFFFFFFFFFFFFFFFFFFFFFFFFFF,FFFFFFFFFFFFFFFFFFFFFFFFFFFFFFFFFF:FFFFFFFFFFFFFFFFFFFFFFFFFFFFFFFFFFFF::FFFFFF,FFFF::FFF:FFFFFF,FFFFFFFFFFFFFFFFFFFFFFFFFFFF::FFFF:FFFFFFFFFFFF,:FFFFF:FFFFFFFFFFFFFFFFFFF:FFFFFFFF::FF,F,FFF:FFFFF:FFFF,,FF,FFFF,
@A00769:42:HV3CFDRXX:1:2102:20555:3427 2:N:0:AACCGAGTTC+TCCAGAGATC
GGACTACCAGGGTTTCTAATCCTGTTTGCTACCCACACTTTCGAGCCTCAACGTCAGTTACAGACCAGAGAGCCGCCTTCGCCACTGGTGTTCCTCCATATATCTACGCATTTCACCGCTACACATGGAATTCCACTCTCCTCTTCTGCACTCAAGTCTCCCAGTTTACAATGACCCTCCCCGGTTGAGCCGGGGGCTTTCACATCAGACTTAAGAAACCGCCTGCGCTCGCTTTACGCCCAATAAATCCG
+
,,FF,FFFFFFFF,:FFFF,,F:FF,FFFFFFFFFFFFFF,FFFF::FFFFFF,F:F,FF:F:FFFFFFFFF,F,FFF:F:FFFFFFFFF,::FF:F::F,FFFFFFF,FFFFFFF:::FFFF,:FF:FF:F:FF,F,FF:F:,,:,,F,:FF:FF,FFFFFFFF,F,F:F,:,,FFF,FFFF,,FFF:::,FFF:FFFF,FFF::F,F:FFFFFF:FFF:FF,:FF::F,FF,F,,,F:FFF:FFF:F,:
@A00769:42:HV3CFDRXX:1:2102:13386:3474 2:N:0:AACCGAGTTC+TCCAGAGATC
GGACTACGAGGGTATCTAATCCTGTTCGCTCCCCACGCTTTCGAGCCTCAGCGTCAGTTACAGACCAGAGAGCCGCCTTCGCCACTGGTGTTCCTCCATATATCTACGCATTTCACCGCTACACATGGAATTCCACTCTCCTCTTCTGCACTCAAGTCTCCCAGTTTCCAATGACCCTCCCCGGTTGAGCCGGGGGCTTTCACATCAGACTTAAGAAACCGCCTGCGCTCGCTTTACGCCCAATAAATCCG
+
FFFFFFF:FFFFFFFFFFFFFFFFFFFFFFFFFF:FFFFFFFFFFFFFFFFFFFFFFFFFFFFFFF,FFFFFFFFFF,FFFFFFFFFFFFFFFFFFFF:FFFFFFFFFF:FFFFFFFFF:FF:F:FFF::F:FFFFFFFFFFFFFFFFFFF:FFFF:F:FFFFFF:FFFF,FFFFFF:F:FFFFFFFFFFFFFF,FFFFFFFFF,:FFFFFFFFFFFFFFFFF,::FFFF:FF:FFFFFFFFF,FFF::FF
@A00769:42:HV3CFDRXX:1:2102:11288:3505 2:N:0:AACCGAGTTC+TCCAGAGATC
GGACTACGAGGGTATCTAATCCTGTTCGCTCCCCACGCTTTCGAGCCTCAGCGTCAGTTACAGACCAGAGAGCCGCCTTCGCCACTGGTGTTCCTCCATATATCTACGCATTTCACCGCTACACATGGAATTCCACTCTCCTCTTCTGCACTCAAGTCTCCCAGTTTCCAATGACCCTCCCCGGTTGAGCCGGGGGCTTTCACATCAGACTTAAGAAACCGCCTGCGCTCGCTTTACGCCCAATAAATCCG
+
FFFFFFFFFFFFFFFFFFFFFFFFFFFFFFFFFFFFFFFFFFFFFFFFFFFFFFFFFFFFFFF:FFFFFFFFFFFFFFFFFFFFFFFFFFFFFFFFFFFFFFFFFFFFFFFFFFFFFFFFFFFFFFFFFFFFFF:FFFFFFFFFFFFFFFFFFFFFFFFFFFFFFFFFFFFFFFFFFFFFFFFFFFF:FFFFFFFFFFFFFFFFFFFFFFFFFFF:FFFF:FFFFFFFFF:FFFFFFFFFFFFFFFFFFF,
@A00769:42:HV3CFDRXX:1:2102:13756:3552 2:N:0:AACCGAGTTC+TCCAGAGATC
GGACTACGAGGGTATCTAATCCTGTTCGCTCCCCACGCTTTCGAGCCTCAGCGTCAGTTACAGACCAGAGAGCCGCCTTCGCCACTGGTGTTCCTCCATATATCTACGCATTTCACCGCTACACATGGAATTCCACTCTCCTCTTCTGCACTCAAGTCTCCCAGTTTCCAATGACCCTCCCCGGTTGAGCCGGGGGCTTTCACATCAGACTTAAGAAACCGCCTGCGCTCGCTTTACGCCCAATAAATCCG
+
FFFFFFFFFFFFFFFFFFFFFFFFFFFFFFFFFFFFFFFFFFFFFFFFFFFFFFFFFFFFFFFFFFFFFFFFFFFFFFFFFFFFFFFFFFFFFFFFFFFFFFFFFFFFFFFFFFFFFFFFFFFFFFFFF:FFFFFFFFFFFFFFFFFFFFFFFFFFFFFFFFFFFFFFFFFFFFFFFFFFFFFFFFFFFFFFFFFFFFFFFFFFFFFFFFF:FFFFFFFF:FFFFFFFFFFFFFFFF,FFFFFFFFF:,FF
@A00769:42:HV3CFDRXX:1:2102:1398:3568 2:N:0:AACCGAGTTC+TCCAGAGATC
GGACTACGGGGGTTTCTAATCCTGTTTGCTACCCACACTTTCGAGCCTCAACGTCAGTTACAGTCCAGAAAGCCGCCTTCGCCACTGGTGTTCTTCCATATATCTACGCATTTCGCCGCTACACATGGAGTTCCACTTTCCTCTACTGCACTCAAGTCATCCAGTTTCCAAAGCAATTCCTCAGTTGAGCTGAGGGCTTTCACTTCAGACTTAAATAACCGTCTGCGCTCGCTTTACGCCCAATAAATCCG
+
FFFFFFFFFFFFFFFFFFFFFFFFFFFFFFFFFFFFFFFFFFF:FFFFFFFFFFFFFFFFFFFFF:FFFFFFFFFFFFF:FFFFFFFF:FFFFFFFFFFFFFFFFFF:FFFFF,FFFFFFFFFFFFFFFFFFFF:FFFFF,FFFFFFFFFFFF:FFFFFFFFFFFFFFFFFF,FFFFFFFFF:FFFFFFFFFFF,FFFFFFFFF:FFF,FFFFF:FFF,,,FFFF,FFFFFFFFFF,F,F:FFFFFFFF:,
@A00769:42:HV3CFDRXX:1:2102:27624:3677 2:N:0:AACCGAGTTC+TCCAGAGATC
GGACTACGAGGGTTTCTAATCCTGTTTGCTACCCACACTTTCGAGCCTCAACGTCAGTTACGGTCCAGAAAGCCGCCTTCGCCACTGGTGTTCTTCCATATATCTACGCATTTCACCGCTACACATGGAGTTCCACTTTCCTCTACTGCACTCAAGTCATCCAGTTTCCAAAGCAATTCCTCAGTTGAGCTGAGGGCTTTCACTTCAGACTTAAATAACCGTCTGCGCTCGCTTTACGCCCAATAAATCCG
+
FFFFFFFFFFFFFFFFFFFFFFFFFFFFFFFFFFFFFFFFFFFFFFFFFF:FFFFFFFFFFFFFFFFFF:FFFFFFFFFFFFFFFFFFFFFFFFFFFFFFFFFFFFFFFFFFFFFFFFFFFFFFFFFFFFFF:FFFFFFFFFFFFFFFFFFFFFFFFFFFFFFFFFFFFFFFF:FFFFFFFFF:FF:FFFFFFFFFFFFFFFFFFFFFFFFFFF:FFFFFFFFFFFFFFFFFFFFFFFFFFFF,FFFFF,,
@A00769:42:HV3CFDRXX:1:2102:11089:3693 2:N:0:AAACGAGTTC+TCCAGAGATC
GGACTACTGGGGTATCTAATCCTGTTTGCTACCCACACTTTCGAGCCTCAACGTCAGTTACAGTCCAGAAAGCCGTCTTCGCCACTGGTGTTCTTCCATATATCTACGCATTTCACCGCTACACATGGAGTTCCACTTTCCTCTACTGCACTCAAGTCATCCAGTTTCCAAAGCAATTCCACAGTTGAGCTGAGGGCGTTCACTTCAGACTTAAAAAACCGTCTGCGCTCGCTTTACGCCCAAGAAATCCG
+
FFFFFFF,:FFFFFFFFFFFFF,,FF,FFF,FFFF,:FFFFFF:,FFFFFF,FF,FFFFFFFF,FFFFFFFFFFF:FFFFFFFFFFFFFFFFFFFF:F,FFFFFFFFFFF,FFFFFFFFFFFFFFFFFF:FFFF,FFFFFF,FFF:FFFFFFFFF:F:,,F:F,:FF,FFFF,FFFF,,F,FF::F,F,::FF:FF,,FF,FFFFFFF:F,FFF,,FF:F,,F:,F,:FFFF:FF:::,FF,F,FFFFFF,
@A00769:42:HV3CFDRXX:1:2102:23104:3709 2:N:0:AACCGAGTTC+TCCAGAGATC
GGACTACCGGGGTATCTAATCCTGTTCGCTCCCCACGCTTTCGAGCCTCAGCGTCAGTTACAGACCAGAGAGCCGCCTTCGCCACTGGTGTTCCTCCATATATCTACGCATTTCACCGCTACACATGGAATTCCACTCTCCTCTTCTGCACTCAAGTCTCCCAGTTTCCAATGACCCTCCCCGGTTGAGCCGGGGGCTTTCACATCAGACTTAAGAAACCGCCTGCGCTCGCTTTACGCCCAATAAATCCG
+
FFFFFFFFFFFFFFFFFFFFFFFFFFFFFFFFFFFFFFFFFFFFFFFFFFFFFFFFFFFFFFFFFFFFFFFFFFFFFFFFFFFFFFFFFFFFFFFFFFFFFFFF:FFFFFFFFFFFFFFFFFFFFFFFFFFFFF,FFFFFFFFFFFFFFFFFFFFFFFFFFF::FFFFFFFFFFFFF:FFFFFFFFFFF:FFFFFFFFFFFFFFFFF:FFF:FF,FFFFFFFFF,:,FFFFFFFFFFFFFFFF:FFFFFFF
@A00769:42:HV3CFDRXX:1:2102:18855:3740 2:N:0:AACCGAGTTC+TCCAGAGATC
GGACTACTAGGGTTTCTAATCCTGTTTGCTCCCCACGCTTTCGAGCCTCAGCGTCAGTTACAGACCAGAGAGTCGCCTTCGCCACTGGTGTTCCTCCATATATCTACGCATTTCACCGCTACACATGGAATTCCACTCTCCTCTTCTGCACTCAAGTCTCCCAGTTTCCAATGACCCTCCCCGGTTGAGCCGGGGGCTTTCACATCAGACTTAAATAACCGTCTGCGCTCGCTTTACGCCCAAGAAATCCG
+
FFFFFFFFFFFFFFFFFFFFFFFFFFFFFFFFFFFFFFFFFFFFFFFFFFFFFFFFFFFFFFFFFFFFFFFFFFFFFFFFFFFFFFFFFFFFFFFFF:FFFFFFFFFFFFFFFFFFFFFFFFFFFFFFFFFFFFFFFFFFFFFFFFFFFFF:FFFFFF:FFFFFFFFFFFFFFFFFFFFFFF::FF,FFFFFFFFFFFFFFFFFFFFFFFF,FF:FFF,F::FF:FFFFFFFF,FFFFFFFFF,F::FF:,
@A00769:42:HV3CFDRXX:1:2102:23357:3740 2:N:0:AACCGAGTTC+TCCAGAGATC
GGACTACACGGGTTTCTAATCCTGTTCGCTCCCCACGCTTTCGAGCCTCAGCGTCAGTTACAGACCAGAGAGCCGCCTTCGCCACTGGTGTTCCTCCATATATCTACGCATTTCACCGCTACACATGGAGTTCCACTTTCCTCTACTGCACTCAAGCCATCCAGTTTCCAAAGCAATTCCTCAGTTGAGCTGAGGGCTTTCACTTCAGACTTAAATAACCGTCTGCGCTCGCTTTACGCCCAATAAATCCG
+
:FFFFFFFFFFFFFFFFFFFFFFFFFFFFFFFFFFFFFFFFFFFFFF:FFFFFFFFFFFFFFFFFFFFFFFFFFFFFF,FFFFFFFFFFFFFFFFFFFFF:F:FF:FFFFFFFFFF:F:FFFF:F:FFFFFFFFF:FFFF:FFFFFFF:FFF,FFFFFFFFFFF:FFF:FFFF:F:FFF::FF,FF,F:F::FFFF,FFF,:FF,F:,F:,FFFF:F:,FF:F,FF,F:FF:FFFFF,F:FFFFFFF:FF,
@A00769:42:HV3CFDRXX:1:2102:6479:3881 2:N:0:AACCGAGTTC+TCCAGAGATC
GGACTACCGGGGTTTCTAATCCTGTTTGCTACCCACACTTTCGAGCCTCAACGTCAGTTACAGTCCAGAAAGCCGCCTTCGCCACTGGTGTTCTTCCATATATCTACGCATTTCACCGCTACACATGGAGTTCCACTTTCCTCTACTGCACTCAAGTCATCCAGTTTCCAAAGCAATTCCTCAGTTGAGCTGAGGGCTTTCACTTCAGACTTAAATAACCGTCTGCGCTCGCTTTACGCCCAATAAATCCG
+
FFFFFFFFFFFFFFFFFFFFFFFFFFFFFFFFFFFFFFFFFFFFFFFFFFFFFFFFFFFFFFFFFFFFFFFFFFFFFFFFFFFFFFFFFFFFFFFFFFFFFFFFFFFFFFFFFFFFFFFFFFFFFFFF:FFFFFFFFFFFFFFFFFFFFFFFFFFFFFFFFFFFFFFFFFFFFFFFFFFFFFFFFFFFFFFFFFFFFFFFFFFFFFFFFFFFFFFFFFFFFFFFFFFFFF,FFFFFFFFFFFFFFFF:FFF
@A00769:42:HV3CFDRXX:1:2102:20555:3991 2:N:0:AACCGAGTTC+TCCAGAGATC
GGACTAAGGGGTATCTAATAAAAGACACTATTGTAATACTGAAATACTATTACCGCGGCTGCTGGCACTGTCTCTTATAACATCTGACGCTGCCGACGATCCAGAGATCGTGTAGATCTCGGTGGTCGCCGTATCATTAAAAAGGGGGGGGGGGGGGGGGGGGGGGGGGGGGGGGGGGGGGGGGGGGGGGGGGGGGGGGGGGGGGGGGGGGGGGGGGGGGGGGGGGGGGGGGGGGGGGGGGGGGGGGGGGG
+
FFFFFFFFFFFFFFFF:FFFFFFFFFFFF:FFFFFFFFFFFFFFFFFFFFFFFFFFFFFFFFFFFFFFFFFFFFFFFFFFFFFFFFFFFFFFFFFFFFFFFFFFFFFFFFFFFFFFFFFFFFFFF,FFFFF:FFFFFFFFFF:,:FFFFFFFFFFFFFFFFFFFFFFFFFFFFFFFFF:FFFFFFFFFFFFFFFFFFFFFFFFFFFFFFFFFFFFFFFFFFFFFFFFFFFFFFFFFFFFFFFFFFFFFFFF
@A00769:42:HV3CFDRXX:1:2102:31177:4038 2:N:0:AACCGAGTTC+TCCAGAGATC
GGACTACGGGGGTTTCTAATCCTGTTTGCTCCCCACGCTTTCGAGCCTCAGCGTCAGTTACAGACCAGAGAGTCGCCTTCGCCACTGGTGTTCCTCCATATATCTACGCATTTCACCGCTACACATGGAATTCCACTCTCCTCTTCTGCACTCAAGTCTCCCAGTTTCCAATGACCCTCCCCGGTTGAGCCGGGGGCTTTCACATCAGACTTAAGAAACCGCCTGCGCTCGCTTTACGCCCAATAAATCCG
+
FF:FFFFFFFFFFFFFFFFFFFFFFFFFFFFFFF:FFF:FFFFFFFFFFFFFFFF:FFFFFFFFFFFFFF:FFFFFF:FFFFFFFFFFFFFFFFFFF,FFFFFFF,FFF,F:,FFFFFF:FFFF,FFFFFFFFFFFFFFFFFFFFFFFFFFFFF:FFFFFFFFFFFFFFFFFFFFFFFFFFFFFFFFFFFFF:FFFFFFFFFFFFFFF:FFF:FFF,:FFFFFF:FFFFFFFF,FFFFFFF:F:F:FFFFF
@A00769:42:HV3CFDRXX:1:2102:9362:4085 2:N:0:AACCGAGTTC+TCCAGAGATC
GGACTACTCGGGTTTCTAATCCTGTTTGCTACCCACACTTTCGAGCCTCAACGTCAGTTACAGTCCAGAAAGCCGCCTTCGCCACTGGTGTTCTACCATATATCTACGCATTTCACCGCTACACATGGAGTTCCACTTTCCTCTACTGCACTCAAGTCATCCAGTTTCCAAAGCAATTCCTCAGTTGAGCTGAGGGCTTTCACTTCAGACTTAAATAACCGTCTGCGCTCGCTTTACGCCCAATAAATCCG
+
FFFFFFFFFFFFFFFFFFFFFFFFFFFFFFFFFFFFFFFFFFFFFFFFFFFFFFFFFFFFFFFFFFFFFFFFFFFFFFFFFFFFFFFFFFFFFF,FFFFFFFFFFFF:FFFFFFFFFFFFFFFFFFFFF:FFFFFFFFFFFFFFFFFFFFFFFFFFFFFFFFFFFFFFFFFF:FFFFFFFFF,FFFFFFFFFFFFFFFFFFFFFFFFF:FFF:F:FFFFFFFFFFFF:FF,FFFFFFFFFFFF:FFFFFFF
@A00769:42:HV3CFDRXX:1:2102:14516:4147 2:N:0:AACCGAGTTC+TCCAGAGATC
GGACTACCGGGGTTTCTAATCCTGTTTGCTACCCACACTTTCGAGCCTCAACGTCAGTTACAGTCCAGAAAGCCGCCTTCGCCACTGGTATTCTTCCATATATCTACGCATTTCACCGCTACACATGGAGTTCCACTTTCCTCTACTGCACTCAAGTCATCCAGTTTCCAAAGCAATTCCTCAGTTGAGCTGAGGGCTTTCACTTCAGACTTAAATAACCGTCTGCGCTCGCTTTACGCCCAATAAATCCG
+
,FFFFFFFFFFFFFFFFFFFFFFF:FFFFFFF:FFFFFFFFFFFFFFFFFFFFFFF:FFFFFFFFFF:FFF,FFFF:F:FF:FFFFFFFFFF,FFF:FFFFFFFFFFFFFF,:FF,:FFFFFFFFF:FFFFF:FFFFFF:FFFFFFFFFF:FFFF,FFFFFFFFFFFFFFFF:FFFFFF:,:FF:F:FFFFFFF,FFFFFFFFFFFFF:FF:FFFFFF,FFFF,F,FFFF:FF:FFFFFF,FFFF:FF,F:
@A00769:42:HV3CFDRXX:1:2102:25509:4178 2:N:0:AACCGAGTTC+TCCAGAGATC
GGACTACTGGGGTTTCTAATCCTGTTTGCTACCCGCACTTTCGAGCCTCAACGTCAGTTACAGTCCAGAAAGCCGCCTTCGCCACTGGTGTTCTTCCATATATCTACGCATTTCACCGCTACACATGGAGTTCCACTCTCCTCTTCTGCACTCAAGTCTCCCAGTTTCCAATGACCCTCCCCGGTTGAGCCGGGGGCTTTCACATCAGACTTAAGAAACCGCCTGCGCTCGCTTTACGCCCAATAAATCCG
+
FFFFFFFFFFFFFFFFFFFFFFFFFFFFFFFFFFFFFFFFFFFFFFFFFFFFF:FFFFFFFFFFFFFFFFFFFFFFFFFFFFFFFFFFFFFFFFFFFFFFFFFFFFFFFFFFFFFFFFFFFFFFFFFFFFFFFFFFFFFFFFFFFFFFFFFFFFFFFF:FFFFFFFFFFFFFF:FFFFFFFFFFFFFFFFFFFFFFFFFFF:FFFFFFFFFFFFFFFFFF:FFFFFFFFFFF:::FFFFF:FFFF:FFFFF
@A00769:42:HV3CFDRXX:1:2102:4752:4272 2:N:0:AACCGAGTTC+TCCAGAGATC
GGACTACTAGGGTATCTAATCCTGTTCGCTCCCCACGCTTTCGAGCCTCAGCGTCAGTTACAGACCAGAGAGCCGCCTTCGCCACTGGTGTTCCTCCATATATCTACGCATTTCACCGCTACACATGGAATTCCACTCTCCTCTTCTGCACTCAAGTCTCCCAGTTTCCAATGACCCTCCCCGGTTGAGCCGGGGGCTTTCACATCAGACTTAAGAAACCGCCTGCGCTCGCTTTACGCCCAATAAATCCG
+
FFFFFFFFFFFFFFFFFFFFFFFFFFFFFFFFFFFFF,FFFFFFFFFFFFF:FFFFFFFFFFFF:,FFF:FFFFFFFFFFFFFFFFFF,FF:FF,FFFF:FFFFFFFFFFFFFF,,FFFF:F,::FF::FFFF:FFF:FFFF:FFFFFFF::FF,FFFFFFFFFFFFFFFFFF:FFFFF:FFF,FFFFF:FFFFFFFF,FFFFFFFFFFFFFF:FFFFFFFFFFFFF,FFFF,FF,F:FFFFF:,,F:F,F
@A00769:42:HV3CFDRXX:1:2102:28754:4288 2:N:0:AACCGAGTTC+TCCAGAGATC
GGACTACGGGGGTATCTAATCCTGTTTGCTACCCACACTTTCGAGCCTCAACGTCAGTTACAGTCCAGAAAGCCGCCTTCGCCACTGGTGTTCTTCCATATATCTACGCATTTCACCGCTACACATGGAGTTCCACTTTCCTCTACTGCACTCAAGTCATCCAGTTTCCAAAGCAATTCCTCAGTTGAGCTGAGGGCTTTCACTTCAGACTTAAATAACCGTCTGCACTCGCTTTACGCCCAATAAATCCG
+
FF:FFFFFFFFFFFFFFFFFFFFFF:FFFFFFFFFFFF,FFFFFFFFFFFFFFFFFFFFFFFFFFFFFFFFFFFFFFFFFFFFFFFFFFFFFFFFFF:FFFFFFFFFFFFFFFFFFFFF:FFFFFF:FFFFFFFFFF:FFF:F:F:FFFFFFFFFFFFFFFFF:FFF:FFFF:FF,FFFFFFFF,FFFFFFFFFF,FFF:F:F:FFFFFFF:FFF,F::F,FFF,:FFFFFFF,:FFFFFFFFFFFFFFF,
@A00769:42:HV3CFDRXX:1:2102:11162:4664 2:N:0:AACCGAGTTC+TCCAGAGATC
GGACTACCGGGGTTTCTAATCCTGTTCGCTCCCCACGCTTTCGAGCCTCAGCGTCAGCTACAGACCAGAGAGCCGCCTTCGCCACTGGTGTTCCTCCATATATCTACGCATTTCACCGCTACACATGGAATTCCACTCTCCTCTTCTGCACTCAAGTCTCCCAGTTTCCAATGACCCTCCCCGGTTGAGCCGGGGGCTTTCACATCAGACTTAAGAACCCGTCTGCGCTCGCTTTACGCCCAAGAAATCCG
+
FFFFFFFFFFFF:FFFFFFFFFFFFFFFFFFFFFFFFF:FFFF:FFFFFFFFFFFFFFFFFFFFFFFFFFFFFFFFFFFFFFFFFFFFFFFF:FFFFFFFFFFFFFFFFFFF,FFFFFFFFFFF:FFFFFFFFFFFFFFFFFFFFFFFFFFFFFFFFFFFFFFFFFFFFFFFFFFFFFFFFFFFFF,FFFFFF,FFFFFFFFFFFFF:FFFFFFFFF,:F,FFFFFFFFFFFF,FFF:FF:F:,F,FFFF,
@A00769:42:HV3CFDRXX:1:2102:26675:4789 2:N:0:AACCGAGTTC+TCCAGAGATC
GGACTACTGGGGTTTCTAATCCTGTTTGCTACCCACACTTTCGAGCCTCAACGTCAGTTACAGTCCAGAAAGCCGCCTTCGCCACTGGTGTTCTTCCATATATCTACGCATTTCACCGCTACACATGGAGTTCCACTTTCCTCTACTGCACTCAAGTCATCCAGTTTCCAAAGCAATTCCTCAGTTGAGCTGAGGGCTTTCACTTCAGACTTAAATAACCGTCTGCGCTCGCTTTACGCCCAATAAATCCG
+
FFFFFFF:FFFFFFFFFFFFFFFFFFFFFFFFFFFF:FFFFFFFFFFFFFFFFFFFFFFFFFFFF,FFFFFFFFF:FFFFFFFFFFFFFFFFFFFFFFFFFFFFFFF,FFFFFFFFF:FFFFFF,FFFFFFFFFFF:FFFFFFFFFFFFFFFFFFFFFFFFFFF:FFFFFFFFFFFFFFFFFF:FFFFFFFF:F,FFFFFFFFFFFFFFFFFFFFFF::FFFFFF,F,FF:FFFFF:FF:FFFFFFFFF:F
@A00769:42:HV3CFDRXX:1:2102:28528:4993 2:N:0:AACCGAGTTC+TCCAGAGATC
GGACTACTAGGGTTTCTAATCCTGTTTGCTCCCCACGCTTTCGAGCCTCAGCGTCAGTTACAGACCAGAGAGCCGCCTTCGCCACTGGTGTTCCTCCATATATCTACGCATTTCACCGCTACACATGGAATTCCACTCTCCTCTTCTGCACTCAAGTCTCCCAGTTTCCAATGACCCTCCCCGGTTGAGCCGGGGGCTTTCACATCAGACTTAAGAAACCGCCTGCGCTCGCTTTACGCCCAATAAATCCG
+
FFFFFFFFFFFFFFFFFFFFFFFFFFFFFFFFFFFFFFFFFFFFFFFFFFFFFFFFFFFFFF:FFFFFFFFFFFFFFFFFFFFFFFFFFFFFFFFFFFFFFFFFFFFFFFFFFFFFFFFFFFFF:FFFFFFFFFFFFFFFFFFFFFFFFFFFFFFF,FFFFFFFFFF,FFFFFF:FFFFFFFFFFFFFFF:F,FFF:FFFFFFF,F:,FFFFF::FFFFFFFFF,::FFFFFFFFFFFFFFFFFF:FFFFF
@A00769:42:HV3CFDRXX:1:2102:25997:5087 2:N:0:AACCGAGTTC+TCCAGAGATC
GGACTACGGGGGTATCTAATGCGCCATGGGGTTACCGCGGCTGCTGGCACCTGTCTCTTAACACATCTGACGCTGCCGACGATCCAGAGATCGTGTAGATCTCGGTGGTCGCCGTATCATTAAAAAAAGTTGTTGGAGGGGGGGGGGGGGGGGGGGGGGGGGGGGGGGGGGGGGGGGGGGGGGGGGGGGGGGGGGGGGGGGGGGGGGGGGGGGGGGGGGGGGGGGGGGGGGGGGGGGGGGGGGGGGGGGGG
+
FFFFFFFFFFFFFFFFFFFFFFFFFFFFFFFFFFFFFFFFFFFFFFFFFFFFFFFFFFFFFFFFFFFFFFFFFFFFFFFFFFFFFFFFFFFFFFFFFFFFFFFFFFFFFFFFFFFFFFFFFFFF:F,,,,,,:,,,,,F:,,,,:,:FF,,:,:F,:,,:,,F,:FF,,FF:,FF,FFF:::FF:F,,:,F,,,,,,,:,,,FFFFF,:FFFFFFFF,F,:,:F,:FFFFFFFFFFF:FF,FFFFF,F:F:
@A00769:42:HV3CFDRXX:1:2102:1280:5118 2:N:0:AACCGAGTTC+TCCAGAGATC
GGACTACAGGGGTTTCTAATCCTGTTCGCTCCCCACGCTTTCGAGCCTCAGCGTCAGTTACAGACCAGAGAGCCGCCTTCGCCACTGGTGTTCCTCCATATATCTACGCATTTCACCGCTACACATGGAATTCCACTCTCCTCTTCTGCACTCAAGTCTCCCAGTTTCCAATGACCCTCCCCGGTTGAGCCGGGGGCTTTCACATCAGACTTAAGAAACCGCCTGCGCTCGCTTTACGCCCAATAAATCCG
+
FFFFFFFFFFFFFFFFFFFFFFFFFFFFFFFFFFFFFFFFFFFFFFFFFFFFFFFFFFFFFFFFF:FFFFFFFFFFFFFFFFFFFFFFFFFFFFFFFFFFFFFFFFFFFFFFFFFFFFFFFFFFFFFFFFFFFFFFFFFFFFFFFFFFFF:FFFFFFFFFFFFFFFFFFFFFFFFFFFFFFFFFFFF:FF:FFFF:FFFFFFF:FFFFFFFFFFFFFFFF:FFFF,FFFFFFF:FFFFFFFFFFFFFFF:F
@A00769:42:HV3CFDRXX:1:2102:32054:5149 2:N:0:AACCGAGTTC+TCCAGAGATC
GGACTACAGGGGTATCTAATCCTGTTTGCTCCCCACGCTTTCGAGCCTCAGCGTCAGTTACAGACCAGAGAGCCGCCTTCGCCACTGGTGTTCCTCCATATATCTACGCATTTCACCGCTACACATGGAGTTCCACTTTCCTCTACTGCACTCAAGTCATCCAGTTTCCAAAGCAATTCCTCAGTTGAGCTGAGGGCTTTCACTTCAGACTTAAATAACCGTCTGCGCTCGCTTCACGCCCAATAAATCCG
+
:FFFFFFFFFFF:FFF,F:FFF:F,F,FF,FF::FFFF,FFFFFFFFFFFF:FFFFFFFFFF,FFFFFFFF:FFFFF,:FFFFFFFFF:FF::FFFFFFFFF,FFFFFFF:FFFFFFFFFFFFFFFFFFFFFFFFFF:FF::FFFFF:FFFFFFFF:FFFFFFF,:FFFFFF:FF:FFFFFFFF:FFFFFFFFFFFFFFFFFFFFFFFFFFFFFFFFFFFFFFFFFFF:FFFFFFFFFFFFFF,FFF:FFF
@A00769:42:HV3CFDRXX:1:2102:32154:5196 2:N:0:AACCGAGTTC+TCCAGAGATC
GGACTACGAGGGTTTCTAATCCTGTTTGCTCCCCACGCTTTCGAGCCTCAGCGTCAGTTACAGACCAGAGAGCCGCCTTCGCCACTGGTGTTCCTCCATATATCTACGCATTTCACCGCTACACATGGAATTCCACTCTCCTCTTCTGCACTCAAGTCTCCCAGTTTCCAATGACCCTCCCCGGTTGAGCCGGGGGCTTTCACATCAGACTTAAGAAACCGCCTGCGCTCGCTTTACGCCCAATAAATCCG
+
FFFFFFFFFFFFFFFFFFFFFFFFFFFFFFFFFFFFFFFFFFFFFFFFFFFFFFFFFFFFFFFFFFFFFFFFFFFFFFFFFFFFFFFFFFFFFFFFFFFFFFFFFFFFFFFFFFFFFFF:FFFF,FFFF,FFFFFFFFFFFFFFFFFFFFFFFFFFFFFFFFFF:FFFFF:FFFFFFFFFFFFFFFFFFFFFFFFFFFFFFFFF:FFFFFFFFF,FFFFF:FF,FFFFFFFFFFFFFFFFFFF,FFFFFFF
@A00769:42:HV3CFDRXX:1:2102:32633:5243 2:N:0:AACCGAGTTC+TCCAGAGATC
GGACTACCAGGGTTTCTAATCCTGTTCGCTCCCCACGCTTTCGAGCCTCAGCGTCAGTTACAGACCAGAGAGCCGCCTTCGCCACTGGTGTTCCTCCATATATCTACGCATTTCACCGCTACACATGGAGTTCCACTTTCCTCTACTGCACTCAAGTCATCCAGTTTCCAAAGCAATTCCTCAGTTGAGCTGAGGGCTTTCACTTCAGACTTAAATAACCGACTGCGCTCGCTTTACGCCCAAGCAATCCG
+
FFFFFFFFFFFFF:FFFFFFFFFFFFFFFFFFFFFFFFFFFFFFFFFFFFFFF:FFFFFFFFFFFFFFFFFFFFFFFFFFFFFFFFFFFFFFFFFFFFFFFFFFF:FFFF,FFFFFFFFFFFFFFFFF,FFFFFFF:F:FF:FFFFFFFFFFFFFFFF:FFF,FFFFFFF,FFF:,F::FFFFF,::FFF::FF:FF,::FFFFFF:::F,:,:FF:,FFF,F,FFFF:FFFF,,::,FFF,F,,:,,FF:
@A00769:42:HV3CFDRXX:1:2102:2627:5321 2:N:0:AACCGAGTTC+TCCAGAGATC
GGACTACGAGGGTATCTAATCCTGTTTGCTCCCCACGCTTTCGAGCCTCAGCGTCAGTTACAGACCAGAGAGTCGCCTTCGCCACTGGTGTTCCTCCATATATCTACGCATTTCACCGCTACACATGGAATTCCACTCTCCTCTTCTGCACTCAAGTCTCCCAGTTTCCAATGACCCTCCCCGGTTGAGCCGGGGGCTTTCACATCAGACTTAAGAAACCGCCTGCGCTCGCTTTACGCCCAATAAATCCG
+
FFFFFFFFFFFFFFFFFFFFFFFFFFFFFFFFFFFFFFFFFFFFFFFFFFFFFFFFFFFFFFFFFFFFFFFFFFFFFFF:FFFFFFFFFFFFFFFFFFFFFFFFFFF:FFFFFFFFFFFFFFFFFFFFF,FFFFFFFFFFFFFFFFFFFFFFFFFFF:FFFFFFFFFFFFFFFFFFFFFFFFFFFFFFFF:FFFFFFFFFFFFFFFFFFFFFFFFF,FFFFFFF:F,FFFFFFFFFFFFFFFF:FFFFFFF
@A00769:42:HV3CFDRXX:1:2102:4399:5447 2:N:0:AACCGAGTTC+TCCAGAGATC
GGACTACGATGGTTTCTAATCCTGTTTGCTCCCCACGCTTTCGAGCCTCAGCGTCAGTTACAGACCAGAGAGTCGCCTTCGCCACTGGTGTTCCTCCATATATCTACGCATTTCACCGCTACACATGGAATTCCACTATCCTCTTCTGCACTCAAGTCTCCCAGTTTCCAATGACCCTCCCCGGTTGAGCCGGGGGCTTTCACATCAGACTTAAGAAACCGCCTACGCTCGCTTTACGCCCAATAAATCCG
+
F,F,F::,F,F,,F:FFFFFFFF:FFFF:FFFFFF::F,FFF,F::F,FF,,,,FFF:FFFFFF,,FFFFFFFF,:FFF,,,F,F,,,F:F,F:FF:FFF,F,FF:,,FFF,,F,,F:,,FFF:FF,,FFF:,,FFF,:FFFFFF:,FFFFF::FFFFFFF:FFFF:F:FFFF::,FFF,FF,FFFFFFF,FF:FFFFFFFFFFFF::F:FFFFFFFFFFF:FFF,FFFFFFFFFFF:FFFFFFFFFF:FF
@A00769:42:HV3CFDRXX:1:2102:27380:5541 2:N:0:AACCGAGTTC+TCCAGAGATC
GGACTACGCGGGTATCTAATCCTGTTTGCTACCCACACTTTCGAGCCTCAACGTCAGTTACAGTCCAGAAAGCCGCCTTCGCCACTGGTGTTCTTCCATATATCTACGCATTTCACCGCTACACATGGAGTTCCACTTTCCTCTACTGCACTCAAGTCATCCAGTTTCCAAAGCAATTCATCAGTTGAGCTGAGGGCTTTCACTTCAGACTTAAAAAACCGTCTGCGCTCGCTTTACGCCCAATAAATCCG
+
FFFFFFFFFFFFFFF:FFFFFFFFFFFFF:FF:FFFFFFF:FFFFFFFFFFFFFF:FFFFFFFFFFFFFFFFFFFFFFFFFFF:FFFFFFFFFFFFFFFF::FFFFFFFFFFFFFFFF:FFFFFFFF:FFFFFFFFFFFF:FFFFFFFF:FFFFF:FF,FFF:FFFF:FFFFFFFF:FF,FFFF:FFFFFF:FFFFFFFFFFFFFFFFFFFFFFF,FF:FFFFFFFFFFF:FFF,:FFF:F:FFFF:FFF,
@A00769:42:HV3CFDRXX:1:2102:13774:5619 2:N:0:AACCGAGTTC+TCCAGAGATC
GGACTACTGGGGTTTCTAATCCTGTTTGCTCCCCACGCTTTCGAGCCTCAGCGTCAGTTACAGACCAGAGAGCCGCCTTCGCCACTGGTGTTCCTCCATATATCTACGCATTTCACCGCTACACATGGAATTCCACTCTCCTCTTCTGCACTCAAGTCTCCCAGTTTCCAATGACCCTCCCCGGTTGAGCCGGGGGCTTTCACATCAGACTTAAGAAACCGCCTGCGCTCGCTTTACGCCCAATAAATCCG
+
FFFFFFFFFFFFFFFFFFFFFFFFFFFFFFFFFFFFFFFFFFF,FFFFFFFFFFFFFFFFFFFFFFFFFFF:FFFFFFFFFFFFFFFFFFFFFFFFFF:FFFFFFFFFFFFFFFFF,FFFFFFFFFFFFFFFFFFFFFFFFFFFFFFFFFFFFFFFFFF:FFFFFFFFFFFFFFF:FFFFFFFFFFFFFFFF:FFFFFFFFFF:FFFFFFFFFF:FFFFFFFFFF:FFFF:FFFFFFFFFFFF,FFFFFFF
@A00769:42:HV3CFDRXX:1:2102:12970:5635 2:N:0:AACCGAGTTC+TCCAGAGATC
GGACTACGGGGGTTTCTAATCCTGTTTGCTACCCACACTTTCGAGCCTCAACGTCAGTTACAGTCCAGAAAGCCGCCTTCGCCACTGGTGTTCTTCCATATATCTACGCATTTCACCGCTACACATGGAGTTCCACTTTCCTCTACTGCACACAAGTCATACAGTTTCCAAAGCAATACCTCAGTTGAGCTGAGGGCTTTCACTTCAGACTTAAATAACCGTCTGCGCTCGCTTTACGCCCAATAAATCCG
+
FFFFFFFFFFFFFFFFFFFFFFFFFFFFFFFFFFFFFFFFFFFF:FFFFFFFFFFFFF:::FF,FFFFFFFFF,FFFFFFFF,F,FFF,FFFF:FFFFFFFFFFFFFFFFFFFFFFFFFFFFFFF,F:FFFFFFFFF,FFFFFFF,,FFFFFFFF:FFFF,FFFFFFFFFFFFF:F:,FF:FFFFF:F,FF,FF,:FF,FF,FF,FF,FFFFFFF,F,,FFFF,F,FFFFFFF:FFF:FFF::,:,F,:F,
@A00769:42:HV3CFDRXX:1:2102:8440:5713 2:N:0:AACCGAGTTC+TCCAGAGATC
GGACTACTAGGGTTTCTAATCCTGTTTGCTACCCACACTTTCGAGCCTCAACGTCAGTTACAGTCCAGAAGGCCGCCTTCGCCACTGGTGTTCTTCCATATATCTACGCATTTCACCGCTACACATGGAGTTCCACTTTCCTCTACTGCACTCAAGTCATCCAGTTTCCAAAGCAATTCCTCAGTTGAGCTGAGGGCTTTCACTTCAGACTTAAATAACCGTCTGCGCTCGCTTTACGCCCAATAAATCCG
+
FFFF:FFFF:FFFFF:FFFFFFF:FFFFF:FFFF,FFFFFFFFFFFFFFF:FF:FFFFFFFFFFF:FFFFFFFFFFFFFFFFFFFFFFFFFFFF:FFFFFFFFFFF::FFFFFFFFFFFFFF:FFFFFFFF:FFFFFFFFFFFFFF:FFFFFFFFFFF:FFFFFFFF:FFFF:F:FFFFF:FFFFF:,FFFFFFFFFFFFFFFFFF,FFFFFFFFFFFFFFFFFFFFFFFFFFFFFF,FFFFFFFF,:FF,
@A00769:42:HV3CFDRXX:1:2102:5213:5729 2:N:0:AACCGAGTTC+TCCAGAGATC
GGACTACGAGGGTATCTAATCCTGTTCGCTCCCCACGCTTTCGAGCCTCAGCGTCAGTTACAGACCAGAGAGCCGCCTTCGCCACTGGTGTTCCTCCATATATCTACGCATTTCACCGCTACACATGGAATTCCACTCTCCTCTTCTGCACTCAAGTCTCCCAGTTTCCAATGACCCTCCCCGGTTGAGCCGGGGGCTTTCACATCAGACTTAAGAAACCGCCTGCGCTCGCTTTACGCCCAATAAATCCG
+
FFFFFFF:FF,FFFF,FFFFFFF:FFFFF:FFF,:FF,FFF::FFFFFFFFFFFFFFFFF,FFFFFF,F,F:FFFFFFFF:FFFF:FFFF:F,F:FFFFFF:F:FFFFFFFFFFFFFFFFFFFFFF:,FF:FF,FFFFFF:FFFF:FFF:FFFFF:FFFFFFFFFFFFFFFF:FFFFFFF:FFFFFFFFFFFF:F:FFFFFFFF:FFFFFFFFFFFFF,FFFFFFF,FFFFFF,FFFFFFFFF:FFFFFFF
@A00769:42:HV3CFDRXX:1:2102:2157:5822 2:N:0:AACCGAGTTC+TCCAGAGATC
GGACTACGAGGGTATCTAATCCTGTTTGCTCCCCACGCTTTCGAGCCTCAGCGTCAGTTAAAGACCAGAGAGTCGCCTTCGCCACTGGTGTTCCTCCATATATCTACGCATTTCACCGCTACACCTGGAATTCCACTCTCCTCTTCTGCACTCAAGTCTCCCAGTTTCCAATGACCCTCCCCGGTTGAGCCGGGGGCTTTCACATCAGACTTAAGAAACCGCCTGCGCTCGCTTTACGCCCAATAAATCCG
+
FFFFFFFFFFFFFFFFFFFFFFFFFFFFFFFFFFFFFFFFFFFFFFFFFFFFFFFFFFFF,FFFFFFFF:FFFFFFFFF,FFF:F:FFF,:FFFFFFF:FFFFFFFFFF,:FFFFFFFF:FF:F,:FF::FFF,FF,F,FFFFFFFFFFFF:FFFF,,F:FFFF:FFFF:FFFFF:F:FFFFFFFFFFFFF:FFFFFFFFF:FFFFFFFFFFFFFFFFFF:FFFFFF,FFFFFFFFFFFFFFF:FF:F:F,
@A00769:42:HV3CFDRXX:1:2102:22281:5948 2:N:0:AACCGAGTTC+TCCAGAGATC
GGACTACTAGGGTTTCTAATCCTGTTTGCTACCCACACTTTCGAGCCTCAACGTCAGTTACAGTCCAGAAAGCCGCCTTCGCCACTGGTGTTCTTCCATATATCTACGCATTTCACCGCTACACATGGAGTTCCACTTTCCTCTACTGCACTCAAGTCATCCAGTTTCCAAAGCAATTCCTCAGTTGAGCTGAGGGCTTTCACTTCAGACTTAAATAACCGTCTGCGCTCACTTTACGCCCAATAAATCCG
+
FFFFFFFFFFFFFFFFFFFFFFFFFFFFFFFFFFFFFFFFFFFFFFFFFFFFFFFFFFFFFFFFFFFFFFFFFFFFFFFFFFFFFFFFFFFFFFFFFFFFFFFFFF:FFFFFFFFFFFFFFFFFF:FFFFFFFFFFFFFFFFFFFFFFFFFFFFFFFFFFFFFFFFF:FFFFFF::FFF,FFFFFFFFFFF:FFFFFFFFFFFFFFFFFFFFFFFFFFF:FFFF::FFFFFFFFFFF,FFFFFFFFFFFF,
@A00769:42:HV3CFDRXX:1:2102:21341:5979 2:N:0:AACCGAGTTC+TCCAGAGATC
GGACTACACGGGTTTCTAATCCTGTTTGCTACCCACACTTTCGAGCCTCAACGTCAGTTACAGTCCAGAAAGCCGCCTTCGCCACTGGTGTTCTTCCATATATCTACGCATTTCACCGCTACACATGGAGTTCCACTTTCCTCTACTGCACTCAAGTCATCCAGTTTCCAAAGCAATTCCTCAGTTGAGCTGAGGGCTTTCACTTCAGACTTAAATAACCGTCTGCGCTCGCTTTACGCCCAATAAATCCG
+
:FFFFFFF:FFFFFF:FFF:FFFF:FF,FFFF:FFFFFFFFFFFF:FF:FFFFFFFFFFFFFFFF,F,FFFF::FFFFFFFF:FF::FF:FFFF,F,FFFFF:,FF,:FFF,,,FF:FFFFFFFFFF:FFFFFFFF:FFF,F:FFFF,FFFF,FF:FFFFFFFFFF:F:FFF,FF,F,::FFF:,,,F:FF,F,F,:FF,:F,FFFF:F,F,FFF,FF:F,:FFFF,:,F,,FF,F,:,F,FF,FFF::FF
@A00769:42:HV3CFDRXX:1:2102:15582:6120 2:N:0:AACCGAGTTC+TCCAGAGATC
GGACTACTGGGGTATCTAATCCTGTTTGCTACCCACACTTTCGAGCCTCAACGTCAGTTACAGTCCAGAAAGCCGCCTTCGCCACTGGTGTTCTTCCATATATCTACGCATTTCACCGCTACACATGGAGTTCCACTTTCCTCTACTGCACTCAAGTCATCCAGTTTCCAAAGCAATTCCTCAGTTGAGCTGAGGGCTTTCACATCAGACTTAAGAAACCGCCTGCGCTCGCTTTACGCCCAAGAAATCCG
+
FFFFFFFFF:FFFFFF:F,FFFFFFFFFFFF:FF:F:FFFFFFFFFFFFFFFFFFFFFFFFFFFFFFFFF:FFFFFFFFFFFFFFFFFFFFFFFFFFFFFFFF:FFFFFFFFFFFF:FFFFFFFFF,FFFFFFFFFFFFFFFFFFFFFFFFFFFFFFFFFFFFFFFFFFFFFFFFFF:,FFFFF:F,:FFFF::FFFFFFFFFFFFFFFFFFFFFFFFFF:FFFFFFFFFFFFFF:FFFFFF:,FFFFFFF
@A00769:42:HV3CFDRXX:1:2102:18123:6167 2:N:0:AACCGAGTTC+TCCAGAGATC
GGACTACGGGGGTATCTAATCCTGTTTGCTACCCACACTTTCGAGCCTCAACGTCAGTTACAGTCCAGAAAGCCGCCTTCGCCACTGGTGTTCTTCCATATATCTACGCATTTCACCGCTACACATGGAGTTCCACTTTCCTCTACTGCACTCAAGTCATCCAGTTTCCAAAGCAATTCCTCAGTTGAGCTGAGGGCTTTCACTTCAGACTTAAATAACCGTCTGCGCTCGCTTTACGCCCAATAAATCCG
+
FFFFFFFFFFFFFFFFFFFFFFFFFFFFFFFFFFFFFFFFFFFFFFFFFFFFFFFFFFFFFFFFFFFFFFFFFFFFFF:FFFFFFFFFFFFFFFFFFFFF:FFFFFFFFFFFFFFFFFFFFFFFFF:FFFFFFFF:FFFFF:FFFFFFFFFFFFFF:FFFFFFFFFFFFFFFFFFFFFFF:FFFFFFFFF:FFFFFFFFFFFFFFFFFFFFF,:F:F:FFFFFFFFFFFFF:FFFFFFFFFFFFFFFFFFF
@A00769:42:HV3CFDRXX:1:2102:18295:6277 2:N:0:AACCGAGTTC+TCCAGAGATC
GGACTACTCGGGTTTCTAATCCTGTGTGCTACCCACACTTTCGAGCCTCAACGTCAGTTACAGTCCAGAAAGCCGCCTTCGCCACTGGTGTTCTTCCATATATCTACGCATTTCACCGCTACACATGGAGTTCCACTTTCCTCTACTGCACTCAAGTCATCCAGTTTCCAAAGCAATTCCTCAGTTGAGCTGAGGGCTTTCACTTCAGACTTAAATAACCGTCTGCGCTCGCTTTACGCCCAATAGATCCG
+
FFFFFFFFFFFFFFFFFFFFFFFFFFFFFFFFFFFFFFFFFFFFFFFFFFFFFFFFFFFFFFFFFFFFFFFFFFFFFFFFFFFFFFFFFFFFFFFFFFFFFFFFFFFFFFFFFFFFFFFFFFFFFFFFFFFFFF:FFFFFF:FFFFFFFFFFFFFFFFFFFFF:FFFFFFFFFF:FFFFFFFFFFFFFFFFFFFFFFFFFFFFFFF:FFFFFFFFFFFFFFFFFFFFF:FFFFFFFFFFFFF::F,F,:,F
@A00769:42:HV3CFDRXX:1:2102:5972:6386 2:N:0:AACCGAGTTC+GCCAGAGATC
GGACTACTAGGGTTTCTAATCCTGTTCGCTCCCCACGCTTTCGTGCCTCAGCGTCAGTAACAGGCCAGGCGGCCGCCTTCGCCACTGGTGTTCTTCCATATATCTACGCATTTTACCGCTACACATGGAGTTCCACCGCCCTCTCCTGCTCTCAAGCCCGCCAGTCTCCAGAGCCTGTCCCGGTTGAGCCGGTACCTTTCACACCACACTAATCAGCCCGCCACAGCACCCAATACTCCCAATCATTCCG
+
FFF:F:FFFFFFF,FFFFF:FFFFFFFFFFFFFFFFFFFFFFFFFF:FFFFFFFFF:FFFFFF,F:,F,F:FF,FFFFFF:FFFFFFFFFFFFFFF,F::FFFFFFFFFFFFF,FFFFF:FFFF:,,:,FFFF,:FF,FFF,FF,F:FF:,,F,F:F,FFFFFFFFFFFFFFFFF:FF,FF,,,FF:FF:,FF,FF,:FFFF:F::,,F:F:,FF:,FF,FF,FF,FFFFFF,FF,:F,FFF,F:,,FF:
@A00769:42:HV3CFDRXX:1:2102:21965:6433 2:N:0:AACCGAGTTC+TCCAGAGATC
GGACTACCCGGGTATCTAATCCTGTTTGCTACCCACACTTTCGAGCCTCAACGTCAGTTACAGTCCAGAAAGCCGCCTTCGCCACTGGTGTTCTTCCATATATCTACGCATTTCACCGCTACACATGGAGTTCCACTTTCCTCTACTACACTCAAGTCATCCAGTTTCCAAAGCAATTCCTCAGTTGAGCTCAGGGCTTTCACTTCAGACTTAAATAACCGTCTGCGCTCGCTTTACGCCCAATAAATCCG
+
FFFFFFFF:FFFFFFFFFFFFFFFFFFF:FFFFFFFFFFFFFFFFFFFFFFFFFFFFFFFFF:FFFFF,FFFFFFFFFFFFFFFFF::FFFFFFFFFFFFFFFFFFFFFFFFFFFFFFFFFFFF::FFF,FFFFFF,,FFFFFFF,,FFFFFFFFFFFF,FFFFFFFFFFFFFFFFFFFFFFFFFFFFFFF,FFFF:FFFF:F:FFF,FFFFFFFFF:FFFFFF,FFFFFFFFFFFF:FFFF:FFFFF:FF
@A00769:42:HV3CFDRXX:1:2102:11559:6480 2:N:0:AACCGATTTC+TCCAGATATC
GGACTACGCGGGTATCTAATCCTGTTTGCTACCCACACTTTCGAGCCTCAACGTCAGTTACAGTCCAGAAAGCCGCCTTCGCCACTGGTGTTCTTCCATATATCTACGCATTTCACCGCTACACATGGAGTTCCACTTTCCGCTACTGCACTCAAGTCATCCAGTTTCCAAAGCAATTCCACAGTTGAGCTGAGGGCTTTCACTTCAGACTTAAATAACCGTCTGCGAACGCTTTACGCCCAATAAATCAG
+
:FFFFFFFFFFFFFFFFFFFFFFFFF,FF:FF,FFFFFFFFFFF,FFF:FF,,:,F,:FFFFFFF,,FFFF,:,FF:FFFFF:F:FF,,F:FFFF:FFFFFFFF,F:F:FFFFFFFF,FFFF::FFFFFFFFFFFFFFFFF,FFFF,F:FF:,FF,FFF::,FF,FFF,FFF:F:FF,,F,F:,,,,F,FF,F::FFFFFFFFFF,FFFFFFF:FFFF:F,FFFFF,:,F,FF,FFF:F,FFF,F,FFFFF
@A00769:42:HV3CFDRXX:1:2102:12861:6480 2:N:0:AACCGAGTTC+TCCAGAGATC
GGACTACCAGGGTATCTAATCCTGTTTGCTCCCCACGCTTTCGAGCCTCAGCGTCAGTTACAGACCAGAGAGCCGCCTTCGCCACTGGTGTTCCTCCATATATCTACGCATTTCACCGCTACACATGGAATTCCACTCTCCTCTTCTGCACTCAAGTCTCCCAGTTTCCAATGACCCTCCCCGGTTGAGCCGGGGGCTTTCACATCAGACTTAAGAAAACGCCTGCGCTCGCTTTACGCCCAATAAATCCG
+
,:FF:FFFFFFF,FFFFFFFFFFFFFFFFFFFFFFFF::FFFFFFFFFFFFFFFFFFFFFFFFF::FFF:F:FF,FFFFFF::FFFF:FFFF,FFFFFFFFFF,,FFFFFFFFFF::FF:FFFFFFFFFFF:FFFFFFFFFF::FFFFFFF:F:FFFFFF,FFF,FFFF:FFF:FFF:F:FF:,FF,:FFFF,FFFFFFF:FFFFFFFFF,:FFF:FF,F,FF,FFFF:FFFF,FF,:FFFFFF:FFFF,:
@A00769:42:HV3CFDRXX:1:2102:4110:6511 2:N:0:AACCGAGTTC+TCCAGAGATC
GGACTACGAGGGTATCTAATCCTGTTTGCTACCCACACTTTCGAGCCTCAACGTCAGTTACAGTCCAGAAAGCCGCCTTCGCCACTGGTGTTCTTCCATATATCTACGCATTTCACCGCTACACATGGAGTTCCACTTTCCTCTACTGCACTCAAGTCATCCAGTTTCCAAAGCAATTCCTCAGTTGAGCTGAGGGCTTTCACTTCAGACTTAAATAACCGTCTGCGCTCGCTTTACGCCCAATAAATCCG
+
FFFFFFFFFFFFFFFFFFFFFFFFFFFFFFFFFFFFFFFFFFFFFFFFFFFFFFFFF:FFFFFFFFFFFFFFFFFFFFFFFFFFFFFFFFFFFFFFFFFFFFFFFFFFFFFFFFFFFFFFFFFFFFFFF:FFFFFFFFFFFFFFFFFFFFFFFFFFFFFFFFFFFFFFFFFFFFFFFFFFFFFFFFFFFFFFFFFFFFFFFFFFFFFFFFFFFFFFFFFFFFFFFFFFFFFFFFFFFFFFFFFFFFFFFFF
@A00769:42:HV3CFDRXX:1:2102:5683:6511 2:N:0:AACCGAGTTC+TCCAGAGATC
GGACTACTAGGGTTTCTAATCCTGTTCGCTCCCCACGCTTTCGTGCCTCAGCGTCAGTAACAGGCCAGGCGGCCGCCTTCGCCACTGGTGTTCTTCCATATATCTACGCATTTTACCGCTACACATGGAGTTCCACCGCCCTCTCCTGCTCTCTAGCCCGCCAGTCTCCAGAGCCTGTACCGGTTGAGCCGGTACCTTTCACTCCAGACTTAGCAGGCCGCCTACGCACCCTTTACGCCCAATCATTCCGG
+
FFFFFFFFFFFFFFFFFFFFFFFFFFFFFFFFFFFFFFFFFFFFFFFFF:FFFFFFFFFF:FFFFFFFFFFFF:FFFFFFFFFFFFFFFFFFFFFFFFFFFFFFFFFFFFFFFFFFFFFFFFFFFFFFFFFFFFFFFFFFFFFFF:FFFFFFFF:FFFFFFFFFFFFFFFFFFFF:FFFFFFFFFFFFFFF:FFFFFFFFFFFF,FFFFFFFFFFFFFFFFFFFFFFFF:FFFF:F:FFFFFFFFF:FFF,
@A00769:42:HV3CFDRXX:1:2102:24433:6511 2:N:0:AACCGAGTTC+TCCAGAGATC
GGACTACACGGGTTTCTAATCCTGTTTGCTACCCACACTTTCGAGCCTCAACGTCAGTTACAGTCCAGAAAGCCGCCTTCGCCACTGGTGTTCTTCCATATATCTACGCATTTCACCGCGACACATGGAATTCCACTCTCCTCTTCTGCACTCAAGTCTCCCAGTTTCCAATGACCCTCCCCGGTTGAGCCGGGGGCTTTCACATCAGACTGTAGAAACCGCCTGCGCTCGCTGTACGCCCAAGAGATCCG
+
FFFFFFFFFFFFFFFF:FFFF:FFFFFFFFFFFFFFFFFF:FFFFFF:FFF::FFF:FFFFFFFFFF:FFFFFFFFFF:FFFFFFFFFF,FFFFFFFFFFFFF:FFFFFFFF,,FFFFF,FFFF:,FFFFF,,:F,FF:FF,F,FFFFFF:FFFFFFFFFFFFF:FFFF,:,FFF,F:F:F:FFF,FFF,FFFFFFFF:::,FF,FFF:FFF,FFF:,F:::,::FF:,FF::::::FFFF:,,F,FF,FF
@A00769:42:HV3CFDRXX:1:2102:1533:6621 2:N:0:AGCCGAGTTC+TCCAGAGATC
GGACTACGCGGGTTTCTAATCCTGTTCGCTCCCCACGCTTTCGAGCCTCAGCGTCAGTTACAGACCAGAGAGCCGCCTTCGCCACTGGTGTTCCTCCATATATCTACGCATTTCACCGCTACACATGGAATTCCACTCTCCTCTTCTGCACTCAAGTCTCCCAGTTTCCAATGACCCTCCCCGGTTGAGCCGGGGGCTTTCACATCAGACTTAAGAAACCGCCTGCGCTCGCTTTACGCCCAATAAATCCG
+
FFFFFFFFFFFFFFFFFFFFFFFFFFFFFFFFFF:FFFFFFFFFFFFFFFFFFFFFFFFFFFFFFFFFFF:FFFFFFFFFFFFFFFFFFFFFFFFFFFFFFFFFFFFFFFFFFFFFFFFF:FFF:FFFFFFFFFFFFFFFFFFFFFFFFFFFFFFFFFFFFFFFFFFFFF:FF:FFFFF:FFF:FFFFFFFFFFFFFFFFFFFFFF:FFFFFFFFFFFFFFFFFFFFFFFFFFFFFF,F,FFFFFFFF::F
@A00769:42:HV3CFDRXX:1:2102:9381:6652 2:N:0:AACCGAATTC+TCCAGAGATC
GGACTACGAGGGTTTCTAATCCTGTTTGCGACCCACACTTTCGAGCCTCAACGTCAGTTACAGTCCAGAAAGCCGCCTTCGCCACTGGTGTTCTTCCATATATCTACGCATTTCACCGCTACACATGGAGTTCCACTTTCCTCTACTGCACTCAAGTCATCCAGTTACCAAAGCAATTCCTCAGTTGAGCTGAGGGATTTCACTTCAGACTTAAATAACCGTCTGCGCTCGCTTTACGCCCAATAAATCCG
+
FF,F:FFF,F:FFF,F::F,FFFF,FFFF,FFFFFFF:FF,FFFFFFF,FFFF:FFFF,FFF:FFFF:FF:FFF,FFF:F,FFFFFF:F,FFF,:FFF,FFF,FFFF:F,FFFFF,FF::FFFFF,FFF,,F,FFFF:F,FF,,FF,:FFFFFFFFFFF,FFF::F,,,FFFFFF:FFF:FFFF:FFFF::FFF:F,F:FFFFF,FFFFF:FFFFFFFFFF,FF,FFFFFFFFFFFF,FFFFFFFFFFFFF
@A00769:42:HV3CFDRXX:1:2102:12816:6684 2:N:0:AACCGAGTTC+TCCAGAGATC
GGACTACGGGGGTTTCTAATCCTGTTCGCTCCCCACGCTTTCGAGCCTCAGCGTCAGTTACAGACCAGAGAGCCGCCTTCGCCACTGGTGTTCCTCCATATATCTACGCATTTCACCGCTACACATGGAATTCCACTCTCCTCTTCTGCACTCAAGTCTCCCAGTTTCCAATGACCCTCCCCGGTTGAGCCGGGGGCTTTCACATCAGACTTAAGAAACCGCCTGCGCTCGCTTTACGCCCAATAAATCCG
+
FFFFFFFFFFFFFFFFFFFFFFFFFFFFFFFFFFFFFFFFFFFFFFF:FFFFFFFFFFFFFFF:FFFFFFFFFFFFFFFFFFFFFFFFFFFFFFFFFFFFFFFFFFFFFF:FFFFFFFFFFFFF::FF:FFFFF:FFFFFFFFFFFFFFFFFFFF:FFFFFFFFFFFFFFFFFFFFFFFFFFFFFFFFFFFFFFFFFFFFFFF,FFFFFFFFFF:F,FFFFFFFFFFFFFFFFFFFFFFF:FFFFFFFFFF
@A00769:42:HV3CFDRXX:1:2102:1090:6731 2:N:0:AACCGAGTTC+TCCAGAGATC
GGACTACGGGGGTATCTAATCCTGTTCGCTCCCCACGCTTTCGAGCCTCAGCGTCAGTTACAGACCAGAGAGCCGCCTTCGCCACTGGTGTTCCTCCATATATCTACGCATTTCACCGCTACACATGGAGTTCCACTTTCCTCTACTGCACTCAAGTCATCCAGTTTCCAAAGCAATTCCTCAGTTGAGCTGAGGGCTTTCACTTCAGACTTAAATAACCGACTGCGCTCGCTTTACGCCCATTAAATCCG
+
FFFFFFFFFFFFFFFFFFFFFFFFFF,FFFFFFFFF:FFFFFFF:FFFFFFFFFFFFFFFFFF:FFFF,FFFFFFFFFFFFFFFFFFFFFFFFFFFFFFFFFFFFFFF:FFFFFFFF:FFFFFFF:FFFFFFFF:FF:FFFFF,F,:FFFFFFFFF:FFFF:FFFFF,:FFFFFFFFFFFFFFFFFFF:FF,FF:FFFFFFFF:,F,:FFFF::,FF:FFF:FF,FFFFFFFFFFFFFFFFF,:FF:FFFF
@A00769:42:HV3CFDRXX:1:2102:16559:7059 2:N:0:AACCGAGTTC+TCCAGAGATC
GGACTACCGGGGTTTCTAATCCTGTTTGCTACCCACACTTTCGAGCCTCAACGTCAGTTACAGTCCAGAAAGCCGCCTTCGCCACTGGTGTTCTTCCATATATCTACGCATTTCACCGCTACACATGGAGTTCCACTTTCCTCTACTGCACTCAAGTCATCCAGTTTCCAAAGCAATTCCTCAGTTGAGCTGAGGGCTTTCACTTCAGACTTAAATAACCGTCTGCGCTCGCTTTACGCCCAATAAATCCG
+
FFFFFFFFFFFFFFFFFFFF:FFFFF,:F::FFF,FFF:FFF:FFFFFF:FF::FF:FFF,FF,:FFFFFF,FF,:FF:FFF::FFFF:,FF:F:FFFF:FF,FFFF:FF,FF:FFF:FFFFFFFFFFFF:F:FFFFF:F::FFFFFFFFFFFFFFFFFFFFFFFFFFFFFFFF,FFFF:FFFFFFFFF::F:FFFFFFF:FFFFFFFFFFFFFFFFF:FFFFFFFFFF:FFFFFFFFFF,:::FFFFFFF
@A00769:42:HV3CFDRXX:1:2102:23845:7059 2:N:0:AACCGAGTTC+TCCAGAGATC
GGACTACGGGGGTATCTAATCCTGTTTGCTACCCACACTTTCGAGCCTCAACGTCAGTTACAGTCCAGAAAGCCGCCTTCGCCACTGGTGTTCTTCCATATATCTACGCATTTCACCGCTACACATGGAGTTCCACTTTCCTCTACTGCACTCAAGTCATCCAGTTTCCAAAGCAATTCCTCAGTTGAGCTGAGGGCTTTCACTTCAGACTTAAATAACCGTCTGCGCTCGCTTTACGCCCAATAAATCCG
+
FFFFFFFFFFFFFFFFFFFFFFFFFFFFFFFFFFFFFFFFFFFFFFFFF,FFFFFFFFF,FFFFFF:FFFFFFFFFFF:FFF:FFFFFFFFFFFFFFFF,FFFFFFFFFFFFFFFFFFFFFFFFFFFFFFFFFFFF,,FFFFFFFFFFFFFFFFFFFFFFFFFF:FFFFFFFFF:::FFF:FFFF::FFFFFFFFFFFFFFFF:FFFFFFF:FFFFFFFF:FFFFF,F,FFFF,FFFFF:FFF:F,:FFFF
@A00769:42:HV3CFDRXX:1:2102:23619:7138 2:N:0:AACCGAGTTA+TCCAGATATC
GGACTACGAGGGTATCTAATCCTGTTCGCTCCCCACGCTTTCGAGCCTCAGCGTCAGTTACAGACCAGAGAGTCGACTTCGCCACTGGTGTTCCTCCATATATCTACGCATTTCACCGCTACACATGGAATTCCACTCTCCTCTTCTGCACTCAAGTCTCCCAGTTTCCAATGACCCTCCCCGGTTGAGCCGGGGGCTGTCACATCAGACTTAAGAAAGCGCCTGCGCTCGCTTTACGCGCACTAAATCCG
+
,FF:FFFFFFFFFFFFFFFFFFF::FF::FFF:,F,,,FF,,,FF::::FF,:F:FFF:F:FFF,,FFFFFFF,,,,:,,,,,F,F:,FFF:,,FFFFFF,F,,FFF::F,:FFF,F,,:F,FFF,,,FF,:,,FF:F:F:FFFF,F:,,FFF,F,F:F,FF:FFFFFFFF:F:FF:,F,F,FF,:FF,:F:FFFF,,:FFFF,:,FF,F,:,:FF:F,F:,FFFF,:FFF:,F,,F,F,F,,FF,,FF,F
@A00769:42:HV3CFDRXX:1:2102:15790:7294 2:N:0:AACCGAGTTC+TCCAGAGATA
GGACTACGAGGGTTTCTAATCCTGTTTGCAACCCACACTTTCGAGCCTCAACGTCAGTTACAGTCCAGAAAGCCGCCTTCGCCACTGGTGTTCTTCCATATATCTACGCATTTCACCGCTACACATGGAATTCCACTCTCCTCTTCTGCACTCAAGTCTCCCAGTTTCCAAAGACCCTCCCCGGTTGAGCCGAGGGCTTTCACATCAGACTTAACAAACCACCTGCGCTCTCTTTACGCCCAAGAAATCCG
+
,,FFFFF,FFF:FFFF,FF,FFF,F,,,F,,F::FFFF:F,:FFF,::FFFF:F,FFFFFFF,,,FFFF:F,:::F,:::FFFF,F:FF,:,FF::,FFFFFF,,F,,,FFF:FF,F,:F::FF,,F,:FFFF:F:::,,,:::FF,F,FFFFFF:,FFFF,:,F:FFFF::FFFF,,F::F,F,F,FFFF:,F,,FF,:F:FF,FFFFF:,FF,:FFF,:F::,,,FFF:F,F,F:,FFF:F,FFFFF:,
@A00769:42:HV3CFDRXX:1:2102:20681:7373 2:N:0:AACCGAGTTC+TCCAGAGATC
GGACTACTCGGGTTTCTAATTACCGCGGCGGCGACAC
+
FFFFFFFFFFFFFFFFFFFFFFFFFFFFFFFFFFFFF
@A00769:42:HV3CFDRXX:1:2102:24921:7388 2:N:0:AACCGAGTTC+TCCAGAGATC
GGACTACAAGGGTTTCTAATCCTGTTTGCTACCCACACTTTCGAGCCTCAACGTCAGTTACAGTCCAGAAAGCCGCCCTCGCCACTGGTGTTCTTCCATATATCTACGCATTTCACCGCTACACATGGAGTTCCACTTTCCTCTACTGCACTCAAGTCATCCAGTTTCCAAAGCAATTCCTCAGTTGAGCTGAGGGCTTTCACTTCAGACTTAAATAACCGCCTGCGCTCGCTTTACGCCCAATAAATCCG
+
FFFFFFFFFFFFFFFFFFFFFFFFFFFFFFFFFFFFFFFFFFFFFFFFFFFFFFFFFFFFFFFFFFFFFFFFFFFFFFFFFFFFFFFFFFFFFFFFFFFFFFFFFFFFFFFFFFFFFFFFFFFFFFFFFFFFFFFFFFFFFFFFFFFFFFFFFF:FFFFFFFFFFFFFFFFFFFFFFFFFFFFFFFFFFFFFFFFFFFFFFFFFFFFFFFFFFFFFFFFFFFFFF:FFFFFFFFFF:FFFFFFFFFFFFF:
@A00769:42:HV3CFDRXX:1:2102:13413:7435 2:N:0:AACCGAGTTC+TCCAGAGATC
GGACTACCAGGGTATCTAATCCTGTTTGCTCCCCACGCTTTCGAGCCTCAGCGTCAGTTACAGACCAGAGAGCCGCCTTCGCCACTGGTGTTCCTCCATATATCTACGCATTTCACCGCTACACATGGAATTCCACTCTCCTCTTCTGCACTCAAGTCTCCCAGTTTCCAATGACCCTCCCCGGTTGAGCCGGGGGCTTTCACATCAGACTTAAGAAACCGCCTGCGCTCGCTTTACGCCCAATAAATCCG
+
FFFFFFFFFFFFFFFFFFFFFFFFFFFFFFFFFFFFFFFFFFFFFFFFFF:FFFF:FFFFFFFFFFFFF:FFFFFFFFFFFFFFFFFFFF,FFFFFFFFFFFFFFFFFFFFFFFFFFFF:FFFFFFFFFFFFFFFF,FFFFFFFFFFFFFFFFFFFFFFFFF::FFFFFFFF:,FFFFFFFFF,F:FFFFFFFFFFFFFFFFFFFFFFFFFFFFF:F:FFFFFFFF:FFFFFFFFFF:FFFFFFFFFFFFF
@A00769:42:HV3CFDRXX:1:2102:30852:7513 2:N:0:AACCGAGTTC+TCCAGAGATC
GGACTACCCGGGTATCTAATCCTGTTTGCTACCCACACTTTCGAGCCTCAACGTCAGTTACAGTCCAGAAAGCCGCCTTCGCCACTGGTGTTCTTCCATATATCTACGCATTTCACCGCTACACATGGAGTTCCACTTTCCTCTACTGCACTCAAGTCATCCAGTTTCCAAAGCAATTCCTCAGTTGAGCTGAGGGCTTTCACTTCAGACTTAAATAACCGTCTGCGCTCGCTTTACGCCCAATAAATCCG
+
FF:F:FFFFFFFFFFFFFFFFFFFFFFFFFFFFFFFFFFFFFFFFFFFFFFFFFFFFFFFFFFFFFFFFF,FFFFFFFFFFFFFFFFFF:FFFFFFFFFFFFFFFFFFFFFFFFFFFFFFFFFFFFFFFFFFFFFFFFFFFFFFFFFFFFFFFFFFFFFFFFFFFFFFFF:FFFFFFFFFFFFFFFFFFFFFFF,FFFFFFFFFFFFF:FFFFFFFFFFFF:FF,FFFFFFF:FFFFFFFFFFFFF:FFFF
@A00769:42:HV3CFDRXX:1:2102:32325:7592 2:N:0:AACCGAGTTC+TCCAGAGATC
GGACTACAGGGGTTTCTAATCCTGTTTGCTACCCACACTTTCGAGCCTCAACGTCAGTTACAGTCCAGAAAGCCGCCTTCGCCACTGGTGTTCTTCCATATATCTACGCATTTCACCGCTACACATGGAGTTCCACTTTCCTCTACTGCACTCAAGTCCTCCAGTTTCCAAAGCAATTCCTCAGTTGAGCTGAGGGCTTTCACTTCAGACTTACATAACCGTCTGCGCTCGCTTTACGCCCAATAAATCCG
+
FFFFFFFFFFFFFFFFFFFFFFFFFFFFFFFFFFFFFF:FFFFF:FFFFFFFFFFFFFFFFFFF:FFF:FFFFFFFF:FFFFF:FFFFFFFFFFFFFFFFFFFFFFFFFFFF:FFFFFFFFFFFFFFFFF:FFFFFF:FFF:FFFF,FFFFFFF:FFF,FFFFFFFFFFFFFFFF,FFFFF:FFF,FFFFF:FFFFFFFFFFFFFFFFFFFFF,:F:FFF,:FFFFFF:FFFF,FFFFFFFF:FFFF:FF:
@A00769:42:HV3CFDRXX:1:2102:16902:7717 2:N:0:AACCGAGTTC+TCCAGAGATC
GGGGGGGGTGGGGGTTGTAATTTATAAAAAAAAAGAGAAAAAAAAAAAAAAAAAAAAAAAAAAAAAAAACGAAAAAAACAAAAAAAAAAAAAAATAAAAGAGAAAGAAGGAAAAATAAAAAAGGATGGGGGGGGGGGGGGGGGGGGGGGGGGGGGGGGGGGGGGGGGGGGGGGGGGGGGGGGGGGGGGGGGGGGGGGGGGGGGGGGGGGGGGGGGGGGGGGGGGGGGGGGGGGGGGGGGGGGGGGGGGGGG
+
,FF:,:,,,,,,,:,,,,,,,,,:,,:F,,,,,,:,,,F:F:FF:,,F:,F,,F:FFFFFFFFFFF,:F,,,,F,F::,:FFF,F,FF:F:F,:,F,:,,,,,,,,,,,,,,::,,,FF::F,,,,,,:F,F,,F:FFF:FF:FFFFFFFFFFFFFFFFFFFFFFFFFFFFFF:FFFFFFFFFFFFFFFFF:FFFFFFFFFF:FFFFFFFFFFFFFFFFFFFFFFFFFFFFFFFFFFFFFFFFFFF::FFF
@A00769:42:HV3CFDRXX:1:2102:8323:7733 2:N:0:AACCGAGTTC+TCCAGAGATC
GGACTACTCGGGTTTCTAATCCTGTTCGCTCCCCACGCTTTCGAGCCTCAGCGTCAGTTACAGACCAGAGAGCCGCCTTCGCCACTGGTGTTCCTCCATATATCTACGCATTTCACCGCTACGCATGGAATTCCACTCTCCTCTTCTGCACTCAAGTCTCCCAGTTTCCAATGACCCTCCCCGGTTGAGCCGGGGGCTTTCACATCAGACTTAAGAAACCGCCTGCGCTCGCTTTACGCCCAATAAATCCG
+
FFFFFFFFFFFFFFFFFFFFFFFFFFFFFFFFFFFFFFFFFFFFFFFFFFFFFFFFFFFFFFFFFFFFFF:FFFFFFFFFFFFFFFFFFFFFFFFFFFFFFFFFFFFFFFFFFFFFFFFFFFFFFFFFFFFFFFFFFFFFFFFFFFFFFFFFFFFFFFFFFFFFFFFFFFFFFFFFFFFFFFF:FFFFFFFFFFFFFFFFFFFFFFFFFFFFFFFFFFFFFFFFFFFFFFFFFFFFFFFFFFFFFFFFFFF
@A00769:42:HV3CFDRXX:1:2102:31367:7811 2:N:0:AACCGAGTTC+TCCAGAGATC
GGACTACCCGGGTATCTAATCCTGTTTGCTACCCACACTTTCGAGCCTCAACGTCAGTTACAGTCCAGAAAGCCGCCTTCGCCACTGGTGTTCTTCCATATATCTACGCATTTCACCGCTACACATGGAGTTCCACTTTCCTCTACTGCACTCAAGTCATCCAGTGTCCAAAGCAATTCCTCAGTGGAGCTGAGGGCGTGCACTTCTGACTGAAATACCCGTCTGCGCTCGCTGTCCGCCCCAGAAAGCCG
+
FF,FF:FFFFFF,::F:,::FF,FFF,FFFFFFFFFFF:FFFFFFFFFFFFFF:FFF:FFFFFFFFFFFF:FFFFFF,F:FFF:F:FF,FF,::,F,,:,FFFFF,,FF::F,FFFFF::FF:FFFFFFF,,:F:::FFFF::FFF:FF,F,F::F,F:FFF,:::FFF,F::F,,F:,,FF::,,:,FF,FFF,F:FF,:,F,:,,F,F:,FF:,,:,F:::FF,F:F:FFFFF:FF,F:F,,,,F:,,,
@A00769:42:HV3CFDRXX:1:2102:13675:8046 2:N:0:AACCGAGTTC+TCCAGAGATC
GGACTACTGGGGTTCTAATGATTACCGCGGCGGCTGACACCTGTCTCTATACACATCTGACGCTGCCGACGATCCAGAGATCGTGTAGATCTCGGTGGTCGCCGTATCATTAAAAAAGATTGTTGGGGGGTTGGGGGGGGGTGGGGGGTTGGGGGGGTGTGGGGGGGGGGGGGGGGAGAGGGGTTTGGGGGGGGGGGGGGGGGGGGGGGGGGGGGGGGGGGGGGGGGGGGGGGGGGGGGGGTGGGGGGGGG
+
FFFFFFFFFFFFFF::FF:FF:FF:,:FF:FFFFFFFFF,,:FFF:FFFFFFFFFFFF,FF:FFFF:FFFFF:FFFF::FFFFFFFFFFF,FFFF,:FFFFF,FFF:F:FFFFFFFF,,,:,,,,,,,,:,,,,F,,F,,,,,,:,,,,,,,,,:FFF:,,,::,,,F:,:,F:,,,,,,,,,F,,,,,,,:,FFF,:,,,:,,,,:,F,:,:,,,,:,:,:FFFF,,F,:,,,,:F,,,,:,F,,:,,,:
@A00769:42:HV3CFDRXX:1:2102:10646:8155 2:N:0:AACCGAGTTC+TCCAGAGATC
GGACTACCAGGGTTTCTAATCCTGTTTGCTACCCACACTTTCGAGCCTCAACGTCAGTTACAGTCCAGAAAGCCGCCTTCGCCACTGGTGTTCTTCCATATATCTACGCATTTCACCGCTACACATGGAGTTCCACTTTCCTCTAATGCACTCAAGTCATCCAGTTTCCAAAGCAATTCCTCAGTTGAGCTGAGGGCTTTCACTTCAGACCTAAATAACCGTCTGCGCTCGCTTTACGCCCAATAAATCCG
+
FFFFFFFFFFFFFFFFFFFFFFFFF:FFFFFFFFFFFFFFFFFFFFFFFFFF:FFFF:F:FFFFFFF:FFFF:FFFFFFFFFFFFFFFFFFF,FFFF:FF:::FFFFFFFFFFFFFFFFFFFFFFFFFFFFFFFFF:FFFFFFF:,FFFFF:F,F:FFFF:FFFFFFFFFFFFFF,,FFFFF,FFF:FFFFFFFFFFFFFFFFFFFF::FF:FFFF:FFFFF,FF,:FFF:,F:FFF,FFFFF,FF,FFFF
@A00769:42:HV3CFDRXX:1:2102:1271:8171 2:N:0:AACCGAGTTC+TCCAGAGATC
GGACTACTCGGGTTTCTAATCCTGTTCGCTCCCCACGCTTTCGAGCCTCAGCGTCAGTTACAGACCAGAGAGCCGCCTTCGCCACTGGTGTTCCTCCATATATCTACGCATTTCACCGCTACACATGGAATTCCACTCTCCTCTTCTGCACTCAAGTCTCCCAGTTTCCAATGACCCTCCCCGGTTGAGCCGGGGGCTTTCACATCAGACTTAAGAAACCGCCTGCGCTCGCTTTACGCCCAATAAATCCG
+
FFFFFFFFFFFFFFFFFFFFFFFFFFFFFFFFFFFFFFFFFFFFF:FFFFFFFFFFFFFFFFFFFFFFFFFFFFFFFFFFFFFFFFFFFFFFFFFFFFFFFFFFFFFFFFFFFFFFFFFF:FFFFFFFFFFFFFFFFFFFFFFFFFFFFFFFFFFFFFFFFFFFFFFFFFFFFFFFFFFFFFFFFFFFFFFFFFFFFFFFFFFFFFFFFFFFFF:FFFFFFFFFF::FFFFFF:F:FF:FFFFFFFFFFFF
@A00769:42:HV3CFDRXX:1:2102:15121:8265 2:N:0:AACCGAGTTC+TCCAGAGATC
GGACTACACGGGTATCTAATCCTGTTTGCTACCCACACTTTCGAGCCTCAACGTCAGTTACAGTCCAGAAAGCCGCCTTCGCCACTGGTGTTCTTCCATATATCTACGCATTTCACCGCTACACATGGAGTTCCACTTTCCTCTACTGCACTCAAGTCATCCAGTTTCCAAAGCAATTCCTCAGTTGAGCTGAGGGCTTTCACTTCAGACTTAAATAACCGTCTGCGCTCGCTTTACGCCCAATAAATCCG
+
FFFFFFFFFFFFFFFFFFFFFFFFFFFFFFFFFFFFFFFFFFF:FFFFFF:FFFFFFFFFFFFFFFFFFFFFFFFFFFFFFFFFFFFFFFFFFFFFFFFFFFFFFFFFFFFFFFFFFFFFFFFFFFFFFFFFFFFFFFFFFFFFFFFFFFFFFFFFFFFFFFFFFFFFFFFFFF,FFFFFFFFFFFFFFFF::FFFFFFFFFFFFFFFFFFFF:,FFFFF:FFF,FFFFFFFFFFFFFFFFFFFFFFFFFF
@A00769:42:HV3CFDRXX:1:2102:31973:8296 2:N:0:AACCGAGTTC+TCCAGAGATC
GGACTACTCGGGTATCTAATCCTGTTCGCTCCCCACGCTTTCGAGCCTCAGCGTCAGTTACAGACCAGAGAGCCGCCTTCGCCACTGGTGTTCCTCCATATATCTACGCATTTCACCGCTACACATGGAATTCCACTCTCCTCTTCTGCACTCAAGTCTCCCAGTTTCCAATGACCCTCCCCGGTTGAGCCGGGGGCTTTCACATCAGACTTAAGAAACCGCCTGCGCTCGCTTTACGCCCAATAAATCCG
+
FF:FFFFFFFFFFFFFFFFFFFFFFFFFFFFFFFFFFFFFFFF:FFFFFFFFFFFFFFFFFFFFFFFFF:FFFFFFFFFFFFFFFFFFFF:FFFFFFFFFFFFFFFFFFF:FFFFFFFFFFFFF,FFFFF:FFFFF:FFFFFFF:FFFFFFFFFFFFFFFFFFFFFFFFFFFFFFFFFFFFF:FFFFFFFFF:FFFFF:FFFFF,FF:FFFF:::F,FFFFFFFFFFF,F:FFFFFFFFFFF::F,FFFFF
@A00769:42:HV3CFDRXX:1:2102:22290:8343 2:N:0:AACCGAGTTC+TCCAGAGATC
GGACTACGAGGGTATCTAATCCTGTTTGCTACCCACACTTTCGAGCCTCAACGTCAGTTACAGTCCAGAAAGCCGCCTTCGCCACTGGTGTTCTTCCATATATCTACGCATTTCACCGCTACACATGGAGTTCCACTTTCCTCTACTGCACTCAAGTCATCCAGTTTCCAAAGCAATTCCTCAGTTGAGCTGAGGGCTTTCACTTCAGACTTAAATAACCGTCTGCGCTCGCTTTACGCCCAATAAATCCG
+
FFFFFFFFFFFFFFFFFFFFFFFFFFFFFFFFFFFFFFFFFFF:FFFFFFFFFFFFFFFFFFFFFFFFFFFFFFFFFFFFFFFFFFFFFFFFFFFFFFFFFFFFFFF:FFFFFFFFFFFFFFFFFFF:FFFFFFFFFFFFFFFFFFFFFFFFFFF:FFFFFFFFFFFFFFFFFFFFFFFFFFFFFFFFFFFFFFFFFFFFFFFFFF:FFFFF:FFFFFFFFFFFFFFFFFFFFFFFF:FFFFFFFFFFFFF
@A00769:42:HV3CFDRXX:1:2102:24677:8500 2:N:0:AACCGAGTTC+TCCAGAGATC
GGACTACAGGGGTTTCTAATCCCGTTTGCTCCCCTGGCTTTCGTACCTCAGCGTCAGGAACGGCCCAGAAAGTCGCTTTCGCCACTGGTGTTCCTCCCAATATCTACGCATTTCACCGCTACACTGGGAATTCCACTTTCCTCTGCCGTCCTCCAGTCACCCAGTATCCAGGGCACTCCCAAGGTTGAGCCTTGGTCTTTAACCCCAGACTTAGATGACCGCCTACGTACGCTTTACGCCCAATAATTCCG
+
FFFFFFFF:FFFFFFFFFFFFFFFFFFFF:FFFFFFFFFF:FFFFFFFFFFFFFFFFFFFFFFFFFFFF:FFFFFF:FFFFFFFFFFFFF:FFFFFFFFFF:FFFFFFFFF:FFFFFFFFFFFF:FFFFF,FFF:F,:FFFFFFFFFFFFFFFFFFFFFFFFFFFF,FFFFFFFFFFFFFFFFFFFFFFF:F:FFFFF,FFFFFFFFFFF:FFFFFFFFFFFFFFFFFFF,F,F,FF:FFFFF,FF:F,F:
@A00769:42:HV3CFDRXX:1:2102:8070:8547 2:N:0:AACCGAGTTC+TCCAGAGATC
GGACTACCGGGGTATCTAATCCTGTTCGCTCCCCACGCTTTCGAGCCTCAGCGTCAGTTACAGACCAGAGAGTCGCCTTCGCCACTGGTGTTCCTCCATATATCTACGCATTTCACCGCTACACATGGAATTCCACTCTCCTCTTCTGCACTCAAGTCTCCCAGTTTCCAATGACCCTCCCCGGTTGAGCCGGGGGCTTTCACATCAGACTTAAGAAACCGCCTGCGCTCGCTTTACGCCCAATAAATCCG
+
FFFFFFFFFFFF:FFFFFFFFFFFFFFFFFFFFFFFFFFFFFFFFFFFFFFFFFFFFFFFFFFFFFFF:FFFFFFFFFFFFFFFFFFFFFFFFFFFFFFFFFFFFFFFFFFFFFFFFFFFFFFF:FFFF,FFF:FFF:FFFFF,FFFFF,FFFFFFFFFFFFFFFFFFFFFFFFFFFFFFFFFFFFFFFFFFFFF:FFFFFFFFFFFFFFFFFFFFFFFFFFFFFF:FFFFFF,FFFFFFFFFFFFFFFFF
@A00769:42:HV3CFDRXX:1:2102:31765:8563 2:N:0:AACCGAGTTC+TCCAGAGATC
GGACTACCGGGGTATCTAATCCTGTTCGCTCCCCACGCTTTCGAGCCTCAGCGTCAGTTACAGACCAGAGAGCCGCCTTCGCCACTGGTGTTCCTCCATATATCTACGCATTTCACCGCTACACATGGAATTCCACTCTCCTCTTCTGCACTCAAGGCTCCCAGTTTCCAATGACCCTCCCCGGTTGAGCCGGGGGCTTTCACATCAGACTTAAGAAACCGCCTGCGCTCGCTTTACGCCCAATAAATCCG
+
FFFFFFFFFFFFF:FFFFFFFFFFFFFFFFFFFF,FFFFFFFFFFFFFFFFFF,FFFFFFFFFFFFFFFFFFFFFFFFFFFFFFFFFF:FFFFF,FFFF::FFFFFFFFFFFFFFFFFFF,F:F::FFFFF:FF,FFFFFFFFFFFFFFFF:FFFF,F:FFFFF::FFFFFFFFFFFFFFFFF,FFFFFFFFFFFFFFFFFFFFFFFFFFFFF:F:FFFFFFFFFFFFFF:FFFF,FFFFF:F,FFF,FF,
@A00769:42:HV3CFDRXX:1:2102:30572:8594 2:N:0:AACCGAGTTC+TCCAGAGATC
GGACTACGGGGGTTTCTAATCCTGTGCGCTCCCCACGCTTTCGAGCCTCAGCGTCAGTTACAGACCAGAGAGCCGCATTAGCCACTGGTGTTCGTCCATGTGTCTACGCATGTCACCGGTGCTCATGGAGTTGCACTGTGGTGGTCGGCCGTCGCGTCTCACAGTGGCCGTTGGCCCTCCCCGGGGGAGGCGGGGGCTGGGGCGTGTGGGTGAGGAAGACGGCGGCGCTGGGGGTGCGCCCGAGGGCTCGG
+
FFFFFFFFFFFF,F,FF:,:,:,:,,F:,:,:,:,:F,F:,FFFF,:,:,::F,,,,,F,:FFF,,,:,,,:,::F,,,,F,,,F,FF:F,F,,,,FFF,,,,,,,F,:,::,,,,:F,,,,,,FF:F,,F,,,:,,:,,,,,:,,,:,:,,,,,,,,,,,:,F,F,:,,,,FF,:,,,,:,FF,F,,F,,F,:FF:,,::,:,,,FF,,:,,,,F,,:,F,,,F,F,:,F,,F:,,F:,:,,:,,F,,,:
@A00769:42:HV3CFDRXX:1:2102:30608:8625 2:N:0:AACCGAGTTC+TCCAGAGATC
GGACTACGGGGGTTTCTAATCCTGTTCGCTCCCCACGCTTTCGAGCCTCAACGTCAGTTACAGTCCAGAAAGCCGCCTTCGCCACTGGTGTTCTTCCATATATCTACGCATTTCACCGCTACACAAGGAGTTCCACTTTCCTCTACTGCACTCAAGTCATCCAGTTTCCAAAGCAATTCCTCAGTTGAGCTGAGGGCTTTCACTTCAGACTTAAATAACCGTCTGCGCTTGCTTTACGCCCAATAAATCCG
+
,:FF:FFF:FFFF,FFFFF:FFF:,:FFFFFFFFFFFF::FFFFFFFFFFFFF:FFFFFFFFFFFFFFFFFFFF:FF,FFFFFFFFFF,F,FF::FFFFFFFFF:FF,:F:F,FF:F,FFFF:FF,F:FF,,:FFFF,FFFF,FFF,F:FFFFFFFFFFFFFF,FFFFFFFF:FFF:FFFFFFF,F,F,F,FF:,,FFFFFFFFFFF:F:FFFFFFF,FF,FFF:,,FFF,:FFFFFFFFFFF,FFF::F:
@A00769:42:HV3CFDRXX:1:2102:13829:8656 2:N:0:AACCGAGTTC+TCCAGAGATC
GGACTACCGGGGTATCTAATCCTGTTTGCTACCCACACTTTCGAGCCTCAACGTCAGTTACAGTCCAGAAAGCCGCCTTCGCCACTGGTGTTCTTCCATATATCTACGCATTTCACCGCTACACATGGAGTTCCACTTTCCTCTACTGCACTCAAGTCATCCAGTTTCCAAAGCAATTCCTCAGTTGAGCTGAGGGCCTTCACTTCAGACTTAAATAACCGTCTGCGCTCGCTTTACGCCCAATAAATCCG
+
FFFFFFFFFFFF:FFFFFFFFFFFFFFFFFFFFFFFFFFFFFF,FFFFFFFFFFFFFFFFFFFFFFFFFFFFFFFFFFFFFFFFFFFFFFFFFFFFFFFFF:FFFFFFFFFFFFFFFFFFFFFFFFFFFFFFFFFFFFFFFFFFFFFF:FFFFFFFFFFFFFFFFFFFFFFFFFFFFFFFFFFFFF,FFFFFFF::FFFFFFFFFFFFFFFFFFFFFF:F,FFFF,FFFFFFFFFFFFFFFFFFFFFFFF:
@A00769:42:HV3CFDRXX:1:2102:5312:8688 2:N:0:AACCGAGTTC+TCCAGAGATC
GGACTACCGGGGTATCTAATCCTGTTTGCTCCCCACGCTTTCGAGCCTCAGCGTCAGTTACAGACCAGAGAGCCGCCTTCGCCACTGGTGTTCCTCCATATATCTACGCATTTCACCGCTACACATGGAATTCCACTCTCCTCTTCTGCACTCAAGTCTCCCAGTTTCCAATGACCCTCCCCGGTTGAGCCGGGGGCTTTCACATCAGACTTAAGAAACCGCCTGCGCTCGCTTTACGCCCAATAAATCCG
+
FFFFFFFFFF:FF:FFF:FFFFFFFFFFFFFFFFFFFFFFFFFFFFFFFFFFFFFFFFFFFFFFFFFFFFFFFFFFFFFFFFFFFFFFFFFFFFFFFFFFFFFFFFFFFFFFFFFFFFFFFFFFFFF:FFFFFFFFFFFFFFFFFFFFFFFFFFFFFFFFFFFFFFFFFFFFFFFFFFFFFFFFFFFFFFFFFFFFFFFFFFFFFFFFFFFF,FFFFFFFFFFFFFFFFFFFF:F,,FFF:FFFFFFFF:,
@A00769:42:HV3CFDRXX:1:2102:24786:8750 2:N:0:AACCGAGTTC+TCCAGAGATC
GGACTACGGGGGTATCTAATCCTGTTTGCTACCCACACTTTCGAGCCTCAACGTCAGTTACAGTCCAGAAAGCCGCCTTCGCCACTGGTGTTCTTCCATATATCTACGCATTTCACCGCTACACATGGAGTTCCACTTTCCTCTACTGCACTCAAGTCATCCAGTTTCCAAAGCAATTCCTCAGTTGAGCTGAGGGCTTTCACTTCAGACTTAAATAACCGTCTGCGCTCGCTTTACGCCCAATAAATCCG
+
FFFFFFFFFFFFFFFFFFFFFFFFFFFFFFFFFFFFFFFFFFFFFFFFFF:FFFFFFFFFFFFFFFFFFFFFFFFFFFFFFFF:FFFFFFFFFFFFFFFFFFFFFFFFFFF:FFFFFFFFFFFFFFFFFFFFFFFFFFFFFFFFFFFFFFFFFFFFFFFF:FFFFFF,FFFFFFF,FFF::F:FFFFFF:F:FFFF:F,FFFFFFFFFF:F,FFFFF:FF,,::::FF:FF,:FFFFF:FF,F,F:FFF,F
@A00769:42:HV3CFDRXX:1:2102:7808:8782 2:N:0:AACCGAGTTC+TCCAGAGATC
GGACTACTGGGGTTTCTAATCCTGTTCGCTCCCCACGCTTTCGAGCCTCAGCGTCAGTTACAGACCAGAGAGCCGCCTTCGCCACTGGTGTTCCTCCATATATCTACGCATTTCACCGCTACACATGGAATTCCACTCTCCTCTTCTGCACTCAAGTCTCCCAGTTTCCAATGACCCTCCCCGGTTGAGCCGGGGGCTTTCACATCAGACTTAAGAAACCGCCTGCGCTCGCTTTACGCCCAATAAATCCG
+
FFFFFFFFFFFFFFFF:FFFFF::FFFFFFFFF:FFFFFFFFFFFFFFF:FFF::FFF:FFFFFFFFFFFFFFF:FFFFFFFFFFFF:FFF,FF:FFFFFFFFF,FFF:FFFFFFFF,FFFFFFFFFFFFFFF:,:FF:FF:F::FFFFFFFFFFFF:FFFFFFFFFFFFF,::F:FFFFFF:F:FFF:FFFFFFFFFF:FFFFFFF,F:FF:F:FFFFF:FFFF,FFFFF:FFFFFFFFFFF:FFFFFFF
@A00769:42:HV3CFDRXX:1:2102:28411:8829 2:N:0:AACCGAGTTC+TCCAGAGATC
GGACTACCCGGGTTTCTAATCCTGTTTGCTACCCACACTTTCGAGCCTCAACGTCAGTTACAGTCCAGAAAGCCGCCTTCGCCACTGGTGTTCTTCCATATATCTACGCATTTCACCGCTACACATGGAGTTCCACTTTCCTCTACTGCACTCAAGTCATCCAGTTTCCAAAGCAATTCCTCAGTTGAGCTGAGGGCTTTCACTTCAGACTTAAATAACCGACTGCGCTCGCTTTACGCCCAATAAATCCG
+
FFFF:FFFFFFFFFFFFFFFFFFFFFF:FFFFFFFFFFFFFFFFFFFFFFFFFFFFFFFFFFFFFFFFFFFFFFFFFFFFFFFFFFFFFFFFFFFFFFFFFFFFFFFFFFFFFFFFFFFFFFFFFFFFF,FFFFFF,FFFFFFFFFFFFFFFFFFFFFFFFFF,FFFFFFFFFFFFFFFFFFFFFFFFFFFFFFFFFFFFFFFFFFF:FFFFFFFFFFFF:,FFFFFF,FFFFFFFFFFFFFF:FFFFFF:
@A00769:42:HV3CFDRXX:1:2102:19768:8860 2:N:0:AACCGAGTTC+TCCAGAGATC
GGACTACTGGGGTTTCTAATCCTGTTCGCTCCCCACGCTTTCGAGCCTCAGCGTCAGTTACAGACCAGAGAGCCGCCTTCGCCACTGGTGTTCCTCCATATATCTACGCATTTCACCGCTACACATGGAATTCCACTCTCCTCTTCTGCACTCAAGTCTCCCAGTTTCCAATGACCCTCCCCGGTTGAGCCGGGGGCTTTCACATCAGACTTAAGAAACCGCCTGCGCTCGCTTTACGCCCAATAAATCCG
+
FFFFFFFFFFFFFFFFFFFFFFFFFFFFFFFFFFFFFFFFFFFFFFFFFFFFFFFFFFFFFFFFFFFFFFFFFFFFFFFFFFFFFFFFFFFFFFFFFFFFFFFFFFFFFFFFFFFFFFFFFFFFFFFFF:FFFFFFFFFFFFFFFFFFFFFFFFFFFFFFFFFFFFFFFFFFFFFFFFFFFFFFFFFFFFFFFFFFFFFFFFFFFFFFFFFFFFFFF:FF:FFF:FFFFF:FFFFFF:FFFFF,FFFFFF:
@A00769:42:HV3CFDRXX:1:2102:23999:8891 2:N:0:AACCGAGTTC+TCCAGAGATC
GGACTACCAGGGGTTTCTAATCCTGTTTGCTACCCACACTTGCGAGCCTCAACGTCAGTTACAGTCCAGAAAGCCGCCTTCGCCACTGGTGTTCTTCCATATATCTACGCATTTCACCGCTACACATGGAGTTCCACTTTCCTCTACTGCACTCAAGTCATCCAGTTTCCAAAGCAATTCCTCAGTTGAGCTGAGGGCTTTCACTACAGACTTAAATAACCGTCTGCGCTCGCTTTACGCCCAATAAATC
+
FFFFFFFFFFFF,FFF:FF:,FFFFFFFF:,:FF,FF:FFF,FFFFF,FFFFFF,FFFFFFFFFFF:,,FFFFFF,FFF:F:FF:,FFFFFF,FF,FFF:FFFF:FFF:FFFFFFFFFFFFFFFFFF:FF:F,FFF::::F,,FFFFFF::,,FFF:,FFFFFFFFFFF:FFF::FFF,FFFFFFFF:F,F,:FFFF,:F,FFFF:FFFFFFFFFFFFFFF,,FF,FFF:FFFFF:F,:FFFFF,FF::F
@A00769:42:HV3CFDRXX:1:2102:5168:8907 2:N:0:AACCGAGTTC+TCCAGAGATC
GGACTACAGGGGTTTCTAATCCTGTTTGCTACCCACACTTTCGAGCCTCAACGTCAGTTACAGTCCAGAAAGCCGCCTTCGCCACTGGTGTTCTTCCATATATCTACGCATTTCACCGCTACACATGGAGTTCCACGTTCCTCTACTGCACTCAAGTCAGCCAGTTTCAAAAGCAATTCCTCAGTTGAGCTTAGGGCTTTCACTTCAGACTTAAATAACCGTCTGCGCTCGCTTTACGCCCAATAAATCCG
+
,FFFFFFF,:FFFFFFF:F:FFFF:FFF,F::F:F,:FF,FFFFF::FFFF:F:,,F,:FFF::,FF:FFFFFFFFF:FF,,FFFFF,F,FFF:FFFFFFFF,FFFFFFFFFFFF:FFFFFF:FFFFFF:F:,FF:,FFFFFFFF,FFFFFFFFFFFF,,FFFF,FF:,FFFFFF:,,F,F,FF,FFF,FF,FF,FFFFFFFFFFFFFFFF,FFFFFFFFFFFFFFFFF,FFFFFFFFFFFFFFFF,FFF,
@A00769:42:HV3CFDRXX:1:2102:24668:8954 2:N:0:AACCGAGTTC+TCCAGAGATC
GGACTACACGGGTTTCTAATCCTGTTTGCTACCCACACTTTCGAGCCTCAACGTCAGTTACAGTCCAGAAAGCCGCCTTCGCCACTGGTGTTCTTCCATATCTCTACGCATTTCACCGCTACACATGGAATTCCACTCTCCTCTTCTGCACTCAAGTCTCCCAGTTTCCAATGACCCTCCCCGGTTGAGCCGGGGGCTTTCACATCAGACTTAAGAAACCGCCTGCGCTCGCTTTACGCCCAATAAATCCG
+
FFFFFFFF:FFFFFFFFFFFFFFFFFFFFFFFFFFFFFFFFF:FFFFFFFFFFFFFFFFFFFFFFFFFFFFFF:FFFF::FF:FFFFFFFFFFFFFFFFFF,FF,FFFFFFFFFFFFFFF,FFFFFFFFF:FFF:FFFFFFFFF,FFFF:FFFF:FFFFFFFFFFFFF,FFFFFFFFFFFFFFF,FFFFFFFFFFFFFF,FF:F::::F,,FFFFFFF,FFFFF,F,FFFF:,F,:F,FFFFFFFFF:FF,
@A00769:42:HV3CFDRXX:1:2102:19045:8985 2:N:0:AACCGAGTTC+TCCAGAGATC
GGACTACTGGGGTTTCTAATCCTGTTCGCTCCCCACGCTTTCGAGCCTCAGCGTCAGTTACAGACCAGAGAGCCGCCTTCGCCACTGGTGTTCCTCCATATATCTACGCATTTCACCGCTACACATGGAATTCCACTCTCCTCTTCTGCACTCAAGTCTCCCAGTTTCCAAAGACACTCCCCGGTTGAGCCGGGGGCTTTCACAACAGACTTAAGAAACCGCCTGCGCTCGCTATACGCCCAATAAATCCG
+
,:FFFFFF:FFFFFFFFFFFFF:FF:FFFFFFFFFF:FFFFFFF,:F:FFFFF,,FFFFFFFFFFFFFF:FFFFFFF,FF::FFFF:FFFFFFF,:FFFFFFFFFFFFFFFFFFF:FFFFFFFFFFFFFFFFFFFFFFFF:FFFFFFFFFFFFFFFFFFFFFFFFFFFFFF,F,F,F:FF:F:,FF:FF,,F:,,,FF,FFFFF,:FFFFFFFF:FFF,F:FFFF:FF:F:FF,FFFFFF:FFFFFF:FF:
@A00769:42:HV3CFDRXX:1:2102:3504:9032 2:N:0:AACCGAGTTC+TCCAGAGATC
GGACTACCGGGGTTTCTAATCCTGTTCGCTCCCCACGCTTTCGAGCCTCAGCGTCAGTTACAGACCAGAGAGCCGCCTTCGCCACTGGTGTTCCTCCATATATCTACGCATTTCACCGCTACACATGGAATTCCACTCACCTCTTCTGCACTCAAGTCTCCCAGTTTCCAATGACCCTCCCCGGTTGAGCCGCGGGCTTTCACATCAGACTTAAGAAACCGCCTGCGCTCGCTTTACGCCCAATAAATCCG
+
FFF:FFFF:FFFFFFFFFF:FFFFFF:FFFFFFFFFFFFFFFFF,FFFFFFFF,FF:,FFFF:FFFFFFFFFFFFFFF:FFFFFFFFFFF:FFF:F:F,FFFFFFFFFFFFFFFFFF,FFFFFFF::FFFFFFFF:FF,FF,FF:FFFFFFFFFFF:FFF:F:FFFF:FFFFFFFFFFFF:FFFFFF:FFF:,FF:FFFFFFF,,F::FFFF,,::F,FFFFFF,FFFFFFFFF:FFFFFFFFF,FFFF,:
@A00769:42:HV3CFDRXX:1:2102:14995:9111 2:N:0:AACCGAGTTC+TCCAGAGATC
GGACTACACGGGTTTCTAATCCTGTTTGCTACCCACACTTTCGAGCCTCAACGTCAGTTACAGTCCAGAAAGCCGCCTTCGCCACTGGTGTTCTTCCATATATCTACGCATTTCACCGCTACACATGGAGTTCCACTTTCATCTACTGCACTCAAGTCATCCAGTTTCCAAAGCAATTCCTCAGTTGAGCTGAGGGCTTTCACTTCAGACTTAAATAACCGTCTGCGCTCGCTGTACGCCCAAGAAATCCG
+
FFFFF,,FF:F:,FFFFFF:,FFF:,,FFFFFF:FFF,:FFF:F:,FF,FFFF:FF,FFFFF,FF:,:FFF,,,FFFFFF,FFFF,,F::,,FFFFFF:FFFF,:FF,FFFF,,FF:,FFFFFFFF:FFF,FF:FFFFFF,F::FFFFFF:FFFF:,FFFFFF:::FF,FF:,FFFFFFFF:FF:F,F,FFFFF,FFFFFFFFFFFFFF:F,FFF,F:FFFFFF,:FFFFFFF,FFF:FFFFF,FFF,,F,
@A00769:42:HV3CFDRXX:1:2102:25446:9173 2:N:0:AACCGAGTTC+TCCAGAGATC
GGACTACCAGGGTTTCTAATCCTGTTTGCTACCCACACTTTCGAGCCTCAACGTCAGTTACAGTCCAGAAAGCCGCCTTCGCCACTGGTGTTCTTCCATATATCTACGCATTTCACCGCTACACATGGAGTTCCACTTTCCTCTACTGCACTCAAGTCATCCAGTTTCCAAAGCAATTCCTCAGTTGAGCTGAGGGATTTCACTTCAGACTTAAATAACCGTCTGCGCTCGCTTTACGCCCAATAAATCCG
+
FFFFFFFF:FFFFFFFFFFFFFFFFFFFFFFFFFFFFFFFFFFFFFFFFFFFFFFF:FFFF:FFFFFFF,FFFFFFFFFFFFF:F:FF,FFFFFFFFFFFFFFFFFFFFFFFFFFFFFFFFFFFFFFF::FFFF,F,FFFFFFFFF,FFFFFFFFF,FF:FF:FFFFFFFFFFFF:,FFFFFF,:F:F:FF,FFF:,FFFFFFF,FF,FFFFFFFFFFFF:,FF,FFFFF,FFF:FF,F:FF:FFFFFFF,
@A00769:42:HV3CFDRXX:1:2102:28447:9173 2:N:0:AACCGAGTTC+TCCAGAGATC
GGACTACTGGGGTTTCTAATCCTGTTCGCTCCCCACGCTTTCGAGCCTCAGCGTCAGTTACAGACCAGAGAGCCGCCTTCGCCACTGGTGTTCCTCCATATATCTACGCATTTCACCGCTACACATGGAATTCCACTCTCCTCTTCTGCACTCAAGTCTCCCAGTTTCCAATGACCCTCCCCGGTTGAGCCGGGGGCTTTCACATCAGACTTAAGAAACCGCCTGCGCTCGCTTTACGCCCAATAAATCCG
+
FFFFFFFFFFFFFFFFFFFFFFFFFFFFFFFFFFFFFFF:FFFFFFFFFFFFFFFFFFFFFFFFFFFFFFFFFFFFFFFFFFFFFFF:FFFFFFFFFFFFFFFFFFFFFFFFFFFFFFFFFFFFFFFFFFFFFFFFFFFFFFFFFFFFFFFFFFFFFFFFFFFFFFFFFFFFF:FFFFFFFFFFFFFFFFFFFFFFFFFFFFFFFFFFFFFFFFFFFF,F,FFFF,FFFF,F::FFF,FFFFFFFFFFFF,
@A00769:42:HV3CFDRXX:1:2102:15383:9220 2:N:0:AACCGAGTTC+TCCAGAGATC
GGACTACAAGGGTTTCTAATCCTGTTCGCTACCCACACTTTCGAGCCTCAACGTCAGTTACAGTCCAGAAAGCCGCCTTCGCCACTGGTGTTCTTCCATATATCTACGCATTTCACCGCTACACATGGAGTTCCACTTTCCTCTACTGCACTCAAGTCATCCAGTTTCCAAAGCAATTCCTCAGTTGAGCTGAGGGCTTTCACTTCAGACTTAAATAACCGTCTGCGCTCGCTTTACGCCCAAGAAATCCG
+
FFFFFFFFFFFFFFFFFFFFFFFFFFFFFFFFFFFFFFFFFFFFFFFFFFFFFFFFFFFFFFFFFFFFFFFFFFFFFFFFFFFFFFFFFFFFFFFFFFFFFFFFFFFFFFFFFFFFF:FFFFFFFFFFFFF:FFFFF:::FFFFFFFFFFFFFFFFFFFFFFFFFFFFFFFFFFFFFFFF,FFFFFFFFFFFFFFFF,FFFFFFFFFFFFFFFFFFFF,F:FFF,FFFFFFFF::FFFFFF:FFF:FFFFF
@A00769:42:HV3CFDRXX:1:2102:2193:9330 2:N:0:AACCGAGTTC+TCCAGAGATC
GGACTACTCGGGTTTCTAATCCTGTTCGCTCCCCACGCTTTCGAGCCTCAGCGTCAGTTACAGACCAGAGAGCCGCCTTCGCCACTGGTGTTCCTCCATATATCTACGCATTTCACCGCTACACATGGAATTCCACTCTCCTCTTCTGCACTCAAGTCTCCCAGTTTCCAATGACCCTCCCCGGTTGAGCCGGGGGCTTTCACATCAGACTTAAGAAACCGCCTGCGCTCGCTTTACGCCCAATAAATCCG
+
FFFFFFFFFFFFFFFFFFFFFFFFFFFFFFFFFFFFFFFFFFFFFFFFFFFFFFFFFFFFFFFFFFFFFFFFFFFFFFFFFFFFFFFFFFFFFFFFFFFFFFFFFFFFFFFFFFFFFFFF:FFFFFFFFFFFFFFFFFFFFFFFFFFFFFFFFFFFFFFFFFFFFFFFFFFFFFFFFFFFFFFFFFFFFFFFFFFFFF:FFFF:FF:FFFFFF:::FFFFFFFFFFFFFFFFFFFFF:FFFFFFFF,FFFF
@A00769:42:HV3CFDRXX:1:2102:4372:9345 2:N:0:AACCGAGTTC+TCCAGAGATC
GGACTACTCGGGTTTCTAATCCTGTTTGCTACCCACACTTTCGAGCCTCAACGTCAGTTACAGTCCAGAAAGCCGCCTTCGCCACTGGTGTTCTTCCATATATCTACGCATTTCACCGCTACACATGGAGTTCCACTTTCCTCTACTGCACTCAAGTCATCCAGTTTCCAAAGCAATTCCTCAGTTGAGCTGGGGGCTTTCACTTCAGACTTAAATAACCGTCTGCGCTCGCTTTACGCCCAATAAATCCG
+
FFFFFFFFFFFFFFFFFFFFFFFFFFFFFFFFFFF:FFFFFFFFFFFFFFFFFFFFFFFFFFFFFFFFFFFFFFFFFFFFFFFF,FFFFFFFFFFFF,FFFFFFFFFFFFFFFFFFFFFFFFFFF:F:FFFFFFFFF:FFFFFFFF,FFFFFFFFFFFFFF:F:FFF,FFFFFFFFFFFFFFFFFFFF,FFFFFFFFFFFFFFFF:FFFF,FFF:F:FFFF:F:FF,:FF:FFFFFFFFFF,FFFFFF,FF
@A00769:42:HV3CFDRXX:1:2102:9796:9345 2:N:0:AACCGAGTTC+TCCAGAGATC
GGACTACGAGGGTTTCTAATCCTGTTCGCTCCCCACGCTTTCGAGCCTCAGCGTCAGTTACAGACCAGAGAGCCGCCTTCGCCACTGGTGTTCCTCCATATATCTACGCATTTAACCGCTACACATGGAATTCCACTCTCCTCTTCTGCACTCAAGTCTCCCAGTTTCCAAAGACCCTCCCCGGATGAGCCGGGGGCTTGCACATCAGACTTAAGAAACCGCCTGCGCTCGCTTTACGCCCAATAAATCCG
+
FF:FF,,,FFFFFFFFFFF,F,,F,,F::F:FFFFFF,FFFFFF,:FFFF,F,,FF,FFFFF,FFFF:FFFFFFF,F:,,F:F,FF,FF::,::,FFFFFFF,FFFF,FFF,F,FFF,F:FF,FF,,:FFFF,FFFFF,:FFFFFFF:F:FF:F,FFF:,FFF,,FF:FFF,FF:FFF:FFF:FF,F:,,FF,F,FF,:,,:FFFFFF:F,FF::FFFFFFFFF:FFFFFFFFFFFFF:F,,FFF,FFF:,
@A00769:42:HV3CFDRXX:1:2102:2718:9392 2:N:0:AACCGAGTTC+TCCAGAGATC
GGACTACACGGGTTTCTAATCCTGTTTGCTCCCCACACTTTCGAGCCTCAACGTCAGTTACAGTCCAGAAAGCCGCCTTCGCCACTGGTGTTCTTCCATATATCTACGCATTTCACCGCTACACATGGAGTTCCACTTTCCTCTACTGCACTCAAGTCATCCAGTTTCCAAAGCAATTCCTCAGTTGAGCTGAGGGCTTTCACTTCAGACTTAAATAACCGTCTGCGCTCGCTTTACGCCCAATAAATCCG
+
:FFFFFFFFFFFF,FFFFFFFFFFFFFFFF,:FFFFFFFFFFFFFFFFFFF:FFFFFFFFFFFFFFFFFFF:FFFFF:FFFFFFFFFF,FF:FF,FFFFFFFFFFFFFFFFF::FF:FFFFFFFF:FF,FFFFFFFFFFFFFFFFFFFFFFFFFFFFFFFFFFFFFFFFFFF,FFFFFFFFFFFFFFFFFFFFF,FFFFFFFFFFFFFFF:FFFFFF,FFFFFFFFFFFFFFF,FFFFFFFFFFFFF:FF:
@A00769:42:HV3CFDRXX:1:2102:10429:9408 2:N:0:AACCGAGTTC+TCCAGAGATC
GGACTACTGGGGTATCTAATCCTGTTTGCTACCCACACTTTCGAGCCTCAACGTCAGTTACAGTCCAGAAAGCCGCCTTCGCCACTGGTGTTCTTCCATATATCTACGCATTTCACCGCTACACATGGAGTTCCACTTTCCTCTACTGCACTCAAGTCATCCAGTTTCCAAAGCAATTCCTCAGTTGAGCTGAGGGCTTTAACTTCAGACTTAAATAACCGTCTGCGCTCGCTTTACTCCCAATAACTCCG
+
,FF,FFFF:FFFFFFFFFFF:FFFFFF:FFFF,FF:F:FFFF:FFFFFFFFFFF,:::FF,FF:FFF:FFFFFFFF,:F:F:FFFFFFFF:FFFFFFFFFF:FFFF,FFF,FFFFF,FFF,,FFFF,:FF,F::FFF::FFF:F:FFFFFFFFFF:FF:FFFFFFFFF:FFF:FFFF,F:,,FFFFFF:FF,F:FFFF:F,:FF:FF:FF:FFFFF:FFFF,FFF,FFFFFF,FF:F,F,FFFFF:,FF::
@A00769:42:HV3CFDRXX:1:2102:16947:9424 2:N:0:AACCGAGTTC+TCCAGAGATC
GGACTACCAGGGTTTCTAATCCTGTTTGCTACCCACACTTTCGAGCCTCAACGTCAGTTACAGTCCAGAAAGCCGCCTTCGCCACTGGTGTTCTTCCATATATCTACGCATTTCACCGCTACACATGGAGTTCCACTTTCCTCTACTGCACTCAAGTCATCCAGTTTCCAAAGCAATTCCTCAGTTGAGCTGAGGGCTTTCACTTCAGACTTAAATAACCGTCTGCGCTCGCTTTACGCCCAATAAATCCG
+
FFFFFFFFFFFFFFFFFFFFFFFFFFFFFFFFFFFFFFFFFFFFFFFFFFFFFFFFFFFFFFFFFFFFFFFFFFFFFFFFFFFFFFFFFFFFFFFFFFFFFFFFFFFFFFFFFFFFFFFFFFFFFFF:FFFFFFFFFFFFFFFFFFFFFFFFFFFFFF:FFFFFFFFFFFFFFFFFFFFFFFFFFFFFFFFFFFFFFFFFFFFFFFFFFFFFFFFFFFFFFFFFFFFF:FFFFFFFFFFFFFFFFFFFFFF
@A00769:42:HV3CFDRXX:1:2102:4517:9565 2:N:0:AACCGAGTTC+TCCAGAGATC
GGACTACCAGGGTATCTAATCCTGTTTGCTACCCACACTTTCGAGCCTCAACGTCAGTTACAGTCCAGAAAGCCGCCTTCGCCACTGGTGTTCTTCCATATATCTACGCATTTCACCGCTACACATGGAGTTCCACTTTCCTCTACTGCACTCAAGTCATCCAGTTTCCAAAGCACTTCCTCAGTTGAGCTGAGGGCTTTCACTTCAGACTTAAATAACCGTCTGCGCTCGCTGTACGCCCAATAAATCCG
+
FFFFFFFFFFFFFFFFFFFFFFF:FFFFFFFFFFFFFFFFFFFFFFFFFFFFFFFFFF:FFFFFFFFFF:FFFFFFFFFFFFFFFFFFFFFFFFFFFFFFFFFFFFFFFFFF:FFFFFFFFFFFFFFFFFFFFFFFFFFFFFF,FFFFFFFFFFFFFFFFFFFFF:FFFFFFFFF:FFFFF:FFFFFFFFFFF,,FFFFFFFF:FFFFFFF,FFFFFFFF:FFFFFFFFF:FF,FF:FFFF:F:FFFFFFF
@A00769:42:HV3CFDRXX:1:2102:6063:9580 2:N:0:AACCGAGTTC+TCCAGAGATC
GGACTACGGGGGTTTCTAATCCTGTTTGCTACCCACACTTTCGAGCCTCAACGTCAGTTACAGTCCAGAAAGCCGCCTTCGCCACTGGTGTTCTTCCATATATCTACGCATTTCACCGCTACACATGAAGTTCCACTTTCCTCTACTGCACTCAAGTCATCCAGTTTCCAAAGCAATTCCTCAGTTGAGCTGAGGGCTTTCACTTCAGACTTAAATAACCGTCTGCGCTCGCTTTACGCCCAATAAATCCG
+
FFFFFFFFFFFFFFFFFFFFFFFFFFFFFFFFFFFFFFFFFFFFFFFFFFFFFFFFFFFFFFFFFFFFFFFFFFFFFFFFFFFFFFFFFFFFFFFFFFFFFFFFFFFFFFFFFFFFFFFFFFFFFFFFFFFFFFFFFFFFFFFFFFFFFFFFFFFFFFFFFFFFFFFFFFFFFFFFFFFFFFFFFFFFFFFFFFFFFFFFFFFFFFFFFFFFFFFFFFFFFFFFF:FFFFFFFFFFFFFFFFFFFFFFFFF
@A00769:42:HV3CFDRXX:1:2102:3757:9627 2:N:0:AACCGAGTTC+TCCAGAGATC
GGACTACCGGGGTATCTAATCCTGTTTGCTACCCACACTTTCGAGCCTCAACGTCAGTTACAGTCCAGAAAGCCGCCTTCGCCACTGGTGTTCTTCCATATATCTACGCATTTCACCGCTACACATGGAGTTCCACTTTCCTCTACTGCACTCAAGTCATCCAGTTTCCAAGGCAATTCCTCAGTTGAGCTGAGGGCTTTCACTTCAGACTTAAATAACCGTCTGCGCTCGCTTTACGCCCAATAAATCCG
+
FFFFFFFFFFFFFFFFFFFFFFFFFFFFFFFFFFFFFFFFFFFFFFFFFFFFFFFFFFFFFF:FFFFFFFFFFFFFFFFFFFFFFFFFFFFFFFFFFFFFFFFFFFFFFFFFFFFFF:FFFFFFFFFFFFFFFFFFF,:FFFFFFFFF,FFFFFFF:FFFFFFFFFFFFFFFFFFFFFFFFFFFFFFFFF:,FFFFFFFFFFFF:FFFFFF,F::FFFFFF,FF,FFFFFFFFFFFFF:FFFFFFFFFFFF
@A00769:42:HV3CFDRXX:1:2102:29984:9768 2:N:0:AACCGAGTTC+TCCAGAGATC
GGACTACGGGGGTATCTAATCCTGTTCGCTCCCCACGCTTTCGAGCCTCAGCGTCAGTTACAGACCAGAGAGCCGCCTTCGCCACTGGTGTTCCTCCATATATCTACGCATTTCACCGCTACACATGGAATTCCACTCTCCTCTTCTGCACTCAAGTCTCCCAGTTTCCAATGACCCTCCCCGGTTGAGCCGGGGGCTTTCACATCAGACTTAAGAAACCGCCTGCGCTCGCTTTACGCCCAATAAATCCG
+
FF:FFFFFFFFFFFFFFFFFFFFFFFFFFFFFFFFFFF:FFFFFFFFFFFFFFFFFFFFFFFFFFFFFFFFFFFFFFFFFFFFFFFFFFFFFFFFFFFFFFFFFFFFFFFFFFFFFFFFF,FFF,FFFFFFFFFFFFFFFFFF:FFFFFFFFFFFFFFFFFFFFFFFFF:FFFFFFFFFFFFFFFFFFFFFFFFFFFFFFFFFFFFFFFFFFF:::FFFFFFFFFFFFFFFFFFFFFFF:FFF:FF,FFFF
@A00769:42:HV3CFDRXX:1:2102:3188:10019 2:N:0:AACCGAGTTC+TCCAGAGATC
GGACTACTAGGGTTTCTAATCCTGTTCGCTCCCCACGCTTTCGAGCCTCAGCGTCAGTTACAGACCAGAGAGCCGCCTTCGCCACTGGTGTTCCTCCATATATCTACGCATTTCACCGCTACACATGGAATTCCACTCTCCTCTTCTGCACTCAAGTCTCCCAGTTTCCAATGACCCTCCCCGGTTGAGCCGGGGGCTTTCACATCAGACTTAAGAAACCGCCTGCGCTCGCTTTACGCCCAATAAATCCG
+
FFFFFFFFFFFFFFFFFFFFFFFFFFFFFFFFFFFFFFFFFFFFFFFFFFFFFFFFFFFFFFFFFFFFFFFFFFFFFFFFFFFFFFFFFFFFFFFFFFFFFFFFFFFFFFFFFFFFFFFFFFFF:FFFF,FFFFFFFFFFFFFFFFFFFFFFFFFFFFFFFFFFFFFFFFFFFFFFFFFFFFFFFFFFFFFFFFFFFFFFFFFFFFFFFFFFFFFF,FFFFFFFFFFFFF:F:,FFFFFFFFF:FFFFFFF
@A00769:42:HV3CFDRXX:1:2102:6343:10034 2:N:0:AACCGAGTTC+TCCAGAGATC
GGACTACAAGGGTATCTAATCCTGTTCGCTCCCCACGCTTTCGAGCCTCAGCGTCAGTTACAGACCAGAGAGCCGCCTTCGCCACTGGTGTTCCTCCATATATCTACGCATTTCACCGCTACACATGGAATTCCACTCTCCTCTTCTGCACTCAAGTCTCCCAGTTTCCAATGACCCTCCCCGGTTGAGCCGGGGGCTTTCACATCAGACTTAAGAAACCGCCTGCGCTCGCTTTACGCCCAATAAATCCG
+
FFFFFFFFFFFFFFFFFFFFFFF:FFFFFFFFFFFFFFFFFFFFFFFFF,FFFFFFFFFFFFFFFFFFFFFFFFFFF:FFFFFFFFFFFFFFFFFFFFF:FFFFFFFFFFFFFFFFFFFFFFFF:FFFFFFFFFFFFFFFFFFFFFFFFFFFFFFFFFFFFFFFFFFFFFFFF:FFFFFFFFFFFFFFFFFFFFFFFFFFFFFFFFFFFFFF:FFFFFFFFFFFFFFFFFFFF,FFFFFFFFF,FFFFFFF
@A00769:42:HV3CFDRXX:1:2102:18340:10332 2:N:0:AACCGAGTTC+TCCAGAGATC
GGACTACAAGGGTATCTAATCCTGTTCGCTCCCCACGCTTTCGAGCCTCAGCGTCAGTTACAGACCAGAGAGCCGCCTTCGCCACTGGTGTTCCTCCATATATCTACGCATTTCACCGCTACACATGGAGTTCCACTTTCCTCTTCTGCACTCAAGTCTCCCAGTTTCCAATGACCCTCCCCGGTTGAGCCGGGGGCTTTCACATCAGACTCAAGAAACCGCCTGCGCTCGCTTTACGCCCAATAAATCCG
+
FFFFFFFFFFFFFFFFFFFFFFFFFFFFFFFFFFFFFF:FFFFFFFFFFFFFFFFFFFFFFFFFFFFFFFFFFFFFFFFFFFFFFFFFFFFFFFFFFFFFFFFFFFFFFFFFFFFFFFFFFFFFFFFFFFFFFFFFFFFFFFF:FFFFFFFFFFFFFFFFFFFFFFFFFFFFFFFFFFFFFFFFF,FFFFFFFFFFFFFFFFFFFFFFFFFFFF:,F:FFFFFFFFFFFFFFF,FFFFFFFFFFFF:FFFF
@A00769:42:HV3CFDRXX:1:2102:32515:10332 2:N:0:AACCGAGTTC+TCCAGAGATC
GGACTACAGGGGTTTCTAATGCGCCATGGGGTTACCGCGGCGGCTGGCAC
+
,F:FFFFFFFFFF::F:FFF:FFFFF,FF:F::FFFFFF:F:FFFFFFFF
@A00769:42:HV3CFDRXX:1:2102:6460:10739 2:N:0:AACCGAGTTC+TCCAGAGATC
GGACTACGGGGGTTTCTAATCCTGTTTGCTACCCACACTTTCGAGCCTCAACGTCAGTTACAGTCCAGAAAGCCGCCTTCGCCACTGGTGTTCCTCCATATATCTACGCATTTCACCGCTACACCTGGAATTCCACTCTCCTCTTCTGCACTCAAGTCTCCCAGTTTCCAATGACCCTCCCCGGTTGAGCCGGGGGCTTTCACATCAGACTTAAGAAACCGCCTGCGCTCGCTTTACGCCCAATAAATCCG
+
FFFFFFFFFFFFFFFFFFFFFFFFFFFFFFFFFFFFFFFFFFFFFFFFFFFFFFFFFFFFFFFFFFFFFF,FFFFFF,FFFFFFFFFFFFFFFFFFFFFFFFFFFFFFFF,FFFFFFFFFFFFF,FFFFFFFFFFFFFFFFFFFFFFFFFFFFFFF,FFFFFFFFFFFFFFFFFFFFFFFFFFFF:FFFFFFFFFFFFFFFFFFFFFFFFF:,:FF:FFFFFFFFFFFFFFFFFFFFFFFFFF,:FFFFFF
@A00769:42:HV3CFDRXX:1:2102:7274:10864 2:N:0:AACCGAGTTC+TCCAGAGATC
GGACTACAGGGGTTTCTAATCCTGTTCGCTCCCCACGCTTTCGAGCCTCAGCGTCAGTTACAGACCAGAGAGCCGCCTTCGCCACTGGTGTTCCTCCATATATCTACGCATTTCACCGCTACACATGGAATTCCACTCTCCTCTTCTGCACTCAAGTCTCCCAGTTTCCAATGACCCTCCCCGGTTGAGCCGGGGGCTTTCACATCAGACTTAAGAAACCGCCTGCGCTCGCTTTACGCCCAATAAATCCG
+
FFFFFFFFFFFFFFFFFFFFFFFFFFFFFFFFFFFF:FFFF:FFFFFFFFFF:FFFFFFFFFFFF,FFFFFFFFFFFFFFFFFFFFFFFFFF:FFFFFFFFFFFFFFFFFFFFFFFFFFF,FFFFFFF:FFFF:FFFFFFFFFFFFFFFFFFFFF:FFFFFFFFFFFFFFFFFFFFFFFFFFFFFFFFFFF,FFFFFFFFFFFFFFFFFFFFFFFFFFFFFFFFFFFFFF:FFFFFFFFFFFFFFFFFF:F
@A00769:42:HV3CFDRXX:1:2102:24641:10911 2:N:0:AACCGAGTTC+TCCAGAGATC
GGACTACACGGGTTTCTAATCCTGTTCGCTCCCCACGCTTTCGAGCCTCAGCGTCAGTTACAGACCAGAGAGCCGCCTTCGCCACTGGTGTTCCTCCATATATCTACGCATTTCACCGCTACACATGGAATTCCACTCTCCTCTTCTGCACTCAAGTCTCCCAGTTTCCAATGACCCTCCCCGGTTGAGCCGGGGGCTTTCACATCAGACTTAAGAAACCGCCTGCGCTCGCTTTACGCCCAATAAATCCG
+
FFFFFFFFFFFFFFFFFFF:FFFF:FFFFFFFFFFFFFFF:FFFFFF,FFFFF:FFF:FFFFFF:FF:F:FFFFFFFFF:FFFFFFFFF,:FFFFFFFFFFFF:FFF,FFFFFFFFFFFFF:FF:FF:FFFFF:FFF:FF,FFFFFFFFFF:FFFFFFFFFFFFFFFFFF:,,FF:F,FFFFFF:F:FFFFFFFF:FF:FFFFFFFF:FF:,,:FF:FFFFFFFF,FFFF::,FFF,:FFFF:,FF:FFFF
@A00769:42:HV3CFDRXX:1:2102:5611:10958 2:N:0:AACCGAGTTC+TCCAGAGATC
GGACTACGGGGGTTTCTAATCCTGTTTGCTACCCACACTTTCGAGCCTCAACGTCAGTTACAGTCCAGAAAGCCGCCTTCGCCACTGGTGTTCTTCCATATATCTACGCATTTCACCGCTACACATGGAATTCCACTCTCCTCTTCTGCACTCAAGTCTCCCAGTTTCCAATGACCCTCCCCGGTTGAGCCGGGGGCTTTCACATCAGGCTTAAGAAACCGCCTGCGCTCGCTTTACGCCCAATAAATCCG
+
:FFFFFF:FFFFFFFFF:FFFF:FFF:FFFF:FFFFFFFFFFFFFFFFFFF:FFFFFFFFFFFFFF::FFFFFF:FFFFFFFFFFFFFFFFFFFFFFFFFFFFFFFFF:FFFFFFFFFFFFFFFFFFFFFFFFF,FFFFF,FFFFFFFFFFFFFF:,FFFFFFFFF:FFFFFF:FFFFF:FFFFFFFFFFFF,FFFFF:FFFFFFFFFFF:FFFF:FFFFFFFFFFFF:FFFF,F:FFFFFFFFFFFFFF:
@A00769:42:HV3CFDRXX:1:2102:19578:10974 2:N:0:AACCGAGTTC+TCCAGAGATC
GGACTACGGGGGTATCTAATCCTGTTAGATCCCCACGCTTTCGCGCCTCAGCGACAGTTACAGACCAGAGAGTCGCCTTCGCCACTGGTGTTCCTCCATATATCTGCGCATTTCACCGCTACACATGGAATTCCACTCTCCTCTTCTGCACTCAAGTATACCAGTTTCCAATGACCCTCCCCGGTTGAGCCGGGGGCTTTCACATCAGACTTAAGAAACCGCCTGCGCTCGCTTTACGCCCAATAAATCCG
+
FFFFFFF,,FFFFFFFFFFFFFFFFFFF,FFFFFFFFFFFFFF,,F:FFFFFF,FFFF:FFFFFFFFFF,FFFFFFFFFFFFFFFFFFFFFFFFFFFFFFF,FFF,F:FFFFFFFFFFFFFFFFFFFFFFFFFFFFFFFFFFFFFFFFFFFFFFFFF,F,FFFFFFFFFFFFF:FFFFFFFFFFFFFFFFF,,F::FF:FFFFFFF,FFFFFF:,FFFFFFFFF,F:FFFFFFFFFF,FFF:FFFF:FF,:
@A00769:42:HV3CFDRXX:1:2102:24668:10989 2:N:0:AACCGAGTTC+TCCAGAGATC
GGACTACACGGGTTTCTAATCCTGTTCGCTCCCCACGCTTTCGAGCCTCAGCGTCAGTTACAGACCAGAGAGCCGCCTTCGCCACTGGTGTTCCTCCATATATCTACGCATTTCACCGCTACACATGGAATTCCACTCTCCTCTTCTGCACTCAAGTCTCCCAGTTTCCAATGACCCTCCCCGGTTGAGCCGGGGGCTTTCACAGCAGACTTAAGAAACCGCCTGCGCTCGCTTTACGCCCACTAAATCCG
+
FFFFFFFFFFFFFFFFFFFFFFFFFFFFFFFFFFFFFFFFFFFFFFFFFFFFFFFFFFFFFFFFFFFFFFFFFFFFFFFFFFF,FFFFFFFFFFFFFFFFFFFFFFFFFFF,FFFFFFFFFFFFFF:FFFFFFFFF:FFFFFFF:FFFF:FFFFFFFF:F,F:FFFFFFFFFFFFFFFFFFFFF,FFFFFFFFFFFFF,FFFFF,FFFFFFFFFFFFFFFFFFF,FFFFFFF:FFFFFF:F:,FFF:FF,F
@A00769:42:HV3CFDRXX:1:2102:7175:11005 2:N:0:AACCGAGTTC+TCCAGAGATC
GGACTACTCGGGTATCTAATCCTGTTTGCTCCCCACGCTTTCGAGCCTCAGCGTCAGTTACAGACCAGAGAGTCGCCTTCGCCACTGGTGTTCCTCCATATATCTACGCATTTCACCGCTACACATGGAATTCCACTCTCCTCTTCTGCACTCAAGTCTCCCAGTTTCCAATGACCCTCCCCGGTTGAGCCGGGGGCTTTCACATCAGACTTAAGAAACCGCCTGCGCTCGCTTTACGCCCAATAAATCCG
+
FFFFFFFFFFFFFFFFFFFFFFFFFFFFFFFFFFFFFFFFFFFFFFFFFFFFFFFFFFFFFFFFFFFFFFFFFFFFFFFFFFFFFFFFFFFFFFFFFFFFFFFFFFFFFFFFFFFFFFFFFFFFFFFFFFFFFFFFFFFFFFFFFFFFFFFFFFFFFFFFFFFFFFFFFFFFFFFFFFFFFFFFFFFFFFFFFFFFFFFFFFFFFFFFFFFFFFFFFFFFFFFFFFFFFFFFFFFFFFFFFF,FFF,FF,F
@A00769:42:HV3CFDRXX:1:2102:11080:11005 2:N:0:AACCGAGTTC+TCCAGAGATC
GGACTACGAGGGTTTCTAATCCTGTTTGCTCCCCACGCTTTCGAGCCTCAGCGTCAGTTACAGACCAGAGAGTCGCCTTCGCCACTGGTGTTCCTCCATATATCTACGCATTTCACCGCTACACATGGAATTCCACTCTCCTCTTCTGCACTCAAGTCTCCCAGTTTCCAATGACCCTCCCCGGTTGAGCCGGGGGCTTTCACATCAGACTTAAGAAACCGCCTGCGCTCGCTTTACGCCCAATAAATCCG
+
FFFFFFFFFFFFFF:FFFFFFFF:FFFFFFFFFFFFFFFFFFFFFFFFFFFFFFFFFFFFFFFFFFFFF:FFFFFF:F:FFFFFFFFFFFFFF:FFFFFFFFFFFFFFFFFFFFFFFFFFFFFFFFFFFF,FFFFFFFFFFFFFFFFFFFFFFFF:,FFFFFFFFFFFFFFFFFFFFFFFFFFFFFFF:FF:,FF:FFFFFFFFFF::FFFFFFF:FFFFFFFF:FFFFFFFFFFFFFFFFFFFFFF,FF,
@A00769:42:HV3CFDRXX:1:2102:6207:11021 2:N:0:AACCGAGTTC+TCCAGAGATC
GGACTACACGGGTTTCTAATTCTGTTTGCTACCCACACTTTCGAGCCTCAACGTCAGTTACAGTCCAGAAAGCCGCCTTCGCCACTGGTGTTCTTCCATATATCTACGCATTTCACCGCTACACATGGAGTTCCACTTTCCTCTACTGCACTCAAGTCATCCAGTTTCCAAAGCAATTCCTCAGTTGAGCTGAGGGCTTTCACTTCAGACTTAAATAACCGTCTGCGCTCGCTTTACGCCCAATAAATCCG
+
FFFFFFFFFFFFFFFFFFFFFFFFFFFFFFFFFFFFFFFFFFFFFFFFFFFFFFFFFFFFFFFFFFFFFFFFFFFFFFFFFFFFFFFFFFFFFFFFFFFFFFFFFFFFFFFFFFFFFFFFFFFFFFFFFF:FFFFFFFFFFFFFFFFFFFFFFFFFFF:FFFFFFFFFF,FF::FFFFFFFFF,:FF::FFFFFFFFFFFFFFFFFFFFFFFFFFFFFFFF,FF::FFFFFFFFFFF,FF:FF:F:FFFF,
@A00769:42:HV3CFDRXX:1:2102:15745:11036 2:N:0:AACCGAGTTC+TCCAGAGATC
GGACTACACGGGTTTCTAATCCTGTTTGCTACCCACACTTTCGAGCCTCAACGTCAGTTACAGTCCAGAAAGCCGCCTTCGCCACTGGTGTTCTTCCATATATCTACGCATTTCACCGCTACACATGGAGTTCCACTTTCCTCTAATGAACTCAAGTCATCCAGTTTACAAAGCAATTCCTCAGTTGAGCTGAGGGCTTTCACTACAGACTTAAATAACCGACTGCGCTCGCTTTACGCCCAATAAGTCCG
+
FFFFFFFFFFFFF,FFFFFFFFFFFFFFFFFFFFFFFFFFFFFF,FFFFF:FFFFFFF,FFF:FFFFF,FFF:FFFFFFFFFFFFFFFFFFF:FFFFFFFFFFFFFFF,FFF:FFFF,FFFFFF,,FFFFFFFFFFF:,F:FFF:,,F,:FFF:FFFFFFFFFFFFF::,FFFFF:FFFFFFFFF::FF::,FFFF,FFFF:FF,FF,FFF:FF:FFFFF::FF,F:FF:FFF:FFFFF:FF,:F,,FF,F
@A00769:42:HV3CFDRXX:1:2102:10276:11052 2:N:0:AACCGAGTTC+TCCAGAGATC
GGACTACGAGGGTTTCTAATCCTGTCTGCTACCCACACTTTCGAGCCTCAACGTCAGTTACAGTCCAGAAAGCCGCCTTCGCCACTGGTGTTCTTCCATATATCTACGCATTTCACCGCTACACATGGAGTTCCACTTTCCTCTACTGCACTCAAGTCATCCAGTATCCAAAGCACTTCCTCAGTTGAGCTGAGGGCTTTCACTTCAGACTAAAATAACCGTCTGCGCTCGCTTTACGCCCAATAAATCCG
+
FFFFFFF,FFFFFFFFFFFFFFFFF,,FFFFFFFF,:FFFFFFF,FFFFFFFFFFFFF:FFFF,FFFFF,:FFFFFFFFFFFFFF,FFFFFFFFFFFFFFFFFFF,FFFFFF,FFFFFFFFFFF:,FFF,FFFFF:F,FFF,FFFF:FFFFFFFFFFFF:FFFFF,,FFF:FFFF,F,,FFFFFFF:FFF:FFF,,FF:FFFFFFFFFFF:,FFFFFF,FFFFFFFFFFF,FFFFFFFFFFF:,FFFFFFF
@A00769:42:HV3CFDRXX:1:2102:11342:11115 2:N:0:AACCGAGTTC+TCCAGAGATC
GGACTACGGGGGTATCTAATCCTGTTTGCTACCCACACTTTCGAGCCTCAACGTCAGTTACAGTCCAGAAAGCCGCCTTCGCCACTGGTGTTCTTCCATATATCTACGCATTTCACCGCTACACATGGAGTTCCACTTTCCTCTACTGCACTCAAGTCATCCAGTTTCCAAAGCAATTCCTCAGTTGAGCTGAGGGCTTTCACTTCAGACTTAAATAACCGTCTGCGCTCGCTTTACGCCCAATAAATCCG
+
FFFFFFFFFFFFFFFFFFFFFFFFFFFFFFFFFFFFFFFFFFFFFFFFFFFFFFFFFFFFFFFFFFFFFFFFFFFFFFFFFFFFFFFFFFFFFFFFFFFFFFFFFFFFFFFFFFFFFFFFFFFFFFFFFFFFFFFFFFFF:FFFFFFFFFFFFFFFFFFFFFFFFFFFFFFFFFFFFFFFFFFFFF:FFFFF,F::FFFFFFFFF:FF:FFFFFFFFF,F,FFFF,FFFFFFFFFF:FFFFFFFFFFFF,F
@A00769:42:HV3CFDRXX:1:2102:11071:11146 2:N:0:AACCGAGTTC+TCCAGAGATC
GGACTACAGGGGTATCTAATCCTGTTTGCTACCCACACTTTCGAGCCTCAACGTCAGTTACAGTCCAGAAAGCCGCCTTCGCCACTGGTGTTCTTACATATATTTACGCATTTTACCGCTACACATGTAGTTCCACTTGCCTCTGTCATACTCTAGCTTTGCAGTATCTTTTGCCCTACTGGGTTGAGCCCAGCATTTTTACAAAAGACTTACTATGCCATCTACGCACCCTTTACGCCCAATAATTCCGG
+
FFFFFFFFFFFFFFFFFFFFFFFFFFFFFFFFFFFFFFFFFFFFFFFFFFFFF:FFFFFFFFFFFFFFFFFFFFFFFFFFFFFFFFFFFFFFFFFFFFFFFFFFFFFFFFFFFFFFFFFF:FFFFFFFFFFFFFFFFFFFFFFFFFFFFFFFFFFFFFFFFFFFFFFFFFFFFFFFF:FF:FFFFF:FFFFFFFFFFFFF,F,:FFF:FF,FFFFF::F::FF:FFF:FFFF:FFF:FFFFFF:,FFFFF,
@A00769:42:HV3CFDRXX:1:2102:31810:11146 2:N:0:AACCGAGTTC+TCCAGAGATC
GGACTACGGGGGTATCTAATCCTGTTCGCTCCCCACGCTTTCGAGCCTCAGCGTCAGTTACAGTCCAGAAAGCCGCCTTCGCCACTGGTGTTCTTCCATATATCTACGCATTTCACCGCTACACATGGAGTTCCACTTTCCTCTACTGCACTCAAGTCATCCAGTTTCCAAAGCAATTCCTCAGTTGAGCTGAGGGCTTTCACTTCAGACTTAAATAACCGTCTGCGCTCGCTTTACGCCCAATAAATCCG
+
FF:FFFFFFFFFFFFFFF:FFFFFFFFFF:FFFFFFFF:FFFFFFFFFF:FFFFFFFFFFFFFFFFFFFFFFFFFFFFFFFFF,FFFFFFFFFFFFFFF:FFFFFFFFFFFFFFFFFFFFFFFFF:FFFFFFFFFFFFFFFFFFFFFFFFFFFF:FFFFFFFFFFFFFFFFFFFF,FFFFFFFFFFFFFFF:FFFFFFFFFFFFFFFFFFFF:FFFFFFF:FFFFFFFFFFFFFF:FFFFFFFFF:FFFFF
@A00769:42:HV3CFDRXX:1:2102:6849:11256 2:N:0:AACCGAGTTC+TCCAGAGATC
GGACTACAGGGGTTTCTAATCCTGTTCGCTCCCCACGCTTTCGAGCCTCAGCGTCAGTTACAGACCAGAGAGCCGCCTTCGCCACTGGTGTTCCTCCATATATCTACGCATTTCACCGCTACACATGGAATTCCACTCTCCTCTTCTGCACTCAAGTCTCCCAGTTTCCAATGACCCTCCCCGGTTGAGCCGGGGGCTTTCACATAAGACTTAAGAAACCGCCTGCGCTCGCTTTACGCCCAATATATCCG
+
,FFFFF,F::FFF::FF:FFFFF::FFFFFFFFF::FFFFFFFF:FF:F:FFFFFF,,:FFFFF,,:,F:F,F:::F,F,FFF,F,F:FFF:F:F:,FFFF,:FFFF:F,FFFFFF:,FF,FFFFF,,:F:FFFFF:,F,,F,FFFFFFFF:F::F,:F:F,F,F,F,FFFF::FFFFFFFF:FFFFF,FF,F:,FFF,FFFFF,,FF:F,F,,FFFFFF:FFF:FFFFFFF,F,,FFF:FF:FF,FFFF,
@A00769:42:HV3CFDRXX:1:2102:12617:11287 2:N:0:AACCGAGTTC+TCCAGAGATC
GGACTACGGGGGTATCTAATCCTGTTTGCTCCCCACGCTTTCGAGCCTCAGCGTCAGTTACAGACCAGAGAGCCGCCTTCGCCACTGGTGTTCCTCCATATATCTACGCATTTCACCGCTACACATGGAATTCCACTTTCCTCTACAGCACTCAAGTCATCCAGTTTCCAAAGTAATTCCTCAGTTGAGCTGAGGGCTTTCACTTCAGACTTAAATAACCGTCTGCGCTCGCTTTACGCCCAATAAATCCG
+
FFFFFFFFFFFFFFFFF,FFFFFFFFFFFFFFFFFF,FFFFFFFFFFFFFFFFFFFFFFFFFFFFFFFF:FFFFFFFFFFFFFFFFFFFFFFFFFFFFFFFFFFFFFFFFFFFFFFFFFFFFFFFFFFFFFFFFFFFFFFFFFFFF,FFFFFFFFFFFFFFFFFFFFF,FFF:,FFFFF:FFFFFFFFFFF,FFF:FFFFFFFFFFF:FFFFFFFFF:FFF,FF:FFFFFFFFFFFFFFFFFFFFF:FFFF
@A00769:42:HV3CFDRXX:1:2102:12183:11350 2:N:0:AACCGAGTTC+GCCAGAGATC
GGACTACACGGGTTTCTAATCCTGTTTGCTACCCACACTTTCGAGCCTCAACGTCAGTTACAGTCCAGAAAGCCGCCTTCGCCACTGGTGTTCTTCCATATATCTACGCGTGTCACCGCGACACATGGAGTTCCACTTTGCTCTACTGCTCGCTAGTCATGCAGGTTCCAAAGCAATTCCTCAGGGGAGCTGAGGGCGTGCGCTGCAGGCTGAAAGAGCCGTCGGCGCTCGCTGTAGGCCGGAGACTTCCG
+
FF,FF,FFFFFF,FFFFFFFFFFF,:FF,FFFFFFFFF::FFFFFFFFFFFFFFF,FFFFFF:FFFFFFF,FFFFFF::FFF:,,,FFFFFF,,F:::,FFF,F,:FF:,,F,FFFFF:::,F::::FFF,,,::F,,,,,FF:,,,FF,,,:F,:F,:,,F,F,:,,F,:FFFF,,FF:,F:F,,:FF,,F,FFFFF,::,,:,,F:,,FFF,,,,:,::,:FF,FF,,FF,F:,,F,,,,,,,F::,,F
@A00769:42:HV3CFDRXX:1:2102:9245:11365 2:N:0:AACCGAGTTC+TCCAGAGATC
GGACTACGAGGGTTTCTAATCCTGTTTGCTACCCACACCTTCGAGCCTCAACGTCAGTTACAGTCCAGAAAGCCGCCTTCGCCACTGGTGTTCTTCCATATATCTACGCATTTCACCGCTACACATGGAGTTCCACTTTCCTCTACTGCACTCAAGTCATCCAGTTTCCAAAGCAATTCCTCAGTTGAGCTGAGGGCTTTCACTTCAGACTTAAATAACCGTCTGCGCTCGCTTTACGCCCAATAAATCCG
+
FFFFFFFFFFFFFFFFFFFFFFFFFFFFFFFFFFFFFFFFFFFFFFFFFFFFFFFFFFFFFFFFFFFFFFFFFFFFFFFFFFFFFFFFFFFFFFFFFFFFFFFFFFFFFFFFFFFFFFFFFFFFFFFFFFFFFFFFFFFFFFFFFFFFFFFFFFFFFFFFFFFFFFFFFFFFFFFFFFFFFFFFFFFFFFFF:FFFFFFFFFFFF:FFFFFFFFFFFF:FFFFFFFF:FF:FFFFF:FF:FFFFFFFFF,F
@A00769:42:HV3CFDRXX:1:2102:12744:11381 2:N:0:AACCGAGTTC+TCCAGAGATC
GGACTACGGGGGTATCTAATCCTGTTTGCTCCCCACGCTTTCGAGCCTCAGCGTCAGTTACAGACCAGAGAGCCGCCTTCGCCACTGGTGTTCCTCCATATATCTACGCATTTCACCGCTACACATGGAATTCCACTTTCCTCTACTGCACTCAAGTCATCCAGTTTCCAAAGTAATTCCTCAGTTGAGCTGAGGGCTTTCACTTCAGACTTAAATAACCGTCTGCGCTCGCTTTACGCCCAATAAATCCG
+
FFFFFFFFFFFFFFFFFFFFFFFFFFFFFFFFFFFFFFFFFFFFFFFFFFFFFFFFFFFFFFFFFFFFFFFFFFFFFFFFFFFFFFFFFFFFFFFFFFFFFFFFFFFFFFFFFFFFFFFFFFFFFFFFFFFFFFFFFFFFFFFFFFFFFFFFFFFFFFFFFFFFFFF:FFFFFFFFFFFFFFFFFFFFFFFFFFFF,FFFFFFFFFFFFFFFFFFFFFFF,FFFFFFFFFFFFFFFFFFFF,:FFF,FFFF
@A00769:42:HV3CFDRXX:1:2102:23213:11412 2:N:0:AACCGAGTTC+TCCAGAGATC
GGACTACGGGGGTATCTAATCCTGTTTGCTCCCCACGCTTTCGAGCCTCAGCGTCAGTTACAGACCAGAGAGTCGCCTTCGCCACTGGTGTTCCTCCATATATCTACGCATTTCACCGCTACACATGGAATTCCACTCTCCTCTTCTGCACTCAAGTCTCCCAGTTTCCAATGACCCTCCCCGGTTGAGCCGGGGGCTTTCACATCAGACTTAAGAAACCGCCTGCGCTCGCTTTACGCCCAATAAATCCG
+
FFFFFFFFFFFFFFFFFFFFFFFFFFFFFFFFFFFFFFFFFFFFFFFFFFFFFFFFFFFFFFFFFFFFFFF:FFFFFFFFFFFFFFFFFF:FFFFFFFFFFFFFFFFFFFFFFFFFFFFFFFFFFFFFFFFFFFFFFFFFFFFFFFFFFFFFFFFFFFFFFFFFFFF:FFFFFFFFFFFFFF::FFFFF:F,F:FFFF:FFFFF:FFFFFFFFFFF:FFF,FFFFFFFFFFFFFFFF,F:FFFFFFFF,FF
@A00769:42:HV3CFDRXX:1:2102:6225:11553 2:N:0:AACCGAGTTC+TCCAGAGATC
GGACTACTGGGGTTTCTAATCCCGTTCGCTCCCCACGCTTTCGAGCCTCAGCGTCAGTTACAGACCAGAGAGCCGCCTTCGCCACTGGTGTTCCTCCATATATCTACGCATTTCACCGCTACACACGGAATTCCACTCTCCTCTTCTGCACTCAAGTCATCCAGTTTCCAAAGCAATTCCTCAGTTGAGCTGAGGGCTTTCACTTCAGACTTAAATAACCGTCTGCGCTCGCTTTACGCCCAATAAATCCG
+
FFFFFFFFFFFFFFFFFFFFFFFFFFFFFFFFFFFFFFFFFFFFFFFFFFFFFFFFFFFFFFFFFFFFFFFFFFFFFFFFFFFFFFFFFFFFFFFFFFFFFFFFFFFFFFFFFFFFFFFFFFFFFFFF:FFFFFFFFFFFFFFFFFFFFFFFFFFFFFFFFFFFFFFFFFFFFFF:FFFFFFFFFFFFFFFFFFFFFFFFFFFFFFFFFFF:FFFFFFFFF:FFFFFFFFFFFFFFF:FFFFFFF:FFFFF
@A00769:42:HV3CFDRXX:1:2102:22435:11600 2:N:0:AACCGAGTTC+TCCAGAGATC
GGACTACGGGGGTTTCAAAACCTGATTGCTCCCCACGCTTTCGAGCCTCAGCGACAGTTACAGACCAGAGAGTCGCCTACGCCAATGGTGTTCATCCATATATCTACGCATTACACCGCAAAACATGAAATTACACACTCATCATCTCCACTCAAGTCTCACAGTTAACAATGACACTCCCCGAATGATCCGGGGGAATTCACATCAGACTTAAGAAACCACCTCCGCTCGCTTTACGCCCAATAAATCCG
+
,FF:,F:,F:,,FFFF,:F,,F,,,,F,,,F,::FF,,FF,:,F:,FFFF,,,,::,,FFFF:F,,F:FFF:F::FFF:FFF:F,F,,F,,FF:F:FFFFF:,,,F,,,F::,:FF:,:,:,:,:F,,FF,:,:F,:,F,,F,,FF,,,FFFFFF,FFFF,FF,FF:::FF,,FF,F,,FFF,,,FFF,FF,:,:,,FF,,:,FFFF,FFF,:F,F,FF,,,:FF:,FFF::F,:FF,,F,,F,FFFF,,,
@A00769:42:HV3CFDRXX:1:2102:17273:11678 2:N:0:AACCGAGTTC+TCCAGAGATC
GGACTACTGGGGTATCTAATCCTGTTCGCTCCCCACGCTTTCGAGCCTCAGCGTCAGTTACAGACCAGAGAGCCGCCTTCGCCACTGGTGTTCCTCCATATATCTACGCATTTCACCGCTACACATGGAATTCCACTCACCTCTTCTGCACTCAAGTCTCCCAGTTTCCAATGACCCTCCCCGGTTGAGCCGGGGGCTTTCACATCAGACTTAAGAAACCGCCTGCGCTCGCTTTACGCCCAATAAATCCG
+
FF:FFFFFFFFFFFFFFFF::FFFF:FFFFFFFFF,FFFFFFF:F:FFFF,FF:FFFF:FFF:FFFFFFFF,,::FFFFFFFFFFF:FFFFFFFF,F:,FFF:FFFFFFFF,F:FFF::FFFFFFF:FFFFFF:F,F:,FFFFFFFFF,F:FFFFFFFFF:F:FFFF:,FFFFF,FFFF,F,F:FFFFF,FF,FFF:FFFFFFFFFFFFFFFFFFFF,FFFFFF,FFFFFFFF,FFFF,F,FF:FFFFFF:
@A00769:42:HV3CFDRXX:1:2102:5095:11757 2:N:0:AACCGAGTTC+TCCAGAGATC
GGACTACACGGGTTTCTAATCCTGTTTGCTACCCACACTTTCGAGCCTCAACGTCAGTTACAGTCCAGAAAGCCGCCTTCGCCACTGGTGTTCTTCCATATATCTACGCATTTCACCGCTACACATGGAGTTCCACTTTCCTCTACTGCACTCAAGTCATCCAGTTTCCAATGACCCTCCCCGGTTGAGCCGGGGGCTTTCACATCAGACTTAAGAAACCGCCTGCGCTCGCTTCACGCCCAATAAATCCG
+
FFFFFFFFFFFFFFFFFFFFFFFFFFFFFFFFFFFFFFFFFFFFFFFFFFFFFFFFFFFFFFFFFFFFFFFFFFFFFFFFFFFFFFFFFFFFFFFFFFFFFFFFFFFFFFFFFFFFFFFFFFFFFFFFFFFFFFFFFFFFFFFFFFFFFFFFFFFFFFFFFFFFFFFFFFFFFFFFFFFFFFFFFFFFFFFFFFFFFFFFFFFFFFFF:FFFFFFFFFFFFFFFFFFFFF:FFFFFFFFFFFFFFFFFFFF
@A00769:42:HV3CFDRXX:1:2102:31430:11866 2:N:0:AACCGAGTTC+TCCAGAGATC
GGACTACGCGGGTTTCTAATCCTGTTTGCTACCCACACTTTCGAGCCTCAACGTCAGTTACAGTCCAGAAAGCCGCCTTCGCCACTGGTGTTCTTCCATATATCTACGCATTTCACCGCTACACATGGAGTTCCACTTTCCTCTACTGCACTCAAGTCATCCAGTTTCCAAAGCAATTCCTCAGTTGAGCTGAGGGCTTTCACTTCAGACTTAAATAACCGTCTGCGCTCGCTTTACGCCCAATAAATCCG
+
FFFFFFFFFFFFFFFFFFFFFFFFFFFFFFFFFFFFFFFFFFFFFFFFFFFFFFFFFFFFFFFFFFFFFFFFFFFFFFFFFFFFFFFFFFFFFFFFFFFFFFFFFFFFFFFFFFFFFFFFFFFFFFFFFFFFFFFFFFFFFFFFFFFFFFFFFFFFFFFFFFFFFFFFFFFFFFF,FFFFFFFFFFFFFFFFFFFFFFFFFFFFFFFFFFFFFFFFFFFFFFFFF:FFFFFFF:FFFFFFFFFFFFFFF:F
@A00769:42:HV3CFDRXX:1:2102:30255:11929 2:N:0:AACCGAGTTC+TCCAGAGATC
GGACTACAAGGGTTTCTAATTACCGCGGCTGCTGACACCTGTCTCTTATCACATCTGACGCTGCCGACGATCCAGAGATCGTGTAGATCTCGGTGGTCGCCGTATCATTAAAAAAGGGGGGGGGGGGGGGGGGGGGGGGGGGGGGGGGGGGGGGGGGGGGGGGGGGGGGGGGGGGGGGGGGGGGGGGGGGGGGGGGGGGGGGGGGGGGGGGGGGGGGGGGGGGGGGGGGGGGGGGGGGGGGGGGGGGGGGG
+
FF:FFFFFFFFFFFFFFFFFFFFFFFFFFFFFFFFFFFFFFFFFFFFFFFFFFFFFFFFFFFFFFFFFFFFFFFFFFFFFFFFFFFFFFFFFF:FF::F:FF,F,:FFF,FFF:,,:FFFFFFFFFFFFFFFFFFFFFFFFFFFFFFFFFFFFFFFFFFFFFFFFFFFFFFFFFFFFFFFFFFFFFFFFFFFFFFFFFFFFFFFFFFFFFFFFFFFFFFFFFFFFFFFFFFFFFFFFFFFFFFFFFFFFFF
@A00769:42:HV3CFDRXX:1:2102:27444:11945 2:N:0:AACCGAGTTC+TCCAGAGATC
GGACTACGAGGGTATCTAATCCTGTTCGCTCCCCACGCTTTCGAGCCTCAGCGTCAGTTACAGACCAGAGAGTCGCCTTCGCCACTGGTGTTCCTCCATATATCTACGCATTTCACCGCTACACATGGAATTCCACTCTCCTCTTCTGCACTCAAGTCTCCCAGTTTCCAATGACCCTCCCCGGTTGAGCCGGGGGCTTTCACATCAGACTTAAGAAACCGCCTGCGCTCGCTTTACGCCCAATAAATCCG
+
FFFFFFFFFFFFFFFFFFFFFFFFFFFFFFFFFFFFFFFFFFFFFFFFFFFFFFFFFFFFFFF:FFFFFFFFFFFFFFFFFF:FFFFFFFFFFFFFFFFF:FFFFFFFFFFFFFFFFFFFFFFFF:FFFFFFFFFFFFFFFFFFFFFFFFFFFFFFFFFFFFFFFFFFFFFFFFFFFFFFFFFFFFFFFFF:FFFFFFFFFFFFFFFFFFFFFFFFFFFFFFFF:FFFFFFF:FFFF:FFF:FFFFFFFFF
@A00769:42:HV3CFDRXX:1:2102:10529:12211 2:N:0:AACCGAGTTC+TCCAGAGATC
GGACTACGGGGGTATCTAATCCTGTTTGCTACCCACACTTTCGAGCCTCAACGTCAGTTACAGTCCAGAAAGCCGCCTTCGCCACTGGTGTTCTTCCATATATCTACGCATTTCACCGCTACACATGGAATTCCACGCTCCTCTTCTGCACTCAAGTCATCCAGTTTCCAAAGCACTTCCTCAGATGAGCTGAGGGCTTTCACTTCAGACTTAAAAAACCGACTGCGCTCCCTTTACGCCCAATAAATCCG
+
FFFFFFF,FFFFFFFFFFFFFFFFFFFFFFFFFFFFFFFFFFFFFFFFFFFFFFFFF,:FFFFFFFFFFFFFFFFFFFFFFFF,F,FFFFFFF:FFFFFFFFFFFFFFF:FFFFFFFFFFFFFF,:FFFFFFFFFF,FFFFFFF,,,FF:FFF:FFFFFFFFFFFFFFFFF,FFF,FFF:FFFF:FFFFFF:FFF:FF:FFFFF,FFFFFF:FFF,FFFFF,:F,F,:FF::FFFFF,FFFFFFFFFF,F,
@A00769:42:HV3CFDRXX:1:2102:19416:12320 2:N:0:AACCGAGTAC+TCCAGAGATC
GGACTACGAGGGTTTCTAATCCTGTTTGCTCCCCACGCTTTCGAGCCTCAGCGTCAGTTACAGACCAGAGAGCCGCCTTCGCCACTGGTGTTCCTCCATATATCTACGCATTTCACCGCTACACATGGAATTCCACTCTCCTCTTCTGCACTCAAGTCTCCCAGTTTCCAATGACCCTCCCCGGTTGAGCCGGGGGCTTTCACATCAGACTTAAGAAACCGCCTGCGCTCGCTGTACGCCCAATCAATCCG
+
,:F,FF:,FFF:FF:,F,FFFFFFF,F,FFFFFF:FFFFFFFFFFFF:FFFFFFFFFFFFFFF:F:F:FFF,FFFFFF::FFFFFFFFFFF:FFFF,FFFFFFFFFF::F:FF:,FF:::FF:::,FFF,F:FF::FF::FF:FF::FFFFFFF,F::F:FF:F:FFFFF:FFFFF:FFFFFFF:F:FFFFFFFFFFFFFFFFFFFFFFFFFF:FFF,FFF:FFFFFFFFFFF,FFFFFFFFF,::F:FF:
@A00769:42:HV3CFDRXX:1:2102:11053:12336 2:N:0:AACCGAGTTC+TCCAGAGATC
GGACTACTGGGGTATCTAATCCTGTTTGCTACCCACACTTTCGAGCCTCAACGTCAGTTACAGTCCAGAAAGCCGCCTTCGCCACTGGTGTTCTTCCATATATCTACGCATTTCACCGCTACACATGGAGTTCCACTTTCCTCTACTGCACTCAAGTCATCCAGTTTCCAAAGCAATTCCTCAGTTGAGCTGAGGGCTTTCACTTCAGACTTAAATAACCGTCTGCGCTCGCTTTACGCCCAATAAATCCG
+
FFFFFFFFFFFFFFFFFFFFFFFFFFFFFFFFFFFFFFFFFFFFFFFFFFFFFFFFFFFFFFFFFFFFFFFFFFFFFFFFFFFFFFFFFFFFFFFFFFFFFFFFFFFFFFFFFFFFFFFFFFFFFFFFFFFFFFFFFFFFFFFFFFFFFFFFFFFFFFFFFFFFFFFFF:FFFFFFFFFFFF:FFFFFFFFFFFF:FFFFFFFFFFFFFFFFF:,FFFFF:FFFFFFFFFFFFFFFFFFFFFF:FF:FFFF
@A00769:42:HV3CFDRXX:1:2102:7184:12367 2:N:0:AACCGAGTTC+TCCAGAGATC
GGACTACGCGGGTTTCTAATCCTGTTTGCTACCCACACTTTCGAGCCTCAACGTCAGTTACAGTCCAGAAAGCCGCCTTCGCCACTGGTGTTCTTCCATATATCTACGCATTTCACCGCTACACATGGAGTTCCACTTTCCTCTACTGCACTCAAGTCATCCAGTTTCCAAAGCAATTCCTCAGTTGAGCTGAGGGCTTTCACTTCAGACTTAAATAACCGTCTGCGCTCGCTTTACGCCCAATAAATCCG
+
FFFFFFFFFFFFFFFFFFF:FFFFFFFF:FFFFFFFFF:FFFFFFFFFFFFFFFFFFFFFFFFFFFFFFFFFFFFFFFFFFFFFFFFFFFFFFFFFFFFFFFFFFFFFFFFFFFFFFFFFFFFFFFFFFFFFFFFFFFFFFFFFFFFFFFFFFF:FFFFFFFFFFFFFFFF:FFF:FFFFFFFFFFFFFFFFFFFFFFFFFFFFFFFFFFF,FFFFFFFFFFFFFFFFFFFFFFFFFFFFFFFFF,FFFFF
@A00769:42:HV3CFDRXX:1:2102:2790:12399 2:N:0:AACCGAGTTC+TCCAGAGATC
GGACTACGGGGGTTTCTAATCCTGTTTGCTACCCACACTTTCGAGCCTCAACGTCAGTTACAGTCCAGAAAGCCGCCTTCGCCACTGGTGTTCTTCCATATATCTACGCATTTCACCGCTACACATGGAGTTCCACTTTCCTCTACTGCACTCAAGTCATCCAGTTTCCAAAGCAATTCCTCAGTTGAGCTGAGGGCTTTCACTTCAGACTTAAATAACCGTCTGCGCTCGCTTTACGCCCAATAAATCCG
+
FFFF,FFFFF,:,:F:FFF,FF:::F,:::FFF:,FFFFFF,::FF:FFFFFFFFFF:FFFFFFF:F:F:FF,F,:F:FFFF,FF:F:,FF,:F::,F,FFF,,:FFFFFFFF,FFFF::F:F:FF,FFFF:,FF:F:F:F:,:FFFF,F:FFFF:FFFFFF:,FFFF,FF:,FFFFF,::FFF,FFFF:FFFF,:FFFF:F:FFFFFFFF,FF:FFF,::F,F:,FFFF,,FF::F,:,,FF,F:FFFF,
[truncated: 48,722,943 more chars]
