# Supplementary material for: Microbiome analysis of Spodoptera frugiperda (Lepidoptera, Noctuidae) larvae exposed to Bacillus thuringiensis (Bt) endotoxins
Source: PeerJ. 2023 Sep 12;11:e15916. doi: 10.7717/peerj.15916 (PMC10503500; doi:10.7717/peerj.15916)
Supplement: Supplemental Information 30 [file peerj-11-15916-s030.gz › peerj-11-15916-s030]

@A00769:42:HV3CFDRXX:1:2101:29197:1016 1:N:0:CGCACGACTG+CTGTTGGTCC
GTGTCAGCAGCCGCGGTAATACGTAGGTGGCAAGCGTTGTCCGGATTTATTGGGCGTAAAGCGAGCGCAGGCGGTTTCTTAAGTCTGATGTGAAAGCCCCCGGCTCAACCGGGGAGGGTCATTGGAAACTGGGAGACTTGAGTGCAGAAGAGAAGAGTGGAATTCCATGTGTAGCGGTGAAATGCGTAGATATATGGAGGAACACCAGTGGCGAAGGCGACTCTCTGGTCTGTAACTGACGCTGAGGCTCG
+
FF:FFFFFFFFFFFFFFFFFFFFFFFFFFFFFFFFFFFFFF:FFFFFFFFFFFFFFFFFFFFFFFFFFFFFFFFF:FFFF:FF:FFFFFFFFF:FFFFFFFFFFFF:FFFFFFFF,FF:F,FFFFFF,:,FFFFFF:FFFFFFFF,FF,F:FF,FFFFFFFFFFFFF:F:FFFFFFFFFFF:FFFFFFFFFF,FFFFFFFF:FFFF:FFFFF,FFFFFF,FFFF:FF:FFFFF:FFFFFF:FFFFFFFFF,
@A00769:42:HV3CFDRXX:1:2101:10809:1110 1:N:0:CGCACGACTG+CTGTTGGTCC
GTGCCAGCCGCCGCGGTAATACGTATGTTCCAAGCGTTATCCGGATTTATTGGGCGTAAAGCGAGCGCAGACGGTTATTTAAGTCTGAAGTGAAAGCCCTCAGCTCAACTGAGGAATTGCTTTGGAAACTGGATGACTTGAGTGCAGTAGAGGAAAGTGGAACTCCATGTGTAGCGGTGAAATGCGTAGATATATGGAAGAACACCAGTGGCGAAGGCGGCTTTCTGGACTGTAACTGACGTTGAGGCTCG
+
FFFFFFFFFFFFFFFFFFFFFFFFFFFFFFF:FFFFFFFFFFFFFFFFFFFFFFFFFFFFFFFFFFFFFFFFFFF:FFFFFFFFFFF:FFFFFFFFFFFFFFFFFFFFFFFFFFFFFFFF:FFFFFFFFFFFFFFFFFFFFFFFFFFFFFFFFFFFFFFFF:FFFFFFFFFFFFFFFFFF,FFFFFFFFFFFFFFFFFFFFFFFFFFFFFF:FFFFFFFFFFFFFFFFFFFFFFFFFFFF:FFFFF,FFF,
@A00769:42:HV3CFDRXX:1:2101:30689:1188 1:N:0:CGCACGACTG+CTGTTGGTCC
GTGTCAGCCGCCGCGGTAATACGTATGTTCCAAGCGTTGTCCGGATTTATTGGGCGTAAAGCGAGCGCAGACGGTTATTTAAGTCTGAAGTGAAAGCCCTCAGCTCAACTGAGGAATTGCTTTGGAAACTGGATGACTTGAGTGCAGTAGAGGAAAGTGGAACTCCATGTGTAGCGGTGAAATGCGTAGATATATGGTAGAACACCAGTGGCGAAGGCGGCTTTCTGGACTGTAACTGACGTTGAGGCTCG
+
FF:FFFFFFFFFFFFF:FFFFFF:FFFFFFFFFFFF:FFFFFFFF:,:FFFFFFFFFFFFFFFFFFFF:FF:FF,FFFFFFFFF:F:FFF:FFFFFFFFFFFFFFFFFF:F:FF:,FFF::F:FFFFF:FFFFFF,FFFFFFFFFFFFFFFFFF,FFFFF:F:FFF:FFFFFFFFFFFFFFF:FFF,,FFFFFF:FFF:F,,F,F:FF::FFFFFFF,FFF:,,FFFFF:FFF,::FF,:F:FF:FFFFF:
@A00769:42:HV3CFDRXX:1:2101:12852:1235 1:N:0:CGCACGACTG+CTGTTGGTCC
GTGCCAGCAGCCGCGGTAATACGTATGTTCCAAGCGTTATCCGGATTTATTGGGCGTAAAGCGAGCGCAGACGGTTATTTAAGTCTGAAGTGAAAGCCCTCAGCTCAACTGAGGAATTGCGTTGGAAACTGGATGACTTGAGTGAAGTAGGGGAACGCGGAACTCCATGTGTAGCGGTGAAATGGGTAGATATATGGAAGAACACCAGTGGCGAAGGCGGCTTTCTGGTCTGTAGCTGACGTTGGGGGTCG
+
:F:FFFFFFFF:FFFF,FFFFFF,:FFFFFFFFFF::FFF,F,FF,FFF:,FFFFFFFFFF,FFFFFFF,FFFF:FFF,FFF,FFFFFFFF:,,F:FF:,F,:FF,F:F:FFFFFFF:F,,,,FFFF,F:FF:,,,F:FFF:FF,::,F,:FFF,,,FF,F,:,FF:,,,FF:FF,FF:F,,,:,FF,F::,FFFF:,:,,,,:,,:FF:F,F,,F:,F:,F,,,:FF,,FF,,,,:F,,F:,F,FF,:,F
@A00769:42:HV3CFDRXX:1:2101:10149:1282 1:N:0:CGCACGACTG+CTGTTGGTCC
GTGTCAGCCGCCGCGGTAATACGTATGTTCCAAGCGTTATCCGGATTTATTGGGCGTAAAGCGAGCGCAGACGGTTATTTAAGTCTGAAGTGAAAGCCCCCAGCTCAACTGAGGAATTGCTTTGGAAACTGGATGACTTGAGTGCAGTAGAGGAAAGTGGAACTCCATGTGTAGCGGTGAAATGCGTAGAGATATGGAAGAACACCAGTGGCGAAGGCGGCTTTCTGGACTGTAACTGACGTTGAGGCTCG
+
FFFFFFFFFFFFFFFFFFFFFFFFFFFFFFFFFFFFFFFFFFFFFFFFFFFFFFFFFFFFFFFFFFFFFFFFFFF:FFFFFFFFFFFFFFFFFFFFFFFFFFFFFFFFFFFFFF:F:FFFF:FFFFFFFFFFFFFFFFFFFFFFFFFF,FFFFFFFFFFFFFFFFFFFFFFFFFF:FFFFFFFFFFF:F:,F:FFFFFFFFFF,FFFFFFFFFFFFFFFFFFFFFFF:FFFFFFFFFFFFFFFFF,F:FF,
@A00769:42:HV3CFDRXX:1:2101:29640:1470 1:N:0:CGCACGACTG+CTGTTGGTCC
GTGCCAGCCGCCGCGGTAATACGTATGTTCTAAGCGTTATCCGGATTTATTAGGCGTAAAGCGAGCGCAGGCGGTTTCTTAAGTCTGATGTGAAAGCCCCCGGCTCAACCGGGGAGGGTCATTGGAAACTGGGAGACTTGAGTGCAGAAGAGGAGAGTGGAATTCCATGTGTAGCGGTGAAATGCGTAGATATATGGAGGAACACCAGTGGCGAAGGCGGCTCTCTGGTCTGTAACTGACGCTGAGGCTCG
+
F::FFFFFFFFFFFFF,FFF:FF:F:FFFFFF:FFF,FFFFFFFFFFFFFF:FF:F,FFFFFFFFFFFFFFFFFFFFFF:FFFFFFFFF,:FFFFFFFFFF:FFFFFFFFFFFFFFFFFFF:FFF:FFFFFFFFFFFFF:FF:FFFFFFFFFFFFFFFFFFFFFFFFFFFFFF:FFFFFFFFFFF,,FFF:FFFFFFFFFFFFFFFFFF:FFFFFFFFFF,FFFFFFFFFF,FFFFFFFFFFFFF:FFFF,
@A00769:42:HV3CFDRXX:1:2101:1985:1548 1:N:0:CGCACGACTG+CTGTTGGTCC
GTGCCAGCAGCCGCGGTAATACGTAGGTGGCAAGCGTTGTCCGGATTTATTGGGCGTAAAGCGAGCGCAGGCGGTTTCTTAAGTCTGATGTGAAAGCCCCCGGCTCAACCGGGGAGGGTCATTGGAAACTGGGAGACTTGAGTGCAGAAGAGGAGAGTGGAATTCCATGTGTAGCGGTGAAATGCGTAGATATATGGAGGAACACCAGTGGCGAAGGCGGCTCTCTGGTCTGTAACTGACGCTGAGGCTCG
+
FFFFFFFFFFFFFFFFFFFFFFFFFFFFFFFFFFFFFFFFFFFFFF:FFFFFFFFFFFFFFFFFFFFFFFFFFFFFFFFFFFFF:FFFFFFFFFFFFFFFFFFFFFFFFFFFFFFFFFFFFFFFFFFFFFFFFFFFFFFFFFFFFFFF,FFFFFFFFFFFFFFFFFFFFFFFFFFFFFF,FFFFF:,FFFFFFFFFFFFFFFFFFFFFFFFFFFFFFFFFFFF:FFFFFFFFFFFFFFFFFFFFFFFFFF,
@A00769:42:HV3CFDRXX:1:2101:19696:1564 1:N:0:CGCACGACTG+CTGTTGGTCC
GTGTCAGCCGCCGCGGTAATACGTATGTTCCAAGCGTTATCCGGATTTATTGGGCGTAAAGCGAGCGCAGACGGTTATTTAAGTCTGAAGTGAAAGCCCTCAGCTCAACTGAGGAATTGCTTTGGAAACTGGATGACTTGAGTGCAGTAGAGGAAAGTGGAACTCCATGTGTAGCGGTGAAATGCGTGGATATATGGAAGAACACCAGTGGCGAAGGCGGCTTTCTGGACTGTAACTGACGTTGAGGCTCG
+
FFFFFFFFFFFFFFFF::FFFFFFFFFFFFFFFFFFFF,FFFFFFFFFFFFFFFFFFFFFFFFFFFFFFFFFFF:FFFFFFFFFFFFFFFFFFFFFFFFFFFFFFFFFFFFFFFFFFFFFFFFFFFFFFFFFFFFFFFFF:FFFFF:FFFFFFFF:FFFFF:FFFFFFFFFFF:FF:FFFFF,FFFFFFFFFF,FFFF:FF::FFF:FFF:FFFFFF::FFFFFFFFFFF:FFFFFF:FFFFFFFF,FFFF
@A00769:42:HV3CFDRXX:1:2101:5882:1595 1:N:0:CGCACGACTG+CTGTTGGTCC
GTGTCAGCAGCCGCGGTAATACGTATGTTCCAAGCGTTATCCGGATTTATTGGGCGTAAAGCGAGCGCAGACGGTTATTTAAGTCTGAAGTGAAAGCCCTCAGCTCAACTGAGGAATTGCTTTGGAAACTGGATGACTTGAGTGCAATAGAGGAAAGTGGAACTCCGTGTGTAGCGGTGAAATGCGTAGATATATGGAAGAACACCAGTGGCGAAGGCGGCTTTCTGGACTGTAACTGACGTTGAGGCTCG
+
FFFFFFFFFFFFFFFFFFFFFFFFFFFFFFFFFFFFFFFFFFFFFFFFFFFFFFFFFFFFFFFFFFFFF,FFFFFFFFFFFFFFFFFFFF:FFFFFFFFFFFFFFFFFFFFF:FFFFFFFFFFF:FFFFFFFFFFFFFFFFFF:FF,FFFF:FFFFFFFFFFFFFFFFFFFFFF:FFFFFFF:FFFFFFFFFFFFF:FFFF:::FFFFFFFFF:FFFFFFFFF:FFFFFFFFFFFFF:,FFFFFFFFFFFF
@A00769:42:HV3CFDRXX:1:2101:14461:1611 1:N:0:CGCACGACTG+CGGTTGGTCC
GTGCCAGCAACCGCGGTAATACGGAGGATCCGAGCGTTATCCGGATTTATTGGGTTTAAAGGGTGCGTAGGCGGCCTTTTAAGTCAGCGGTGAAAGTCTGTGGCTCAACCATAGAATTGCCGTTGAAACTGGGGGGCTTGAGTATGTTTGAGGCAGGCGGAATGCGTGGTGTAGCGGTGAAATGCTTAGATATCACGCAGAACCCCGATTGCGAAGGCAGCCCGCCAAGCCATGACTGACGCTGATGCACG
+
:FFFFFFFFFFFFFFFFFF:FFFFFFFFFFFFFFFFFF,FF:FFFFFFFFFFFFFFFF:FFFFFFFFFFFFFFFFFFFFFFFFFFFFFFFFFFFFFFFFFFFFFFFFFFFF,FFFFFFFFFFFFFFFFFFFFF,FFFFFFFFFFFFFFFF:FFFFFFF:FFFFFFFFFFFFF:FFF:FFF,FFFFFFFFFFF,,FFFFFFFFFFFFFFFFFFFFFFFFFF,FFFFFFFF,FFFFFFFFFF,FFFFF,FFF,
@A00769:42:HV3CFDRXX:1:2101:25229:1626 1:N:0:CGCACGACTG+CTGTTGGTCC
GTGTCAGCCGCCGCGGTAATACGTATGTTCCAAGCGTTATCCGGATTTATTGGGCGTAAAGCGAGCGCAGACGGTTATTTAAGTCTGAAGTGAAAGCCCTCAGCTCAACTGAGGAATTGCTTTGGAAACTGGATGACTTGAGTGCAGTAGAGGAAAGTGGAACTCCATGTGTAGCGGTGAAATGCGTAGATATATGGAAGAACACCAGTGGCGAAGGCGGCTTTCTGGACTGTAACTGACGTTGAGGCTCG
+
FFFFFFFFFFFFFFFFFFFFFFFFFFFFFFFFFFFFF::FFFFFFF::FFFFFFFFFFFFFFFFFFFFFF:FFFF:FFFFFFFFF:FFFFFFFFFFFFFFFFFFFFFFF:FFFFFF,FFF,:FFFFFFFFFFFFFFFFFFFFFFFFFFFFFFFFFFFFFFFFFFFFFFFFFFFFFFFFFFFFFFFFFFFFFFFFFFFF:FFFFFFFFFFFFFFFFFFFFFFF:FFFF:FFF:FFFFFFFFFF:FFF,F:F,
@A00769:42:HV3CFDRXX:1:2101:13865:1642 1:N:0:CGCACGACTG+CTGTTGGTCC
GTGCCAGCCGCCGCGGTAATTAGATACCCCCGTAGTCC
+
FFFFFFFFFFFFFFFFFFFFFFFFFFFFFFFFFFFFFF
@A00769:42:HV3CFDRXX:1:2101:2519:1658 1:N:0:CGCACGACTG+CTGTTGGTCC
GTGCCAGCAGCCGCGGTAATACGTAGGTGGCAAGCGTTGTCCGGATTTATTGGGCGTAAAGCGAGCGCAGGCGGTTTCTTAAGTCTGATGTGAAAGCCCCCGGCTCAACCGGGGAGGGTCATTGGAAACTGGGAGACTTGAGTGCAGAAGAGGAGAGTGGAATTCCTTGTGTAGCGGTGAAATGCGTAGATATATGGAGGAACACCAGTGGCGAAGGCGGCTCTCTGGTCTGTAACTGACGCTGAGGCTCG
+
FFFFFFFFFFFFFF:FFF:FFFFFFFFFFFFF,FFF:F:FFFFFFF:FF:FFFFF:FFFFFF:FFFFF:F,FFFFFFFF:FFFFFFFFFFFFFFFFFFF:FFFFFFFFFFFFFFFFFFFFF:FFFFFFFF::FFFFFF,:FFFFFFFFFFFFFFF,FFFFFFFFFF,FF,FFFFFF:F:FFFFF,FFFFF:FFFFF::FFFF:FFF:F:,FFFFFFFFF,FF,:FFFFFFF,F,,FF:FF:FFFF,F:FF,
@A00769:42:HV3CFDRXX:1:2101:4110:1658 1:N:0:CGCACGACTG+CTGTTGGTCC
GTGCCAGCAGCCGCGGTAACACATTAGAAACCCCAGTAGTCC
+
:FFFFFFFFFFFFFFFFFFFFF,FFFFFFFFFFFFFFFFFFF
@A00769:42:HV3CFDRXX:1:2101:24903:1720 1:N:0:CGCACGACTG+GTGTTGGTCC
GTGTCAGCAGCCGCGGTAATACGTAGGTGGCAAGCGTTGTCCGGATTTATTGGGCGTAAAGCGAGCGCAGGCGGTTTCTTAAGTCTGATGTGAAAGCCCCCGGCTCAACCGGGGAGGGTCATTGGAAACTGGATGACTTGAGTGCAGTAGAGGAAAGTGGAACTCCATGTGTAGCGGTGAAATGCGTAGATATATGGAAGAACACCAGTGGCGAAGGCGGCTGTCTGGACTGTAACTGACGTTGAGGCTCG
+
FFFFFFFFFFFFFFFFFFFFFFFFFFFFFFFFFFFFFFFFFFFFF:FFFFFFFFFFFFFFFFFFFFFFFFFFFFFFFFFFFFFFFFFFFFFFFFFFFFFFFFFFFF:FF:FFFFFFFFF:FF,FF:F:FFFF:FF,,FFFFFFF:FFFFFFFFFFFF:FFF,FFF:F:FFFFFFFFFFF:F:FFFFFFFFFFF,FFFF:FF,FFF:FF::FFFFFFFFFFFF,FFFFFF,FFF,::F,F,FFFF:FF:FF:
@A00769:42:HV3CFDRXX:1:2101:21088:1752 1:N:0:CGCACGACTG+CTGTTGGACC
GTGCCAGCCGCCGCGGTAATACGTATGTCCCAAGCGTTATCCGGATTTATTGGGCGTAAAGCGAGCGCAGACGGTTATTTAAGTCTGAAGTGAAAGCCCTCAGCGCAAGTGAGGAATTGCGTTGGAAACTGGATGACGGGGGTGGAGGGGAGGAAAGTGGGACTCCGTGTGTGGCGGGGAGAGGCGGAGAGAGAGGGAAGGACGCCAGTGGCGGGGGCGGCTGGGGGGGGTGTGGGTGGGGGGGTGGGTCG
+
FF:,:F,F:FFFFFFFFFFF,F:F::F:,,F,F,,F,,:::F,F,F,FFFFF:,F,,FF,,FF:,FFFFFF,,FF,F,,:,:F,,::,:F,F::,F:,,FFFFF,,F,,,::FF,,:,F,,,,FF:,,,,FF::F,:,,F,F:F,,F,,F,FFF,,F,FF,,,,,,,FF:F,,F,FF,F,:,,F,F,,F,,,F,,FF,,F,,,,,,,F,FF,F,,FF,FF,,,,,:FF,,FFF,,,,F,,F,,F,FF,,,F
@A00769:42:HV3CFDRXX:1:2101:24849:1783 1:N:0:CGCACGACTG+CTGTTGGTCC
GTGCCAGCAGCCGCGGTAATACGTAGGTGGCAAGCGTTGTCCGGATTTATTGGGCGTAAAGCGAGCGCAGGCGGTTTCTTAAGTCTGATGTGAAAGCCCCCGGCTCAACCGGGGAGGGTCATTGGAAACTGGGAGACTTGAGTGCAGAAGAGGAGAGTGGAATTCCATGTGTAGCGGTGAAATGCGTAGATATATGGAGGAACACCAGTGGCGAAGGCGGCTCTCTGGTCTGTAACTGACGCTGAGGCTCG
+
FFFFFFFFFFF:FFFFFFFFFFFFFFFFFFFFFFFFFFFFFFFFFF,FF,FFFFFF:FFFFFFFFFFFFFFFFFFFFFFFFFFFFFFFFFFFFF,FFFFFFFFFFFFFFFFFFFFFFFFFFFFFFF,FFFFFFFFFFFFFFFFFFFFFFFFFFFFFFFFF:FFFFF,FFFFFFFFFFFFFFF,FFF:FFFFFFFFFFFFFFFFFFFFFFFFF:FFFFFFFFFFFFFFFFFF:FFFFFFFFFFFFFFFFFF,
@A00769:42:HV3CFDRXX:1:2101:21640:1861 1:N:0:CGCACGACTG+CTGTTGGTCC
GTGCCAGCAGCCGCGGTAAGGCTCGGAGATGTGTATTAGATACCCCAGTAGTCC
+
FFFFFFFFFFFFFFFFFFFFFFFFFFFFFFFFFFFFFFFFFFFFFFFFFFFFFF
@A00769:42:HV3CFDRXX:1:2101:14940:1877 1:N:0:CGCACGACTG+CTGTTGGTCC
GTGTCAGCAGCCGCGGTAATACGTATGTTCCAAGCGTTATCCGGATTTATTGGGCGTAAAGCGAGCGCAGACGGTTATTTAAGTCTGAAGTGAAAGCCCTCAGCTCAACTGAGGAATTGCTTTGGAAACTGGATGACTTGAGTGCAGTAGAGGAAAGTGGAACTCCATGTGTAGCGGTGAAATGCGTAGATATATGGAAGAACACCAGTGGCGAAGGCGGCTTTCTGGACTGTAACTGACGTTGAGGCTCG
+
FFFFFFFFFFFFFFFFFFFFFFFFFFFFFFFFFFFFFFFFFFFFFF::FFFFFFFFFF,FFFFFFFFFFFFFFFFFF:FFFFFFF:FFFFFFF:FFFFFFFFFFFFFFFFFFFF,FFFF,FFFFFFFFFFFFFFFFFFFFFFFFFFFFFFFFFFFFFFFFFFFFFFFFF,FFFFFFFFFFF:FFFFFFFFFFFFF:F:FFFFFFFFFFFFFFFFFF,FFFFF:F:FF,,:FFFFF:FFF::F:FFF,:FF,
@A00769:42:HV3CFDRXX:1:2101:24930:1892 1:N:0:CGCACGACTG+CTGTTGGTCC
GTGTCAGCCGCCGCGGTAATACGTATGTTCCAAGCGTTATCCGGATTTATTGGGCGTAAAGCGAGCGCAGACGGTTATTTAAGTCTGAAGTGAAAGCCCTCAGCTCAACTGAGGAATTGCTTTGGAAACTGGATGACTTGAGTGCAGTAGAGGAAAGTGGAACTCCATGTGTAGCGGTGAAATGCGTAGATATATGGAAGAACACCAGTGGCGAAGGCGGCTTTCTGGACTGTAACTGACGTTGAGGCTCG
+
FFFFFFFFF:FFFFFFFFFFFFFFFFFFFFFFF:FF,FFFFFFFFFFFFFFFFF:FFFFFFFFFFFFFFFFFFFFFFFFFFFFFFFFFFFFFFFF,FFFFFFFFFFFF:FFFFFFFF,FFFFFFFFFFFFFFFFFFFFFFFFFFFFFFF:FFFF:FFFFFFFFFFFFFFFFFFFFFFFF:FFFFF:,FFFFFFFFFFFFFFFFFFFFFFFFFFF:FFF,FFF:FFF:FFFFFFFFFF:,F,FFFFF::FF:
@A00769:42:HV3CFDRXX:1:2101:10474:1908 1:N:0:CGCACGACTG+CTGTTGGTCC
GTGCCAGCAGCCGCGGTAATACGTAGGTGGCAAGCGTTGTCCGGATTTATTGGGCGTAAAGCGAGCGCAGGCGGTTTCTTAAGTCTGATGTGAAAGCCCCCGGCTCAACCGGGGAGGGTCATTGGAAACTGGGAGACTTGAGTGCAGAAGAGGAGAGTGGAATTCCATGTGTAGCGGTGAAATGCGTAGATATCTGGAGGAACACCAGTGGCGAAGGCGGCTCTCTGGTCTGTAACTGACGCTGAGGCTCG
+
FFFFFFFFFFFFFFFFFFFFFFFFFFFFFFFFFFFFFFFFFFFFF:FFFFFFFFFFFFFFFFFFFFFFFFFFFFFFFFFFFFFF:FFFFFFFF:FFFFFFFFFFFFFFFFFFFFFFFFFFF:FFFFFFFFFFFFFFFFFFFFFFFFFFFFFFFFFFFFFFF,FFFFFFFFFFFFFFFFFFFFFF:FFFF:F,F,:FFFFFF:FFFF::FFFF:FFFFFFFFFFFFFFFF,F:F,FFF::FFFFFFF:FFFF
@A00769:42:HV3CFDRXX:1:2101:26241:1971 1:N:0:CGCACGACTG+CTGTTGGTCC
GTGCCAGCCGCCGCGGTAATACGTATGTTCCAAGCGTTATCCGGATTTATTGGGCGTAAAGCGAGCGCAGACGGTTATTTAAGTCTGAAGTGAAAGCCCTCAGCTCAACTGAGGAATTGCTTTGGAAACTGGATGACTTGAGTGCAGTAGAGGAAAGTGGAACTCCATGTGTAGCGGTGAAATGCGTAGATATATGGAAGAACACCAGTGTCGAAGGCGGCTTTCTGGACTGTAACTGACGTTGAGGCTCG
+
:F:FFFFFFFFFFF:FFFFFFFFFFFF,F:FFFF,::,:,FFF:FF:FFF:FFF:F:FFF:FFFFFFFFFFFF:FFFFFFFFF:FFFFFFFFFFFFFFFFFFFFF,FF:FFFFFF,FFFFFFFFFFFFF:F,FFFFFF:FFFFF,FFFFFF,,FFFFF,FFF:FFFFFFF,:F,F,:F::FF:,F:F,,FF,F::F:FFFFFF:F:FFF,,FFFFFFFFF:FFFFFFFFFFF:FFFF:FFF,F:F:FFFFF
@A00769:42:HV3CFDRXX:1:2101:17065:1986 1:N:0:CGCACGACTG+GTGTTGGTCC
GTGCCAGCCGCCGCGGTAATACGTAGGTGGCAAGCGTTATCTGGAATGATTGGGCGTAAAGGGTGAGCAGGCGGTTCTTCAAGTCATGAGTGAAAGGCAGAAGCTTAACTTCTGTTGGCTGATGAGACTGGAGAACTTGAGTACAGGAGAGGGCGGCGGAACTCCATGTGTAGCGGTAAAATGCGTAGATATATGGTAGAACACCAGTGGCGAAGGCGGCCGCCTGGCCTGTTGCTGACGCTGAGGCACGA
+
FFFFF,FFFFFFFFFFFFFFFFFFFFFFFFFFFFFFFFFF::FFFFFFFF:FFFFF:FF:FFFFFFFFFFFFFFFFFFFFFFFFF:FF:FFFFF:FFFFFF,FFFFFFFFFFFFFFFFFFF,FFF:F:FFFFFFF:,F:FFFF:FF,,FFFFFFFFFFFF:FFFFF::FF,FFFFFF::F:FF:FF,:FF,::FFF,,FFFF,FFFFFFFF:FFFFFFFFFFFF:FFF:F:FF:FFF,F,,:F::FFF:FF
@A00769:42:HV3CFDRXX:1:2101:24496:1986 1:N:0:CGCACGACTG+CTGTTGGTCC
GTGTCAGCCGCCGCGGTAATACGTATGTTCCAAGCGTTATCCGGATTTATTGGGCGTAAAGCGAGCGCAGACGGTTATTTAAGTCTGAAGTGAAAGCCCTCAGCTCAACTGAGGAATTGCTTTGGTAACTGGATGACTTGAGTGCAGTAGAGGAAAGTGGAACTCCATGTGTAGCGGTGAAATGCGTAGATATATGGAAGAACACCAGTGGCGAAGGCGGCTTTCTGGACTGTAACTGACGTTGAGGCTCG
+
FFFFFFFFFFFFFFFFFFFFFFFFFFFFFFFFFFFFFFFFFFFFFFFFFF:FFFFFFFFFFFFFFFFFFFFFFFFFFFFFFFFFFFFFFFFFFFFFFFFFFFFFFFFFFFFFFFFFFFFFF,FFFFFFFFFFFFFF:FFFFFFFFFFFFFFFFFFFFFFFF:FFFFFFFFFFFFFFFFFFF,FFFFFFF:F,FFFFFFFF:FF:FFFFFFFFFFFFFFFFFFFFFFF:FFFFFF,FFF:FFFFFFFFFFFF
@A00769:42:HV3CFDRXX:1:2101:26955:1986 1:N:0:CGCACGACTG+CTGTTGGTCC
GTGTCAGCCGCCGCGGTAATACGTAGGCGGCAAGCGTTGTCCGGATTTATTGGGCGTAAAGCGAGCGCAGGCGGTTTCTTAAGTCTGATGTGAAAGCCCCCGGCTCAACCGGGGAGGGTCATTGGAAACTGGGAGACTTGAGTGCAGAAGAGGAGAGTGGAATTCCATGTGTAGCGGTGAAATGCGTAGATATATGGAGGAACACCAGTGGCGAAGGCGGCTCTCTGGTCTGTAACTGACGCTGAGGCTCG
+
FF,FFFFFFFFFFFFFFFFFFF:F:FFFFFFFFFFFFFFFFFF:FFFFFFFFFFFFFFFFFFFFFFFFFFFFFFFFFF:FFFFFFFFFFFFFFF:FF,FFFFFFF:FFFFF:F:FFFFFFF:F:FF,FFFFFFFFFFFFFFFFF:FFFF:FFFFFFFFFFFFFFF:FFFF:FFFFFFFFFFF,F:FFFFFFFF,FF,FFFFFFFFFFF:FFFFFFFFFFFFFFFFFF:FFFFFFFFFFFFFF::F:FFFF,
@A00769:42:HV3CFDRXX:1:2101:24379:2002 1:N:0:CGCACGACTG+CTGTTGGTCC
GTGTCAGCAGCCGCGGTAATACGTATGTTCCAAGCGTTATCCGGATTTATTGGGCGTAAAGCGAGCGCAGGCGGTTTCTTAAGTCTGATGTGAAAGCCCCCGGCTCAACCGGGGAGGGTCATTGGAAACTGGGAGACTTGAGTGCAGAAGAGGAGAGTGGAATTCCATGTGTAGCGGTGAAATGCGTAGATATATGGAGGAACACCAGTGGCGAAGGCGGCTCTCTGGTCAGTAACTGACGCTGAGGCTCG
+
FFFFFFFFFFFFFFFF:F::FFFFFFFFFF::F,:F:F,FFFFFFF:FFFFFFFFFFFFFFFFFFFFF:FFFFFFFFFFFFFFFFFFF,FFFF:FFFFFFFFFF,FFFFF,F,F::FF,FF,FFFFFFF:FF:FFF:FF::F:FF::F:FFF:FFFFFFFFFFFFFFF:FFFF,FFFFF:FF:F:,F:,FFF,F:F:FF,FF,FFFFF,F,F:FFFFF:F,FF,FF,:,FF,FFFFFFFF::F,FF,FFF,
@A00769:42:HV3CFDRXX:1:2101:22354:2065 1:N:0:CGCACGACTG+CTGTTGGTCC
GTGTAGCAGCCGCGGTAATACGTAGGTGGCAAGCGTTATCCGGGATGATTGGGCGTAAAGGGAACGCAAGCGGTCTTTTAAGTCTGATGTGAAAGCCTTCGGCTTAACCGGAGTAGTGCATTGGAAACTGGGAGACTTGAGTGCAGAAGAGGAGAGTGGAACTCCATGTGTAGCGGTGAAATGCGTAGATATATGGAAGAACACCAGTGGCGAAGGCGGCTTTCTGGACTGTAACTGACGTTGAGGCTCGA
+
FFFFFFFFFFFFFFFFFFFFFFFFFFFFF,FF:FFFFFFFFFFFFFFFFFFFFF:FFFFFFFFFFFFFFFFFFFFFFFFFFFFFFFFFFFFFFFFFFFFFFFF:FF::FFF:FFFFFFFFF:FFFFFFFFFFFFFFFFFFFFFFFFFFF:FFFFFFFFFF:FFF:FFFFFFFFFFFFFFF:FFFFFFFFF,FFFF:F:FFFFFF:FFFFFFFFFF:FFFFFF:FFFFF:FFFFFFFFF,,FFF,F,:FF:F
@A00769:42:HV3CFDRXX:1:2101:1054:2096 1:N:0:CGCACGACTG+CTGTTGGTCC
GTGCCAGCAGCCGCGGTAATACGTAGGTGGCAAGCGTTGTCCGGATTTATTGGGCGTAAAGCGAGCGCAGGCGGTTTCTTAAGTCTGATGTGAAAGCCCCCGGCTCAACCGGGGAGGGTCATTGGAAACTGGGAGACTTGAGTGCAGAAGAGGAGAGTGGAATTCCATGTGTAGCGGTGAAATGCGTAGATATATGGAGGAACACCAGTGGCGAAGGCGGCTCTCTGGGCTGTAACTGACGCTGAGGCTCG
+
FFFFFFFFFFFFFFFFFFFFFFFFFFFFFFFFFFFFFFFFFFFFFFF,FFFFFFFFFFFFFFFFFFFFFFFFFFFFFFFFFFFFFFF::FFFF::FFFFFFFFF,FFFFFFFFFFFFFFFF,FFFFFFF,FFFFFFFFFFFFFFF:FF,F:FF,FFFFF:FFFFFFFFFFFF,,FFFFFFFFFFFFF,F,,F,,F:FFFF:F:FF,:F,:FF:FFFF::,:::FFF:F,,F:::::FFF:::F,:FF:F:,
@A00769:42:HV3CFDRXX:1:2101:8386:2112 1:N:0:CGCACGACTG+CTGTTGGTCC
GTGCCAGCCGCCGCGGTAATACGTAGGTGGCAAGCGTTGTCCGGATTTATTGGGCGTAAAGCGAGCGCAGACGGTTATTTAAGTCTGAAGTGAAAGCCCTCAGCTCAACTGAGGAATTGCTTTGGAAACTGGATGACTTGAGTGCAGTAGAGGAAAGTGGAACTCCATGTGTAGCGGTGAAATGCGTAGATATATGGAAGATCACCAGTGGCGAAGGCGGCTGTCTGGACTGTAACTGACGTTGAGGCTCG
+
FFFFFFFFFFFFFFFFFFFFFFFFFFFFFFFFFFFFFFFFFFFFFF::FFFFF:FFFFFFFFFFF,FF:FFFFFFFFFFF:FFFFF:FFFFF,FFFFFFFFF:FFF:F:FF:FFFFFFF,,FFFFF:F,FFFFFFFFF:FFFFFFFF:FFFFFFFFFFFFF::FFFFF,FFFFFFFFFF:FFFF,:,F:FF:FFFFF,FFF,F,FF,FFFFF:FFFFF:FFF,:::FFF,FFFFFFFF,F,FFF:FFFFF,
@A00769:42:HV3CFDRXX:1:2101:8947:2112 1:N:0:CGCACGACTG+CTGTTGGTCC
GTGTCAGCCGCCGCGGTAATACGTATGTTCCAAGCGTTATCCGGATTTATTGGGCGTAAAGCGAGCGCAGACGGTTATTTAAGTCTGAAGTGAAAGCCCTCAGCTCAACTGAGGAATTGCTTTGGAAACTGGATGACCTGAGTGCAGTAGAGGAAAGTGGAACTCCATGTGTAGCGGTGAAATGCGTAGATATATGGAAGAACACCAGTGGCGAAGGCGGCTTTCTGGACTGTAACTGACGTTGAGGCTCG
+
FFF:FFFFFFFFFFFFFFFFFFFFFFFFFFFFFFFFFF,F,FFFFFFF:FFFFFFFFFFF:FFFFFFFFFFFFFFFFF:FFFFFFFF:FFFFFFF:FFFFF:FFFFFFF:FFFFFFFFFFFF,FFFFFFFFF:FFFFFFFFFFFF:FFFFFFFFFFFFFFFFFFFFFF:FFFFFFFFFFFFFF:FFFFFFFFFFFF:FFFFFF:FFFFFFFF:FFFFFFFFF,FFF:::,,F:FFFFFFF,,F:FF,:FF:
@A00769:42:HV3CFDRXX:1:2101:19777:2112 1:N:0:CGCACGACTG+CTGTTGGTCC
GTGCCAGCAGCCGCGGTAACATTAGAAACCCCTGTAGTCC
+
F:FFFFFFFFFFFF::FFFFF,FFFFFFFFFF,FFF:FFF
@A00769:42:HV3CFDRXX:1:2101:3712:2253 1:N:0:CGCACGACTG+CTGTTGGTCC
GTGCCAGCAGCCGCGGTAATACGTATGTTCCAAGCGTTATCCGGATTTATTGGGCGTAAAGCGAGCGCAGACGGTTATTTAAGTCTGAAGTGAAAGCCCTCAGCTCAACTGAGGAATTGCTTTGGAAACTGGATGACTTGAGTGCAGTAGAGGAAAGTGGAACTCCATGTGTAGCGGTGAAATGCGTAGATATATGGAAGAACACCAGTGGCGAAGGCGGCTTTCTGGACTGTAACTGACGTTGAGGCTCG
+
FFFFFFFFFFFFFFFFFFFFFFFFFFFFFFFFFFFFFFFFFFFFFFF:FFFFFFFFFFFFFFFFFFFFFFFFFFFFFFFFFFFFFFFFFFFFFFFFFFFFFFFFFFFFFFFFFFFFFFFFFFFFFFFFFFFFFFFFFFFFFFFFFFFF,FFFFFFFFFFFFFFFFFFFFFFFFFFFFFFF:FFFFFFFFFFFFFFFFFFFF:FFFFFFFFFFFFFFFFFFFFFFFFFFFFFFFFFFFFFF,:FFFF,FFF,
@A00769:42:HV3CFDRXX:1:2101:31503:2315 1:N:0:CGCACGACTG+CTGTTGGTCC
GTGCCAGCCGCCGCGGTAATTAGATACCCGAGTAGTCC
+
FFFFFFFFFFFFFFFFFFF:FFFFFFFFFFFFFFFFFF
@A00769:42:HV3CFDRXX:1:2101:13539:2331 1:N:0:CGCACGACTG+CTGTTGGTCC
GTGTCAGCAGCCGCGGTAATACGTATGTTCCAAGCGTTATCCGGATTTATTGGGCGTAAAGCGAGCGCAGACGGTTATTTAAGTCTGAAGTGAAAGCCCTCAGCTCAACTGAGGAATTGCTTTGGAAACTGGATGACTTGAGTGCAGTAGAGGAAAGTGGAACTCCATGTGTAGCGGTGAAATGCGTAGATATATGGAAGAACACCAGTGGCGAAGGCGGCTTTCTGGACTGTAACTGACGTTGAGGCTCG
+
FFF:FFFFFFFFFFFFFFFFFFFFFFFFFFFFFFFFFFFFFFFFFFFFFFFFFFFFFFFFFF:FFFF::FFFFFFFFFFFFFFFFFFFFFFFF:FFFFFFFFFFFFFF,FFFFFFFFFFFFFFFFF:FFFFFF:,FFFFFFFFFFFF:FFF:FFFFFFFFFFFFFF:FFFFFFFFFFFFFFFFFFFFFFFFFF,FF:F,:FFFFFFF,FFFFFFFFFFFFFFFFFFFFFFFFFFFFFFF:F:FFFF,:F:F
@A00769:42:HV3CFDRXX:1:2101:12599:2456 1:N:0:CGCACGACTG+CTGTTGGTCC
GTGTCAGCAGCCGCGGTAATCCATTAGATATCCTCGTAGTC
+
FFFFFFFFFFFFFFFFFFFFF:F:F,FFFFFFFFF:FFFFF
@A00769:42:HV3CFDRXX:1:2101:26747:2472 1:N:0:CGCACGACTG+CTGTTGGTCC
GTGTCAGCAGCCGCGGTAATACGTATGTTCCAAGCGTTCTCCGGATTTATTGGGCGTAAAGCGAGCGCAGACGGTTATTTAAGTCTGAAGTGAAAGCCCTCAGCTCAACAGAGGAATTGCGTGGGAAACTGGATGACTTGAGTGCAGTAGAGGAAAGTGGAACTCCATGTGTAGCGGTGAAATGCGTAGATATATGGAAGAACACCAGTGGCGAAGGCGGCTTTCTGGACTGTAACTGACGATGAGGCTCG
+
FF:FFFFFFFFFFFFF:F,FFFF,F,F,FFFFFFFFFF,F,FFFFFFFF,FFFFFFFFFFFFF,F:FFFF:FFFF::FF,FFFF:FF:FFFFFFF,FFFFFFFFFFFFF,,FFFFF,FFF,F,,,FFFFFF:,FF:FFFFFFF:FFFFFFF:FF:FF:FFFF:FFFF:FF:FFF,FFFFFFFFF:FFFFFFFFF,FFF:FFFFFFFFF,FFF,FFFFFF,FF,,FFFFFF:F:FFFFFFF:,FFFFF,FFF
@A00769:42:HV3CFDRXX:1:2101:24650:2597 1:N:0:CGCACGACTG+CTGTTGGTCC
GTGTCAGCAGCCGCGGTAATACGTAGGGTCCAAGCGTTAATCGGAATTACTGGGCGTAAAGCGTGCGCAGGCGGTTGTGCAAGACCGATGTGAAATCCCCGGGCTTAACCTGGGAATTGCATTGGTGACTGCACGGCTAGAGTGTGTCAGAGGGGGGTAGAATTCCACGTGTAGCAGTGAAATGCGTAGAGATGTGGAGGAATACCGATGGCGAAGGCAGCCCCCTGGGATAACACTGACGCTCATGCACG
+
FFFFFFFFFFFFFFFFFFFFFFFFFFFFFFFFFFFFFFFFFFFFFFFFFFFFFFFFFFFFFFFFFFFFFFFFFFFFFFFFFFFFFFFFFFFFFFFFFFFFFFFFFFFFFFFFFFFFFFFFFFFFFFFFFFFFFFFFFFFFFFFFFFFFFFFFFFFFFFFFFFFFFFFFFFFFFF:FFFFFFFFFFFFFFFFFF:FFFFFFFFFFFFFFFFFF,FFFFFFFFFFFFFFFFFF:FFFFFFFFFFFF,FFFFF,
@A00769:42:HV3CFDRXX:1:2101:21115:2613 1:N:0:CGCACGACTG+CTGTTGGTCC
GTGCCAGCAGCCGCGGTAATACGTAGGGTGCAAGCGTTGTCCGGAATTACTGGGCGTAAAGAGTTCGTAGGCGGTTTGTCGCGTCGGTTGTGAAAACCAGCAGCTCAACTGCTGGCTTGCAGGCGATACGGGCAGACGTGAGTACTGCAGGGGAGACTGGAAATCCTGGTGTAGCGGAGAAAAGCGCACATATCAGGAGGAACACCGGTGGCGAAAGCTGGTCTCTGGGCAGTAACTGACGCTGAGGAACG
+
FF:FFF,FFFFFFFFF,,FFFF:F::FFFFFFFFFFFFFFF:FFFF::FFFF:::FFFFFFFFFFFFF:F:FFF,::,,F:FF::,,:FF,,F:FFFF,:F,FF,FF,F:,:,::F,FFF:::FF:,,FFFF,::,F,FFFFF:FF:FFF:F:,F,FFF:F,,,FF,FF,F,:,F::,FF,::,F,FF,FFFF:F:FFF,FFFF::,:F::FF,F,,F,F,:F,F,,,FF,F,,FFF:FF,FF,F:,F:F,
@A00769:42:HV3CFDRXX:1:2101:1533:2644 1:N:0:CGCACGACTG+GTGTTGGTCC
GTGTCAGCCGCCGCGGTAATACGTATGTTCCAAGCGTTATCCGGATTTATTGGGCGTAAAGCGAGCGCAGACGGTTATTTAAGTCTGAAGTGAAAGCCCTCAGCTCAACTGAGGAATTGCTTTGGAAACTGGGAGACTTGAGTGCAGAAGAGGAGAGTGGAATTCCATGTGTAGCGGTGAAATGCGTAGATATATGGAGGAACACCAGTGGCGAAGGCGACAGTCTGGGCTGTAACTGACGCTGAGGGTCG
+
FFFF,:FFFFFFFF:FFFFFFFFFFFF:FFFFFF:FFF,FFFFFF:F:FF,FF:FFF:FFF:FFFFFFFFF:FFFFFFFFFFFFFFFFFFFFF:FFFFFFFFFFF:,:F:F,,F,FF,F:,,FFF:,FF:FFFF:::F,FFFFFFFF:,FFFFF:FF,F:F:FF:F,,FFFF:F:FF,FF:FF::F:,F:,,F:FF,,:F:F,:F,,FFFF:FF::F:F:,F,,FFF:,FF:F,F:,F:,:,FF,F:,:,:
@A00769:42:HV3CFDRXX:1:2101:8703:2660 1:N:0:CGCACGACTG+CTGTTGGTCC
GTGCCAGCAGCCGCGGTAATACGTAGGTGGCAAGCGTTGTCCGGATTTATTGGGCGTAAAGCGAGCGCAGGCGGTTTTTTAAGTCTGATGTGAAAGCCCCCGGCTCAACCGGGGAGGGTCATTGGAAACTGGGAGACTTGAGTGCAGAAGAGGAGAGTGGAATTCCATGTGTAGCGGTGAAATGCGTAGATATATGGAGGAACACCAGTGGCGAAGGCGGCTCTCTGGTCTGTAACTGACGCTGAGGCTCG
+
FFFFFFFFFFFFFFFFFFFFFFFFFFFFFFFFFFFF:FFFFFFFFF:FFFFFFFFFFFFFFFFFFFFFFFFFFFFFFFFFFFFFFFFFFFFFF::FFFFFFFFFFFF,FFFFFFFFFFF:F,FFFFFFFFFFFFFFFFFFFFFFFFFF:FFFFFFFFFFFFFFFFFFFFFFF:FFFF:FF,FFFFFF,FF,,,FFFFFFFF:FFFFFFFFFFFFFFFFFFFFFFFFFF:FFFF:FFFFFFFFFFFF:FFF:
@A00769:42:HV3CFDRXX:1:2101:29432:2738 1:N:0:CGCACGACTG+CTGTTGGTCC
GTGCCAGCCGCCGCGGTAATACGTAGGTGGCAAGCGTTGTCCGGATTTATTGGGCGTAAAGCGAGCGCAGGCGGTTTCTTAAGTCTGATGTGAAAGCCCCCGGCTCAACCGGGGAGGGTCATTGGAAACTGGGAGACTTGAGTGCAGAAGAGGAGAGTGGAGTTCCATGTGTAGCGGTGAAATGCGTAGATATATGGAGGAACACCAGTGGCGAAGGCGGCTCTCTGGTCTGTAACTGACGTTGAGGCTCG
+
FF:FFFFFFFFFFFFFFFFFFFFFFFFFFFFFFFFFFFFFFFFFFFFFF:FFFFFFFFFFFFFFFFFFFFFFFFFFFFFFFFFFFFFFFFFFFFFFFFFFFFFFFFFFFFFFFFFFFFFFFFFFFFFFFFFFFFFFFFFFFFFFFFFFFFFFFFFFFFFFFFFFFFFFFFFFFFFFFFFFFFFFFFFFFFFFFFFFFFFFFFFFFFFFFFFFFFFFFFFFFFFFFFFFFFFFFFFFFFFFFFFF:FFFFFF
@A00769:42:HV3CFDRXX:1:2101:9100:2754 1:N:0:CGCACGACTG+CTGTTGGTCC
GTGTCAGCAGCCGCGGTAATACGTATGTTCCAAGCGTTATCCGGATTTATTGGGCGTAAAGCGAGCGCAGACGGTTATTTAAGTCTGAAGTGAAAGCCCTCAGCTCAACTGAGGAATTGCTTTGGAAACTGGATGACTTGAGTGCAGTAGAGGAAAGTGGAACTCCATGTGTAGCGGTGAAATGCGTAGATATATGGAAGAACACCAGTGGCGAAGGCGGCTTTCTGGACTGTAACTGACGTTGAGGCTCG
+
FFFFFFFFFFFFFFFFF,FFFFFFFFFFFFFFFFFFFFFFFFFFFFF:FFFFFFFFFFFFFFFFFFFFFFFFFFFFFFFFFFFFFFF:FFFFFFFFFFFFFFFFFFFFFFFFFFFFFFF:F,FFFFFFFFFFFFFFFFFFFFFF:FFFFFFFFF:FFFFFFFFFFFFFFFFFFFFFFFFFF:FFFFFFFFFFFFF:FFFFFF:FFFFFFFFFFFFFFFFFFF:FFFFF:FFFFFF:FFFFFFF:FFF,FF,
@A00769:42:HV3CFDRXX:1:2101:30454:2754 1:N:0:CGCACGACTG+CTGTTGGTCC
GTGTCAGCCGCCGCGGTAATACGTAGGTGGCAAGCGTTGTCCGGATTTATTGGGCGTAAAGCGAGCGCAGGCGGTTTCTTAAGTCTGATGTGAAAGCCCCCGGCTCAACCGGGGAGGGTCATTGGAAACTGGGAGACTTGAGTGCAGAAGAGGAGAGTGGAATTCCATGTGTAGCGGTGAAATGCGTAGATATATGGAGGAACACCAGTGGCGAAGGCGGCTCTCTGGTCTGTAACTGACGCTGAGGCTCG
+
FF:FFFFFFFFFFFFFFFFFFFFFFFFFFFFFFFFFFFFFFFFFFFFFFFFFFFFFFFFFFFFFFFFFFFFFFFFFFFFFFFFFFFFF:FFFFFFFFFFFFFFFFFFFFFFFFF,FFFFFFFFFFFF:FFFFFFFFFFFFFFFFFFFF,FFFFFFFFFFFFFFFFFFFFFFFFFFFFFFFFFFFFFF:FFFFFFFFFFFFF:FFFFFFFFFFF:FFF:FFFFFFFFFFFFF:FFFFFFFF:FF:FF:FF:,
@A00769:42:HV3CFDRXX:1:2101:32136:2879 1:N:0:CGCACGACTG+CTGTTGGTCC
GTGCCAGCCGCCGCGGTAATTAGAAACCCCTGTAGTCC
+
FFFFFFFFFFFFFFFFFFFFFFFFFFFFFFFFFFFFFF
@A00769:42:HV3CFDRXX:1:2101:8034:2942 1:N:0:CGCACGACTA+CTGTTGGTCC
GTGACAGCAGCCGCGGTAATACGTATGTGCCAAGCGTTATCCGGATTTATTGGGCGTAAAGCGAGCGCAGACGGTTAGTAAAGTCTGAAGTGAAATCCCTAAGCTGAACTGAGTAATTGCTGTGGAAACTGGATGACTTGAGTGCAGTAGAGGAAAGTGGAAATGCAAGTGTAGCGGTGAAATGCGTAGAGATATGGAAGAACACCGGTGGCGAAGGCGTGTTACTGGACTGTAACTGACGATGAGGCACG
+
FFF:FFFF,FFFFFFFFFFFFFF:::FF,:FFFFFFFFFFFFFFF,FFFFFFFFFFFFFFFFF:,FFFFF,,FFF,F,,:FFFFFFFFFFF,FFF,FF,F,,FFF,FFF:,:F,FFF,FF:,FFFFFFFFFF,:FFFF,FFF:FFFFFFF,FFF:F,,F:FF,F,F,,FFFFFFFFFFFFFFFFFFFFFF,FFFFFFFFFFFFF,F,FFF:FFFF,FFF:,,F,FFFF,FFFFF,FFFFF,,F,FF:,,F,
@A00769:42:HV3CFDRXX:1:2101:11035:2942 1:N:0:CGCACGACTG+GTGTTGGTCC
GTGCCAGCAGCCGCGGTAATACGTATGTTCCAAGCGTTATCCGGATTTATTGGGCGTAAAGCGAGCGCAGACGGTTTCTTAAGTCTGATGTGAAAGCCCCCGGCTCAACCGGGGAGGGTCATTGGAAACTGGGAGACTTGAGTGCAGAAGAGGAGAGTGGAATTCCATGTGTAGCGGTGAAATGCGTAGATATATGGAGGAACACCAGTGGCGAAGGCGGCTCTCTGGTCTGTAACTGACGCTGAGGCTCG
+
FFFFF::FFFFFFFFFFFFFFFFFF:FFFF:,FFFFFF,FFFFFFFF:FFFFFFFFFFFFFFFFFF:FFFFFFF:FFFFFFFFFFFFF,FFF,FFFFFFFFF:FFFF,FFFFFFFFFFFFFF:FFFF:F:FFFFFFFFFFFFFF,FFFFFFFFFFFFFFFF:FFFFFF:FFFF:FFFFFFFFFFFFF,FFF:FFFFFFFFF,FFFFFF:FFFFFFFFFF,FFFFFFFFF:F,:F,F:FFFFFFFFFFF:F:
@A00769:42:HV3CFDRXX:1:2101:18774:2942 1:N:0:CGCACGACTG+CTGTTGGTCC
GTGCCAGCAGCCGCGGTAATACGTATGTTCCAAGCGTTATCCGGATTTATTGGGCGTAAAGCGAGCGCAGACGGTTATTTAAGTCTGAAGTGAAAGCCCTCAGCTCAACTGAGGAATTGCTTTGGAAACTGGATGACTTGAGTGCAGTAGAGGAAAGTGGAACTCCATGTGTAGCGGTGAAATGCGTAGATATATGGAAGAACACCAGTGGCGAAGGCGGCTTTCTGGACTGTAACTGACGTTGAGGCTCG
+
FFFFFFFFFFFFFFFFFFFFFFFFFFFFFFFFFFFF::F,FFFFFFFFFFFFFFFFFFFFFFFFFFFFFFFFFFF:FFFF:FFFFFFFFFFFFFFFFFFFFFFFFFFF:FF:FFFFFFFF:FFFFFFFFFFFFFFFFF,FFFFFFFF::FFFFFFFFFFFFFFFFFFFFFFF:FFFFFFF,FFFFFFFFFFFFFFFFFFFFFFFFFFFFFFFF:FFFFFFFFFFFFFFFFFFFFFFFFFF:FFFFF:FFF:
@A00769:42:HV3CFDRXX:1:2101:22706:3020 1:N:0:CGCACGACTG+CTGTTGGTCC
GTGTCAGCAGCCGCGGTAATACGGAGGATGCGAGCGTTGTCCGGATTTATTGGGCTTAAAGGGTGCGTAGGCGGCATAATTAGTTAGTGGTAAAATAAGGGGGCTTCACCTCGCTACGCCATTAATAATGTAGAGCTAGAGAACAGACGAGGTAGGCGGAATTACATGTGTAGCGGTAAAATGCGTAGATATATGGAAGAAAACCAGTTGCGAAGGCGGCTTACTGGACTGTAACTGACGTTTAGGCTCGA
+
FFFFFFFFFFFFFFFFFFFFFFFFFFFF:FF,:FFFF:,FFFFFFFFFFFFFFFFFFFFFF:F,FFF,FFFFFF,FF,:F,FFF,FFF,FF,FFFFF,,FFFFFFFFFFF,F,,:,,F,F,F:,,,F,,,:FFFF,,F:FF:F:::FF,,FFFFF,F,F,F,F,FF:,:FFF,F:F,F:FFF,:F::,:,:F:F,F,FF,F,F,F:,F,FFFFF,,F,FF:F,F,:FFF,,:FF,F:F:,F,,F,F,FF,:
@A00769:42:HV3CFDRXX:1:2101:8386:3051 1:N:0:CGCACGACTG+CTGTTGGTCC
GTGTCAGCAGCCGCGGTAATACGTAGGTGGCAAGCGTTGTCCGGATTTATTGGGCGTAGAGCGAGCGCAGGCGGTTTCTTAAGTCTGATGTGAAAGCCCCCGGCTCAACCGGGGAGGGTCATTGGAAACTGGGAGACTTGAGTGCAGAAGAGGAGAGTGGAATTCCATGTGTAGCGGTGAAATGCGTAGATATATGGAGGAACACCAGTGGCGAAGGCGGCTCTCTGGTCTGTAAGTGTCGCTGAGGCTCG
+
FFFFFFFFFFFFFFFFFFFFFFFF:FFFFFFFFFFFFFFFF:FF:F,FFFFFFFFFFFFFFFFFFFFFFFFFFFFFFFFFFFFFFFFFFFFF:F:FFFFFFFFFFFFFFFFFFFFFFFF:FFFFF:,F:FFFF,FF,:FFFFFFFFFF,F:FFFFFFFFFFFFFF,,FFFFF:FFFF:F,:::F:F,:F,,,,:FFFFFF:,F,:F,FFFF:F,FFF:FF:F,,::FFF,:FF,:,FFF:FF:F:FFFF:F
@A00769:42:HV3CFDRXX:1:2101:21404:3114 1:N:0:CGCACGACTG+CTGTTGGTCC
GTGTCAGCAGCCGCGGTAATACGTATGTTCCAAGCGTTATCCGGATTTATTGGGCGTAAAGCGAGCGCAGACGGTTATTTAAGTCTGAAGTGAAAGCCCTCAGCTCAACTGAGGAATTGCTCTGGAAACTGGATGACTTGAGTGCAGTAGAGGAAAGTGGAACTCCATGTGTAGCGGTGAAATGCGTAGATATATGGAAGAACACCAGTGGCGAAGGCGGCTTTCTGGACTGTAACTGACGTTGAGGCTCG
+
FFF,F:FFFFFFFFFFF:FFFFFFFFFFFFFFFFFFFFFF,::FFFFFF:FFFFF::FFFFFFFFFFFFFFFFFFFFFFFFFFFFFFF:FFFFF:FFF:FFFFFF:FF,FFFFFF::FFFFFF:FFFFFFFFFFFFFFFFFFFFFFFFFFF::FFFF,F:F:FFFFFFF::FF,F,,FFFFFF:F,FFFF:FFFF,FFFFFFFFF,FFF,FF:FFFFFF:FF:,FF,FFFFFFF,FF,:FFFFFFFFFFF,
@A00769:42:HV3CFDRXX:1:2101:12698:3129 1:N:0:CGCACGACTG+GTGTTGGTCC
GTGCCAGCCGCCGCGGTAATACGTATGTTCCAAGCGTTATCCGGATTTATTGGGCGTAAAGCGAGCGCAGACGGTTATTTAAGTCTGAAGTGAAAGCCCCCGGCTCAACCGGGGAGGGTCATTGGAAACTGGGAGACTTGAGTGCAGAAGAGGAGAGTGGAATTCCATGTGTAGCGGTGAAATGCGTAGATATATGGAGGAACACCAGTGGCGAAGGCGACTCTCTGGTCTGTAACTGACGCTGAGGCTCG
+
FFFFFFFFFFFFFFFFFFFFFFFFFFFFFFFFFFFFFFFFFFFFFFFFFFFFFFFFFFFFFFFFFFFFFFFFFFFFFFFFFFFFFFF:FFFFFFFFFFFFFFFFFFFFFFFFFFFFFFFFFFFFF::FFFFFFFFFF::FFFFFFFFFFF:FFFFFFFFFFFFFF:FFFFFFFFFFFFFFF:FFFF:FFFFFFFFF:FFFF:FFFFFFFFFFFFFFFFFFFFFFFFFFFFFFF::FF:FF,FF,FF,FFFF
@A00769:42:HV3CFDRXX:1:2101:15917:3192 1:N:0:CGCACGACTG+CTGTTGGTCC
GTGCCAGCCGCCGCGGTAATTAGATACCCTAGTAGTCC
+
,F::F,F:FF,FFFFFFFFFFFFFFFFFF:FFFF::F,
@A00769:42:HV3CFDRXX:1:2101:28610:3192 1:N:0:CGCACGACTG+CTGTTGGTCC
GTGTCAGCCGCCGCGGTAATACGTATGTTCCAAGCGTTATCCGGATTTATTGGGCGTAAAGCGAGCGCAGACGGTTATTTAAGTCTGAAGTGAAAGCCCTCAGCTCAACTGAGGAATTGCTTTGGAAACTGGATGACTTGAGTGCAGTAGAGGAAAGTGGAACTCCATGTGTAGCGGTGAAATGCGTAGATATAAGGAAGAACACCAGTGGCGAAGGCGGCTTTCTGGACTGTAACTGACGTTGAGGCTCG
+
FFFFF:F:F::FF::FFFFFFFF,:,FFF,F:FFFFFFF,F:FFFF,FFF::F:FFFFFF:F:FFF,FFF:F:F:,F:F:FFF,FFFFFF,FFFFFFFF:FFFFFFFFFFFFFFFFFFF,FFFFFFFF,FFFFFFF:FFFF::FFFFFF:FF:FFFFFF:FFFFFFFF,,:FF:FFF:FF,FF:FFFF,::F::F,:FFFFFFFFFFFFFFF:FFF,F,FFF:FFF,,F:FFF::FFFFF,FF:FF,FFF,
@A00769:42:HV3CFDRXX:1:2101:21215:3223 1:N:0:CGCACGACTG+CTGTTGGTCC
GTGTCAGCCGCCGCGGTAAAATGGAAATTAGAAACCCCCGTAGTCC
+
FFFFFFFFFFFFFFFFFFFFFFFFFFFFFFFFFFFFFFFFFFFFFF
@A00769:42:HV3CFDRXX:1:2101:28429:3286 1:N:0:CGCACGACTG+CTGTTGGTCC
GTGTCAGCAGCCGCGGTAATACGTATGTTCCAAGCGTTATCCGGATTTATTGGGCGTAAAGCGAGCGCAGACGGTTATTTAAGTCTGAAGTGAAAGCCCTCAGCTCAGCTGAGGAATTGCTTTGGAAACTGGATGACTTGAGTGCAGAAGAGGAAAGTGGAACTCCATGTGTAGCGGTGAAATGCGTAGATATATGGAAGAACACCAGTGGCGAAGGCGGCTTTCTGGGCTGTAACTGACGGTGAGGCTCG
+
FF:,FFFFFFFFFFFFFFF:FFFFFFFFFFFFFFFFFF:FFFFFFFFFFFFFFFFFFFFFFFFFFFFFFFFFFFFFFFFFFFF,FFFFFFFFFFFFFFF,F,FF:FFFFF:,FFF,:FFFF,F,F,FFFF:FFFFFFFFFFFFFFFF,FFFF::F::FFF,FFFFF::FFFFFFF,FFFFFFFF,F:,FF,:,F:FF::F::,FF::,,:FFF,FFF::F,,,,:FFF,FF,,,,FFF,FF,F::,F:FF:
@A00769:42:HV3CFDRXX:1:2101:31792:3286 1:N:0:CGCACGACTG+CTGTTGGTCC
GTGCCAGCCGCCGCGGTAATACGTATGTTCCCAGCGTTATCCGGATTTATTGGGCGTAAAGCGAGCGCAGACGGTTATTTAAGTCTGAAGTGAAAGCCCTCAGCTCAACTGAGGACTTGCTTTGGAAACTGGATGACTTGAGTGCAGTAGAGGAAAGTGGAACTCCATGTGTAGCGGTGAAATGCGTAGATATATGGAAGAACACCAGTGGCGAAGGCGGCTTTCTGGACTGTAACTGACGTTGAGGCTCG
+
F::FFFFFFFFFFFFFF:FFFFFFF:FFFFF,FFFF:F::FFFFFF::FFFFFFFFFFFFFFFFFFFFFFFFFFF:FFFFFFFFFFFFFFFFFFFFFFFFFFFF:FFFFFFFFFF,FFFFF,FFFFFFFFFFFFFFFFFFFFFFFFFF,FFFFFF:FFFFFFFFFFFFFFFFFFFFFFFFFFFFFFF:FF,F:FFFFFFFFFFFFFFFFFFFFFFFFFFFFFFFFFFFFFFFFFFFFFFFFFFF:FFFFF:
@A00769:42:HV3CFDRXX:1:2101:28058:3302 1:N:0:CGCACGACTG+CTGTTGGTCC
GTGTCAGCCGCCGCGGTAATACGTATGTTCCAAGCGTTATCCGGATTTATTGGGCGTAAAGCGAGCGCAGACGGTTATTTAAGTCTGAAGTGAAAGCCCTCAGCTCAACTGAGGAATTGCTTTGGAAACTGGATGACTTGAGTGCAGTAGAGGAAAGTGGAACTCCATGTGTAGCGGTGAAATGCGTAGATATAAGGAAGAACACCAGTGGCGAAGGCGGCTTTCTGGACTGTAACTGACGTTGAGGCTCG
+
FFFFFFFFFFFFFFFFFFFFFFFFFFFFFFFFFFFFFFFFFFFFFFFFFFFFFFFFFFFFFFFFFFFFFFFFFFFFFFFFFFFFFFFFFFFFFFFFFFFFFFFFFFFFFFFFFFFFFFFFFFFFFF:FFFFFFFFF,FFFFFFFFFFFFFFFFFFFFFFFFFFFFFFFFFFFFFFFFFFFF,FFFFFFFFFFFFFFF:F:FFFFFFF,FFFFFFFFF:FFFFFFFFFFFFFFFFFFFFFFFFFFFFFFFF:
@A00769:42:HV3CFDRXX:1:2101:6370:3317 1:N:0:CGCACGACTG+CTGTTGGTCC
GTGCCAGCAGCCGCGGTAATACGTATGTTCCAAGCGTTATCCGGATTTATTGGGCGTAAAGCGAGCGCAGGCGGTTTCTTAAGTCTGATGTGAAAGCCCCCAGCTCAACCGGGGAGGGTCATTGGAAACTGGGAGACTTGAGTGCAGAAGAGGAGAGTGGAATTCCATGTGTAGCGGTGAAATGCGTAGATATATGGAGGAACACCAGTGGCGAAGGCGGCTCTCTGGTCTGTAACTGACGCTGAGGCTCG
+
:,FFFFFFF:FFFF:FFFFFFFFFFFFFFFFFFF,FFFFFFFFFF,FFFFFFFFFFFFFFFFFFFFFFFFFFFFF:FFFFFFF:FFFFFFFFFFFFFFFFFFFF,FFFFFFFFFF,FFFFFFFFFF,FFFFF,FFFFFFFFFFFF:FFF,FFFF:FFFFFFFFFFFFFFF:FFFFFFFFFF::F,:FF,FF:FFFFFFFFFFFFFFFFFF,F,FFFFFFFFFFFFFFFFFFFFFFFFFFF,FFFFF,F:FF
@A00769:42:HV3CFDRXX:1:2101:1470:3380 1:N:0:CGCACGACTG+CTGTTGGTCC
GTGTCAGCCGCCGCGGTAATACGTAGGTGGCAAGCGTTGTCCGGATTTATTGGGCGTAAAGCGAGCGCAGGCGGTTTCTTAAGTCTGATGTGAAAGCCCCCGGCTCAACCGGGGAGGGTCATTGGAAACTGGGAGACTTGAGTGCAGAAGAGGAGAGTGGAATTCCATGTGTAGCGGTGAAATGCGTAGATATATGGAGGAACACCAGTGGCGAAGGCGACTCTCTGGTCTGTAACTGACGCTGAGGCTCG
+
FFFFFFFFFFFFFFFFFFFFFFFFFFFFFFFFFFFFFFFFFFFFF:FFFFFFFFFF:FFFFFFFFFFFFFFFFFFFFFFFFFFFFFFFFFFFFFFFFFFFFFFFFFFFFFFFFFFFFFFF:FFFFF:FF:FFFFFFFFFFFFFFFFFFFFFFFFFFFFFFFFFFFFFFFFFFFFFFFFFFF:FFFFFFFFFFFFFFFFFFF:FFFFFFFFFFFF:FFFFFFFFFFF:FFFFFF,,FFF:F:FFFFF:FFFF
@A00769:42:HV3CFDRXX:1:2101:32000:3427 1:N:0:CGCACGACTG+CTGTTGGTCC
GTGCCAGCAGCCGCGGTAATACGTAGGTGGCAAGCGTTGTCCGGATTTATTGGGCGTAAAGCGAGCGCAGGCGGTTTCTTAAGTCTGATGTGAAAGCCCCCGGCTCAACCGGGGAGGGTCATTGGAAACTGGGAGACTTGAGTGCAGAAGAGGAGAGTGGAATTCCATGTGTAGCGGTGAAATGCGTAGATATATGGAGGAACACCAGTGGCGAAGGCGGCTCTCTGGTCTGTAACTGACGCTGAGGCTCG
+
FF:FFFFFFFFFFFFFFFFFFFFFFFFFFFFF:FFFFFFFFFFFFFFF,FFFFFFFFFFFFFFFFFFFFFFFFFFFFFFFFFFFFFFFFF,F:FFFFFFFFFFFFFFFFFFFFF:FFFFFF,FFFF:,,,FF,FFFFFFF:FFFFFFF,FFFF:FFFFFFFFFFFFFFFFFFFFFFFFFFFFFFFFF,FF,:FF:FFFFFF,FFF:,FF::FFFFFFFFFFFFFFFFF:FF:FF::FFFFFFFFFFFFF:,
@A00769:42:HV3CFDRXX:1:2101:32027:3505 1:N:0:CGCACGACTG+CTGTTCGTCC
GTGCCAGCCGCCGCGGTAATACGTATGTTCCAAGCGTTATCCGGAGTTATTGGGCGTAAAGCGAGCGCAGACGGTTATTTAAGTCTGAAGTGAAAGCCCTCAGCTCAACGGAGGAATTGCTTTGGAAACTGGATGACTTGAGTGCAGTAGAGGAAAGTGGAACTCCATGTGTAGCGGTGAAATGCGTAGATATATGGAAGAACACCAGTGGCGAAGGCGGCTTTCTGGACTGTAACTGACGTTGAGGCTCG
+
FF:FFFFFFFFFFFFF:FFF:FFFF:FFF:FFFFFFFF:FFFFFF,::FFFFFFFFFFFFF:F:FFFFFF,FFFF:F:FFFFFFFFFFFF:FFFFFFFFFF:FFF:F,F,F:FFF,,FFF::FFFF,FFFFFF:FFFFFFFFFFFFFFFFFFFFFFFFFFFFFFFFFFFFFFFFFFFFFF,FFFFFFFFF:F,F:FFF:FFFFFFFFFFFFFF,FFFFFFFF:,FFFFFFF:F:FF,FFF,,FF:FFF:F,
@A00769:42:HV3CFDRXX:1:2101:17418:3662 1:N:0:CGCACGACTG+CTGTTGGTCC
GTGTCAGCAGCCGCGGTAATACGTATGTTCCAAGCGTTATCCGGATTTATTGGGCGTAAAGCGAGCGCAGACGGTTATTTAAGTCTGAAGTGAAAGCCCTCAGCTCAACTGAGGAATTGCTTTGGAAACTGGATGACTTGAGTGCAGTAGAGGAAAGTGGAACTCCATGTGTAGCGGTGAAATGCGTAGATATATGGAAGAACACCAGTGGCGAAGGCGGCTTTCTGGACTGTAACTGACGCTGAGGCTCG
+
FFFFFFFFFFFFFFFFFFFFFFFFFFFFFFFFF:FFFFFF:FFFFFFFFFFFFFFFFFFF,FFFFFFFF:FFFF,FFFFFFFFFFFFFFFFF:FF:FFFFFFFFFFFFF:FFFFFFFF:::FFF:FFFFFFFFFFFFFFFFFFFFFFFFFF:FFFFFFFFFFFFFF:FFFFFFF:FFFF:FF,,F:,FFFFFFFF,FFFFF,FF,FFF,F:FFFF::F,FFF:F,F,,F:::FFFF,,FF,F:FF:,FFF,
@A00769:42:HV3CFDRXX:1:2101:31946:3677 1:N:0:CGCACGACTG+CTGTTGGTCC
GTGTCAGCAGCCGCGGTAATACGTATGTTCCAAGCGTTATCCGGATTTATTGGGCGTAAAGCGAGCGCAGACGGTTATTTAAGTCTGAAGTGAAAGCCCTCAGCTCAGCTGAGGAATTGCTTTGGAAACTGGATGACTTGAGTGCAGTAGAGGAAAGTGGAACTCCATGTGTAGCGGTGAAATGCGTAGATATATGGAAGAACACCAGTGGCGAAGGCGGCTTTCTGGACTGTAACTGACGTTGAGGCTCG
+
FF,:FFFF:FFFFFFFFFFFFFFFF:FFFFFFFFFFFF:FFFFFFFFFFFFFFFFFFFFFFFFFFFFFFFFFFF,FF:F,FFFFFFFFFFFFFFFFFFFFFFFF:FFFF,FFFF,FFFFFF:FFFFFFFFF:FFFFFF,FFFFFFFFFFFFFFFFFFFFFFF:FFFF:FFFFFFFFFFFFFFFFFFFFFFFFFFFFFFFF:FFFFFFFFFFFFFFF,FFFFFFFFFFFFFFF:FFFFFFF:FFFFFFFFF:
@A00769:42:HV3CFDRXX:1:2101:11324:3693 1:N:0:CGCACGACTG+CTGTTGGTCC
GTGTCAGCAGCCGGCGGTAATACGTATGTTCCAAGCGTTATCCGGATTTATTGGGCGTAAAGCGAGCGCAGACGGTTATTTAAGTCTGAAGTGAAAGCCCTCAGCTCAACTGAGGAATTGCTTTGGAAACTGGATGACTTGAGTGCAGTAGAGGAAAGTGGAACTCCATGTGTAGCGGTGAAATGCGTAGATATATGGAAGAACACCAGTGGCGAAGGCGGCTTTCTGGACTGTAACTGACGTTGAGGCT
+
FFFFFFFFFFFFFFFFFFFFFFFFFFFFFFFFFFFFFFF:F:FFFFFFFF:FFFFFFFFFFFFFFFFFFFFFFFFFFFFFFFFFFFFFFFFFFFFFFFFFFFFFFFFFF:FFFFFF:FFFFFFFFFFFFFFFFFFFFFFFFFFFFFFFFFFFFFFFFFFFFFFFFFFFFFFFFFFFFFFFFFFFF,FFFFFFFF:FF:FFF:FFFFFFF:FFFFFF:FFFFFF:FFFFFFFFF,FFFF,,F:,FFFF,FF
@A00769:42:HV3CFDRXX:1:2101:14733:3740 1:N:0:CGCACGACTG+CTGTTTGTCC
GTGTCAGCAGCCGCGGTAATACGTATGTTCCAAGCGTTATCCGGATTTATTGGGCGTAAAGTGAGCGCAGACGGTTATTTAAGTCTGAAGTGAAAGCCCTCAGCTCAACTGAGGAATTGCTTTGGAAACTGCATGACTTGAGTGCAGTAGAGGAAAGTGGAACTCCATGTGTAGCGGTGAAATGCGTAGATATATGGAAGAACACCAGTGGCGAAGGCGGCTTTCTGGCCTGAAACTGACGTTGAGGCTCG
+
:FFFF:FFFFF:,FF:,FF:FFF:FF:,FFFF:,F:FF::FF,:FF::FFFFFF:F:FFFF,FFFFFFF,FFFFF:F:,FFF,FF,:FF,,FFFFFFFFFFFFF,FFFFF:F:F:FF,FFF,F,F:,F,FF,FFFFF,,:F:FF:FF,F,F,FFFFF,,FFF,FF,:FFFFFF::F:FFFFFF,F,:FFFFFFFFF,FFFF:FFFFFFFFFF:FFFFF:,F,F:,:,,,,FF,FFFFFF::F:FFF,FFF,
@A00769:42:HV3CFDRXX:1:2101:18548:3740 1:N:0:CGCACGACTG+CTGTTGGTCC
GTGTCAGCAGCCGCGGGTAATACGTAGGGTGCAAGCGTTGTCCGGAATTACTGGGCGTAAAGAGTTCGTAGGCGGTTTGTCGCGTCGTTTGTGAAAACCAGCAGCTCAACTGCTGGCTTGCAGGCGATACGGGCAGACTTGAGTACTGCAGGGGAGACTGGAATTCCTGGTGTATCGTTGAAATGCGCAGATATCAGGAGGAACACCGGTGGCGAAGGCGGGTCTCTGGGCCGTAACTGACGCTGAGGAA
+
FFFF:FFFFFFFFFFFFFF::F:FFF::FFFFFFFFF:::FFFFFFFFFFFFFF,FF:F,,FFFF::FFFF,:FFFFFFF,FF,,FFFFFFF,FFFF:FFFFF:FF:FFFF:FFF,F,F:,F:F:FFFFFFFFFFFFFFFFFFFFFFFF,F,FFFF,FF:FFFFFFFF:,FFF:,F:,F:FFFF,FFFF:FFFF::FFFF:,,F:FFFFFF:FF,FFFFFFF:FFFFF:::,FFF:FFFFF:,,,FF:F,
@A00769:42:HV3CFDRXX:1:2101:31693:3740 1:N:0:CGCACGACTG+CTGTTGGTCC
GTGCCAGCCGCCGCGGTAATTAGATACCCGAGTAGTCC
+
FF:FFFFFFFFFFFFFFFFFFFFFFFFFFFFFFFFFFF
@A00769:42:HV3CFDRXX:1:2101:17797:3787 1:N:0:CGCACGACTG+CTGTTGGTCC
GTGTCAGCAGCCGCGGTAATACGTATGTTCCAAGCGTTATCCGGATTTATTGGGCGTAAAGCGAGCGCAGACGGTTATTTAAGCCTGAAGTGAAAGCCCTCAGCTCAACTGAGGAATTGCTTTGGAAACTGGATGACTTGAGTGCAGTAGAGGAAAGTGGAACTCCATGTGTAGCGGTGAAATGCGTAGATATATGGAAGAACACCAGTGGCGAAGGCGGCTTTCTGGACTGTAACTGACGTTGAGGCTCG
+
FFFFFFFFFFFFFFFFFFFFFFFFFFFFFFFFFFFFFF:FFFFFFF,FF,FFFFFFFFFFFFFFFFFFFFFFFFFFFFFFFFFFFFFFFFFFFFFFFFFFFFFFFFFFFFFFFFFFFFFF:FFFFFFFFFFFFFFFFFFFFFFFFFFF:FFFFFFFFFFFF:FFFF,FFFFFFFFFFFFFFFFFFF,FFFFFFFFFFFFFFFFFFFFFFFFFFFFF:FFFFF::F:FFFFF::F:FFFFF,FFFFF,FFF,
@A00769:42:HV3CFDRXX:1:2101:9064:3944 1:N:0:CGCACGACTG+CTGTTGGTCC
GTGTCAGCCGCCGCGGTAATACGTATGTTCCAAGCGTTATCCGGATTTATTGGGCGTAAAGCGAGCGCAGACGGTTATTTAAGTCTGAAGTGAAAGCCCTCAGCTCAACTGAGGAATTGCTTTGGAAACTGGATGACTTGAGTGCAGTAGAGGAAAGTGGAACTCCATGTGTAGCGGTGAAATGCGTAGATATATGGAAGAACACCAGTGGCGAAGGCGGCTTTCTGGACTGTAACTGACGTTGAGGCTCG
+
FFFFFFF:FFFFFFFFFFFFFFFFFFFFFFF:FFFFF:FFFFFFFF,FFFFFFFFFFFFFFFFFFFFFFFFFFF:FFFFFF:FFFFFFFFFF:FFFFFFFFFFF:FFFFFFFFFF,FF::FFFFFFFFFFFFFFFFF:FFFFFFFFFFFFFFFF:FFFFFFFFFFFFFFFFFFFFFFFF::FFFF,,FFFFF:FFFFFFFFFFFFFFFFFFFFFFFFFF,FFFFF:F,FFFFFFFFFFFF,,FFF::FFF,
@A00769:42:HV3CFDRXX:1:2101:30816:3944 1:N:0:CGCACGACTG+CTGTTGGTCG
GTGCCAGCAGCCGCGGTAATACGTAGGTGGCAAGCGTTGTCCGGATTTATTGGGCGTAAAGCGAGCGCAGACGGTTATTTAAGTCTGAAGTGAAAGCCCTCAGCTCAACTGAGGAATTGCTTTGGAAACTGGATGACTTGAGTGCAGTAGAGGAAAGTGGAACTCCATGTGTAGCGGTGAAATGCGTAGATATATGGAAGAACACCAGTGGCGAAGGCGGCTTTCTGGACTGTAACTGACGTTGAGGCTCG
+
FF,FFFFFFFFFFFFFFFFFFFFF:FFFFFFFFFFFF:FFFFFFFFFFFFFFFFFFFFFFFFFFFFFFFFFFFFF:FFFFFFFFF:F,FFFFFFFFFFFFFFFFFFFFFF:FFFFFFFFF,FFFFFFFFF:FFFFFFFFFFFFFF:FFFFFFFFFFFFFFFFFFFFFFFFFFFFFFFFFFFFFFFFFFFFFFFFFFFFFFFFFFFFFFFFFFFFFFFFFFFF:FFFFFFFFFF:FFFFFF::FFFF:FFF,
@A00769:42:HV3CFDRXX:1:2101:21676:3959 1:N:0:CGCACGACTG+CTGTTGGTCC
GTGTCAGCCGCCGCGGTAATACGTATGTTCCAAGCGTTATCCGGATTTATTGGGCGTAAAGCGAGCGCAGACGGTTATTTAAGTCTGAAGTGAAAGCCCTCAGCTCAACTGAGGAATTGCTTTGGAAACTGGATGACTTGAGTGCAGTAGAGGAAAGTGGAACTCCATGTGTAGCGGTGAAATGCGTAGATATATGGAAGAACACCAGTGGCGAAGGCGGCTTTCTGGACTGTAACTGACGTTGAGGCTCG
+
FFFFFFFFFFFFFFFFFFFFFFFFF:FFFFF:FFFFFFFFFF:F:FFFFFFFFFFFFFFFFFFFFFFFFFFFFFFFFFFFFFFFFFFFFF,FFFFFFFF:FFF:FFFFFFFFFF:,F,FFF:FFFF:F,FFFFFFFFFFFFF:FFFF::FFFFFFFFF:FFFFFFFFF::FFFFF::FFF:FF,F:F,:FFFFFF,FFFFFFFFF:FF,FFFF,FFFFFF:F,FFFF:FF:,FFFF:FFFF:F,FF,FFF,
@A00769:42:HV3CFDRXX:1:2101:31521:4006 1:N:0:CGCACGACTG+CTGTTGGTCC
GTGTCAGCCGCCGCGGTAATACGGAGGATGCGAGCGTTATCCGGATTTATTGGGTTTAAAGGGTGCGCAGGCGGTCTGTTAAGTCAGCGGTCAAAGCCCGGGGCTCAACCCCGGCCCGCCGTTGAAACTGGCAGTCTCGAGTTGGAGAGAAGTATGCGGAATGCGCGGTGTAGCGGTGAAATGCATAGATATCGCGCAGAACTCCGATTGCGAAGGCAGCATGCCGGCTCCACACTGACGCTGAGGCACGA
+
FF,FFFFFFFFFFFFFFFFFFFFFFFF:FFFFFFFFFFFFFFFFFFF:FFFFFF:FFFFFFFFFFFFFFFFFFFFFFFFFFFFFFFFFFFFFFFFFFFFFFFFFFFFFFFFFFFFFFFFFFFFFFFFFFFFF:FFFFFFFFFFFFFFFFFFFF:FFFFFFFFFFFFFFFFF:FFFFFFF,:FFFFFFFFF:FFFFFFFFF:FFFFFFFFFFFFFFFFFFFFFFFFFFFFFFFFFFFFFFFFFFFFFFFFFF
@A00769:42:HV3CFDRXX:1:2101:17210:4085 1:N:0:CGCACGACTG+CTGTTGGTCC
GTGCCAGCAGCCGCGGTAATACGTATGTTCCAAGCGTTATCCGGATTTATTGGGCGTAAAGCGAGCGCAGACGGTTATTTAAGTCTGAAGTGAAAGCCCTCAGCTCAACTGAGGAATTGCTTTGGAAACTGGATGACTTGAGTGCAGTAGAGGAAAGTGGAACTCCATGTGTAGCGGTGAAATGCGTAGATATATGGAAGAACACCAGTGGCGAAGGCGGCTTTCTGGAGTGTAACTGACGTTGAGGCGCG
+
FFFFFFFFFFFFFFFFFFFFFFFFFFFFFFFFFFFFFFFF:FFFFFFFF,FFFFFFFFFFFFFFFFFFFFFFFFFFFFFFFFFF,FF:FFFFFFFFFFFFF:FFFF:FF:FFFFFF:FF:,F:FFFFF:FFF:FFFFFFF:FF,F:FFFFFFFFFF:FFF,F:FFF:FFFFFFF,FFFFFFFF:FF,:FFF,F,FFFF,FFFFFFFFFFFFFF:FFFFFF:F:,FFFF:,,FFFF:,FFFFFFF,F:,,F:
@A00769:42:HV3CFDRXX:1:2101:24758:4194 1:N:0:CGCACGACTG+CTGTTGGTCC
GTGCCAGCCGCCGCGGTAATACGTAGGTGGCAAGCGTTGTCCGGATTTATTGGGCGTAAAGCGAGCGCAGGCGGTTTCTTAAGTCTGATGTGAAAGCCCCCGGCTCAACCGGGGAGGGTCATTGGAAACTGGGAGACTTGAGTGCAGAAGAGGAGAGTGGAATTCCATGTGTAGCGGTGAAATGCGTAGATATATGGAGGAACACCAGTGGCGAAGGCGGCTCTCTGGTCTGTAACTGACGCTGAGGCTCG
+
:FFFFF:FFFFFFFFFFFFFFFFFFFFFFFFFFFFFFFFFFFFFFFFFFFFFFFFFFF:FFFFF:FFFFFFFFFFFFFFFFFFFFFFFFFFFFFFFFFFFFFF,FFFFFFFFFFFFFFFFFFFFFFFFFF:FFFFFFFF:FF:FFF,FFFFFFF:FFFF,FFFFFFF:FFFFFFFF:FFFFFF:F:FFFFF::FFF:FFFFFFFFFFF:,,FFFFFFFF,FFFFFF:,FFF:FFFFF,FFFFFFF,FFFF,
@A00769:42:HV3CFDRXX:1:2101:26549:4225 1:N:0:CGCACGACTG+CTGTTGGTCC
GTGTCAGCCGCCGCGGTAATCCATTAGAAACCCCCGTAGTCC
+
FFFFFFFFFFFFFFFFFFFFFFFFFFFFFFFFFFFFFFFFFF
@A00769:42:HV3CFDRXX:1:2101:11939:4257 1:N:0:CGCACGACTG+CTGTTGGTCC
GTGCCAGCAGCCGCGGTAATACGTATGTTCCAAGCGTTATCCGGATTTATTGGGCGTAAAGCGAGCGCAGACGGTTATTTAAGTCTGAAGTGAAAGCCCTCAGCTCAACTGAGGAATTGCTTTGGAAACTGGATGACTTGAGTGCAGTAGAGGAAAGTGGAACTCCATGTGTAGCGGTGAAATGCGTAGATATATGGAAGAACACCAGTGGCGAAGGCGGCTTTCTGGACTGTAACTGACGTTGAGGCTCG
+
FFFFFFFFFFFFFFFFFFFFFFFFFFFFFFFFFFFF::FFFFFFFF,FF:FFFFFFFFFFFFFFFFFFFFFFFFF:FFFFFFFFFFF:FFFFFFFFFFFFFFFFFFFFFFFFFFFFFFFFFFFFFFFFFFFFFFFFFFFFFFFFF,FF:,FFFFFFFFFFFFFFFFFFFFFFFFFFF:FFFFFFFFFFFFFFFFFFFFFFF,FFFFFF:FF:F,,F:FFFFF:F,,:,FFFFFFFFFFFF,F:FFF,FFF,
@A00769:42:HV3CFDRXX:1:2101:6126:4272 1:N:0:CGCACGACTG+CTGTTGGTCC
GTGTCAGCCGCCGCGGTAATACGTATGTTCCAAGCGTTATCCGGATTTATTGGGCGTAAAGCGAGCGCAGACGGTTATTTAAGTCTGAAGTGAAAGCCCTCAGCTCAACTGAGGAATTGCTTTGGAAACTGGATGACTTGAGTGCAGTAGAGGAAAGTGGAACTCCATGTGTAGCGGTGAAATGCGTAGATATATGGAAGAACACCAGTGGCGAAGGCGGCTTTCTGGACTGTAACTGACGTTGAGGCTCG
+
FF,,FF,F,FFF,F:FFFFF,FFFF,,F,FFFF,F,F,,,,F,,FFF,F:F:F:F:FFFFF:FF:FFFFFF:F,F,FF,:FF,:FFF::FF,FFFFFFFFF:FFFFFFFFFFFFFFF,::FFFFFFFF:FFF:FFFFFFFFFFFFFFF:FFF:,F,FFFFF,FFFFFFFFFF,FF:FFFF,FFFFFF,FF,,:F,::F,F::FFFFFFFFFFFFFFFFFFFF:F:FFFFFFFF,FFF:,FFFFFFFFFF::
@A00769:42:HV3CFDRXX:1:2101:8477:4460 1:N:0:CGCACGACTG+CTGTTGGTCC
GTGCCAGCCGCCGCGGTAATACGTATGTTCCAAGCGTTATCCGGATTTATTGGGCGTAAAGCGAGCGCAGACGGTTATTTAAGTCTGAGGTGAAAGCCCTCAGCTCAACTGAGGAATTGCGTTGGAAACTGGATGACTTGAGTGCAGTAGAGGAAAGTGGAACTCCATGTGTAGCGGTGAAATGCGTAGATATATGGAAGAACACCAGTGGCGAAGGCGGCTTTCTGGACTGTAACTGACGTTGAGGCTCG
+
FFFFFFFFFFFFFFFFFFFFFFFF:FFFFF:FFFFFFFFFFFFFF::FFFFFFFFFFFFFF:FFFFFFFFFFFFFFFFFFFFFFFFFFFFFFFFFFFFFFFFFFFFFF:FFFFFFFFFFF,FFFFFFFFFFFFFFFF:,FFFFFFFFF,FFFFFFFFFFFFFFFFFFFFFFFFFFFFFFFFFFFFFFFFFFFFFFFFFFFFFFFFF,FF:FF,F,FFFFFFFFFFFF:F:FFFF,FFFFF,FFFFF,FFF:
@A00769:42:HV3CFDRXX:1:2101:19253:4460 1:N:0:CGCACGACTG+CTGTTGGTCC
GTGTCAGCAGCCGCGGTAATTAGAAACCCGAGTAGTCCCTTCTCTTATACACATCTCCGAGCCCACGAGACCGCACGACTGATCTCGTATGCCGGCTTGTGGTTGAAAGGGGGGGGGGGGGGGGGGGGGGGGGGGGGGGGGGGGGGGGGGGGGGGGGGGGGGGGGGGGGGGGGGGGGGGGGGGGGGGGGGGGGGGGGGGGGGGGGGGGGGGGGGGGGGGGGGGGGGGGGGGGGGGGGGGGGGGGGGGGGGG
+
FFFFFFFFFFFFFFFFFFFFFFFFFFFFFFFFFFFFF:FF,FFFFFFFFFFFF:FFFFFFFFFFFFFFFFFFFFFFFF,FFFF::,F:,F:,,F,,,:,,,,,:F,:,,,,:,FFF:FFFFFFFFFFFFFFFFFFFFFFFFFFFFFFFFFFFFFFFFFFFFFFFFFFFFFFFFFFFFFFFFFFFFFFFFFFFFFFFFFFFFFFFFFFFFFFFFFFFFFFFFFFFFFFFFFFFFFFFFFFFFFFFFFFFFFF
@A00769:42:HV3CFDRXX:1:2101:16025:4507 1:N:0:CGCACGACTG+CTGTTGGTCC
GTGTCAGCAGCCGCGGTAATACGTATGTTCCAAGCGTTATCCGGATTTATTGGGCGTAAAGCGAGCGCAGACGGTTATTTAAGTCTGAAGTGAAAGCCCTCAGCTCAACTGAGGAATTGCTTTGGAAACTGGATGACTTGAGTGCAGTAGAGGAAAGTGGAACTCCATGTGTAGCGGTGAAATGCGTAGATATATGGAAGAACACCAGTGGCGAAGGCGGCTTTCTGGACTGTAACTGACGTTGAGGCTCG
+
FFFFFFFFFFFFFFFFFFFFFFFFFFFFF:FFFFFFFFFFFFFFFFFFFF:FFFFF:FFFFFFFFFFF,FFFFFFFFFFFFFFFFFFFFFFFFFFFFFFFFFFFFFFFFFFFFFFFFFFFFFFFFFFFFFFFFFFFFFFF::FFFFFFFFFFFFFFFFFFFFFFFFFFFF:FFFFFFFFFFFFFFFFFFFFFFFFF,FFF:FF:F:FFFF,FFFFFFFFFFFFFFFF:FFF:FFFFFFFFF:FFFF,FFF,
@A00769:42:HV3CFDRXX:1:2101:10484:4554 1:N:0:CGCACGACTG+CTGTTGGTCC
GTGTCAGCAGCCGCGGTAATACGTATGTTCCAAGCGTTATCCGGATTTATTGGGCGTAAAGCGAGCGCAGACGGTTATTTAAGTCTGAAGTGAAAGCCCTCAGCTCAACTGAGGAATTGCTTTGGAAACTGGATGACTTGAGTGCAGTAGAGGAAAGTGGAACTCCATGTGTAGCGGTGAAATGCGTAGATATATGGAAGAACACCAGTGGCGAAGGCGGCTTTCTGGACTGTAACTGACGTTGAGGCTCG
+
FFFFFFFFFFFFFFFFFFFFFFFFFFFFFFFFFFFFFFFFFFFFFFFFFFFFFFFFFFFFFFFFFFFFFFFFFFFFFFFFFFFFFFFFFFFFFFFFFFFFFFFFFFFFFFFFFFFFFFFFFFFFFFFFFF:FFFFFFFFFFFFFFFFFFFFFFF:FFFFFFFFFFFFFFFFFFFFFFFFFFF::FFFFFFFFFFFF:FFFFFFFFFFFFFFFFFFFFFFFFFFFFFFFFFFFFF,FFFFF,FFFFF:FFF:
@A00769:42:HV3CFDRXX:1:2101:19958:4586 1:N:0:CGCACGACTG+CTGTTGGTCC
GTGTCAGCAGCCGCGGTAATACGTATGTTCCAAGCGTTATCCGGATTTATTGGGCGTAAAGCGAGCGCAGACGGTTATTTAAGTCTGAAGTGAAAGCCCTCAGCTCAACTGAGGAATTGCTTTGGAAACTGGATGACTTGAGTGCAGTGGAGGAAAGTGGAACTCCATGTGTAGCGGTGAAATGCGTAGATATATGGAAGAACACCAGTGGCGAAGGCGGCTTTCTGGACTGTAACTGACGTTGAGGCTCG
+
FFFFF:FFFFFFFFFF,:FFFFFFFFFFFFFFFFFFFF:FFFFFFFF:FFFFFFFFFFFFFFFFF:FFFFFFFFFFF:FFFFFFFFFFFFFFFFFFFFFFFFFFFFFFFFFFFFFFFFFFFFFFFFFFFFFF:FFFFFFFFFFFFFF:F:FFFFFFFFFFFFFFFFFFFFFFFFF:FFFFFFFFFFFFFFFFFFFFF:,F:FFFFFFFFFFFFFFFFFFFFFFFFFF:FFFFF:FFF:FFFFFFFF,FFFF
@A00769:42:HV3CFDRXX:1:2101:23863:4679 1:N:0:CGCACGACTG+CTGTTGGTCC
GCGTCAGCAGCCGCGGTAATACGTATGTTCCAAGCGTTATCCGGATTTATTGGGCGTAAAGCGAGCGCAGACGGTTATTTAGGTCTGAAGTGAAAGCCCTCAGCTCAACTGAGGAATTGCTTTGGAAACTGGATGACTTGAGTGCAGTAGAGGAAAGTGGAACTCCATGTGTAGCGGTGAAATGCGTAGATATATGGAAGAACACCAGTGGCGAAGGCGGCTTTCTGGACTGTAACTGACGTTGAGGCTCG
+
FFFFFFFFFFFFFFFF:FFFFFFFFFFFFFFFFFFFFF:FFFFFFFFFFFFFFFFFFFFFFFFFFFFFFFFFFFF:FFFFFFFFFFFFFFFFFFFFFFFFFFFFFFFFFFFFFFFFFF:F:FFFFFFFFFFFFFF:FFFFFFFFFFFFFFFFFFF:FFFFFFFFFFFFFFFFFFFFFFFFFFF:FFFFFFFFFFFFFFFFFFF:FFFFFF,FFFFFFFFFFF:FFF,FFFFFFFFFFFFF,FFFFFFFFF:
@A00769:42:HV3CFDRXX:1:2101:30644:4711 1:N:0:CGCACGACTG+CTGTTGGTCC
GTGCCAGCCGCCGCGGTAATACGTAGGTGGCAAGCGTTGTCCGGATTTATTGGGCGTAAAGCGAGCGCAGGCGGTTTCTTAAGTCTGATGTGAAAGCCCCCGGCTCAACCGGGGAGGGTCATTGGAAACTGGGAGACTTGAGTGCAGAAGAGGAGAGTGGAATTCCATGTGTAGCGGTGAAATGCGTAGATATATGGAGGAACACCAGTGGCGAAGGCGGCTCTCTGGTCTGTAACTGACGCTGAGGCTCG
+
FF,FFFFFFFFFFFFFFFFFFFFFFFFFFFFFFFFFFFFF:FFFFFFFFFFFFFFFFFFFFFFFFFFFFFFFFFFFFFFFFFFFFFFF:FFFFFFFFFFFFFFFFFFFFFFFFF:FFFFFFFFFFFFFF:FFFFFFFFFFFFFFFFFF,FFFF:FFFFFFFFFFFFFFFFFFFFFFFFFFFFFFFFFFFF:FFF:FFFFFFFFFFFFFFFFFFFFFFFFFFFFFFFFF,FFFF:FFFF:FFFFFFFFFFFF
@A00769:42:HV3CFDRXX:1:2101:27995:4726 1:N:0:CGCACGACTG+CTGTTGGTCC
GTGTCAGCCGCCGCGGTAATACGTAGGTGGCAAGCGTTGTCCGGATTTATTGGGCGTAAAGCGAGCGCAGGCGGTTTCTTAAGTCTGATGTGAAAGCCCCCGGCTCAACCGGGGAGGGTCATTGGAAACTGGGAGACTTGAGTGCAGAAGAGGAGAGTGGAATTCCATGTGTAGCGGTGAAATGCGTAGATATATGGAGGAACACCAGTGGCGAAGGCGGCTCTCTGGTCTGTAACTGACGCTGAGGCTCG
+
FFFFFFFFFFFFFFFFFFFFFFFFFFFFFFFFFFFFFFFFFFFFFFFFFFFFFFFFFFFFFFFFFFFFFFFFFFFFFFFFFFFFFFFFFFFFFFFFFFFFFFFFFFFFFFFFFFFFFFFFFFFFFFFFFFFFFFFFFFFFFF:FFFFFFFFFFFFFFFFFFFFFFFFFFFFFFFFFFFFFFFFFFFFFFFFFFFFFFFFFFFFFFFFFFFFF:FFF,FFFFFFFFFF:FFFFFFFFFFFF:FF:FF,FFF,
@A00769:42:HV3CFDRXX:1:2101:29279:4726 1:N:0:CGCACGACTG+CTGTTGGTCC
GTGTCAGCCGCCGCGGTAATACGTATGTTCCAAGCGTTATCCGGATTTATTGGGCGTAAAGCGAGCGCAGACGGTTATTTAAGTCTGAAGTGAAAGCCCTCAGCTCAACTGAGGAATTGCTTTGGAAACTGGATGACTTGAGTGCAGTAGAGGAAAGTGGAACTCCATGTGTAGCGGTGAAATGCGTAGATATATGGAAGAACACCAGTGGCGAAGGCGGCTTTCTGGACTGTAACTGACGTTGAGGCTCG
+
FF,FFFFFFFFFFFFFFFFFFFFFFFFFFFFFFFFFFFFFFFFFFFFFFFFFFFFFFFFFFFFFFFFFFFFFFFF:FFFFFFFFFFFFFFFFFFFFFFFFFFFFFFFFFFFFFFFFFFFFFFFFFFFFFFFFFFFFFFFFFFFFFFFFFFFFFFFFFFFFFFFFFFFFFFFFFFFFFFFFFFFFFFFFFFFFFFFFFFFF,FFFFFFFFFFFFFFFFFFFFFFFFFFFFFFFFFFFFF:FFFFFFF,FFF,
@A00769:42:HV3CFDRXX:1:2101:19822:4758 1:N:0:CGCACGACTG+CTGTTGGTCC
GTGCCAGCCGCCGCGGTAATACGTATGTTCCAAGCGTTATCCGGATTTATTGGGCGTAAAGCGAGCGCAGACAGTTATTTAAGTCTGAAGTGAAAGCCCTCAGCTCAACTGAGGAATTGCTTTGGAAACTGGATGACTTGAGTGCAGTAGAGGAAAGTGGAACTCCATGTGTAGCGGTGAAATGCGTAGTTATATGGAAGAACACCAGTGGCGAAGGCGGCTTGCTGGACTGTAACTGACGTTGAGGCTCG
+
FFFFFFFFFFFFFFFFFF:FFFFF:FFFFFFFFFFF,,FF::FFFF:FFFFFF:FFFF:FFFFFFFFFFFFFFFFFF:FFFFFFFFFFFFFFFF:FFFFFFFFF:FFFFFF:FFFFFFFF:FFFFFFF:FFFFFF,FFFFFFFFF,F,:FF:::FFF:FFFFFFFF,,FFFF,FFFF:FF,F:FFF,:F,:,,,FFFFFFFF,F:FFFFFFFF:,F,FFFF,F,F::F::FFFF:::FFFF,FFFF,,,FF
@A00769:42:HV3CFDRXX:1:2101:19343:4773 1:N:0:CGCACGACTG+CTGTTGGTCC
GTGCCAGCCGCCGCGGTAATACGTATGTTCCAAGCGTTATCCGGATTTATTGGGCGTAAAGCGAGCGCAGACGGTTATTTAAGTCTGAAGTGAAAGCCCTCAGCTCAACTGAGGAATTGCTTTGGAAACTGGATGACTTGAGTGCAGTAGAGGAAAGTGGAACTCCATGTGTAGCGGTGAAATGCGTAGATATATGGAAGAACACCAGTGGCGAAGGCGGCTTTCTGGACTGTAACTGACGTTGAGGCTCG
+
FFFFFF:FFFFFFFFFFFFFFFFFFFFFFFFFFFFFFFFFFFF:FFFFFFFFFFFFF:FFFFFFFFFFFFFFFFFFFFFFFFFFFFFFFFFFFF::FFFFFFFF:FFFFFFFFFFFFF:FFFFFFF:FFFFFFFFFFFFFFFFFFFFFFFFFFFFFFFFFFFFFFFFFFFFFFFF:FFFFFFFFF:FFFFFFFFF:FFFFFFFFFFFFFF:FFFFF:FFFFFFF:FF:FFFF::FFFFFF,FFFF::FFF,
@A00769:42:HV3CFDRXX:1:2101:2899:4789 1:N:0:CGCACGACTG+CTGTTGGTCC
GTGCCAGCAGCCGCGGTAATACGTAGGTGGCAAGCGTTATCCGGAATGATTGGGCGTAAAGGGTGAGCAGGCGGTTCTTCAAGTCATGAGTGAAAGGCAGAAGCTTAACTTCTGTTGGCTGATGAGACTGGAGAACTTGAGTACAGGAGAGGGCGGCGGAAATCCATGTGTAGCGGTAAAAAGCGTAGAGATATGGAAGAACACCAGTGGCGAAGGCGGCCGCCTGGAATGAAACTGACGCTCAGGCACGA
+
:F,,FFFFFFFFFFFF,FFFFFFFFFFFFFFFFFFFFFFFFFFFFFFFFFFFFFFFFFFFFFFFFFFFFFFFF:FF:FFFFFFFFFF:FF:FFFFFFFFFFFFFFFF:FFF:FFFFFF,F:,FFFFFFF:FFFFF::FFFFFFFF:FFF:F:FFF,F,FFF,FFFFF,FFFF,FFFFFFFF,FF:FF,FF:FF,FF::FFFFFFF::::FFFFF:FFFFFF,FF,:F:,FF::FFFFFFFF:FF,,FFF,F
@A00769:42:HV3CFDRXX:1:2101:1551:4836 1:N:0:CGCACGACTG+GTGTTGGTCC
GTGCCAGCCGCCGCGGTAATACGTAGGTGGCAAGCGTTGTCCGGATTTATTGGGCGTAAAGCGAGCGCAGGCGGTTTCTTAAGTCTGATGTGAAAGCCCCCGGCTCAACCGGGGAGGGTCATTGGAAACTGGGAGACTTGAGTGCAGAAGAGGAGAGTGGAATTCCATGTGTAGCGGTGAAATGCGTAGATATATGGAGGAACACCAGTGGCGAAGGCGGCTCTCTGGTCTGTCACTGACGCTGAGGCTCG
+
:FFFFFFFFFFFFFFFFFFFFFFFFFFFFFFFFFFFFFFFF:FFFFFFFFFFFFFFFFFFFFFFFFFFFFFFFFFFFFFFFFFFFFFFFFFFFFFF::FFF:FFF:FF:FFFFFFFFFFFFFFFF:FFFFFFFFFFFFFFFFFF:FFF:FFFFF,FFF:FFFFFFFFFFFFFFFFFFF,:F:FF:FFF:,FFFFF:FFFF,:,FF,FF:::F:FF:FFFF,FFFFFFFFFF:F,,FF:,FFFF:F:F:F,,
@A00769:42:HV3CFDRXX:1:2101:6831:4899 1:N:0:CGCACGACTG+CTGTTGGTCC
GTGTCAGCAGCCGCGGTAATACGTAGGTGGCAAGCGTTGTCCGGATTTATTGGGCGTAAAGCGAGCGCAGGCGGTTTCTTAAGTCTGATGTGAAAGCCCCCGGCTCAACCGGGGAGGGTCATTGGAAACTGGGAGACTTGAGTGCAGAAGAGGAGAGTGGAATTCCATGTGTAGCGGTGAAATGCGTAGATATATGGAGGAACACCAGTGGCGAAGGCGACTCTCTGGTCTGTAACTGACGCTGAGGCTCG
+
FFFFFFFFFFFFFFFFFFFFFFFFFFFFFFFFFFFFFFFFF:FFFFFFF:FFFFFFFFFFFFFFFFFFFFFFFFFFFFFFFFFFFFFFFFFFFFFFFFFFFFFFFFFFFFFFFFFFFFFFFFFFFFFF:FFFFFFFFFFFFFFFFFFFFFFFFFFFFFFFFFFFFFFFFFFFFFFFFFFFFFFFFF:FFFFFFFFFFFFFFFFFFFFFF:FFFFFFFFFFFFFF,F:FFFFFFFFFFF:F:FFFFF:FFF,
@A00769:42:HV3CFDRXX:1:2101:16405:4977 1:N:0:CGCACGACTG+CTGTTGGTCC
GTGTCAGCCGCCGCGGTAATACGTAGGTGGCAAGCGTTGTCCGGATTTATTGGGCGTAAAGCGAGCGCAGGCGGTTTCTTAAGTCTGATGTGAAAGCCCCCGGCTCAACCGGGGAGGGTCATTGGAAACTGGGAGACTTGAGTGCAGAAGAGGAGAGTGGAATTCCATGTGTAGCGGTGAAATGCGTAGATATATGGAGGAACACCAGTGGCGAAGGCGGCCCTCTGGTCTGTAACTGACGCTGAGGCTCG
+
FF:FFFFFFFFFFFFFFFFFFFFFFFFFFFFFFFFFFFFFFFFFFFF,FFFFFFFFFFFFFFFFFFFFFFFFFFFFFFFFFFFFFFFF:FFFFFFFFFFFFFFFFFFFFFFFFFFFFFFFFFFFFFF:F:FFFFFFFFFFFFFFFFFFFFFFFFFFFFFFF,FFFFFFFFFFFFFFFFFFFFFFFFFFFFF:FF::FFF:F,FFFFF:F:FFFFFF,FF,F,F:FF,FFFFFF:F:FFFFF:F,F::FFF,
@A00769:42:HV3CFDRXX:1:2101:25446:5008 1:N:0:CGCACGACTG+CTGTTGGTCC
GTGTCAGCCGCCGCGGTAATCCATTAGAAACCCCGGTAGTCC
+
FF:FFFFFFFFFFFFFFFFFFFFFFFFFFFFFFFFFFFFFFF
@A00769:42:HV3CFDRXX:1:2101:30689:5008 1:N:0:CGCACGACTG+CAGTTGGTCC
GTACCAGCCGCCGCGGTAATACGTAGGGTGCAAGCGTTATCCGGATTTATTGGGCGTAAAGGGCTCGTAGGCGGTTCGTCGCGTCCGGTGTGAAAGTCCATCGCTTAACGGTGGATCCGCGCCGGGTACGGGCGGGCTTGAGTGCGGTAGGGGAGACTGGAATTCCCGGTGTAACGGTGGAATGTGTAGATATCGGGAAGAACACCAATGGCGAAGGCAGGTCTCTGGGCCGTTACTGACGCTGAGGAGCG
+
F::FFF:FFFFFFF:FFF:FFF:FFFF:FFFFFFFFFF:FFF:FFFFFFF:FFFFFFFFFFFFFFFFFF:FFFFFFFF:FF,FFFFFF::FFFFFFFFFFFFFFFFFFFFFFFFFFFFFFFFFFFFF:FF:FF:F,F,FFFF:FFF,FFF,F:FFFFFFFFFFFF,FF,F:FFFFFF:FFF:FFFFFFFFFFFFFFF:FFFFFFFFFFFFFF:F:FFFFFFFFFFFF:FF,F:FFF:FFF,F,:FF,FFFF
@A00769:42:HV3CFDRXX:1:2101:5032:5071 1:N:0:CGCACGACTG+CTGTTGGTCC
GTGTCAGCAGCCGCGGTAATACGTAGGTGGCAAGCGTTGTCCGGATTTATTGGGCGTAAAGCGAGCGCAGGCGGTTTCTTAAGTCTGATGTGAAAGCCCCCGGCTCAACCGGGGAGGGTCATTGGAAACTGGGAGACTTGAGTGCAGAAGAGGAGAGTGGAATTCCATGTGTAGCGGTGAAATGCGTAGATATATGGAGGAACACCAGTGGCGAAGGCGGCTCTCTGGTCTGTAACTGACGCTGAGGCTCG
+
FFFFFFFFFFFFFFFFFFFFFFFFFFFFFFFFFFFFFFFFFFFFFFFFFFFFFFFFFFFFFFFFFFFFFFFFFFFFFFFFFFFFFFFFFFFFFFFFFFFFFFFFFFFFFFFFFFFFFFF:FFFFFFFFFFFFFFFFFFFFFFFFFFFFFFFFFFFFFFFFFFFFFFFFFFFFFFFFFFFFFFFFF:,FFFFFFFFFFFFFFFFFFFFFFFFFFFFFFF:FFFFFFFFFFFFFFFFFFFFFFFFFFF,FFFF
@A00769:42:HV3CFDRXX:1:2101:13340:5149 1:N:0:CGCACGACTG+CTGTTGGTCC
GTGCCAGCAGCCGCGGTAATTAGAAACCCCTGTAGTCC
+
FFFFFFFFFFFFFFFFFFFFFFFFFFFFFFFFFFFFFF
@A00769:42:HV3CFDRXX:1:2101:17291:5321 1:N:0:CGCACGACTG+CTGTTGGTCC
GTGTCAGCAGCCGCGGTAATACGTATGTTCCAAGCGTTATCCGGATTTATTGGGCGTAAAGCGAGCGCAGACGGTTATTTAAGTCTGAAGTGAAAGCCCTCAGCTCAACTGAGGAATTGCTTTGGAAACTGGATGACTTGAGTGCAGTAGAGGAAAGTGGAACTCCATGTGTAGCGGTGAAATGCGTAGATATATGGAAGAACACCAGTGGCGAAGGCGGCTTTCTGGACTGTAACTGACGTTGAGGCTCG
+
FFF:FFFFFFFFFFFF,FFFFFFFFFFFFF:FFFFF:F,FFFFFFFFFFF,FFFFFFFFFFFFFFFFFFF,FFF:FFFFFFFFFFFF:FFFFFFFFFFFFFFFFFFFFF:FFFFFF:FFF:F:FFFFF:FFFFFFF:F,FFFFFFFFFFFFFFFFFFFFFFFFFFFFFF::FFFFFFFFFFFFFF:FFF:FFFFFFFFFF,FFFFFFFFFFFFFFFFFFFFF,FFFFF:FFF:FFFFFFFF,F:FFF:FF,
@A00769:42:HV3CFDRXX:1:2101:16559:5337 1:N:0:CGCACGACTG+CTGTTGGTCC
GTGTCAGCCGCCGCGGTAATACGTAGGTGGCAAGCGTTGTCCGGATTTATTGGGCGTAAAGCGAGCGCAGGCGGTTTCTTAAGTCTGATGTGAAAGCCCCCGGCTCAACCGGGGAGGGTCATTGGAAACTGGGAGACTTGAGTGCAGAAGAGGAGAGTGGAATTCAATGTGTAGCGGTGAAATGCGTAGATATATGGAGGAACACCAGTGGCGAAGGCGGCCCTCTGGTCTGTAACTGACGCTGAGGCTCG
+
FF:,FFFFFFFF,F:FFFFFFF:FF,,FF::FF,,::::FFFF:FF,FFFF,F,F:,FFF:,FFFFFFF,FF:FFF:FFFFFF:F::FFFFFFFF::FFFFF:F:FF:F::,F:FF:F,,F,FFFF,F:F,F:FFFFF,:F::FF,,FF,FFFFFFF,FFFF:FF,FF:::FF:,:FFFFFFF,F,,FFF,F,FF,FF,FFF:F,FF:FF,,:,FFF,::FF:FF::,,FF:FFFFF,FF::,FF,,FFF,
@A00769:42:HV3CFDRXX:1:2101:17589:5337 1:N:0:CGCACGACTG+CTGTTGGTCC
GTGTCAGCAGCCGCGGTAATACGTAGGTGGCAAGCGTTGTCCGGATTTATTGGGCGTAAAGCGAGCGCAGGCGGTTTCTTAAGTCTGATGTGAAAGCCCCCGGCTCAACCGGGGAGGGTCATTGGAAACTGGGAGACTTGAGTGCAGAGGAGGAGAGTGGAATTCCATGTGTAGCGGTGAAATGCGTAGATATATGGAGGAACACCAGTGGCGAAGGCGACTCTCTGGTCTGTAACTGACGCTGAGGCTCG
+
FFFFFFFF::FFFFFFFF:FFFF:FFFFFFFFFFFFFFFFFFFFFFF::FFFFFFFFFFFFF,FF:FFFFFFFFFFFFFFFF:F:FFFFF,FFFF:FFFFFFFFFFFFFFFF:FFFFFFFF:FFFFFFFFFFFFFFFFFFF:FFFFFFFFFFFFFFFFFF::FFFFFFFFFFFFFFFFFFFF:FF:,FFFFFFFF,FF::FFF:FFFFFFFFFFFF:FFF::F:FFFFFFFFFF:FFFFFFFFFFF,FFF:
@A00769:42:HV3CFDRXX:1:2101:2682:5353 1:N:0:CGCACGACTG+CTGTTGGTCC
GTGTCAGCAGCCGCGGTAATACGTAGGTGGCAAGCGTTGTCCGGATTTATTGGGCGTAAAGCGAGCGCAGGCGGTTTCTTAAGTCTGATGTGAAAGCCCCCGGCTCAACCGGGGAGGGTCATTGGAAACTGGGAGACTTGAGTGCAGAAGAGGAGAGTGGAATTCCATGTGTAGCGGTGAAGTGCGTAGATATATGGAAGAACACCAGTGGCGAAGGCGGCTTTCTGGACTGTAACTGACGTTGAGGCTCG
+
FFFFFFFFFFFFFFFFFFFFFFFFFFFFFFFFFFFFFFFFFFFFFFFFFFFFFFFFFFFFFFFFFFFFFFFFFFFFFFFFFFFFFFF:FFFFF:FFFFFFFFFFFFFFFFFFFFFFFFFFFFFFFFFFFFFFFFFFFFFFF,FFFFFFFFFFFFFFFFFFFFFFFFFFFFFF:FFFFFF:FFFFFFFFFFFFFFFF,FFFFF:FFFFFFFFFFFFF::FFFFFFFFFFFFFFFFFFFFF:FFF,F,FFFF,
@A00769:42:HV3CFDRXX:1:2101:10854:5384 1:N:0:CGCACGACTG+CTGTTGGTCC
GTGTCAGCAGCCGCGGTAATACGTATGTTCCAAGCGTTATCCGGATTTATTGGGCGTAAAGCGAGCGCAGACGGTTATTTAAGTCTGAAGTGAAAGCCCTCAGCTCAACTGAGGAATTGCTTTGGAAACTGGATGACTTGAGTGCAGTAGAGGAAAGTGGAACTCCATGTGTAGCGGTGAAATGCGTAGATATATGGAAGAACACCAGTGGCGAAGGCGGCTTTCTGGACTGTAACTGACGTTGAGGCTCG
+
FFFFFFFF:FFFFFFF:FFFFFF:FFFFFFFFFFFFFFFFFFFFFFFF,:FFFFFFFFFFFFF:FFFFFFFFFFFFFFFFFFFFFFFFFFFFFFFFFFFFFFFFFFFFF:FFFFFFFFFF:FFFFFFFFFFFF:FFFFFFFFFFFFFF:FFFFFFFF:FFFFFFFFFFFFFFFFFFFFFFFFFFFFFFF:FFF,FFFFFFFFFFFFFFFFFF,:FFFFFFFF,FFFF:FFFFF:FFFFFF,,F,FF,FFF,
@A00769:42:HV3CFDRXX:1:2101:24903:5415 1:N:0:CGCACGACTG+CTGTTGGTCC
GTGTCAGCCGCCGCGGTAATCCATTAGAAACCCCGGTAGTCC
+
FFFFFFFFFFFFFFFFFFFFFFFFFFFFFFFFFFFFFFFFFF
@A00769:42:HV3CFDRXX:1:2101:27181:5541 1:N:0:CGCACGACTG+CTGTTGGTCC
GTGCCAGCAGCCGCGGTAATACGTATGTTCCAAGCGTTATCCGGATTTATTGGGCGTAAAGCGAGCGCAGACGGTTATTTAAGTCTGAAGTGAAAGCCCTCAGCTCAACTGAGGAATTGCTTTGGAAACTGGATGACTTGAGTGCAGTAGAGGAAAGTGGAACTCCATGTGTAGCGGTGAAATGCGTAGATATATGGAAGAACACCAGTGGCGAAGGCGGCTTTCTGGACTGTAACTGACGTTGAGGCTCG
+
FFFFFFFFFFFFFFFFFFFFFFFFFFFFFFFFFFFFFF,FFFFFFFFFFFFFFFFFFFFFFFFFFFFFFFFFFFFFFFFFFFFFFFFFFFFFFFFFFFFFFFFFFFFFFFFFFFFFFFFFFFFFFFFFFFFFFFFFFFFFFFFFFFFFFFFF:FFFFFF:FF:FFFFFFFFFFFFFFFFF:FFFFFFFFFFFFFFFFFF:FFFFFFFF:FFFFF:FFFFFFFFFFFFFFFFFFFFFFFFF::FFFF,FFF:
@A00769:42:HV3CFDRXX:1:2101:11080:5588 1:N:0:CGCACGACTA+CTGTTGGTCC
GTGCCAGCAGCCGCGGTAATACGTATGTTCCAAGCGTTATCCGGATTTATTGGGCGTAAAGCGAGCGCAGACGGTTATTTAAGTCTGAAGTGAAAGCCCTCAGCTCAACTGAGGAATTGCTTTGGAAACTGGATGACTTGAGTGCAGTAGAGGAAAGTGGAACTTCATGTGTAGCGGTGAAATGCGTAGATATATGGAAGAACACCAGTGGCGAAGGCGGCTTTCTGGACTGTAACTGACGTTGAGGCTCG
+
FFFFFFFFFFFFFFFFFFFFFFFFFFFFFFFFFFFFFFFFFFFFFF:FFFFFFFFFFFFFFFFFFFFFFFFFFFF:FFF:FFFFFFFFFFFFFFFFFFFFFFFFFFFFFFFFFFFFFFFFFFFFFFFFFFFFFFFFFFFFFFFFFFFFFFFFFFFFF:FFFFFFFFFFFFFF:FFFFFFFFFF,F::FFFFF,FFFFFFFFFFFFFFFFFFFFF:FFF::FF:FFFF,:,F::,FFFFFF,FF,FF,FFF,
@A00769:42:HV3CFDRXX:1:2101:17047:5588 1:N:0:CGCACGACTA+CTGTTGGTCC
GTGTCAGCAGCCGCGGTAATACGTATGTTCCAAGCGTTATCCGGATGTATTGGGCGTAAAGCGAGCGCAGACGGTTATTTAAGTCTGAAGTGAAAGCCCTCAGCTCAACTGAGGAATTGCTTTGGAAACTGGGTGACTTGAGTGCAGTAGAGGAAAGTGGAACTCCATGTGTAGCGGTGAAATGCGTAGATATATGGAAGAACACCAGTGGCGAAGGCGGCTTTCTGGACTGTAACTGACGTTGAGGCTCG
+
:FFFFFFFFFFFFFFFFFFFFFFF:FFFFFFFFFFFFFF:FFFFFF,FFFFFFFFF:FFFFFFFFFFFFFFFFFFFFFFFFFFFFFFFFFFFFF:FFFFFFFFF,FF:FFFFFFF,FFFFF:FFFFFFFFFFFFFFFFFFFFFFFFFFFFFFFFF,FFFFFFFFFF,FFFFFFFFFFFFF,FFFFFF:FF,::FFFFFFFFFFFFFFF:FFFFFFFFFFFFFFFFFFFFFFFFFF,FFF:FFFFFFFFFFF
@A00769:42:HV3CFDRXX:1:2101:8775:5697 1:N:0:CGCACGACTG+CTGTTGGTCC
GTGTCAGCAGCCGCGGTAATACGTATGTTCCAAGCGTTATCCGGATTTATTGGGCGTAAAGCGAGCGCAGACGGTTATTTAAGTCTGAAGTGAAAGCCCTCAGCTCAACTGAGGAATTGCTTTGGAAACTGGATGACTTGAGTGCAGTAGAGGAAAGTGGAACTCCATGTGTAGCGGTGAAATGCGTAGATATATGGAAGAACACCAGTGGCGAAGGCGGCTTTCTGGACTGTAACTGACGTTGAGGCTCG
+
FFFFFFFFFFFFFFFFFFFFFFFFFFFFFFF:FFFFFFFFFFFFFF,:FFFFFFFFFFFFFFFFFFFFFFFFFFFFFFFFFFFFFFFFF:FFFFFFFFFFFFFFFFFFFFF:FFFFFFFFFFFFFF:FFFFFFFFFFFFFFFFFFFF,::FFFFF:FFFFFFFFFFFFFFFFFFFFF:FFFFFFFF::FFFF,FFFFFFFFFF,FFFFFFFFFFFFFF,:FFFFF:FFFFFFF,FFFFFF:FFFFFFFFF,
@A00769:42:HV3CFDRXX:1:2101:19235:5744 1:N:0:CGCACGACTG+CTGTTGGTCC
GTGTCAGCCGCCGCGGTAATTAGATACCCCCGTAGTCCCTGTCTTTATACACATCTCCGAGCCCACGAGACCGCACGACTGATCTCGTATGCCGTCTTCTGCTTGAAAAGGGGGGGGGGGGGGGGGGGGGGGGGGGGGGGGGGGGGGGGGGGGGGGGGGGGGGGGGGGGGGGGGGGGGGGGGGGGGGGGGGGGGGGGGGGGGGGGGGGGGGGGGGGGGGGGGGGGGGGGGGGGGGGGGGGGGGGGGGGGGG
+
FFFFFFFFFFFFFFFFFFFFFFFFFFFFFFFFFFFFFFFFFFFF:FFFFFFFF:FFFFFFFFFFFFFFFFFFFFFFFFFFFFFF,FF,FFFFFF,:FF,,F:,:F,::,,,,FFFFFFFFFFFFFFFFFFFFFFFFFFFFFFFFFFFFFFFFFFFFFFFFFFFFFFFFFFFFFFFFFFFFFFFFFFFFFFFFFFFFFFFFFFFFFFFFFFFFFFFFFFFFFFFFFFFFFFFFFFFFFFFFFFFFFFFFFFF
@A00769:42:HV3CFDRXX:1:2101:14145:5791 1:N:0:CGCACGACTG+CTGTTGGTCC
GTGTCAGCAGCCGCGGTAATACGTATGTTCCAAGCGTTATCCGGATTTATTGGGCGTAAAGCGAGCGCAGACGGTTATTTAAGTCTGAAGTGAAAGCCCTCAGCTCAACTGAGGAATTGCTTTGGAAACTGGATGACTTGAGTGCAGTAGAGGAAAGTGGAACTCCATGTGTAGCGGTGAAATGCGTAGATAGATGGAAGAACACCAGTGGCGAAGGCGGCTTTCTGGACTGTAACTGACGTTGAGGCTCG
+
,F,,FF,FFFFF:,F::FF,F,FFFFFFFFFFFF:FF:F:FFFFFFF:FFFFF:,F:FFFF:,FFF:FF,FF,F,:F,FFFFFF,:FFF,,FFF,::F:FF:FF::FFF:,FFFFF:F:FFFFF:FFF:F:FFFFFF,FFFF:,FFF,F,F,FFFFFFF:FFFFF,FF:FFF,FF,F,,::F,:FF:,,FFF,FF:FFFFFFF::FFF:::F:F:F,:FFFFF:FFFFF,FFF:FF:::F,F,FFFF:F:F
@A00769:42:HV3CFDRXX:1:2101:5141:5822 1:N:0:CGCACGACTG+CTGTTGGTCC
GTGCCAGCCGCCGCGGTAACGTTTCATATGATTAGAAACCCTTGTAGTCC
+
FFFFFFFFFFFFFFFFFFFFFFFFFFFFFFFFFFFFFFFFFFFFFFFFFF
@A00769:42:HV3CFDRXX:1:2101:8775:5854 1:N:0:CGCACGACTG+CTGTTGGTCC
GTGTCAGCAGCCGCGGTAATTAGATACCCTCGTAGTCC
+
FFFFFFFFFFFFFFFFFF:FFFFFFFFFFFFFFFFFFF
@A00769:42:HV3CFDRXX:1:2101:24994:5854 1:N:0:CGCACGACTG+CTGTTGGTCC
GTGTCAGCAGCCGCGGTAATACGTATGTTCCAAGCGTTATCCGGATTTATTGGGCGTAAAGCGAGCGCAGACGGTTATTTAAGTCTGAAGTGAAAGCCCTCAGCTCAACTGAGGAATTGCTTTGGAAACTGGATGACTTGAGTGCAGTAGAGGAAAGTGGAACTCCATGTGTAGCGGTGAAATGCGTAGATATATGGAAGAACACCAGTGGCGAAGGCGGCTGTCTGGACTGTAACTGACGTTGAGGCTCG
+
FFFFFFFFFFFFFFFFFFFFFFFFFFFFFFFFFFFFFFFFFFFFFFFFF:FFFFFFFFF:FFFFFFFFFF:FFFFFFFFFFFFFFFFFFFFFFFFFFFFFFFFFFFFFFFFFFFFFFFFFFF:FFFFFFFFFFFFFFFFFFFFFFFFFFFFFFFFFFFFF:FFFFFFFFFFFFFFFFFFFF:FFFFFFFFFFFFFFFFFFFFFFFFFFFFFFFFFFFFFFFF,FFF:FFFFFFFFFFFFF,FFFFFFFFFF
@A00769:42:HV3CFDRXX:1:2101:17282:5869 1:N:0:CGCACGACTG+CTGTTGGTCC
GTGTCAGCAGCCGCGGTAATACGTATGTTCCAAGCGTTATCCGGATTTATTGGGCGTAAAGCGAGCGCAGACGGTTATTTAAGTCTGAAGTGAAAGCCCTCAGCTCAACTGAGGAATTGCTTTGGAAACTGGATGACTTGAGTGCAGTAGAGGAAAGTGGAACTCCATGTGTAGCGGTGAAATGCGTAGATATATGGAAGAACACCAGTGGCGAAGGCGGCTTTCTGGACTGTAACTGACGTTGAGGCTCG
+
FFFFFFFFFFFFFFFFFFFFFFFFFFFFFFFFFFFFFFFFFFFFFFFFFFFFFFFFFFFFFFFFFFFFFFFFFFFFFFFFFFFFFFFFFFFFFFFFFFFFFFFFFFFFFFFFFFFFFFFFFFFFFFFFFFFFFF:FFFFFFFFFFFFFFFFFFFFFFFFFFFFFFFFFFF:FFFFFFFFFFFFFFFFFFFFFFFFF:FF:F:FFFFFFFFFFFFFF:FFFFFFFFFFFFFFFF,FFF,FFF:F,FFFFFF:
@A00769:42:HV3CFDRXX:1:2101:32434:5869 1:N:0:CGCACGACTG+CTGTTGGTCC
GTGCCAGCAGCCGCGGTAATACGTATGTTCCAAGCGTTATCCGGATTTATTGGGCGTAAAGCGAGCGCAGACGGTTGTTTAAGTCTGAAGTGAAAGCCCTCAGCTCAACTGAGGAATTGCTTTGGAAACTGGATGACTTGAGTGCAGTAGAGGAAAGTGGAACTCCATGTGTAGCGGTGAAATGCGTAGATATATGGAAGAACACCAGTGGCGAAGGCGGCTTTCTGGACTGTAACTGACGTTGAGGCTCG
+
FF,FFFFFFFFFFFFFFF:FFFFFFFFFFFFFFFFF:::FFFFFFFFFFFFFFFFFFFFFFFFFFFFFFFFFFFFFFFFFF:FFFFFFFFFFFFFFFFFFFFFFFFFFFFFFFFFFFFFFFFFFFF:FFFFFFFFFFF,FFFFFFFFF:FFFFFF:FFFFF,FFFFFFFFFFFFFFFFFF:FFFFF:FFFF:FFFFFF:FFFFFFFFFFFFFF:FFFFFFFFFFFFF:FFFFFFFFFFFFFFFFFF:F:FF
@A00769:42:HV3CFDRXX:1:2101:25572:5916 1:N:0:CGCACGACTG+CTGTTGGTCC
GTGTCAGCCGCCGCGGTAATACGTATGTTCCAAGCGTTATCCGGATTTATTGGGCGTAAAGCGAGCGCAGACGGTTATTTAAGTCTGAAGTGAAAGCCCTCAGCTCAACTGAGGAATTGCTTTGGAAACTGGATGACTTGAGTGCAGTAGAGGAAAGTGGAACTCCATGTGTAGCGGTGAAATGCGTAGATATATGGAAGAACACCAGTGGCGAAGGCGGCTTTCTGGACTGTAACTGACGTTGAGGCTCG
+
FF,FFFFFFFFFFFFFFF:F:FFFFFFFFFFFFFF:,F,FFFFFFF:FFFFFFFFFFFFFFFFFFFFFFFFFFFFF:FFFFFFFFFFFFFFFFFFFFFFFFFFFFFFFF:FFFFFFFFF:FFFFFFFFFFFFFFFFF:FFFFFFFFFF:FFFFFFFFFFFFFFFFFF:FFFFFF:F,FFFFFFFFFFFFFFFFFFFFFFFFFFFFFFFF::FFFFFFFFFFF,FFFFFFFF:F,FF,FFF:,::F:FFFF:
@A00769:42:HV3CFDRXX:1:2101:5231:6042 1:N:0:CGCACGACTG+CTGTTGGTCC
GTGCCAGCCGCCGCGGTAACGTTTCATATGATTAGAAACCCTTGTAGTCC
+
FFF,FFFFFFFFFFFFFFFFFFFF:FFFFF,FFFFF:FF::,FFFFFF,F
@A00769:42:HV3CFDRXX:1:2101:9643:6042 1:N:0:CGCACGACTG+CTGTTGGTCC
GTGCCAGCAGCCGCGGTAATACGGAGGATCCGAGCGTTATCCGGATTTATTGGGTTTAAAGGGAGCGTAGGCGGGTTGTTAAGTCAGTTGTGAAAGTTTGCGGCTCAACCGTAAAATTGCAGTTGATACTGGCATCCTTGAGTACAGTAGAGGTAGGCGGAATTCGTGGTGTAGCGGTGAAATGCTTAGATATCACGAAGAACTCCGATTGCGAAGGCAGCCTGCTGGACTGTAACTGACGCTGATGCTCG
+
FFFFFFFFFFFFFFFFFFFFFFFFFFFFFFFFFFFFFFFFFFFFFFFFFFFFFFFFFFF,FFFFFFFFFFFFFFFFFFFF:FFFFFFFFFFFFFFFFFFFFFFFFFFFFFFFFFFFFFFFFFFFFFFFFFFFFFFFFFFFFFFFFFFFFFFFFFFFFF:FFFFFFFFFFFFFFFFFFFFF,FFF:F,FFFFFFF,FFF:FFF:FFFFFFFF:FF,FFFFFFFFFFFF:,:FFF:FFF:FFFFF:FFFFFFF
@A00769:42:HV3CFDRXX:1:2101:8024:6057 1:N:0:CGCACGACTG+CTGTTGGTCC
GTGTCAGCCGCCGCGGTAAGGAACCAAGGACTCAGTCCAATAACTCCTGTGGAACTGACTCCTGCCAACCATTGCATTGGTAAGTCTTGCAGCCTCTTCAACACTGGAGCCTGATATAAGATCCAAGATGTGATCAGAACTGATGGACCATACCGCATTAGATACCCGCGTAGTCC
+
FFFFFFFFFFFFFFFFFFFFFFFFFFFFFFFFFFFFFFFFFFFFFFFFFFFFFFFFFFFFFFFFFFFFFFFFFFFFFFFFFFFFFFFFFFFFFFFFFFFFFFFFFFFFFFFFFFFFFFFFFFFFFFFFFFFFFFFFFFFFFF:FFFFFFFFFFFFFFFFFFFFFFFFFFFFFFFFF
@A00769:42:HV3CFDRXX:1:2101:31647:6136 1:N:0:CGCACGACTG+CTGTTGGTCC
GTGCCAGCCGCCGCGGTAATACGTATGTTCCAAGCGTTATCCGGATTTATTGGGCGTAAAGCGAGCGCAGACGGTTATTTAAGTCTGAAGTGAAAGCCCTCAGCTCAACTGAGGAATTGCTTTGGAAACTGGATGACTTGAGTGCAGTAGAGGAAAGTGGAACTCCATGTGTAGCGGTGAAATGCGTAGATATATGGAAGAACACCAGTGGCGAAGGCGGCTTTCTGGACTGTAACTGACGTTGAGGCTCG
+
FF,FFFFFFFFFFFFFFFFFFFFF:FFFFFFFFFFFFF:FFFFFFFFF:FFFFFFFF:FFFFFFFFFFFFFFFFF,FFFFFFFFFFFFF:FFFFFFFFFFFFFFFFFFFFFFFFFFFFFFFFFFFF,FFFFFFFFFFFFFFFFFFFFFFFFFFFF,FFFFFFFFFFFFFFFF:FFFFFFF,FFFFFFFFFFFFFFFFFFFFFFFFFFFFFFFFFFFFFFFFF:F:FFFFFFFF,FFFFFFFFFFFFFF:FF
@A00769:42:HV3CFDRXX:1:2101:7220:6167 1:N:0:CGCACGACTG+CTGTTGGTCC
GTGTCAGCCGCCGCGGTAATACGTAGGTGGCAAGCGTTGTCCGGATTTATTGGGCGTAAAGCGAGCGCAGGCGGTTTTTTAAGTCTGATGTGAAAGCCTTCGGCTCAACCGAAGAAGTGCATCGGAAACTGGGAAACTTGAGTGCAGAAGAGGACAGTGGAACTCCATGTGTAGCGGTGAAATGCGTAGATATATGGAAGAACACCAGTGGCGAAGGCGGCTGTCTGGTCTGTAACTGACGCTGAGGCTCG
+
FFFFFFFFFFFFFFFFFFFFFFFFFFFFFFFFFFFFFFFFFFFFFFFFFFFFFFFFFFFFFFFFFFFFFFFFFFFFFFFFFFFFFFFFFFFFFFFFFFFFFFFFFFFFFFFFFFFFFFFFFFFFFFFFFFFFFF:FFFFFFFFFFFFFFFFFFFFFFFFFFFFFFFFFFFFFFFFFFFFFFFFFFFFFFFFFFFFFFFFFFFFFFFFFFFFFFF,FFFFFFFFFFFFFFFFFFFFFFFFF,FFFFFFFFF,
@A00769:42:HV3CFDRXX:1:2101:30599:6167 1:N:0:CGCACGACTG+CTGTTGGTCC
GTGTCAGCAGCCGCGGTAATACGTATGTTCCAAGCGTTATCCGGATTTATTGGGCGTAAAGCGAGCGCAGACGGTTATTTAAGTCTGAAGTGAAAGCCCTCAGCTCAACTGAGGAATTGCTTTGGAAACTGGATGACTTGAGTGCAGTAGAGGAAAGTGGAACTCCATGTGTAGCGGTGAAATGCGTAGATATATGGAAGAACACCAGTGGCGAAGGCGGCTTTCTGGACTGTAACTGACGTTGAGGCTCG
+
FF:FFFFFFFFFFFFFFF:FFFFFFFFFFFFFFFFF,FFFFFFFFF:F:FFFFFFFFFFFFFFFFFFFFFFFFFFFFFFFFFFFFFFFFFFFFFFFFFFFFFFFFFFFFFFFFFF:FFFFFFFFFF:FFFFFFFFFFFFFFFFFFFFFFFFFFFFFF:FFF:FFFFFFFFFFFFFFFFFFFFFFFFFFFFFF:FFFFFFFFFFFFFFFFFFFF,FFFFFFFFFFF::FFFFF:FFFFFFF:FFFFFFFFF,
@A00769:42:HV3CFDRXX:1:2101:32181:6183 1:N:0:CGCACGACTG+CTGTTGGTCC
GTGTCAGCCGCCGCGGTAATACGTATGTTCCAAGCGTTATCCGGATTTATTGGGCGTAAAGCGAGCGCAGACGGTTATTTAAGTCTGAAGTGAAAGCCCTCAGCTCAACTGAGGAATTGCGTTGGAAACTGGATGACTTGAGTGCAGTAGAGGAAAGTGGAACTCCATGTGTAGCGGTGAAATGCGTAGATATATGGAAGAACACCAGTGGCGAAGGCGGCTTTCTGGACTGTAACTGACGTTGAGGCTCG
+
FF,FFFFFFFFFFFFFFFFFFFFFFFF:FFFFFFFFFF:FFFFFF:FFF:,FFFFFFFFFFFF:FFFFF:,FFF:F,FFFFFFFFFF:FFFFFFFFFFFFFFFFFFF:F,FFFFF,:,FF,,FFFFFFFFFFFFFFFFFFFFFFF:F,:FFFFF,FFFFFFFFFFFFFFF,FFFF:FFFFFFFF:FFFFFFF:FF,FFFFFFFFFFFFF:FFFF,FFFFFFF:FFFFFFFF::,FFF:FFFFFFFF:FFF:
@A00769:42:HV3CFDRXX:1:2101:20564:6198 1:N:0:CGCACGACTG+CTGTTGGTCC
GTGTCAGCAGCCGCGGTAATACGGAGGTGGCAAGCGTTGTCCGGATTTATTGGGCGTAAAGCGAGCGCAGGCGGTTTCTTAAGTCTGATGTGAAAGCCCCCGGCTCAACCGGGGAGGGTCATTGGAAACTGGGAGACTTGAGTGAAGAAGAGGAGAGTGGAATTCCATGTGTAGCGGTGAAATGCGTAGATATATGGAGGAACATCAGTGGCGAAGGCGGCTCTCTGGCCAGTAACTGACGTTGAGGCTCG
+
:FFFFFFF:FFFFF:F:FFFFFF,FF:F:FFFFFFFFF:F,FFFFFFF:,FFFF,:FFFFFFFFFFF,FFFFFFFFFFF,FF:FF:,FF:FFFFF,FF:FF,F:FFFFFFFFFFFFFFFF::FFFFFFFFFF:FFF:F::FFFF,FF,FF::F:FFFFFFFFF,F:FFFFFFF:FFFFF:FFF::FFF:FFFF,F:FFF:F,FF,FFF,:FFFFFFFFF,FFFFFF,FF:,:FFFFFFFF::FFFFF::F,
@A00769:42:HV3CFDRXX:1:2101:2564:6277 1:N:0:CGCACGACTG+CTGTTGGTCC
GTGCCAGCAGCCGCGGTAATACGTAGGGTGCAAGCGTTATCCGGATTTGTTGGGCGTAAAGGGCTCGTAGGCGGTTCGTCGCGTCCGGTGTGAAAGTCCATCGCTTAACGGTGGATCCGCGCCGGGTACGGGCGGGCTTGAGTGCGGTAGGGGAGACTGGAATTCCCGGTGTAACGGTGGACTGTGTAGATATCGGGAAGAACACCAATGGCGAAGGCAGGTCTCTGGGCCGTTACTGACGCTGAGGAGCG
+
FFFFFFFFFFFFFFFFFFFFFFFFFFFFFFFFFFFFFFFFFFFFFFFFFFFFFFFFFFFFFFFFFFFFFFFFFFFFFFFFFFFFFFFFFFFFFFFFFFFFFFFFFFFFFFFFFFFFFFFFFFFFFFFFFFFFFFFFFFFFFFFFFFFFFFFFFFFFF,FFF:FFFFFFFFFFFFFFFFF,F,FFFFFFFFFFFFFFF:FFFFFFFF,FFFFF:FFFFFF:FFFFFFFFFFFF,F,FFFF,FFFFFFFFFFF
@A00769:42:HV3CFDRXX:1:2101:25391:6292 1:N:0:CGCACGACTG+CTGTTGGTCG
GTGCCAGCAGCCGCGGTAATACGTATGTTCCAAGCGTTATCCGGATTTATTGGGCGTAAAGCGAGCGCAGACGGTTATTTAAGTCTGAAGTGAAAGCCCTCAGCTCAACTGAGGAAGTGCTTTGGAAACTGGATGACTTGAGTGCAGTAGAGGAAAGTGGAACTCCATGTGTAGCGGTGAAATGCGTAGATATATGGAAGAACACCAGTGGCGAAGGCGGCTTTCTGGACTGTAACTGACGTTGAGGCTCG
+
FFF,FFFF:FFFFFFFFFFFFFFFFFFFFFFFFFFF,FF:FFFFF,FFF,FFFFFFFFFF:F:FFFFFFF,FFF:FFFFFFFFFFFFFFFFFFFFFFFF:FFFFFF,FF:FFFFFF,FFF,FFFFF:FFFFFFFFFFFFFFFFFFFF,FFFFFFFFFFFFFFFFFF,FFFFFFFFFFFFFFFFFFFFFFF:FF,FFFFFFFFFFFFFFFFFFF,FFFFFFFF,:FFFFFF,FFFFFFFFFFFFFFF,FFFF
@A00769:42:HV3CFDRXX:1:2101:17183:6324 1:N:0:CGCACGACTG+CTGTTGGTCC
GTGCCAGCCGCCGCGGTAATTAGAAACCCCTGTAGTCC
+
FFFFFFFFFFFFFFFFFFFFFFFFFFFFFFFFFFFFFF
@A00769:42:HV3CFDRXX:1:2101:2519:6386 1:N:0:CGCACGACTG+CTGTTGGTCC
GTGCCAGCAGCCGCGGTAATACGTATGTTCCAAGCGTTATCCGGATTTATTGGGCGTAAAGCGAGCGCAGACGGTTATTTAAGTCTGAAGTGAAAGCCCTCAGCTCAACTGAGGAATTGCTTTGGAAACTGGATGACTTGAGTGCAGTAGAGGAAAGTGGAACTCCATGTGTAGCGGTGAAATGCGTAGATATATGGAAGAACACCAGTGGCGAAGGCGGCTTTCTGGACTGTAACTGACGTTGAGGCTCG
+
FFFFFFFFFFFFFFFFFFFFFFFFFFFFFFFFFFFFFFFFFFFFFFFFF:FFFFFFFFFFFFFFFFFFFFFFFFFFFFFFFFFFFFFFFFFFFFFFFF:FF:FFFFFFFFF:FFFFFFFFFFFFFFF:FFFFFFFFFFFFFFFFFFFFFFFFFFFFFFFFFFFFFFFFFFFFFFFFFFFFFFFFFFFFFFFFFFFFFFFFFFFFFFFFFFFFFFFFFFFFFFFFFFFFFFFFFF:FFFFF,FFFFF:FFF:
@A00769:42:HV3CFDRXX:1:2101:2121:6417 1:N:0:CGCACGACTG+CTGTTGGTCC
GTGTCAGCCGCCGCGGTAATACGTATGTTCCAAGCGTTATCCGGATTTATTGGGCGTAAAGCGAGCGCAGACGGTTATTTAAGTCTGAAGTGAAAGCCCTCAGCTCAACTGAGGAATTGCTTTGGAAACTGGATGACTTGAGTGCAGTAGAGGAAAGTGGAACTCCATGTGTAGCGGTGAAATGCGTAGATATATGGAAGAACACCAGTGGCGAAGGCGGCTTTCTGGACTGTAACTGACGTTGAGGCTCG
+
FF:FFFFFFFFFFFFFFFFFFFFFFFFFFFFFFFFFFFFFFFFFFFFFFFFFFFFFFFFFFFFFFFFFFFF:FFFFFFFFFFFFFFFFFFFFFFFFFFFFF,FFF:,FFFFFFFFFFF:FFFFFFFFFFFF:FFF:FFFFFFFF:FFFFFFFFFFFFFFFFFFFFF:FFFFFFFF:FF:FFFFF:FFFFFFFF:FF:FFFFF:FF:FFFFFFFF:F,FFFFF:FFFFF:FFFFF,FFFFFFFFFF:F,FFF
@A00769:42:HV3CFDRXX:1:2101:25247:6543 1:N:0:CGCCCGACTG+CTGTTGGTCG
GTGCCAGCAGCCGCGGTAATACGTATGTTCCAAGCGTTATCCGGATTTATTGGGCGTAAAGCGAGCGCAGACGGTTATGTAAGTCTGAAGTGAAAGCCCTCAGCTCAACTGTGGAATTGCGTTGGAAAGTGGATGACTTGAGTGCAGAAGAGGCAATTGGAAAACCATGTGTAGCGGAGAAATGCGAAGATATATGGAAGAACACCAGTGCCGAAGGCGGAATACTGTAATCTAAATGACGTTAAGCCACA
+
FFF,FFFFFFFFFFFFFFFFFFFFF:FF,:F,FFFFFFFFFFFFFFF,FFFFFFFFFFFFF:FFFFF,FF,FFF,,F,,FFFFFFFF:FFFFFFFF:::FFFFFFFFFF,F,F,,F,,,,,::F,FF,,,F:,:FF,::,,:F,:,F,,,,FF,::,,F,F,,FF::,:FFF:,FF,,,FFFF,:,,,,::F,FFF,F:,FF,FF,F,:F,F,FFF,FF,,,F,,FF,,,F,,F,,F,FF,:F,F::,,F,
@A00769:42:HV3CFDRXX:1:2101:3215:6558 1:N:0:CGCACGACTG+CTGTTGGTCC
GTGCCAGCAGCCGCGGTAATACGTATGTTCCAAGCGTTATCCGGATTTATTGGGCGTAAAGCGAGCGCAGACGGTTATTTAAGTCTGAAGTGAAAGCCCTCAGCTCAACTGAGGAATTGCGTTGGAAACTGGATGACTTGAGTGCAGTAGAGGAAAGTGGAACTCCGTGTGTAGCGGTGAAATGCGTAGATATATGGAAGAACACCAGTGGCGAAGGCGGCTTTCTGGACTGTAAATGACGTTGAGGCTCG
+
FFFFFFFFFFFFFFFFFFFFFFF:FFF:FFF:FFFFFFFFFFFFFFFFFFFFFF:FFFFFFFF,FFFF:F,FFF,:F,FFFFFFF:FFFFFFFFFFFFFFF:FFFFFFF,F:FF,:FF:F,FFFFFFF,FFFFFF:,F:::FFF:FFF:,FF:F,F,:F:FFF:,FFFFFF:FFFFF:FFFFFF:FFFF,:F,F:F,FFFFFFFFFFFF:,F:F,F,FF,,FF,FFF:FFF,FF,,FFFF:F,FFF,F:F,
@A00769:42:HV3CFDRXX:1:2101:7654:6574 1:N:0:CGCACGACTG+CTGTTGGTCC
GTGTCAGCAGCCGCGGTAATACGGAGGATGCGAGCGTTATCCGGATTTATTGGGTTTAAAGGGTGCGCAGGCGGTCTGTTAAGTCAGCGGTCAAAGCCCGGGGCTCAACCCCGGCCCGCCGTTGAAACTGGCAGTCTCGAGTTGGAGAGAAGTATGCGGAATGCGCGGTGTAGCGGTGAAATGCATAGATATCGCGCAGAACTCCGATTGCGAAGGCAGCATGCCGGCTCCACACTGACGCTGGGGCACGA
+
FFFFFFFFFFF:FFFFFFFFFFFFFFFFFFF:FFFFFFFFFFFFFFFFFF,FFFF,FFFFFFFFFFFF:FFFFFFF:F:F:FFFFFFFF::FFFFFFFFFFF:FFFFFF:FFFFFFFFFFF,FF:,FFFFFF:FFFFFFFF:::,FFFFF:FFFFF:FFFFF:F:FFFF:F,FFFFFFFF:FFFFFFFFF:FF::FFFFFFFFF:FFFF:FFFFF:FF,FFFF:FFFFFFFFFFFFFFF,FF,,F,FFFFF
@A00769:42:HV3CFDRXX:1:2101:8938:6574 1:N:0:CGCACGACTG+CTGTTGGTCC
GTGTCAGCAGCCGCGGTAATTCTTATTTTTAACTCTGTCAGATCAGAGGTGATTATAGTAATCACTGAACAATCAGAAATCTTTCTTTTTGGCAGTTCTCATTAGAAACCCCAGTAGTCC
+
FFFFFFFFFFFFFFFFFFFFFFFFFFFFFFFFFFFFFFFFF:FFFFFFFFFFFFFFFFFFFFFFFFFFFFFFFFFFFFFFFFFFFFFFFFFFFFFFFFFFFFFFFFFFFFFFFFFFFFF,
@A00769:42:HV3CFDRXX:1:2101:20292:6668 1:N:0:CGCACGACTG+CTGTTGGTCC
GTGTCAGCCGCCGCGGTAATACGTATGTTCCAAGCGTTATCCGGATTTATTGGGCGTAAAGCGAGCGCAGACGGTTATTTAAGTCTGAAGTGAAAGCCCTCAGCTCAACTGAGGAATTGCGTTGGAAACTGGATGACTTGAGTGCAGTAGAGGAAAGTGGAACTCCATGTGTAGCGGTGAAATGCGTAGATATATGGAAGAACACCAGTGGCGAAGGCGGCTGTCTGGACTGTAACTGACGTTGAGGCTCG
+
FFFFFFFFFFFFFFFFFF:FFFFFFFFFFFFFFFFFFFFFFFFFFF,FFFFFFFFFFFFFFFFFFFFFFF:FFFFFFFFFFFFF,FFFFFFFFFFFFFFFFFFFFFFFF,FFFFFF:FF,,FFFFF:F,FFFFFFFFFFFFFFFFFFF:FF:FFFFFFFF:F:FFF,FFFFF,F:F:,FF,F,FFF:FF:F:,,FFF,:F:FFF,:FFFF:FF:::FFFF:,,F,:F,F,,FF,,::FF,,::FFF:,F,F
@A00769:42:HV3CFDRXX:1:2101:19334:6762 1:N:0:CGCACGACTG+CTGTTGGTCC
GTGCCAGCAGCCGCGGTAATACGTAGGTGGCAAGCGTTGTCCGGATTTATTGGGCGCAAAGCGAGCGCAGGCGGTTTCTTAAGTCTGATGTGAAAGCCCCCGGCTCAACCGGGGAGGGTCATTGGAAACTGGGAGACTTGAGTGCAGACGAGGAGAGTGGAATTCCATGTGTAGCGGTGAAATGCGTAGATAGATGGAGGAACACCAGTGGCGAAGGCGGCTCTCTGGTCTGTAACTGACGCTGAGGCTCG
+
FFFFFFFFFFFFFFFFFFFFFFFFFFFFFFFFFFFF:FFFFFFFFFFFFFFFFFFFFFF,FFFFFFFFFFFFFFFFFFFFFFF:FFFFFF,FFF,FF:FFFFFFFFF,FFFFFFFFFFFFFFFFFF,FFFFFFFF:FFFFFFFFF,FF,FFFFFFFFFFF,FFFFF:FFFFF:FFFFFFF:FFFFF,,FF,F,FFFFFFFFFFFFFFFFFFFF,,FFFFFFFF:F:FF:FF:FFFFFFFFFFFFFFFFFFF
@A00769:42:HV3CFDRXX:1:2101:13395:6778 1:N:0:CGCACGACTG+CTGTTGGTCC
GTGTCAGCCGCCGCGGTAATACGTAAGGACCGAGCGTTGTCCGGAATCATTGGGCGTAAAGGGTACGTAGGCGGCTAGAAAAGTTAGAAGTCAAAGGCTATAGCTCAACTATAGTAAGCTTCTAAAACTATTTAGCTTGAGGAATGGAAGGGAAAGTGGAATTCCTAGTGTAGCGGTGGAATGCGCAGATATTAGGAAGAATACCGGTGGCGAAGGCGACTTTCTGGCCATTATCTGACGCTGAGGTACGA
+
FFFFFFFFFFFFFFFFFFFFFFFFFFFFFFFFFFFFFFFFFFFFFFFFFFFFFFFFFFFFFFFFFFFFFFFFFFFFFFFFFFFFFFFFFFFFFF:FFFFFFFFFFFFFFFFFFFFFFFFFFFFFFFFFFFFFFFFFFFFFFFF:FFFF:FFFFFFFFFFFFFFFFFFFFFFFFFFFFFFFFFFFFFFFFFFFFF,FFF:FFFFF:FFFFFF:FFFFFFFFF:FFFFF:FFFF:FFFFFF,FFFFF,:FFF:
@A00769:42:HV3CFDRXX:1:2101:1615:6825 1:N:0:CGCACGACTG+CTGTTGGTCC
GTGTCAGCAGCCGCGGTAATACGTATGTTCCAAGCGTTATCCGGATTTATTGGGCGTAAAGCGAGCGCAGACGGTTATTTAAGTCTGAAGTGAAAGCCCTCAGCTCAACTGAGGAATTGCTTTGGAAACTGGATGACTTGAGTGCAGTAGAGGAAAGTGGAACTCCATGTGTAGCGGTGAAATGCGTAGATATATGGAAGAACACCAGTGGCGAAGGCGGCTTTCTGGACTGTAACTGACGTTGAGGCTCG
+
FFFFF:FFFFFFF:FFFFFFFFFFFFFFFFFFFFFFFFFFFFFFFFFFFFFFFFFFFFFFFFFFFFFFFFFFFFFFFFFFFFFFFFFFFFFFFFFFFFFFFFFFFFFFFFF,FF:FFFFFFFF:FFFFFFFFFFF,FFFFFF:F:,FFFF:F:FFFFFFF:F:FF:FFFFFFFFFFFFF,:FFFFFF:FF:FFFFFF:F:,:FF:F:FFFFFF:FFF,FF:F:FFFFF::FFFF::FFF,FFFF:,F,FF,
@A00769:42:HV3CFDRXX:1:2101:7437:6856 1:N:0:CGCACGACTG+CTGTTGGTCC
GTGTCAGCCGCCGCGGTAATACGTAGGTGGCAAGCGTTGTCCGGATTTATTGGGCGTAAAGCGAGCGCAGGCGGTTTCTTAAGTCTGATGTGAAAGCCCCCGGCTCAACCGGGGAGGGTCATTGGAAACTGGGAGACTTGAGTGCAGAAGAGGAGAGTGGAATTCCATGTGTAGCGGTGAAATGCGTAGATATATGGAGGAACACCAGTGGCGAAGGCGACTCTCTGGTCTGTAACTGACGCTGAGGCTCG
+
FFFFFFFFFFFFFFFFFFFFFFFFFFFFFFFFFFFFFFFFFFFFFF,FFFFFFFFFFFFFFFFFFFFFFFFFFFFFFFFFF:FFFFF,FFFFFF:FFFFFFFFFFF::FFFFFFFFFFFFFFFFFFFFFFFFFFFFFFFF:FFFFFF,,FFFFFFFFFFFF,FFFFFFFFFFFF:FFFFFFFF,FFFFFFFFFFFFFFFFFFFFFFFFFFFFFFFFFF:F:FFFFFFFFFFFFFFFFFFFFFFFFFFFFF:
@A00769:42:HV3CFDRXX:1:2101:10203:6887 1:N:0:CGCACGACTG+CTGTTGGTCC
GTGCCAGCCGCCGCGGTAATACGGAGGGTGCAAGCGTTAATCGGAATTACTGGGCGTAAAGCGCACGCAGGCGGTTTGTTAAGTCAGATGTGAAGTCCCCGGGCTCAACCTGGGAACTGCATTTGAAACTGGCAAGCTAGAGTCTCGTAGAGGGGGGTAGAATTCCAGGTGTAGCGGTGAAATGCGTAGAGATCTGGAGGAATACCGGTGGCGAAGGCGGCCCCCTGGACGAAGACTGACGCTCAGGTGCG
+
FFFFFFFFFFFFFFFFFFFFFFFFFFFFFFFFFFFFFFFFFFFFFFFFFFFFFFFFFFFFFFFFFFFFFFFFFFFFFFFFFFFFFFFFFFFFFFFFFFFFFFFFFFFFFFFFFFFFFFF:FFFFFFFFFFFFFF:FFFFFFFFF:F:,FFFFFFFFFF,FFFFFFF:FFFFFFFFFF:FFFF,FFF:FF:FF:FFF:FFFFFFFFFFFFFFFFF,F:FFFFF::F:FF:FFFF,FFF,FFFFFFFF,FFFF
@A00769:42:HV3CFDRXX:1:2101:32524:6965 1:N:0:CGCACGACTG+CTGTTGGTCC
GTGTCAGCCGCCGCGGTAATACGGAGGATGCGAGCGTTATCCGGATTTATTGGGTTTAAAGGGTGCGTAGGCGGACTGTCAAGTCAGCGGTAAAATACGGGGGCTCAACCTCCGCCCGCCGTTGAAACTGACGGTCTTGAGTGGGCGAGAAGTATGCGGAATGCGTGGTGTAGCGGTGAAATGCATAGATATCACGCAGAACTCCGATTGCGAAGGCAGCATACCGGCGCCCAACTGACGCTGAAGCACGA
+
FFFFFFFFFFFFFFFFFFFFFFFFFFFFFFFFFFFFFF:FFFFFFF::FFFFFFFFFFFFFFFFFFFFFFFFFFFFFFFFFFFFFFFFFFFFFFFFFFFFFFFFFFFFFFFFFFFFFFFFFFFFFFFFFFFFFFFFFFFFFFFFFFFFFFFFFFFFFFFFFFFFFFFFFFFFFFFFFFFF:FFFFFFFFFFFFFFFFFFFFFFFFFFFFFFFFFFFFFFFFFFFFFFFFFFFFFFFFFFFFFFF:FFFFFF
@A00769:42:HV3CFDRXX:1:2101:7527:7106 1:N:0:CGCACGACTG+CTGTTGGTCC
GTGCCAGCAGCCGCGGTAATACGTATGTTCCAAGCGTTATCCGGATTTATTGGGCGTAAAGCGAGCGCAGACGGTTATTTAAGTCTGAAGTGAAAGCCCTCAGCTCAACTGAGGAATTGCTTTGGAAACTGGATGACTTGAGTGCAGTAGAGGAAAGTGGAACTCCATGTGTAGCGGTGAAATGCGTAGATATATGGAAGAACACCAGTGGCGAAGGCGGCTTTCTGGACTGTAACTGACGTTGAGGCTCG
+
FFFFFFFFFFFFFFFFFFFFFFFFFFFF:FFFFFFFFF,FFFFFFFF:F:FFFFFFFFFFFFFFFFFFFF,FFFFFF,FFFFFFFFFFFFFFFFFFFFFFFFFFFFFFFFFFFFFF:FFFFFFFFFFFFFFFFFF:FFFFFFFF:FFFFFFF::FFFFFFFFFFFF:FFFFFFFFFF:FFFFF,FFF,FF,FFFFFFFFFFFF,F:FFFFFFFFFFFFFFFFFFFFFF:FF,FFFFFFFFFFFFFFFFFF:
@A00769:42:HV3CFDRXX:1:2101:32443:7138 1:N:0:CGCACGACTG+CTGTTGGTCC
GTGTCAGCCGCCGCGGTAATACGGAGGATGCGAGCGTTATCCGGATTTATTGGGTTTAAAGGGTGCGTAGGCGGACTGTCAAGTCAGCGGTAAAATACGGGGGCTCAACCTCCGCCCGCCGTTGAAACTGACGGTCTTGAGTGGGCGAGAAGTATGCGGAATGCGTGGTGTAGCGGTGAAATGCATAGATATCACGCAGAACTCCGATTGCGAAGGCAGCATACCGGCGCCCAACTGACGCTGAAGCACGA
+
FFFFFFFFFFFFFFFFFFFFFFFFFFF:FFFFFFFFFFFFFFFFFF:FFFFFFFFFFF:FFFFFFFFFFFFFFFFFFFFFFFFFF:FFFFFFFFFFFFFFFFFFFFFFFFFFFFFFFFFFFFFFF:FFFFFFFFFFFFFFFFFFFFFFFFFFF:FFFFFFF::FFFFFFFFFFFFFFFF,FFFFFFFFFFFFFFFFFFFF,FFF:F:FFFFFFFFFFFFFFF:FFFFFFFFFF:FFFFFFFFFF,FFFFFF
@A00769:42:HV3CFDRXX:1:2101:1334:7247 1:N:0:CGCACGACTG+CTGTTGGTCC
GTGCCAGCAGCCGCGGTAATACGTATGTTCCAAGCGTTATCCGGATTTATTGGGCGTAAAGCGAGCGCAGACGGTTATTTAAGTCTGAAGTGAAAGCCCTCAGCTCAACTGAGGAATTGCTTTGGAAACTGGATGACTTGAGTGCAGTAGAGGAAAGTGGAACTCCATGTGTAGCGGTGAAATGCGTAGATATATGGAAGAACACCAGTGGCGAAGGCGGCTTTCTGGACTGTAACTGACGCTGAGGCTCG
+
FFFFFFFFFFFFFFFFFFFFFFFFFFFFFFFFFFFFFFFFFFFFFFFFFFFFFFFFFFFFFFFFFFFFFFF:FFFFFFFFFFFFFFF:FFFFFF:FFFFFFFFFFFFFFFFFFFFFFFFFF:FFFFFFFFFFFFFFFFFFFFFF:FFFFFFF:FFFFFFFFF:FFFFFFFFFF:FF:FF:FFF,F:F:FF,FF,FF:FFFFF:FF,FFF::,FF:FF:FF,FFFFFFFF,FFF:FFFFF,:FFFFF:FFF,
@A00769:42:HV3CFDRXX:1:2101:29884:7310 1:N:0:CGCACGACTG+CTGTTGGTCC
GTGTCAGCCGCCGCGGTAATACGTAGGTGGCAAGCGTTGTCCGGATTTATTGGGCGTAAAGCGAGCGCAGGCGGTTTCTTAAGTCTGATGTGAAAGCCCCCGGCTCAACCGGGGAGGGTCATTGGAAACTGGGAGACTTGAGTGCAGAAGAGGAGAGTGGAATTCCATGTGTAGCGGTGAAATGCGTAGATATATGGAGGAACACCAGTGGCGAAGGCGGCTCTCTAGTCTGTAACTGACGCTGAGGCTCG
+
FFFFFFFFFFFFFFFFFFFFFFFFFFFFFFFFFFFFFFFFFFFFF:F::FFFFFFFFFFFFFFFFFFFFFFFFFFFFFFFFFFFFFF,FFFFFFFFFFFFFFFFFFFFFFFFFFFFFFFFFFFFFFF:FFFFFFFFFFFFFFFFFFFFFFFFFFFFFFFFFFFFFFFFFFFFFFFFFFFFF:FFFFFFFFFFFFFFFFFFFFFFFFFFFFFFFFFFFFFFFFFFFFFFFFFFF,FFFFFFFFFFFFFFFF:
@A00769:42:HV3CFDRXX:1:2101:15600:7373 1:N:0:CGCACGACTA+CTGTTGGTCC
GTGCCAGCAGCCGCGGTAATACGTATGTTCCAAGCGTTATCCGGATTTATTGGGCGTAAAGCGAGCGCAGACGGTTATTTAAGTCTGAAGTGAAAGCCCTCAGCTCAACTGAGGAATTGCTTTGGAAACTGGATGACTTGAGTGCAGTAGAGGAAAGTGGAACTCCATGTGTAGCGGTGAAATGCGTAGATATATGGAAGAACACCAGTGGCGAAGGCGGCTTTCTGGACTGTAACTGACGTTGAGGCTCG
+
FFFFFFFF:FFFFFFFFFFFFFFFFFFFFFF:FFFFFF,FFFFFFFFFFFFFFFFFFFFFFFFFFFFFFFFFFFFFFFFFFF:FFFFFFFFFFFFFFFFFFFFFFFFF:FFFFF:FFFFF:FFFFFFFFFFFFFFFFF:FFFFFFFFF:FFFFFFFFFFFFFFFFFFFFFFFFFFFFFFFFFFFFFFFFF::FFFFF::FFFFFFFFFFF:FFFFFFF:F:F:F:FF:FFFFFFFFFFFF:FFFFF,FFF,
@A00769:42:HV3CFDRXX:1:2101:24876:7404 1:N:0:CGCACGACTG+CTGTTGGTCC
GTGCCAGCCGCCGCGGTAATACGTATGTTCCAAGCGTTATCCGGATTTATTGGGCGTAAAGCGAGCGCAGACGGTTATTTAAGTCTGAAGTGAAAGCCCTCAGCTCAACTGAGGAATTGCTTTGGAGACTGGATGACTTGAGTGCAGTAGAGGAAAGTGGAACTCCATGTGTAGCGGTGAAATGCGTAGATATATGGAAGAACACCAGTGGCGAAGGCGGCTTTCTGGACTGTAACTGACGTTGAGGCTCG
+
FFFFFFFFFFFFFFFFFFFFFFFFFFFFFFFFFFFFFFFFFFFFFFFFFFFFFFFFFFFFFFFFFFFFFFFFFFFFFFFFFFFFFFF:FFFFFFFFFFFFFFFFFFFFFFFFFFFFFFFFFFFFFFFFFFFFFFFFFFFFFFFFFFFFFFFFFFFFFFFFFFFFFFFFFFFFFFFFFFFFFFFFFFFFFFFFFFFFFF:FF:,FFFFF:,FFFFFFFFF:FFFFFFFFF:FFFFFFFFFFFFFFFFFFFF,
@A00769:42:HV3CFDRXX:1:2101:7618:7576 1:N:0:CGCACGACTG+CTGTTGGTCC
GTGTCAGCCGCCGCGGTAATACGTATGTTCCAAGCGTTATCCGGATTTATTGGGCGTAAAGCGAGCGCAGACGGTTATTTAAGTCTGAAGTGAAAGCCCTCAGCTCAACTGAGGAATTGCTTTGGAAACTGGATGACTTGAGTGCAGTAGAGGAAAGTGGAACCCCATGTGTAGCGGTGAAATGCGTAGATATATGGAAGAACACCAGTGGCGAAGGCGGCTGTCTGGTCTGTAACTGACGCTGAGTCTCG
+
FFFFFFFFFFFFFFFFFFFFFFFFFFFFFFFFFFFF,FFFFFFFFFFFFFFFFFFFFFFFFFFFFFFFFFFFFFF:FFFFFFFFFFFFFFFFFFFFFFFFFFFF:FFFFFF:FF::FFF:FFFFFFFFFFFFFFFFFFFFFFFFFFFFFFFFFFFFFFFFFFFFFFFFFFFFFFFFFFFFFFFFFFFFF,FF:FFFFFFFFFF:FFFFFFFFFFFFFFF:FFFFF:FFFFFFFFFFFFFFFFFFFF::FF,
@A00769:42:HV3CFDRXX:1:2101:8929:7592 1:N:0:CGCACGACTG+CTGTTGGTCC
GTGTCAGCAGCCGCGGTAATACGTATGTTCCAAGCGTTATCCGGATTTATTGGGCGTAAAGCGAGCGCAGACGGTTATTTAAGTCTGAAGTGAAAGCCCTCAGCTCAACTGAGGAATTGCTTGGGAAACTGGATGACTTGAGTGCAGTAGAGGAGAGTGGAACTCCATGTGTAGCGGTGAAATGCGTAGATATATGGAAGAACACCAGTGGCGAAGGCGGCTGTCTGGACTGTCACTGACGTTGAGGCTCG
+
FFFFFFFFFFFFFFFFF,,F:FFFFFFFFFFFF,FF,F,FF:,:F,FF,F::FFF:FF:FFFF:F:FFFFFFFF::FFF,FFFFF::FFFF::FF,FFFFFFFFFF:FFF:FFFF:,FFF,F,FF,FFFFFFFFFFF,FF:FFF,FF:FFFFF:FFFFFFFFFFFFF:F,FFFFFF::FFFF::,FFFFFFFF:,F,FFFFF,FFFFFFFFFF,FF:FF:FF,,:FFFFFF,F,,FFFFFFF:FFFFF:FF
@A00769:42:HV3CFDRXX:1:2101:1108:7607 1:N:0:CGCACGACTG+CTGTTGGTCC
GTGTCAGCAGCCGCGGTAATACGTATGTTCCAAGCGTTATCCGGATTTATTGGGCGTAAAGCGAGCGCAGACGGTTATTTAAGTCTGAAGTGAGAGCCCTCAGCTCAACTGAGGAATTGCTTTGGAAACTGGATGACTTGAGTGCAGTAGAGGAAAGTGGAACTCCATGTGTAGCGGTGAAATGCGTAGATATATGGAAGAACACCAGTGGCGAAGGCGGCTTTCTGGACTGTAACTGACGTTGAGGCTCG
+
FFFFFFFFFFFFFFFFFFFFFFFFFFFFFFFFFFFFFFFFFFFFFFFFFFFFFFFFFFFFFFF:FFFFFF:FFFFFFFFFFFFF:FFFFFFFFFFFFFFFFFFFFFFFFFFFFFFFFFFFFFFFFFFFFFFFFFF:FFFF:FFFFFFFFFFFFFFFFFFFF:FFFFFFFFFFFF:FFFFFFFFF:F,F:FFF,FFFF,FFF,F:FFFFFF,FFFFFFF,FFFFFF:FFF,FFF::FFFF,,:FF,F,FFF,
@A00769:42:HV3CFDRXX:1:2101:17128:7607 1:N:0:CGCACGACTG+CTGTTGGTCC
GTGCCAGCCGCCGCGGTAATACGTATGTTCCAAGCGTTATCCGGATTTATTGGGCGTAAAGCGAGCGCAGACGGTTATTTAAGTCTGAAGTGAAAGCCCTCAGCTCAACTGAGGAATTGCTTTGGAAACTGGATGACTTGAGTGCAGTAGAGGAAAGTGGAACTCCATGTGTAGCGGTGAAATGCGTAGATATATGGAAGAACACCAGTGGCGAAGGCGGCTTTCTGGACTGTAACTGACGTTGAGGCTCG
+
FFFFFFFFFFFFFFFFFFFFFFFFFFFFFFFFFFFFFFFFFFFFFFFFFFFFFFFFFFFFFFFFFFFFFFFFFFFFFFF:FFFFFFFFFFFFFFFFFFFFFFFFFFFFFFFFFFFFFFF:FFFFF:FFFFFFFFFFFFFFFFFFFFFFFFFFFFFFFFFFFFFFFFFFFFFFFFFFFFFFFFF,FFFFFFFFFFF:FFFFFFF:F,FFFF:FFFFFFFFFFFFFFFFFFFFFFFFFFFFF:,FF:F,FFF,
@A00769:42:HV3CFDRXX:1:2101:15483:7639 1:N:0:CGCACGACTG+CTGTTGGTCC
GTGCCAGCCGCCGCGGTAATTAGAAACCCTGGTAGTCC
+
FFFFFFFFFFFFFFFFFFFFFFFFFFFFFFFFFFFFFF
@A00769:42:HV3CFDRXX:1:2101:24198:7639 1:N:0:CGCACGACTG+CTGTTGGTCC
GTGTCAGCAGCCGCGGTAATACGTAGGGTGCAAGCGTTAATCGGAATTACTGGGCGTAAAGCGTGCGCAGGCGGTCCGCTAAGACAGATGTGAAATCCCCGGGCTTAACCTGGGAACTGCATTTGTGACTGGCGGGCTAGAGTATGGCAGAGGGGGGTAGAATTCCACGTGTAGCAGTGAAATGCGTAGAGATGTGGAGGAATACCGATGGCGAAGGCAGCCCCCTGGGCCAATACTGACGCTCATGCACG
+
FFFFFFFFFFFFFFFFFFFFFFFFFFFFFFFFFFFFFFFFFFFFFFFFFFFFFFFFFFFFFFFFFFFFFFFFFFFFFFFFFFFFFFFFFFFFFFFFFFFFFFFFFFFFFFFFFFFFFFFFFFFFFFFFFFFFFFFFFFFFFFFFFFFFFFFFFFFFFFFFFFFFFFFFFFFFFFFFFFFFFFFFFFFFFFFFFFFFFFFFFFFFFFFFFFFFFFFFFFFF:FFFFF::FFFFFFFFFFFFF:FFFF::FF,
@A00769:42:HV3CFDRXX:1:2101:5638:7654 1:N:0:CGCACGACTG+CTGTTGGTCC
GTGCCAGCCGCCGCGGTAATACGTAGGTGGCAAGCGTTGTCCGGATCTATTGGGCGTAAAGCGAGCGCAGGCGGCTTCTTAAGTCTGATGTGAAAGCCCCCGGCTCAACCGGGGAGGGTCATTGGAAACTGGGAGACTTGAGTGCAGAAGAGGAGAGTGGAATTCCATGTGTAGCGGTGAAATGCGTAGATATATGGAGGAACACCAGTGGCGAAGGCGGCTCTCTGGTCTGTAACTGACGCTGAGGCTCG
+
FFFFFFFFFFFFFFFFFFFFFFFFFFFFFFFFFFFFFFFFFFFFFFFFF:FFFFFFFFFFFFFFFFFFFFFFFFFFFFFFFFFFFFFFFFFFFFFFFFFFFFFFFFFFFFFFFFFFFFFFFFFFFFF:FFFFFFFFFFFFFFFFFFFFFFFFFFFFFFFFFFFFFFFFFFFFFFFFFFFFFFFFFFFFFFFFFFFFFFFFF,FFFFFFFFFFFFF:FFFFFFFFFFFFFFFFF:FFFFFFFFFFFFFFFF,
@A00769:42:HV3CFDRXX:1:2101:5629:7670 1:N:0:CGCACGACTG+CTGTTGGTCC
GTGCCAGCCGCCGCGGTAATACGTAGGTGGCAAGCGTTGTCCGGATCTATTGGGCGTAAAGCGAGCGCAGGCGGCTTCTTAAGTCTGATGTGAAAGCCCCCGGCTCAACCGGGGAGGGTCATTGGAAACTGGGAGACTTGAGTGCAGAAGAGGAGAGTGGAATTCCATGTGTAGCGGTGAAATGCGTAGATATATGGAGGAACACCAGTGGCGAAGGCGGCTCTCTGGTCTGTAACTGACGCTGAGGCTCG
+
FFFFFFFFFFFFFFFFFFFFFFFFFFFFFFFFFFFFFFFF:FFFFF:FFFFFFFFFFFFFFFFFFFFFFFFFFFFFFFF:FFFFFFFFFFFFFFFFFFFFFFFFFFFFFFFFFFFFFFFFFFFFFFFFFFFFF:FFFFFFFFFFFFFFFFFFFFFF:FFFFFFFFFFFFFFFFFFFFFFFFFF:FFF:FFF,FFFFFFFFFFFFFFFFFFFFFFFFFFFFFFFFFF:F,FF:FF:FFFFFFFFFFF:FFF,
@A00769:42:HV3CFDRXX:1:2101:9281:7701 1:N:0:CGCACGACTG+CTGTTGGTCC
GTGTCAGCCGCCGCGGTAATACGTATGTTCCAAGCGTTATCCGGATTTATTGGGCGTAAAGCGAGCGCAGACGGTTATTTAAGTCTGAAGTGAAAGCCCTCAGCTCAACTGAGGAATTGCTTTGGAAACTGGATGACTTGAGTGCAGTAGAGGAAAGTGGAGCTCCATGTGTAGCGGTGAAATGCGTAGATATATGGAAGAACACCAGTGGCGAAGGCGGCTTTCTGGACTGTAACTGACGTTGAGGCTCG
+
FFFFFFFFFFFFFFFFFFFFFFFFFFFFFFFFFFFFFFFFFFFFFFFFFFFFFFFFFFFFFFFFFFFFFFFFFFFFFFFFFFFFFFFFFFFFFFFFFFFFF:FFFFFFFFFFFFF:FFFFF:FFFFFFFFFFFFFFFFFFFFFFFFFFFFFFFFFFFFFFFFFFFFFFFFFFFFFFFFFF:FFFFFFFFFFFFFFFF:FFFFFFFF:FFFFFFFFFFFFFFFFFFFFFFFFFFF:FFFFFFFFFFFFFFF:
@A00769:42:HV3CFDRXX:1:2101:24867:7701 1:N:0:CGCACGACTG+CTGTTGGTCC
GTGCCAGCCGCCGCGGTAATACGTATGTTCCAAGCGTTATCCGGATTTATTGGGCGTAAAGCGAGCGCAGACGGTTATTTAAGTCTGAAGTGAAAGCCCTCAGCTCAACTGAGGAATTGCTTTGGAAACTGGATGACTTGAGTGCAGTAGAGGAAAGTGGAACTCCATGTGTAGCGGTGAAATGCGTAGATATATGGAAGAACACCAGTGGCGAAGGCGGCTTTCTGGACTGTAACTGACGTTGAGGCTCG
+
F,:FFFFFFFFF:FFFFFFFFF::FFFFF,FFFFF,F::FFFF,F::,FFFFFFF:,FFF::FFF:FFF,FF:FFF:FFFFF,:,FFFFFFFFFFF,,FF:F:FFFFFFF,FFF:FFF:FFFF,FFF:,FFFF,FFFFF:FFFFFFFFF:FF,FFFFFFFFFFF:,FFFF:FFFFF:FFFF,FF:FF,FFF,FFFFFFFFFFFFFF:FFFFFFFFFFFFFFFFFFFF:F:F,FF,FF,:FFFF:FF,FFF,
@A00769:42:HV3CFDRXX:1:2101:27127:7733 1:N:0:CGCACGACTG+CTGTTGGTCC
GTGTCAGCAGCCGCGGTAATACGTATGTTCCAAGCGTTATCCGGATTTATTGGGCGTAAAGCGAGCGCAGACGGTTATTTAAGTCTGAAGTGAAAGCCCTCAGCTCAACTGAGGAATTGCTTTGGAAACTGGATGACTTGAGTGCAGTAGAGGAAAGTGGAACTCCATGTGTAGCGGTGAAATGCGTAGATATATGGAAGAACACCAGTGGCGAAGGCGGCTTTCTGGACTGTAACTGACGTTGAGGCTCG
+
FFFFFFFFFFFFFFFF:FFFFFFFFFFFFFFFFFFFFFFFF:FFFF,FFFFFFFFFFFFFFFFFFFFFFFF:FFFFFFFFFFFFFFF,FFFFFFFFFFFFFFFFFFFFFFFFFFFFFFF:FFFFFFFFFFFFFFF,FFFFFFFFFFFF::FFFFFFFFFFFFFFFFFFFFFFFFFFFFFFFFFFFFFFFFFFFFFFFFFFFFFFFFFFFFFF:FFFFFFFFF:FFFFFFFFFFFFFFFFF,FFFFF:FFF:
@A00769:42:HV3CFDRXX:1:2101:15103:7764 1:N:0:CGCACGACTG+CTGTTGGTCC
GTGCCAGCCGCCGCGGTAATTAGAAACCCTGGTAGTCC
+
,F:,,F,:,::F::F:FFFFFF,F:F:F,FF::F,FF,
@A00769:42:HV3CFDRXX:1:2101:17978:7827 1:N:0:CGCACGACTA+CTGTTGGTCC
GTGTCAGCCGCCGCGGTAATACGTATGTTCCAAGCGTTATCCGGATTTAGTGGGCGTAAAGCGAGCGCAGACGGTTATTTAAGTCTGAAGTGAAAGCCCTCAGCTCAACTGAGGAATTGCTTTGGAAACTGGATGACTTGAGTGCAGTAGGGGAAAGTGGAACTCCATGTGTAGCGGTGAAATGCGGAGATATATGGAAGAACACCAGTGGCGAAGGCGGCTTTCTGGACTGTAACTGACGATGAGGCTCG
+
FF:FFFFFFFFFFFFFFFFFFFFFFFF:FFF,FFFFFFFFFFFFFFFFF,FFFFFFFFFFF:FFFFF,FF:,FF,FF,F:,FFFFF,FFFFFF:FF:FFFF,FFFFFFFFFFFFF:,FF:F,FFFFFF:FFFFFFFFFFFFFFFF:FFFF,FFFFF:FFFFFFFFF,FFFFF:FFFFFF:FFFFFF,FFFFF:,FFFF:FFFFFFF::FFFFF:FFFFFFFF,FFFFFFFFFF,FFFFFF,,FFFFF::F:
@A00769:42:HV3CFDRXX:1:2101:32072:7874 1:N:0:CGCACGACTG+CTTTTGGTCC
GTGCCAGCAGCCGCGGTAATTAGAAACCCCTGTAGTCC
+
,FFFF::,FFF:,FF,,FFF,:,FFFF:FFFFFFFFFF
@A00769:42:HV3CFDRXX:1:2101:5339:7921 1:N:0:CGCACGACTG+CTGTTGGTCC
GTGTCAGCAGCCGCGGTAATACGTATGTTCCAAGCGTTATCCGGATTTATTGGGCGTAAAGCGAGCGCAGACGGTTATTTAAGTCTGAAGTGAAAGCCCTCAGCTCAACTGAGGAATTGCTTTGGAAACTGGATGACTTGAGTGCAGTAGAGGAAAGTGGAACTCCATGTGTAGCGGTGAAATGCGTAGATATATGGAAGAACACCAGTGGCGAAGGCGGCTTTCTGGACTGTAACTGACGTTGAGGCTCG
+
FFFFFFFFFFFFFFFFF:F:FFFFFFFFFFFFFFFFFFFFFFFFFFF:FFFFFFF:FFFFF,F:FFFF:FF:FFFFFFFFFFFFF,FFFFF:FFFFFFF:FFFFFFFFF::FFFF,,,FFF:FFFFF:,,,F,FFF:,F:F:FFFFFFF:FFFFF::FF:FFFFFFF::,:,F,F,F:FFFFF,FF:F,FFF:F:FFFF,FF:FFFF:FFFF,FFF,:FFFFFFFFF,,FFFFF,:F,FF:FF,F,FFFF,
@A00769:42:HV3CFDRXX:1:2101:4173:7936 1:N:0:CGCACGACTG+CTGTTGGTCC
GTGCCAGCCGCCGCGGTAATACGTAGGTGGCAAGCGTTATCCGGAATTATTGGGCGTAAAGCGCGCGTAGGCGGTTTTTTAAGTCTGATGTGAAAGCCCACGGCTCAACCGTGGAGGGTCATTGGAAACTGGAAAACTTGAGTGCAGAAGAGGAAAGTGGAATTCCATGTGTAGCGGTGAAATGCGCAGAGAGATGGAGGAACACCAGTGGCGAAGGCGACTTTCTGGTCTGTAACTGACGCTGATGTGCG
+
FFFFFFFFFFFFFFFFFFFFFFFFFFFFFFFFFFFFFF:FFFFFFFFFFFFFFFFFFFFFFFFFFFFFFFFFFFFFFFFFFFFF:FF,FFFFFFFFFFFFFFFFFFFFFFF:FFFFFFFFFFFFFFFF,FFFFFFFFFFFFFFFFFFF:F,FFFF,FFFFFFFFFFFFFFFFFFFFFFF:FFFFFFFFFFF::FFFFFFF:FFFF:FFFFFFFFFFFFFF:FFFFFF,FFFFFFF:FFFFFFFFFFFFFF,
@A00769:42:HV3CFDRXX:1:2101:30770:7968 1:N:0:CGCACGACTG+CTGTTGGTCC
GTGTCAGCAGCCGCGGTAATACGTATGTTCCAAGCGTTATCCGGATTTATTGGGCGTAAAGCGAGCGCAGACGGTTATTTAAGTCTGAAGTGAAAGCCCTCAGCTCAACTGAGGAAGTGCTTTGGAAACTGGATGACTTGAGTGCAGTAGAGGAAAGTGGAACTCCATGTGTAGCGGTGAAATGCGTAGATATATGGAAGAACACCAGTGGCGAAGGCGGCTTTCTGGACTGTAACTGACGTTGAGGCTCG
+
FFFFFFFFFFFFFFFFFF,FFFFFFFFFFFFFFFFF,FFFFFFFFFFFFFFFFFFFFFFFFFFFFFFFFFFFFF:FFFFFFFFFFFFFFFFFFFFFFFFFFFFFFFFFF:FFFFFF,FFF:FF:FFFF:FFFFFFFFF,FFFFFFFFF:FFFFFFFFFFFF:FFFF:FFFFFF:FFFFFFFFFFFF:FF,FFFFFFFFFF:FFFFFFFFFFFFFFFFFFFFFFFFFFFFFF:F::FFFFFFFFFFFFF:F,
@A00769:42:HV3CFDRXX:1:2101:29894:7983 1:N:0:CGCACGACTG+CTGTTGGTCC
GTGTCAGCCGCCGCGTAATACGTATGTTCCAAGCGTTATCCGGATTTATTGGGCGTAAAGCGAGCGCAGACGGTTATTTAAGTCTGAAGTGAAAGCCCTCAGCTCAACTGAGGAATTGCTTTGGAAACTGGATGACTTGAGTGCAGTAGGGGAAAGTGGAACTCCATGTGTAGCGGTGAAATGCGTAGATATATGGAGGAACACCAGTGGCGAAGGCGGCTTTCTGGACTGTAACTGACGTTGAGGCTCGA
+
FFFFFFFFFFFFFFFF,:FFFFFFFFFFFFFFFFFFF:FFFFFFFFFF:FFFFFFFFFFFFFFFFFFFFFFFF:FFFFFFFFFF:FFFFFFF:FFFFFFFFFFFFF:FFF:FFF,FFFFF:FFFFFFFFFFFFFFFF,FFFFFFFF:FFFFFF,,FFFFFFFFFFFFFFFFFFFFFFFF,FFFFFFFFF:,FFFFFFFFF,FFFFFFFFFFFFFFFFFFFFF:FFFFFFFFF:FFFFFFFFFFFFFF:F:F
@A00769:42:HV3CFDRXX:1:2101:30870:8015 1:N:0:CGCACGACTG+CTGTTGGTCC
GTGCCAGCCGCCGCGGTAATACGTAGGTGGCAAGCGTTGTCCGGATTTATTGGGCGTAAAGCGAGCGCAGGCGGTTTCTTAAGTCTGATGTGAAAGCCCCCGGCTCAACCGGGGAGGGTCATTGGAAACTGGGAGACTTGAGTGCAGAAGAGGAGAGTGGAATTCCATGTGTAGCGGTGAAATGCATAGATATATGGAGGAACACCAGTGGCGAAGGCGGCTCTCTGGTCTGTAACTGACGCTGAGGCTCG
+
FFFFFFFFFFFFFFFFFFFFFFFFFFFFFFFF:FFFFFFFFFFFFFFFFFFFFFFFFFFFFFFFFFFFFFFFFFFFFFFFFFFFFFFFFFFFFFFFFFFFFFFFFFFFFFFFFFFFFFFFF:FFFF:FFFFFFFFFFFFFFFFFFFFFFFFFFFFFF:FFFFFFFFFFFFFFFFFFFFF:FFFFFF::FFFFF:FFFFFFFFFFFFFFFFFFFFFFFFFFFFFFFFFFFFF:F,FFF:FFFFFFFFFFFF:
@A00769:42:HV3CFDRXX:1:2101:19054:8093 1:N:0:CGCACGACTG+CTGTTGGTCC
GTGCCAGCAGCCGCGGTAATACGTATGGTGCAAGCGTTATCCGGATTTACTGGGTGTAAAGGGAGCGTAGGCGGTCTGCCAAGTCTGATGTGAAAACCCGGGGCTCAACCCCGGGAGTGCATTGGAAACTGGCGGACTGGAGTGTCGGAGAGGTAAGCGGAATTCCTAGTGTAGCGGTGAGATGCGTAGATATTAGGAGGAACACCAGTGGCGACGGCGGCTTACTGGACTGTAACTGACGTTGAGGCTCG
+
F:FFFFFFFFFFFFF,FFFFF,F,,,FFFFFFFF:FFFF,,:FF,:,F,:FFF:,:::F,,FF::FFFFFFFFF:,,F,F:FF:FF:F::FFF:FF,FFFFFFF,FF,:,FFFFFFF::FF,FF:FFF:F,FF:FFF:FFFFFFFFF,,F:F,FF,F:F,:,,FF:,::FF::FFFFFFFF,:F:F,,:F:F,::,:F:F,FFFFFF,F,,FFF,FFFFFF:,FFF,,F,F,FFF:,,FF,:,::F::FF,
@A00769:42:HV3CFDRXX:1:2101:30807:8155 1:N:0:CGCACGACTG+CTGTTGGTCC
GTGTCAGCAGCCGCGGTAATACGTATGTTCCAGGCGTTATCCGGATTTATTGGGCGTAAAGCGAGCGCAGACGGTTATTTAAGTCTGAAGTGAAAGCCCTCAGCTCAACTGAGGAATTGCTTTGGAAACTGGATGACTTGAGTGCAGTAGAGGAAAGTGGAACTCCATGTGTAGCGGTGAAATGCGTAGATATATGGAAGAACACCAGTGGCGAAGGCGGCTTTCTGGACTGTAACTGACGTTGAGGCTCG
+
FFFFFFFFFFFFFFFFFFFFFFFFFFFFFFFF:FFFFFFFFFFFFFFFFFFFFFFFFFFFFFFFFFFFFFFFFFFFFFFFFFFFFFFFFFFFFFFFFFFFFFFFFFFFFFFFFFF:FFFFF:FFFFFFFFFFFFFFFFFFFFFFFFFFFFFFFFFFFFFFFFFFFFFFFFFFFFFFFFFFFFFFFFFFFF:FFFFFFFFFFFFFFFFFF,FFFFFFFFFFFFFF:FFFFFFFFFFFFFFFFFF,FFFFFF,
@A00769:42:HV3CFDRXX:1:2101:32208:8171 1:N:0:CGCACGACTG+CTGTTGGTCC
GTGTCAGCAGCCGCGGTAATACGTAGGTGGCAAGCGTTATCCGGATTTATTGGGTGTAAAGGGCGTGTAGGCGGGAATGCAAGTCAGATGTGAAAACTATGGGCTCAACCCATAGCCTGCATTTGAAGCTGTATTTCTTGAGTGCTGGAGAGGCAATCGGAATTCCGTGTGTAGCGGTGAAATGCGTAGATATACGGAGGAACATCAGTGGCGAAGGCGGATTGCTGGACAGTAACTGACGCTGAGGCGCG
+
FFFFFFFFFFFFFFFFF:FFFFFFFFFFFFFF:FFF::,FFFFFF::F,:FFFFFFF,FFFFFFFFFFFFFFFFFF:FFFF:FFF:FFFFFFFFFFFFFFFFFFFFFFFFFFFFFFFFFFFFFFFFFFFFFF:FFFFFFFFFFFFFFFFF:FFF,:FFFF:FFFFFFFFFFFFFFFFFFFFFFFFFFFFFFFF:FFFFFFF:FFFFFFFFFFFF:FFFFFFFFFFFFFFFFFFF,FFF:FFFFFFF:FF:F
@A00769:42:HV3CFDRXX:1:2101:20202:8234 1:N:0:CGCACGACTG+CTGTTGGTCC
GTGTCAGCAGCCGCGGTAATACGTAGGTGGCAAGCGTTGTCCGGATTTATTGGGCGTAAAGCGAGCGCAGGCGGTTTCTTAAGTCTGATGTGAAAGCCCCCGGCTCAACCGGGGAGGGTCATTGGAAACTGGGAGACTTGAGTGCAGAAGAGGAGAGTGGAATTCCATGTGTAGCGGTGAAATGCGTAGATATATGGAGGAACACCAGTGGCGAAGGCGACTCTCTGGTCTGTAACTGACGCTGAGGCTCG
+
FFFFFFFFFFFFFFFFFF:FFFFFFFFFFFFFFFFFFFFFF:FF:F,FFFFFFFFFFFFFFFFFFFFFFFFFFFFFFFFFFFFFFFFFFFFFFFFFFFFFFFFFFFFFFFFFFFFFFF:FFFFFFFFFFFFFFFFFFFFFFFFFFFFF,FFFFFF:FFFFFFFFFFFFFFFF,FFFFFFF:FFFFF:FFFFF,FF:FFFFFFFFFFFFFFFF:::FFFFFFFFFFFFFFFFFFFFFFFFF,FFFFF,FFF:
@A00769:42:HV3CFDRXX:1:2101:19551:8265 1:N:0:CGCACGACTG+CTGTTGGTCC
GTGTCAGCAGCCGCGGTAATACGTATGTTCCAAGCGTTATCCGGATTTATTGGGCGTAAAGCGAGCGCAGACGGTTATTTAAGTCTGAAGTGAAAGCCCTCAGCTCAACTGAGGAATTGCTTTGGAAACTGGATGACTTGAGTGCAGTAGAGGAAAGTGGAACTCCATGTGTAGCGGTGAAATGCGTAGATATATGGAAGAACACCAGTGGCGAAGGCGGCTTTCTGGACTGTAACTGACGATGAGGCTCG
+
FFF:FFFFFFFFFFFFFFFFFFFFFFFFFFFFFFFFFF:FFFFF:F::FFFFFFFFFFFFFFFFFFFFFFF:F:F,FFFFFFFFFFFFFFFFF:FFFFFFFFFFFFFFF,FFFFF:,FFFF,FF:FFFFF,FFFFFFF:FFFFFF::FFFFF:F:FFFFFF:FFFF:FFFFFFFF:FFFFFFFFFFF,FF:FFFF,FFFFFFFFF:F:F:F::FF:F,FFFF,:FFF,FFF,F:FF:,FF,,F,F,FFFF,
@A00769:42:HV3CFDRXX:1:2101:1434:8296 1:N:0:CGCACGACTG+CTGTTGGTCC
GTGTCAGCAGCCGCGGTAATACGTATGTTCCAAGCGTTATCCGGATTTATTGGGCGTAAAGCGAGCGCAGACGGTTATTTAAGTCTGAAGTGAAAGCCCTCAGCTCAACTGAGGAATTGCTTTGGAAACTGGATGACTTGAGTGCAGTAGAGGAAAGTGGAACTCCATGTGTAGCGGTGAAATGCGTAGATATATGGAAGAACACCAGTGGCGAAGGCGGCTTTCTGGACTGTAACTGACGTTGAGGCTCG
+
FFFFFFFFFFFFFFFFFFFFFFFFFFFFFFFFFFFFFF:FFFFFFFF:FFFFFFFFFF::FFFFFFFFFFFFFFFFFFFFFFFFFFF:FFF:FF:FFFFFF:FFFFFF:FFFFFFFFFFFFFFFF,FFFFFFFFF,FFFFFFFFFFFFFFFF:FFFFFFF:FFFFFFFFFFF:FF:FFF:F:FFFFF:FFFFFFFFFFFF,::FF,FFFFFFFFFFFFFFFFFFFFFFFFFFFFF:FFFFFFFFFFFFFFF
@A00769:42:HV3CFDRXX:1:2101:17897:8312 1:N:0:CGCACGACTG+CTGTTGGTCC
GTGCCAGCAGCCGCGGTAATACGTATGTTCCAAGCGTTATCCGGATTTATTGGGCGTAAAGCGAGCGCAGACGGTTATTTAAGTCTGAAGTGAAAGCCCTCAGCTCAACTGAGGAATTGCTTTGGAAACTGGATGACTTGAGTGCAGTAGAGGAAAGTGGAACTCCATGTGTAGCGGTGAAATGCGTAGATATATGGAAGAACACCAGTGGCGAAGGCGGCTTTCTGGACCGTAACTGACGTTGAGGCTCG
+
FF:FFFFFFFFFFFFFFF,FFFFFFFFFFFFFFFFFFFF:FFFFFFFFFFFFFFFFFFFFFFFFFFFFFFFFFFFFF:FFFFFFFFFFFFFFFFFFFFFFFFFFFFFFFFFFFF:FFFFF:FFFFFFFFFFFFFFFFF:FFFFFFFFFFFFFFF:FFFFFFFFFFFFFFFFFFFFFFFFFFFFFFF,FFF:F:,FFFFFFFF:,FFFFFFFFFF:FFFFFFFFFF:FFFF:FFFFFFFFFFFF:FF,F:F,
@A00769:42:HV3CFDRXX:1:2101:7500:8343 1:N:0:CGCACGACTG+CTGTTGGTCC
GTGTCAGCAGCCGCGGTAATACGTATGTTCCAAGCGTTATCCGGATTTATTGGGCGTAAAGCGAGCGCAGACGGTTATTTAAGTCTGAAGTGAAAGCCCTCAGCTCAACTGAGGAATTGCTTTGGAAACTGGATGACTTGAGTGCAGTAGAGGAAAGTGGAACTCCATGTGTAGCGGTGAAATGCGTAGATATATGGAAGAACACCAGTGGCGAAGGCGGCTTTCTGGACTGTAACTGACGTTGAGGCTCG
+
FFFFFFFFFFFFFFFFFFFFFFFFFFFFFFFFFFFF::FFFFFFFFFFFFFFFFFFFFFFFFFFFFFFFFFFFFFF:FFFFFFFFFFFFFFFFFFFFFFFFFFFFFFFFFFFFFFFFFFF,FFFFFFFFFFFFFFFF:FFFFFFF:FF:FFFFFFFFFFFFFFFF:FFFFFFFFFFFFFFFF,FFF,FF:FF:,FF:F:FF,FFF:FFFFFFFFFF:FFFFFF:,:FFF:FFFFFFFFFF:F,F:F,FFFF
@A00769:42:HV3CFDRXX:1:2101:17698:8343 1:N:0:CGCACGACTG+CTGTTGGTCC
GTGTCAGCAGCCGCGGTAATACGTAGGTGGCAAGCGTTGTCCGGATTTATTGGGCGTAAAGCGAGCGCAGGCGGTTTCTTAAGTCTGATGTGAAAGCCCCCGGCTCAACCGGGGAGGGTCATTGGAAACTGGGAGACTTGAGTGCAGAAGAGGAGAGTGGAATTCCATGTGTAGCGGTGAAATGCGGAGAAATATGGAGGAACACCAGTGGCGAAGGCGGCTCTCTGGTCTGTAACTGACGCTGAGGCTCG
+
FFFFFFFFFFF,FFFFF:,FFFFFFFFF::FFFFF:F:F:FF,FFFF,:FFFFFFFFFFFFFFFF:FFFFFFF:F:FFFFFF,:FFFFF:FFFF,FFF:FFF:FFFF:FFF::F:F:FFFFFFFFF,FF,FFFFF::F,FFFFFFF,FFFF::FFFF,::F:,FF,FF:FFFFFFFFFFF:FFFF,,FFF,,FFFFF:::FF,FFFFFFFFF,FFFFF:,,FFF:F,FFFFFFFF,FFFF,FF,FF,FFFF
@A00769:42:HV3CFDRXX:1:2101:21549:8437 1:N:0:CGCACGACTG+CTGTTGGTCC
GTGTCAGCAGCCGCGGTAATACGTAGGTGGCAAGCGTTGTCCGGATTTATTGGGCGTAAAGCGAGCGCAGGCGGTTTCTTAAGTCTGATGTGAAAGCCCCCGGCTCAACCGGGGAGGGTCATTGGAAACTGGGAGACTTGAGTGCAGAAGAGGAGAGTGGAATTCCATGTGTAGCGGTGAAATGCGTAGATATATGGAGGAACACCAGTGGCGAAGGCGGCTCTCTGGTCTGTAACTGACGCTGAGGCTCG
+
FFFFFFFFFFFFFFFFFFF:FFFFFFFFFFFFFFFFFFFFFFFFFFFFFFFFFFFFFFFFFFFFFFFFFFFFFFFFFFFFFFFFFFFFFFFFFFFFFFFFFFFFFFFFFFFFFFFFFFFFFFFFFFFFFFFFFFFFFFFFFFFFFFFF,:FFFFFFFFFFFFFFF:FFFFFFFF:FFFFFFFF,F:FFFFFFFFF:FFFFFFFFFFFF:F:FFFFFFFF:FFFF:F:FFFFFFFFFFFFF:FFFF:FFFF,
@A00769:42:HV3CFDRXX:1:2101:9878:8453 1:N:0:CGCACGACAG+ATGTTGGTCC
GTGTCAGCCGCCGCGGTAATACGTATGTTCCAAGCGTTATCCGGATTTATTGGGCGTAAAGCGAGCGCAGACGGTTATTTAAGTCTGAAGTGAAAGCCCTCAGCTCAACAGAGGAATTGCTTTGGAAACTGGATGACTTGAGTGCAGTAGAGGAAAGTGGAACTCCATGTGTAGCGGTGAAATGCGGAGATATCTGGAGGAACACCAGTGGCGAAGGCGGCTGTCTGGACTGTAACTGACGATGAGGCTCG
+
FFFFFFFFFFFFFFFFFFFFFFFFF,FF,,FFFFFFFF:FFFFFF,FFF:FFFFFFFFFFF:FF:FF,:F:FFFFF:FF:FFFFFFFFFFFFFFFFFFFFF,FFFFFFF,FFFF,,FF:FF,FFF:FFF,FF,:FFFF,FFFFFFFFFFF,FFF,FFFFF:F:FFF,:FFFFF:FFFFF,FFFFFF,FFFF,F,FFFF,FFFFFFF,FFFFFFFFFFFFF,F,FFFFFFF,FF:FFFFFFF,FF:FFF:FF
@A00769:42:HV3CFDRXX:1:2101:20039:8484 1:N:0:CGCACGACTG+CTGTTGGTCC
GTGTCAGCAGCCGCGGTAATACGGAGGATGCGAGCGTTATCCGGATTTATTGGGTTTAAAGGGTGCGCAGGCGGAAGATCAAGTCAGCGGTAAAATTGAGAGGCTCAACCTCTTCGAGCCGTTGAAACTGGTTTTCTTGAGTGAGCGAGAAGTATGCGGAATGCGCGGTGTAGCGGTGAAATGCATAGATATCACGCAGAACTCCGATTGCGAAGGCAGCATACCGGCGCTCAACTGACGCTCAGGCACGA
+
FF:FFFFFFFFFFFFFFFF:FFFFFFFFFFFFFFFF:F,F:F:FF,:,FFFFFF:FFF:FFFFFFF::FFFFFFFFFFFFF,FFF,FFFFFFFFFFFFFFFFFFFFFFFFFFFFFFF:FFF::FFFFFFF:FF:FF,F:FFFFF:FFFFFFFFFF:F,FFFFFFFFFF,FFFFFFFFF,FF:F::FFFFFFFFFF:FFFFFFFFFFFF,F:FFFF,FF:FFFFFFFFFFFFFFFFFFFF:FFF::,FFF,F
@A00769:42:HV3CFDRXX:1:2101:21649:8547 1:N:0:CGCACGACTG+CTGTTGGTCC
GTGTCAGCAGCCGCGGTAATACGTATGTTCCAAGCGTTATCCGGATTTATTGGGCGTAAAGCGAGCGCAGACGGTTATTTAAGTCTGAAGTGAAAGCCCTCAGCTCAACTGAGGAATTGCTTTGGAAACTGGATGACTTGAGTGCAGTGGAGGAAAGTGGAACTCCATGTGTAGCGGTGAAATGCGTAGATATATGGAAGAACACCAGTGGCGAAGGCGGCTTTCTGGACTGTAACTGACGTTGAGGCTCG
+
FFFFFFFFFFFFFFFFFFFFFFFFFFFFFFFFFFFFFFFFFFFFFFFFFFFFFFFFFFFFFFFFFFFFFFFFFFFFFFFFFFFFFFFFFFFFFFFFFFFFFFFFFFFFFFFFFFFFFFFFFFFFFFFFFFFFFFFF:FFFFFFFFFFFFFFFFFFFFFFFFFFFFFFFFFFFF:FFFFFFFFFFFF:FFF:FFFFFFFFFFFFFFFFFFF:FFFFFFFFFFFFFFFFFFFFFFFFFF:FF,FFFFF,:FFF
@A00769:42:HV3CFDRXX:1:2101:29134:8547 1:N:0:CGCACGACTG+CTGTTGGTCC
GTGCCAGCCGCCGCGGTAATACGTAGGTTCCAAGCGTTCTCCGGATTTATTGGGCGTAAAGCGAGCGCAGGCGGTTTCTTAAGTCTGATGTGAAAGCCCCCGGCTCAGCCGGGGAGGGTCATTGGAAACTGGGAGACTTGAGTGCAGAAGAGGAGAGTGGAATTCCATGTGTAGCGGTGAAGTGCGTAGATATATGGAGGAACACCAGTGGCGAAGGCGGCTCTCTGGTCTGTAACTGACGCTGAGGCTCG
+
FFFFFFFFFFFFFFFF::FFFFF:F,FFFFFFFFFFFF,FFFFFFFFFF:FFFFFFFFFFFFFFFFFFFFFFFFFFFFFFFFFFF,FF:FFFFFFFFFFFFFFFFF:FFFFFFFFFFFFFFFFFFFFFFFFFFFF,F,FFFFFFF:F:FFFFF,FFFFFFFFFFFFFFF:FFFFFFFFFFFFFFFF,FF::FF:FFFFFFF:F:FF:FFFFFFFFFFFF:F:F,FFFF:FF:F,FFFFFFFFFF:FFFFFF
@A00769:42:HV3CFDRXX:1:2101:31882:8547 1:N:0:CGCACGACTG+CTGTTGGTCC
GTGTCAGCCGCCGCGGTAATACGTATGTTCCAAGCGTTATCCGGATTTATTGGGCGTAAAGCGAGCGCAGACGGTTATTTAAGTCTGAAGTGAAAGCCCTCAGCTCAACTGAGGAATTGCTTTGGAAACTGGATGACTTGAGTGCAGTAGAGGAAAGTGGAACTCCATGTGTAGCGGTGAAATGCGTAGATATATGGAAGAACGCCAGTGGCGAAGGCGGCTTTCTGGACTGTAACTGACGTTGAGGCTCG
+
FFFFFFFFFFFFFFFFFFFFFFFFFFFFFFFFFFFFFFFFFFFFFFFFFFFFFFFFFFFFFFFFF:FFFFFFFFFFFFFFFFFFFFFFFFFFFFFFFFFFFFFFFFFFFFFFF:F:F:FFFFFFFF:FF:FFFFFFF,FFFFFFFFFF:FFFFF:FFFFFFFFFFFFFFFFFFFFFFFFFFF:FFFFFFFFFFFFFFF:FFFF,:FFF,FFFF::FFFFFFFFFFFF:FFF:F:FF::F:F,FFFF:FFF:
@A00769:42:HV3CFDRXX:1:2101:10881:8563 1:N:0:CGCACGACTG+CTGTTGGTCC
GTGTCAGCCGCCGCGGTAATACGTAGGTGGCAAGCGTTGTCCGGATTTATTGGGCGTAAAGCGAGCGCAGGCGGTTTCTTAAGTCTAATGTGAAAGCCCCCGGCTCAACCGGGGAGGGTCATTGGAAACTGGGAGACTTGAGTGCAGAAGAGGAGAGTGGAATTCCATGTGTAGCGGTGAAATGCGTAGATATATGGAGGAACACCAGTGGCGAAGGCGGCTTTCTGGACTGTAACTGACGTTGAGGCTCG
+
FFFFFFFFFFFFFFFFFF:FFFFF:FFFFFFFFFFFFFFFFFFFFFFFFFFFFFFFFFFFFFFFFFFFFFFFFFFFFFFFFFFFFFFFFFFFFFFFFFFFFFFFFFFFFFFFFFFFFFFFFFFFFFFFFFFFFFFFFFFFFFFFFFFF:FFFFFFFFFFFFFFFFFFFFFFFFFFFF,FFFFFFFF:FFFFFFFFFFFFFFFFFFF:FFFFFFFFFFFFFFFFFFFF:,FFFFFFFFFFFFFFFFF:FFF,
@A00769:42:HV3CFDRXX:1:2101:29116:8578 1:N:0:CGCACGACTG+CTGTTGGTCC
GTGCCAGCCGCCGCGGTAATACGTATGTTCCAAGCGTTATCCGGATTTATTGGGCGTAAAGCGAGCGCAGGCGGTTTCTTAAGTCTGATGTGAAAGCCCCCGGCTCAGCCGGGGAGGGTCATTGGAAACTGGGAGACTTGAGTGCAGAAGAGGAGAGTGGAATTCCATGTGTAGCGGTGAAGTGCGTAGATATATGGAGGAACACCAGTGGCGAAGGCGGCTCTCTGGTCTGTAACTGACGCTGAGGCTCG
+
FFF:FFFFFFFFFFFFF:FFFFFFFFFFFFFFFFFFFF,FFFFFFFFFFFFFFFFFFFFFFFFFFFFFFFFFFFFFFFFFFFFFF:FFFFFFFFFFFFFFFFFFFFFFFFFFFFFFFFFFFFFFFFFFF:FFFFFFFFFFFFFFF:FF:FFFFFFFFFFFFFFFFFFF::FFFFFFFFFFFFFFFFF:FFFFFFFFFFFFFFFFFFFFFFFF:FFFFF::FFFFFF:FFFFFF,:FFFFFFFFFFFFF:FF
@A00769:42:HV3CFDRXX:1:2101:11207:8594 1:N:0:CGCACGACTG+CTGTTGGTCC
GTGTCAGCAGCCGCGGTAATACGTATGTTCCAAGCGTTCTCCGGATTTATTGGGCGTAAAGCGAGCGCAGACGGTTATTTAAGTCTGAAGTGAAAGCCCTCAGCTCAACTGAGGAATTGCTTTGGAAACTGGATGACTTGAGTGCAGTAGAGGACAGTGGAACTCCATGTGGAGCGGTGAAATGCGTAGATATATGGAAGAACACCAGTGGCGAAGGCGGCTTTCTGGACTGTAACTGACGTTGAGGCTCG
+
FFFFFFF::,FFFFFFFFFFFFFFFFF,FFFF:FFFFF,F,FF:FFF,F::FFFFFFFFFFFFFF:FFF,FFF:::FF,FF:F:FF,FFFFF::FFFFFFF,:FFF::F::F,FF,F,,F,:F,FFFFFFFF,FFFFFF:FFFFFFF:FFFF:F,F::,FFF:FFFF:,::,FFFFFF,FFFF,:F:FFFF,:FF,,FFF:,,FFFF,,FFF:,FF,FFF,F:FFFFFF,F,FFF,::F,:,,FF,FF:,F
@A00769:42:HV3CFDRXX:1:2101:14805:8594 1:N:0:CGCACGACTG+CTGTTGGTCC
GTGTCAGCCGCCGCGGTAATACGTAGGTGGCAAGCGTTATCCGGATTTATTGGGTTTAAAGGGTGCGTAGGCGGTCTGTTAAGTCAGCGGTAAAATTGCGGGGCTCAACCCCGTCGAGCCGTTGAAACTGGCAGACTTGAGTTGGCGAGAAGTACGCGGAATGCGCGGTGTAGCGGTGAAATGCATAGATATCGCGCAGAACTCCGATTGCGAAGGCAGCGTACCGGCGCCAGACTGACGCTGAGGCACGA
+
FFFFFFFFFFFFFFFFFFFFFFF:FFFFFFFFFFFFFFFFFFFFFFFFF:FFFFFFFFFFFFFFFFFFFFFFFFFFFFFFFFFFFFFFFFFFFFFFFFFFFFFFFFFFFFFFFFFFFFFFFFFFFFFFFFFFFFFFFFFFFFFFFFF,FFFFFFFFF:FF:FFFFFFFFFFF,FFFFFFFFFFFFFF,FFFFF,FFFFFFFFFFFFFFF,FFFFFFFFFFF,FFFFFFFFFFF:FFFFFFFF,F:,:FFFF
@A00769:42:HV3CFDRXX:1:2101:25093:8594 1:N:0:CGCACGACTG+CTGTTGGTCC
GTGTCAGCCGCCGCGGTAATACGGAGGATCCGAGCGTTATCCGGATTTATTGGGTTTAAAGGGAGCGTAGGTGGATTGTTAAGTCAGTTGTGAAAGTTTGCGGCTCAACCGTAAAATTGCAGTTGAAACTGGCAGTCTTGAGTACAGTAGAGGTGGGCGGAATTCGTGGTGTAGCGGTGAAATGCTTAGATATCACGAAGAACTCCGATTGCGAAGGCAGCTCACTAGACTGCAACTGACACTGAGGCTCG
+
FFFFFFFFFFFFFFFFFFFFFFFFFFFFFFFFFFFFFFFFFFFFFFFFFFFFFFFFFFFFFFFFFFFFFFFFFFFFFFFFFFFFFFFFFFFFFFFFFFFFFFFFFFFFFFFFFFFFFFFFFFFFFFFFFFFFFFFFFFFFFFFFFFFFF:FFFFFFFFFFFFFFFFFF,FFFFFFFFFFFFFFFFFFFFFFFFF:F:FFFFFFFFFFFFFFFFFFF,FFFFFFFFFFF:FFF:FFFFFFFFFFFFF:FFF,
@A00769:42:HV3CFDRXX:1:2101:20220:8609 1:N:0:CGCACGACTG+CTGTTGGTCC
GTGTCAGCCGCCGCGGTAATACGTAGGTGGCAAGCGTTGTCCGGATTTATTGGGCGTAAAGCGAGCGCAGGCGGTTTCTTAAGTCTGATGTGAAAGCCCCCGGCTCAACCGGGGAGGGTCATTGGAAACTGGGAGACTTGAGTGCAGAAGAGGAGAGTGGAATTCCATGTGTAGCGGTGAAATGCGTAGAGATATGGAGGAACACCAGTGGCGAAGGCGACTCTCTGGTCTGTAACTGACGCTGAGGCTCG
+
FFFFFFFFFFFFFF:FFFFFFFFFFFFFFFFFFFFFFFFFFFFFFF::FFFFFFFFFFFFFFFFFFFFFFFFFFFFFFFFFFFFFFFFFFFFFFFFFFFFFFFFFFFFFFFFFFFFFFFFF:FFFFFFFFFFFFFFFFFFFFFFFFFFFFFFFFFFFFFFFFFFFFFFFFFFFFFFF:FFF,FFF:F:FF,F,FFFFFFFFFFFFFFFFFFFFFFFFFFFFFFFFFF:FFFFFFFFF,,FFFFFFF:FFF,
@A00769:42:HV3CFDRXX:1:2101:4978:8672 1:N:0:CGCACGACTG+CTGTTGGTCC
GTGCCAGCAGCCGCGGTAATACGTAGGTGGCAAGCGTTGTCCGGATTTATTGGGCGTAAAGCGAGCGCAGGCGGTTTCTCAAGTCTGACGTGAAAGCCCCCGGCTCAACCGGGGAGGGTCATTGGAAACTGGGAGACTTGAGTGCAGAAGAGGAGAGTGGAATTCCATGTGTAGCGGTGAAATGCGTAGATATATGGAGGAACACCAGTGGCGAAGGCGGCTCTCTGGTCTGTAACTGACGCTGAGGCTCG
+
FFFFFFFFFFFFFFFFFFFFFFFFFFFFFFFF:FFFFFFFFFFFFFFFFFFFFFFFFFFFFFFFFFFFFFFFFFFFFFFFFFFFFFFFFFFFFFFFFFFFFFFFFFFFFFFFFFFFFFF:F:FFF,FF:FFFFFFFFFFFFFFFFFFFFFFFFFFFFFFFFFFFFFFFFFFFFFFFFFFFFFFFFFF:FF,,FFFFFFFFF,FFFFFFFFFFFFFFFFFFFFFFFFFFFFFFF,FFFFFF,FFFFFFFFFF
@A00769:42:HV3CFDRXX:1:2101:25744:8719 1:N:0:CGCACGACTG+CTGTTGGTCC
GTGCCAGCCGCCGCGGTAATACGTATGTTCCAAGCGTTATCCGGATTTATTGGGCGTAAAGCGAGCGCAGACGGTTATTTAAGTCTGAAGTGAAAGCCCTCAGCTCAACTGAGGAATTGCTTTGGAAACTGGATGACTTGAGTGCAGTAGAGGAAAGTGGAACTCCATGTGTAGCGGTGAAATGCGTAGATATATGGAAGAACACCAGTGGCGAAGGCGGCTTTCTGGACTGTAACTGACGTTGAGGCTCG
+
FFFFFFFFFFFFFFFF,,FF:FFFFFFFFFFFFFFFFF,FFFFFFFFFFFFFFFFFFFFFFFFFFFFFFFFFFF:FFFFFFFFFFFFFFFFFFFFFFFFFFFFFFFFFFFFFFFFF:FFFFFFFFFFFFFFFFFFFFFFFFFF:FFFFFFFFFFF:FFFFF:FFFFFFFFFFFFFFFFFFFFFFFFF:FF:FFFFFFF,FFFFFFFFFF:FFFFFFFFFFFFFFFFFFFFFFFFFFFFFFFFFFF:FFFFF
@A00769:42:HV3CFDRXX:1:2101:20265:8844 1:N:0:CGCACGACTG+CTGTTGGTCC
GTGCCAGCAGCCGCGGTAATACGTAGGTGGCAAGCGTTGTCCGGATTTATTGGGCGTAAAGCGAGCGCAGGCGGTTTCTTAAGTCTGATGTGAAAGCCCCCGGCTCAACCGGGGAGGGTCATTGGAAACTGGGAGACTTGAGTGCAGTAGAGGAGAGTGGAATTCCATGTGTAGCGGTGAAATGCGTAGATATATGGAGGAACACCAGTGGCGAAGGCGGCTTTCTGGACTGCAACTGACGATGAGGATCG
+
FFFFFFFFFFFFFFFFFFFFFFFFFFF:FF,:FFFFFFFFFFFFF,F:FFFFFFFFFFFFFFF,FFFF:FFFFF:F:FFFFFFFF,F,,FFFF:F,FFF,FFFFFFFFFFF:FFF:F,FF,F,F:F:FFFFFF,FF:F,FFFFFF,F,:FFFFFFFFFFFFFFFFF,FF:FFFFFFFFFFFFFFFFFFFFFFF:FFFFFFFFFFFFFFFFFFFFFFFFFFFF,FFFF:F,FF:,FFFFFF:,FFFF,,FF,
@A00769:42:HV3CFDRXX:1:2101:3667:8876 1:N:0:CGCACGACTG+CTGTTGGTCC
GTGTCAGCCGCCGCGGTAATACGTAGGTGGCAAGCGTTGTCCGGATTTATTGGGCGTAAAGCGAGCGCAGGCGGTTTCTTAAGTCTGATGTGAAAGCCCCCGGCTCAACCGGGGAGGGTCATTGGAAACTGGGAGACTTGAGTGCAGAAGAGGAGAGTGGAATTCCATGTGTAGCGGTGAAATGCGTAGATATATGGAGGAACACCAGTGGCGAAGGCGACTCTCTGGTCTGTAACTGACGTTGAGGCTCG
+
FFFFFFFFFFFFFFFFFF:FFFFFFFFFFFFFFFFFFFFFFFFFFFFFFFFFFFFFFFFFFFFFFFFFFFFFFFFFFFFFFFFFFFFFFFFFFFFFFFFFFFFFFFFFFFFFFFFFFFFFFFFFFFFFFFFFFFFFFFFFFFFFFFFFF:FFFFFFFFFFFFFFFFFFFFFFFFFFFFFF:FFFFF,FFFFFFFFFFFFFFFFFFFFFFFFFFFFFFFFFFFFFFFFFFFF:FF:FF::F::FFFFFFFFF
@A00769:42:HV3CFDRXX:1:2101:26413:8907 1:N:0:CGCACGACTG+CTGTTGGTCC
GTGCCAGCAGCCGCGGTAATACGTAGGTGGCAAGCGTTGTCCGGATTTATTGGGCGTAAAGCGAGCGCAGGCGGTTTCTTAAGTCTGATGTGAAAGCCCCCGGCTCAACCGGGGAGGGTCATTGGAAACTGGGAGACTTGAGTGCAGAAGAGGAGAGTGGAATTCCATGTGTAGCGGTGAAATGCGTAGATATATGGAGGAACACCAGTGGCGAAGGCGACTCTCTGGTCTGTAACTGACGCTGAGGCTCG
+
FFFFFFFFFFFFFFFFFFFFFFFFFFFFFFFFFFFFFFFFF:FFFFFFFFFFFFFFFFFFFFFFFFFFFFFFFFFFFFFFFFFFFFFFFFFFFFFFFFFFFFFFFFFFFFFFFFFFFFFFFFFFFFF,FFFFFFFFFFFFFFFFFFFFFFFFFFFFFFFFFFFFFFFFFFFFFFFFFFFFFFFFFFFFFFFFFF,FFFFFF:FFFFFFFFFFFFFFFFFFFFFFFFFFFFF:F,FFFFFFFFFFFFFFFF,
@A00769:42:HV3CFDRXX:1:2101:4499:8938 1:N:0:CGCACGACTG+CTGTTGGTCC
GTGCCAGCCGCCGCGGTAATACGTATGTTCCAAGCGTTATCCGGATTTATTGGGCGTAAAGCGAGCGCAGACGGTTATTTAAGTCTGAAGTGAAAGCCCTCAGCTCAACTGAGGAATTGCTTTGGAAACTGGATGACTTGAGTGCAGTAGAGGAAAGTGGAACTCCATGTGTAGCGGTGAAATGCGTAGATATATGGAAGAACACCAGTGGCGAAGGCGGCTTACTGGACTGTAACTGACGTTGAGGATCG
+
FFF,FFFFFFFFFFFFFFFFFFFFFFFFFFFFFFFFFFFFFFFFFFF:F:FFFFFFFFFFFFF:FFFFFFFFFFFF,FFFFFFFFFF:FFFFFFFFFFFFFFFFFFFFF:FFFFFF,FFF:F:FFFFFFFFFFFF:FFFFFFFFF:FFFFFFFFFFFFFFFF,FFFFFF::FFFFFFFFFFFFFFFFFFFFFFFFFFF,FFFFFFFFFFFFFFFFF:FFFFF,,:FFFF:,F:FFFFFFFF,F,FFF,FF:
@A00769:42:HV3CFDRXX:1:2101:4508:8954 1:N:0:CGCACGACTG+CTGTTGGTCC
GTGCCAGCCGCCGCGGTAATACGTATGTTCCAAGCGTTATCCGGATTTATTGGGCGTAAAGCGAGCGCAGACGGTTATTTAAGTCTGAAGTGAAAGCCCTCAGCTCAACTGAGGAATTGCTTTGGAAACTGGATGACTTGAGTGCAGTAGAGGAAAGTGGAACTCCATGTGTAGCGGTGAAATGCGTAGATATATGGAAGAACACCAGTGGCGAAGGCGGCTTTCTGGACTGTAACTGACGTTGAGGCTCG
+
FFFFFFFFFFFFFFFFFFFFFFFFFFFFFFFFFFFFFFFFFFFFFFFFFFFFFFFFFFFFFFFFFFFFFFFFFFFFFFFFFFFFFFFFFFFFFFFFFFFFFFFFFFFF:FFFFFFF,FFFFFFF:F:FFFFF:FFFFFFFFFFFFFFFFFFFFFFFFFFFFFFFFFFFFFFFF:FFFFFFF:FFFFFFF:FFF:FFF:FFFFFFFFFFFFFFFFFF:FF:FFFFFFFFF:FFFFFFFFFFF:FFFFFFFFF
@A00769:42:HV3CFDRXX:1:2101:32551:8985 1:N:0:CGCACGACTG+CTGTTGGTCC
GTGTCAGCCGCCGCGGTAATACGTAGGTGGCAAGCGTTGTCCGGATTTATTGGGCGTAAAGCGAGCGCAGGCGGTTTCTTAAGTCTGATGTGAAAGCCCCCGGCTCAACCGGGGAGGGTCATTGGAAACTGGGAGACTTGAGTGCAGAAGAGGAGAGTGGAATTCCATGTGTAGCGGTGAAATGCGTAGATATATGGAGGAACACCAGTGGCGAAGGCGGCTTTCTGGACTGTAACTGACGTTGAGGCTCG
+
FFFFFFFFFFFFFFFFFFFFFFFFFFFFFFFFF:FFFFFFFFFFFFFFFFFFFFFFFFFFFFFFFFFFFFFFFFFFFFFFFF:FFFF:FFFFFFFFFFFFFFFFFFFFFFFFFFFFFFFFFFFFFFFFFFFFFFFFFFFFFFFFFFFFFFFFFFFFFF,FFFFFF:FFFFFFFFF::FFFFFFFFFF,FFFFFF:F:FFFFFFFF:FFFFFFFFF,:FFFFF,FFFFFFFFFFF:FFFFFFFF,FFFFFFF
@A00769:42:HV3CFDRXX:1:2101:9471:9001 1:N:0:CGCACGACTG+CTGTTGGTCC
GTGTCAGCAGCCGCGGTAATACGTATGTTCCAAGCGTTATCCGGATTTATTGGGCGTAAAGCGAGCGCAGACGGTTATTTAAGTCTGAAGTGAAAGCCCTCAGCTCAACTGAGGAATTGCTTTGGAAACTGGATGACTTGAGTGCAGTAGAGGAAAGTGGAACTCCATGTGTAGCGGTGAAATGCGTAGATATATGGAAGAACACCAGTGGCGAAGGCGGCTTTCTGGACTGTAACTGACGTTGAGGCTCG
+
FFFFFFFFFFFFFFFFFFFFFFFFFFFFFFFFFFFFFFFFFFFFFFFFFFFFFFFFFFFFFFFFFFFFFFFFFFFFFFFFFFFFFFFFFFFFFFFFFFFFFFFFFFFFFFFFFFF:FFFFF:FFFFFFFFFFFFF:FFFFFFFFFFFFFFFFFFFFFFFFFFFFFFFFFFFFFFFFFFFFFFF,FFFFFFFFFFFFFFFFFFFFF::FFFFFFFFFFFFFFFFFFFFFFFFFFFFFFF,FFFFFF:FFFF:
@A00769:42:HV3CFDRXX:1:2101:31213:9017 1:N:0:CGCACGACTG+CTGTTGGTCC
GTGTCAGCCGCCGCGGTAATACGTATGTTCCAAGCGTTATCCGGATTTATTGGGCGTAAAGCGAGCGCAGACGGTTATTTAAGTCTGAAGTGAAAGCCCTCAGCTCAACTGAGGAATTGCTTTGGAAACTGGATGACTTGAGTGCAGTAGAGGAAAGTGGAACTCCATGTGTAGCGGTGAAATGCGTAGATATATGGAAGAACACCAGTGGCGAAGGCGGCTTTCTGGACTGTAACTGACGTTGAGGCTCG
+
FFFFFFFFFFFFFFFF:FFFFFFFFFFFFFFFFFFFFF,FFFFFFF::FFFFFFFFFFFFFFFFFFFFFFFFFFFFFFFFFFFFFFFFFFFFFFFFFFFFFFFFFFFFF:FFFFF,FFFFFFFFFFFFFFFFFFFFFFFFFFFFFFFF:FFFFF:FFFFFFFFFF:FFFFF:FFFFFFFF,FFFFFFFFF:FFFFFFFFFFFFFFFFFFFFF:FFFFFFFFF:FFFF:FFF:F:FFFFFFFFFFFFFFFF:
@A00769:42:HV3CFDRXX:1:2101:4969:9064 1:N:0:CGCACGACTG+CTGTTGGTCC
GTGTCAGCAGCCGCGGTAAGAGATGTGTATTAGATACCCCCGTAGTCCCTGTCTCTATACACATCTCCGAGCCCACGAGACCGCACGACTGATCTCGTATGCCGTCTTCTGCTTGGAAAGGGGGGGGGGGGGGGGGGGGGGGGGGGGGGGGGGGGGGGGGGGGGGGGGGGGGGGGGGGGGGGGGGGGGGGGGGGGGGGGGGGGGGGGGGGGGGGGGGGGGGGGGGGGGGGGGGGGGGGGGGGGGGGGGGGG
+
FFFFFFFFFFFFFFFFFFFFFFFFFFFFFFFFFFFFFFFFFFFFFFFFFFF:FFFFFFFFFFF:FFFFFFFFFFFFFFFFFFFFFFFFFFFFFF,FF::F:,FF:::,:,:,,:F,:,,,,F:FFFFFFFFFFFFFFFFFFFFFFFFFFFFFFFFFFFFFFFFFFFFFFFFFFFFFFFFFFFFFFFFFFFFFFFFFFFFFFFFFFFFFFF:FFFFFFFFFFFFFFFFFFFFFFFFFFFFFFFFFFFFFFF:
@A00769:42:HV3CFDRXX:1:2101:10420:9079 1:N:0:CGCACGACTG+GTGTTGGTCC
GTGTCAGCAGCCGCGGTAATACGTATGTTCCAAGCGTTATCCGGATTTATTGGGCGTAAAGCGAGCGCAGACGGTTATTTAAGTCTGAAGTGAAAGCCCTCAGCTCAACTGAGGAATTGCTTTGGAAACTGGATGACTTGAGTGCAGTAGAGGAAAGTGGAACTCCATGTGTAGCGGTGAAATGCGTAGAGATATGGAAGAACACCAGTGGCGAAGGCGGCTTTCTGGACTGTAACTGACGTTGAGGCTCG
+
FFFFFFFFFFFFFFFFFFF,FFF:FFFFFFF:FFFFFFFFFFFFFFF:FFFFF:FFFFFFFFFFFFFFFFFFFFF:FFFFFFFF::FFFFFFFF:FFFFFFFFFFFFF:FF,FFF,F:FFFFFFFFFF,FFFFFFFFFFFFFFFFFFF:FFFFF:FFFFF:FFFFFFFFFFFFFFFFFFF,FF:FFFF:F,FFF:FFFFFF,FFFFFFFFFFFFFFFFFFFFFFFFFF:FFFFF:FF:FFFFF,FF,FF::
@A00769:42:HV3CFDRXX:1:2101:8739:9111 1:N:0:CGCACGACTG+CTGTTGGTCC
GTGTCAGCCGCCGCGGTAATACGTATGTTCCAAGCGTTATCCGGATTTATTGGGCGTAAAGCGAGCGCAGACGGTTATTTAAGTCTGAAGTGAAAGCCCTCAGCTCAACTGAGGAATTGCTTTGGAAACTGGATGACTTGAGTGCAGTAGAGGAAAGTGGAACTCCATGTGTAGCGGTGAAATGCGTAGATATATGGAAGAACACCAGTGGCGAAGGCGGCTTTCTGGACTGTAACTGACGTTGAGGCTCG
+
F:FFFF:FFFFFFFFFFFFFFFFFFFFF:FFFFFFFF:,:FFFFFFFFFFF,FFFFFFFFFFFFF:FFFFFFFFFFFFF:FF::FFFFFFFFFFFFFFFFFFFFFFFFFFFFFFFFFFFFFFFFFF,FFFFFFFFF,:F:FFFFFF:FFFFFFFFFF:FFFFFFFFF:FFFFFFFFFFFFFFFFF::FFFFFF:FFFFFFFFFFFFFFFFFFFFFFFFFFFFFFFF:FFFF,F,FFFFFF:FF:FF,FFF,
@A00769:42:HV3CFDRXX:1:2101:4553:9126 1:N:0:CGCACGACTG+CTGTTGGTCC
GTGTCAGCAGCCGCGGTAATACGTATGTTCCAAGCGTTATCCGGATTTATTGGGCGTAAAGCGAGCGCAGACGGTTATTTAAGTCTGAAGTGAAAGCCCTCAGCTCAACTGAGGAATTGCTTTGGAAACTGGATGACTTGAGTGCAGTAGAGGAAAGTGGAACTCCATGTGTAGCGGTGAAATGCGTAGATATATGGAAGAACACCAGTGGCGAAGGCGGCTTTCTGGACTGTAACTGACGTTGAGGCTCG
+
FFFFFFFFFFFFFFFFFFFFFFFFFFFFFFF,FFFFFF:FF:FFFFF:FFFFFFFFFFFFFFFFFFFFFF::FFFFFFFFFFFFFFFFFFFFFFFFFFFFFFFFFFFFFFFFFFF:FFFF::FFFFFF:FFFFFFFFFFFFFFFFFFFFFFFFF,FF:FFFFFFFF:FFFFFFFFFFFFFFFFFFF::FF,F,FFFFFFFFFFFFF:FFFFFFFFFFFFFFFFFFFFF:FFFFFFFFFFFFFFFF:FFFF,
@A00769:42:HV3CFDRXX:1:2101:17228:9157 1:N:0:CGCACGACTG+CTGTTGGTCC
GTGCCAGCCGCCGCGGTAATACGTATGTTCCAAGCGTTATCCGGATTTATTGGGCGTAAAGCGAGCGCAGACGGTTATTTAAGTCTGAAGTGAAAGCCCTCAGCTCAACTGAGGAATTGCTTTGGAAACTGGATGACTTGAGTGCAGTAGAGGAAAGTGGAACTCCATGTATAGCGGTGAAATGCGTAGATATATGGAGGAACACCAGTGGCGAAGGCGGCTTTCTGGACTGTAACTGACGTTGAGGCTCG
+
FFFFFFFFFFFFFFFFFFFFFFFFFFFFFFFFFFFFFFFFFFFFFFFFFFFFFFFFF:FFFFFFFFFFFFF:FFFFFFFFFFFFFFFFFFFFFFFFFFFFFFF::FFFFFF,FFFFFFFFFFFFFFFFFFFFFFFFFFFFFFFFFFFF:FFFFFFFFFF:FFFFFFFFFF,FFFFFFFFFFFFFFFFFFFFFFFF,FFFF:FFFFF::FFFFFFFFFF:FFFFFFFF,FFFFFF:FFFFF,FF,FF:FFF,
@A00769:42:HV3CFDRXX:1:2101:9444:9204 1:N:0:CGCACGACTG+CTGTTGGTCC
GTGTCAGCCGCCGCGGTAATACGTATGTTCCAAGCGTTATCCGGATTTATTGGGCGTAAAGCGAGCGCAGACGGTTATTTAAGTCTGAAGTGAAAGCCCTCAGCTCAACTGAGGAATTGCTTTGGAAACTGGATGACTTGAGTGCAGTAGAGGAAAGTGGAACTCCATGTGTAGCGGTGAAATGCGTAGATATATGGAAGAACACCAGTGGCGAAGGCGGCTTTCTGGACTGTAACTGACGTTGAGGCTCG
+
FFFFFFFFFFFFFFFFFFFFFFFFFFFFFFFFFFFF:FFFFFFFFFFFFFFFFFFFFFFFFFFFFFFFFFF:FFFFFFFFFFFFFFFFFFFFFFFFFFFFFFFFFFFFFFFFFFFFFFF:FFFF:FFFFFF,FFFFFFFFFFFFF:FFFFFFFFFFFFFFFFFFFFFFFFFFFFFFFFFFFFFFFFF:FF,F:,FFFFFFFFF,F:FFFFFFFFFFFFFFFFFFFFF,,FFFFFFFFFFF:FF,FF,FFF,
@A00769:42:HV3CFDRXX:1:2101:6759:9283 1:N:0:CGCACGACTG+CTGTTGGTCC
GTGCCAGCAGCCGCGGTAATACGTATGTTCCAAGCGTTATCCGGATTTATTGAGCGTAAAGCGAGCGCAGACGGTTATTTAAGTCTGAAGTGAAAGCCCTCAGCTCAACTGAGGAATTGCTTTGGAAACTGGACGACTTGAGTGCAGTAGAGGAAAGTGGAACTCCATGTGTAGCGGTGAAATGCGTAGATATATGGAAGAACACCAGTGGCGAAGGCGGCTTTCTGGACTGTAACTGACGTTGAGGCTCG
+
F:FFFFFFFFFFFFFFFFFFFFFFFFFFFFF,FFFF:FFFFFFFFF,FFFFFFFFFFFFFFFFFFFFFFFFFFFF:FFF:FFFFFFF,FFFFFFFFFFFFFFFFFF:FFFFFFFF,FFF:F:FFFFFFFFFF:FFFFFFFFFFFFFFFFFFFFFFFFFFFFFFFFFFFFFFFFFFFFFFFFFFFFFFFFF:FFFFFFFF:FFFFFFFFFF:FFFFFFFFFFFF::FF:FFFFFFFFFFFFFFF,FF:FFF,
@A00769:42:HV3CFDRXX:1:2101:31042:9314 1:N:0:CGCACGACTG+CTGTTGGTCC
GTGTCAGCAGCCGCGGTAATACGTATGTTCCAAGCGTTATCCGGATTTATTGGGCGTAAAGCGAGCGCAGACGGTTATTTAAGTCTGAAGTGAAAGCCCTCAGCTCAACTGAGGAATTGCTTTGGAAACTGGATGACTTGAGTGCAGTAGAGGAAAGTGGAACTCCATGTGTAGCGGTGAAATGCGTAGATATATGGAAGAACACCAGTGGCGAAGGCGGCTTTCTGGACTGTAACTGACGTTGAGGCTCG
+
FFFFFFFFFFFFFFFFF,FFFFFFFFFFFFFFFFFFFF:FFFFFFFF:FFFFFFFFFFFFFFFFFFFFFFFFFF,FFFFFFFFFFFFFFFFFFFFFFFFFFFFFFFFFFFFFFFFFFFFFFFFFFFFFFFFFF:FFFFFFFFFFFFFFFFFFFFF:FFFFFFFFFFFFFFFFFFFFFFFFFFFFFFFFFFFFFFFFFFFFFFFFFFFFFFFFFFFFFFFFFFFFFFFFFFFFFFFFFFFFFF:FFFFFFFF
@A00769:42:HV3CFDRXX:1:2101:15492:9377 1:N:0:CGCACGACTG+CTGTTGGTCC
GTGTCAGCCGCCGCGGTAATACGTATGTTCCAAGCGTTATCCGGATTTATTGGGCGTAAAGCGAGCGCAGACGGTTATTTAAGTCTGAAGTGAAAGCCCTCAGCTCAACTGAGGAATTGCTTTGGAAACTGGATGACTTGAGTGCAGTAGAGGAAAGTGGAACTCCATGTGTAGCGGTGAAACGCGTAGATATATGGAAGAACACCAGTGGCGAAGGCGGCTTTCTGGACTGTAACTGACGTTGAGGCTCG
+
FFFFFFFFFFFFFFFFFFFFFFFFFFFFFFFFFFFFFFFFFFFFFFFFFFFFFFFFFFFFFFFFF:FFFFFFFFFFFFFFFFFFFFFFFFFFFFFFFFFFFFFFFFFFFFFFFFFFFFFFFFFFFFFFFFFFFFFFFFFFFFFFFFFFFFFFFF:FFFFFFFFFFFFFFFFF:FFFFFFF,FFFFFFFF:FF:FFFFFFFFFFFFFFFFFFFFFFFFFFFFFFFF:F:FFFFF:FFFFFF:FFFF::FFF,
@A00769:42:HV3CFDRXX:1:2101:19054:9377 1:N:0:CGCACGACTG+CTGTTGGTCC
GTGTCAGCAGCCGCGGTAATACGTAGGTGGCAAGCGTTGTCCGGATTTATTGGGCGTAAAGCGAGCGCAGGCGGTTTCTTAAGTCTGATGTGAAAGCCCCCGGCTCAACCGGGGAGGGTCATTGGAAACTGGGAGACTTGAGTGCAGAAGAGGAGAGTGGAATTCCATGTGTAGCGGTGAAATGCGTAGATATATGGAAGAACACCAGTGGCGAAGGCGGCTTTCTGGACTGTAACTGACGTTGAGGCTCG
+
FFFFFFFFFFFFFFFFFFFFFFFFFFFFFFFFFFFFFFFFFFFFFFFFFFFFFFFFFFFFFFFFFFFFFFFFFFFFFFFFFFFFFFFFFFFFFFFFFFFFFFFFFFFFFFFFFFFFFFFFFFFFFFFFFFFFFFFFFFFFFFFFFFFF::FFFFFFFFFFFFFFFFFFFFFFFFFFFFFF:FFFFFFFFFFFFFFFFFFFFFFFF:FFFF:FFFFFFFF:FFFFFFF,FFFFFFFFFFFFFFFFFF,FFF:
@A00769:42:HV3CFDRXX:1:2101:30870:9392 1:N:0:CGCACGACTG+CTGTTGGTCC
GTGCCAGCCGCCGCGGTAATACGTATGTTCCAAGCGTTATCCGGATTTATTGGGCGTAAAGCGAGCGCAGACGGTTATTTAAGTCTGAAGTGAAAGCCCTCAGTTCAACTGAGGAATTGCTTTGGAAACTGGATGACTTGAGTGCGGTAGAGGAAAGTGGAACTCCATGTGTAGCGGTGAAATGCGTAGATATATGGAAGAACACCAGTGGCGAAGGCGGCCTTCTGGACTGTAACTGACGTTGAGGCTCG
+
FFFFFFFFFFFFFFFF:FFFFFFFFFFFFFFFFFFF:,FFFFFFF:FFFFFFFFFFFFFFFFFFFFFFFFFFFFFFFFFFFFFFFFFFFFFFFFFFFFFFFFFFFF,FFFFFF:FFFFFFFFFFFFFFFFFFFFFFF:FFFFFFFFFFFF:FFFFFFFFFFFFFFFFFFFFFFFFFF:FFF:FFFF:FFFFFF,FFFFFFFFFFFFFFFFFFFFFFFFFFFFF,FFFFFFF:F:FFFFFF:FFFFFFFFFF
@A00769:42:HV3CFDRXX:1:2101:11442:9408 1:N:0:CGCACGACTG+CTGTTGGTCC
TGCCACAGCCGCGGTAATACGTATGTTCCAAGCGTTATCCGGATTTATTGGGCGTAAAGCGAGCGCAGACGGTTATTTAAGTCTGAAGTGAAAGCCCTCAGCTCAACTGAGGACTTGCTTTGGAAACTGGATGACTTGAGTGCAGTAGAGGAAAGTGGAACTCCATGTGTAGCGGTGAAATGCGTAGATATATGTAAGAACACCAGTGGCGAAGGCGGCTGTCTGGACTGTAACTGACGTTGAGGCTCGAA
+
FF:,FFFFFFFFF:F,FFFFFFFFFF:F,FFF:FFFF,FFF:FFF:F:FFF:F,FF:FFFFFFFFFFF:FFFFFF:FFFFFFFF:FFFFFFFFFFFF,FFFFFFFF,FFF:,F,FFFFF,,FFF:F:,FFFFF:F::FF:FFFFFFFF:FFFFFF,F,FFFFFFF,FFF,F,FF:F:FFFFFFFFFFFF,FFFF,:F:,,F,:FF,,F,FFFFFFF:,FF,FFF,FFFFFFFF:::FF,,F:FF,F::FF:
@A00769:42:HV3CFDRXX:1:2101:13964:9486 1:N:0:CGCACGACTG+CTGTTGGTCC
GTGTCAGCAGCCGCGGTAATACGTATGTTCCAAGCGTTATCCGGATTTATTGGGCGTAAAGCGAGCGCAGACGGTTATTTAAGTCTGAAGTGAAAGCCCTCAGCTCAACTGAGGAATTGCTTTGGAAGCTGGATGACTTGAGTGCAGTAGAGGAAAGTGGAACTCCATGTGTAGCGGTGAAATGCGTAGATATATGGAAGAACACCAGTGGCGAAGGCGGCTTTCTGGACTGTAACTGACGTTGAGGCTCG
+
FFFFFFFFFFFFFFFFFFFFFFFFFFFFFFFFFFFFFF:FFFFFFFFFFFFFFFFFFFFFFFFFFFFFFFFFFFFFFFFFFFFFFFF:FFFF:FFFFFFFFFFFFFFF:FFFFFF:FFFFFFFFFFFFFFFFFFFFFFFFFFFFFFFFFFFFFFFFFFFFF,FFFFFFFFFF:FFFFFFFF,FFFFFFFF,,:FFFFFFFFFFFFFFFFFFFFFFF:FFFFFFFFFF,FFFFFFFFFFFF:FFFFF,FFF,
@A00769:42:HV3CFDRXX:1:2101:31846:9518 1:N:0:CGCACGACTG+CTGTTGGTCC
GTGTCAGCAGCCGCGGTAATACGTAGGTGGCAAGCGTTATCCGGATTTATTGGGTGTAAAGGGCGTGTAGGCGGGAATGCAAGTCAGATGTGAAAACTATGGGCTCAACCCATAGCCTGCATTTGAAGCTGTATTTCTTGAGTGCTGGAGAGGCACTCGGAATTCCGTGTGTAGCGGTGAAATGCGTAGATATACGGAGGAACATCAGTGGCGAAGGCGGATTGCTGGACAGTAACTGACGCTGAGGCGCG
+
FFFFFFFFFFFFFFFFFF,FFFFF,FFFFFF::FFF:F:FFFFF,:,F:FFFFFFF:F:FFFFFFFFFFFFFFFFF:FFFFFFFFFFFFFFFFFFFFFFFFFFFFFFFFFFFFFFFFFFFFFFFFF,FFFF:,FFFFFFFFFFFFFFF:FFFFFF,FFFF:FFFFFFFFFFFFFFFFFFF:FFFFFFFFFFFF:FFFFFFFFFFFFFFFFFFFF,FFFFFF,FF::FF:FFFF,FFFFFFFF:FFF:FFFF
@A00769:42:HV3CFDRXX:1:2101:3766:9580 1:N:0:CGCACGACTG+CTGTTGGTCC
GTGTCAGCAGCCGCGGTAATTCTTATTTTTAACTCTGTCAGATCAGAGGTGGTTATGGTAATCACTGAACAATCAGAAATCTTTCTTTTTGGCAGTTCTCATTAGAAACCCCAGTAGTCC
+
FFF:FFFFFFFFFFFFFFFFFFFFFFFFFFFFFFFFFFFFFFFFFFFFF:FFFFFF:FFFF:FFFFFFFFF,FFF,FFFFFFFF,FFFF::FFFFFFFFFFFFFFFFFFFFFFF:FFFFF
@A00769:42:HV3CFDRXX:1:2101:17698:9690 1:N:0:CGCACGACTG+CTGTTGGTCC
GTGCCAGCCGCCGCGGTAATACGTATGTTCCAAGCGTTATCCGGATTTATTGGGCGTAAAGCGAGCGCAGACGGTTATTTAAGTCTGAAGTGAAAGCCCTCAGCTCAACTGAGGAATTGCTTTGGAAACTGGATGACTTGAGTGCAGTAGAGGAAAGTGGAACTCCATGTATAGCGGTGAAATGCGTAGATATATGGAGGAACACCAGTGGCGAAGGCGGCTTTCTGGACTGTAACTGACGTTGAGGCTCG
+
FFFFFFFFFFFFFFFFFFF:FFFFFFFFFFFFFFFFFFFFFFFFFF:FFFFFFFFFFFFFFFFFFFFFFFFFFFF:FFFFFFFFFFFFFFFFFFFFFFFFFFFFFFFFFFFFFFF,FFFFFFFFFFFFFFFFFFFFFFFFFFFFFFFFFFFFFF::FFFFFFFFFFFFFF,FFFFFFFFF:FFFF:FF:FFF:FF:FF,F:FFFFFFFFF:FFFFFFFFFFFFFFF:FFFFFF:FFFFFFFFFFFF:FFF,
@A00769:42:HV3CFDRXX:1:2101:5014:9737 1:N:0:CGCACGACTG+CTGTTGGTCC
GTGTCAGCCGCCGCGGTAATACGTAGGTGGCAAGCGTTGTCCGGATTTACTGGGTGTAAAGGGCGTGTAGCCGGGCTGACAAGTCAGATGTGAAATCCGGGGGCTCAACCCCCGAACTGCATTTGAAACTGTTGGTCTTGAGTATCGGAGAGGCAGGCGGAATTCCTAGTGTAGCGGTGAAATGCGTAGATATTAGGAGGAACACCAGTGGCGAAGGCGGCCTGCTGGACGACAACTGACGGTGAGGCGCG
+
FFFFFFFFFFFFFFFFFFFFFFFFFFFFFFFFFFFFFFFFFFFFFFFFFFFFFFFFFF:FFFFFFFFFFFFFFFFFFFFFFFFFFFFFFFFFFF:FFFFFFFFFFFFFFFFFFFFFFFFFFFFFFFFFFFFFFFFFFFFFFFFFFFFFFFFFFFFFFFFFFFFFFFFFFFFFFFFFFFFFFFFFFFF:FFFFFFFFFFFFFFFFFFFFFFFFFFFFFFFFFFFFFFF:FFFFF::FFFFF,FFFFF,FFFF
@A00769:42:HV3CFDRXX:1:2101:18358:9831 1:N:0:CGCACGACTG+CTGTTGGTCC
GTGTCAGCAGCCGCGGTAATACGTATGTTCCAAGCGTTATCCGGATTTATTGGGCGTAAAGCGAGCGCAGACGGTTATTTAAGTCTGAAGTGAAAGCCCTCAGCTCAACTGAGGAATTGCTTTGGAAACTGGATGACTTGAGTGCAGTAGAGGAAAGTGGAACTCCATGTGTAGCGGTGAAATGCGTAGATATATGGAAGAACACCAGTGGCGAAGGCGGCTTTCTGGACTGTAACTGACGTTGAGGCTCG
+
FFFFFFFFFFFFFFFFFFFFFFFFFFFFFFFFFFFFFFFFFFFFFFFFFFFFFFFFFFFFFFFFFFFFFFFFFFFFF:FFFFFFFFF:FFFFFFFFFFFFFFFFFFFFFFFFFFFFFFFF,FFFFF:FFFFFFFFFFFFFFFFFFFFF:FFFFFFFFFFFFFFFFFFFFFFFFFFF:FFF,,FFFFFFFFFFFFFFFFFFF,FFFFFF,F:FFFFFFFFFF:FFF,FFFFFFFF:FFFFF,FFFFF,FFF,
@A00769:42:HV3CFDRXX:1:2101:25355:9831 1:N:0:CGCACGACTG+CTGTTGGTCG
GTGTCAGCCGCCGCGGTAATACGTATGTTCCAAGCGTTATCCGGATTTATTGGGCGTAAAGCGAGCGCAGACGGTTATTTAAGTCTGAAGTGAAAGCCCTCAGCTCAACTGAGGAATTGCTTTGGAAACTGGATGACTTGAGTGCAGTAGAGGAAAGTGGAACTCCATGTGTAGCGGTGAAATGCGTAGATATATGGAAGAACACCAGAGGCGAAGGCGGCTTTCTGGACTGTCACTGACGTTGAGGCTCG
+
FFFFFFFFFFFFFFFF,,FFFFFFFFFFFFFF:FFFFFFFFFFFF:FFFFFFFFFFFFFFFFFFFFFFFFFFFFFF:FFFFFFFFFF:FFFFFFFFFFFFFFFFFF:FFFFFFFFFFFF:FFFFF:FF:,FFFFF:FFFF:F:F:FFFFFFFFFFFFFFFFFFFFFFFFFF:FFFFFFFFFFFFFFFFFF,,F:FFFFFF,:FFF,FF,,FFF:FFFFFFFF,F,FFF:FFFF,FFFFFF:FFF::FF:FF
@A00769:42:HV3CFDRXX:1:2101:29857:9831 1:N:0:CGCACGACTG+CTGTTGGTCC
GTGTCAGCAGCCGCGGTAAAATGGAAATTAGAAACCCCAGTAGTCC
+
FFFFFFFFFFFFFFFFFFFFFFFFFFFFFFFFFFFFFFFFFFFFFF
@A00769:42:HV3CFDRXX:1:2101:7030:9846 1:N:0:CGCACGACTG+CTGTTGGTCC
GTGTCAGCCGCCGCGGTAATACGTATGTTCCAAGCGTTATCCGGATTTATTGGGCGTAAAGCGAGCGCAGACGGTTATTTAAGTCTGAAGTGAAAGCCCTCAGCTCAACTGAGGAATTGCTTTGGAAACTGGATGACTTGAGTGCAGTAGAGGAAAGTGGAACTCCATGTGTAGCGGTGAAATGCGTAGATATATGGAAGAACACCAGTGGCGAAGGCGGCTTTCTGGACTGTAACTGACGTTGAGGCTCG
+
FFFFFFFFFFFFFFFFFFFFFFFFFFFFFFFFFFFFFFFFFFFFFF:FFFFFFFFFFFFFFFFFFFFFFFFFFFFFFFFFFFFFFFFFFFFFFFFFFFFFFFFF:FFFFFFFFFFFFFF:FFFFF,FFFFFFFFFFFFFF:FFFFFFFFFFFFFFFFFFFFFFFFFFFFFFFFFFFFFFFFFFFFF:FFF,F:FFFFFFFFFFFFF:FFFFFFFFFFFFFFFF:,FFFFFFFFFFFFFFFFFFFFF,FFF:
@A00769:42:HV3CFDRXX:1:2101:30047:9878 1:N:0:CGCACGACTG+CTGTTGGTCC
GTGTCAGCCGCCGCGGTAATTCGTAGGTGGCAAGCGTTGTCCGGATTTATTGGGCGTAAAGCGAGCGCAGGCGGTTTCTTAAGTCTGATGTGAAAGCCCCCGGCTCAACCGGGGAGGGTCATTGGAAACTGGGAGACTTGAGTGCAGAAGAGGAGAGTGGAATTCCATGTGTAGCGGTGAAATGCGTAGATATATGGAGGAACACCAGTGGCGAAGGCGGCTCTCTGGTCTGTAACTGACGCTGAGGCTCG
+
F:,F:FFFFFFFFFFFFFFFFFFFFFFFFFFFF:FFFFFFFFFFFFF:FF,FFFFFFFFFFFFFFFFFFFFFF,FFFFFFFF:FF:FFFF:,FFFFFF,F,:FFFFFFFF,F:FFF:FFFFFF:FFFFFFF::FFFFFFFFF,FFFFFFF::FFF:F:F:F:FFFFF:FF:FF:F,FFFFFFF:FFFFFFFF,FF,:FF,FFFF::F,FF,:FF,F:F:::FFFFFFFFFF,FFF,F,F::,F,FF,:FF,
@A00769:42:HV3CFDRXX:1:2101:28230:9893 1:N:0:CGCACGACTG+CTGTTGGTCC
GTGCCAGCCGCCGCGGTAATACAGAGGGTGCAAGCGTTAATCGGATTTACTGGGCGTAAAGCGCGCGTAGGTGGCTAATTAAGTCAAATGTGAAATCCCCGAGCTTAACTTGGGAATTGCATTCGATACTGGTTAGCTAGAGTATGGGAGAGGATGGTAGAATTCCAGGTGTAGCGGTGAAATGCGTAGAGATCTGGAGGAATACCGATGGCGAGGGCAGCCATCTGGCCTAATACTGACACTGAGGTGCG
+
FFFFF:FFFFFFFFFFF:FFFF:FFFF:FFFFFFFFFFFFFFFFFFFFFFFFFFFF:F,:FFFFFFFF:FFFF:FFFFFFFFFFFFFFF:FFFFFFFFFFFFFFFFFFFFFF:FFFFFF:FFF::FFFFFF:FFFFFFFFFFFFF,::FFFFFF:F:FFFFFFFF:FF,F:FFFFFFFFFFFFFFFFFF:F,,,FF:FF:F:F,F,FFFFFFFFF,::F:F,FFFFFFFFFFFF,:F:F:,FF:FF,:F:,
@A00769:42:HV3CFDRXX:1:2101:13295:9925 1:N:0:CGCACGACTG+CTGTTGGTCC
GTGTCAGCAGCCGCGGTAATACGTATGTTCCAAGCGTTATCCGGATTTATTGGGCGTAAAGTGAGCGCAGACGGTTATTTAAGTCTGAAGTGAAAGCCCTCAGCTCAACTGAGGAATTGCTTTGGAAACTGGATGACTTGAGTGCAGTAGAGGAAAGTGGAACTCCATGTGTAGCGGTGAAATGCGTAGATATATGGAAGAACACCAGTGGCGAAGGCGGCTTTCTGGACTGTAACTGACGTTGAGGCTCG
+
FFFFFFFFFFFFFFFFF:FFFFFFFFFFFFFFFFFFFFFFFFFFFFFFFFFFFFFFFFFFFFFFFFFFFFFFFFFFFFFFFFFFFFFFFFFFFFFFFFFFF:FFFFFFFFFFFFF,FFFFF:FFFFFFFFFFFFFFFFFFFFFFFFFFFFFFFFFFFFFFFFFFFFFFFFFFFFFFFFFFFFFFFFF:FF:FFFFFFFFFFFFFFFFFFFFFFFFFFFF,FFFFFFFFFFFFFFFFFFFFFFF:F,FFFF,
@A00769:42:HV3CFDRXX:1:2101:16676:9925 1:N:0:CGCACGACTG+CTGTTGGTCC
GTGTCAGCCGCCGCGGTAATACGTATGTTCCAAGCGTTATCCGGATTTATTGGGCGTAAAGCGAGCGCAGACGGTTATTTAAGTCTGAAGTGAAAGCCCTCAGCTCAACTGAGGAATTGCTTTGGAAACTGGATGACTTGAGTGCAGTAGAGGAAAGTGGAACTCCATGTGTAGCGGTGAAATGCGTAGATATATGGAAGATCACCAGTGGCGAAGGCGGCTTTCTGGTCTGTAACTGTCGTTGAGGCTCG
+
FFFFFF::F:FFFFFFF:FFFFFFFFFFFFFFFFF:FF,FFFFFFFFFFFFFFFFFFFFF:FFFFFFF,FFF:FFFFFFFFFFFFFFFFFFFFFFFFFFFFFFFFF:FFFF,FFFFFFFFFFFFFFFFFFFFFFFF,FF,FFFFFFFFFFFFFF:FFF,FFFFFFFFF::FF:FFF:F,:F:FF,F:,FF,,FFFFF,:F,,F,::,F:FF,FFFFFFFF,:,F:FFF,:FFFF,:FF,FFFFF:,:FFF,
@A00769:42:HV3CFDRXX:1:2101:1181:9956 1:N:0:CGCACGACTG+CTGTTGGTCC
GTGTCAGCAGCCGCGGTAATTAGAAACCCCCGTAGTCC
+
::,F:FFFF,FFF:FFFFFFFFFFFF:,FFF:FFFFFF
@A00769:42:HV3CFDRXX:1:2101:11867:9956 1:N:0:CGCACGACTG+CTGTTGGTCC
GTGCCAGCAGCCGCGGTAATACGTAGGTGGCAAGCGTTGTCCGGATTTATTGGGCGTAAAGCGAGCGCAGGCGGTTTCTTAAGTCTGATGTGAAAGCCCCCGGCTCAACCGGGGAGGGTCATTGGAAACTGGGAGACTTGAGTGCAGAAGAGGAGAGTGGAATTCCATGTGTAGCGGTGAAATGCGTAGATATATGGAGGAACACCAGTGGCGAAGGCGACTCTCTGGTCTGTAACTGACGCTGAGGCTCG
+
FFF,FFFFFFFFF:FFFFFFFF:FFF:F:FFFFFFFFFFF,,FFFFFFFFFFFFFFFFFF:F:FFFFFFF:FFFFF:FFF,:FFFFFF,FFFFFFFF:FFFFFF:FFF:FFFFF:FFFFFF:FFFFF:::FFFFFFFFFF:FFFFFF,:FFFFFF:FFFFFFFFFFFFF,FFF:FF:FFF:FFF:FF:FFF,F:FF::F:,,:FFFFFFFF,FFFF,FFFFFFFFFFFFFFFFF:,FFFFFFFFFFFFFF,
@A00769:42:HV3CFDRXX:1:2101:25229:10019 1:N:0:CGCACGACTA+CTGTTGGTCC
GTGTCAGCCGCCGCGGTAATACGTATGTTCCAAGCGTTATCCGGATTTATTGGGCGTAAAGCGAGCGCAGACGGTTATTTAAGTCTGAAGTGAAAGCCCTCAGCTCAACTGAGGAATTGCTTTGGAAGTTGGATGACTTGAGTGCAGTAGAGGAAAGTGGAACTCCATGTGTAGCGGTGAAATGCGTAGATATATGGAAGAACACCAGTGGCGAAGGCGGCTTTCTGGACTGTAACTGACGTTGAGGCTCG
+
FFFFFFFFFFFFFFFFFFFFFFFFFFFFFFF:FFFFFF,FFFFFF:F:FFFFFFFFFFFFFFFFFFFFFFFFFFFFFFFFFFFFFFFFFFFFF:FFFFFFFFFFFFFFF:FFFFFFFFFFFFFFFF:FFFFFFFFFFFFFFFFFFFFF:FFFFF,FFFFFFFFFFFF:FFFF,FFFFFFF:FFFFF:FFF,FFFFFFFFFFFFFFFFFFFFFFFFFFFFFFFFFFFFF:FFFF,:FFFFF:FFFFFFFFFF
@A00769:42:HV3CFDRXX:1:2101:12391:10050 1:N:0:CGCACGACTG+CTGTTGGTCC
GTGTCAGCCGCCGCGGTAAAATGGAAATTAGAAACCCTAGTAGTCCCTGTCTCTATACACATCTCCGAGCCCACGATACCGCACGACAGATCGCGTATGCCGTCATCTGCTTGAAAAAAGGCGGGGGGGGGGGGGGGGGGGGGGGGGGGTGGGGGGGGGGGGGGGGGGGGGGGGGGGGGGGGGGGGGGGGGGGGGGGGGGGGGGGGGGGGGGGGGGGGGGGGGGGGGGGGGGGGGGGGGGGGGGGGGGGGG
+
,F:FFFFFF,FF:,FF:FFFFFFFFFFF:FFFFFF:FFFF,FFFFF:FF:FFFFFFFFFFF::F:,:FFFF,FFFF,FFFFFFF:FF,,F:F,:F,,F,FF,,,,F:,F,:,,FFF:,,,F,,F:F::FF,F,::,,FF,F:FFF:F:F,FFF:F:F::FFFFFFFFF:FFFFFFFFF,FFFFF:FFF:FFFFFFF:F:,:,FFFFFFFFFFFFFFFF:FFFFFFFFFFFF:FFFFFFFFFFFFFFFF::F
@A00769:42:HV3CFDRXX:1:2101:28158:10050 1:N:0:CGCACGACTG+CTGTTGGTCC
GTGTCAGCCGCCGCGGTAATACGGAGGGTGCGAGCGTTAATCGGAATAACTGGGCGTAAAGGGCACGCAGGCGGTTGTTTAAGTGAGGTGTGAAAGCCCTGGGCTCAACCTGGGAATTGCATTTCAGACTGGACAACTAGAGTACTTTAGGGAGGGGTAGAATTCCACATGTAGCGGTGAAATGCGTAGAGATGTGGAGGAATACCGAAGGCGAAGGCAGCCCCTTGGGAATGTACTGACGCTCATGTGCG
+
FFFFFFFFFFFFFFFFFFFFFFFFFFFFFFFFFFFFFFFFFFFFFFFFFFFFFFFFFFFFFFFFFFFFFFFFFFFFFF:FFFFFFFFFFFFFFFFFFFFFFFFFFFFFFFFFFFFFFFFFFFFFFFFFFFFFFFFFFFFFFFFFFF,FFF:FFFFFF:FFFFFFFFFFFFFFFFFFFFFF:FFFFFFFFF,FFFFFFFFFF,FFFF,FFFFFFFFFFFFFFFFFFFFF:F,FFF:FFF:F,FFFFF,FF,F
@A00769:42:HV3CFDRXX:1:2101:2311:10066 1:N:0:CGCACGACTG+CTGTTTGTCC
GTGCCAGCAGCCGCGGTAATACGTATGTTCCAAGCGTTATCCGGATTTATTGGGCGTAAAGCGAGCGCAGACGGTTATTTAAGTCTGAAGTGAAAGCCCTCAGCTCAACTGAGGAATTGCTTTGGAAACTGGATGACTTGAGTGCAGTAGAGGAAAGTGGAACTCCATGTGTAGCGGTGAAATGCGTAGATATATGGAAGAACACCAGTGGCGAAGGCGGCTGTCTGGAAGGTAACTGACGTTGAGGCTCG
+
FF:FFFFFFFFFFF:FFFFFFFFFF:FFFF,:F,FFFFFFFFFFF:FFFFFFFFFFFFFFFFFFFFFFFFF:FFF:F,FFFFFFFFFFFFFFFFF,F:FFFFFFFFFF::FFFFFF,FFF:::F,F::FFF:FFFFFFFFFFF,FF::FFFFFFFFFF:FFFFFFFFFFF,FFF,FFFFFFFFFFFFF:FFF:FF::FFFFFFFFFF:F:FFFFFFFFFFFF,:F:,FF,,F,:FFFF:F,,F:FFF,FFF
@A00769:42:HV3CFDRXX:1:2101:2691:10097 1:N:0:CGCACGACTG+CTGTTGGTCC
GTGCCAGCCGCGGTAATACGTATGTTCCAAGCGCTATCCGGATTTATTGGGCGTAAAGCGAGCGCAGACGGTTATTTAAGTCTGAAGTGAAAGCCCTCAGCTCAACTGAGGAATTGCTTTGGAAACTGGATGACTTGAGTGCAGTAGAGGAAAGTGGAACTCCATGTGTAGCGGTGAAATGCGTAGATATATGGAAGAACACCAGTGGCGAAGGCGGCTTTCTGGACTGTAACTGACGTTGAGGCTCGAAA
+
FFFFFFFFFFFFFFFFFFFFFFFFFFFFFFFFFFFF,FF:FFFFFFFFFFFFFFFFFFFFFFFFFFFFFFFFFFFF:FFFFFFFFFFFFFFFF:FFFFFFFFFFFFFFFFFFFFFFFFFFFFFFFFFFFFFFFFFFFFFFFFFFFFFFFFFF:FFFFFFFFFFFFFFFFFFFFFFFFFFFF:FFFFFFFFFFFFFFFFFFFF::F:FFF:F,FFFF:FFFFFFF:F:FF,:F:F::FF,FFFF,FFF:FFF
@A00769:42:HV3CFDRXX:1:2101:5575:10144 1:N:0:CGCACGACTG+CTGTTGGTCC
GTGCCAGCCGCCGCGGTAATACGTAGGGTGCAAGCGTTAATCGGAATTACTGGGCGTAAAGCGTGCGCAGGCGGTTCGCTAAGACAGATGTGAAATCCCCGGGCTTAACCTGGGAACTGCATTTGTGACTGGCGGGCTAGAGTATGGCAGAGGGGGGTAGAATTCCACGTGTAGCAGTGAAATGCGTAGAGATGTGGAGGAATACCGATGGCGAAGGCAGCCCCCTGGGCCAATACTGACGCTCATGCACG
+
FFFFFFFFFFFFFFFF,FFFFFFFFFFFFFFFFFFFFFFFFFFFFFFFFFFFFFFFFFFFFFFFFFFFFFFFF:FFFFFFFFFFFFFFFFFFFFFFFFFFFF,FFFFFFFFFFFFFFFFFFFFFFFFFFFFFFFFFFFFFFFFFFFFFFFFFFFFFFFFFFFFFFFFFF:FFFFFFF:FFFFFFFFFFFFFFFFFFF:FFFFFFF:FFF:,FFFFF,FFFFFFFFF:,,FFFFFFFF:FF,FFFFF:F:F,
@A00769:42:HV3CFDRXX:1:2101:26955:10222 1:N:0:CGCACGACTG+CTGTTGGTCC
GTGTCAGCCGCCGCGGTAATACGTAGGGTGCAAGCGTTGTCCGGAATTACTGGGCGTAAAGAGTTCGTAGGCGGTTTGTCGCGTCGTTTGTGAAAACCAGCAGCTCAACAGCTGGCTTGCAGGCGATACGGGCAGACTTGAGTACTGCAGGGGAGACTGGAATTCCTGGTGTAGCGGTGAAATGCGCAGATATCAGGAGGAACACCAGTGGCGAAGGCGGCTCTCTGGTCTGTAACTGACGCTGAGGCTCG
+
FFFFFFFFFFFFFFFFFFFFFFFFFFFFFFFFFFFFFFFFFFFFFFFFFFFFFFFFFFFFFFFFFFFFFFFFFFFFFFFFFFFFFFFFFFFFFFFFFFFF:FFFFFFFFFFFFFFFFFFFFFFFFFFFFF:FFFFFFFFFFFFFFF:FFFFFFFFFFFFFF:FFFFFFFFFFFFFFFFFF:FF,FFF,FFFFF,FFFFFFFFFFFFFFFFFFFFFFFFFFFFFFFF:F:FFFFFFFFFFF,FFFF:FFFF,
@A00769:42:HV3CFDRXX:1:2101:29848:10222 1:N:0:CGCACGACTG+CTGTTGGTCC
GTGTCAGCCGCCGCGGTAATTGGAAACCCGTGTAGTCC
+
FFFFFFFFFFFFFFFFF:FFFFFFFFFFFFFFFFFFFF
@A00769:42:HV3CFDRXX:1:2101:13648:10285 1:N:0:CGCACGACTG+CTGTTGGTCC
GTGTCAGCAGCCGCGGTAAGGCAGCGTCAGATGAGTATTAGAAACCCTAGTAGTCC
+
FFFFFF:FFFFFFFFFFFFFFFFFFFFFFFFFFFFFFFFFFFFFFFFFFFFFFFFF
@A00769:42:HV3CFDRXX:1:2101:1253:10300 1:N:0:CGCACGACTG+GTGTTGGTCC
GTGCCAGCAGCCGCGGTAATACGTATGTTCCAAGCGTTATCCGGATTTATTGGGCGTAAAGCGAGCGCAGACGGTTATTTAAGTCTGAAGTGAAAGCCCTCAGCTCAACTGAGGAATTGCTTTGGAAACTGGGAGACTTGAGTGCAGAAGAGGAGAGTGGAATTCCATGTGTAGCGGTGAAATGCGTAGATATATGGAGGAACACCAGTGGCGAAGGCGGCTCTCTGGTCTGTAACTGACGCTGAGGCTCG
+
FFFFFFFFFFFFFFFFFFFFFFFFFFFFFFFFFFFFFFFFF:FFFFFFFFFFFFFFFFFFFFFFFFFFFFF:FFFFFFFF:FFFFFF,FFFFF:::FFFFFFFFF:FF:FFFFF,FFFF:FFFFFFFF:FFFF:FF:FFFFFFFFFFF,F:FFFF:FFFF,FFFF,:FFFFFFFFFFFFF,:FF:FFFFFF:F:FFFFFF,,:,FF:FFFFFFFFFFFFFFFF:FFFFFFF:F:,,FFF:F:FF,:FFFFF
@A00769:42:HV3CFDRXX:1:2101:2483:10300 1:N:0:CGCACGACTG+CTGTTGGTCC
GTGTCAGCAGCCGCGGTAATACGTATGTTCCAAGCGTTATCCGGATTTATTGGGCGTAAAGCGAGCGCAGACGGTTATTTAAGTCTGAAGTGAAAGCCCTCAGCTCAACTGAGGAATTGCTTTGGAAACTGGATGACTTGAGTGCAGTAGAGGAAAGTGGAACTCCATGTGTAGCGGTGAAATGCGTAGATATATGGAAGAACACCAGTGGCGAAGGCGGCTTTCTGGACTGTAACTGACGTTGAGGCTCG
+
FFFFFFFFFFFFFFFFFFFFFFFFFFFFFFFFFFFFFFFFFFFFFFFFFFFFFFFFFFFFFFFFFFFFFFFFFF:FFFFFFFF:FFFFFFFFFFFFFFFFFFFFFFFFFFFFFFFFFFFFFFFFFFFFFFFFFFFFFFFFFFFFFFFFFFFFFFFF:FFFFFFFFFFFFFFFFFFFFFFFFFFFFFFFFFFFFFFFFF:F:FFFFFFFF,FFFFFF,FF:FFFFFFFFFFFFFFFFFFFFFFFFFFFFFF,
@A00769:42:HV3CFDRXX:1:2101:2627:10332 1:N:0:CGCACGACTG+GTGTTGGTCC
GTGCCAGCCGCCGCGGTAATACGTATGTTCCAAGCGTTATCCGGATTAATTGGGCGTAAAGCGAGCTCAGACGGTTATTTAAGTCTGAAGAGAAAGCCCTCAGCACAACAGAGGAATTTCTTTGGAAACTGGATGACTTGAGTGCAGTAGAGGAAAGTGGAACTCCATGTGTAGCGGTGAAATGCGTAGTTATATGGAAGAACACCAGTGGCGAAGGCGGCTTTCTGGACTGTAACTGACGTTGAGGCGCG
+
FFFFFFFF::FF:F,FFFFFF,:FFF,,:FFFF::F,:F,,F,,F,,,F:FFF,F:,F:FF,FF,F,::,,,:,:,F,:FFF,FF:,FF,,:FFF::FFFFF,F,,FF:,:FF,FFF:,FF::,F:FF,F,:FFF:FF::F,F:FF:F:,F:,F:FF,:,:FFF,,FF:FFFFF,:F,FFFFF,,,:F:,:F,::FFF,FF:F:F:FFFFFFF::FFFFFFFF:F:FF,,FFFFFF,F:F,F,FFF:F,FF
@A00769:42:HV3CFDRXX:1:2101:14290:10363 1:N:0:CGCACGACTG+CTGTTGGTCC
GTGTCAGCAGCCGCGGTAATACGTAGGTGGCAAGCGTTGTCCGGATTTATTGGGCGTAAAGCGAGCGCAGGCGGTTTCTTAAGTCTGATGTGAAAGCCCCCGGCTCAACCGGGGAGGGTCATTGGAAACTGGGAGACTTGAGTGCAGAAGAGGAGAGTGGAATTCCATGTGTAGCGGTGAAATGCGTAGATATATGGAGGAACACCAGTGGCGAAGGCGGCTCTCTGGTCTGTAACTGACGCTGAGGCTCG
+
FF:FFFFFFFFF:FFFFFFFFFFFFFFFFFFFFFFFFFFFFFFFFFFFFFFFFFFFFFFFFFFFFFFFFFFFFFFFFFFFFFFFFFF:FFFFFF:FFFFFFFFFFFFFFFFFFFFFFFFFFFFFFF,FF,FFFFFFFFFFFFFFFFFFFFFFF:FFFFFFFFFFFFFF:FFFFFFFFFFFFFFFFFFFFFFFF:FF,FF,FF:FFFFFFFFFFFFFFFFFFFFFFFFFFFFFFFFF:FFFFFFFFFFFFF:
@A00769:42:HV3CFDRXX:1:2101:14163:10394 1:N:0:CGCACGACTG+CTGTTGGTCC
GTGTCAGCCGCCGCGGTAATACGTATGTTCCAAGCGTTATCCGGATTTATTGGGCGTAAAGCGAGCGCAGACGGTTATTTAAGTCTGAAGTGACAGCCCTCAGCTCAACTGAGGAATTGCTTTGGAAACTGGATGACTTGAGTGCAGTAGAGGAAAGTGGAAATCCATGTGTAGCGTTGAAATGCGTAGAGATATGGAAGAACACCAGAGGCGAAGGCGGCTTTCTGGACTGTAACTGACGTTGAGGCTCG
+
FFF:F:FFFFFFFFF:FF::FFFFFFF:FF,FF:,FFF,,FFF,:F:,,F,::,FF,::F:F,FFF,:F,FFFFF,:FFFF:FF,:,FF:,,:,FFF,F:FFF:FFF:,F,FF:FFFF,FF,,FF:FFF:,:FF,FFF,FFFFFFF,F:F:,FF:F,FFFF:FFFFFF:FFFF,F:,,FFFFF:FF,FFF,FFFF,FFF,FFFFF:,::F,FFFFF:F,,FFF,FF,FFFFF:FF,,FF:FFFFFF,FFF:
@A00769:42:HV3CFDRXX:1:2101:18864:10394 1:N:0:CGCACGACTG+CTGTTGGTCC
GTGCCAGCCGCCGCGGTAATACGTATGTTCCAAGCGTTATCCGGATTTATTGGGCGTAAAGCGAGCGCAGACGGTTATTTAAGTCTGAAGTGAAAGCCCTCAGCTCAACTGAGGAATTGCTTTGGAAACTGGATGACTTGAGTGCAGTAGAGGAAAGTGGAACTCCATGTGTAGCGGTGAAATGCGTAGATATATGGAAGAACACCAGTGGCGAAGGCGGCTTTCTGGACTGTAACTGACGTTGAGGCTCG
+
FFFFFFFFFFFFFFFFFFFFFFFFFFFFFFF,FFFFFFFFFFFFFFFFFFFFFFFFFFFFFFFFFFFFFFFFFFF,FFFFFFFFFFFFFFFFFFFFFFFFFFFFFFFFFFFFFFFFFFFFFFFFFFFFFFFFFFFFFFFFFFFFFFFFFFFFFF:FFFFFFFFFFFF:FFFFFFFFFFFFFFFFFFFFFFFFFFFFFFFFFFFFF:FFFFFFFFFFFFFFFFFFFFFFFFF:FFFFFFFFF,FFFF:FFF:
@A00769:42:HV3CFDRXX:1:2101:12536:10426 1:N:0:CGCACGACTG+CTGTTGGTCC
GTGTCAGCCGCCGCGGTAATACGTATGTTCCAAGCGTTATCCGGATTTATTGGGCGTAAAGCGAGCGCAGACGGTTATTTAAGTCTGAAGTGAAAGCCCTCAGCTCAACTGAGGAATTGCTTTGGAAACTGGATGACTTGAGTGCAGTAGAGGAAAGTGGAGCTCCATGTGTAGCGGTGAAATGCGTAGATATATGGAAGAACACCAGTGGCGAAGGCGGCTTTCTGGACTGTAACTGACGTTGAGGCTCG
+
FFFFFFFFFFFFFFFFFFFFFFFFFFFFFFF:FFFFFFFF:FFFFFF:FFFFFFFFFFFFFFFFFFFFFFF:FFFFFFFF:FFFFFFFFFFFFFFFFFFFF:FFFFF:FFFFFFF:FFFFFFFFFFFFFFFFFFFFFFFFFFFFFFFFFFFFFF:FFFFFFFFFFFFFFFFFFFFFFFFFFFFFFFF,FF,FFFFFFF,FFFFFF:,FFFFFFFFFFFFFFFFFFFFFFFFFF:FFFFFFFFF:FF:FFF,
@A00769:42:HV3CFDRXX:1:2101:18936:10426 1:N:0:CGCACGACTG+CTGTTGGTCC
GTGCCAGCCGCCGCGGTAATACGTATGTTCCAAGCGTTATCCGGATTTATTGGGCGTAAAGCGAGCGCAGACGGTTATTTAAGTCTGAAGTGAAAGCCCTCAGCTCAACTGGGGAATTGCTTTGGAAACTGGATGACTTGAGTGCAGTAGAAGAAAGTGGAACTCCATGTGTAGCGGTGAAATGCGTAGATATATGGAAGAACACCAGTGGCGAAGGCGGCTTTCTGGACTGTAACTGACGTTGAGGCTCG
+
FFFFFF:FFFFFFFFFFF:FFFFFFFFFFFFFFFFFFFFFFFFFFF:FFFFFFFFF:FFFFFFFFFFFFFFFFFFFFFFFFFFFFFFFFFFFFFFFFFFFFFFFFFFFFFFFFFFFFFFFFFFFF:F:FFFFFFFFFFFFFFFFFFFFFFFFFFFFFFFFFFFFFFF:FFFFFFFFFFF:F:FFFFFFFF:FFFFFFFFFFFFFFFFFFFFFFFFF:F:FFFFFFFFFFFF::::FFFFF:FFFF:FFFF,
@A00769:42:HV3CFDRXX:1:2101:3468:10504 1:N:0:CGCACGACTG+CTGTTGGTCC
GTGTCAGCAGCCGCGGTAATACGTAGGTGGCAAGCGTTGTCCGGATTTATTGGGCGTAAAGCGAGCGCAGGCGGTTTCTTAAGTCTGATGTGAAAGCCCCCGGCTCAACCGGGGAGGGTCATTGGACACTGGGAGACTTGAGTGCAGAAGAGGAGAGTGGAATTCCATGTGTAGCGGTGAAATGCGGAGATATATGGAGGAACACCAGTGGCGAAGGCGGCTCTCTGGTCTGTAACTGACGCTGAGGCTCG
+
FFFFFFFFFFFFFFFFFFFFFFFFFFFFFFFFFFFFFFFFFFFFF:FFFFFFFFFFFFFFFFFFFFFFFFFFFFFFFFFFFFFFFFFFFFFF:FFFFFFFFFFFFFFFFFFFFFFFFFF:FFFFFF,FFFFFFFF:FF:FFFFFFFFF:FFFFFFFFFFFF:FFFFFFF:F:FFFFFFFFFFFFFF,FFF:FF:FFFFFF:FFFFFFFFFFF:,:FFFFFFFFFFFF:FFF:FF,FFFFF,FFFFF,F:FF
@A00769:42:HV3CFDRXX:1:2101:13078:10520 1:N:0:CGCACGACTG+CTGTTGGTCC
GTGTCAGCAGCCGCGGTAAGGCAGCGTCAGATGAGTATTAGAAACCCTAGTAGTCC
+
FFF:FFFFFFFFFFFFFFFFFFFFFFFFF:FFFFFFFFFFFFFFFFFFFFFFFFFF
@A00769:42:HV3CFDRXX:1:2101:27127:10520 1:N:0:CGCACGACTG+CTGTTGGTCC
GTGTCAGCAGCCGCGGTAATACGTATGTTCCAAGCGTTATCCGGATTTATTGGGCGTAAAGCGAGCGCAGACGGTTATTTAAGTCTGAAGTGAAAGCCCTCAGCTCAACTGAGGAATTGCTTTGGAAACTGGATGACTTGAGTGCAGTAGAGGAAAGTGGAACTCCATGTGTAGCAGTGAAATGCGTAGATATATGGAAGAACACCAGTGGCGAAGGCGGCTTTCTGGACTGTAACTGACGTTGAGGCTCG
+
FFFFFFFFFFFFFFFFFFFFFFFFFFFFFFFFFFFF:FF,FFFFFFFFFFFFFFFFFFFFFFFFFFFFFFFFFFFFFFFFFFFFFFFFFFFFFFFFFFFFFFFFFFFFFFFFFFFFFFFFFFFFFFFFFFFFFFFFFFFFFF:FFFFFFFFFFFFFFFFFFFFFFFFFFFFFFFFFFFFFFFFFFFFFFFFFFFFFFFFFFFFFFFFFFFFFFFFFFFFFFFFFFFF:F:FF:FFFFFFF,FFFFF,F:F,
@A00769:42:HV3CFDRXX:1:2101:31882:10582 1:N:0:CGCACGACTG+CTGTTGGTCC
GTGCCAGCAGCCGCGGTAATACGTATGTTCCAAGCGTTCTCCGGATTTATTGGGCGTAAAGCGAGCGCAGACGGTTATTTAAGTCTGAAGTGAAAGCCCTCAGCTCAACTGAGGAATTGCTTTGGAAACTGGATGACTTGAGTGCAGTAGAGGAAAGTGGAACTCCATGTGTAGCGGTGAAATGCGTAGATATATGGAAGAACACCAGTGGCGAAGGCGGCTTCCTGGACTGTAACTGACGATGAGGCTCG
+
FFFFFFFFFFFFFFFFFFFFFFF,FFFFFFFFFFFFFF,FFFFFFF,FFFFFFFFFFFFFFFFFFFFFFFFFFFFF:FFFFFFFFFFF,FFFFFFFFFFFFFFFFFFFFFFFFFFFFFFFFFFFFF:FFFFFFFFFFFFFFFFFFFFFFFFFFFFFFFFFF:FFFFFFFFF:FFFFFFFFFFFFFFF:FF:FFFFFFF,FFFFFFFFFFFFFFF:FFFFFFFFFFFFFFFFFFF:FFFFF:,FFFFFFFFF
@A00769:42:HV3CFDRXX:1:2101:12029:10614 1:N:0:CGCACGACTG+CTGTTGGTCC
GTGCCAGCAGCCGCGGTAATACGTAGGTGGCAAGCGTTGTCCGGATTTATTGGGCGTAAAGCGAGCGCAGGCGGTTTCTTAAGTCTGATGTGAAAGCCCCCGGCTCAACCGGGGAGGGTCATTGGAAACTGGGAGACTTGAGTGCAGAAGAGGAGAGTGGAATTCCATGTGTAGCGGTGAAATGCGTAGATATATGGAGGAACACCAGTGGCGAAGGCGACTCTCTGGTCTGTAACTGACGCTGAGGCTCG
+
FFFFFFFFFFFFFFFFFFFFFFFFFFFFFFFFFFFFFFFFFFFFFFFFFFFFFFFFFFFFFFFFFFFFFFFFFFFFFFFFFFFFFFFFFFFFFFFFFFFFFFFFFFFFFFFFFF,FFF:FFFFFFFFFFFFFFFF,FFFFFFFFFFFF,FFFFFF:FFFFFFFFFF:FFFFFFFFFFFFF,:FFFFF:FFFFFFFFFFFFFFFFFF::FFFF::FF,FFFFFF:FFFF:FFFFFFFFFFFFFF,FF,FF:,
@A00769:42:HV3CFDRXX:1:2101:8766:10755 1:N:0:CGCACGACTG+CTGTTGGTCC
GTGCCAGCAGCCGCGGTAATACGTATGTTCCAAGCGTTATCCGGATTTATTGGGCGTAAAGCGAGCGCAGACGGTCATTTAAGTCTGAAGTGAAAGCCCTCAGCTCAACTGAGGAATTGCTTTGGAAACTGGATGACTTGAGTGCAGTAGAGGAAAGTGGAACTCCATGTGTAGCGGTGAAATGCGTAGATATATGGAAGAACACCAGTGGCGAAGGCGGCTTTCTGGACTGTAACTGACGTTGAGGCTCG
+
FFFFFFFFFFFFFFFFFFFFFFFFFFF:FF:FFFFFFF:F:FFFFF:FFFFFFFFFFFFFFFFFFFFFFFFFFFFFFFFFFFFF:,F,FFFFFFFFFFFFFFFFFFFFFFF:FFFFFFFF,FFFFFFFFFFFFFFFFFFFFFF:FFF,F:FFFFF,FFFFFFFFFFFFFFFFFFFFFFFFFFFFFFFFFFFF:F::FFFFFFFFF,,FFFFFFFFFFFFFFF,FFFF,FFFF:FFFFFFF,,F,FF,FFF,
@A00769:42:HV3CFDRXX:1:2101:20048:10786 1:N:0:CGCACGACTG+CTGTTGGTCC
GTGCCAGCAGCCGCGGTAATACGTATGTTCCAAGCGTTATCCGGATTTATTGGGCGTAAAGCGAGCGCAGACGGTTATTTAAGTCTGAAGTGAAAGCCCTCAGCTCAACTGAGGAATTGCTTTGGAAACTGGATGACTTGAGTGCAGTAGAGGAAAGTGGAACTCCATGTGTAGCGGTGAAATGCGTAGATATATGGAAGAGCACCAGTGGCGAAGGCGGCTTTCTGGACTGTAACTGACGTTGAGGCTCG
+
FFFFFF:FFFFFFFFFFFFFFFFFFFFFFFFFFFFFFFFFFFFFF:F:FFFFFFFFFFFFFFFFFFFFFFFFFFFFFFFFFFFFFFFFFFFFFFFFFFFFFFFFFFFFFFFFFFFFF:FFFFFFFFFFFFFFFFF:FFFFFFFFFFFFFFFFFFFFFFFFFFFFFFFFFFFFFFF,FFFFFFFFFFFFFFFFFFFFFFFFFFFFFFFFFFFFFFFFFFFFFFFFFFFFFFF:F:FFFFFFF,F,F,FFFF:
@A00769:42:HV3CFDRXX:1:2101:5584:10817 1:N:0:CGCACGACTA+CTGTTGGTCC
GTGCCAGCCGCCGCGGTAATACGTATGTTCCAAGCGTTATCCGGATTTATTGGGCGTAAAGCGAGCGCAGACGGTTATTTAAGTCTGAAGTGAAAGCCCTCAGCTCAACTGAGGAATTGCTTTGGAAACTGGATGACTTGAGTGCAGTAGAGGAAAGTGGAACTCCATGTGTAGCGGTGAAATGCGTAGATATATGGAAGAACACCAGTGGCGAAGGCGGCTTTCTGGACTGTAACTGACGTTGAGGCTCG
+
FFFFFFFFFFFFFFFFFFFFFFFF,FFFFFFFFFFFFFFFFFFFFF:FFFFFFFFFFFFFFFFFFFFFFFFFFFFFFFFFFFFFFFF:FFFFFFFFFFFFFFFFFFFFFFFFFFFFFFFFFFFFFF:FFFFFFFFFFFFFFFFFFFFFFFFFFFFFFFFFFFFFFFFFFFFFFFFFFFFF:FFFFFFFFFFFFFFFF:FFFFFFFFFFFFFFFFFFFFFFFFFFFFF:FFFF:::FFFFF:FFFFF:FFF:
@A00769:42:HV3CFDRXX:1:2101:10303:10817 1:N:0:CGCACGACTG+CTGTTGGTCC
GTGCCAGCCGCCGCGGTAATACGTATGTTCCAAGCGTTATCCGGATTTATTGGGCGTAAAGCGAGCGCAGACGGTTATTTAAGTCTGAAGTGAAAGCCCTCAGCTCAACTGAGGAATTGTTTTGGAAACTGGATGACTTGAGTGCAGTAGAGGAAAGTGGAACTCCATGTGTAGCGGTGAAATGCGTAGATATATGGAAGAACACCAGTGGCGAAGGCGGCTTTCTGGACTGTAACTGACGTTGAGGCTCG
+
FFFFFF,FFFFFFFFFFFF:FFFFFFFFFFF:FFFFFFFFFFFFFF::FFFFFF:FFFFFFFFF:FFFFFFFFFFFFFFFFFFFFFFFFFF:FFFF:FFFFF::FFFFFFFFFFF:FFFFFFFFFFFF:FFFF:FF:FFFFFFFFFFFFFFFFF::FF:FF:FFF:FF,,FFF,F::F:FFF,FFF:FFFFFFFFFFFFFFFFFFFF,F:FF:FFF::F,FFF::FF,FFF,FFF:FFFF,FF:FFFFFF,
@A00769:42:HV3CFDRXX:1:2101:27245:10880 1:N:0:CGCACGACTG+CTGTTGGTCC
GTGTCAGCAGCCGCGGTAATACGTATGTTCCAAGCGTTATCCGGATTTATTGGGCGTAAAGCGAGCGCAGACGGTTATTTAAGTCTGAAGTGAAAGCCCTCAGCTCAACTGAGGAATTGCTTTGGAAACTGGATGACTTGAGTGCAGTAGAGGAAAGTGGAACTCCATGTGTAGCGGTGAAATGCGTAGATATATGGAAGAACACCAGTGGCGAAGGCGGCTTTCTGGACTGTAACTGACGTTGAGGCTCG
+
FFFFFFFFFFFFFFFFFFFFFFFFFFFFFFFFFFFFFFFFFFFFFFF:FFFFFFFFFFFFFFFFFFFFFFFFFFFFFFFFFFFFFFF:FFFFFFFFFFFFFFFFFFFFFFFFFFFFFFFFFFFFFFFFFFFFFFFFFFFFFFFFFFFFFFFFFFFFFFFFFFFFFFFFFFFFFFFFFFFFFFFFFFFFFFFFFFFFFFFFFFF:FFFFFF,FFFFFFFFFFFFFFFFFFFFFFFFFFFFFF:FFFF,FFF,
@A00769:42:HV3CFDRXX:1:2101:13141:10911 1:N:0:CGCACGACTG+CTGTTGGTCC
GTGCCAGCCGCCGCGGTAATACGTATGTTCCAAGCGTTATCCGGATTTATTGGGCGTAAAGCGAGCGCAGGCGGTTATTTAAGTCTGAAGTGAAAGCCCTCAGCTCAACTGAGGAATTGCTTTGGAAACTGGATGACTGGAGTGCAGTAGAGGAAAGTGGAACTCCAGGTGTAGCGGTGGAATGCGTAGTTATGTGGGAGTGCGCCTGTGGCGAGGGCGGCTGGCTGGAGTGTGTCTGTCGTTGTGGCTCG
+
FFFFFFFFFFFFFFFF,F,::FFFFFFFFFFFFFFFFFFF::FFFFFFF:FFFFFFFFFFFFFFFFFF,:,FFF:FFFFFFFFF:F:F::FF,FFFFF:FFFFFFF,::,F:FFFF,F,F,F,FF:F,,:FF::FFFF,F,F:F:FFF:FFFF,,FF:FFF,F,,,,,F,FF:FFFF:FF,,,FFF,,F:F,:,:FF,,F:,:,,,,F,FF:F,,FF:FF,:,,:,FF,FF:,,,:,F,,F:,F,FF,F:F
@A00769:42:HV3CFDRXX:1:2101:20555:10911 1:N:0:CGCACGACTG+CTGTTGGTCC
GTGTCAGCCGCCGCGGTAATCCATTAGAAACCCCCGTAGTCC
+
FFFFFFFFFFFFFFFFFFFFFFFFFFFFFFFFFFFFFFFFFF
@A00769:42:HV3CFDRXX:1:2101:23674:10958 1:N:0:CGCACGACTG+GTGTTGGTCC
GTGTCAGCAGCCGCGGTAATACGTATGTTCCAAGCGTTATCCGGATTTATTGGGCGTAAAGCGAGCGCAGACGGTTATTTAAGTCTGAAGTGAAAGCCCTCAGCTCAACTGAGGAATTGCTTTGGAAACTGGATGACTTGAGTGCAGTAGAGGAAAGTGGAACTCCATGTGTAGCGGTGAAATGCGTAGATATATGGAAGAACACCAGTGGCGAAGGCGGCTTTCTGGACTGTAACTGACGTTGTGGCTCG
+
FFFFFFFFFFFFFFFFFFFFFFFFFFFFFFF:FFFFFFFFF:FFFFFFFFFFFFFFFFFFFFFFFFFFFFFFFFFFF:FFFFFFFFF:FFFFFFFFFFFFFFFFFFFFFFFFFFFFFF:FFFFFFFFFFFFFFFFFFFFFFFFFF:FFF:FFFFFFFFFF,FFFFFFFFFFFFFFFFFFF:F:FFF,FFF:F:FFFFF:F,:FFF::FFFFFF::FF:FFFFFF:FFF:FF:FFFFFFF:FF:F,F,::F:
@A00769:42:HV3CFDRXX:1:2101:29297:10989 1:N:0:CGCACGACTG+CTGTTGGTCC
GTGTCAGCCGCCGCGGTAATACGTATGTTCCAAGCGTTATCCGGATTTATTGGGCGTAAAGCGAGCGCAGGCGGTTTCTTAAGTCTGGTGTGAAAGCCCCCGGCTCAACCGGGGAGGGTCATTGGAAACTGGGAGACTTGAGTGCAGAAGAGGAGAGTGGAATTCCATGTGTAGCGGTGAAATGCGTAGATATATGGAGGAACACCAGTGGCGAAGGCGACTCTCTGGTCTGTAACTGACGCTGAGGCTCG
+
FFFFFFFFFFFFFFFFFFFFFFFFFFFFFFFFFFFFFFFFFFFFF,FFFFFFFFFFFFFFFFFFFFFFFFFFFFFFFFFFFFFFFFFFFFFFFFFFFFFFFFFFFFFFFFFFFFFFFFFFFFFFFFFFFFFFFFFFFFFFFFFFFFFFFFFFFFFFFFFFFFFFFFFFFFFF:FFFFFFFFFFF:FFFFFF:FFFFFFFFFFFFFFFFFFFFFFFF:FFF::FFFFFFFFFFFFF:FFFF,FFFFFFFFF,
@A00769:42:HV3CFDRXX:1:2101:4173:11005 1:N:0:CGCACGACTG+CTGTTGGTCC
GTGTCAGCCGCCGCGGTAATTAGAAACCCTAGTAGTCC
+
FFFFFFFFFFFFFFFFFFFFFFFFFFFF:F::F::F,,
@A00769:42:HV3CFDRXX:1:2101:1633:11021 1:N:0:CGCACGACTG+CTGTTGGTCC
GTGTCAGCCGCCGCGGTAATACGTATGTTCCAAGCGTTATCCGGATTTATTGGGCGTAAAGCGAGCGCAGACGGTTATTTAAGTCTGAAGTGAAAGCCCTCAGCTCAACTGAGGAATTGCTTTGGAAACTGGATGACTTGAGTGCAGTAGAGGAAAGTGGAACTCCATGTGTAGCGGTGAAATGCGTAGATATATGGAAGAACACCAGTGGCGAAGGCGGCTTTCTGGACTGTAACTGACGTTGAGGCTCG
+
FFFFFFFFFFFFFFFF:FFFFFFFFFFFFFFFFFFFFFFFFFFFFF:FFFFFFFFFFFFFFFFFFFFFFFF:FFFFFFFFF:FFFFFFFFFFFFFFFFFFFFFFFFFFFFF,FFFFFF:FFFFFFFFFFFFFFFFFFFFFFFFFFFFFFFF:FFFFFFFFFFFFF:FFFFFFFFFFFFFFF:FFF:FFFFFFFFFFFFFF,F:FFFFFFFFFFFFF:FFFFF:FFF,FFFF:F::FFFFFFFF,F:F,FFF
@A00769:42:HV3CFDRXX:1:2101:13313:11052 1:N:0:CGCACGACTG+CTGTTGGTCC
GTGCCAGCCGCCGCGGTAATACGTAGGTGGCAAGCGTTGTCCGGATTTATTGGGCGTAAAGCGAGCGCAGGCGGTTTCTTAAGTCTGATGTGAAAGCCCCCGGCTCAACCGGGGAGGGTCATTGGAAACTGGGAGACTTGAGTGCAGAAGAGGAGAGTGGAATTCCATGTGTAGCGGTGAAATGCGTAGATATATGGAGGAACACCAGTGGCGAAGGCGGCTCTCTGGTCTGTAACTGACGCTGAGGCTCG
+
FFFFFFFFFFFFFFFFFFFFFFFFFFFFFFFFFFFFFFFFFFFFFFFFFFFFFFFFFFFFFFFFFFFFFFFFFFFFFFFFFFFFFFFFFFFFFFFFFFFFFFFFFFFFFFFFFFFFFFFFFFFFFFFFFFFFFFFFFFFFFFFFFFFFFFFFFFFFFFFFFFFFFFFFFFFFFFFFFFFFFFFFFFFFFFFFFFFFFFFFFFFFFFFFFFFFFFFFFFFFFFFFFFFFFFFFF,:FFFFFFFFFFFFFFF:
@A00769:42:HV3CFDRXX:1:2101:17336:11068 1:N:0:CGCACGACTG+CTGTTGGTCC
GTGTCAGCAGCCGCGGTAATACGTAGGTGGCAAGCGTTATCCGGAATTATTGGGCGTAAAGAGCGCGCAGGTGGTTAATTAAGTCTGATGTGAAAGCCCACGGCTTAACCGTGGAGGGTCATTGGAAACTGGTTGACTTGAGTGCAGAAGAGGGGAGTGGAATTCCATGTGTAGCGGTGAAATGCGTAGAGATATGGAGGAACACCAGTGGCGAAGGCGGCTTCCTGGTCTGCAACTGACACTGAGGCGCG
+
FFFFFFFFFFFFFFFFFFFFFFFFFFFFFFF,FFFFFFFFFFFFFF:FFFFFFFFFF:FFF:FFFFFFFFFFFFF:FFFFFFFFFFFFFFFFFFFFFFFFFFFFFFFFFFFFFFFFFFFFF:FFFFFFFFFFFFFFFFFFFFFFFFFFFFFFFFFFFFFFFFFFFFFFFFFFF:FFFFFFFFFFFFFFFFFF,FFF:FFFFFFFFFFFFFFFFFFFFFFFFFFFFFFFFFF:FFFFFFFFFFF:FFFFFFF
@A00769:42:HV3CFDRXX:1:2101:29306:11068 1:N:0:CGCACGACTG+CTGTTGGTCC
GTGTCAGCCGCCGCGGTAATACGTAGGGTGCAAGCGTTGTCCGGAATTACTGGGCGTAAAGAGTTCGTAGGCGGTTTGTCGCGTCGTTTGTGAAAACCAGCAGCTCAACAGCTGGCTTGCAGGCGATACGGGCAGACTTGAGTACTGCAGGGGAGACTGGAATTCCTGGTGTAGCGGTGAAATGCGCAGATATCAGGAGGAACACCAGTGGCGAAGGCGGCTCTCTGGTCTGTAACTGACGCTGAGGCTCG
+
FFFFFFFFFFFFFFFFFFFFFFFFFFFFFFFFFFFFFFFFF:FFFFFFFFFFFFFFFFFFFFFFFFFFFFFFFFFFFFFFFFFFFFFFFFFFFFFFFFFFFFFFFFFFFFFFFFFFFFFFFFFFFFFFFFFFFFFFFFFFFFFFFFFFFFFFFFFFFFFFFFFFFFFFFFFFF:FFFFFFFFFFFFFFFFFFFFFFFFFFF:FFFFFFFFFFFFFFFFFFFFFFFFFFFFFFF,FFFFFFFFFFFFFFFF:
@A00769:42:HV3CFDRXX:1:2101:7473:11146 1:N:0:CGCACGACTG+CTGTTGGTCC
GTGTCAGCCGCCGCGGTAATACGTAGGTGGCAAGCGTTGTCCGGATTTATTGGGCGTAAAGCGAGCGCAGGCGGTTTCTTAAGTCTGATGTGAAAGCCCCCGGCTCAACCGGGGAGGGTCATTGGAAACTGGGAGACTTGAGTGCAGAAGAGGAGAGTGGAATTCCATGTGTAGCGGTGAGATGCGTAGATATATGGAGGAACACCAGTGGCGAAGGCGACTCTCTGGTCTGTAACTGACGCTGAGGCTCG
+
F,FFFFFFFFFFFFFFFFFFFFFFFFFF:FFFFFFFFFFFFFFFF,FFFF:FFFFFFFFFFFFFFFFFFFFFFFFFFFFF,FFF:FF:FFFFF:FFFFFFFFF::FFFFFFFFFFFFFFF:F:FFF:FF,FFF,F:FF:FFFFFFFFFFF,:FFF:FFFFF,:F:::FFFFFFF:FFFFFF,FF,FFF:,::F:F,FFF:F:F,FF:F,FFFF:::,,FF,FF,:FFFF::FF:::FFFF,,,,FF,FFFF
@A00769:42:HV3CFDRXX:1:2101:23285:11162 1:N:0:CGCACGACTG+CTGTTGGTCC
GTGTCAGCAGCCGCGGTAATACGTATGTTCCAAGCGTTATCCGGATTTATTGGGCGTAAAGCGAGCGCAGACGGTTATTTAAGTCTGAAGTGAAAGCCCTCAGCTCAACTGAGGAATTGCTTTGGAAACTGGATGACTTGAGTGCAGTAGAGGAAAGTGGAACTCCATGTGTAGCGGTGAAATGCGTAGATATATGGAAGAACACCAGTGGCGAAGGCGGCTTTCTGGACTGTAACTGACGTTGAGGCTCG
+
FFFFFFFFFFFFFFFFFFFFFFFFFFFFFFFFFFFFFFF:FFFFFF:FFFFFFFFFFFFFFFFFFFFFFFFFFFFFFFFF:FFFFFFFFFFFFFFFFFFFF,FFFFF::FF,FFFFFFFF:FFFFFFFFFFFFFF:FFFFFFFF::FFFFFFFFFFFFFFFFFFFFFFFFFFFFFFFFFFFFFFFF,FFFFFFFFFFFFFFFFFF,FFFFFFFFFFFFFFFFFFFFFFF:FFFFFFFFFFFFFF:F,F:F,
@A00769:42:HV3CFDRXX:1:2101:28013:11177 1:N:0:CGCACGACTG+CTGTTGGTCC
GTGTCAGCCGCCGCGGTAATACGTATGTTCCAAGCGTTATCCGGATTTATTGGGCGTAAAGCGAGCGCAGACGGTTATTTAAGTCTGAAGTGAAAGCCCTCAGCTCAACTGAGGAATTGCTTTGGAAACTGGATGACTTGAGTGCAGTAGAGGAAAGTGGAACTCCATGTGTAGCGGTGAAATGCGTAGATATATGGAAGAACACCAGTGGCGAAGGCGGCTTTCTGGACTGTAACTGACGTTGAGGCTCG
+
FFFFFFFFFFFFFFFFFFFFFFFFFFFFFFFFFFFFFFFFFFFFFFFFFFFFFFFFFFFFFFFFFFFFFFFFFFFFFFF:FFF:FFFFFFFFFFFFFFFFFFFFFFFFFFFFFFFFFFFFF,FF:FFFFFFFFFFFFFFFFFFFFFFFFFFFFFFFFFFFFFFFFFFFFFFFFFFFFFFFFFF:FFFFFF:FFFFFFFFFFFFFFFFFFFFFFFFFFFFFFFFFFFFFFFFFFFFFFFFFFFFFF:,FFF,
@A00769:42:HV3CFDRXX:1:2101:2618:11193 1:N:0:CGCACGACTG+CTGTTGGTCC
GTGCCAGCAGCCGCGGTAATACGTATGTTCCAAGCGTTATCCGGATTTATTGGGCGTAAAGCGAGCGCAGACGGTTATTTAAGTCTGAAGTGAAAGCCCTCAGCTCAACTGAGGAATTGCTTTGGAAACTGGATGACTTGAGTGCAGTAGAGGAAAGTGGAACTCCATGTGTAGCGGTGAAATGCGTAGATATATGGAAGAACACCAGTGGCGAAGGCGGCTTTCTGGACTGTAACTGACGTTGAGGCTCG
+
FF:FFFFFFFFFFFFFFFFFFFFFFFFFFFFFFFFFFFFFFFFFFFFFFFFFFFFFFFFFFFFFFFFFFFFFFFFFFFFFFFFFFFFFFFFF:FFFFFFFF:FFFFFFFFF,FFFFFFFFFFFFFFFFFFFFFFFFFFFFFFFFFFFFFFFFFFFFFFFF:FFFFFFFFFFFFFFFFFFFFFFFFFFFFFFFFFFF:FFF:FFFFFFFFFFF:FFFFFFFFFFFFF:FFFFFFF:FFFFFFFFF:F,FFF,
@A00769:42:HV3CFDRXX:1:2101:20781:11209 1:N:0:CGCACGACTG+CTGTTGGTCC
GTGTCAGCCGCCGCGGTAATACGGAGGATGCGAGCGTTATCCGGATTTATTGGGTTTAAAGGGTGCGTAGGCGGCCTGTTAAGTTAGTGGTTAAATGTCGGGGCTAAACCCCAGATTGCCATTAAAACTGGCGGGCTCGAGAACAGACGAGGTAGGCGGAATAAGTCAAGTAGCGGTGAAATGCTTAGAAATGACTTAGAACTCCGATAGCGAAGGCAGCTTACCAGGCTGAGACTGATGCTGAAGCACGA
+
F:FFFF,,:FFFFF:FFFFFFFFFF:FF:FF:F:FFFFF:FFFFFF:FFFF:FFFFFFF:F,FFFFFF::FFFFFF:F,FF:FF:FFFFFFFFFFFF:FFFFFFFFFFF:FFFFFF,FFFF:FFFFFFF:FFFFFFFFFFFFFFF:FFFFF:FFF,FFFFFFFFFFFFF,FFFFFF::FFFFFFFFFFFFFFFFFFFF:F::FFFFFF,::FF:F:FFFFF,FF:FF,FFFFFFFF,FFFFF:F,,F:FFF
@A00769:42:HV3CFDRXX:1:2101:2474:11256 1:N:0:CGCACGACTG+CTGTTGGTCC
GTGTCAGCAGCCGCGGTAATACGTATGTTCCAAGCGTTATCCGGATTTATTGGGCGTAAAGCGAGCGCAGACGGTTATTTAAGTCTGAAGTGAAAGCCCTCAGCTCAACTGAGGAATTGCTTTGGAAACTGGATGACTTGAGTGCAGTAGAGGAAAGTGGAACTCCATGTGTAGCGGTGAAATGCGTAGATATATGGAAGAACACCAGTGGCGAAGGCGGCTTTCTGGACTGTAACTGACGTTGAGGCTCG
+
FFFFFFFFFFFFFFFFFFFFFFFFFFFFFFFFFFFFFF:FFFFFFFF:FFFFFFFFFFFFFFFFFFFFFF:FFFFFFFFFFFFF:FFFFFFFFF:FFFFFF:FFFFFFFFFFFFFFFFF:FFFFFFFFFFFFFFFFFFFFF:FFFFFFFF:FFFFF:FFFFFFFFFFFFFFF:FFFFFFFFFFFFFFFFFFFFFFF,F,FFF,FFFFFFFFFFFFFFFFF:FFFFFF:FFFFFFF,FFFFF:F:F:F,FF,
@A00769:42:HV3CFDRXX:1:2101:19226:11271 1:N:0:CGCACGACTG+CTGTTGGTCC
GTGCCAGCAGCCGCGGTAATACGTATGTTCCAAGCGTTATCCGGATTTATTGGGCGTAAAGCGAGCGCAGACGGTTATTTAAGTCTGAAGTGAAAGCCCTCAGCTCAACTGAGGAATTGCTTTGGAAACTGGATGACTTGAGTGCAGTAGAGGAAAGTGGAACTCCATGTGTAGCGGTGAAATGCGTAGATATATGGAAGAACACCAGTGGCGAAGGCGGCTTTCTGGACTGTAACTGACGTTGAGGCTCG
+
FFFFFFFFFFFFFFFFFFFFFFFFFFFFFFFFFFFFFFFFFFFFFFFFFFFFFFFFFFFFFFFFF:FFFFFFFFFFFFFFFFFFFFFFFFFFFFFFFFFFFFFFFFFFFFFFFFFFFFF::FFFFFFFFFFFFFFFFFFFFFFFFFFFF:FF:FFFFFF,FFFFFFFFFFFFFFFFFFFFFFFFFFFFFFF:FFFFFFF:FFFFFF:,FFFFFFFFFFFFFFFFFFFFFFFFFFFFFFFF:FFFFFFFFF,
@A00769:42:HV3CFDRXX:1:2101:8847:11303 1:N:0:CGCACGACTG+CTGTTGGTCC
GTGTCAGCCGCCGCGGTAATTAGAAACCCTTGTAGTCC
+
FFFFFFFFFFFFFFFFFFFFFFFFFFFFFFFFFFFFFF
@A00769:42:HV3CFDRXX:1:2101:1344:11334 1:N:0:CGCACGACTG+CTGTTGGTCC
GTGCCAGCCGCCGCGGTAATACGTATGTTCCAAGCGTTATCCGGATTTATTGGGCGTAAAGCGAGCGCAGACGGTTATTTAAGTCTGAAGTGAAAGCCCTCAGCTCAACTGAGGAATTGCTTTGGAAACTGGATGACTTGAGTGCAGTAGAGGAAAGTGGAACTCCATGTGTAGCGGTGAAATGCGTAGATATATGGAAGAACACCAGTGGCGAAGGCGGCTTTCTGGACTGTAACTGACGTTGAGGCTCG
+
FFFFFFFFFFFFFFFFFFFFFFFFFFFFFFF:FFFFFFFFFFFFFFFFFFFFFFFFFFFFFFFFFFFF:FFFFF,FFFFFFFFFFFF:FFFFFFFFFFFFF,FFFFF,FFF:FFFFFFFFFFFFFFFFFFFFFFFFFF:FFFFFFFFFFFFFFFFFFFFF:FFF::FFFFFFFFFFFFFFF,FF:F:,FFFFFFFFF,FFF:FFFFFFFFFFFFFFFFFFFFFF,F:FFFFFFFFFFFFF:FF:FFF,FF:
@A00769:42:HV3CFDRXX:1:2101:18521:11365 1:N:0:CGCACGACTA+CTGTTGGTCC
GTGCCAGCCGCCGCGGTAATACGTAGGTGGCAAGCGTTATCCGGAATGATTGGGCGTAAAGGGTGAGCAGGCGGTTCTTCAAGTCATGAGTGAAAGGCAGAAGCTTAACTTCTGTTGGCTGATGAGACTGGAGAACTTGAGTACAGGAGAGGGCGGCGGAACTCCATGTGTAGCGGTAAAATGCGTAGAGATATGGAAGAACACCAGTGGCGAAGGCGGCCGCCTGGACTGAAACTGACGCTCAGGCACGA
+
FFFFFFFFFFFFFFFFFFFFFFF:FFFFFFFFFFFFFFFFFF:FFFFFF:FFFFFFFFFFFFFFFFFFFFFFFFFFFFFFFFFFFF:FFFFFFFFFFFFFFFFFFFFFFFFFFFFFFFFFFFFFFFFFFFFFFFFFFFFFFFFFFFFFFFFFFFFFFFFF:FFFF,FFFFFFFF:F::FFFFFFFFFFFFFFFFFFFFF:FFFFF:F:FFFFFFFFFFFFFFFFF:FFFFFFFFF,FFF,F,FFF,FFF:F
@A00769:42:HV3CFDRXX:1:2101:27398:11365 1:N:0:CGCACGACTG+CTGTTGGTCC
GTGCCAGCAGCCGCGGTAACCCCATGGCGCATTAGAAACCCCCGTAGTCC
+
FFFFFFFFFFFFFFFFFFFFFFFFFFFFFFFFFFFFFFFFFFFFFFFFFF
@A00769:42:HV3CFDRXX:1:2101:5584:11381 1:N:0:CGCACGACTG+CTGTTGGTCC
GTGTCAGCCGCCGCGGTAATACGTAGGGAGCAAGCGTTGTCCGGAATTACTGGGTGTAAAGGGAGCGTAGGCGGGAGGATAAGTTGAATGTGAAATCTATGGGCTCAACCCATAGCTGCGTTCAAAACTGTTCTTCTTGAGTGAAGTAGAGGCAGGCGGAATTCCTAGTGTAGCGGTGAAATGCGTAGATATTAGGAGGGACACCAGTGGCGAAGGCGGCCTGCTGGGCTTTTACTGACGCTGAGGCTCGA
+
FF:FFFFFFFFFFFFFFFFFFFFFFFFFFFFFFFF:FFFFFFFFFFFFFFFFFFFFFFFFFFFFFFFFFFFF:F,FFFFFFFFFFFFFFFFFFF:FFF:FFFFFFFFFFFFFF:FFFFFFFFFFF:FFFFFFFF:FFFFFFF:F:FFFFFFFFFF:FFFF:FFFFFF,F:FFFFFFFFFFFFF,F:FFFFFFFFFFFFFFFFFFFFFFFFFFFFFFFF:FFFFFFFFFFFFFFFFFFFFFFFFFFFFFFFF
@A00769:42:HV3CFDRXX:1:2101:7916:11537 1:N:0:CGCACGACTG+CTGTTGGTCC
GTGCCAGCCGCCGCGGTAATACGTATGTTCCAAGCGTTATCCGGATTTATTGGGCGTAAAGCGAGCGCAGACGGTTATTTAAGTCTGAAGTGAAAGCCCTCAGCTCAACTGAGGAATTGCTTTGGAAACTGGATGACTTGAGTGCAGTAGAGGAAAGTGGAACTCCATGTGTAGCGGTGAAATGCGTAGATATATGGAAGAACACCAGTGGCGAAGGCGGCTTTCTGGACTGTAACTGACGTTGAGGCTCG
+
FFFFFFFFFFFFFFFFFFFFFFFFFFFFFFFFFFFFFF:FFFFFFFFFFFFFFFFFFFFFFFFFFFFFFFFFFFFFFFFFFFFFFFFFFFFFFFFFFFFFFFFFFFFF:FFFFF:FFFFFFFF:FFFFFFFFFFFFFFFFFFFFFFFFFFFFFFF::FFF:FFFFFFFFFFFFFFFFFFFFFFFFFFFFFFFFFFFFFFFFFFFFFFFFFFFF,FFFFFFFFFFFFF,FFFFFFFFF:FFF:FFF:,FFF,
@A00769:42:HV3CFDRXX:1:2101:23538:11569 1:N:0:CGCACGACTG+CTGTTGGTCC
GTGTCAGCAGCCGCGGTAATACGTATGTTCCAAGCGTTATCCGGATTTATTGGGCGTAAAGCGAGCGCAGACGGTTATTTAAGTCTGAAGTGAAAGCCCTCAGCTCAACTGAGGAATTGCTTTGGAAACTGGATGACTTGAGTGCAGTAGAGGAAAGTGGAACTCCATGTGTAGCGGTGAAATGCGTAGATATATGGAAGAACACCAGTGGCGAAGGCGGCTTTCTGGACTGTAACTGACGTTGAGGCTCG
+
FFFFFFFFFFFFFFFF:FFFFFFFFFFFFFFFFFFF:FFFFFFFFFFFFFFFFFFFFFFFFFFFFFFFFFFFFFFFFFFFFFFFFFFFFFFFFFFFFFFFFFFFFFFFFFFFFFFFFFFFFFFFFFFFFFFFFFFFFFF:FFFFFFFFFFFFFFFFF:FF:FFFFFFFFFFFFFFFFFFFFFFFFF:FFFFFFFFFFFFFFFFFFFFFFFFFFFFFFFFFFF:FFFFFFFFF:FFFFFFF,:FFFFFFFF:
@A00769:42:HV3CFDRXX:1:2101:29740:11600 1:N:0:CGCACGACTG+CTGTTGGTCC
GTGCCAGCCGCCGCGGTAATCCATTAGAAACCCTTGTAGTCC
+
FFFFFFFFFFFFFFFFFFFFFFFFFFFFFFFFFFFFFFFFFF
@A00769:42:HV3CFDRXX:1:2101:8142:11616 1:N:0:CGCACGACTG+CTGTTGGTCC
GTGCCAGCCGCCGCGGTAATACGTATGTTCCAAGCGTTATCCGGATTTATTGGGCGTAAAGCGAGCGCAGACGGTTATTTAAGTCTGAAGTGAAAGCCCTCAGCTCAACTGAGGAATTGCTTTGGAAACTGGATGACTTGAGTGCAGTAGAGGAAAGTGGAACTCCATGTGTAGCGGTGAAATGCGTAGATATATGGAAGAACACCAGTGGCGAAGGCGGCTTTCTGGACTGTAACTGACGTTGAGGCTCG
+
FFFFFFFFFFFFFFFFFFFFFFFFFFFFFFFFFFFFFFFFFFFFFFFFFFFFFFFFFFFFFFFFFFFFFFFFFFFFFFFFFFFFFFFFFFFFFFFFFFFFFFFFFFFFFFFFFFFFFFFFFFFFFFFFFFFFFF:FFFFFFFFFFFFFFFFFFFFFFFFF,FFFFFFFFFFFFFFFFFFFFFFFFFFFFFFFFFFFFFFFFFFFFFFFFFFF:FFFFFFFFFFFFFFFFFFFFFFFFFFFFFF:FFFFFF:
@A00769:42:HV3CFDRXX:1:2101:19425:11616 1:N:0:CGCACGACTA+CTGTTGGTCC
GTGCCAGCCGCCGCGGTAATACGTATGTTCCAAGCGTTATCCGGATTTATTGGGCGTAAAGCGAGCGCAGACGGTTATTTAAGTCTGAAGTGAAAGCCCTCAGCTCAACTGAGGAATTGCTTTGGAAACTGGATGACTTGAGTGCAGTAGAGGAAAGTGGAACTCCATGTGTAGCGGTGAAATGCGTAGATATATGGAAGAACACCAGTGGCGAAGGCGGCTTTCTGGACTGTAACTGACGTTGAGGCTCG
+
FFFFFFFFFFFFFFFFFFFFFFFFFFFFFFFFFFFFFF::FFFFFF:FFFFFFFFFFFFFFFFFFFFFFFF:FFFFFFFFFFFFFFF:FFFFFFFFFFFFFFFFFFFFFFFFFFFFFFFFFFFFFFFFFFFFFFFFFFFFFFFFFFF,,FFFFFFFFFFFFFFFFFFF:FFF:FFFFFFFFFFFFFFF:FFF:FFFFFFFFFFFFFFFFFFFFFFFFFFFF::FFFFFFFFFFFFFFFFF:FFFF:FFFF,
@A00769:42:HV3CFDRXX:1:2101:29704:11663 1:N:0:CGCACGACTG+CTGTTGGTCC
GTGCCAGCAGCCGCGGTAATACGTAGGTGGCAAGCGTTGTCCGGATTTATTGGGCGTAAAGCGAGCGCAGGCGGTTTCTTAAGTCTGATGTGAAAGCCCCCGGCTCAACCGGGGAGGGTCATTGGAAACTGGGAGACTTGAGTGCAGAAGAGGAGAGTGGAATTCCATGTGTAGCGGTGAAATGCGTAGATATATGGAAGAACACCAGTGGCGAAGGCGGCTTTCTGGACTGTAACTGACGTTGAGGCTCG
+
FFFFFFFFFFFFFFFFFFFFFFFF:FFFFFFFFFFFFFFFFFFFFFFFFFFFFFFFFFFFFFFFFFFFFFFFFFFFFFF:FFFFFFFFFFFFF:FFFFFFFFFFFFFFFFFFFFFFFFFFFFFFFFFFFFFFFFFFFFFFFFFFFFFFFFFFFFFFFFFFFFFFFFFFFFFFFFFFFFFFFFFFFFFFFFFFFFFFFFF:FFFFFFFFFFFFFFFFFF:FFFFFFFFFFFFFFFFFFFFFFFFFFF:FFFF
@A00769:42:HV3CFDRXX:1:2101:5909:11725 1:N:0:CGCACGACTG+CTGTTGGTCC
GTGTCAGCAGCCGCGGTAATACGTATGTTCCAAGCGTTATCCGGATTTATTGGGCGTAAAGCGAGCGCAGACGGTTATTTAAGTCTGAAGTGAAAGCCCCCAGCTCAACTGAGGAATTGCTTTGGAAACTGGATGACTTGAGTGCAGTAGAGGAAAGTGGAACTCCATGTGTAGCGGTGAAATGCGTAGATATATGGAAGAACACCAGTGGCGAAGGCGGCTTTCTGGACTGTAACTGACGTTGAGGCTCG
+
FFFFFFFFFFFFFFFFFFFFFFFFFFFFFFFFFFFFFFFFFFFFFFFFFF:FFFFFFFFFFFFFF:FFFFFFFFFFFFFFFFFFFFFFFFFFFFFFFFFFFFFFFFF:FFFFFFF:FFFFF,FFFFFFFFFFFFFFFFFFFFFFFFFFFFFFFFFFFFFFF,FFFFFFFFFFFFFFFFFFFFFFFFFFFFF:FFFF:FFFFFFFFFFFFFFFFFFF:FFFFFFFFFFFFF:FFFFFFFFFFFFFFF:FFF,
@A00769:42:HV3CFDRXX:1:2101:8458:11725 1:N:0:CGCACGACTG+CTGTTGGTCC
GTGTCAGCCGCCGCGGTAATACGTATGTTCCAAGCGTTATCCGGATTTATTGGGCGTAAAGCGAGCGCAGACGGTTATTTAAGTCTGAAGTGAAAGCCCTCAGCTCAACTGAGGAATTGCTTTGGAAACTGGATGACTTGAGTGCAGTAGAGGAAAGTGGAACTCCATGTGTAGCGGTGAAATGCGTAGATATATGGAAGAACACCAGTGGCGAAGGCGGCTTTCTGGACTGTAACTGACGTTGAGGCTCG
+
FFFFFFFFFFFFFFFFFFFFFFFFFFFFFFFFFFFFFFF:FFFFFFFFFFFFFFFFFFFFFFFFFFFFFFFFFFFFFFFFFFFFFFFFFFFFFFFFFFFFFFFFFFFFFFFFFFFFFFFFFFFFFFFF,FFFFFFFFFFFFFFFFFFFF:FFFFFFFFFFFFFFFFFFFFFFFFFFFFFFFFFFFF:FFFF:FFFFFFFFF,FFFFFFFFFFFFFFFFFFFFFF:F:FFFFFFFFFFFFFFFFFFF,FFF:
@A00769:42:HV3CFDRXX:1:2101:29649:11788 1:N:0:CGCACGACTG+CTGTTGGTCC
GTGTCAGCAGCCGCGGTAATACGTATGTTCCAAGCGTTATCCGGATTTATTGGGCGTAAAGCGAGCGCAGACAGTTATTTAAGTCTGAAGTGAAAGACCTCAGATCAACTGAGGAATTGCTTTGGAAACTGGATGACTTGAGTGCAGTAGAGGAAAGAGGAACTCAATGTGTAGCGGTGAAATGCGAAGATATATGGAAGAACACCAGTGGCGAAGGCGGCTTTCTGGACTGTAACTGACGTTGAGGCTCG
+
,F:FFFF,:F:F,,F:FFF,F::,FF:,,F::F,FFF:FFFF,FF::,FFF:F,,:FFFFF,F,F,:,FFFF:F:FFFF:FF,FFFFFFFF,FFF:,FFF,F:,,:F,,,,F,F,,:,,F:,FFFFFFF,FF,FFFFFFFF,,FFFFFF:F:FFFF:,,FF:::F,FFFFFFF:F::,FFFFFFF:,,FF,F,FF,:FFFFFFFF:F,F,F,FFF,FFFFFFFFFF::F,F,FFFFF,FFFF,,FFFFFF,
@A00769:42:HV3CFDRXX:1:2101:23945:11804 1:N:0:CGCACGACTG+CTGTTGGTCC
GTGTCAGCAGCCGCGGTAATACGTAGGTGGCAAGCGTTGTCCGGATTTATTGGGCGTAAAGCGAGCGCAGGCGGTTTCTTAAGTCTGATGTGAAAGCCCCCGGCTCAACCGGGGAGGGTCATTGGAAACTGGGAGACTTGAGTGCAGAAGAGGAGAGTGGAATTCCATGTGTAGCGGTGAAATGCGTAGATATATGGAGGAACACCAGTGGCGAAGGCGGCTCTCTGGTCTGTAACTGACGCTGAGGCTCG
+
FFFFFFFFFFFFFFFFFFFFFFFF:FFFFFFFFFFFFFFFFFFFFF:FFFFFFFFFFFFFFFFFFFFFFFFFFFFFFFFFFFFFFFFFFFFFFFFFFFFFFFFFFFFFFFFFFFFFFFFFFFFFFFFFFFFFFFFFFFFFFFFFFFFFFFFFFFFFFFFFFFFFFFFFFFFFFFFFFFFFFFFFFFFFFFFFF:FFFFFFFFFFFFFFFFFFFFFFFFFFFFFFFFFFFFF:F:FFFFFFFFFFFF,FFF,
@A00769:42:HV3CFDRXX:1:2101:9462:11835 1:N:0:CGCACGACTG+CTGTTGGTCC
GTGTCAGCAGCCGCGGTAATACGTATGTTCCAAGCGTTATCCGGATTTATTGGGCGTAAAGCGAGCGCAGACGGTTATTTAAGTCTGAAGTGAAAGCCCTCAGCTCAACTGAGGAATTGCTTTGGAAACTGGATGACTTGAGTGCAGTAGAGGAAAGTGGAACTCCATGTGTAGCGGTGAAATGCGTAGATATATGGAAGAACACCAGTGGCGAAGGCGGCTTTCTGGACTGTAACTGACGTTGAGGCTCG
+
FFFFFFFFFFFFFFFFFFFFFFFFFFFFFFF,FFFFFF,FFFFFFFF:FF:FFFFFFFFFFFFFFFFFFFFFFF:FFFFFFFFFFFF:FFFFFFFF:FFFF:FFF:FFFFF,FF:,F,FFF:FFFFFF::FFF:FF,FFFFFFF:,FFFFFFFF,FFFFFF:FF:FFFF,FFFFFFF:FFF:FF,FF:FFF:FFFFF,,:FF:FFF,F,:FFFFFFFFFFFF,FFFFFF,F:FF:FFF,:FFFF,,FFFF,
@A00769:42:HV3CFDRXX:1:2101:10547:11835 1:N:0:CGCACGACTG+CTGTTGGTCC
GTGTCAGCCGCCGCGGTAATACGTAGGTGGCAAGCGTTGTCCGGATTTATTGGGCGTAAAGCGAGCGCAGGCGGTTTCTTAAGTCTGATGTGAAAGCCCCCGGCTCAACCGGGGAGGGTCATTGGAAACTGGGAGACTTGAGTGCAGAAGAGGAGAGTGGAATTCCATGTGTAGCGGTGAAATGCGTAGATATATGGAGGAACACCAGTGGCGAAGGCGGCTCTCTGGTCTGTAACTGACGCTGAGGCTCG
+
FFFFFFFFFFFFFFFFFF,FFFFFFFFFFFFF,FFFFFFFFFFFF:,FFFFFFFFFFFFFFFFFFFFFFFFFFFFFFFFFFFFFFFFFFFFFFFFFFFFFFFFFFFFFFFFFFFFFFFFFFFFFFFFFFFFFFFFFF:FFFFFFFF:FFFFFFFFFFFFFFFFFFFFFFFFFFFFFFFFFFFFFFF,FFFF,F,FF,FFFFFFFFFFFF:FFFFFFFFFFFFFFFFFFF:F:FFFFFFFFFFFFFFFFFF:
@A00769:42:HV3CFDRXX:1:2101:23701:11851 1:N:0:CGCACGACTG+CTGTTGGTCC
GTGTCAGCAGCCGCGGTAATCCATTAGAAACCCCCGTAGTCCCTTCTCTTATACACATCTCCGAGCCCACGAGACCGCACGACTGATCGCGTATGCCGTCTTCTGCTGGAAAATGGGGGGGGGGGGGGGGGGGGGGGGGGGGGGGGGGGGGGGGGGGGGGGGGGGGGGGGGGGGGGGGGGGGGGGGGGGGGGGGGGGGGGGGGGGGGGGGGGGGGGGGGGGGGGGGGGGGGGGGGGGGGGGGGGGGGGGGG
+
FFFFFFFFFFFFFFFFFFFFFFFFFFFFFFFFFFFFFFFFFFFFF:FFFF:FFFFFF:FFFFFFFFFFFFFFFFFF:FFFFFFFF:FF,:FFFF,::FF:F:,FF,,,F,FF,,,::F,FFFFFFFFFFFFFFFFFF:FFFFFFFFFFFFFFFFFFFFFFFFFF:FFFFFFFFFFFFFFF:FFFFFF:FFFFFFFFFFFFFFFFFFFFFFFFFFFFFFFFFFFFFFFFFFFFFFFFFFFFFFFFFFFFFFF
@A00769:42:HV3CFDRXX:1:2101:15519:11992 1:N:0:CGCACGACTG+CTGTTGGTAC
GTGTCAGCAGCCGCGGTAATACGTAGGTCCCGAGCGTTGTCCGGATTTATTGGGCGTAAAGCGAGCGCAGGTGGTTTATTAAGTCTGGTGTAAAAGGCAGTGGCTCAACCATTGTATGCATTAGAAACCCCCGTAGTCC
+
FFF:FFFFFFFFFFFFFFFFFFFFFFFFFFFFFFFFFFFFFFFFFFFFFFFFFFFFFFFFFFFFFFFFFFFFFFFFFFFFFFFFFFFFFFFFF:FFFFFFFFFFFFFFFFFFFFFFFFFFFFFFFFFFFFFFFFFFFF,
@A00769:42:HV3CFDRXX:1:2101:12020:12038 1:N:0:CGCACGACTG+CTGTTGGTCC
GTGCCAGCAGCCGCGGTAATACGTAGGTGGCAAGCGTTGTCCGGATTTATTGGGCGTAAAGCGAGCGCAGGCGGTTTTTTAAGTCTGATGTGAAAGCCTTCGGCTCAACCGAAGAAGTGCATCGGAAACTGGGAAACTTGAGTGCAGAAGAGGACAGTGGAACTCCATGTGTAGCGGTGAAATGCGTAGATATATGGAAGAACACCAGTGGCGAAGGCGGCTGTCTGGTCTGTAACTGACGCTGAGGCTCG
+
FFFFFFFFFFFFFFFFFFFFFFFFFFFFFFFFFFFFFFFFFFFF:FFFFFFFFFFFFFFFFFFFFFFFFFFFFFFFFFFFFFFFFFFFFFFFFFFFFFFFFFFF:FFFFFFFFFFFFFFFFFFFFFFFFFFFFFFFFFFFFFFFFF:FF:FFFFF:FFFFFFFFFFFFFFFFFFFFFFFFFFFFFFFF:F:FFFF:FFFFFFFFFFFFFF,F:FFF:FF:FFFFFFF,FF:FFFFFFFFF:FF,FF,FFF:
@A00769:42:HV3CFDRXX:1:2101:21061:12038 1:N:0:CGCACGACTG+CTGTTGGTCC
GTGCCAGCCGCCGCGGTAATACGTATGTTCCAAGCGTTATCCGGATTTATTGGGCGTAAAGCGAGCGCAGGCGGTTATTTAAGTCAGAAGTGAAAGCCCTCAGCTCAACTGAGGAATTGCTTTGGAAACTGGATGACTTGAGTGCAGTAGAGGAAAGTGGAACTCCATGTGTAGCGGTGAAATGCGTAGATATATGGAAGAACACCAGTGGCGAAGGCGGCTTTCTGGACTGTAACTGACGTTGAGGCT
+
:FFFFF:F:FFFFFFF,FFFF,F:F,F,FFF,FFFF,FFFFF:FF:,,FF,,F,FFFFFFF,FFFFFFFFFF:FF:FFF,:F,FFFF:FF,FFFF:FFF::F,FFFFFF,,:,:,F:F:,F,FFF:FFFFFFF,FFFFFFFFFFFFFF,FFF::FFF:,,FFFFFFFFFF,FF:FFF,FFF::,FFFFFFFF,FF,FFFFFFFFF:,F:F,FF:F:F,:F,,FFFF,FFFFF:FFFFFFF,:,FFF,FF
@A00769:42:HV3CFDRXX:1:2101:1452:12054 1:N:0:CGCACGACTA+CTGTTGGTCC
GTGCCAGCAGCCGCGGTAATACGTAGGTGGCAAGCGTTGTCCGGATTTATTGGGCGTAAAGCGAGCGCAGGCGGTTTTTTAAGTCTGATGTGAAAGCCTTCGGCTTAACCGGAGAAGTGCATCGGAAACTGGGAGACTTGAGTGCAGAAGAGGACAGTGGAACTCCATGTGTAGCGGTGGAATGCGTAGATATATGGAAGAACACCAGTGGCGAAGGCGGCTGTCTAGTCTGTAACTGACGCTGAGGCTCG
+
FFFFFFFFFFFFFFFFFFFFFFFFFFFFFFFFFFFFFFFFF:FFFF:FFFFFFFFFFFFFFFFFFFFFF:FFFFFFFFFFF:FFFFFFFFFFFFFFFFFFFFFF:FFFFFFFFFFFFFFFFFFFFF,FFFFF,FFFFFFFFFFFFFFFFFFFFF,FFFFFFFFFFFFFFFFFFFFFFF:FFFFFF,FFFFFF:FF:FF:F,FF:FFFFFFF:,FFFFFFFFFFFF:FF,FFFF,FFFFFF:FFFF:FFFFF
@A00769:42:HV3CFDRXX:1:2101:23348:12054 1:N:0:CGCACGACTG+CTGTTGGTCC
GTGTCAGCAGCCGCGGTAATACGTATGTTCCAAGCGTTATCCGGATTTATTGGGCGTAAAGCGAGCGCAGACGGTTATTTAAGTCTGAAGTGAAAGCCCTCAGCTCAACTGAGGAATTGCTTTGGAAACTGGATGACTTGAGTGCAGTAGAGGAAAGTGGAACTCCATGTGTAGCGGTGAAATGCGTAGATATATGGAAGAACACCAGTGGCGAAGGCGGCTTTCTGGACTGTAACTGACGTTGAGGCTCG
+
FFFFFFFFFFFFFFFFFFFFFFFFFFFFFFFFFFFFFFFFFFFFFFFFFFFFFFFFFFFFFFFFFFFFFFFFFFFFFFFFFFFFFFFFFFFFFFFFFFFFFFFFFFFF:FFFFFFFFFFFFFFFFFFFFFFFFFF:FFFFFFFFFFFFFFFFFFFFFFFFFFFFFF:FFFFFFFFFFFFFFFFFFFFFFFFFFFFFFFFFFFFFFFFFFFFFFFFFFFFFFFF:FFFFFFFFFFFFFFFF,FFFFF,F:FF
@A00769:42:HV3CFDRXX:1:2101:4047:12070 1:N:0:CGCACGACTG+CTGTTGGTCC
GTGCCAGCAGCCGCGGTAATACGTAGGTGGCAAGCGTTATCCGGAATTATTGGGCGTAAAGAGCGCGCAGGTGGTTAATTAAGTCTGATGTGAAAGCCCACGGCTTAACCGTGGAGGGTCATCGGAAACTGGTTGACTTGAGTGCAGAAGAGGGAAGTGGAATTCCATGTGTAGCGGTGAAATGCGTAGAGATATGGAGGAACACCAGTGGCGAAGGCGGCTTCCTGGTCTGCAACTGACACTGAGGCGCG
+
FFFFFFFFFFFFFFFFFFFFFFFFFFFFFFFFFFFFFFFFFFFFFFFFFFFFFFFF,FFFFFFFF:FFFFFFFFFFFFF:FFFFFFFFFFFFFFFFFFFFFFFFF:FFFFFFFFFFFFFF,FFFFFFFFFFFFFFFFFFFFFF:FFFFFFF:FFF:F:FFFFFFFFFFFFFFFFFFFFFF:FFFFF::FFFF,FF:FFFFFFFFFFFFFFF:FF:FFFFFFFFFFFFFFFFFF:FFF:FFFFFFFF,F:F,
@A00769:42:HV3CFDRXX:1:2101:2202:12101 1:N:0:CGCACGACTG+CTGTTGGTCC
GTGCCAGCAGCCGCGGTAATACGTAGGTGGCAAGCGTTGTCCGGGTTTATTGGGCGTAAAGCGAGCGCAGGCGGTTTCTTAAGTCTGATGTGAAAGCCCCCGGCTCAACCGGGGAGGGTCATTGGAAACTGGGAGACTTGAGTGCAGAAGAGGAGAGTGGAATTCCATGTGTAGCGGTGAAATGCGTAGATATATGGAGGAACACCAGTGGCGAAGGCGGCTCTCTGGTCTGTAACTGACGCTGAGGCTCG
+
FFFFFFFFFFFFFFFFFFFFFFFFFFFFFFFFFFFFFFFFF:FFF:FFF:FFFFFFFFFFFFFFFFFFFFFFFFFFFFFFFFFFFFFFFFFFFFFFFFFFF:FFFFFFFFFFFFFFFFFFF:FFFFFF:FFFFFFFFFFFFFFFFFFFFFFFFFFFFFFFFFFFFFFFFFFFFFFFFFFFFFFFFF:FFFFFF,FFFFFFFFFFFFFFFFFFFFFFFFFFFFFFFFFFFFFFFFFFFFFFFFFFFFFFFF:
@A00769:42:HV3CFDRXX:1:2101:32669:12101 1:N:0:CGCACGACTG+CTGTTGGTCC
GTGTCAGCCGCCGCGGTAATACGTATGTTCCAAGCGTTATCCGGATTTATTGGGCGTAAAGCGAGCGCAGACGGTTATTTAAGTCTGAAGTGAAAGCCCTCAGCTCAACTGAGGAATTGCTTTGGAAACTGGATGACTTGAGTGCAGTAGAGGAAAGTGGAACTCCATGTGTAGCGGTGAAATGCGTAGATATATGGAAGAACACCAGTGGCGAAGGCGGCTTTCTGGACTGTAACTGACGTTGAGGCTCG
+
FFFFFFFFFFFFFFFF,:FFFFFFFFFFFFFFFFFFFF:FFFFFFFFFF:FFFFFFFFFFFFFFFFFFFF:FFFFFFFFFFFFFFFFFFF:FFFFFFFFFFFFFFF:FFFFFFFFF,FFF:FFFFFFF:FFFFFFFFFFFFFFFFFFFFFFFFFFFFFFFF:FFFFFFFFFFFFFFFFFFFFFFFF:FFFF,::FF:FFFFFFFFFFFFFFFFFFFFFFFFF,,F:FFFFFFF:FFFFFFFFFFFFFFFFF
@A00769:42:HV3CFDRXX:1:2101:21423:12195 1:N:0:CGCACGACTA+CTGTTGGTCC
GTGTCAGCAGCCGCGGTAATACGTAGGTGGCAAGCGTTGTCCGGAATTATTGGGCGTAAAGCGCGCGCAGGCGGTCTTTTAAGTCTGATGTGAAAGCCCACGGCTCAACCGTGGAAGGTCATTGGAAACTGAAAGACTTGAGTACAGAAGAGGAAAGCGGAATTCCACGTGTAGCGGTGAAATGCGTAGAGATGTGGAGGAACACCAGTGGCGAAGGCGGCTTTCTGGTCTGTAACTGACGCTGAGGCGCG
+
FFFFFFFFFFFFFFFF:FFFFFFFFFFFFFFFFFFFFFFFFFFFFFFFF:FFFFFFFFFFFFFFFFFFFFFFFFFFFFFFFFFFFFFFFFFFFFFFFFFFFFFFFFFFFFFFFFFFFFFF:FFFFF,FFFFFFFFFFF:FFFFFFFFFFFFFFF,FFFFFFFFFFFFFFFFFFFFFFFFFFFFFFFFFFFFFFFFFFFFFFFFFFFFFFFFFFFFFFFFFFFFFFFF:FFF:FFFFFFFFFFFFFF:FFFF
@A00769:42:HV3CFDRXX:1:2101:18927:12226 1:N:0:CGCACGACTG+CTGTGGGTCC
GTGCCAGCCGCCGCGGTAATACGTATGTTCCAAGCGTTATCCGGATTTATTGGGCGTAAAGCGAGCGCAGACGGTTATTTAAGTCTGAAGTGAAAGCCCTCAGCTCAACTGAGGAATTGCTTTGGAAACTGGATGACTTGAGCGCAGTAGAGGAAAGTGGAACTCCATGTGTAGCGGTGAAATGAGTAGATATATGGAAGAACACCAGAGGCGAAGGCAGCTTTCTGGACTGTAACTGACTTAGAGGCTCG
+
FF:FFF,:FFFFFFF:,FF,FF,FF:F,,,FF,:,F,FF:F,:,FFF:FF,F:,,FFFFF,F,F,F,FFFFFF:FFF:::,F,FF,FFF,F::FF,FF:FFF,FF:,FFFFFFFFFFF,,,FF:,FFF,,F,F:,,,F:,F,FFFF:FF,F,:FFFFF:,FF:F,F::,FFF:FFFF:,FFFFF,,,F,FFFFF,,,:F:FFFF:F:F,FFF,F:,,F,,F,FF:,,,FFF,::,FF,F,:F:FF,,FFF,
@A00769:42:HV3CFDRXX:1:2101:23900:12226 1:N:0:CGCACGACTG+CTGTTGGTCC
GTGTCAGCCGCCGCGGTAATACGTATGTTCCAAGCGTTATCCGGATTTATTGGGCGTAAAGCGAGCGCAGACGGTTATTTAAGTCTGAAGTGAAAGCCCTCAGCTCAACTGAGGAATTGCTTTGGGAACTGGATGACTTGAGTGCAGTAGAGGAAAGTGGAACTCCATGTGTAGCGGTGAAATGCGTAGATATATGGAAGAACACCAGTGGCGAAGGCGGCTTTCTGGACTGTAACTGACGTTGAGGCT
+
FFFFFF:FFFFFFFFFF:FFFFFFFFFFFFFFFFFFFF,FFFFFFFFFFFFF:FFF:FFFFFFFFFFFFFFFFFFFFFFFFFF:FFFFFFF:FFFFFFFFFFFFFFFFFF:FFFFFF:FFFFFFFFFFFFFFFFFFFFFFFFFFFFFFFFFF:FFFFFFFFFFFFFFFFFFFFFFFFFFFFFFF:FFFFFFFFFFF:FFFFFFFFFFFFFFFFFFFFFF:FFFFFFFF,:FFF,FFFFFFF,FFFFFFF
@A00769:42:HV3CFDRXX:1:2101:11080:12289 1:N:0:CGCACGACTG+CTGTTGGTCC
GTGTCAGCAGCCGCGGTAATTAGAAACCCCTGTAGTCC
+
FFFFFFFFFFFFFFFFFFFFFFFFFFFFFFFFFFFFFF
@A00769:42:HV3CFDRXX:1:2101:25066:12305 1:N:0:CGCACGACTG+CTGTTGGTCC
GTGTCAGCAGCCGCGGTAATACGTAGGTCCCGAGCGTTGTCCGGATTTATTGGGCGTAAAGCGAGCGCAGGTGGTTTATTAAGTCTGGTGTAAAAGGCAGTGGCTCAACCATTGTATGCATTAGAAACCCTAGTAGTCC
+
FFFFFFFFFFFFFFFFFFFFFFFFFFFFFFFFFFFF:FFFFFFFF:FFFFFFFFFFFFFFFFFFFFFFFFFFFFFFFFFFFFFFFFFFFF:FFF:FFFFFFFFFFF:FFFFFFFFFFFFFFFFFFFFFFFFFFFF,FFF
@A00769:42:HV3CFDRXX:1:2101:15094:12320 1:N:0:CGCACGACTG+CTGTTGGTCC
GTGTCAGCAGCCGCGGTAATACGGAGGATGCGAGCGTTATCCGGATTTATTGGGTTTAAAGGGTGCGTAGGCTGTGAGGTAAGTCAGCGGTGAAATGCCCCCGCTCAACGGGGTGAAGTGCCATTGATACTGCCTTGCTGGAATGCGGATGCCGTGGGAGGAATGTGTGGTGTAGCGGTGAAATGCATAGATATCACACAGAACACCGATTGCGAAGGCATCTCACGAATCCGCTATTGACGCTGATGCA
+
FFFFFFFFFFFFFFFFFFFFFFFFFFFFFFFFFFFFFF:FFFFFFFFFFFFFFFFFF:FFFFFFFF:FFFFFFFFFFFFF:FFF,FFFF:FFFFFFFFFFFF::FFFFFFFFFFFFFFF,FFFF::FFFFFF:FFF:FFFFFFFFF,FFFFFFFFFFFFFF:FFFFF:F:FFFF:FFFFFFFFF:FFFF:FF:FFFF:FF,F:FFF:FFF,FFFFF:::FFFFFFFFFF:F,FFF:F:FFF,FF:::FFF
@A00769:42:HV3CFDRXX:1:2101:16170:12336 1:N:0:CGCACGACTG+CTGTTGGTCC
GTGCCAGCCGCCGCGGTAATACGTATGTTCCAAGCGTTATCCGGATTTATTGGGCGTAAAGCGAGCGCAGACGGTTATTTAAGTCTGAAGTGAAAGCCCTCAGCTCAACTGAGGAATTGCTTTGGAAACTGGATGACTTGAGTGCAGTAGAGGAAAGTGGAACTCCATGTGTAGCGGTGAAATGCGTAGATATATGGAAGAACACCAGTGGCGAAGGCGGCTTTCTGGACTGTAACTGACGTTGAGGCTCG
+
FFFFFFFFFFFFFFFFFFFFFFFFFFFFFFFFFF:FF,FFFFFFFF:,FFFFFFFFFFF:FFFFFFFFFFFFFFFFFFFFFFFFF:FFFFFFFF:FFFFFFFFFFFF:,FFFFFF:FFF,F,FFFFFFFFFFFFFF:FFFFFFF:FFFFFFFFFFFFFF,FFFFFFFFFFF:FFFFFFFFF:FF:FFFFF,F:FFFFFFFFFFFF,F,F:FFFFFFFFFFFFFFFFF:FFF,FF:FFFFFF:,FFF::FF,
@A00769:42:HV3CFDRXX:1:2101:10710:12399 1:N:0:CGCACGACTG+CTGTTGGTCC
GTGCCAGCAGCCGCGGTAATTAGATACCCTCGTAGTCCCTGTCTCTTACACATCTCCGAGCCCACGAGACCGCACGACTGATCTCGTATGCCGTCTTCTGCTTGATAGTGGGGGGGGGGGGGGGGGGGGGGGGGGGGGGGGGGGGGGGGGGGGGGGGGGGGGGGGGGGGGGGGGGGGGGGGGGGGGGGGGGGGGGGGGGGGGGGGGGGGGGGGGGGGGGGGGGGGGGGGGGGGGGGGGGGGGGGGGGGGGG
+
::FFFF:FFFFFFFFFFFFFFFFFFFFFFFFFFFFFFFFFFFFFFFFFFFFF:FFFFFFFFFFFFFFFFFFFFFFFFFFFF:F::FFF,::FF,,,,,:F,:FF,,,,,,,F,FFF:FFFFFFFFFFFFFFFFFFFFFFFF:FFFFFFFFFFFFFFFFFFFFFFFFFFFFFFFFFFFFFFFFFFFFFFFFFFFFFFFFFFFFFFFFFFFFFFFFFFFFFFFFFFFFFFFFFFFFFFFFFFFFFFFFFFFFF
@A00769:42:HV3CFDRXX:1:2101:23059:12430 1:N:0:CGCACGACTG+CTGTTGGTCC
GTGTCAGCAGCCGCGGTAATACGTAGGTGGCAAGCGTTATCCGGAATTATTGGGCGTAAAGCGCGCGTAGGCGGTTTTTTAAGTCTGATGTGAAGGCCCACGGCTCAACCGTGGAGGGTCATTGGAAACTGAGAAACTTGAGTGCAGAAGAGGAAAGTGGAATTCCATGTGTAGCGGTGAAATGCGCAGAGATATGGAGGAACACCAGTGGCGAAGGCGACTTTCTGGTCTGTAACTGACGCTGATGTGCG
+
FFFFFFFFFFFFFFFFFFFF:FFFFFFFFFFFFFFFFFFFFFFFFFFF:FFFFFFFFFFFFFFFFFFFFFFFFFFFFFFFFFFFFFFFFFFFFFFFFFFFFFFFFFFFFFFFFFFFFFFFFFFFFFFFFFFFF:FFFFFFFFFFFFFFFFFFFFFFFFFFFFFF:FFFFFFFFFFFFFFFFFFFFFFFFFFFFFFFFFFFFFFFFFFFFFFFFFF:FFFFFFFFFFFFFFFFFFFFFFFF:FF:FF:FF::
@A00769:42:HV3CFDRXX:1:2101:28845:12430 1:N:0:CGCACGACTG+CTGTTGGTCC
GTGTCAGCAGCCGCGGTAATTAGAAACCCTCGTAGTCCCTGTCCTTATACACATCTCCGAGCCCACGAGACCGCACGACTGATCGCGTATGCCGTCTTCTGCTTGAAAAGGGGGGGGGGGGGGGGGGGGGGGGGGGGGGGGGGGGGGGGGGGGGGGGGGGGGGGGGGGGGGGGGGGGGGGGGGGGGGGGGGGGGGGGGGGGGGGGGGGGGGGGGGGGGGGGGGGGGGGGGGGGGGGGGGGGGGGGGGGGGG
+
FFFFFFFFFFFFFFFFFFFFFFFFFFFFFFFFFFFFFFFFFFFFFFFFFFFFFFFFFFFFFFFFFFFFFFFFFFFFFFFFFFFF,FF:FFFFFFFFF:,,F::FF,,:,,,:FFFFFFFFFFFFFFFFFFFFFFFFFFFFFFFFFFFFFFFFFFFFFFFFFFFFFFFFFFFFFFFFFFFFFFFFFFFFFFFFFFFFFFFFFFFFFFFFFFFFFFFFFFFFFFFFFFFFFFFFFFFFFFFFFFFFFFFFFFF
@A00769:42:HV3CFDRXX:1:2101:28067:12493 1:N:0:CGCACGACTG+CTGTTGGTCC
GTGCCAGCAGCCGCGGTAATACGTATGTTCCAAGCGTTATCCGGATTTATTGGGCGTAAAGCGAGCGCAGACGGTTATTTAAGTCTGAAGTGAAAGCCCTCAGCTCAACTGAGGAATTGCTTTGGAAACTGGATGACTTGAGTGCAGTAGAGGAAAGTGGAACTCCATGTGTAGCGGTGAAATGCGTAGATATATGGAAGAACACCAGTGGCGAAGGCGGCTTTCTGGACTGTAACTGACGTTGAGGCTCG
+
FFFFFFFFFFFFFFFFFFFFFFFFFFFFFFFFFFFFFFFFFFFFFFFFFFFFFFFFFFFFFFFFF:FFFFFFFFFFFFFFFFFFFFFFFFFFFFFFFFFFFFFFFFFFFFFFFFFFFFFFFFFFFFFFFFFFFFFFFFFFFFFFFFFFFFFFFFFFFFFFFFFFFFFFFFFFFFFFFFFFFFFFFFFFFFFFFFFFFFFFFFFFFFFFFFFF:FFF,F:FFFFFFFFFFFF::FFFFFFF,F:FFF,FFF,
@A00769:42:HV3CFDRXX:1:2101:4200:12524 1:N:0:CGCACGACTG+CTGTTGGTCC
GTGTCAGCCGCCGCGGTAATACGTATGTTCCAAGCGTTATCCGGATTTATTGGGCGTAAAGCGAGCGCAGACGGTTATTTAAGTCTGAAGTGAAAGCCCTCAGCTCAACTGAGGAATTGCTTTGGAAACTGGATGACTTGAGTGCAGTAGAGGAAAGTGGAACTCCATGTGTAGCGGTGAAATGCGTAGATATATGGAAGAACACCAGTGGCGAAGGCGGCTTTCTGGACTGTAACTGACGTTGAGGCTCG
+
FFFFFFFFFFFFFFFF:FFFFFFFFFFFFFFFFFFFFFFFFFFFF:FFFFFFFFFFFFFF:FFFFFFFFFFFFFFFFFFFFFFFFFFFFFFFFFFFFFFFFFFFFFFFF,FFFFFFFFFFFFFFFFFFFFFFFFFFFFFFFFFF:FFFFFFFFFFFFFFFFFFFFFFFFFFFFFFFFF:FF:FFFFFFFFFFFFFF:FF:FFFFFFFFF:FFFFFFFFFFFF,FFFFFFFFFF,FFFFFFFFF,FFFFFF:
@A00769:42:HV3CFDRXX:1:2101:32642:12555 1:N:0:CGCACGACTG+CTGTTGGTCC
GTGTCAGCCGCCGCGGTAATACGTATGTTCCAAGCGTTATCCGGATTTATTGGGCGTAAAGCGAGCGCAGACGGTTATTTAAGTCTGAAGTGAAAGCCCTCAGCTCAACTGAGGAATTGCTTTGGAAACTGGATGACTTGAGTGCAGTAGAGGAAAGTGGAACTCCATGTGTAGCGGTGAAATGCGTAGATATATGGACGAACACCAGTGGCGAAGGCGGCTTTCTGGACTGTAACTGACGTTGAGGCTCG
+
FFFFFFFFFFFFFFFFFFFFFFFFFFFFFFFFFFFFFF,FFFFFFFFFFF:FFFFFFFFFFFFFFFFFFFFFFFF:FFFFFFFFFFFFFFFFFFFFFFFFFFFFFFFFFFFFFFFF:FFF::FFFFF:FFFFF:FFFFFFFFFFFFFFFFFFFF::FFFFF,FFFFF:FFFFFFFFF:FF:FFFFF:FFFFFF,FFFF,FFFFFFF:FFFFFFF:FFFFFFF:,:FFFFF::F:,FFFFFF::,,:FF:FF
@A00769:42:HV3CFDRXX:1:2101:27995:12587 1:N:0:CGCACGACTG+CTGTTGGTCC
GTGTCAGCCGCCGCGGTAATACGTATGTTCCAAGCGTTATCCGGATTTATTGGGCGTAAAGCGAGCGCAGACGGTTATTTAAGTCTGAAGTGAAAGCCCTCGGCTCAACTGAGGAATTGCTTTGGAAACTGGATGACTTGAGTGCAGTAGAGGAAAGTGGAACTCCATGTGTAGCGGTGAAATGCGTAGATATATGGAAGAACACCAGTGGCGAAGGCGGCTTTCTGGACTGTAACTGACGTTGAGGCTCG
+
FFFFFFFFFFFFFFFFFFFFFFFFFFFFFFFFFFFFFFFFFFFFFFFFFFFFFFFFFFFFFFFFFFFFFFFFFFFFFFFFFFFFFFFFFFFFFFFFFFFFFFFFFFFFFFFFFFFFFFFFFFFFFFFFFFFFFFFFFFFFFFFFFFF:FFFFFF,FFFFFFFFFFFFFFFFFFF:FFFFFF:F:FFFFFFFFFFF,F,FF:FF:FFFFFFFFFFFFFFFFFFFFFFFFF:FFFFFFFFFF:FFFFF,F:F,
@A00769:42:HV3CFDRXX:1:2101:4526:12649 1:N:0:CGCACGACTG+CTGTTGGTCC
GTGCCAGCAGCCGCGGTAATACGAAGGGGGCTAGCGTTGCTCGGAATGACTGGGCGTAAAGGGCGTGTAGGCGGTTTGTAAAGACAGATGTGAAATCCCCGGGCTTAACCTGGGAGCTGCATTTGATACGTGCAGACTAGAGTGTGAGAGAGGGTTGTGGAATTCCCAGTGTAGAGGTGAAATTCGTATATATTGGGAAGAACACCGGTGGCGAAGGCGGCAACATGTCTCATTACTGACGCTGAGTCGCG
+
F:,F,F,FFFF,F:,::F:FFF,::::FFF,,F,F,FF,FF,,FF,FFFFF,:FFF:FFFF:,FF,,FF,:,FFF,,FFF,FF,,F,:::,,FFF,,FF:F,,F,FFFF,,,FFF:F,,FFFF,,F::F,:FFFFFFFFFF,,F,FFFF:FF:,,F:,FF,FFFFFFF::,:,:F::FFFFF,:F,FF:F,FF:,:,F,FFFFFFF,F:,:,:FFF,F,,F:FF,F,,FFFF:FF:FFFFF:F:,FFF:F,
@A00769:42:HV3CFDRXX:1:2101:11107:12649 1:N:0:CGCACGACTG+CTGTTGGTCC
GTGCCAGCAGCCGCGGTAATACGTATGTTCCAAGCGTTATCCGGATTTATTGGGCGTAAAGCGAGCGCAGACGGTTATTTAAGTCTGAAGTGAAAGCCCTCAGCTCAACTGAGGAATTGCTTTGGAAACTGGATGACTTGAGTGCAGTAGAGGAAAGTGGAACTCCATGTGTAGCGGTGAAATGCGTAGATATATGGAAGAACACCAGTGGCGAAGGCGGCTTTCTGGACTGTAACTGACGTTTAGGCTCG
+
FFFFFFFFFFFFFFFFF,FFFFFFFFFFFFFF:FFF:FFFF:FFFFFF,FFFFFFFFFFFFFFFFFFFFFFFFF:FFFFFFF,FFFFFFFFFFFFFFF::FFFFF:,,FFFFFFFF:FFF,F:FFFFFFFFFF:FFFF:FFFFF:FFFFFFFFFFFF,FFFFFFFFFF,:FFFFFFFF:FFFF:FF,FFFFFF,F:,FFFFFFFFFF:F,:FFFF::FF,FFFFFFF,FFF:FFF,,,FF,,F,F::FFFF
@A00769:42:HV3CFDRXX:1:2101:29686:12696 1:N:0:CGCACGACTG+CTGTTGGTCC
GTGTCAGCCGCCGCGGTAATACGTATGTTCCAAGCGTTATCCGGATTTATTGGGCGTAAAGCGAGCGCAGACGGTTATTTAAGTCTGAAGTGAAAGCCCTCAGCTCAACTGAGGAATTGCTTTGGAAACTGGATGACTTGAGTGCAGTAGAGGAAAGTGGAACTCCATGTGTAGCGGTGAAATGCGTAGATATATGGAAGAACACCAGTGGCGAAGGCGGCTTTCTGGACTGTAACTGACGTTGAGGCTCG
+
FFFFFFFFFFFFFFFFF:FFFFFFFFFFFFFFFFFFFFFFFFFFFFFFFFFFFFFFFFFFFFFFFFFFFFFFFFFFFFFFFFFFFFFFFFFFFFFFFFFFFFFFFFFFFFFFFFF:FFFFFFFFFFFFFFFFFFFFFFFFFFFFFFFFF:FF:FFFFFFFFFFFFFFFFFFFFFFFFFFFFFFFFFFFFFFFFFFF:FFFFFFFFFFFFFFFFFFF:FF:FFFFFFFFFFF:FFFFFFFFFFFFF,FFFF,
@A00769:42:HV3CFDRXX:1:2101:28528:12727 1:N:0:CGCACGACTG+CTGTTGGTCC
GTGTCAGCCGCCGCGGTAATACGTATGTTCCAAGCGTTATCCGGATTTATTGGGCGTAAAGCGAGCGCAGACGGTTATTTAAGTCTGAAGTGAAAGCCCTCAGCTCAACTGAGGAATTGCTTTGGAAACTGGATGACTTGAGTGCAGTAGAGGAAAGTGGAACTCCATGTGTAGCGGTGAAATGCGTAGATATATGGAAGAACACCAGTGGCGAAGGCGGCTTTCTGGACTGTAACTGACGTTGAGGCTCG
+
FFFFFFFFFFFFFFFFF:FFFFFFFFFFFFFFFFFFFFFFFFFFF:F:FF:FFFFFFFFFFFFFF:FFFFFFFFFFFFFFFFFFFFFFFFFFFFFFFFFFFFFFFFFFF:FFFFFF:FFFFFFF:FFFFFFFFFFFFFFFFFFFFFFFFFFFFF:FFFFFFFFFFFFFFFFFFFFFFFFFFFF:FFFFFFFFF:FFFF,FFFFFFF:FFFFFFFFFFFFFFF:FFFFFFFFFF:FFFFFFFFFFFFFFFFF
@A00769:42:HV3CFDRXX:1:2101:16595:12790 1:N:0:CGCACGACTG+CTGTTGGTCC
GTGTCAGCAGCCGCGGTAATACGTATGTTCCAAGCGTTATCCGGATTTATTGGGCGTAAAGCGAGCGCAGACGGTTATTTAAGTCTGAAGTGAAAGCCCCCAGCTCAACTGAGGAATTGCTTTGGAAACTGGATGACTTGAGTGCAGTAGAGGAAAGTGGAACTCCATGTGTAGCGGTGAAATGCGTAGATATATGGAAGAACACCAGTGGCGAAGGCGGCTTTCTGGACTGTAACTGACGTTGAGGCTCG
+
FFFFFFFFFFFFFFFFFF:FFFFFFFFFFFFFFFFFFFFFFFFFFFFF,FFFFFFFFFFFFFFFFFFFFFFFFFFFFFFFFFFFFFFFFFFFFFFFFFFFFFFFFF,FFFFFFFFFFFFF,FFFFFFFFFFFFFFFFFFFFFFFFFFF:FFFFFF:F,FFFFFFFFFFFFFFFFFFFFFFFFFF:F:,FFFFF:FFFFFFFFFFFFFFFFFF:FFFFFFFFF:FFF,FFFF:FFFFFFFF:FFFFF,FFF:
@A00769:42:HV3CFDRXX:1:2101:22263:12806 1:N:0:CGCACGACTG+CTGTTGGTCC
GTGCCAGCCGCCGCGGTAATACGTATGTTCCAAGCGTTATCCGGATTTATTGGGCGTAAAGCGGGCGCAGACGGTTATTTAAGTCTGAAGTGAAAGCCCTCAGCTCAACTGAGGAATTGCTTTGGAAACTGGATGACTTGAGTGCAGTAGAGGAAAGTGGAACTCCATGTGTAGCGGTGAAACGCGTAGATATATGGAAGAACACCAGTGGCGAAGGCGGCTTTCTGGACTGTAACTGACGTTGAGGCTCG
+
FFFFFFFFFFFFFFFFFFFFFFFFFFFFFFFFFFFFFFFFFFFFF:FFFFFFFFFFFFFFFFFFFFFFFFFFFFFFFFFFFFFFFFFFFFFFFFFFFFFFF:FFFFFFFFFFFFF:FFFFFFFFFFFFFFFFFFF,FFFFFFFF:FFFFFFFFF:FFFFFFF,FFFF:FFF:FF:FFFF,FFF:FFF,FFF:FFFFFF,FF:FFFFFFFFFFFFFFFFFFFFF,,FFFF:F:F:F:F,,FFFFF,FF,FF,
@A00769:42:HV3CFDRXX:1:2101:32000:12821 1:N:0:CGCACGACTG+CTGTTGGTCC
GTGTCAGCCGCCGCGGTAATACGTAGGTGGCAAGCGTTGTCCGGATTTATTGGGCGTAAAGCGAGCGCAGGCGGTTTCTTAAGTCTGATGTGAAAGCCCCCGGCTCAACCGGGGAGGGTCATTGGAAACTGGGAGACTTGAGTGCAGAAGAGGAGAGTGGAATTCCATGTGTAGCGGTGAAATGCGTAGATATATGGAGGAACACCAGTGGCGAAGGCGACTCTCTGGTCTGTAACTGACGCTGAGGCTCG
+
FFFFFFFFFFFFFFFFFFFFFFF:FFFFFFFFFFFFFFFFFFFFFFFFFFFFFFFFFFFFFFFFFFFFFFFFFFFFFFFFFFFFFFFFFFFFFFFFFFFFFFFFFFFFFFFFFFFFFFFFFFFFFF:FFFFFFFFFFFFFFFFFFFFF:FFFFFFFFFFFFFFFFFFFFFFFFFFFFFFFFFFFFFFFFFFFF,FFFFFFFFFFFFFFFFFFFFFFFFF:FFF:FF:FFFFFFFFFFFFF:FFFFFFFFFF
@A00769:42:HV3CFDRXX:1:2101:15103:12868 1:N:0:CGCACGACTG+CTGTTGGTCC
GTGTCAGCAGCCGCGGTAATACGTATGTTCCAAGCGTTATCCGGATTTATTGGGCGTAAAGCGAGCGCAGACGGTTATTTAAGTCTGAAGTGAAAGCCCTCAGCTCAACTGAGGAATTGCTTTGGAAACTGGATGACTTGAGTGCAGTAGGGGAAAGTGGAACTCCATGTGTAGCGGTGAAATGCGTAGATATATGGAAGAACACCAGTGGCGAAGGCGGCTTTCTGGACTGTAACTGACGTTGAGGCT
+
FFFFFFFFFFFFFFFF:FFFFFFF:FFFFFFFFFFF:F,F:FFFFFF,FFFFFFFF:F:FFFFFFFFFFFFFFFFFF:FFFFFFFFFFFFFFFF,:FF:FFFFFFF,F:FFFFFFFFFFFFFFFFFFFFFFFFFFFFFFFFFFFF:FFF:FFFFFFFFF:FF:FFFFFFFFFFFFFF:FFFFFFFFFFFFFFFFFFFFF:FFFFFFFFFFFFFFFFFFFFFF:FFFF::FFFFFFFFFFFF,FFFFFFF
@A00769:42:HV3CFDRXX:1:2101:18719:12994 1:N:0:CGCACGACTG+CTGTTGGTCC
GTGTCAGCCGCCGCGGTAATACGTAGGTGGCAAGCGTTATCCGGAATAATTGGGCGTAAAGGGTGAGCAGGCGGTTCTTCAAGTCATGAGTGAAAGGCAGAAGCTTAACTTCTGTTGGCTGATGAGACTGGAGAACTTGAGTACAGGAGAGGGCGGCGGAACTCCATGTGTAGCGGTAAAATGCGTAGAGATATGGAAGAACACCAGTGGCGAAGGCGGCCGCCAGGACTGAAACTGACGCTCAGGCACGA
+
FFFFFFFFFFFFFFFFFFFFFFFFFFFFFFFFFFFFFFFFFFFFFFF:FFFFFFFFFFFFFFFFFFFFFFFFFFFFFFF:FFFFFFFFFFFFFFFFFFFFFFFFFFFFFFFFFFFFFFFFFFFFFFFFFFFFF:,:FFFFFFFFFFFFFFFFFF,FFFF:FFFFF:FF:FFFF:FFFFFFFFFFFFFFFFFF:FFFFFFFFFFF:,:F:FFFF:FFFFFFF:,F,FFFFF,FF:,::FFF,,::F,FFF:F
@A00769:42:HV3CFDRXX:1:2101:20835:12994 1:N:0:CGCACGACTG+CTGTTGGTCC
GTGCCAGCCGCCGCGGTAATCCATTAGAAACCCCAGTAGTCC
+
,FFFFFFF:FFFFFFF:FFFFFFFFFFFFFFFFFFFF:FFFF
@A00769:42:HV3CFDRXX:1:2101:27706:12994 1:N:0:CGCACGACTG+CTGTTGGTCC
GTGTCAGCAGCCGCGGTAATACGTATGTTCCAAGCGTTATCCGGATTTATTGGGCGTAAAGCGAGCGCAGACGGTTATTTAAGTCTGATGTGAAAGCCCCCGGCTCAACCGGGGAGGGTCATTGGAAACTGGGAGACTTGAGTGCAGAAGAGGAAAGTGGAATTCCATGTGTAGCGGTGAAATGCGTAGATATATGGAGGAACACCAGTGGCGAAGGCGGCTCTCTGGTCTGTAACTGACGCTGAGGCTCG
+
FFFFFFFFFFFFFFFFFFFFFFFFFFFFFFF:F:FFFFFFFFFFFF:FFFFFFFFFFFFFFFFFFFFF:FFFFFFFFFFFFFFFFFFFFFFFFF,FFFFFFFFFFFFFFFFFFFFF:FFFFFFFFFF,FFFFFFF::FFFFFFFFFFFFFFFFF:FFFFFFFFFFFFFFFFFFFF:FFFFFFFFFFFFFFFFFFFFFFFFFFFFFFFFFFFFFFFFFFFFFFFFFFFFFFFF:FFFFFFFFFFFF::FFF,
@A00769:42:HV3CFDRXX:1:2101:10963:13025 1:N:0:CGCACGACTG+CTGTTGGTCC
GTGTCAGCAGCCGCGGTAATACGTATGTTCCAAGCGTTATCCGGATTTATTGGGCGTAAAGCGAGCGCAGACGGTTATTTAAGTCTGAAGTGAAAGCCCTCAGCTCAACTGAGGAATTGCTTTGGAAACTGGATGACTTGAGTGCAGTAGAGGAAAGTGGAACTCCATGTGTAGCGGTGAAATGCGTAGATATATGGAAGAACACCAGTGGCGAAGGCGGCTTTCTGGGCTGTAACTGACGTTGAGGCTCG
+
FFFFFF:FFFFFFFFFFFFFFFFF:FFFFFFFFFFFFF::FFFFFF:FFFFFFFFFFFFFFFFFFFFFFFFFFFFFFFFFFFFFFFFFFFFFFFFF:FF:FFFFFFFFF,FF:FFFFFFFFFFFFFFFFFFFFFFFFFFFFFF,FFFFFFFFFFFFFFFFFFFFFFFFFFFFFFFFFFFF:FFFFFFFFF:FFFFFFFFFFFFFFFFFFF,FFFFFFF:FFFFFFF::,FF,FFFFFFFF,:F:,F,FFF,
@A00769:42:HV3CFDRXX:1:2101:11849:13025 1:N:0:CGCACGACTG+CTGTTGGTCC
GTGTCAGCCGCCGCGGTAAGAGATGTGTATTAGAAACCCGAGTAGTCC
+
FFFFFFFFFFFFFFFFFFFFFFFFFFFFFFFFFFFFFFFFFFFFFF:F
@A00769:42:HV3CFDRXX:1:2101:29396:13072 1:N:0:CGCACGACTG+CTGTTGGTCC
GTGTCAGCCGCCGCGGTAATACGTAGGTGGCAAGCGTTGTCCGGATTTATTGGGCGTAAAGCGAGCGCAGGCGGTTTTTTAAGTCTGATGTGAAAGCCTTCGGCTCAACCGAAGAAGTGCATCGGAAACTGGGAAACTTGAGTGCAGAAGAGGACAGTGGAACTCCATGTGTAGCGGTGAAATGCGTAGATATATGGAAGAACACCAGTGGCGAAGGCGGCTGTCTGGTCTGTAACTGACGCTGAGGCTCG
+
:FF:FFF:FFFFFFFFFFFFFFFFFFFFFFFFFFFF:FFFFFFF:F:F:FFFFFFFFFFFFF:FF:FFFFFFFFF,::FFFFFFFFFFFFF,FFFFFFFFFFFFFFFFFFFFFFFFF,:FFFFFF:FFFF:FFFFFF:F,F,FF,FFFFFFFFFFFFF:FF:FFFFFF:F,F:FFF:FFFFFF:FF:FFFFFF,FFFFFF:FFFFFFFF,,FFFFF:F:FFFFFFF:FFFFFF:FFFFFF,FFFFFFFFF,
@A00769:42:HV3CFDRXX:1:2101:15239:13135 1:N:0:CGCACGACTG+CTGTTGGTCC
GTGTCAGCCGCCGCGGTAATACGTATGTTCCAAGCGTTATCCGGATTTATTGGGCGTAAAGCGAGCGCAGACGGTTATTTAAGTCTGAAGTGAAAGCCCTCAGCTCAACTGAGGAATTGCTTTGGAAACTGGATGACTTGAGTGCAGTAGAGGAAAGTGGAACTCCATGTGTAGCGGTGAAATGCGTAGATATATGGAAGAACACCAGTGGCGAAGGCGGCTTTCTGGACTGTAACTGACGTTGAGGCTCG
+
FFFFFFFFFFFFFFFFFFFFFFFFFFFFFFFF:FFF:FFFFFFFFFFFFFFFFFFFFFFFFFFFFFFFFFFFFFFFFFFFFFFFFFFFFFFFFFFFFFFFFFFFFFFFFFF,FFFFFF,:FFFF:F,:FFFFFFFFFFFFFFFFFFFFFFFFF:FFFFFFFFFFFFF:FFFFF,FFFFFFFFFFFFFFFFFFF::FFFFFF,,FFFFFFFFFFFFFFF:FFF:FFF:FFFFFF,:FFFFFFFF:FFFFFFF
@A00769:42:HV3CFDRXX:1:2101:5177:13244 1:N:0:CGCACGACTG+CTGTTGGTCC
GTGTCAGCAGCCGCGGTAATACGTATGTTCCAAGCGTTATCCGGATTTATTGGGCGTAAAGCGAGCGCAGACGGTTATTTAAGTCTGAAGTGAAAGCCCTCAGCTCAACTGAGGAATTGCTTTGGAAACTGGATGACTTGAGTGCAGTAGAGGAAAGTGGAACTCCATGTGTAGCGGTGAAATGCGTAGATATATGGAAGAACACCAGTGGCGAAGGCGGCTTTCTGGACTGTAACTGACGTTGAGGCTCG
+
FFFFFFFFFFFFFFFFFFFFFFFFFFFFFFFFFFFFFFFFFFFFFFFFFFFFFFFFFFFFFFFFFFFFFFFFFFFFFFFFFFFFFFFFFFFFFFFFFFFFFFFFFFFF:FFFFFFF:FFFFFFFFFFFFFFFFFFFFFFFFFFFFFF:FFFFFFFFFFFFF:FFFFFFFFFFFFFFFFFFFFFFFFFFFFFFFFFF:FFFFFFFFFFFFFFFFFFFFFFFFFFFFFFFFFF:FFFFFFFFF:FF:F:FFF,
@A00769:42:HV3CFDRXX:1:2101:16450:13291 1:N:0:CGCACGACTG+CTGTTGGTCC
GTGTCAGCAGCCGCGGTAATACGTATGTTCCAAGCGTTATCCGGATTTATTGGGCGTAAAGCGAGCGCAGACGGTTATTTAAGTCTGAAGTGAAAGCCCTCAGCTCAACTGAGGAATTGCTTTGGAAACTGGATGACTTGAGTGCAGTAGAGGAAAGTGGAACTCCATGTGTAGCGGTGAAATGCGTAGATATATGGAAGAACACCAGTGGCGAAGGCGGCTTTCTGGACTGTAACTGACGTTGAGGCTCG
+
FFFFFFFFFFFFFFFFFFFFFFFFFFFFFFF:FFFFFFF:FFFFFFF:FFFFFFFFFFFFFFFFFFFFFFFFFFFFFFFFFFFFF:FFFFFFFFFFFFFFFFFFFFFFFFFFFFFFFFFF::FFFFFFFFFFFFFFFFFFFFFFFFFFFFFFFF,FFFF:F,FFFFFFFFFFFFFFF:FF,FFFFFF,FF,FFFFFFFFFFFFFFFFFFFFFFFFFFFFFFFFFFFFFFFFFFF,FFFFFFF,FFFFF:FF
@A00769:42:HV3CFDRXX:1:2101:23628:13291 1:N:0:CGCACGACTG+CTGTTGGTCC
GTGTCAGCAGCCGCGGTAATACGTATGTTCCAAGCGTTATCCGGATTTATTGGGCGTAAAGCGAGCGCAGACGGTTATTTAAGTCTGAAGTGAAAGCCCTCAGCTCAACTGAGGAATTGCTTTGGAAACTGGATGACTTGAGTGCAGTAGAGGAAAGTGGAACTCCATGTGTAGCGGTGAAATGCGTAGATATATGGAAGAACACCAGTGGCGAAGGCGGCTTTCTGGACTGTAACTGACGTTGAGGCTCG
+
FFFFFFFFFFFFFFFFFFFFFFFFFFFFFFFFFFFFFF,FFFFFF:FFFFFFFFFFFFFFFFFFFFFFFFFFFFFFFFFFFFFFFFFFFFFFFFFFFFFFFFFFFFFFFFFFFFFFFFFFFFFFFFFFFFFFFFFFFFFF:FFFFFFF:FFFFFFFFFFFFFFFFFFFFFFFFFFFFFFFFFFFFFFFFFFFF:FFFFFFFFFFFFFFFFFFFFFFFFF:FF:FFFFFFFFFFF:FFFFFFFFFFF,FFF,
@A00769:42:HV3CFDRXX:1:2101:1244:13322 1:N:0:CGCACGACTG+CTGTTGGTCC
GTGCCAGCAGCCGCGGTAATACGTAGGTGGCAAGCGTTGTCCGGATTTATTGGGCGTAAAGCGAGCGCAGGCGGTTTCTTAAGTCTGATGTGAAAGCCCCCGGCTCAACCGGGGAGGGTCATTGGAAACTGGGAGACTTGAGTGCAGAAGAGGAGAGTGGAATTCCATGTGTAGCGGTGAAATGCGTAGATATATGGAGGAACACCAGTGGCGAAGGCGACTCTCTGGTCTGTAACTGACGCTGAGGCTCG
+
:FFFFFFFFFFFFFFFFFFFFFF,FFFFFFFFF:FFFFFFFFFFFFFFFFFFFFFFFFFFFF:FF:FFFFF:FFFFFFFFFFFFFFF:F:FF:FF,FFFFFFFFF:FF:FFFFFF:F,F,FFFF:FFF,FFFF,FFFFFFFFFFFFF:FFFFF,F:FFFFFFFFF:FFF::FFFFFFFFF:FFF,FFFFFFFF:FF:FFFFF,F:FFFFFFF,F:F,FF:FF:FFFFFF,FFFF,FFF,FFFFFFFF,FFF
@A00769:42:HV3CFDRXX:1:2101:5312:13322 1:N:0:CGCACGACTG+CTGTTGGTCC
GTGTCAGCAGCCGCGGTAATACGTATGTTCCAAGCGTTATCCGGATTTATTGGGCGTAAAGCGAGCGCAGACGGTTATTTAAGTCTGAAGTGAAAGCCCTCAGCTCAACTGAGGAATTGCTTTGGAAACTGGATGACTTGAGTGCAGTAGAGGAAAGTGGAACTCCATGTGTAGCGGTGAAATGCGTAGATATATGGAAGAACACCAGTGGCGAAGGCGGCTTTCTGGACTGTAACTGACGTTGAGGCT
+
FFFFFFFFFFFFFFFFFFF:FFFFFFFFFFFFFFFFFFFFFFFFFFFFFFFFFFFFFFFFFFFFFFFFFFFFFFFFFFFFFFFFFFFFFFFFFF:FFFFFFFFFFFF:FFFFFFFFFFFFFFFFFFFFFFFFFFFFFFFFFFFFFFFFFFFFFF,FFFFFFFFFFFFFFFFFFFF:FFFFFFFFFFFFFF:FFFFFFFFFF:FFFFFFFFFFFFFFFFFFFFFFFFF,FFFFFFFFFFFFF:FFF,FFF
@A00769:42:HV3CFDRXX:1:2101:18819:13354 1:N:0:CGCACGACTG+CTGTTGGTCC
GTGTCAGCAGCCGCGGTAATACGTAGGTGGCAAGCGTTGTCCGGATTTATTGGGCGTAAAGCGAGCGCAGGCGGTTTTTTAAGTCTGATGTGAAAGCCTTCGGCTCAACCGAAGAAGTGCATCGGAAACTGGGAAACTTGAGTGCAGAAGAGGACAGTGGAACTCCATGTGTAGCGGTGAAATGCGTAGATATATGGAAGAACACCAGTGGCGAAGGCGGCTGTCTGGACTGTAACTGACGTTGAGGCTCG
+
FFFFFFFF,FFFFFFFFFFF:FFFFFFFFF,FFFFF:F:F,FFFF,:FF:FFFFFFFFFFFF:,FFF:FFFFFF:FFFFFFFFF,FF,FFFFFFFFFF:FFFFFFFFFFF,F,FFF:FFFFFFF:FF:FFFF:F,FFFFFFFF,F:F,F:FFFFFFFFFFFF,FFFFFF:FFFF,FFFF:FFFFF:FFFFFFFF:FFF,FFFFFFFFFFF:FFFFFFFFFFF,:,FFFF,FFF,FF,FF::,FFFFF,FF,
@A00769:42:HV3CFDRXX:1:2101:30608:13416 1:N:0:CGCACGACTG+CTGTTGGTCC
GTGCCAGCAGCCGCGGTAATACGTATGTTCCAAGCGTTATCCGGATTTATTGGGCGTAAAGCGAGCGCAGACGGTTATTTAAGTCTGAAGTGAAAGCCCTCAGCTCAACTGAGGAATTGCTTTGGAAACTGGATGACTTGAGTGCAGTAGAGGAAAGTGGAACTCCATGTGTAGCGGTGAAATGCGTAGATATATGGAAGAACACCAGTGGCGAAGGCGGCTTTCTGGACTGTAACTGACGTTGAGGCTCG
+
FF:FFFFFFFFFFFFFFFFFFFFFFFFFFFFFFFFFFFFFFFFFFFFFFFFFFFFFFFFFFFFFFFFFFFFFFFFFFFFFFFFFFFFF:FFFFFFFFFFFFFFFFFFFFFFFFFF,FFFFF:FFFFFFFFFFFF:FFFFFFFFFFFFFFFFFFF,FFFFFFFFFFFFFFFFFFFFFFFFFFFF:FF:FFF,F:FFFF:FFF:FFFFFFFFFFFFFFFFFFFFF:FFFFFFFFFFFFFFFFFFFFFF,FFF,
@A00769:42:HV3CFDRXX:1:2101:4381:13432 1:N:0:CGCACGACTG+CTGTTGGTCC
GTGCCAGCAGCCGCGGTAATACGTATGTTCCAAGCGTTATCCGGATTTATTGGGCGTAAAGCGAGCGCAGACGGTTATTTAAGTCTGAAGTGAAAGCCCTCAGCTCAACTGAGGAATTGCTTTGGAAACTGGATGACTTGAGTGCAGTAGAGGAAAGTGGAACTCCATGTGTAGCGGTGAAATGCGTAGATATATGGAAGAACACCAGTGGCGAAGGCGGTTTTCTGGACTGTAACTGACGTTGAGGCTCG
+
FFFFFFFFFFFFFFFFFFFFFFFFFFFFFFFFFFFFFFFFFFFFFFF,FFFFFFFFFFFFFFFFFFFFFFFFFFFFFFFFFFFFFFFFFFFFFFFFFFFFFFFFFFFFFFFFFFFFFFFFFFFFFFFFFFFFFFF,FFFFFFFFFFFFFFFFFFFFFFFFFFFFFFFFFFFFFFFFFFFF:FFFFFFFFFFFFFFF,F,F:F:FFFFFFFFFFF:FFFF:FFFFFFFF:FFFF,FFFFFFFFFFFFFFFF,
@A00769:42:HV3CFDRXX:1:2101:22697:13432 1:N:0:CGCACGACTG+CTGTTGGTCC
GTGCCAGCCGCCGCGGTAATACGTATGTTCCAAGCGTTATCCGGATTTATTGGGCGTAAAGCGGGCGCAGACGGTTATTTAAGTCTGAAGTGAAAGCCCTCAGCTCAACTGAGGAATTGCTTTGGAAACTGGATGACTTGAGTGCAGTAGAGGAAAGTGGAACTCCATGTGTAGCGGTGAAACGCGTAGATATATGGAAGAACACCAGTGGCGAAGGCGGCTTTCTGGACTGTAACTGACGTTGAGGCTCG
+
FFFFFFFFFFFFF:FFF:FFFFF,FFFFFFF:FFFFF:FFFFFF:FFFF:FFFFF,FF:FFFF,,FFFFF:FFFF,FFFFFF,F:FFFFFFFFFF:FFFFFFFFFF:FF:FF,FFFFFFFFFFFFF,FFFFF:FF,,FFFFFFFF,FF:FFFFFF,,FFF,:FFFFFFFFFFFF:FFFFF:FFFFFFFFF:FFFFFFFF:FFFFF:,FFF,FFF:,F,,:FFFFFF:,FF:FF,FFF:FF:F:FFF:,::F
@A00769:42:HV3CFDRXX:1:2101:4182:13463 1:N:0:CGCACGACTG+CTGTTGGTCC
GTGTCAGCAGCCGCGGTAATACGTAGGGAGCGAGCGTTATCCGGAATTATTGGGCGTAAAGAGCGCGCAGGTGGTTAATTAAGTCTGATGTGAAAGCCCACGGCTTAACCGTGGAGGGTCATTGGAAACTGGTTGACTTGAGTGCAGAAGAGGGAAGTGGAATTCCATGTGTAGCGGTGAAATGCGTAGAGATATGGAGGAACACCAGTGGCGGAGGCGGCTTCCTGGTCTGCAACTGACACTGAGGCGCG
+
FFFFFFFFFFFFFFFFFFFFFFFFFFFFFFFFFFFFFF,FFFFFF:F:FFFFFFFFFFFFFFFFFFFFFFFFFFFFFFFFFFFFFFFFFFFFFFFFFFFFFFFFFFFFFFFFFFFFFFFFFFFFFFF:FFFFFFFFFFFFFFFFFFF:FFFFFFFFFFFFFFFFFFFFFFFFFFFF:FFFFFF:FFFFFFF:FFFFFFFFFFFFFFFFFFFFFF:FFFFFFFFFFFFFFFFFFF:FFFFF,:FFF,FF:FF
@A00769:42:HV3CFDRXX:1:2101:32154:13463 1:N:0:CGCACGACTG+CTGTTGGTCC
GTGCCAGCAGCCGCGGTAATACGTATGTTCCAAGCGTTATCCGGATTTATTGGGCGTAAAGCGAGCGCAGACGGTTATTTAAGTCTGAAGTGAAAGCCCTCAGCTCAACTGAGGAATTGCTTTGGAAACTGGATGACTTGAGTGCAGTAGAGGAAAGTGGAACTCCATGTGTAGCGGTGAAATGCGTAGATATATGGAAGAACACCAGTGGCGAAGGCGGCTTTCTGGACTGTAACTGACGTTGAGGCTCG
+
FFFFFFFFFFFFFFFFFFFFFFFFFFFFFFFFFFFFFF,FFFFFFFF,FFFFFFFFFFFFFFFFFFFFFFFFFFFFFFFFFFFFFFFFFFFFFFFFFFFFFFFFFFF:FFFFFFF,FFFFFFFF:FFFFFFFFFFFFFFFFFFFFFFF:FFFFFFFFFFFFFFFFFFFFFFFFFFFFFFFFFFFFFF,FFFFFFFFFFFFFFFFFFFFF:FF:FFFFFFFFFFFFFFFFFF:FFFFFFFF:FFFF:FFFF,
@A00769:42:HV3CFDRXX:1:2101:5367:13479 1:N:0:CGCACGACTG+CTGTTGGTCC
GTGCCAGCAGCCGCGGTAATACGTATGTTCCAAGCGTTATCCGGATTTATTGGGCGTAAAGCGAGCGCAGACGGTTATTTAAGTCTGAAGTGAAAGCCCTCAGCTCAACTGAGGAATTGCTTTGGAAACTGGATGACTTGAGTGCAGTAGGGGAAAGTGGAACTCCATGTGTAGCAGTGAAATGCGTAGATATATGGAAGAACACCAGTGGCGAAGGCGGCTTTATGGACTGTAACTGACGTTGAGGCTCG
+
FFFF:FFFFFFFFFF:FFFFFF:FF:FFFFFFF,:F,FFFFF,:FFFFFFFF::FF,FFF,F:FF::FF:FFFFFFF,FFFFF:F,FFFFFFFFFF::FFFFF,FFFFFFFFFFFFFF:FF:FF:FFFFF:FFFFFFFF,,FFFFFFFFF:,,FFFF:FFFFFFFFFFF:,FFF,FF,:FFFFFFF:FFFFFFFF:,FF,FFFFFFFF:FF::,FF,F:FFFF:,:,:FFF::F:FF:FF,,FFFF,FFF:
@A00769:42:HV3CFDRXX:1:2101:21404:13479 1:N:0:CGCACGACTG+CTGTTGGTCC
GTGTCAGCCGCCGCGGTAATACGTATGTTCCAAGCGTTATCCGGATTTATTGGGCGTAAAGCGAGCGCAGACGGTTATTTAAGTCTGAAGTGGAAGCCCTCAGCTCAACTGAGGAATTGCTTTGGAAACTGGATGACTTGAGTGCAGTAGAGGAAAGTGGAACTCCATGTGTAGCGGTGAAATGCGTAGATATATGGAAGAACACCAGTGGCGAAGGCGGCTTTCTGGACTGTAACTGACGTTGAGGCTCG
+
FFFFFFFFFFFFFFFFFFFFFFFFFFFFFFFFFFFFFF,FFFFFFF:FF:FFFFFFFFFFFFFFFFFFFFFFFFFFFFFFFFFFFFFFFFFFFFFFFFFFFFFFFFFFFFFFFFFF,F:FFFFFFFFFFFFFFFF:FFFFFFFFFFFFFFFFFFFFFFFFFFFFFFFFFFFFF:FFFFFFFFFFFFFFFFF,F:FFFFFFFFFFFFFFFFFFFFFFFFFFFFFFFFFFFFFFFFFFFFFFFFFFFF:FFFF
@A00769:42:HV3CFDRXX:1:2101:4291:13495 1:N:0:CGCACGACTG+CTGTTGGTCC
GTGCCAGCCGCCGCGGTAATACGTATGTTCCCAGCGTTATCCGGATTTATTGGGCGTAAAGCGAGCGCAGACGGTTATTTAAGTCTGAAGTGAAAGCCCTCAGCTCAACTGAGGAATTGCTTTGGAAACTGGATGACTTGAGTGCAGTAGAGGAAAGTGGAACTCCATGTGTAGCGGTGAAATGCGTAGATATATGGAAGAACACCAGTGGCGAAGGCGGCTTTCTGGACTGTAACTGACGTTGAGGCTCG
+
FFFFFFFFFFFFFFFFFFFFFFFFFFFFFFFFFFFFFF:FFFFFF:FFFFFFFFFFFFFFFFFFFFFFFFFFFFFFFFFFFFF:FFFFFFFFFFFFFFFFFFFFFFFFFFFFFFFFFFFFFFFFFFFFFFFFFFFFFFFFFFFFFFFFFFFFFFFFFFFFFFFFFFFFFFFFF:FFFFFFFFFFFFFFFFFFFFFF:FFFFFFFFFF:FFFFFFFF:FF,FFFFFFFFFFFFFFFFFFFFF,F:FF:FFFF
@A00769:42:HV3CFDRXX:1:2101:11677:13510 1:N:0:CGCACGACTG+CTGTTGGTCC
GTGTCAGCAGCCGCGGTAATACGTATGTTCCAAGCGTTATCCGGATTTATTGGGCGTAAAGCGAGCGCAGACGGTTATTTAAGTCTGAAGTGAAAGCCCTCAGCTCAACTGAGGAATTGCTTTGGAAACTGGATGACTTGAGTGCAGTAGAGGAAAGTGGAACTCCATGTGTAGCGGTGAAATGCGTAGATATATGGAAGAACACCAGTGGCGAAGGCGGCTTTCTGGACTGTAACTGACGTTGAGGCTCG
+
FFFFFFFFFFFFFFFFFFFFFFFFFFFFFFFFFFFFFFFFFFFFFFFFFFFFFFFFFFFFFFFFFFFFFFFFFF:FFFFFFFFFFFFFFFFFFFFFFFFFFFFFFFFFFFFFFFFFFFFFFFFFFFFFFFFFFFF:FFFFFFFF:FFFFFFFFFFFFFFFFFFFFFFFFFFFFFFFFFFFFFFFFFFFFFF:FFFFFFFFF:FFFFFFFFFFFFFF:FFFFFFFFFFFFF:FFFFFFFFFFFFFFF,FFF,
@A00769:42:HV3CFDRXX:1:2101:11189:13604 1:N:0:CGCACGACTG+CTGTTGGTCC
GTGCCAGCCGCCGCGGTAATACGTATGTTCCAAGCGTTATCCGGATTTATTGGGCGTAAAGCGAGCGCAGACGGTTATTTAAGTCTGAAGTGAAAGCCCTCAGCTCAACTGAGGAATTGCTTTGGAAACTGGATGACTTGAGTGCAGTAGAGGAAAGTGGAACTCCATGTGTAGCGGTGAAATGCGTAGATATATGGAAGAACACCAGTGGCGAAGGCGGCTTTCTGGACTGTAACTGACGTTGAGGCTCG
+
FFFFFFFFFFFFFFFFFFFFFFFFFFFFFFFFFFFFFFFFFFFFFFF,FFFFFFFFFFFFFFFFFFFFFFF:F:FFFFFFFFFFFFFFFFFFFFFFFFFFF:FFFFFF,FFFFFF,FFFFFFFFFFFFFFFFFFF:FFFFFFFFFFFFFFF:FF,FFFFFFFFFFFFFFFFFFFFFFFF:FFFFFFFFFFFFFFFFFFFFFFFFFFFFFFFFFFFFFFFFFFFFFFFFFFFFFFFFFFFFF:F:FF:FFF:
@A00769:42:HV3CFDRXX:1:2101:19253:13636 1:N:0:CGCACGACTG+CTGTTGGTCC
GTGTCAGCCGCCGCGGTAATACGGAGGGTGCAAGCGTTAATCGGAATTACTGGGCGTAAAGCGCACGCAGGCGGTTTGTTAAGTCAGATGTGAAATCCCCGGGCTCAACCTGGGAACTGCATCTGATACTGGCAAGCTTGAGTCTCGTAGAGGGGGGTAGAATTCCAGGTGTAGCGGTGAAATGCGTAGAGATCTGGAGGAATACCGGTGGCGAAGGCGGCCCCCTGGACGAAGACTGACGCTCAGGTGCG
+
FF,FFFFFFFFFFFFFFFFFFFFFFFFFFFFFFFFFFFFFFFFFFFFFFFFFFFFFFFFFFFFFFFFFFFFFFFFFFFFFFFFFFFFFFFFFFFFFFFFFFFFFFFFFFFFFFFF:FFFFFFFFFFFFFFFFFF:FFFFFFFFFFFFFFFFFFFFFFFFFFFFFFFFFFFFFFFFFFFFFFFFFFFF,FFFFFFFFFFFFF,FFF,FFFFFFFFFFFFFFFFFFFFFFFFFFFFFFF:FFFFFFFFF:FFF
@A00769:42:HV3CFDRXX:1:2101:2700:13651 1:N:0:CGCACGACTG+CTGTTGGTCC
GTGCCAGCAGCCGCGGTAATACGTATGTTCCAAGCGTTATCCGGATTTATTGGGCGTAAAGCGAGCGCAGACGGTTATTTAAGTCTGAAGTGAAAGCCCTCAGCTCAACTGAGGTATTGCTTTGGAGACTGGATGACTTGAGTGCAGTAGAGGAAAGTGGAACTCCATGTGTAGCGGTGAAATGCGGAGATATATGGAAGAACACCAGTGGCGAAGGCAGCTTTCTGGACTGTAACTGACGGTGAGGCTCG
+
FFFFFFFF:FFFFFFFFFFFFFFFFFFFFFFFFFFF,FFF:FFFFFFFFFFFFFFFFFFFFFFFFFFFFFFFFFFFF,FFFFFFFFFFFFFFFFF:FFFFFFFFFFFFFFFFFFF:FFFFFFFFFFFFFFFF:FF,FFFFFFF:FFFFFFFFFFFFFFFFFF,FFF,FFFFFFFFFFFFFFFF:FF,FFF:F,FFF:F:FFFFFF,FFFFFFF:FFFFF:F,F::,FFFFF:FF,FFFF::,FFFFFFFF,
@A00769:42:HV3CFDRXX:1:2101:15637:13667 1:N:0:CGCACGACTG+CTGTTGGTCC
GTGTAGCCGCCGCGGTAATGCGTATGTTCCAAGCGTTATCCGGATTTATTGGGCGTAAAGCGAGCGCAGACGGTTATTTAAGTCTGAAGTGAAAGCCCTCAGCTCAACTGAGGAATTGCTTTGGAAACTGGATGACTTGAGTGCAGTAGAGGAAAGTGGAACTCCATGTGTAGCGGTGAAATGCGTAGATATATGGAAGAACACCAGTGGCGAAGGCGGCTTTCTGGACTGTAACTGACGTTGAGGCTCGA
+
FFFFFFFFFFFFFFFFFFFFFFFFFFFFFFFFFFFFF,FFFFFFFFFFFFFFFFFFFFFFFFFFFFFFFFFFFFFFFFFFFFF:FFFFFFFFFFFFFFFFFFFFFFFFFFFF:FFFFFFFFFFFFFFFFFFFFFFFFF:FFFFFFFFFFFFFFFFFFFFFFFFFFFFFFFFF,F,FFFFFFFFF:F,FF:FFFFFFFFFFFFFF::FFFFFFF,FFFFFFFFFFFFFFFFFFFFFFFFFFFFFFFFFFF,F
@A00769:42:HV3CFDRXX:1:2101:12608:13683 1:N:0:CGCACGACTG+CTGTTGGTCC
GTGTCAGCAGCCGCGGTAATACGTATGTTCCAAGCGTTATCCGGATTTATTGGGCGTAAAGCGAGCGCAGACGGTTATTTAAGTCTGAAGTGAAAGCCCTCAGCTCAACTGAGGAATTGCTTTGGAAACTGGATGACTTGAGTGCAGTAGAGGAAAGTGGAACTCCATGTGTAGCGGTGAAATGCGTAGATATATGGAAGAACACAAGTGGCGAAGGCGGCTTTCTGGACTGTAACTGACGTTGAGGCT
+
FFFFFFFFFFFFFFFFFFFFFFFFFFFFFFFFFFFFFFFFFFFFFFFFFFFFFFFFFFFFFFFFFFFFFFFFFFF:FFFFFF:FF:F:FFFFFFFFFFFFFFFFFFFFF:FFFFFFFFFFFFFFFFFFFF:FFFFFFFFFFFFFFFFFFFFFFF:FFFF:FF,FFFFFFFFFF:FFFFFFFFF::FFFFFFFFFF:FFFFF:F:F,FF,F,FFFFFFFFFFFFFFFFFF,FF:FFFFFFF::FFFF,,F
@A00769:42:HV3CFDRXX:1:2101:8214:13714 1:N:0:CGCACGACTG+CTGTTGGTCC
GTGCCAGCCGCCGCGGTAATACGTAGGTGGCAAGCGTTGTCCGGATTTATTGGGCGTAAAGCGAGCGCAGGCGGTTTCTTAAGTCTGATGTGAAAGCCCCCGGCTCAACCGGGGAGGGTCATTGGAAACTGGGAGACTTGAGTGCAGAAGAGGAGAGTGGAATTCCATGTGTAGCGGTGCAATGCGTAGATATATGGACGAACACCCGTGGCGAAGGCGGCTGTCTAGTCTGTAACTGACGCTGAGGCTCG
+
FFFFFFFFFFFFFFFFFFFFFFFFFFFFFFFFFFFFFFFFFFFFFFF:FFFFFFFFFFFFFFFFFFFFFFFFFFFFFFFFFFFFFFFFFFFFFFFFFFFFFFFFFFFFFFFFFFFFFFFFFFFFFFF,,FFFF:FFFFFFFFFFFFFF:FFFFFF:FFFFFFFFFF:,FFFFFFFFFFFFF,FFFFFFFFF,F,FFFF,F,:FFF:,F:FFFFFFFFFFFFFFF:F,FFFFF:F,FFF,FFF:FFFFFFFF
@A00769:42:HV3CFDRXX:1:2101:14516:13730 1:N:0:CGCACGACTG+CTGTTGGTCC
GTGCCAGCAGCCGCGGTAATACAGAGGGTGCAAGCGTTAATCGGAATTACTGGGCGTAAAGCGCGCGTAGGTGGTTTGTTAAGTTGGATGTGAAATCCCCGGGCTCAACCTGGGAACTGCATTCAAAACTGACTGACTAGAGTATGGTAGAGGGTGGTGGAATTTCCTGTGTAGCGGTGAAATGCGTAGATATAGGAAGGAACACCAGTGGCGAAGGCGGCTTTCTGGACTGTAACTGACGTTGAGGCTCG
+
FFFFFFFFFFFFFFFFFFFFFFFFFFFFFFFFFFFFFFFFFFFFFFFFFFFFFFFF,F,:FFFFFFFFFFFFFFFFFFFFFFFFF:FFFFFFFF,FFFFFFFFFFFFFFFFFFFFFFFFFFFFFFF,FFFFFFFFFFFFFFFFFFFFF:FFFFFFFFFFFFFFFFFFFFFFFFFFFFFFFFFFFFFF:FF:FFFFFF:FFFFFFFFFFFFFFFFFFFF:FFFFFFFF,FFFFFFFFFFFFFFFFFFFFFFF
@A00769:42:HV3CFDRXX:1:2101:15194:13745 1:N:0:CGCACGACTG+CTGTTGGTCC
GTGCCAGCAGCCGCGGTAATACAGAGGGTGCAAGCGTTAATCGGAATTACTGGGCGTAAAGCGCGCGTAGGTGGTTTGTTAAGTTGGATGTGAAATCCCCGGGCTCAACCTGGGAACTGCATTCAAAACTGACTGACTAGAGTATGGTAGAGGGTGGTGGAATTTCCTGTGTAGCGGTGAAATGCGTAGAGATAGGAAGGAACACCAGTGGCGAAGGCGGCTTTCTGGACTGTAACTGACGTTGAGGCTCG
+
,FFF:FFFFFFFFFFFFFFFFFF:FFFF:FFFFFFFFFFF:F,:FFFFFFF:FFF:FF,FFFFFFFFFFFFFFFF,FFFF::FFFFF:FF:FFFFFFFF,FFFFFF:F:FFFFF:FFFFFFFFFFF:FFFFF:FFF:,FFF:F:FFFFFFFFF:FFF,:F:FFFFFFFFFFF,:FFF,FF:FFFFFF,FFFF,FFF:FFF,F:FFF:,,FFFFFFFFFFF:FFFF:,FFFFFF,F:F::FFFF:FF:FFF:
@A00769:42:HV3CFDRXX:1:2101:10719:13792 1:N:0:CGCACGACTG+CTGTTGGTCC
GTGTCAGCAGCCGCGGTAATACGTAGGGGGCGAGTGTTATCCGGATTCATTGGGCGTAAAGCGCGCGTAGGCGGCCAGTTAGGTCGGGAGTCAAATTTCGGGACTCAACCCCGTCTCGCTCCCGATACCGGCTTGCTAGAGTGGGCGAGAAGTATGCGGAATGCGTGGTGTAGCGGTGACATGCATAGATATCACGCAGAACTCCGATTGCGAAGGCAGCATACCGGCGCCCAACTGACTCTCAGGCACGA
+
FF:,:F,FF:FFFFFF:F:FFFF:FFFFFFFFF:FFFF::F,F:FF:FFFFFFFFFFFFF:FFFFFF:FF:FFF:F:F:,FF:FF:FFFF:F::FFFFFFFFFFF:F:F:F::F,FFF,FF:FFF:FFFFFFFFFFFFFFFFFFFFFFFFFFFFFFFF:FFFFFFFFFFFFF,:FFFFF,:FFFFF::FFFFFFFF::,FFF:FFFF,F:FFFF:FFFF,FF:F,FFFFFFFFFFF::F,FFFF:,F:FFF
@A00769:42:HV3CFDRXX:1:2101:3278:13808 1:N:0:CGCACGACTG+CTGTTGGTCC
GTGTCAGCCGCCGCGGTAATACGTATGTTCCAAGCGTTATCCGGATTTATTGGGCGTAAAGCGAGCGCAGACGGTTATTTAAGTCTGAAGTGAAAGCCCTCAGCTCAACTGAGGAATTGCTTTGGAAACTGGATGACTTGAGTGCAGTAGAGGAAAGTGGAACTCCATGTGTAGCGGTGAAATGCGTAGATATATGGAAGAACACCAGTGGCGAAGGCGGCTTTCTGGACTGTAACTGACGTTGAGTCT
+
FF:FFFFFFFFFFFFF:FFFFFFFF,FFFFFFFFFFFFFFFFFFFF,FFFFFF:FF,FFFFFFFF,FFFFFF:FFFFF:FFF:FFFFFFFFFFFFFFF:FFFFFFFFFFFFFFFFFFFFFFFFFF:FF,FF,FFFFFFFFFFFFF:FF,:FFFFFFFFFFFFFFF:FF:FFFFFFFFFF,F:FF::FFFFFFFFF,FFF,FFFFF:FF:FF,FFF:,FF,FFFFFF,FF:FF:FFFFF:F,F,F,FFFF
@A00769:42:HV3CFDRXX:1:2101:6714:13839 1:N:0:CGCACGACTG+CTGTTGGTCC
GTGTCAGCAGCCGCGGTAATACGTAGGTGGCAAGCGTTGTCCGGATTTATTGGGCGTAAAGCGAGCGCAGGCGGTTTCTTAAGTCTGATGTGAAAGCCCCCGGCTCAACCGGGGAGGGTCATTGGAAACTGGGAGACTTGAGTGCAGAATAGGAGAGTGGAATTCCATGTGTAGCGGTGAAATGCGTAGATATATGGAGGAACACCAGTGGCGAAGGCGACTTTCTGGACTGTAACTGACTATGAGGCTCG
+
FF:F:F,:F:FFFF,:FFFFF:FFFF:,:,:FF:FF:,FFF,FFFF,:FF:FFF,FF:FF,F:,::FFF,:FF:::FFFFFFFF:F:FFF:FFFF,,:F:::,,:F:FF,:FFFF,,:F:FFFFFF,FF:FFFFFFF:F:,:F:FF,FF,F:FF,:FF,FFFFFFFFFF,FFFFFFFFFF:F,FF,FF,::F,FF,FF,F,FFF:FFF,,,F,::FFF:FFFF:F,,FFFFF,:FF,F:FFF::FF:F:F:
@A00769:42:HV3CFDRXX:1:2101:8431:13839 1:N:0:CGCACGACTG+CTGTTGGTCC
GTGCCAGCCGCCGCGGTAATACGTATGTTCCAAGCGTTATCCGGATTTATTGGGCGTAAAGCGAGCGCGGACGGTTATTTAAGTCTGAAGTGAAAGCCCTCAGCTCAACTGAGGAATTGCTTTGGAAACTGGATGACTTGAGTGCAGTAGAGGAAAGTGGAACTCCATGTGTAGCGGTGAAATGCGTAGATATATGGAAGAACACCAGTGGCGAAGGCGGCTTTCTGGACTGTAACTGACGTTGAGGCTCG
+
FF:FFFFFFFFF,F:FFF:FFF,FFF,F:FFFFFFFF:FFFFFFFFFF,FFFFFFF,FFFF:F:FFFFF:F,FFFFF:F:FFFFF:,FFFFFFFFF,FF:FFFFFFFF,FFF:FFFFF,FFFFFFF,::FFFFFFF:FF:F:FFFFFFFFF,,FFFF,,FFFF,:FFF:F:FFFFFFFFFFFFFF,FF:FFFFFFFF,FF:F:FFFFFFFFFFFFF:FF,FFFF,FFFFFFF:FFFFF:F,,F:FF:F:F:
@A00769:42:HV3CFDRXX:1:2101:15049:13839 1:N:0:CGCACGACTG+CTGTTGGTCC
GTGTCAGCAGCCGCGGTAATTAGAAACCCCAGTAGTCC
+
FFFFFFFFFFFFFFFF,F:FFFFFFFFFFFFFFFFFFF
@A00769:42:HV3CFDRXX:1:2101:17689:13839 1:N:0:CGCACGACTG+CTGTTGGTCC
GTGTCAGCAGCCGCGGTAATACGTATGTTCCAAGCGTTATCCGGATTTATTGGGCGTAAAGCGAGCGCAGACGGTTATTTAAGTCTGAAGTGAAAGCCCTCAGCTCAACTGAGGAATTGCTTTGGAAACTGGATGACTTGAGTGCAGTAGAGGAAAGTGGAACTCCATGTGTAGCGGTGAAATGCGTAGATATATGGAAGAACACCAGTGGCGAAGGCGGCTTTCTGGACTGTAACTGACGTTGAGGCTCG
+
FFFFFFFFFFFFFFFFFFFFFFFFFFFFFFFFFFFFFFFFFFFFFF:FFFFFFFFFFFFFFFFFFFFFFFF,FFFFFFFFFFFFFFFFFFFFFFFFFFFFFFFFFFFFFFFFFFFFFFF,F,F:FFFFFFFFFFFFFFFFFFFFFFFFF,FFFFF:FFF:FFFFFFFF:FFFF:FFFFFFFFFFFFFFFF:FF:FFFFFFFFFFFFFFFF:FFFFFFFFFFFFFFFFFFFFFFFFFFFFFFFFFFF,FFF,
@A00769:42:HV3CFDRXX:1:2101:17888:13870 1:N:0:CGCACGACTG+CTGTTGGTCC
GTGTCAGCAGCCGCGGTAATACGTATGTTCCAAGCGTTATCCGGATTTATTGGGCGTAAAGCGAGCGCAGACGGTTATTTAAGTCTGAAGTGAAAGCCCTCAGCTCAACTGAGGAATTGCTTTGGAAACTGGATGACTTGAGTGCAGTAGAGGAAAGTGGAACTCCATGTGTAGCGGTGAAATGCGTAGATATATGGAAGAACACCAGTGGCGAAGGCGGCTTTCTGGACTGTAACTGACGTTGAGGCTCG
+
FFFFFFFFFFFFFFFFFFFFFFFFFFFFFFFFFFFFFF:FFFFFFFFFFFFFFFFFFFFFFFFFFFFFFFFFFFFFFFFFFFFFFFFFFFFFFFFFFFFFFFFFFFFFFFFFFFF:FFFFF,F:FFFFFFFFFFFFFFFFFFFFFFFFFFFFFF:FFFFFFFFFFFFFFFFFFFFFFFFF:FFFFF:FFF,F,FFFFFFFFFFFFF,FFFFFFFFFFFFFFFFFFFFFFFFFFFFFFFFFFFFFF:FFFF,
@A00769:42:HV3CFDRXX:1:2101:14009:13917 1:N:0:CGCACGACTG+CTGTTGGTCC
GTGTCAGCCGCCGCGGTAATACGTATGTTCCAAGCGTTATCCGGATTTATTGGGCGTAAAGCGAGCGCAGACGGTTATTTTAGTCTGAAGTGAAAGCCCTCAGCTCAACTGAGGAATTGCTTTGGAAACTGGATGACTTGAGTGCAGTAGAGGAAAGTGGGACTCCATGTGTAGCGGTGAAATGCGTAGATATATGGAAGAACACCAGTGGCGAAGGCGGCTTTCTGGACTGTAACTGACGTTGAGGCTCG
+
FFFFFFFFFFFFFFFFFFFFFFF:FFFFFFFFFFFF:FFFFFFFFF:FFFFFFFFFFFFFFFFFFFFFFFF:FFFFFFFFFFFFFFFFFFFFFFFFFFFFFFFFFFFFFFFFFFFFFFFFFFFFF:FFFFFFFFFF,,FFFFFFFFFFFFFFFFFFFFFFFFFFFFFFFFFFFFFFFFFFF,FFF,FFFFFFFFFFF:FFFFFFFFFFF:FFFFFFFFFFFF:FFF,FFFFF:,FFFFFF,:FFFFFFFF:
@A00769:42:HV3CFDRXX:1:2101:23963:13933 1:N:0:CGCACGACTG+CTGTTGGTCC
GTGCCAGCAGCCGCGGTAATACGTATGTTCCAAGCGTTATCCGGATTTATTGGGCGTAAAGCGAGCGCAGACGGTTATTTAAGTCTGAAGTGAAAGCCCTCAGCTCAACTGAGGAATTGCTTTGGAAACTGGATGACTTGAGTGCAGTAGAGGAAAGTGGAACTCCATGTGTAGCGGTGAAATGCGTAGATATATGGAAGAACACCAGTGGCGAAGGCGGCTTTCTGGACTGTAACTGACGTTGAGGCTCG
+
FFFFFFFFFFFFFFFFFFFFFFFFFFFFFFF:FFFFFF::F:FFFFF,FF:FFFFFFF:FFFF:FFFFFF:,FFFFFFFFFFFF,,FFFFFFF:,FFFFFFFFFFFF:FFF:FF:,F:F,F,FFF,FF,FFF:FF:,FFFFFFFF,F:,:FFFFFFFFFFF:FFF,FFFF:F,FFFF:F:::FFFFF,FFF:F:FFF,,:,F,:F,,,FFFFFF:FF:FFFFF:FFFF:::FFF,:FFF:FFFF::F:,FF
@A00769:42:HV3CFDRXX:1:2101:5556:13996 1:N:0:CGCACGACTG+CTGTTGGTCC
GTGCCAGCCGCCGCGGTAATACGTATGTTCCAAGCGTTATCCGGATTTATTGGGCGTAAAGCGAGCGCAGACGGTTATTTAAGTCTGAAGTGAAAGCCCTCAGCTCAACTGAGGAATTGCTTTGGAAACTGGATGACTTGAGTGCAGTAGAGGAAAGTGGAACTCCATGTGTAGCGGTGAAATGCGTAGATATATGGAAGAACACCAGTGGCGAAGGCGGCTTTCTGGACTGTAACTGACGTTGAGGCTCG
+
FFFFFFFFFFFFFFFFFFFFFFFF:FFFFFFFFFFFFFFFFFFFFFFFFFFFFFFFFFFFFFFFFFFF:FFFFF,FFFFFFFFFFFFFFFFFFFFFFFFFFFFFFFFFFFFFFFFFFFFF:FFFFFFFFFFFFFFFF:FFFFFFFFFFFFFFFFFFFFFFFFFFFFFFFFFFFFFFFFFFFFFF:FFFFFFFF:FF:FFFF:FFF:FFFFFF:FFFFFF:FFFF,FFFFFF:F:FFFF:F,:FFFF,FFF:
@A00769:42:HV3CFDRXX:1:2101:25120:13996 1:N:0:CGCACGACTG+CTGTTGGTCC
GTGTCAGCAGCCGCGGTAATACGTATGTTCCAAGCGTTATCCGGATTTATTGGGCGTAAAGCGAGCGCAGACGGTTATTTAAGTATGAAGTGAAAGCCCTCAGCTCAACTGAGGAATTGCTTTGGAAACTGGATGACTTGAGTGCAGTAGAGGAAAGTGGAACTCCATGTGTAGCGGTGAAATGCGTAGATATATGGAAGAACACCAGTGGCGAAGGCGGCTGTCTGGAGAGTGACTGACGTTGAGGCTCG
+
FFFFFFFFFFFFFFFFFFFFFFFFFFF,FF,:FFFFFFFF:FFFF:FFFFFFFFFFFFFFFFFFFFFFFFFFFFF:::FFFFFF,:F,,FFFFFF,FFF,F:FF:FF,F,,FFFFF,FFF,,,,FFF:FF,,,,FFFFFFFFF,F,FFFFFFFF,:FFFF:F:FFF,FFFF::F,FFFFF::F:FFFFFFFFFF:FFF,FFFFFFF:FFFFFFFFFFFFFFF,F:FFF,,,FF,FFFF,FF,FFFF,,FF:
@A00769:42:HV3CFDRXX:1:2101:3351:14027 1:N:0:CGCACGACTG+CTGTTGGTCC
GTGTCAGCAGCCGCGGTAATACGTATGTTCCAAGCGTTATCCGGATTTATTGGGCGTAAAGCGAGCGCAGACGGTTATTTAAGTCTGAAGTGAAAGCCCTCAGCTCAACTGAGGAATTGCTTTGGAAACTGGATGACTTGAGTGCAGTAGAGGAAAGTGGAACTCCATGTGTAGCGGTGAAATGCGTAGATATATGGAAGAACACCAGTGGCGAAGGCGGCTTTCTGGACTGTAACTGACGTTGAGGCTCG
+
FFFFFFFFFFFFFFFFFF,F:FF::FFFFFFFFFFFFF,FFF:FF:FFFFFFFFFFFFFFFFFFFFFFFFFFFFFFF,FFFFFFFFFFFFFFFFFFFFFFFFFFFFFFFF:FFFFFFF,FFFFFFF,FFFFFFF:FF::,FFFFF:FF:F:FFFFFFF:FFFFFFFFFFF:FFFFFFFFFFFFFFF,FF,FFF,FF,F::FFFFFFFFFFFF:F:FFFF:FFF,FFFFFF:FF:FFFF:F:,F,FF:FFF,
@A00769:42:HV3CFDRXX:1:2101:12834:14074 1:N:0:CGCACGACTG+CTGTTGGTCC
GTGTCAGCAGCCGCGGTAATACAGAGGGTGCAAGCGTTAATCGGAATTACTGGGCGTAAAGCGCGCGTAGGTGGTTTGTTAAGTTGGATGTGAAATCCCCGGGCTCAACCTGGGAACTGCATTCAAAACTGACTGACTAGAGTATGGTAGAGGGTGGTGGAATTTCCTGTGTAGCGGTGAAATGCGTAGATATAGGAAGGAACACCAGTGGCGAAGGCGACCACCTGGACTAATACTGACACTGAGGTGCG
+
FFFFFFFFF:FFFFFFFFFFFFFFFFFFFFFFFFFFFFFFFFFFFFFFFFFFFFFFFFFFFFFFFFFFFFFFFFFFFFF:FFFFFFFFFFFFFFFFFFFF:FFFFFFFFFFFFFFFFFFFFFFF,FFFFFFFFF:FFFFFFFFFFFFFFFFFFFFFFFF:FFFFFFFF:FFFFFFFFF:F:FFFFFFFFFFFFFFFFFFFFFFFFFFFFFFF,FFF,FFFFFFFFFFFFFF,FFFF,FFFFFF,F:FFF:F
@A00769:42:HV3CFDRXX:1:2101:22390:14090 1:N:0:CGCACGACTG+CTGTTGGTCC
GTGTCAGCCGCCGCGGTAATACGTATGTTCCAAGCGTTATCCGGATTTATTGGGCGTAAAGCGAGCGCAGACGGTTATTTAAGTCTGAAGTGAAAGCCCTCAGCTCAACTGAGGAATTGCTTTGGAAACTGGATGACTTGAGTGCAGTAGAGGAAAGTGGAACTCCACGTGTAGCGGTGAAATGCGTAGATATATGGAAGAACACCAGTGGCGAAGGCGGCTTTCTGGACTGTAACTGACGTTGAGGCTCG
+
FFFFFFFFFFFFFFFFFFFFFFFFFFFFFFFFFFFFFFFFFFFFFFFFFFFFFFFFFFFFFFFFFFFFFFFFFFFFFFF:FFFF,FFFFFFFFFF::FFFFFFFFFFFFFFFFFF:FF:FFFFFFFFFFFFFFFFFFFFFFFFFFFFFFFFFFFFFFFFFFFFFFFFFFFFFFFFFFFFFFFF:FFFFFFFFFFFFFFFFFFFFFFFFFFFFFFFF,FFFF:FFF:FFFFF,FFFFFFFFFFFFFF:FFF,
@A00769:42:HV3CFDRXX:1:2101:3387:14121 1:N:0:CGCACGACTG+CTGTTGGTCC
GTGCCAGCAGCCGCGGTAATACGTATGTTCCAAGCGTTATCCGGATTTATTGGGCGTAAAGCGAGCGCAGACGGTTATTTAAGTCTGAAGTGAAAGCCCTCAGCTCAACTGAGGTATTGCTTTGGAGACTGGATGACTTGAGTGCAGTAGAGGAAAGTGGAACTCCATGTGTAGCGGTGAAATGCGTAGATATATGGAAGAACACCAGGGGCGAAGGCAGCTTTCTGGACTGTAACTGACGTTGAGGGTCG
+
FFFFFFFFFFFFFFFFFFFFFFFFFFFF:FFFFF:FFFFFFFFFFF,FFFFFFFFFFFFFF:FFFFFFF:F:FFFFFFFFFFFF:FF:FFFFFF:FFFFFFFFFFF,,:FFFFFFFFFFFFFFFFF,FF,FFF:FFFFFFFFFFF:FFF:FF:FFFFF:FFFFFF:F::FFFFFFFFFF::FFFFF:,F,,,,FFFFFFFF,F:FFFF,FF,F:FFF:F:FF,FFFF::F:FFFFFFFFFFF::F::,F:F
@A00769:42:HV3CFDRXX:1:2101:7554:14137 1:N:0:CGCACGACTG+CTGTTGGTCC
GTGTCAGCAGCCGCGGTAATACGTATGTTCCAAGCGTTATCCGGATTTATTGGGCGTAAAGCGAGCGCAGACGGTTATTTAAGTCTGAAGTGAAAGCCCTCAGCTCAACTGAGGAATTGCTTTGGAAACTGGATGACTTGAGTGCAGTAGAGGAAAGTGGAACTCCATGTGTAGCGGTGAAATGCGTAGATATATGGAAGAACACCAGTGGCGAAGGCGGCTTTCTGGACTGTAACTGACGTTGAGGCTCG
+
FFFFFFFFFFFFFFFFFFFFFFFFFFFFFF:FFFFFFFFFFFFFFFFFFFFFFFFFFFFFFFFFFFFFFFFFFFFFFFFFFFFFFFFFFFFFFFFFFFFFFFFFFFFFF:FFFFFFFFFF:FFFFFFFFFFFFFFFFFFFFFFFFFFFF:FFFFFFFFFFFFFFFFFFFFFFFFFFFFFFFFFFFFFFFFFFFFFFFFF:FFFFFFFFF:FFFFFFFFFFFFFFFFFFFFFFF,FFFFFFFFF,FF,FFF:
@A00769:42:HV3CFDRXX:1:2101:13304:14137 1:N:0:CGAACGACTG+CTGTTGGTCC
GTGTCAGCCGCCGCGTAATACGGAGGGTGCGAGCGTTAATCGGAATAACTGGGCGTAAAGGGCACGCAGGCGGTTTCTTAAGTGAGGTGTGAAAGCCCCGGGCTTAACCGGGGAATAGCATTTCAGACTGGGAATCTAGAGTCCTTTAGGGAGGGGTAGAATTCCAAGTGTAGCGGTGAAATGCGTAGAGATGTGGAGGAATACCGAAGGCGAAGGCGGCCCCTTGGGAAGTTACTGACGCTCATGTGCGA
+
FFFFFFFFFFFFFFFFFFF,:FF,FFFFFF:,::,:F,FFF:FFFFF,,F:FF,FFFF,,FFF,,:,:FF:,F,FF,,FFF:F::,FFFFF:FF,,,F,F:F,,,FF::,F,,,FFFFFF:FFF:FFFFFFFF:FFF:,FFF,:F:,FFFF::FFFFFF:FFFFF,,FFFF:FFFFFF,:FFFFFFFFFFFF,FFFFFFFF,FF:::FFFFFFFFFF,FF,,:,,FF:FF,:F:F:FFF,FFFF:FF:F:F
@A00769:42:HV3CFDRXX:1:2101:16622:14184 1:N:0:CGCACGACTG+CTGTTGGTCC
GTGTCAGCCGCCGCGGTAATACGTATGTTCCAGGCGTTATCCGGATTTATTGGGCGTAAAGCGAGCGCAGACGGTTATTTAAGTCTGAAGTGAAAGCCCTCAGCTCAACTGAGGAATTGCTTTGGAAACTGGATGACTTGAGTGCAGTAGAGGAAAGTGGAACTCCATGTGTAGCGGTGAAATGCGTAGATATATGGAAGAACACCAGTGGCGAAGGCGGCTTTCTGGACTGTAACTGACGTTGAGGCTCG
+
FFFFFFFFFFFFFFFFFFFFFFFF:FFFFFFFFFFF,FFFF:FFFF:FFFFFFFFFFFFFFFF:FFFFFFFFFFF,F,FFFFFFF:F:FFFFFFFFFFFFFFFFFFFFFF:FFFFFFFFF,FFFFFFFFFFFFFFFFFFFFFFFFFFF:FFFFFFFFFFFFFFFFFFFFFFFFFFFF,FFFFFFFF:FFFFFFFFFFF:FFFFFF:FFFFFFFF:FFFFFFFFFFFFFF:FFFFFFFFFFFFFF:F,F,F:
@A00769:42:HV3CFDRXX:1:2101:17155:14199 1:N:0:CGCACGACTG+CTGTTGGTCC
GTGCCAGCCGCCGCGGTAATACGTATGTTCCAAGCGTTATCCGGATTTATTGGGCGTAAAGCGAGCGCAGACGGTTATTTAAGTCTGAAGTGAAAGCCCTCAGCTCAACTGAGGAATTGCTTTGGAAACTGGATGACTTGAGTGCAGTAGAGGAAAGTGGAACTCCATGTGTAGCGGTGAAATGCGTAGATATATGGAAGAACACCAGTGGCGAAGGCGGCTTTCTGGACTGTAACTGACGTTGAGGCTCG
+
FFFFFFFFFFFFFFFF:FFFFFFFFFFFFF:FFFFFFFFFFFFFFFFFFFFFFFFFFFFFFFFFF:FFFFFFFFFFFFFFFFF:FFF:FFFFF:FFFF:FFFFFFFFFFFFFFFFFFFFFFFFFFFFFFFFFFFF,FFFFFFFF:FFFFFFFFFFFFFFF:FFFFFFFFF:FF,FFFFF::FFFFFFFFFFFFFFFF:FFFFFFFFFFFFFFFFFFFF:FFFFFFFFFFFFF:FFFFFFF,:FFF,FF:F,
@A00769:42:HV3CFDRXX:1:2101:28339:14215 1:N:0:CGCACGACTG+CTGTTGGTCC
GTGTCAGCCGCCGCGGTAATACGTATGTTCCAAGCGTTATCCGGATTTATTGGGCGTAAAGCGAGCGCAGACGGTTATTTAAGTCTGAAGTGAAAGCCCTCAGCTCAACTGAGGAATTGCTTTGGAAACTGGATGACTTGAGTGCAGTAGAGGAAAGTGGAACTCCGTGTGTAGCGGTGAAATGCGTAGATATATGGAAGAACACCAGTGGCGAAGGCGGCTTTCTGGACTGTAACTGACGTTGAGGCTCG
+
FFFFFFFFFFFFFFFFFFFF:FFFFFFFFFFFFFFF:F,FFFFFF:FFFFFFFFFFFFFFFFFFFFFFFFFFFFFFFFFFFFFFFFFFFFFFFFFFFFFFFFFFFFFFF,FFFFF,FFF:,FFFFFFFFFFFFFFFFFFFFFFFFFFFFFFFFF:FFFFFFFFFFFFFFFFFFFFFFFFFFFFFFFFFFFFFF:FFFF:FFFFFFFFFFFFFFFF:FFFFF::FF:F:FF:FFFFFFFFF::FFF:FF:FF
@A00769:42:HV3CFDRXX:1:2101:29514:14215 1:N:0:CGCACGACTG+CTGTTGGTCC
GTGCCAGCCGCCGCGGTAATACGTATGTTCCGAGCGTTATCCGGATTTATTGGGCGTAAAGCGAGCGCAGACGGTTATTTAAGTCTGAAGTGAAAGCCCTCAGCTCAACTGAGGAATTGCTTTGGAAACTGGATGACTTGAGTGCAGTAGAGGAAAGTGGAACTCCATGTGTAGCGGTGAAATGCGTAGATATATGGAAGAACACCAGTGGCGAAGGCGGCTTTCTGGACTGTAACTGACGTTGAGGCTCG
+
FFFFFFFFFFFFFFFFFFFFFFFFFFFFFFFFFFFFFFFFFFFFFFFFFFFFFFFFFFFFFFFFFFFFFFF,FFFFFFFFFFFFFFFFFFFFFFFFFFFFFFFFFFFFF,F:FFFFFFFFFFFFFF:FFF:FFFFFF,FFFFFFF:F:FFFFF:FFFFFFFFFFFFFFFFFFFFFFFFFFFFFFF:F:FFFF:FFFFFFF:FF,FFFFFFFFFFFFFFFFF,FFFFFFFFFFFFFFFFFF,FFFFFFFFFF
@A00769:42:HV3CFDRXX:1:2101:30318:14231 1:N:0:CGCACGACTG+CTGTTGGTCC
GTGCCAGCCGCCGCGGTAATACGTATGTTCCAAGCGTTATCCGGATTTATTGGGCGTAAAGCGAGCGCAGACGGTTATTTAAGTCTGAAGTGAAAGCCCTCAGCTCAACTGAGGAATTGCTTTGGAAACTGGATGACTTGAGTGCAGTAGAGGAAAGTGGAACTCCATGTGTAGCGGTGAAATGCGTAGATATATGGAAGAACACCAGTGGCGAAGGCGGCTTTCTGGACTGTAACTGACGTTGAGGCTCG
+
FF,FFFFFFFFFFF,F,:FFFFFFF:FFFFF:FFFFF:,,FFF,FFF:FF,FFFF:FF:F:FFF:FFF:FFFF,FFF:FFFFFFF:FFFFF:FF:,FFFFFF:FFFFFFFFFFFF:FFFFF,FF,FFF:F,FF,FFFFFFFF,FFFFFFFFFFFFFFFFFFFFFF,,FFFFFF:FFF,FFFFF,FFF,F,FF,FF,F:FFFFFFFF:,FF:FFFF:FFF:FF,FFFFFFFFFFFFFFFFFFF:FFFFFFF:
@A00769:42:HV3CFDRXX:1:2101:16405:14309 1:N:0:CGCACGACTG+CTGTTGGTCC
GTGCCAGCAGCCGCGGTAATACGTATGTTCCAAGCGTTATCCGGATTTATTGGGCGTAAAGCGAGCGCAGCCGGTTATTTAAGTCTGAAGTGAAAGCCCTCAGCTCAACTGAGGAATTGCTTTGGAAACTGGATGACGTGAGTGCAGGAGAGGAAAGTGGAACTCCACGTGTAGCGGTGAAATGCGGAGATATATGGAAGAACACCAGTGGCGCAGGCGGCGGTCGGGACGGTAACGGACGGTGAGGCTCG
+
:,F:F::,,F,FFFFF,FFF,FF:FFFFFFFF,FF,:FFFF:FFF::F,F:FFF:FF,FF:,FFFFFFFF,FFFFFFF:FFFF:FFFFFF:FFFFFFF:F:FF,::,FF:FFFFF,,FF,,:FF::F,FFFFFFF,,,FFFF:F:FF,FFFFFFFFFFFFFF,,F:FFFFFFF:FF:FFFFF,FF:F::FFF,F,FFF:FF,::F::F:FF:F,:FF:FFF:,F:F,:FF,F,,,FF::::F:,,:FFFFF
@A00769:42:HV3CFDRXX:1:2101:31837:14356 1:N:0:CGCACGACTG+CTGTTGGTCC
GTGTCAGCCGCCGCGGTAATACGTATGTTCCAAGCGTTATCCGGATTTATTGGGCGTAAAGCGAGCGCAGACGGTTATTTAAGTCTGAAGTGAAAGCCCTCAGCTCAACTGAGGAATTGCTTTGGAAACTGGATGACTTGAGTGCAGTAGAGGAAAGTGGAACTCCATGTGTAGCGGTGAAATGCGTAGATATATGGAAGAACACCAGTGGCGAAGGCGGCTTTCTGGACTGTAACTGACGTTGAGGCTCG
+
FFFFFFFFFFFFFFFFF:F:FFFFFFF:FFF:FFFF:F::FFFFFF,F::FFFFFFFFFFFFFFFFFFFFFFFFF,:FFFFFFFFFFFFFFFFFFFFFFFFFFF,FFFFFF:FF:FFFFFFFFFFF:FFFFFFFFFF:FFFFFFFFF:,FFFFFF,FFFFFFFFFFFFFFFFFFFFFFFF:FFFFFF:FF,F:FFFFF:FFFFFFFFFFFFFFFFFFFFFFFFFF,FFFFFFFFFFFFFFFFFFFFFFFFF
@A00769:42:HV3CFDRXX:1:2101:1452:14434 1:N:0:CGCACGACTG+CTGTTGGTCC
GTGCCAGCCGCCGCGGTAATACATAGGGAGCAAGCGTTATCCGGATTTATTGGGTGTAAAGGGTGCGTAGACGGTAAATTAAGTTAGTTGTGAAATACCTCGGCTTAACTGAGGAACTGCAAATAAATCTGATTTTATTGAGTACTGGAGAGGAAAGTGGAATTCCTAGTGTAGCGGTGAAATTCGTAGATATTAGGAGGAACACCAGTGGCGAAGGCGACTTTCTTGAAAGTAACTGACGTTGAGGGACG
+
FFFFFF:F:FFF:FFFFFFFF,FFF:,FF,FFFF:F,:F,F,FFFF:FFFFFFFFFF:FF:FFFF:,FFFFFFF,FF,:,FF,F:F,,FFFF,FF:,FF,,F:,:F:,FF:FFFFF,:F:FF,:F:F,FF,FFFFF,F:,FFFF,FFF:FF:FF,FFFF:FFFF,:F:F,:FFF:,FFF,:F:,,F,,,F:,,FF,:F,FF:F:,FF,FF:::,FFF,,:F,FF,:,,,,FFF,:FFF,FF:FFF:,,,:,
@A00769:42:HV3CFDRXX:1:2101:9317:14434 1:N:0:CGCACGACTG+CTGTTGGTCC
GTGTCAGCCGCCGCGGTAATACGTATGTTCCAAGCGTTATCCGGATTTATTGGGCGTAAAGCGAGCGCAGACGGTTATTTAAGTCTGAAGTGAAAGCCCTCAGCTCAACTGAGGAATTGCTTTGGAAACTGGATGACTTGAGTGCAGGAGAGGAAAGTGGAACTCCATGTGTAGCGGTGAAATGCGTAGATATATGGAAGAACACCAGTGGCGAAGGCGGCTTTCTGGACTGTAACTGACGTTGAGGCTCG
+
FFFFFFFFFFFFFFFFFFFFFFFFFFFFFFFFFFFF:F:FFFFFFFFFF:FFFFFFFFFFFFFFFFFFFFFFFFFFFFFFFFFFFFF,FFFFFFFFFFFFFFFFFFFF:FFFFFFF:FF:FFFFFFFFFFFFFFFFFFFFFFFFF,F,FFFFFFFFFFFFFFFFFFFFFFFFFFFFFFFFFFFFFFFFFFFFFFFFFFFFFFFFFFFFFFFFFFFFFFF:FFFFFFFF:FF:FFFFFFFFFFFFFF,FFFF
@A00769:42:HV3CFDRXX:1:2101:19081:14434 1:N:0:CGCACGACTG+CTGTTGGTCC
GTGTCAGCAGCCGCGGTAATTAGAAACCCTAGTAGTCCCTGTCTTATACACATCTCCGAGCCCACGAGACCGCACGACTGATCTCGTATGCCGTCTTCTGCTGGAAAAAGGGGGGGGGGGGTGGGGGGGGGGGGGGGGGGGGGGGGGGGGGGGGGGGGGGGGGGGGGGGGGGGGGGGGGGGGGGGGGGGGGGGGGGGGGGGGGGGGGGGGGGGGGGGGGGGGGGGGGGGGGGGGGGGGGGGGGGGGGGGGG
+
FFFFFFFFFFFFFFFFFFFFFFFFF:FFFF:,FFF:::FFFFFFFFFFFFFF:FFF,FF,FFFFFFFFFFFFFFF,FF:FFFFF,FF,FF,::,,:,,,F,,,:,,F,,,:,FFF:F:F::,FFFFF:F:FFFFFFFFFF::FFFFFFFFFF:FF:FFFFFFFFFFFFFFFFFFFFF:FFFFFFFFFFFFFF,FFF:FFFFFFFFFFFFFFFFFFFFFFFFFFFFFFFFFFFFFFFFFFFFFFFFFFFFFF
@A00769:42:HV3CFDRXX:1:2101:10990:14450 1:N:0:CGCACGACTG+CTGTTGGTCC
GTGCCAGCAGCCGCGGTAATACGTATGTTCCAAGCGTTATCCGGATTTATTGGGCGTAAAGCGAGCGCAGACGGTTATTTAAGTCTGAAGTGAAAGCCCTCAGCTCAACTGAGGAATTGCTTTGGAAACTGGATGACTTGAGTGCAGTAGAGGAAAGTGGAACTCCATGTGTAGCGGTGAAATGCGTAGATATATGGAAGAACACCAGTGGCGAAGGCGGCTTTCTGGACTGTAACTGACGTTGAGGCTCG
+
FFFFFFFFFFFFFFFFFFFFFFFFFFFFFFFFFFFFFF,FF:FFF:F:FFFF:FFFFFFFFFFFFFFFFFFFFFFFFFFFFFFFFFF::FFFFFFFFFFFFFFFFFFFFFFFFFF,FFFFFFFFFF:FFFFFF:FFFFFFFFFFFFFFFFFFFF:FFFFFF,FFFFFFFFFFFFFFFFFFFFFFFFFFFFFFFFFFFFFFFFFFF:F:F,FFFFFF:FF:FFFFFFFFFFFFF:F:FFFFF,F,FFFFFF:
@A00769:42:HV3CFDRXX:1:2101:21151:14450 1:N:0:CGCACGACTG+CTGTTGGTCC
GTGCCAGCAGCCGCGGTAATACGTAGGTGGCAAGCGTTATCCGGAATTATTGGGCGTAAAGAGCGCGCAGGTGGTTAATTAAGTCTGATGTGAAAGCCCACGGCTTGACCGTGGAGGGTCATTGGAAACTGGTTGACTTGAGTGCAGAAGAGGGAAGTGGAATTCCATGTGTAGCGGTGAAATGCGTAGAGATATGGAGGAACACCAGTGGCGAAGGCGGCTTTCTGGACTGTAACTGACGTTGAGGCTCG
+
FFFFFFFFFFFFFFFFFFFFFFF:FFFFFFFF:FFFFFFFFFFF:F:FFFFFFFFFFF::FFFFFFFFFFFFFFFFFFF:FFFFFFFFFFFFFFFFFFFFFFFFFFFFF::FFFFFFFFFF:FFFFFFFF,FFFFFFFFFFFFF:FFFFFFFFFF,,FFFFFFFFFFFFFFFFFFFFFFFFFFFFFFFFFFF:FFFFFFFFFFFF,FFFFFFFFFFF:F:FFFFFFF:FF::FFFFFFFFFFFFFF:FFF,
@A00769:42:HV3CFDRXX:1:2101:22616:14481 1:N:0:CGCACGACTG+CTGTTGGTCC
GTGTCAGCCGCCGCGGTAACTCATGCCTGTAATCCCAGCACTTTGGGAGGCCGAGGCAGGTGGATCACCTAAGGTTGGGAGTTCGCGACCAGCCTGACCAACATTAGAAACCCTCGTAGTCC
+
FFFFFFFFFFFFFFFFFFFFFFFFFFFFFFFF:FFFFFFFFFFFFFFFFFFFFFFFFFFFFFFFFFFFFFFFFFFFFFFFF:FFFFFFFFFFFFFFFFFFFFFFFFFFFFFFFFFFFFFF,:
@A00769:42:HV3CFDRXX:1:2101:3766:14528 1:N:0:CGCACGACTG+CTGTTGGTCC
ATGTCAGCCGCCGCGGTAATACGTATGTTCCAAGCGTTATCCGGATTTATTGGGCGTAAAGCGAGCGCAGACGGTTATTTAAGTCTGAAGTGAAAGCCCTCAGCTCAACTGAGGAATTGCTTTGGAAACTGGATGACTTGAGTGCAGTAGAGGAAAGTGGAACTCCATGTGTAGCGGTGAAATGCGTAGATATATGGAAGAACACCAGTGGCGAAGGCGGCTTTCTGGACTGTAACTGACGTTGAGGCTCG
+
FFFFFFFFFFFFFFFFFFFFFFFFFFF:FF:FFFFFFFFFFFFFFFFFFFFFFFFFFFFFFFFFFFFFFFFFFFFFFFFFFFFF,FFFFFFFFFFFFFFFFFFFFFFFFFFFFFFFFFFFFFFFFFFFFFFFFFFFFFFFFFFFFFFFFFFFFFFFFFFFF:FFFFFFFFFFFFFFFFFF:FF,FFFFFFFFFFFFFFFFFFFFFFFFFFFFFFFFFFFFFFFFFFFFFFF::FFFFFFFFFFFFFFFFF,
@A00769:42:HV3CFDRXX:1:2101:1316:14544 1:N:0:CGCACGACTG+GTGTTGGTCC
GTGCCAGCCGCCGCGGTAATACATAGGGAGCAAGCGTTATCCGGATTTATTGGGTGTAAAGGGTGCGTAGACGGGAAATTAAGTTAGTTGTGAAATCCCTCGGCTTAACTGAGGAACTGCAACTAAAACTGATTTTCTTGAGTACTGGAGAGGAAAGTGGAATTCCTAGTGTAGCGGTGAAATGCGTAGATATTAGGAGGAACACCAGTGGCGAAGGCGACTTTCTGGACAGTAACTGACGTTGAGGCACG
+
FFFFFFFFFFFFFFFFFFFFFFFFFFFFFFFFFFFFFFFFFFFFFFFFFFFFFFFFFFFFFFFFFFFFFF:FFFFFFFFF:FFFFFFFFFFFFFFFFFFFFFFFFFFF,FF:FFFFFFFF,F:F:,F:FFFFFFFFFFFF:FFF,FFFFFFFFFFFFFFF:FFFF:FFFFFF:FFFFFFF:FFFFFFFF,FFFFFFFFF,FFFFFFFFFFFFFFF,FFF::F:F:FFFFFF:FFF,F,FFFFF,F,F:,:F
@A00769:42:HV3CFDRXX:1:2101:18367:14544 1:N:0:CGCACGACTG+CTGTTGGTCC
GTGTCAGCCGCCGCGGTAATACGTATGTTCCAAGCGTTATCCGGATTTATTGGGCGTAAAGCGAGCGCAGACGGTTATTTAAGTCTGAAGTGAAAGCCCTCAGCTCAACTGAGGAATTGCTTTGGAAACTGGATGACTTGAGTGCAGTAGAGGAAAGTGGAACTCCATGTGTAGCGGTGAAATGCGTAGATATATGGAAGAACACCAGTGGCGAAGGCGGCTTTCTGGACTGTAACTGACGTTGAGGCTCG
+
FFFFFFFFFFFFFFFFFFFFFFFFFFFFFFFFFFFFF:FFFFFFFFFFFFFFFFFFFFFFFFFFFFFFFFF:FFFFFFFFFFFFF:FFFFFFFFFFFFFFFFFFFFF::FFFFFFFFFFFFFFFFFFFFFFFF:FFFF:FFFFFF:FFFFFFFFFFFFFFFFFFFFFFFFFFFFFFF:FFF:F:FF:FFFFFFFFFFFFF:FF:FFFFFFFFFFFFFFFFFFFFF:F,FFFFFFFFFFFF:FFFFFFFF:,
@A00769:42:HV3CFDRXX:1:2101:24786:14544 1:N:0:CGCACGACTG+CTGTTGGTCC
GTGCCAGCCGCCGCGGTAATTAGATACCCCAGTAGTCC
+
FFFFFFFFFFFFFFFFFFFFFFFFFFFFFFFFFFFFFF
@A00769:42:HV3CFDRXX:1:2101:26304:14544 1:N:0:CGCACGACTG+CTGTTGGTCC
GTGTCAGCCGCCGCGGTAATACGTAGGTGGCAAGCGTTGTCCGGATTTATTGGGCGTAAAGCGAGCGCAGGCGGTTTCTTAAGTCTGATGTGAAAGCCCCCGGCTCAACCGGGGAGGGTAATTGGAAACTGGGAGACTTGAGTGCAGAAGAGGAGAGTGGAATTCCATGTGTAGCGGTGAAATGCGTAGATATATGGAGGAACACCAGTGGCGAAGGCGACTCTCTGGTCTGTAACTGACGCTGAGGCTCG
+
FFFFFFFFFFFFFFFFFF:FFFFFFFFFFFFFFFFFFFFFFFFFF:FFFFFFFFFFFFFFFFFFFFFFFFFFFFFFFFFFFFFFFFFFFFFFFFFFFFFFFFFFFFFFFFFFFFFFFFFFFFFFFFFFFFFFFFFFFFFFFFFFFFFFFFFFFFFFFFFFFFFFFFFFFFFFFFFFFFFFFFFFFFFFFFF:FFFFFFFFFF:FFFFFFFFF:FFFFFFFF:FFFFFFFFFFFFFFF:FFFFFFFFFFFFF
@A00769:42:HV3CFDRXX:1:2101:3287:14638 1:N:0:CGCACGACTG+CTGTTGGTCC
GTGTCAGCCGCCGCGGTAATCAGCACTTAGCAGGGAGAGGGAATTAGATACCCCGGTAGTCC
+
FFFFFFFF:FFFFFFFFFFF:FFFFFFF:FF::FFFFFFF:FFF:F:FF:FFFFFFFFFFFF
@A00769:42:HV3CFDRXX:1:2101:12084:14653 1:N:0:CGCACGACTG+CTGTTGGTCC
GTGTCAGCAGCCGCGGTAATACGTAGGTGGCAAGCGTTGTCCAGATTTATTGGGCGTAAAGCGAGCGCAGGCGGTTTCTTAAGTCTGATGTGAAAGCCCCCGGCTCAACCGGGGAGGGTCATTGGAAACTGGGAGACTTGAGTGCAGAAGAGGAGAGTGGAATTCCATGTGTAGCGGTGAAATGCGTAGATATATGGAGGAACACCAGTGGCGAAGGCGGCTCTCTGGTCTGTAACTGACGCTGAGGCTCG
+
FFFFFFFFFFFFFFFFFFFFFFFFFFFFFFFFFFFFFFFFFFFFFFFFFFFFFFFFFFFFFFFFFFFFFFFFFFFFFFFFFFFFFFFFFF,FFFFFFFFFFFFFFFFFFFFFFFFFFFFFF:FFFF:FFFFFFFFFFFFFFFFFFFFF:FFFFFFFFFFFFFFFFF:FFFFFFFFFFFFFFFFFFFFFFFFFFFFFFFFFFFFFFFFFFFFFF,FF:FFFFFF:FFFFFFF:FFFFFFFF:FF,FF,FFF:
@A00769:42:HV3CFDRXX:1:2101:9299:14685 1:N:0:CGCACGACTG+CTGTTGGTCC
GTGTCAGCCGCCGCGGTAATACGTATGTTCCAAGCGTTATCCGGATTTATTGGGCGTAAAGCGAGCGCAGACGGTTAGTTAAGTCTGAAGTGAAAGCCCTCAGCTCAACTGAGGAATTGCTTTGGAAACTGGATGACTTGAGTGCAGTAGAGGAAAGTGGAACTCCATGTGTAGCGGTGAAATGCGTAGATATATGGAAGAACACCAGTGGCGAAGGCGGCTTTCTGGACTGTAACTGACGATGAGGCTCG
+
FFF,FFFFFFFFFFFFFFFFFFFFFFFFF:FFFFFFFF,FFFFFFFFFFFFFFFFFFFFFFFFFFFFFFF:FFFFFF,FFFFFFFFFF:FFFFFFFFFF:F,FFFFFFF,F:FFF::F,FFFFFFFFFFFFFFFFFFFFFFFFFFFFFF:FFFFFFFFFFFF,FFFFFFFFFFFFFFFFFFFFFFF:FFFFFFFFFFFFFFFFFFFFFFFFFFFFFFFF,FF,FFFFF:FFFFFFFFFFFF,FFFFFFFF:
@A00769:42:HV3CFDRXX:1:2101:5014:14716 1:N:0:CGCACGACTG+CTGTTGGTCC
GTGTCAGCCGCCGCGGTAATACGTATGTTCCAAGCGTTATCCGGATTTATTGGGCGTAAAGCGAGCGCAGACGGTTATTTAAGTCTGAAGTGAAAGCCCTCAGCTCAACTGAGGAATTGCTTTGGAAACTGGATGACTTGAGTGCAGTAGAGGAAAGTGGAACTCCATGTGTAGCGGTGAAATGCGTAGATATATGGAAGAACACCAGTGGCGAAGGCGGCTTTCTGGACTGTAACTGACGTTGAGGCTCG
+
FFFFFFFFFFFFFFFFFFFFFFFFFFFFFFFF:FFFF:F:FFFFFFFFF:FFFFFFFFFFFFFFFFFFFFFFFFFFF:FFFFFFFFFFFFFFFFFFFFFFFFFFFFFFFFFFFFFFFFFFFFFFFFFFFFFFFFFFFFFFFFFFFFFFFFFFFF,FFFFFFFFFFFFFFFFFFFFFFFFFFFFFFFFFFF,FFFFFF:FFFFFFFF::FFFFF:FFFFFFFFFFFFF,:FFFFFFFFFFFFFFFFFFFFF,
@A00769:42:HV3CFDRXX:1:2101:2302:14810 1:N:0:CGCACGACTG+CTGTTGGTCC
GTGTCAGCAGCCGCGGTAATACGTAGGTGGCAAGCGTTATCCGGAATGATTGGGCGTAAAGGGTGAGCAGGCGGTTCTTCAAGTCATGAGTGAAAGGCAGAAGCTTAACTTCTGTTGGCTGATGAGACTGGAGAACTTGAGTACAAGAGAGGGCGGCGGAACTCCATGTGTAGCGGTAAAATGCGTAGAGATATGGAAGAACACCAGTGGCGAAGGCGGCCGCCTAGACTGAAACTGACGCTCAGGCACGA
+
FFFFFFFFFFFFFFFFFFFFFFFFFFFFFFFFFFFFFF:FFFFFFFFFFFFFFFFFFFFFFFFFFFFFFFFFFFFFFFFFFFFFFFFFFFFFFFFFFFFFFFFFFFFFFFFFFFFFFFFFF:FFF:FFFFFFFFFFFFFFFFFFFFFFFFFFFFFFFFFFFFFF,:FFFFFFFFFFFFFFFFFF,FF,FFFFFFFFFFFFFFFFFFFF:FFFF:FFFFF,F:FFFF,FF:FFFF:,F,FFFFFFF,F,,FF
@A00769:42:HV3CFDRXX:1:2101:18521:14810 1:N:0:CGAACGACTG+CTGTTGGTCC
GTGTCAGCAGCCGCGGTAATTAGAAACCCTAGTAGTCCCTGTCTTATACACATCTCCGAGCCCACGAGACCGCACGACTGATCTCGTATGCCGTCTACGGCTTGAAAAACGGGGGGGGGGGGGGGGGGGGGGGGGGGGGGGGGGGGGGGGGGGGGGGGGGGGGGGGGGGGGGGGGGGGGGGGGGGGGGGGGGGGGGGGGGGGGGGGGGGGGGGGGGGGGGGGGGGGGGGGGGGGGGGGGGGGGGGGGGGGG
+
FFFFFFFF,FFFFFFFFFFFFFFFFFF,FFF,:FFFF:,F::FFFFFFFF,::F,F:FF:FFFFF:F,FFF:FF,::FF:F,F,F,,FFF,:,,:,,F,,F,,:,,,F,,::FF,FFF,F::,FF:F::,FFF,F:,F:F,F,FF:F,:F:FFFF:F,FF:FFF,:,,F:F,:F:FF,FFF:FF:FF,FF::FF:FF,FF,::FFF,F:FF,FFFFF,FF,FFFFFFF,F:F,F,::F,F:,:F:FF,,:F
@A00769:42:HV3CFDRXX:1:2101:21640:14857 1:N:0:CGCACGACTG+CTGTTGGTCC
GTGTCAGCCGCCGCGGTAATACGTATGTTCCAAGCGTTATCGGGATTTATTGGGCGTAAAGCGAGCGCAGACGGTTATTTAAGACTGAAGTGAAAGCCCTCAGCTCAACTGAGGAATTGCTTTGGAAACTGGATGACTTGAGTGCAGTAGAGGAAAGTGGAACTCCATGTGTGGCGGTGAAATGCGTAGATATATGGAAGAACACCAGTGGCGAAGGAGTCATAATGGACTGTAAATGACGTAAAGGCA
+
FFF:FFFFFFFFFFFF:FF,FFF::FFFFFFFFF:,F:FFF:F:FF,::FF,FF:,FFF,:,F,:F,,:F,,FFFFF,FFF,,,FF:FFFF,FF,,FFFFF:,,,FFF:FF:F,F,FFF,,FFFFFFF,:FFFF,:,:F:FFF,,F,F:,:FFF:FFFF,FFF,FFF:,FF,,,FF,F,FF:F,F,,F,F:FFFFF,FF,FF,FF:F,:F,F,FFF,,,,F,FF,FF:FFF,:::FF,FF,:,:FF,,,
@A00769:42:HV3CFDRXX:1:2101:17906:14998 1:N:0:CGCACGACTG+CTGTTGGTCC
GTGTCAGCAGCCGCGGTAATACGTATGTTCCAAGCGTTATCCGGATTTATTGGGCGTAAAGCGAGCGCAGACGGTTATTTAAGTCTGAAGTGAAAGCCCTCAGCTCAACTGAGGAATTGCTTTGGAAACTGGGTGACTTGAGTGCAGTAGAGGAAAGTGGAACTCCATGTGTAGCGGTGAAATGCGTAGATATATGGAAGAACACCAGTGGCGAAGGCGGCTTTCTGGACTGTAACTGACGTTGAGGCTCG
+
FFFFF:FFFFFFFFFFFFFFFFFFFFFFFFFFFFFFFF,FFFFFFFF:FF,FFFFF:FFFFFFFFFFFFFFFFFFFFFFFFFFFF:FFFFFFF:FFFFFFFFFFFFFFFFFFFFF:FF:FFFFFFFFFFFFFFFFFFFFFFFFFFFFFFFFF,F:FFFFF:,FFFFFFFFFFFFFFFFFFFFFFFFFFFFF,F:FFFFFFFFFFFFF,F:FFFFFFFFFFFF:FFFFFFFF:F:FFF:FFF,F:F:::FF,
@A00769:42:HV3CFDRXX:1:2101:28809:15060 1:N:0:CGCACGACTG+CTGTTGGTCC
GTGTCAGCCGCCGCGGTAATACGTATGTTCCAAGCGTTATCCGGATTTATTGGGCGTAAAGCGAGCGCAGACGGTTATTTAAGTCTGAAGTGAAAGCCCTCAGCTCAACTGAGGAATTGCTTTGGAAACTGGATGACTTGAGTGCAGTAGAGGAAAGTGGAACTCCATGCGTAGCGGTGAAATGCGTAGATATATGGAAGAACACCAGTGGCGAAGGCGGCTTTCTGGACTGTAACTGACGTTGAGGCTCG
+
FFFFFF:FFFFFFFFFF:FFFFFFFFFFFFFF:FFF,FFFFFFFFF:FFFFFFFFFFFFFFFFFF:FFFFFFFFFFFFFFF:FFFFFFFFFFFFFFFF:FFFFFFF,FF:FFFFFFFFFFFFFFFFFFFFFFFFFFFFFFF,FFFFFFFFFFFFF:FF:FF:FF:FFFFF,FFFFFFFFFFFFFFFFFFFFFFFFFFFFFF::F:FFFFFFFFFFF:FF,FFFFF:FFFFFFFFFFFF:::FFFFF:FFF:
@A00769:42:HV3CFDRXX:1:2101:14913:15076 1:N:0:CGCACGACTG+CTGTTGGTCC
GTGTCAGCCGCCGCGGTAATACGTAGGTGGCAAGCGTTGTCCGGATTTACTGGGTGTAAAGGGCGTGTAGCCGGGAAGGCAAGTCAGATGTGAAATCCGGAGGTTCAACCTCCGAATTGCATTTGAAACTGTTTTTCTTGAGTACTGGAGAGGCAGACGGAATTCCTTGTGTAGCGGTGAAATGCGTAGAGATAAGGAGGAACACCAGTGGCGAAGGCGGTCTGCTGGACAGCAACTGACGGTGAGGCGAG
+
FFFFFFFFFFFFFFFFFFFFFFFFFFFFFFFFFFFFFFFFFFFFFFFFFF,FFFFFFFFFFFFFFFFFFFF:FFFF:FFFF:FFFFFF:FFFFFFFFFFFFFFFFFFFFFFFFFFFFFFFF,FFFFFFFFFFF:FFFFFFFFF::FFFFFFFFF,FFFFF:FFFFFF,FFFFFFFFF,FFFFFF:FF:FF,FFFFFF:FF:FFFFFFFFFFFFFFFFFFFFFFFFFFFFFFFFFFFF,FFFFFFFFFFFF,
@A00769:42:HV3CFDRXX:1:2101:22354:15092 1:N:0:CGCACGACTG+CTGTTGGTCC
GTGTCAGCCGCCGCGGTAATACGTATGTTCCAAGCGTTATCCGGATTTATTGGGCGTAAAGCGAGCGCAGACGGTTATTTAAGTCTGAAGTGAAAGCCCTCAGCTCAACTGAGGAATTGCTTTGGAAACTGGATGACTTGAGTGCAGTAGAGGAAAGTGGAACTCCATGTGTAGCGGTGAAATGCGTAGATATATGGAAGAACACCAGTGGCGAAGGCGGCTTTCTGGACTGTAACTGACGTTGAGGCTCG
+
:FFFFFFF:FFFFFFFFFFFFFFFFFFFFFF:FFFFFF,FFFFFFFFFFFFFFFFFFFFFFFFFFFFFFFFFFFF::FFFFFFF,FFFFFFFFFFFFFFFFFFFFFFF:FFFFFF,:FF:FFFFFFFF:FFFFFFFFFFFFFFFFFFFFFFFFFFFFF:FFFFFFFFFFFF,FFF:FFFFFFFFFFFFFFF,F:FFFFFFF,FFFFFF:,FFFFFFFFFFFF,FFFFFF:FF,,FFF,,FFFFFFFFFFFF
@A00769:42:HV3CFDRXX:1:2101:27154:15107 1:N:0:CGCACGACTG+CTGTTGGTCC
GTGTCAGCCGCCGCGGTAATACGTAGGTCCCGAGCGTTGACCGGATTTATTGGGCGTAAAGCGAGCGCAGGCGGTTTGATAAGTCAGAAGTAAAAGGCTGTGGCTCAACCATAGTACGCTTTTGAAACTGTCAAACTTGAGTGCAGAAGGGGGGAGTGGAATTCCATGTGTAGCGGTGAAATGCGTAGATATATGGAGGAACACCGGTGGCGAAAGCGGCTCTCTGGTCTGTAACTGACGCTGAGGCTCGA
+
FFFFFFFFFFFFFFFFFFFFFFFFFFFFFFFFFFFFFFF:FFFFFFF:FFFFFFFFFFFFFFFFFFFFFFFFFFFFFFFFFFFFFFF:FFFFF:FFFFFFFFFFFFFFFFFFFFF:FFFFFFFFFFFFFFFF::FF:FFFFFF:FFFFFFFFFFFFFFFFFFFFFFFFFFFFFFFFFFF:FFFFFFFFF:F:FFFFF:FF:FFF:FFFFFFFFFFFFFFFFFFFFFFFFFFFFFFF:FF:FFFFF:F:FFF
@A00769:42:HV3CFDRXX:1:2101:26530:15123 1:N:0:CGCACGACTG+CTGTTGGTCC
GTGTCAGCCGCCGCGGTAATACGTAGGTCCCGAGCGTTGTCCGGATTTATTGGGCGTAAAGCGAGCGCAGGTGGTTTATTAAGTCTGGTGTAAAAGGCAGTGGCTCAACCATTGTATGCATTAGAAACCCCTGTAGTCC
+
FFFFFFFFFFFFFFFFFFFFFFFFFFFFFFFFFFFFFFFFFFFFFFFFFFFFFFFFFFFFFFFFFFFFFFFFFFFFFFFFFFFFFFFFFFFFF:FFFFFFFFFFFFFFFFFFFFFFFFFFFFFFFFFFFFFFFFFFFFF
@A00769:42:HV3CFDRXX:1:2101:30879:15201 1:N:0:CGCACGACTG+CTGTTGGTCC
GTGCCAGCCGCCGCGGTAATACGTATGTGCCAAGCGTTATCCGGATTTATTGGGCGTAAAGCGAGCGCAGACGGTTATTTAAGTCTGAAGTGAAAGCCCTCAGCTCAACTGAGGAATTGCTTTGGAAACTGGATGACTTGAGTGCAGTAGAGGAAAGTGGAACTCCATGTGTAGCGGTGAAATGCGTAGATATATGGAAGAACACCAGTGGCGAAGGCGGCTATCTGGACTGTAACTGACGATGAGGCTCG
+
FFFFFFFFFFFFFFFFFFFFFFF,F:F:,FF,FFFFFF,F:FFFF,F,F,FFFFFFFFFFF:FF:FF:FFFFFFF:FFFFFFFFF,:,FFFFFFFF,FFFFFFFFFF:FFF::FF::FFFF,FF:FFFFF,FF,:FF:FFFFFF,::FFFFFFFFFFFFFFF,FFFFFFFFFFFFFFFFF:FFFFFFFFF:FF:FFFFFFFFFFFF::F,FFFFFFFFFFFF,FFFFF::FFF:FFFFFF:,FFFFFFFF,
@A00769:42:HV3CFDRXX:1:2101:28058:15233 1:N:0:CGCACGACTG+CTGTTGGTCC
GTGTCAGCCGCCGCGGTAATACGTATGTTCCAAGCGTTATCCGGATTTATTGGGCGTAAAGCGAGCGCAGACGGTTATTTAAGTCTGAAGTGAAAGCCCTCAGCTCAACTGAGGAATTGCTTTGGAAACTGGATGACTTGAGTGCAGTAGAGGAAAGTGGAACTCCATGTGTAGCGGTGAAATGCGTAGATATATGGAAGAACACCAGTGGCGAAGGCGGCTTTCTGGACTGTAACTGACGTTGAGGCTCG
+
FFFFFFFFFFFFFFFFFFFFFFFFFFFFFFFFFFFFFFFFFFFFFFFFFFFFFFFFFFFFFFFFFFFFFFFFFFFFFFFFFFFFFFFFFFFFFFFFFFFFFFFFFFFFFFFFFFFFFFFFFFFFFFFFFFFFFFFFFFFFFFFFFFFFFFFFFFFFF:FFFFFFFFF:FFFFFFFFFFFFFFFFFFFFFFFFFFFFFFFFFFFFFFFFFFFFFFFFFFFFFFFF:FFFFFFFFFFFFFFF::FFFF,FFF:
@A00769:42:HV3CFDRXX:1:2101:29957:15233 1:N:0:CGCACGACTG+CTGTTGGTCC
GTGTCAGCCGCCGCGGTAATACGTATGTTCCAAGCATTATCCGGATTTATTGGGCGTAAAGCGAGCGCAGACGGTTATTTAAGTCTGAAGTGAAAGCCCTCAGCTCAACTGAGGAATTGCTTTGGAAACTGGATGACTTGAGTGCAGTAGAGGAAAGTGGAACTCCATGTGTAGCGGTGAAATGCGTAGATATATGGAAGAACACCAGTGGCGAAGGCGGCTTTCTGGACTGTAACTGACGTTGAGGCTCG
+
FF:FFFFFFFFFFF:F:FFFFFFFFFFFFFFFF:FFFF::F,FFFF::FFFF:FFFFFFFFFFFFF:FFFFFF::FFFFFFFFFFFFFFFFFFFFFFFFFFFF,,FFFFFFF:FF:FF:FFFFFFFFFFFFFFF:FFFFFF,FF:FFFF,F:FFFF::F:FF,FFFFFFF:FFFF:FFFFFFFFF:FFFFFFFFF:FFFFFFFFFFFF,FFF:FFF,FFFFFFFFFFFFFFFF,FFFFFFFFF:F,F:FF:
@A00769:42:HV3CFDRXX:1:2101:29333:15280 1:N:0:CGCACGACTG+CTGTTGGTCC
GTGTCAGCCGCCGCGGTAATACGTATGTTCCAAGCGTTATCCGGATTTATTGGGCGTAAAGCGAGCGCAGACGGTTATTTAAGTCTGAAGTGAAAGCCCTCAGCTCAACTGAGGAATTGCTTTGGAAACTGGATGACTTGAGTGCAGTAGAGGAAAGTGGAACTCCATGTGTAGCGGTGAAATGCGTAGATATATGGAAGAACACCAGTGGCGAAGGCGGCTTTCTGGACTGTAACTGACGTTGAGGCTCG
+
FFFFFFFFFFFFFFFFFFFFFFFFFFFFFFF:FFFF:FFFFFFFFFFFFFFFFFFFFFFFFFFFFFFFFFFFFFF:FFFFFFFFFFF:FFFFFFFFFFFFFFFFFFFFFFFFFFF:FFFFFFFFFFFFFFFFFFFFFFFFFFFFFFFF:FFFFFFFFFFFF:FFFFFFFFFFFFFFFFFFFFFFFFFFFFFFFFFFFFFFFFFFFFFFFFFFFFFFFFFFFFFFFFFFFFFF:FFFFFFF:FFFFFFFFF,
@A00769:42:HV3CFDRXX:1:2101:15745:15327 1:N:0:CGCACGACTG+CTGTTGGTCC
GTGCCAGCAGCCGCGGTAATACGTATGTTCCAAGCGTTATCCGGATTTATTGGGCGTAAAGCGAGCGCAGACGGTTATTTAAGTCTGAAGTGAAAGCCCTCAGCTCAACTGAGGAATTGCTTTGGAAACTGGATGACTTGAGTGCAGTAGAGGAAAGTGGAACTCCATGTGTAGCGGTGAAATGCGTAGATATATGGAAGAACACCAGTGGCGAAGGCGGCTTTCTGGACTGTAACTGACGTTGAGGCTCG
+
FFFFFFFFFFFFFFFFFF:FFFFFFFFFFFFFFFFFFFFFFFFFFFFFFFF:FFFFFFFFFFFFFFFFFF,FFFFFFFFFFFFFFFFFFFFFFFFFFFFFFFFFFFFFFFFFFFFFFFFF:FFFFFFFFFFFFFFFF:FFFFFFFFFFFF:FFFFFFFFFFFFFFFFFFFFFFFFFFFFFFFFFFF:F::FFFFF:FFFFF:F:FFFFFFFFFFFFFFFFFFF:,FFFF,FFFFF,FFF:FFFF:F,F:F:
@A00769:42:HV3CFDRXX:1:2101:1669:15405 1:N:0:CGCACGACTG+CTGTTGGTCC
GTGTCAGCAGCCGCGGTAATTAGAAACCCTAGTAGTCC
+
FFF:FF:FFF:FFFFFFFFFFFFFFFFFFFFFFFFF:F
@A00769:42:HV3CFDRXX:1:2101:21757:15436 1:N:0:CGCACGACTG+CTGTTGGTCC
GTGTCAGCAGCCGCGGTAATACGTATGTTCCAAGCGTTATCCGGATTTATTGGGCGTAAAGCGAGCGCAGACGGTTATTTAAGTCTGAAGTGAAAGCCCTCAGCTCAACTGAGGAATTGCTTTGGAAACTGGATGACTTGAGTGCAGTAGAGGAAAGTGGAACTCCATGTGTAGCGGTGAAATGCGTAGATATATGGAAGAACACCAGTGGCGAAGGCGGCTTTCTGGACTGTAACTGACGTTGAGGCTCG
+
FFFFFFFFFFFFFFFFFFFFFFFFFFFFFFFFFFFFFF,FFFFFFFF:FFFFFFFFFFFFFFFFFFFFFFFFFF:FFFFFFF:FF:FFFFFFFFFFFFFFFFFFFFFFFFFFFFF:FFFFFFFFFFFFFFFF:FF:FFFFFFFF:FFFFFFF:F:FFFFFFFFFFFFF:FFFFFFFFFFFFF:FF:F::FFFFFF:,FFF:FFFF:,,:FFFFFFFFFFFFFFF:FF:,,F:FFFFF:FFFFFFF:FF,,,
@A00769:42:HV3CFDRXX:1:2101:6397:15483 1:N:0:CGCACGACTG+CTGTTGGTCC
GTGCCAGCAGCCGCGGTAATACGTATGTTCCAAGCGTTATCCGGATTTATTGGGCGTAAAGCGAGCGCAGACGGTTATTTAAGTCTGAAGTGAAAGCCCTCAGCTCAACTGAGGAATTGCTTTGGAAACTGGGTGACTTGAGTGCAGTAGAGGAAAGTGGAACTCCATGTGAAGCGGTGAAATGCGTAGATATATGGAAGAACACCAGTGGCGAAGGCGGCTTTCTGGACTGTAACTGACGTTGAGGCTCG
+
FFFFFFFFFFFFFFFFFFFFFFFFFFFFFFFFFFFFFFFFFFFFFFFFFFFFFFFFFFFFFFFFFFFFFFFFFFFFFFFFFFFFFFFFFFFFFFFFFFFFFFFFFFFFF:FFFFFFFFFFFFFFFFFFFFFFFFFFFFFFFFFFFFFF:FFFFFFFFFFFFFFFFFFFFFFFFFFFFFFFFFFFFFFFFFFFF:FFFFFF:FFFFFFFFFFFFFFFFFFFFFFFFFFF:FFFFF,FFFFFFFFFFFFFFF:
@A00769:42:HV3CFDRXX:1:2101:15510:15483 1:N:0:CGCACGACTG+CTGTTGGTCC
GTGTCAGCCGCCGCGGTAATACGTAGGTGGCAAGCGTTATCCGGATTTATTGGGCGTAAAGGGAACGCAGGCGGTCTTTTAAGTCTGATGTGAAAGCCTTCGGCTTAACCGGAGTAGTGCATTGGAAACTGGGAGACTTGAGTGCAGAAGAGGAGAGTGGAACTCCATGTGTAGCGGTGAAATGCGTAGATATATGGAAGAACACCAGTGGCGAAAGCGGCTCTCTGGTCTGTAACTGACGCTGAGGTTCG
+
FFFFFFFFFFFFFFFFF:FFFFFFFFFFFFFFFFFFFFFFF:FFFF::FFFFFFFFFFFFFFFF,FFFFFFFF:FF:FFFF:FFFFFFFFFFFFFFFFFFFFFFFFFFFFFFFFFFFFFFFFFFFFFFFFFFFFFFFFFFFFFFFFFFFFFFFFF:FFFFFFFFFFFFFFFFF:FFFFFFFFFFFFFFF:FFFFFFFFFFFFFFFFFFFFFFFFFFFFFFFFFFFFF,FFFFFFF,FFFFFFFFFF:FFF:
@A00769:42:HV3CFDRXX:1:2101:1072:15499 1:N:0:CGCACGACTG+CTGTTGGTCC
GTGTCAGCCGCCGCGGTAATACGTAGGTGGCAAGCGTTATCCGGAATGATTGGGCGTAAAGGGTGAGCAGGCGGTTCTTCAAGTCATGAGTGAAAGGCAGAAGCTTAACTTCTGTTGGCTGATGAGACTGGAGAACTTGAGTACAGGAGAGGGCGGCGGAACTCCATGTGTAGCGGTAAAATGCGTAGAGATATGGAAGAACACCAGTGGCGAAGGCGGCCGCCTGGACTGAAACTGACGCTCAGGCACGA
+
FFFFFFFFFFFFFFFFFFFFFFFFFFFFFFFFFFFFFFFFFFFFFFFFFFFFFFFFFFFFFFFFFFFFFFFFFFFFFFFFFFFF:FFF:FFF:FFFFFFFFFFFFFF:FFFFFFFFF:FFFFFFFFFFFFFFFF,FFFF,FFFFFFFFF:FFFFFFF:FFF,FFFFFFFFFFFF:FFFFF:FF:FFFFFF:FFFFFFFFFFFFFFFFFFFFFF,FFFFFFFFFFFFFFFFFFFFFFFF,:FFFFFFFFFFF
@A00769:42:HV3CFDRXX:1:2101:16486:15515 1:N:0:CGCACGACTG+CTGTTGGTCC
GTGTCAGCCGCCGCGGTAATACGTATGTTCCAAGCGTTATCCGGATTTATTGGGCGTAAAGCGGGCGCAGACGGGTATTTAAGTCTGAAGTGAAAGCCCTCAGCTCAACTGAGGAATTGCTTTGGAAACTGGATGACTTGAGTGCAGTAGAGGAAAGTGGAACTACATGTGTAGCGGTGAAATGCGTAGATATATGGACGAACACCAGTGGCGAAGGCGGCTTTCTGGACTGTAACTGACGTTGAGGCTCG
+
:F,FFFFF::FF,::FFFFF:F,,FFF:FF,::FFF:FFFFFF:FFFFF:FFFFFFFFFFFFF,,FF:FFFFFF,FF,:FFF:FFF:FFFFFFFF:F:FFFFFF::FF:::FF,F,,F,FFFFF,FFFFFF:F:FFFFFFF:FFFFFFF:,,F:FFFFFFFFFFFF,FFFFFF:,FFFFFF,::FF,:F::FF,FFFF,F,F:FFF::FFFF,,FFFFFFFF:,,FFF::FFF,FFFF,F,:FF:FFFFF:
@A00769:42:HV3CFDRXX:1:2101:29125:15546 1:N:0:CGCACGACTG+CTGTTGGTCC
GTGCCAGCCGCCGCGGTAATACGGAGGATCCGAGCGTTATCCGGATTCATTGGGTTTAAAGGGTGCGTAGGTTGTTTTATAAGTTAGCGGTGAAATACCGATGCTCAACATCGGGGCTGCCGCTAATACTGTAGGACTAGAGATCGGATGCAGCAGGCGGAATGTGTAGTGTAGCGGTGAAATGCCTAGATATTACACAGAACACCGATCGCGAAGGCAGCTTGCTAGGCCGGATCTGACACTGATGCACG
+
FFFFFFFFFFFFFFFFFFFFFFFFFFFFFFFFFFFFFFFFFFFFFFFFF::FFFF::FFFFFFFFFF,FFFFFFFFFFF:FFFFFFFFFFFFFFFFFFFFFFFFFFFFFFFF:FFFFFFFFFFFFFFFFFFFFFFFFFFFFFFFFFFFFFFFFFFFFFFFFFFFFFFFFFFFFFFFFFFF,FFFFFFF:FFFFFFFFFFFFFFFFFFFFF:FFFFFFFFFFFFFFF:FFFFFFFFF:FFFFFFFFFFFFF:
@A00769:42:HV3CFDRXX:1:2101:18014:15593 1:N:0:CGCACGACTG+CTGTTGGTCC
GTGCCAGCCGCCGCGGTAATACGTATGTTCCAAGCGTTATCCGGATTTATTGGGCGTAAAGCGAGCGCAGACGGTTATTTAAGTCTGAAGTGAAAGCCCTCAGCTCAACTGAGGAATTGCTTGGGAAACTGGATGACTTGAGTGCAGTAGAGGAAAGTGGAACTCCATGTGTAGCGGTGAAATGCGTAGATATATGGAAGAACACCAGTGGCGAAGGCGGCTGTCTGGACTGTAACTGACGTTGAGGCTCG
+
FFFFFFFFFFFFFFFF:FF:FFF:FFFFFFF:FFFFFF,FF:FFF:,:FFFFFFFFFFFFFFFFFFFFFFFFFFFF,FFFFFFFFFFF,:FFFFFFFFFFFFFFFFFF:FFFFFF,FFFFFF,FFFFFF:FF:FFFFFFFFFFFFFFFFFFFFFFFFFFFF:FFF,FFF,FF:FFFFFFFF,FF::FFFF:FF,FFFF:FFFFFFF:FFF:FFFF:FFFFFF,F,FFFF:FFF:,FFF:FFFF::FFFFFF
@A00769:42:HV3CFDRXX:1:2101:17029:15608 1:N:0:CGCACGACTG+CTGTTGGTCC
GTGTCAGCAGCCGCGGTAATACGTAGGTGGCAAGCGTTGTCCGGATTTATTGGGCGTAAAGCGAGCGCAGGCGGTTTCTTAAGTCTGATGTGAAAGCCCCCGGCTCAACCGGGGAGGGTCATTGGAAACTGGGGGACTTGAGTGCAGAAGAGGAGAGTGGAATTCCATGTGTAGCGGTGAAATGCGTAGATATATGGAGGAACACCAGTGGCGAAGGCGGCTCTCTGGTCTGTAACTGACGCTGAGGCTCG
+
FFFFFFFFFFFFFFFFFFFFFFFFFFFFFFFFFFFFFFFFFFFFFFFFFFFFFFFFFFFFFFFFFFFFFFFFFFFFFFFFF:FFFFFF,FFF,:,FFFFFFFFF:FFFFFFFFF,FFFF::,FFF::::,FFFFFFFF:FFFFFF,F:,F:FF:F:F:FFF,FFF,F,F,FFFFFFF,F:F,FFFF::F,,,F,FFF,FF,F:F:F,F:FFFF,,FFFFF:FF,F,FF,:FF:,,,FFF:FF:F,FF,,FF
@A00769:42:HV3CFDRXX:1:2101:24135:15608 1:N:0:CGCACGACTG+CTGTTGGTCC
GTGTCAGCCGCCGCGGTAATACGTATGTTCCAAGCGTTATCCGGATTTATTGGGCGTAAAGCGAGCGCAGACGGTTATTTAGGTCTGAAGTGAAAGCCCTCAGCTCAACTGAGGAATTGCTTTGGAAACTGGATGACTTGAGTGCAGTAGAGGAAAGTGGAACTCCATGTGTAGCGGTGAAATGCGTAGATATATGGAAGAACACCAGTGGCGAAGGCGGCTTTCTGGACTGTAACTGACGTTGAGGCT
+
FFFFFFFFFFFFFFFFFFFFFFFFFFFFFFFFFFFFFFFFFFFFFFFFFFFFFFFFFFFFFFFFFFFFFFFFFFF:F:FFFFFFFFFFFFFFFFFFFFFFFFFFFFFFFFFFFFFFFFFF:FFFFFFFFFFFFFFFFFFFFFFFFFFFFFFFFFFFFFFFFFFFFFFFFFFFFFFFFFFFFFFFFFFFFFFFFFFFFFFFFFFFFFFFFFFFFFFFFFFFFFFFFFF:FFF:FFFFFFFFFFFFFF,FF
@A00769:42:HV3CFDRXX:1:2101:17707:15624 1:N:0:CGCACGACTG+CTGTTGGTCC
GTGTCAGCAGCCGCGGTAATACGTATGTTCCAAGCGTTATCCGGATTTATTGGGCGTAAAGCGAGCGCAGACGGTTATTTAAGTCTGAAGTGAAAGCCCTCAGCTCAACTGAGGAATTGCTTTGGAAACTGGATGACTTGAGTGCAGTAGAGGAAAGTGGAACTCCATGTGTAGCGGTGAAATGCGTAGATATATGGAAGAACACCAGTGGCGAAGGCGGCTTTCTGGACTGTAACTGACGTTGAGGCTCG
+
FFFFFFFFFFFFFFFFFFFFFFFFFFFFFFFFFFFFFF:FFFFFFFFFFFFFFFFFFFFFFFFFFFFFFFFFFFFF:FFFFFFFFFFFFFFFFFFFFFFFFFFFFFFFFFFFFFF,FFFFF,FFFFF:FFFFFFFFFFFFFFFFFFFFFFFFFF,FFFFFFFFFFFFFFFFFFFFFFFFFFFFFFFF,FF,::FFFF:F:FFFFFF,FFFFFFFFFFFFFFF:FFFFFF:FFFFFFFFFFFFFFFFFFFF:
@A00769:42:HV3CFDRXX:1:2101:6370:15749 1:N:0:CGCACGACTG+CTGTTGGTCC
GTGTCAGCAGCCGCGGTAATACGTATGTTCCAAGCGTTATCCGGATTTATTGGGCGTAAAGCGAGCGCAGACGGTTATTTAAGTCTGAAGTGAAAGCCCTCAGCTCAACTGAGGAATTGCTTTGGAAACTGGATGACTTGAGTGCAGTAGAGGAAAGTGGAACTCCATGTGTAGCGGTGAAATGCGTAGATATATGGAAGAACACCAGTGGCGAAGGCGGCTTTCTGGACTGTAACTGACGTTGAGGCTCG
+
FFFFF:,FFFFFFFFFFFFFFFFFFFFFFF::F:FFFFFFFF,FFF:FFF,FFF:FFFFFFFFFF:FF:FFFF:FFFFFFFF,FFF:FFFF,FFF::FFFFFFFFFFF,FFFF:F,F,FFF,FFFFFFF,:FFF:FFFFFFFFFFFFFFFFFFF:F:F:FFFFFF:FFFFF,F,FF:FFFFFFFFFFFFF:FFFFFFFFFFFFFFFF:,::FFFF:F,F,FFFFFFF:FFF,FFF,F,F,FFF:F:F:FF:
@A00769:42:HV3CFDRXX:1:2101:29044:15781 1:N:0:CGCACGACTG+CTGTTGGTCC
GTGTCAGCAGCCGCGGTAATACGTATGTTCCAAGCGTTATCCGGATTTATTGGGCGTAAAGCGAGCGCAGACGGTTATTTAAGTCTGAAGTGAAAGCCCTCAGCTCAACTGAGGAATTGCTTTGGAAACTGGATGACTTGAGTGCAGTAGAGGAAAGTGGAACTCCATGTGTAGCGGTGAAATGCGTAGATATATGGAAGAACACCAGTGGCGAAGGCGGCTTTCTGGACTGTAACTGACGTTGAGGCTCG
+
FFFFFFFFFFFFFFFFFFFFFFFFFFFFFFFFFFFFFFFFFFFFFFFFFFFFFFFFFFFFFFFFFFFFFFFFFFF,FFFFFFFFFFFFFFFFFFFFFFFFFFFFFFFFFFFFFFFFFFFFFFFFFFFFFFFFFFFFFFFFFFFFFFFFFFFFFF,FFFFFFFFFFFFFF:FFFF:FFFFF:FFFFFFFFFFF:FFFFFFFFFFFFFFFFFFFFFFFFFFFFFFFFFFF:FFFF,FFFFFF:FFFFF,FFF:
@A00769:42:HV3CFDRXX:1:2101:14299:15890 1:N:0:CGCACGACTT+CTGTTGGTCC
GTGCCAGCAGCCGCGGTAATACGTATGTTCCAAGCGTTATCCGGATTTATTGGGCGTAAAGAGAGCGCAGACGGTTATAAAAGTCTGTAGTGAAAGCCCTCAGCTCAACTGAGGAATTGCATTGGAAACTGGATGACTTGAGTGCAGGAGAGGAAAGAGGAAATCCATGTGAAGCGGTGAAATTCGTAGATATAATGAAGAACACAAGAGGCGAAGGCGGCTAACTGGAGTGTAACTGACGATGAGGCTCG
+
FF,FFF,,F:FFFF,FFFFFFF:FF,,F,FFFF,FFF,FF,,,:FF:FF,F,F,FF,FF,,,:F,F,FF,,,,,,FF,,:F:FF::,,,,FFFFFF,FF,FF,F,:,F,,,F,,:F,,:F,F:,,::FFFFFFF:FF,:,F,F,F,,,FFF,,F:F,,::F:,FFF,FFF,,FF:,F,,:FF:,,,F::FFFF,F,FF:,FF,FF,F,,,,F,F,,,,,,,,,,:F,,,,,,F:FFF,:F,FF,F,,F:F,
@A00769:42:HV3CFDRXX:1:2101:30481:15890 1:N:0:CGCACGACTG+CTGTTGGTCC
GTGTCAGCAGCCGCGGTAATACGTATGTTCCAAGCGTTATCCGGATTTATTGGGCGTAAAGCGAGCGCAGACGGTTATTTAAGTCTGAAGTGAAAGCCCTCAGCTCAACTGAGGAGTTGCTTTGGAAACTGGATGACTTGAGTGCAGTAGAGGAAAGTGGAACTCCATGTGTAGCGGTGAAATGCGTAGATATATGGAAGAACACCAGTGGCGAAGGCGGCTTTCTGGACTGTAACTGACGTTGAGGCTCG
+
FFFFFFFFFFFFFFFFFFFFFFFFFFFFFFFFFFFFFF:FFFFFFFFFFFFFFFFFFFFFFFFFFFFFFFFFFFF:FFFFFFFFFFFFFFFFFFFFFFFFFFFFFFFFFFFFFFFFFFFFFFFFF:FFFFFFFFFFFFFFFFFFFFFFFFFFFF:FFFFFFFFFFFFFFFFFFFFFFFFFFFFFFFFFFFFFFFFFFFFF:FFFFFFFFF:FFFFFFFFFF:,FF:FFFFFFFFFFFFFFFFFFFF,FFFF
@A00769:42:HV3CFDRXX:1:2101:12093:15922 1:N:0:CGCACGACTG+CTGTTGGTCC
GTGTCAGCCGCCGCGGTAATACGTAGGGTGCAAGCGTTATCCGGATTTATTGGGCGTAAAGGGCTCGTAGGCGGTTCGTCGCGTCCGGTGTGAAAGTCCATCGCTTAACGGTGGATCCGCGCCGGGTACGGGCGGGCTTGAGTGCGGTAGGGGAGACTGGAATTCCCGGTGTAACGGTGGAATGTGTAGATATCGGGAAGAACACCAATGGCGAAGGCAGGTCTCTGGGCCGTTACTGACGCTGAGGAGTG
+
FFFFFFFFFFFFFFFFFFFFFFFFFFFFFFFFFFFFFFFFFFFFFFFFFFFFFFFFFFFFFFFFFFFFFFFFFFFFFFFFFFFFFFFFFFFFFFFFFFFFFFFFFFFFFFFFFFFFFFFFFFFFFFFFFFFFFFFFFFFFFFFFFFFFFFFFFFFFFFFFFFFFFFFFFFFFFFFFFFFFFFFFFFFFFFFFFFFFFFFFFFFFFFFFFFFFFFFFFFFFFFFFFFFFFFFFFFFFFFFF,F:FFF,:FF,
@A00769:42:HV3CFDRXX:1:2101:15411:15937 1:N:0:CGCACGACTG+CTGTTGGTCC
GTGTCAGCAGCCGCGGTAATACGTATGTTCCAAGCGTTATCCGGATTTATTGGGCGTAAAGCGAGCGCAGACGGTTATTTAAGTCTGAGGTGAAGGCCCTCAGCTCAACTGAGGAATTGCTTTGGAAACTGGATGACTTGAGTGCAGTAGAGGAAAGTGGAACTCCATGTGTAGCGGTGAAATGCGTAGATATATGGAAGAACACCAGTGGCGAAGGCGGCTTTCTGGACTGTAACTGACGTTGAGGCTCG
+
FFFFFFFFFFFFFFFFFFFF:FFFFFFFFFFF:FFFFF,FFFFFFFFFFFFFFFFFFFFFFFFFFFFFFFFFFFFFFFFFFFFFFFFFFF,FFFFFFFFFFFFFFFFFF:FFFF:FFFFFF,FFFFFFFFFFF,FFFFFFFFFF:,F:FFFFFFFFFFFFFFFFFFFF:FFFFFFFFFFFFFFFFFFFFFFFFFFFF:,FFFFFFF,FFFFFFFF:FFFFFFFFFFFFFFF:F,:FFFFFFFFFFFFFFFF
@A00769:42:HV3CFDRXX:1:2101:3432:15953 1:N:0:CGCACGACTG+CTGTTGGTCC
GTGCCAGCCGCCGCGGTAATACGTATGTTCCAAGCGTTATCCGGATTTATTGGGCGTAAAGCGAGCGCAGACGGTTATTTAAGTCTGAAGTGAAAGCCCTCAGCTCAACTGAGGAATTGCTTTGGAAACTGGATGACTTGAGTGCAGTAGAGGAAAGTGGAACTCCATGTGTAGCGGTGAAATGCGTAGATATATGGAAGAACACCAGTGGCGAAGGCGGCTTTCTGGACTGTAACTGACGTTGAGGCTCG
+
FFFFFFFFFFFFFFFFFFFFFFFFFFFFFFFFFFFFFFFFFFFFFFFFFFFFFFFFFFFFFFFFFFFFFFFFFFFFFFFFFFFFFFFFFFFFFFFFFFFFFFFFFFFFFFFFFFFFFFFF:FFFF::FFFFFFFFFFFFFFFFFFFFFFFFFFFFFFFFFFFFFFFFFFFFFFFFFFFFFFFFFFFFFFFFFF:FF:FFF:FFFFFFFFFFFFFFF:FFFFFFFFFFFFFF,FFFFFFFF::FFFFFFFF,
@A00769:42:HV3CFDRXX:1:2101:4625:16016 1:N:0:CGCACGACTG+CTGTTGGTCC
GTGTCAGCCGCCGCGGTAATACGTATGTTCCAAGCGTTATCCGGATTTATTGGGCGTAAAGCGAGCGCAGACGGTTATTTAAGTCTGAAGTGAAAGCCCTCAGCTCAACTGAGGAATTGCTTTGGAAACTGGATGACTTGAGTGCAGTAGAGGAAAGTGGAACTCCATGTGTAGCGGTGAAATGCGTAGATATATGGAAGAACACCAGTGGCGAAGGCGGCTTTCTGGACTGTAACTGACGTTGAGGCTCG
+
FFFFFFFFFFFFFFFFFFFFFFFFFFFFFFFFFFFFFF,FFFFFFFFFFFFFFFFFFFFFFFFFFFFFFFFFFFF:FFFFFFFFFFF:FFFFFFFFFFFFFFFFFF:FF:FFFFFFF:FFFFFFFFFF:FFFFFFFFFFFFFFFFFFFFFFFFFF,FFFFFFFFFFFFFFFFFFFFFFFFFFFFFFFFFFFFFFFFFFFFF:FFFFFFFFFFFFFFFFFFFFFFFFF:FFFFFFFFFFFF:FF:FF,FFF,
@A00769:42:HV3CFDRXX:1:2101:29866:16016 1:N:0:CGCACGACTG+CTGTTGGTCC
GTGTCAGCAGCCGCGGTAATACGTATGTTCCAAGCGTTATCCGGATTTATTGGGCGTAAAGCGAGCGCAGACGGTTATTTAAGTCTGAAGTGAAAGCCCTCAGCTCAACTGAGGAATTGCTTTGGAAACTGGATGACTTGAGTGCAGTAGAGGAAAGTGGAACTCCATGTGTAGCGGTGAAATGCGTAGATATATGGAAGAACACCAGTGGCGAAGGCGGCTTTCTGGACTGTAACTGACGATGAGGCTCG
+
FFFFFFFF:FFFFFFFFFFFFFFFF:FF:FFFFFFF:FFFFFFFFFFFFFFFFFFFFFFFFFFFFFFFFF::FFFF:FFFFFFFFFFFFFFFFFFFFFFFFFFFFFFFFFFFFFFF:F,FFFFFFFFFFFFFFFFFFFFFFFFFFFF:FFFFFFFFFFFFFFFFFFFFFFFF:FFFFFFF:FFF:FFFFFFFFFFFFFFF:FFFFFFFFFFF,FFF:FFFF:F,FFFFFFFFF:FFFFFFF,FFFFFFFF:
@A00769:42:HV3CFDRXX:1:2101:3622:16031 1:N:0:CGCACGACTA+CTGTTGGTCC
GTGTCAGCCGCCGCGGTAATACGTATGTTCCAAGCGTTATCCGGATTTATTGGGCGTAAAGCGAGCGCAGACGGTTATTTAAGTCTGAAGTGAAAGCCCTCAGCTCAACTGAGGAATTGCTTTGGAAACTGGATGACTTGAGTGCAGTAGAGGAAAGTGGAACTCCATGTGTAGCGGTGAAATGCGTAGATATATGGAAGAACACCAGTGGCGAAGGCGGCTTTCTGGACTGTAACTGACGTTGAGGCTCG
+
FFFFFFFFFFFFFFFFFFFFFFFFFFFFFFFFFFFFFFFFFFFFFFFFF:FFFFFFFFFFFFFFFFFFFFFFFFFFFFFFFFFFFFFFFFFFFFFFFFFFFFFFFFFFFFF:FFFFFFFFFFFFFFFFFFFFFFFFFFFFFFFFFFFFFF:FFFFFFFFFFFFFFFFFFFFFFFFFFFFFFFFFFF:F:FFFF:FFFFFF:FFFFF:FFFFF:FFFFFFFFF,FFFFFFFF,FF:FFF:F,FFFFFFFFFF
@A00769:42:HV3CFDRXX:1:2101:8648:16063 1:N:0:CGCACGACTG+CTGTTGGTCC
GTGCCAGCCGCCGCGGTAATACGTATGTTCCAAGCGTTATCCGGATTTATTGGGCGTAAAGCGAGCGCAGACGGTTATTTAAGTCCGAAGTGAAAGCCCTCAGCTCAACTGAGGAATTGCTTTGGAAACTGGATGACTTGAGTGCAGTAGAGGAAAGTGGAACTCCATGTGTAGCGGTGAAATGCGTAGATATATGGAAGAACACCAGTGGCGAAGGCGGCTATCTGGACTGTAACTGACGTTGAGGCTCG
+
FFFFFFFFFFFFFFFFFFFFFFF:FFFFF:FFFF:F,FF:FFFFFFF:FF::::FF:FFFFFFFFFFF:FFFFFFFFF,:F:FF,FFFFF:FFFF,FFF,FFF::FFFFFFFFFFFF:FFFFFFFFFF:FF:F:F:FFFFF::F:FF,FFFFFF,FF,F:FFF:FFFF:FFF,FF:FFFFF,F,F:FFFF,F:FF:FF:FFFFFF:FF:,,F,FF:,F,FFF,,FFF,FFFF:FF:FFF,F:FFFF::FF:
@A00769:42:HV3CFDRXX:1:2101:28149:16078 1:N:0:CGCACGACTG+CTGTTGGTCC
GTGTCAGCAGCCGCGGTAATACGTATGTTCCAAGCGTTATCCGGATTTATTGGGCGTAAAGCGAGCGCAGACGGTTATTTAAGTCTGAAGTGAAAGCCCCCAGCTCAACTGAGGAATTGCTTTGGAAACTGGATGACTTGAGTGCAGTAGAGGAAAGTGGAACTCCATGTGTAGCGGTGAAATGCGTAGATATATGGAAGAACACCAGTGGCGAAGGCGGCTTTCTGGACTGTAACTGACGTTGAGGCTCG
+
FFFFFFFFFFFFFFFFF:FFFFFFFFFFFFFFFFFFFFF:FFFFFFFFFFFFFFFFFFFFFFFFF:FFFFFFFFFFFFFFFFFFFFFFFFFFFFFFFFFFFFFFFFFFFFFFFFFFFFFFFFFFFFFFFFFFFFFFFFFFFFFFFFFFFFFFFFF:FF:FFFFFFFFFFFFFFFFFFFFFFFFFFF,FFFFFF:FF:FFFF:FFFFFFFFFFFFFFFFFFFFFFFFFFFFF:F:FFFFFFFFFFFF,FFF,
@A00769:42:HV3CFDRXX:1:2101:23909:16094 1:N:0:CGCACGACTG+GTGTTGGTCC
GTGTCAGCAGCCGCGGTAATACGTATGTTCCAAGCGTTATCCGGATTTATTGGGCGTAAAGCGAGCGCAGACGGTTATTTAAGTCTGAAGTGAAAGCCCTCAGCTCAACTGAGGAATTGCTTTGGAAACTGGATGACTTGAGTGCAGTAGAGGAAAGTGGAACTCCATGTGTAGCGGTGAAATGCGTAGATATATGGAAGAACACCAGTGGCGAAGGCGGCTTTCTGGACTGTAACTGACGTTGAGGCTCG
+
FFFFFFFFFFFFFFFF:FFFFFFFFFFFFFFFFFFFFFFFFFFFFFFFFFFFFFFFFFFFFFFFFFFFFFFFFFFF:FFFFFFFFFF:FFFFFF:FFFFFFFFFFFFFF:FFFFFFFFFF,FFFFFFFFFFFFFFFFFFFFFFFFFFFFFFFFFFFFFFFFFFFFFFFFFFFFFFFFFFFF:FFFFFFFFFFFFFFFFFFFFF,FFFFFFFFFFFFFFFFFF:FFFFFFFFF:FFFFFFF,,FFFFFFFF,
@A00769:42:HV3CFDRXX:1:2101:8947:16141 1:N:0:CGCACGACTG+CTGTTGGTCC
GTGCCAGCAGCCGCGGTAATCCATTAGAAACCCCCGTAGTCCCTGTCTCTATACACATCTCCGAGCCCACGAGACCGCACGACTGATCTCGTATGCCGTCTTCTGCTTGAAAAAGGGGGGGGGGGGGGGGGGGGGGGGGGGGGGGGGGGGGGGGGGGGGGGGGGGGGGGGGGGGGGGGGGGGGGGGGGGGGGGGGGGGGGGGGGGGGGGGGGGGGGGGGGGGGGGGGGGGGGGGGGGGGGGGGGGGGGGGG
+
FFFFFFFFFFFFFFFFFFFFFFFFFFFFFFFFFFFFFFFFFFFFFFFFFF:FFFFFFFFFFFFFFFFFFFFFFFFFFFFFFFFFFFFFFFFF:FFFFFFFFF:FF,,:F,,,,,FFFFFFFFFFFFFFFFFFFFFFFFFFFFFFFFFFFFFFFFFFFFFFFFFFFFFFFFFFFFFFFFFFFFFFFFFFFFFFFFFFFFFFFFFFFFFFFFFFFFFFFFFFFFFFFFFFFFFFFFFFFFFFFFFFFFFFFFF
@A00769:42:HV3CFDRXX:1:2101:1344:16157 1:N:0:CGCACGACTG+CTGTTTGTCC
GTGTCAGCCGCCGCGGTAATACGTAGGTGGCAAGCGTTATCCGGAATGATTGGGCGTAAAGGGTGAGCAGGCGGTTCTTAAAGTCATGAGTGAAAGGCAGAAGCTTAACTTCTGTTGTCTGATGAGACTGGATAACTTGTGTACAGGAGAGGGCGGCGGAAATCCATGTGTAGCGGTAAAATGCGTATAGATATTGAAGAAAACCATGTGCGAAGGCGGCAGCCTGGACAGAAAAATACGATCAGGCAACA
+
FFFFFFFF,FFFFFFFFFFFFFFFFFF:,FFFFFFFFFFFFFFFFFFFFFFFFFFFFFFFFFFFFFFFFFF,FFF:,FF,FFFFF,F:,FFFFF:F,,F,FFFFF:F,FFF,F,F,F,:,:,FF:,F:,:,F,FF,FF:,FFF,FFFFF:FFFF,F::F,F,FF,:FFF:F:,:F:FFFF,F,F,FF,,,FF,,,:FF,,F,F:,:,,,F::FF,:FFFF:,,F,F,:F,:,F,F,,F,,,,,F,F,:,,F
@A00769:42:HV3CFDRXX:1:2101:9372:16219 1:N:0:CGCACGACTG+CTGTTGGTCC
GTGTCAGCCGCCGCGGTAATACGTAGGTGGCAAGCGTTGTCCGGATTTATTGGGCGTAAAGCGAGCGCAGGCGGTTTCTTAAGTCTGATGTGAAAGCCCCCGGCTCAACCGGGGAGGGTCATTGGAAACTGGGAGACTTGAGTGCAGAAGAGGAGAGTGGAATTCCATGTGTAGCGGTGAAATGCGTAGATATATGGAGGAACACCAGTGGCGAAGGCGACTCTCTGGTCTGTAACTGACGCTGAGGCTCG
+
FFFFFFFFFFFFFFFFFFFFFFFFFFFFFFFFFFFFFFFFFFFFFFFFFFF:FFFFFFFFFFFFFFFFFFFFFFFFFFFFFFFFFFFFFFFFFFFFFFFFFFFFFFFFFFFFFFFFFFFFFFFF:FFFFFFFFFFFFFFFFFFFFFF:FFF,F::FFFFFFFFFFFFFFFFFFFFFFFFFFFFFFFF:FFFFFFFFFFF:FFFFFFF:F:FFFFF:FFF:FFFFFFFFFFF:F,FFFFFFFFFFFFFFFF,
@A00769:42:HV3CFDRXX:1:2101:4426:16235 1:N:0:CGCACGACTG+CTGTTGGTCC
GTGACAGCAGCCGCGGTAATACGTAGGTGGCAAGCGTTATCCGGATTTATTGGGTTTAAAGGGTGCGTAGGCGGAGTGATAAGTTAGAGGTGAAATGTCCGAGCTAAACTCGGGAACTGCCTCTAATACTGTTGATCTAGAGAGTAGATGAGGTAGGCGGAATGTATGGTGTAGCGGTGAAATGCGTAGAGATCATACAGAACACCGATTGCGAAGGCAGCTTACAAATCTATATCTGACGATGAGGCTCG
+
FFF,:FFFFFFF:FFFFFFFFFFF,FF:FF,FFFFFFF:,::FFFFFFF,FFFF:,FF:FFFFFFFFFFFFFFFFFFFFFFFFFF,FFFFFFFF:FFFFFFFFFF,FFFFF:FFF,FFF:FF:FFFFFF:FF:FFFFFFFFFF:F,,FFF,FFF:FFFFFFFFFFFFF,FFFFFFFFFFFFF:FF,:FF,FFF:FFF:FFFFFF:FFFFFF:F:FFFFFFFFFFF,F,:,FFFFFFFF:F:,FF,F,F:F,
@A00769:42:HV3CFDRXX:1:2101:20808:16235 1:N:0:CGCACGACTG+CTGTTGGTCC
GTGTCAGCAGCCGCGGTAATACGTAGGTGGCAAGCGTTGTCCGGATTTATTGGGCGTAAAGCGAGCGCAGGCGGTTTCTTAAGTCTGATGTGAAAGCCCCCGGCTCAACCGGGGAGGGTCATTGGAAACTGGGAGACTTGAGTGCAGAAGAGGAGAGTGGAATTCCATGTGTAGCGGTGAAATGCGTAGATATATGGAGGAACACCAGTGGCGAAGGCGACTCTCTGGTCTGTAACTGACGCTGAGGCTCG
+
FFFFFFFFFFFFFFFFFFFFFFFFFFFFFFFFFFFFFFFFFFFFFFFFFFFFFFFFFFFFFFFFFFFFFFFFFFFFFFFFFFFFFFFFFFFFFFFFFFFFFFFFFFFFFFFFFFFFFFFFFFFFFFFFFFFFFFFFFFFFFFFFFFFFFFFFFFFFFFFFFFFFFFFFFFFFFFFFFFFFFFFF,FFFFFFFFF:FFFFFFFFFFFFFFFFFFFFFFFFFFFFFFFFFFFF:F,FFFFFFFFFFFFFFFF,
@A00769:42:HV3CFDRXX:1:2101:21784:16266 1:N:0:CGCACGACTG+CTGTTGGTCC
GTGTCAGCAGCCGCGGTAATCCATTAGAAACCCCTGTAGTCCCTGTCTCTTTACACATCTCCGAGCCCACGAGACCGCACGACTGATCTCGTATGCCGTCTTCTGCTTGAAAAGGGGGGGGGGGGGGGGGGGGGGGGGGGGGGGGGGGGGGGGGGGGGGGGGGGGGGGGGGGGGGGGGGGGGGGGGGGGGGGGGGGGGGGGGGGGGGGGGGGGGGGGGGGGGGGGGGGGGGGGGGGGGGGGGGGGGGGGGG
+
FFFFFFFFFFFFFFFFFFFFFFFFFFFFFFFFFFFFFFFFFFFFFFFFFFFFFFFFFFFFFFFFFFFFFFFFFFF:FFFFFFFFFFFF::FFFF::::FF,F,,F:,:,,F::,,:F::FFFFFFFFFFFFFFFFFFFFFFFFFFFFFFFFFFFFFFFFFFFFFFFFFFFFFFFFFFFFFFFFFFFFFFFFFFFFFFFFFFFFFFFFFFFFFFFFFFFFFFFFFFFFFFFFFFFFFFFFFFFFFFFFFFFF
@A00769:42:HV3CFDRXX:1:2101:32307:16266 1:N:0:CGCACGACTG+CTGTTGGTCC
GTGCCAGCAGCCGCGGTAATACGTATGTTCCAAGCGTTATCCGGATTTATTGGGCGTAAAGCGAGCGCAGACGGTTATTTAAGTCTGAAGTGAAAGCCCTCAGCTCAACTGAGGAATTGCTTTGGAAACTGGATGACTTGAGTGCAGTAGAGGAAAGTGGAAATCCATGTGTAGCGGTGAAATGCGTAGATATATGGAAGAACACCAGTGGCGAAGGCGGCTTTCTGGACTGTAACTGACGTTGAGGCTCG
+
FFFFFFFF,FFFFFFFFFFFFFFFFFFFFFFFFFFFFF,F:FFFFFFFFFFFFFFFFFFFFFFFFFFFFFFFFFFFFFFFFFFFFFFFFFFFFFFFFFFFF,FF:FFFF:FFFFFFFFFF::FFFFFFFF:FFFFFFFFFFFFFF:FFFFFFFFFFFFFFFF,FFFFFFFFFFFFFFFF:FFF:FFF,FFFF:FF:FFFFFFFFFFFFFF:FFFFFFFFFFFFFFFFFF,FFFFFFFFFFF:FFFF:FFF:
@A00769:42:HV3CFDRXX:1:2101:10764:16282 1:N:0:CGCACGACTG+CTGTTGGTCC
GTGTCAGCCGCCGCGGTAATACGTAGGTGGCAAGCGTTATCCGGATTTATTGGGCGTAAAGAGAACGCAGGCGGTCTTTTAAGTCTGATGTGAAAGCCTTCGGCTTAACCGGAGTAGTGCATTGGAAACTGGGAGACTTGAGTGCAGAAGAGGAGAGTGGAACTCCATGTGTAGCGGTGAGATGCGTAGATATATGGAAGAACACCAGTGGCGAAAGCGGCTCTCTGGTCTGTAACTGACGCTGAGGTTCG
+
FFFFFFFFFFFFFFFFFFFFFFFFFFFFFFFFFFFFFFFFFFFFFFFFFFFFFFFFFFFFFFFFFFFFFFFFFFFFFFFFFFFFFFFFFFFFFFFFFFFFFFFFFFFFFFFFFFFFFFFFFFFFFFFFFFFFFFFFFFFFFFFFFFFFFFFFFFFFFFFFFFFFFFFFFFFFFFFFFFFFFFFFFFFFFFFFFFFFFFFFF:FFFFFFFF:FFFFFFFFFFFFFFFF:FFF:FFFFFFFF:FFFF:,FFF,
@A00769:42:HV3CFDRXX:1:2101:8693:16297 1:N:0:CGCACGACTG+CTGTTGGTCC
GTGTCAGCCGCCGCGGTAATACGTATGTTCCAAGCGTTATCCGGATTTATTGGGCGTAAAGCGAGCGCAGACGGTTATTTAAGTCTGAAGTGAAAGCCCTCAGCTCAACTGAGGAATTGCTTTGGAAACTGGATGACTTGAGTGCAGTAGAGGAAAGTGGAACTCCATGTGTAGCGGTGAAATGCGTAGATATATGGAAGAACACCAGTGGCGAAGGCGGCTTTCTGGACTGTAACTGACGTTGAGGCTCG
+
FFFFFFFFFFFFFFFFFFFFFFFFFFFFFFFFFFFFFFFFFFFFFFFFFFFFFFFFFFFFFFFFFFFFFFFFFFFFFFFFFFFFFFFFFFFFFFFFFFFFFFFFFFFFFFFFFFFFFFFFFFFF:FFFFFFFFFFFFFFFFFFFFFFFFFFFFFFFFFFFFFFFFFFFFFFFFFFFFFFFFFFFFFFFFFFFFFFFFFFF,FFFFFFFFFFFFFFFFFFFFF,FFFFFFFFFF,FFFFFF:FF,FFFFFFF
@A00769:42:HV3CFDRXX:1:2101:18150:16391 1:N:0:CGCACGACTG+CTGTTGGTCC
GTGTCAGCAGCCGCGGTAATACGTATGTTCCAAGCGTTATCCGGATTTATTGGGCGTAAAGCGAGCGCAGACGGTTATTTAAGTCTGAAGTGAAAGCCCTCAGCTCAACTGAGGAATTGCTTTGGAAACTGGATGACTTGAGTGCAGTAGAGGAAAGTGGAACTCCATGTGTAGCGGTGAAATGCGTAGATATGTGGAAGAACACCAGTGGCGAAGGCGGCTTTCTGGACTGTAACTGACGTTGAGGCTCG
+
FFFFFFFFFFFFFFFFFFFFFFFF::FFFFFFFFFFFFFF:FFFFFF:FFFFFFFFFFFFFFFFFFFFFF,FFFFFFFFFFFFFFFFFFFFFF:FFFF:FF:FFFF:::,FFFFFFFFF,,FFFFFFF,FFF:FFFF:,FFFFF,,F,FF,FFFFFFFFFFF::FF,FFFFFFFFFF,F:,,:FFF,FF:,FF,:FF:,F,F,:::FFFFFFF,,FF:FF,:F,::FF,,FFF:F,:FF,FFFFFF:F:::
@A00769:42:HV3CFDRXX:1:2101:26594:16391 1:N:0:CGCACGACTG+CTGTTGGTCC
GTGTCAGCCGCCGCGGTAATACGTAGGTGGCAAGCGTTGTCCGGATTTATTGGGCGTAAAGCGAGCGCAGGCGGTTTTTTAAGTCTGATGTGAAAGCCCTCAGCTCAACTGAGGAATTGCTTTGGAAACTGGATGACTTGAGTGCAGTAGAGGAAAGTGGAACTCCATGTGTAGCGGTGAAATGCGTAGATATATGGAAGAGCACCAGTGGCGAAGGCGGCTTTCTGGACTGTAACTGACGTTGAGGCTCG
+
FFFFFFFFFFFFFFFFFFFFFFFFFFFFFFFFFFFFFFFFFFFFF:FFFFFFFFFFFFFFFFFFFFFFFFFFFFFFFFFFFFFFFFFFFFFFFFFFFFFFFFFFFFFFFFFFFFFFFFF:FFFFFFFFFFFFFFFFFFFFFFFFFFFFFFFFFFFFFFFFF,FFFFFFFFFFFFFFFFFFFFFFFFFFFFFFFFFFFF,FFF:FFFFFFFFFFFFFFFFFFFFFFFFFF:F,FFFFFF:F:FFFFF:FFF,
@A00769:42:HV3CFDRXX:1:2101:22498:16407 1:N:0:CGCAAGACTG+CTGTTGGTCC
GTGCCAGCCGCCGCGGTAATACGTATGTTCCGAGCGTTATACGGATTTATTGGGCGTAAAGCGAGCGCAGACGGATAATTAAGTCGGAAGTGAAAGCCCTCAGCTCAACTGAGGAAATGCTTTGGAAACTCGATGACGTGAGTGCATGAGAGGAAAGTGGAACTCCGTGTGTAGCGGTGAAATGCGTAGAGATAAGGAAGAACACCAGTGGCGAAGGCGGCTTACTGGACTGTAACTGACGATGAGGCTCG
+
:FF,FFFFF:F,FF:F:FF,FF:FFF,,,,,FFF,F,:F:,::FF,,FF,,F::F,,F,:F,,F,F:,:,F,,F,,F,FFFFFFF,:::FF,F:,FFFFF:FFFF:FFF,,,F:F,,,FF,,,,FFFFF,,F:FF:F,,FFF,F,,,,FFF:FFFFF,::,F,F:F,,F,F:,,F,,,FFFFF,F:,FFF,F,F,F::F:FFF,F,F:F,,FFFF,:FFF,,:,F,,FFFF:,FFFF:FFF:F,F,,,FF,
@A00769:42:HV3CFDRXX:1:2101:27055:16407 1:N:0:CGCACGACTG+CTGTTGGTCC
GTGTCACCGCCGCGGTAATACGTATGTTCCAAGCGTTATCCGGATTTATTGGGCGTAAAGCGAGCGCAGACGGTTATATAAGTCTGAAGTGAAAGCCCTCAGCTCAACTGAGCAATTGCTTTGGAAACTGGATGACTTTAGTGCAGTAGAGGAAAGTTGAACTCCATGTGTAGCGGTGAAATTCGTAGATATATGGAAGAACACCAGTGGCGAATGCGGCTTTCTGGACTGTAACTGACGTTGAGGCTCGA
+
:F,FFFFFF,:FF,:FFFFFF:,F:FFFF:,:::F:,F,FFFF,FFFF:F:FF:F,FFFFFFFFF,FFF::FF,,F:,F:F,F,F,FF:,,FFF,FFFFFF,FFFFFFFFFF,F::F,FFFFFFFFFFFF,FF,FF:F,FFF:FF,FFFF:,F:F:F,:FFF,FFF,,F,,F,F:,F,FF:,,::,F,F:F,F,FFFFFF,FFF,F,F:,F:FF,,:F:FFFFFFFFFFFFFF:FFFFF:,FFFF,FFF,:
@A00769:42:HV3CFDRXX:1:2101:14199:16470 1:N:0:CGCACGACTG+CTGTTGGTCC
GTGCCAGCCGCCGCGGTAATACGTATGTTCCAAGCGTTATCCGGATTTATTGGGCGTAAAGCGAGCGCAGACGGTTATTTAAGTCTGAAGTGAAAGCCCTCAGCTCAACTGAGGAATTGCTTTGGAAACTGGATGACTTGAGTGCAGTAGAGGAAAGTGGAACTCCATGTGTAGCGGTGAAATGCGTAGATATATGGAAGAACACCAGTGGCGAAGGCGGCTTTCTGGACTGTAACTGACGTTGAGGCTCG
+
FFFFFFFFFFFFFFFFFFFFFFFFFFFFFFFFFFFF::FFFFFFFFFFFFFFFFFFFFFFFFFFFFFFFF:FFFFFF:FFFFFFFFFFFFFFFFFFFFFFFFFFFF:F:FFFFFFFFFF:FFFFFFFF,FFFFFFFFFFFFFFFFFFFFFFFFFFFFFFFFFFFFFFFFFFFFFFFFFFFFFFFFFFFFFFFFFFFFFFFF,F:FFFFFFFFFFFFFFFFFFFFF:F:FFFFFFFFFFFF,FFFFF,FFF,
@A00769:42:HV3CFDRXX:1:2101:32289:16485 1:N:0:CGCACGACTG+CTGTTGGTCC
GTGCCAGCAGCCGCGGTAATACGTATGTTCCAAGCGTTATCCGGATTTATTGGGCGTAAAGCGAGCGCAGACGGTTATTTAAGTCTGAAGTGAAAGCCCTCAGCTCAACTGAGGAATTGCTTTGGAAACTGGATGACTTGAGTGCAGTAGAGGAAAGTGGAACTCCATGTGTAGCGGTGAAATGCGTAGATATATGGAAGAACACCAGTGGCGAAGGCGGCTTTCTGGACTGTAACTGACGTTGAGGCTCG
+
FFFFFFFFFFFFFFFFFFFFFFFFFFFFFFFFFFFF:F:FFFFFFFFFFFFFFFFFFFFFFFFFF:FFFFFFFFFFFFFFFFFFFFFFFFFFFFFFFFFFFFFFFFFFFFFFFFFFFFFFFFFFFFFFFFFFFFFFFFFFFFFFFFFFFFFFFFFFFFFFF:FFFFFFFFFFFFFFFFFFFFFFFFFFFFFFFFFFFFFF:FFFFFFFFFFFFFFFFFFFFFFFFFFFFFFFF:FFFFFFFFFFFF:FFF,
@A00769:42:HV3CFDRXX:1:2101:7319:16517 1:N:0:CGCACGACTG+CTGTTGGTCC
GTGCCAGCCGCCGCGGTAATACGGAGGGTGCGAGCGTTAATCGGAATTACTGGGCGTAAAGGGTGAGCAGGCGGTTCTTCAAGTCATGAGTGAAAGGCAGAAGCTTAACTTCTGTTGGCTGATGAGACTGGAGAACTTGAGTACAGGAGAGGGCGGCGGAACTCCATGTGTAGCGGTAAAATGCGTAGAGATATGGAAGTCCACCAGTGGCGCAGGCGGCCGCCTGGACTGAAACTGACGCTCAGGCACGA
+
FFFFFFFFFFF:FFFFFFFFFFFFFFFFFFFFFFFFFFFFF:FFFFFFFFFFFFFFFFFFFFFFFFFFFFFFFFFFFFFFFFFFFFFFFFF:,,FFFFFF,FFFF:F:FFFFFFFFFFFF::F:,F:FFFFFF:FF,FFF,FFF:FF,FF,F:FFFFFFF,F:FFF:F,F:F:FFFFF,F,FFFF,:FF:F:F:FFF,F,,FFFFF:FFFF:,FFFFF:FFFFF:FF,,:FF::F:FFFFFFFF:FFFF::
@A00769:42:HV3CFDRXX:1:2101:6858:16532 1:N:0:CGCACGACTG+CTGTTGGTCC
GTGTCAGCAGCCGCGGTAATACGTATGTTCCAAGCGTTATCCGGATTTATTGGGCGTAAAGCGAGCGCAGACGGTTATTTAAGTCTGAAGTGAAAGCCCTCAGCTCAACTGAGGAATTGCTTTGGGAACTGGATGACTTGAGTGCAGTAGAGGAAAGTGGAACTCCATGTGTGGCGGTGAAATGCGTAGATATATGGAAGAACACCAGTGGCGAAGGCGGCTTTCTGGACTGTAACTGACGTTGAGGCTCG
+
FFFFFFFFFFFFFFFF:FFFFFFFFFFFFFFFFFFFFF:FFFFFFFFFFF,FFFFFFFFFFFFFFFFFFFF:FFFFFFFFFFFFFFFFFFFFFFFFFFFFFFFFFFFFFFFFFFFFFFFFFFFFFFFFFFFFFFFFFFFFFFFFFFFFFFFFFFFFFFFF:FFFFFFFFF,FFFFFFFFFFFFFFFF:FFFFFFFFFFFFFFFFFFFFFFFFFF:FFFFFFFFFF:FFF:FFF:FFFFFFFFFFFFFFFFF
@A00769:42:HV3CFDRXX:1:2101:23348:16532 1:N:0:CGCACGACTG+CTGTTGGTCC
GTGTCAGCAGCCGCGGTAATACGTATGTTCCAAGCTTTATCCGGATTTATTGGGCGTAAAGCGAGCGCAGACGGTTATTTAAGTCTGAAGTGAAAGCCCTCAGCTCAACTGAGGAATTGCTTTGGAAACTGGATGACTTGAGTGCAGTAGAGGAAAGTGGAACTCCATGTGTAGCGGTGAAATGCGTAGATATATGGAAGAACACCAGTGGCGAAGGCGGCTTTCTGGACTGTATCTGACGTTGAGGCTCG
+
::FFFF,FFFFFFFFFFFFFF:FFFFF:FFFFF::,FFF:FFFFFF,FFF,:FFF:FFFFFFFFFF:FFFFF:FFFFFF,FFFFFFFFFFF,FFFFFFFFFF,:FFFF:,F:FF:FFFF:FFFFFFFFFFFFFFFFF,FFFFFF,FFFFFFFFFFF:FFF:,FFFFFFF,FF:FFFF:FFF:FF,FFFF:FFF:FF:F,FFFF,F::FFFF::F:F,FF:,FFF:FFF:,F:FF,F,F:,FF:FFF:F,:,
@A00769:42:HV3CFDRXX:1:2101:30165:16532 1:N:0:CGCACGACTG+CTGTTGGTCC
GTGCCAGCCGCCGCGGTAATACGTATGTTCCAAGCGTTATCCGGATTTATTGGGCGTAAAGCGAGCGCAGACGGTTATTTAAGTCTGAAGTGAAAGCCCTCAGCTCAACTGAGGAATTGCTTTGGAAACTGGATGACTTGAGTGCAGTAGAGGAAAGTGGAACTCCATGTGTAGCGGTGAAATGCGTAGATATATGGAAGAACACCAGTGGCGAAGGCGGCTTTCTGGACTGTAACTGACGTTGAGGCTCG
+
FFFFFFFFFFFFFFFFFF:FFFFF:FFFFFFFFFFFFFFFFFFFFFFFFFFFFFFFFFFFFFFFFFFFFF:FFFFFFFFFFFFFFFFFFFFFFFFFFFFFFFFFFFFFF,F,FFFFFFFF:FFFFFFFFFF,FFF:FFFFFFFFFFF:FFFFFFFFFFFFFF:FFFFFFFFFFFFFFFFFFFFFFFFFFFFFF:FFFFFFFFFFFFFFFFFFFF:FFF,F:,:,FFFFFFFFFFFFFFFFFFF:FFFFFF:
@A00769:42:HV3CFDRXX:1:2101:1045:16579 1:N:0:CGCACGACTG+CTGTTGGTCC
GTGTCAGCCGCCGCGGTAATACGTAGGTGGCAAGCGTTGTCCGGATTTATTGGGCGTAAAGCGAGCGCAGGCGGTTTCTTAAGTCTGATGTGAAAGCCCCCGGCTCAACCGGGGAGGGTCATTGGAAACTGGGAGACTTGAGTGCAGAAGAGGAGAGTGGAATTCCATGTGTAGCGGTGAAATGCGTAGATATATGGAGGAACACCAGTGGCGAAGGCGGCTCTCTGGTCTGTAACTGACGCTGAGGCTCG
+
FFFFFFFFF:FFFFFFFFFFFFFFFFFFFFFFFFFFFFFFF:FFFFFFFFFFFFFFFFFFFFFFFFFFFFFFFFFFFFFFFFFFFFFFFFFFFFFFF:FF:FFFFFFFFFFFFFFFFFFFFFFFFFFFFFFFFFFFFFFFFFFFFFFFFFFFFFFFFFFFFFFFFFFFFFFFFFFFFFFFFFFFFFF:FFFFFFFFFFFFFFFF:FFFFFFFFFFFFF:FFFFFFFFFFFFFF,:FFFFFFFFFFFFFFFF
@A00769:42:HV3CFDRXX:1:2101:14895:16579 1:N:0:CGCACGACTG+CTGTTGGTCC
GTGCCAGCCGCCGCGGTAATACGTAGGTGGCAAGCGTTGTCCGGATTTATTGGGCGTAAAGCGAGCGCAGGCGGTTTCTAAAGTCTGATGTGAAAGCCCCCGGCTCAACCGGGGAGGGTCATTGGAAACTGGGAGACTTGAGTGCAGAAGAGGAGAGTGGAATTCCATGTGTAGCGGTGAAATGCGTAGATATATGGAGGAACACCAGTGGCGAAGGCGACTCTCTGGGCTGTAACTGACGCTGAGGCTCG
+
,FF:,F,FFF,:FFFF,FF:FFFFF,FF:FFFF:F:FF:FFF:FFF,,FF,F:FF:FFFF,::FFFFF:FFFFFFFFFF,FFF,F:FFFF:FFFF:,:F:,F:,:FFFF,,FFF,F::FFF,FF:FFFF,F,::F:F,FFF:FF,F,:::FF,FFF:,FF,FFF:,F:F,F,F:FF:,FFFFF,,,,,FF,FFF,FFF:F,FFFFF,,F,,:,FFF:F:FFFF,FF,,,,,F,F::F,FF:F:FFFFFFF,
@A00769:42:HV3CFDRXX:1:2101:5267:16595 1:N:0:CGCACGACTG+CTGTTGGTCC
GTGCCAGCCGCCGCGGTAATTAGAAACCCGCGTAGTCC
+
FFFFFFFFFFFFFFFFFFFFFFFFFFFFFFFFFFFFFF
@A00769:42:HV3CFDRXX:1:2101:12093:16642 1:N:0:CGCACGACTG+CTGTTGGTCC
GTGCCAGCCGCCGCGGTAATACGTATGTTCCAAGCGTTATCCGGATTTATTGGGCGTAAAGCGAGCGCAGACGGTTATTTAAGTCTGAAGTGAAAGCCCTCAGCTCAACTGAGGAATTGCTTTGGAAACTGGATGACTTGAGTGCAGTAGAGGAAAGTGGAACTCCATGTGTAGCGGTGAAATGCGTAGATATATGGAAGAACACCAGTGGCGAAGGCGGCTTTCTGGACTGTAACTGACGTTGAGGCCCG
+
FFFFFFFFFFFFFFFFFFFFFFFF:FFFFFFFFFFF,FFFFFFFFF:F:F:FFFFFFFFFFFFFFFFFFFFFFFFFF:FFFFFFFFFFFFFFFFFFFFFFFFFFF:FFFFFFFFF,:FFF,FFF:F:FFFFFFFFFFF,FFFFFFFFF,FFFFF:FF:FFFFFFFFFFFFFF:FFFFFFF:FFFFFFFFFFF:FFF,FFFFFFFFFFFF:FFF,FF,FFFFFFFFF:FFF:FF:FFFFFFF:FFFF:FFFF
@A00769:42:HV3CFDRXX:1:2101:23800:16752 1:N:0:CGCACGACTG+CTGTTGGTCC
GTGTCAGCAGCCGCGGTAATACGTAGGTGGCAAGCGTTGTCCGGATTTATTGGGCGTAAAGCGAGCGCAGGCGGTTTTTTAAGTCTGACGTGAAAGCCTTCGGCTTAACCGGAGAAGTGCATCGGAAACTGGGAGACTTGAGTGCAGAAGAGGACAGTGGAACTCCATGTGTAGCGGTGGAATGCGTAGATATATGGACGAACACCAGTGGCGAAGGCGGCTGTCTAGTCTGTAACTGACGCTGAGGCTCG
+
FFFFFFFFFFFFFFFF:,FFFFFFFFFFFFFFFFFFFFFFFFFFFFFFFFFFFFFFFFFFFFFFFFF:FFFFFFFF:FFFFFFFFFFFFFFFFFFFFF:FFFFFFFFFFFFF,FFFFFFF:F:FFFFFF:F:F,FFFFFFFFFFF:FF,FFFFFFFF,FFFF:FFFFFF:FFFFFFF,FFFFFFFF:FF,:,F,FFF:,FF::,F::FFFF:FF:FF:FFFFF:FF,F,,:FF::::FFF,FFFFF:,FF,
@A00769:42:HV3CFDRXX:1:2101:13422:16908 1:N:0:CGCACGACTG+CTGTTGGTCC
GTGCCAGCAGCCGCGGTAATACGTAGGTGGCAAGCGTTATCCGGAATTATTGGGCGTAAAGAGCGCGCAGGTGGTTAATTAAGTTTGATGTGAAAGCCCACGGCTTAACCGTGGAGGGTCATTGGAAACTGGTTGACTTGAGTGCAGAAGAGGGAAGTGGAATTCCATGTGTAGCGGTGAAATGCGTAGAGATATGGAGGAACACCAGTGGCGAAGGCGGCTTCCTGGTCTGCAACTGACACTGAGGCGCG
+
FFFFFFFFFFFFFFFF:FFFFFFFFFFFFFFFFFFF,F,FFFFFF,:FFFFFFFFFF,F:FFFFFFFFFFF,FFFFFFFFFFFFFFFFFFFFFFFFFFF:FFFFFFFFFFFFFFFFFFF::FFFFF,F:FFFFFFFF::FFFFFFFFFFFFFF:F,FFFFFFF:FFFFFFFFFFFFFFFFF,:FFF:FF,F,F:F:F:FFFFFFFFFFFFFFFF,FFF:FFFFFFFFFFFFFF,FFFFFFF:,:FFFFFFF
@A00769:42:HV3CFDRXX:1:2101:14181:16939 1:N:0:CGCACGACTG+CTGTTGGTCC
GTGTCAGCCGCCGCGGTAATACGTATGTTCCAAGCGTTACCCGGATTTATTGGGCGTACAGCGAGCGCAGACGGTTATTTAAGTCTGAAGTGAAAGCCCTCAGCTCAACTGAGGAATTGCTTTGGAAACTGGATGACTTGAGTGCAGTAGAGGAAAGTGGAACTCCATGTGTAGCGGTGAAATGCGTAGATATATGGAAGAACACCAGTGGCGAAGGCGGCTTTCTGGACTGTAACTGACGTTGAGGCTCG
+
FFFFFFFFFFFFFFFFFFFFFFFFFFFFFFFFFFFFFFFFFFFFFFFFFFFFFFFFFFFFFFFFFFFFFFFFFFFFFFFFFFFFFFFFFFFFFFFFFFFFFFFFFFFFFFFFFFF:FFFF:FFFFF,FFFFFFFFFFFFFFFFFFFFFFFFFFFFFFFFFFFFFFFFFFFFFFFFFFFFFFFFFFFFFFFFFFFFFFFFFFFFFFFFFFFFFF,:FFFFFFF,FFFFFF:FFF:FFFFFF:FFFFFFFFF:
@A00769:42:HV3CFDRXX:1:2101:2835:16955 1:N:0:CGCACGACTG+CTGTTGGTCC
GTGCCAGCAGCCGCGGTAATACGTAGGTGGCAAGCGTTGTCCGGATTTATTGGGCGTAAAGCGAGCGCAGGCGGTTTCTTAAGTCTGATGTGAAAGCCCCCGGCTCAACCGGGGAGGGTCATTGGAAACTGGGAGACTTGAGTGCAGAAGAGGAGAGTGGAATTCCATGTGTAGCGGTGAAATGCGTAGATATATGGAGGAACACCAGTGGCGAAGGCGGCTCTCTGGTCTGTAACTGACGCTGAGGCTCG
+
FFFFFFFFFFFFFFFFFFFFFFFFFFFFFFFFFFFFFFFFFFFFFFFFFFFFFFFFFFFFFFFFFFFFFFFFFFFFFFFFFFFFFFFFFFFFFF:FFFFFFFFFFFFFFFFFFFFFFFFFFFFFFFFFF:FFFFFFFFFFFFFFFFFFFFFFFFFFFFFFF,FFFF,FFFFFF,FFFFFFF:FFFF:FFFF,F:FFFFFFF:FFFFFFF:FFFFFFFFFFFFFFFFFFF:FFFF:FFFFFFFFFFF:FFF:
@A00769:42:HV3CFDRXX:1:2101:9308:16955 1:N:0:CGCACGACTG+CTGTTGGTCC
GTGCCAGCAGCCGCGGTAATACGTATGTTCCAAGCGTTATCCGGATTTATTGGGCGTAAGGCGAGCGCAGACGGTTATTTAAGTCTGAAGTGAAAGCCCTCAGCTCAACTGAGGAATTGCTTTGGAAACTGGATGACTTGAGTGCAGTAGAGGAAAGTGGAACTCCATGTGTAGCGGTGAAATGCGTAGATATATGGAAGAACACCAGTGGCGAAGGCGGCTTTCTGGACTGTAACTGACGTTGAGGCTCG
+
FFFFFFFFFFFFFFFFFFFFFFFF:FFFFFFFF:FFFFFFFFFFFFFFFFFFFFFFFFFFFFFFFFFFFFFFFFFFFFFFFFFFFFFFFFFFFFFFFFFFFFFFFFFFFFFFFFFFFFFFFFFFFFFFFFFFFFFFFFFFFFFFFFFFF,FFFFFFFFF:FFFFFFFFFFFFFFFFFFF:FFFFFFFFF:FFFFFFFFFFFFFFFFFFFFFFFFFFFFFFFFFFFFFFFFFFFFFFFFFFFFFFFF,FFF,
@A00769:42:HV3CFDRXX:1:2101:29026:16971 1:N:0:CGCACGACTG+CTGTTGGTCC
GTGCCAGCAGCCGCGGTAATACGTATGTTCCAAGCGGTATCCGGATTTATTGGGCGTAAAGCGAGCGCAGACGGTTATTTAAGTCTGAAGTGAAAGCCCTCAGCTCAACTGAGGAATTGCTTTGGAAACTGGATGACTTGAGTGCAGTAGAGGAAAGTGGAACTCCATGTGTAGCGGTGAAATGCGGAGATATATGGAAGAACACCAGTGGCGAAGGCGGCTTTCTGGACTGTAACTGACGTTGAGGCTCG
+
FFFFFFFFFFFFFFFFF:FFFFFFFFFFFFFF:FFF,FFFF:FFFF,:FF,FFF:FF:FFFFFFFF:FF:FFFF,FF,FFF:FFFFFFFFFFFFFFFFFFFFFFFFFFFFFFFFFF,FF,:,FF:FFFFFFFFFFFFF,:FFFFFFFFFFFFFFFFFFFFFFFFFF,FFFFFF:FFFF:FFF,FFF,F:FF,FFFFFF:FFFF,F:FFFF,F:FFFF,F,FF:F:FFF:FFFFF,FF,F:FF,FFF,FF:F
@A00769:42:HV3CFDRXX:1:2101:32859:16971 1:N:0:CGCACGACTG+NTGTTGGTCC
GTGTCAGCCGCCGCGGTAATACGTAGGTCCCGAGCGTTGTCCGGATTTATTGGGCGTAAAGCGAGCGCAGGTGGTTTATTAAGTCTGGTGTAAAAGGCAGTGGCTCAACCATTGTATGCATTAGAAACCCGAGTAGTC
+
FFFFFFFFFFFFFFFFFFFFFFFFFFFFFFFFFFFFFFFFFFFFFFFFFFFFFFFFFFFFFFFFFFFFFFFFFFFFFFFFFFFFF,FFFFFFFFFFFFFFFFFFFFFFFFFFFFFFFFFFFFFFFFFFFFFFFFFFFF
@A00769:42:HV3CFDRXX:1:2101:17915:16986 1:N:0:CGCACGACTG+CTGTTGGTCC
GTGCCAGCCGCCGCGGTAATACGTAGGGTGCGTAGGTGGGATGTAAAGTCAGATGTGAAATGCCGCAGCTTAACTGCGGAGCTGCATTTGAAACTTATGTTCTTGGGTGAAGTAGAGGTAAGCGGAATTCCTAGTGTAGCGGTGAAATGCGTAGATATTAGGAGGAACACCGGTGGCGAAGGCGGCTTACTGGGCTTAAACTGACGCTGAGGCACGAAAGTGTGGGGAGCAAATAGGATTAGAAACCCGTG
+
FFFFFFFFFFFFFFFFFFFFFFFFFFFFFFFF:FFFFFFF:FFFFFFFFF:FF:FFFFFFFFFFFFFFFFFFFFFFFFFFFFFFFF:FFFFFFFF::FF:FF::FFFFFFFF::FFFFF:FFFFFF,FFFFFFFFFFFFFFFFFFFFFFFFFFFF:FFFFFFFFFF,FFFFFFFFFFFF:FFFFFFFFFFFFFFFFFFFFFFFFFFFFFFFFFFFFFF,F,FFFFFFFFFF,F:FF:FFFF:FF,FFFF,F
@A00769:42:HV3CFDRXX:1:2101:27606:16986 1:N:0:CGCACGACTG+CTGTTGGTCC
GTGTCAGCCGCCGCGGTAATACGTAGGTGGCAAGCGTTGTCCGGATTTATTGGGCGTAAAGCGAGCGCAGGCGGTTTCTTAAGTCTGATGTGAAAGCCCCCGGCTCAACCGGGGAGGGTCATTGGAAACTGGGAGACTTGAGTGCAGAAGAGGAGAGTGGAATTCCATGTGTAGCGGTGAAATGGGTAGATATATGGAGGAACACCAGTGGCGAAGGCGGCTCTCTGGTCTGTAACTGACGCTGAGGCTCG
+
FFFFFFFFFFFFFFFFFFFFFFF,:,:FF:FFFFF,:FFF:,,FFF:F::FFFF,FFFFF:,:F:F::FF:F:FFFFFFF,FFF:F:FFFFFFF,F,FFF:FF::,F::FFFFFFF,FF,FFFFFFF,:FF,FFFF::FFFF,FF,:F,,FF,FFFFFFF,F:FF,FFFFF:,FFFFFFF:FFF,FF:::,::FF:FFFFF,F:FF,FFF,F:,FFFF,FFFFFFFF:FFF:,,F:F,F:FFF,F,:F:F,
@A00769:42:HV3CFDRXX:1:2101:5086:17002 1:N:0:CGCACGACTG+CTGTTGGTCC
GTGTCAGCCGCCGCGGTAATACGTAGGGTGCAAGCGTTATCCGGATTTATTGGGCGTAAAGCGAGCGCAGACGGTTATTTAAGTCTGAAGTGAAAGCCCTCAGCTCAACTGAGGACTTGCTTTGGAAACTGGATGACTTGAGTGCCGTAGAGGAAAGTGGAACTCCATGTGTAGCGGTGAAATGCGTAGATATATGGAAGAACACCAGTGGCGAAGGCGGCTTTCTGGACTGTAACTGACGTTGAGGCTCG
+
F:FFFFFFFFF:FF:F:F:FF:F,FF:FFFFFFF,FF,FF:FFFFFF:F:FFFFFF,F,FF:FFFFFFF:FFF,:FFFFF:::F:FF,FF:FFFFF,:FF:F,F,,F,FFFFF::,FFF:FF:FFFFFF,FFF,:,FFFFFF:F:,FF,,FF:FF,F,F,,FFF,FFF,FF:FF:FFFF:FF,FF:FFF::F:FFFFF:F:FFFFFFFFFFFFFFFFFFFFFFF,FFFF:FFF,,FFFFFFFFFFFFF:F,
@A00769:42:HV3CFDRXX:1:2101:8232:17002 1:N:0:CGCACGACTG+CTGTTGGTCC
GTGCCAGCAGCCGCGGTAATACGTAGGTGGCAAGCGTTGTCCGGATTTATTGGGCGTAAAGCGAGCGCAGGCGGTTTCTTAAGTCTGATGTGAAAGCCCCCGGCTCAACCGGGGAGGGTCATTGGAAACTGGGAGACTTGAGTGCAGAAGAGGAGAGTGGAATTCCATGTGTAGCGGTGAAATGCGTAGATATATGGAGGAACACCAGTGGCGAAGGCGACTCTCTGGTCCGTAACTGACGCTGAGGCTCG
+
FFF,FFFFFFFFFFFFFFFFFFF,FFFFFFFFFFFF:,FFFFFFF:FFF:FFFFFFFFFFFFFFFFFFFFFFFF,FFFFFFFFFFFFF:FFFFFFFFFFFFFFFFFFFFFFFFFFFFF,FFFFFFF:FFFFFFFF:FFFF:FF,,FF,FF,FFFFFFFFFFFFFFFF:FFFFFFFFFFFFFFFFFF:FFF,FF:FFFFFFF,FFFFFFFFFFF:FFFFF,FFF::FFF,F:FFFFFF:,FFFFFFFFFFFF
@A00769:42:HV3CFDRXX:1:2101:11559:17002 1:N:0:CGCACGACTG+CTGTTGGTCC
GTGCCAGCCGCCGCGGTAATACGTATGTTCCAAGCGTTATCCGGATTTATTGGGCGTAAAGCGAGCGCAGACGGTTATTTAAGTCTGAAGTGAAAGCCCTCAGCTCAACTGAGGAATTGCTTTGGAAACTAGATGACTTGAGTGCAGTAGAGGAAAGTGGAACTCCATGTGTAGCGGTGAAATGCGTAGATATATGGAAGAACACCAGTGGCGAAGGCGGCTTTCTGGACTGTAACTGACGTTGAGGCTCG
+
FFFFFFFFFFFFFFFFF,FFFFFFFFFFFFFFFFFFFFFFFFFFFFFFFFFFFFFFFFFFFFFFFFFFFFFFFFFFFFFFFFFFFFFFFFFFFFFFFFFFF:FFFFFFFFFFFFFFFFFFFFFFFFFFFFFFFFFFFFFFFFFFFFFFFFFFFFFFFFFFFFFFFFFFFFFFFFFFFFFFFFFFFFFFFF:FFFFFFFFFFFFFFFFFFFFFFFFFFFF:FF:FFFFFFFF:F:FFFFFFFFF,F:,FFF,
@A00769:42:HV3CFDRXX:1:2101:10158:17018 1:N:0:CGCACGACTG+CTGTTGGTCC
GTGTCAGCAGCCGCGGTAATACGTAGGGTCCAAGCGTTAATCGGAATTACTGGGCGTAAAGCGTGCGCAGGCGGTTGTGCAAGACCGATGTGAAATCCCCGGGCTTAACCTGGGAATTGCATTGGTGACTGCACGGCTAGAGTGTGTCAGTGGGGGGTAGAATTCCACGTGTAGCGGTGAAGTGCGTAGAGATGTGGTGGAGTACCGATGGCGTAGGCAGCCCCCTGGGAGAACACTGACGCGGAGGCTCG
+
FFFFFFFFFF:FFFFFFF:FFFFFFFFFFFFF:FFFFF:FFFFFFFFFFFFFFFFFFFFFFFFFFFFFFFFFFFFFFFFFFFFFFFF:FFFFF:FFFFFFFFFFFFFFF:FFFF:FFFF:F:FFFFFFFFFF,FFFF,:FFFFF:FF,,F,FF:FFF:FFF,,F:,,,F,FF,FF,FFF:F,FF:F:F:FF,,FFFF,FF,,F:,,:::FF,F,,FF,,::,:::,FFF,,,F,,,,F,,F,,,,,F:,:,
@A00769:42:HV3CFDRXX:1:2101:13313:17033 1:N:0:CGCACGACTG+CTGTTGGTCC
GTGTCAGCAGCCGCGGTAATACGTATGTTCCAAGCGTTATCCGGATTTATTGGGCGTAAAGCGAGCGCAGACGGTTATTTAAGTCTGAAGTGAAAGCCCTCAGCTCAACTGAGGAATTGCTTTGGAAACTGGATGACTTGAGTGCAGTAGAGGAAAGTGGAACTCCATGTGTAGCGGTGAAATGCGTAGATATATGGAAGAACACCAGTGGCGAAGGCGGCTTTCTGGACTGTAACTGACGTTGAGGCTCG
+
FFFFFFFFFFFFFFFFFFFFFFFFFFFFFFFFFFFFFFFFFFFFFFFFFFFFFFFFFFFFFFFFFFFFFFFFFFFFFFFFFFFFFFFFFFFFFFFFFFFFFFFFFFFFFFFFFFFF:FFFFFFFFF:FFFFFFFFFFFFFFFFFFFFFFFFFFF:FF:FFFFFFFFFFFFFFFFFFFFFFFFFFFFFFFFFFFFFF:FFFFFFFFFFFFFFFFFF,FFFFFFFFFFFFFFFFFFFFFFFF,FFFFF:FFF,
@A00769:42:HV3CFDRXX:1:2101:28908:17049 1:N:0:CGCACGACTG+CTGTTGGTCC
GTGTCAGCAGCCGCGGTAATACGTAGGTGGCAAGCGTTGTCCGGATTTATTGGGCGTAAAGCGAGCGCAGGCGGTTTCTTAAGTCTGATGTGAAAGCCCCCGGCTCAACCGGGGAGGGTCATTGGAAACTGGGAGACTTGAGTGCAGAAGAGGAGAGTGGAATTCCATGTGTAGCGGTGAAATGCGTAGATATATGGAGGAACACCAGTGGCGAAGGCGACTCTCTGGTCTGTAACTGACGCTGAGGCTCG
+
F::FFFFFFFFFFFFFFFFFFFFFFFFFFFFFFFFFFFFFFFFFFFFFFFFFFFFFFFFFFFFFFFFFFFFFFFFFFFFFFFFFFFFFFF:FFFFFFFFFFFFFFFFFFFFFFFFFFFFFFFFFFF:FFFFFFFFFFFFF:FFFFFFFFFFFF:FFFFFFF:FFFFFFFFFFFFFFFFFF:FFFFF,FFFFFF,FFFFFFFFFFFFFF,FFFFFFFFFFFFFFFFFFFFFF:F:FFFFFFFFFFFFFFFFF
@A00769:42:HV3CFDRXX:1:2101:29848:17080 1:N:0:CGCACGACTG+CTGTTGGTCC
GTGTCAGCCGCCGCGGTAATACGTACGTTCCAAGCGTTATCCGGATCTATTGGGCGTAAAGCGAGCGCAGACGGTTATTTAAGTCTAAAGTGAAAGCCCTCAGCTCAACTGAGGAATTGCTTTGGAAACTGGATGACTTGAGTGCAGTAGAGGAAAGTGGAACTCCATGTGTAGCGGTGAAATGCGTAGATATATGGAAGAACACCAGTGGCGAAGGCGGCTTTCTGGACTGTAACTGACGTTGAGGCTCG
+
FFFFFFFFFFFFFFFFFFFFFFFFFFFFFFFFFFFFFFFFFFFFFFFFFFFFFFFFFFFFFFFFFFFFFFFFFFFFFFFFFFFFFFFFFFFFFFFFFFFFFFFFFFFFFFFFFFFF:FFFFFFFFFFFFFFFFFFFFFFFFFFFFFFFFFFFFFFFFFFFFFFFFFFFFFFFFFF:FFFFFFFFFFFFFF::FFFFFFFFFFFFFFFFFFFFFFFFFFFFFFFFFFFFF:FFFFFFFFFF::FFF,FFFFF
@A00769:42:HV3CFDRXX:1:2101:29622:17096 1:N:0:CGCACGACTG+CTGTTGGTCC
GTGCCAGCAGCCGCGGTAATACGTATGTTCCAAGCGTTATCCGGATGTATTGGGCGTAAAGCGAGCGCAGACGGTTATTTAAGTCTGAAGTGAAAGCCCTCAGCTCAACTGAGGAATTGCTTTGGAAACTGGATGACTTGAGTGCAGTAGAGGAAAGTGGAACTCCATGTGTAGCGGTGAAATGCGTAGATATATGGAAGAACACCAGTGGCGAAGGCGGCTTTCTGGACTGTAACTGACGTTGAGGCTCG
+
FFFFF:FFFFFFFFFFFFFFFFFFFFFFFFF:FFFFFF::FFFF,F,:FFFFFFFFFFFFFFFFFFFFFFF:FFF,FFFFFFFFFFFFFFFFFFFFFFFFFFFFFFFFF:F,:F:FFFFFFFFFFFFFFFFFFFF:FFFFFFFFF,FF,FFFFF,,FFFFF,FFFFFFFFFF,FFFFFFFF::FFF:FFF:F:FF,FF,,FFFFF,:FFF:FFFF::FFFFFFFF:FFFFFFF,FFFFFFF::FF::F:F,
@A00769:42:HV3CFDRXX:1:2101:2835:17112 1:N:0:CGCACGACTG+CTGTTGGTCC
GTGTCAGCCGCCGCGTAATACGGAGGATGCGAGCGTTATCCGGATTTATTGGGTTTAAAGGGTGCGTAGGCGGTCGGATAAGTTAGAGGTGAAATCCCGAGGCTCAACTTCGGAATTGCCTCTGATACTGTTCGGCTAGAGAGTAGTTGCGGTAGGCGGAATGTATGGTGTAGCGGTGAAATGCTTAGAGATCATACAGAACACCGATTGCGAAGGCAGCTTACCAAGCTACTTCTGACGTTGAGGCACGA
+
FFFFFFFFFFFFFFFFFFFFFFFFFFFFFFFFFFFFFFFFFFFFFFFFFFFFFFFFFF:FF:FFFFFFFFFFFFFFFFFFFFFFFFFFFFFFFFFFFFFFFFFFF:FFFFFFFFFFFFFFFFFFFFFFFFFFFFFFFFFFFFFFFFFFFF:FFFFFFFFFFFFFFFFFFFFFFFFFFFF:FFFFFFFFFF:FFFFFFFF:FF:FFFFFFFFFFF:,FFFFF:FFFFFFFFF:F:F:FFF,FFF:F,F:F::
@A00769:42:HV3CFDRXX:1:2101:25473:17174 1:N:0:CGCACGACTG+CTGTTGGTCC
GTGTCAGCAGCCGCGGTAATACGTATGTTCCAAGCGTTATCCGGATTTATTGGGCGTAAAGCGAGCGCAGACGGTTATTTAAGTCTGAAGTGAAAGCCCTCAGCTCAACTGAGGAATTGCTTTGGAAACTGGATGTCTTGAGTGCAGTAGAGGAAAGTGGAACTCCATGTGTAGCGGTGAAATGCGTAGATATATGGAAGAACACCAGTGGCGAAGGCGGCTTTCTGGACTGTAACTGACGATGAGGCTCG
+
FFFFFFFFFFFFFFFFF:FFFFFFF:F,FFFFFFFF::FFF:FFFF:FFFFFFFFFFF:FFFFFFFF:FF,FFFF:FFFFFFFFF,F,FFFFFFF:FFFFF,FFFFFF::F,FFFF:FFFF:F,,FFFFFFFF,F,F:FFFFF:FFF,FFFFFF,,FFFFFF,FFFFFFFFFFFFFFFFFFFFFFF,FFFFF:FFFFFFFFFF,FFFFF:FFFFFFFFF,FF,,FFFFFFF:::FFFFFFF,FFFFFFFF:
@A00769:42:HV3CFDRXX:1:2101:2953:17190 1:N:0:CGCACGACTG+CTGTTGGTCC
GTGTCAGCAGCCGCGGTAATACGTATGTTCCAAGCGTTATCCGGATTTATTGGGCGTAAAGCGAGCGCAGACGGTTATTTAAGTCTGAAGTGAAAGCCCTCAGCTCAACGGAGGAATTGCGTTGGAAACTGGATGACTTGAGTGCAGTAGAGGAAAGTGGAACTCCATGTGTAGAGGTGAAATGCGTAGATATATGGAAGAACACCAGTGGCGAAGGCGGCTATCTGGACTGTAACTGACGATGAGGATCG
+
FFF,FFFFFFFFFFFFFFFFFFF:FFFFFF,,FFFFFF,FFFFFF,FFF,FFFFFFFFFFFFFFFFFFFFFFFFF::,FFFFFF,FF::FFFFFF:FFFFF:FFFFFFF,:FFFFF,FFF,F,::FFFFF,F,FF:FFFFFFF,F:,:FFFFFFFFFFFFFFFFFFF:FFFFFF,FFFFF:FF:FFFFFFFFFF,FFF:FFFFFFFFFFFF,FFFFFFFFFF,FFFFFFF,F,F:FFFFF,FFFFFF:FF,
@A00769:42:HV3CFDRXX:1:2101:22589:17190 1:N:0:CGCACGACTG+CTGTTGGTCC
GTGCCAGCCGCCGCGGTAATACGGAGGGTGCAAGCGTTAATCGGAATTACTGGGCGTAAAGCGCACGCAGGCGGTTTGTTAAGTCAGATGTGAAATCCCCGGGCTCAACCTGGGAACTGCATTTGAAACTGGCAAGCTAGAGTCTCGTAGAGGGGGGTAGAATTCCAGGTGTAGCGGTGAAATGCGTAGAGATCTGGAGGAATACGGGTGGCGAAGGCGGCCCCCTGGACGAAGACTGACGCTCAGGTGCG
+
FFFFFFFFFFFFFFFFFFFFFFFFFFFFFFFFFFFFFFFFFFFFFFFFFFFFFFFFFFFFFFFFFFFFFFFFFFFFFFFFFFFFFFFFFFFFF:FFFFFFFFFF:FFFFFFFFFFFFFFFFFFFFFFFFFFFFFFFFFFFFFFFFFFF:FFFFFF:FFFFFFFFFF:FFFFFFFFFFFFFFFFFFFF,FFF,FFFFFFFFFFFFF,FFFFFFFFFFFFFFFFFFFFFF:FFFFFFFFFFFFFFFFF:FFF:
@A00769:42:HV3CFDRXX:1:2101:29894:17190 1:N:0:CGCACGACTG+CGGTTGGTCC
GTGTCAGCCGCCGCGGTAATACGTAGGTGGCAAGCGTTGTCCGGATTTATTGGGCGTAAAGCGAGCGCAGGCGGTTTCTTAAGTCTGATGTGAAAGCCCCCGGCTCAACCGGGGAGGGTCATTGGAAACTGGGAGACTTGAGTGCAGAAGAGGAGAGTGGAATTCCATGTGTAGCGGTGAAATGCGTAGATATATGGAGGAACACCAGTGGCGAAGGCGGCTCTCTGGTCTGTAACTGACGCTGAGGCTCG
+
FFFFFFFFFFFFFFFFFFFFF:FFFFFFFFFFFFFF,FFFFFF:FF:FFFFFFFFFFFFFFFFFFFFFFFFFFFFFFFFFFFF,FF:F,F,FFF,FFF:FFF,FFFF:FF,:FFFFFFF,FFFFFFF::FFFFFFFFF,FF:FFF:F:,:,FFFFFFFFF:FFFFF,FFFFFFFFFFFFFFF,:FFF:F,FF:FFFFFFFFF,,FFFFFFFFFFFFFFF:FFF,::FF,FFF:FF:FF:FF:,FFFFFFF,
@A00769:42:HV3CFDRXX:1:2101:18982:17206 1:N:0:CGCACGACTG+CTGTTGGTCC
GTGTCAGCCGCCGCGGTAATACGTATGTTCCAAGCGTTATCCGGATTTATTGGGCGTAAAGCGAGCGCAGACGGTTATTTAAGTCTGAAGTGAAAGCCCTCAGCTCAACTGAGGAATTGCTTTGGAAACTGGATGACTTGAGTGCAGTAGAGGAAAGTGGAACTCCATGTGTAGCGGTGAAATGCGTAGATATATGGAAGAACACCAGTGGCGAAGGCGGCTTTCTGGACTGTAACTGACGTTGAGGCTCG
+
FFFFFFFFFFFFFFFFFFFFFFFFFFFFFFFFFFFFFF:FFFFFFFFFFFFFFFFFFFFFFFFFFFFFFF:FFFFFFFFFFFFFFFFFFFFFFFFFFFFFFFFFFF:FF:FFFFFF:FFF,F:FFFFFFFFFFFFF:F:FFFFFFFFFFFFFFFFFFFFFFFFFFFFFFFFFFFF:FFFFFFFFFFFF:FFFF,FFFFFFFF:FFFFFFFFFFFFFFFFFFFFFFFFFFFFF:FFFFFFF,,FFFFFFFF:
@A00769:42:HV3CFDRXX:1:2101:10872:17221 1:N:0:CGCACGACTG+CTGTTGGTCC
GTGTCAGCAGCCGCGGTAATACGTATGTTCCAAGCGTTATCCGGATTTATTGGGCGTAAAGCGAGCGCAGACGGTTATTTAAGTCTGAAGTGAAAGCCCTCAGCTCAACTGAGGAATTGCTTTGGAAACTGGATGACTTGAGTGCAGTAGAGGAAAGTGGAACTCCATGTGTAGCGGTGAAATGCGTAGATATATGGAAGAACACCAGTGGCGAAGGCGGCTTTCTGGACTGTAACTGACGTTGAGGCTCG
+
FFFFFFFFFFFFFFFFF:FFFFFFFFFFFFFFFFFFFFFFFFFFFFFFFFFFFFFFFFFFFFFFFFFFFFFFFFFFFFFFFFFFFFFFFFFFFFFFFF:FFFFF:FFFFFFFFFF,FFFFFFFFFFFFFFFFFFFFFFFFFFFFFFFFFFFFFF:FFFFFF,FFFFFFFFFFFFFFFFFFFFF:FFFFFF,FFFFFFF:FFFFFFF:FF:FFFFF:FFFFFFFFFFFFFFFFF,FFFFFFFFFFFFFFFF:
@A00769:42:HV3CFDRXX:1:2101:14552:17237 1:N:0:CGCACGACTG+CTGTTGGTCC
GTGTCAGCCAGCCGCGGTAATTAGAAACCCTGGTAGTCC
+
FFFFFFFFF,FFFFFFFFFFFFFFFFFFFF:F:FFFF:F
@A00769:42:HV3CFDRXX:1:2101:27534:17268 1:N:0:CGCACGACTA+CTGTTGGTCC
GTGTCAGCAGCCGCGGTAATACGTATGTTCCAAGCGTTATCCGGATTTATTGGGCGTAAAGCGAGCGCAGACGGTTATTTAAGTCTGAAGCGAAAGCCCTCAGCTCAACTGAGGAATTGCTTTGGAAACTGGATGACTTGAGTGCAGTAGAGGAAAGTGGAACTCCATGTGTAGCGGTGAAATGCGTAGATATATGGAAGAACACCAGTGGCGAAGGCGGCTTTCTGGACTGTAACTGACGTTGAGGCTCG
+
FFFFFFFFFFFFFFFFFFFFFFFFFFFFFFFFFFFFFFFFFFFFFFFFFFFFFFFFFFFFFFFFFFFF:FFFFFFFFFFFFFFFFFF:FFFFFFFFFFFFFFFFFFFFFFFFFFFFFFFFFFFFFFFFFFFFFFF:FFFFFFFFFFFFFFFFFFFFFFFFFFFFFFFFFFFFFFFFFFFFFFFFFFFFFFFFFFFFFFFF,FFFFFFFFFFFFFFFFFFFFFFFFFFFFFF:F:FFFFFFF:F,FFFFFF,
@A00769:42:HV3CFDRXX:1:2101:1606:17300 1:N:0:CGCACGACTG+CTGTTGGTCC
GTGCCAGCAGCCGCGGTAATACGTATGTTCCAAGCGTTATCCGGACTCATTGGGCGTAAAGCGAGCGCAGACGGTTATTTAAGTCTGAAGTGAAAGCCCTCAGCTCAACTGAGGAATTGCTTTGGAAACTGGATGACTTGAGTGCAGTAGAGGAAAGTGGAACTCCATGTGTAGCGGTGAAATGCGTAGATATATGGAAGAACACCAGTGGCGAAGGCGGCTTTCTGGACTGTAACTGACGTTGAGGCTCG
+
FF:FFF:FF:FFFFFF,FFFFF:FF::::FFFFFFF,F,FF,F:F:::F:FFFFF,FFFFFF,FFFFFF:FF,FFFFFFFFF,:FFF,F,FFF:FFF,FF:FFFF:FF,,FFF,FF:FFFF::,FFFFF:FF,FF:FFF:F,F:,,FFFFFFFFFF:F,,FFFF,:FF,F,FF,::,FFFFFFF:FFFFFFFFFF:,FF,,F,FFF:,:::F,FF,,FFFFFF:FF::F::F:FFFFFFF,::FF:,FF,,
@A00769:42:HV3CFDRXX:1:2101:23113:17347 1:N:0:CGCACGACTG+CTGTTGGTCC
GTGTCAGCCGCCGCGGTAATCCATTAGATACCCTAGTAGTCC
+
FFFFFFFFFFFFFFFFFFFFFFFFFFFFF:FFFFFFFFFFFF
@A00769:42:HV3CFDRXX:1:2101:23601:17409 1:N:0:CGCACGACTG+CTGTTGGTCC
GTGCCAGCAGCCGCGGTAATACGTATGTTCCAAGCGTTATCCGGATTTATTGGGCGTAAAGCGAGCGCAGACGGTTATTTAAGTCTGAAGTGAAAGCCCTCAGCTCAACTGAGGAATTGCTTTGGAAACTGGATGACTTGAGTGCAGTAGAGGAAAGTGGAACTCCATGTGTAGCGGTGAAATGCGTAGATATATGGAAGAACACCAGTGGCGAAGGCGGCTTTCTGGACTGTAACTGACGCTGAAGCACG
+
FFFFFFFFFFFFFFFFFFFFFFFFFFFFFFFFFFFFFFFFFFFFFFFFFFFFFFFFFFFFFFFFF:FFFFFFFFFFFFFFFFFFFFFFFFFFFFFFFFFFFFFFFFFFFFFFFFFFFFFFFFFFFFFFFFFFFFFFFFFFFFFFFFFFFFFFFFFFFFFFFFFFFFFFFFFFFFFFFFFFFFFFFFFF:FFFFFFFFFFF:FFFF:FFFF:FFFF:FFFFFFFFFFFFFFF::FFFFFFF,FF:FFFFFF,
@A00769:42:HV3CFDRXX:1:2101:30409:17425 1:N:0:CGCACGACTG+CTGTTGGTCC
GTGTCAGCCGCCGCGGTAATACGTATGTTCCAAGCGTTATCCGGATTTATTGGGCGTAAAGCGAGCGCAGACGGTTATTTAAGTCTGAAGTGAAAGCCCTCAGCTCAACTGAGGAATTGCTTTGGAAACTGGATGACTTGAGTGCAGTAGAGGAAAGTGGAACTCCATGTGTAGCGGTGAAATGCGTAGATATATGGAAGAACACCAGTGGCGAAGGCGGCTTTCTGGACTGTAACTGACGTTGAGGCTCG
+
FFFFFFFFFFFFFFFFFFFFFFFFFFFFFFFFFFFFFF::FFFFFFF,FFFFFFFFFFFFFFFFFFFFFFFFFFF,FFFFFFFFFFFFFFFFFFFFFFFFFFFFFFFFF,FFFFF,F:FFFFFFFFFFFFFFFFFF:FFFFFFFFFF:FFFFFF,FFFFFF,FFFFFFFFFFFFFFFFFF:,FFFFFFFFFFFFFFFFFFFFFFFFFFFFFFFFFFFFFFFF:FFFFFFFFFFF,FFFFFF,:FFFFFFFF
@A00769:42:HV3CFDRXX:1:2101:16025:17440 1:N:0:CGCACGACTG+CTGTTGGTCC
GTGTCAGCCGCCGCGGTAATACGTATGTTCCAAGCGTTATCCGGATTTATTGGGCGTAAAGCGAGCGCAGACGGTTATTTAAGTCTGAAGTGAAGGCCCTCAGCTCAACTGAGGAATTGCTTTGGAAACTGGATGACTTGAGTGCAGTAGAGGAAAGTGGAACTCCATGTGTAGCGGTGAAATGCGTAGATATATGGAAGAACACCAGTGGCGAAGGCGGCTTTCTGGACTGTATCTGACGTTGAGGCTCG
+
FFF:FFFFFFFFFFFFFFFFFFFFFFFFFFFFFFFFFFFFFFFF:FFFFFFFFFFFF:FFF:FFFFFFFFFFFFFFFFFFFFFFFFFFFFFFFFFFFFFFF:FFFFFFF:FFFFFFFFF:FFFFFFFFFFFF:FF:,,FFFFFFF,FFFF,FFFFFFFFFFFFFFFFFFFFFFF:FFFF,FFFFFF:F:FF,::FFF,FF:FFF:F:FFFFF:FFFFFFFFF,F,FFFF,FFFF,FFF:F,FFFF,FF:F,
@A00769:42:HV3CFDRXX:1:2101:23466:17456 1:N:0:CGCACGACTG+CTGTTGGTCC
GTGTCAGCAGCCGCGGTAATTAGAAACCCCGGTAGTCC
+
FFFFFFFFFFFFFFFFFFFFFFFFFFFFFFFFFFFFFF
@A00769:42:HV3CFDRXX:1:2101:8901:17503 1:N:0:CGCACGACTG+CTGTTGGTCC
GTGCCAGCCGCCGCGGTAATACGTAGGTGGCAAGCGTTATCCGGATTTATTGGGTGTAAAGGGCGTGTAGGCGGGAATGCAAGTCAGATGTGAAAACTATGGGCTCAACCCATAGCCTGCATTTGAAACTGTATTTCTTGAGTGCTGGAGAGGCAATCGGAATTCCGTGTGTAGCGGTGAAATGCGTAGATATACGGAGGAACACCAGTGGCGAAGGCGGATTGCTGGACAGTAACTGACGCTGAGGCGCG
+
FFFFF:FFFFFFFFFF:FFFFFFFFFFFFFFF,FFFFFFFFFFFFFFF:FFFFFFFFFFFFFFFFFF:FFFFFFFFFFFFFFFFFFFFFFFFFFFFF::FFFFFFFFFFFFFFFFFFFFFFFFFFFFFFFFFFF,FFFFFFFFFFFFFFFFFFFFFFFFFFFFFFFFFFFFFF:FFFFFFFFFFFFFFFFFFFFFFFFFFFFFFFFFFFFFF:FFFFFFFF:FF:FFFFFFFF,FFFFFFFFF:FFFF,FF
@A00769:42:HV3CFDRXX:1:2101:4318:17581 1:N:0:CGCACGACTG+CTGTTGGTCC
GTGTCAGCAGCCGCGGTAATACGTAGGTGGCAAGCGTTGTCCGGATTTATTGGGCGTAAAGCGAGCGCAGGCGGTTTCTTAAGTCTGATGTGAAAGCCCCCGGCTCAACCGGGGAGGGTCATTGGAAACTGGGAGACTTGAGTGCAGCAGAGGAGAGTGGAATTCCATGTGTAGCGGTGAAATGCGTAGATATAAGGAAGAACACCAGTGGCGAAGGCGGCCGCCTGGCATGTTAACTTACGCTGAGTCA
+
FF,FFFFFFFFFFFFFFF:FFFFFFFFFFF::FFFFFFFFFFFFFFFFFFFFF:FFFFFFFFFFFFFFFFFFFFFF::F,FFFF,::,FFFFFFFFFFFFFFFFFFFFFFFFFFFF:,::FF,F:F:FFFF:::F,:,FFFFF,F,,,F,FFFFFFFFFFFFFF:FFF:FFFFF,FF::FFFF::,FFFFFFF,,,FFF:FFF:FFFF,FFFFFFF:F,FF,FFFF:,F:,F,FF:,F,FF,,F,FF,F,
@A00769:42:HV3CFDRXX:1:2101:7374:17613 1:N:0:CGCACGACTG+CTGTTGGTCC
GTGCCAGCCGCCGCGGTAATACGGAGGGTGCGAGCGTTAATCGGAATTACTGGGCGTAAAGGGTGAGCAGGCGGTTCTTCAAGTCATGAGTGAAAGGCAGAAGCTTAACTTCTGTTGGCTGATGAGACTGGAGAACTTGAGTACAGGAGAGGGCGGCGGAACTCCATGTGTAGCGGTAAAATGCGTAGAGATATGGAAGAACACCAGTGGCGAAGGCGGCCGCCTGGACTGAAACTGACGCTCAGGCACGA
+
FFFFFFFFF:FFFFFFFFFFFFFFFFFFFFFFFFFFFFFFFFFFFFFFFFFFFFFFFFFFFFFFFFFFFFFFFFFFFFFFFFFFFF,FFFFF,FFFFFFFFFFFFFFFFFFFFFFFFFF:FFFFF:FFFFFFFF:FFFFFFFF,:FF:FFFFFFFFF:FF,F:FFFFFFFFFFFFFFFF,FFFFFFFF,FFF::FFFFFFFFFFFFFFFFFFF,FFFFFFFFFFFFFFFFFFFF:FFFFFFFFF,F:F:FF
@A00769:42:HV3CFDRXX:1:2101:11162:17722 1:N:0:CGCACGACTG+CTGTTGGTCC
GTGTCAGCAGCCGCGGTAATACGTATGTTCCAAGCGTTATCCGGATTTATTGGGCGTAAAGCGAGCGCAGACGGTTATTTAAGTCTGAAGTGAAAGCCCTCAGCTCAACTGAGGAATTGCTTTGGAAACTGGATGTCTTGAGTGCAGTAGAGGAAAGTGGAACTCCATGTGTAGCGGTGAAATGCGTAGATATATGGAAGAACACCAGTGGCGAAGGCGGCTTTCTGGACTGTCACTGACGTTGAGGCTCG
+
FF,:FFFFFFFFFFFFFFF:FFFFFFFFFFF:FFFFFFFFFFFFFFF,FFFFFFFFFFFFFFFFFFFFFFF:FFFFFFFFFF:FFFF,FFFFFFFFFFFFFFFFFFF,:FFFFF:FFF:,F:FFFFFFF:FFFFF,FFF:FFFFFFFFFFFFFFFFFFFFF,FFFFFFFFFFFFF,FFFFFFFFFFF:FF,F:FFFFFFFFFFFFFFFF,FFFF:FFFFFFFFFFF:FFFF:F,FFFFFFFFF,F:F:FF,
@A00769:42:HV3CFDRXX:1:2101:17842:17738 1:N:0:CGCACGACTG+CTGTTGGTCC
GTGTCAGCCGCCGCGGTAATACGTATGTTCCAAGCGTTATCCGGATTTATTGGGCGTAAAGCGAGCGCAGACGGTTATTTAAGTCTGAAGTGAAAGCCCTCAGCTCAACTGAGGAATTGCTTTGGAAACTGGATGACTTGAGTGCAGTAGAGGAAAGTGGAACTCCATGTGTAGCGGTTAAATGCGTAGATATATGGAAGGACACCAGTGGCGAAGGCGGCTTTCTGGACTGTAACTGACGTTGAGGCTCG
+
FF:,:FFFFFFFFF::FFFFFF:FFF,F:,FF::F::,FFFFFFFF,F:FF:::FFFFFFF:FFF:,FF:FF:F::FFFFFF,,F,FFFFF,FF:,FFF:FF:FF,FFF,FFF:F::FF,::FFFF:F,,:FF,FFFF::F:,F:FFFF,F,FFFF::F,FFFF,FF:,F,FFFFFFF,FFF,F,,:FFF:,,,F,F,FFFFFFFFFF,:,:,:FF,F,:FF:F,F:FFFF,FF:FF:FF::,,F,,FFF,
@A00769:42:HV3CFDRXX:1:2101:27679:17769 1:N:0:CGCACGACTG+CTGTTGGTCC
GTGTCAGCCGCCGCGGTAATACGTAGGTGGCAAGCGTTGTCCGGATTTATTGGGCGTAAAGCGAGCGCAGGCGGTTTCTTAAGTCTGATGTGAAAGCCCCCGGCTCAACCGGGGAGGGTCATTGGAAACTGGGAGACTTGAGTGCAGAAGAGGAGAGTGGAATTCCATGTGTAGCGGTGAAATGCGTAGATATATGGAGGAACACCAGTGGCGAAGGCGACTCTCTGGTCTGTAACTGACGCTGAGGCTCG
+
FFFFFFFFFFFFFFFFFFFFFFFFFFFFFFFFFFFFFFFFF:FFFFFFFFFFFFFFFFFFFFFFFFFFFFFFFFFFFFF:FFFFFFFFFFFFFFFFFFFFFFFFFFFFFFFFFFFFFFFFFFFFFFFFFFFFFFFFFFFFFFFFFFFFFFFFFFFFFFFFFFFFFFFFF:FFFF:FFFFFFFFFFFFFFF:FFFF::FFFFFFFFFFFFF,FFFFF:FFFFFFFFFFFFFFFFF,FFF:F,FFFFF,FFF,
@A00769:42:HV3CFDRXX:1:2101:12970:17785 1:N:0:CGCACGACTG+CTGTTGGTCC
GTGTCAGCCGCCGCGGTAATACGTAGGTGGCAAGCGTTGTCCGGATTTATTGGGCGTAAAGCGAGCGCAGGCGGTTTCTTAAGTCTGATGTGAAAGCCCCCGGCTCAACCGGGGAGGGTCATTGGAAACTGGGAGACTTGAGTGCAGAAGAGGAGAGTGGAATTCCATGTGTAGCGGTGAAATGCGTAGGTATATGGAGGAACACCAGTGGCGAAGGCGGCTCTCTGGTCTGTAACTGACGCTGAGGCTCG
+
FFFFFFFFFFFFFFFFFFFFFFFFFFFFFFFFFFFFFFFFFFFFFF:FFFFFFFFFFFFFFFFFFFFFFFFFFFFFFFFFFFFFFFFFFFFFFFFFFFFFFFFFFFFFFFFFFFFFFFFFF:FFFFFFFFFFFFFFFFFFFFFFFFFFFFFFFFFFFFFFFFFFFFFFFFFFFFFFFFFFFFFFFFFFFFFFFFFFFFFFFFFFFFFFFFFFFFFFFFFFFFFFFFFFFFFFFFFFFFFFFFFFFFFFFFF
@A00769:42:HV3CFDRXX:1:2101:18014:17785 1:N:0:CGCACGACTG+CTGTTGGTCC
GTGTCAGCCGCCGCGGTAATACGTATGTTCCAAGCGTTATCCGGATTTATTGGGCGTAAAGCGAGCGCAGACGGTTATTTAAGTCTGAAGTGAAAGCCCTCAGCTCAACTGAGGAATTACTTTGGAAACTGGATGACTTGAGTGCAGTAGAGGAAGGTGGAACTCCATGTGTAGCGGTGAAATGCGTAGATATATGGAAGAACACCAGTGGCGAAGGCGGCTTTCTGGACTGTAACTGACGTTGAGGCTCG
+
FFFFFF:FFFFFFFFF,:FFFFFFFFFFFFFFFFFF:F:FFFFFF,F:FF,FFFFFFFFFFFFFFFFFFF:FFF,:FFFFFFFFF:FFF::FFFFFFFFFFFFFF::FF:FFFFFF:FF:FFFFFFFFFFFFFFFFFFFFFFFFFFFFFFFFFFFFFFFFFFFFFFFFF:FFFFFFFFFFFFFFFF,FF:F,F,FFFF,FF,F:F::FFFFFFFF:FFFFFF:,FFFF:,FFFF,:FFFFF:FF:FF,FF:
@A00769:42:HV3CFDRXX:1:2101:28745:17801 1:N:0:CGCACGACTG+CTGTTGGTCC
GTGTCAGCAGCCGCGGTAATACGTATGTTCCAAGCGTTATCCGGATTTATTGGGCGTAAAGCGAGCGCAGGCGGTTATTTAAGTCTGAAGTGAAAGCCCTCAGCTCAACTGAGGAATTGCTTTGGAAACTGGATGACTTGAGTGCAGTAGAGGAAAGTGGAACTCCATGTGTAGCGGTGAAATGCGTAGATATATGGAAGAACACCAGTGGCGAAGGCGGCTTTCTGGACTGTAACTGACGTTGAGGCTCG
+
FFFFFFFFFFFFFFFFFFFFFFFFF:FFFFFFFFFFFF:FFFFFFF:FFFFFFFFFFFFFFFFFFFFFFFFFFFFFFFFFFFFFFFFFFFFFFFFFFFFFF:FFFFFFFFFFFFF::FFFFFFFFFFFFFFFFFFFFFFFFFFFFFFFFFFFFFFFFFFFF:FFFFFFFFFFFFFFFFFFFFFFFF,FFF:FFFFF:FFFFFFFFFFFFF:FFFFFFFFFFFFFFFFFFFFFFFFFFFFFF:FFFFFF:FF
@A00769:42:HV3CFDRXX:1:2101:16351:17816 1:N:0:CGCACGACTG+CTGTTGGTCC
GTGCCAGCAGCCGCGGTAATACGTATGTTCCAAGCGTTATCCGGATTTATTGGGCGTAAAGCGAGCGCAGACGGTTATTTAAGTCTGAAGTGAAAGCCCTCAGCTCAACTGAGGAATTGCTTTGGAAACTGGATGACTTGAGTGCAGTAGAGGAAAGTGGAACTCCATGTGTAGCGGTGAAATGCGTAGATATATGGAAGAACACCAGTGGCGAAGGCGGCTTTCTGGACTGTAACTGACGTTGAGGCTCG
+
FFFFFFFFFFFFFFFFFFFFFFFFFFFFFFFFFFFFFFFFFFFFFFF:FFFFFFFFFFFFFFFFFFFFFFFFFFFFFFFFFFFFF:FFFFFFFFFFFFFFFFFFFFFFFFFFFFF:FFFFF,FFFFFFFFFFFFFFFFFFFFFFFFFFFFFFFF:FFFFFF:FFFFFFFFFFFFF:FFFFFFFFFFF:FF:FFFFFFFFF:FFFFFFFFFFFFFFFFFFFFFFFFFFFFFFFFFFFFFFFFFFFFFFFFF,
@A00769:42:HV3CFDRXX:1:2101:5611:17848 1:N:0:CGCACGACTG+CTGTTGGTCC
GTGCCAGCCGCCGCGGTAATACGTATGTTCCAAGCGTTATCCGGATTTATTGGGCGTAAAGCGAGCGCAGACGGTTATTTAAGTCTGAAGTGAAAGCCCTCAGCTCAACTGAGGACTTGCTTTGGAAACTGGATGACTTGAGTGCAGTAGAGGAAAGTGGAACTCCATGTGTAGCGGTGAAATGCGTAGATATATGGAAGAACACCAGTGGCGAAGGCGGCTTTCTGGACTGTAACTGACGTTGAGGCTCG
+
FFFFFFFFFFFFF:FF:,FFFFFFFFFFFFFFFFFFFF,FFFF:FFF:FFFFFFFFFFFFFFFFFFFFFFFFF:FFF:FFFFFF:FFFFFFFFFFFFFFFF:FFFF,FF,F,FFF,,FFFF,FFFFFFFFFFF:FFFFFFFFFFFFFF,FFFFF:FFFFF:FFFFFFF:FFFF:FF:FFFFF:FFFFFFFFFF:FFFFFFFFFFFFFFFFFFFFFF,FFFFFFFFFFFFFF:FFFFFFFFFF:FFFFFFF:
@A00769:42:HV3CFDRXX:1:2101:16640:17910 1:N:0:CGCACGACTG+CTGTTGGTCC
GTGCCAGCAGCCGCGGTAATACGTAGGTGGCAAGCGTTATCTGGAATGATTGGGCGTAAAGGGTGAGCAGGCGGTTCTTCGAGTCATGAGTGAAAGGCAGAAGCTTAACTTCTGTTGGCTGACGAGACTGGGGAACTTGAGTACAGGAGAGGGCGGCGGAACTCCCTGTGTAGCGGTAAAATGCGTAGATATATGGAAGAACACCAGTGGCGAAGGCGGCCGCCTGGCCTGTTGCTGACGCTGAGGCACGA
+
FFFFF:FFFFFFFFFFFFFFFF:FFFFFFFFFFFFFFFFFF:FFFFFFFF:FFFFFFFFFFFFFFFFFFFFFFFFFFFFFFFFFFF:FFFFFF:FFFFFFF:FFF,FFFFFFFF:FFFFFF,FF,FFFFFFFF:FF:FF,FFFFFFFFFF::FFFFFFFFFFFFF,FF:FFFFFFFFFFFF,,FF:FF:F::FFFF::F:FF,F:FF:FFFFFFFFFFFFF:FF,:FFFFFFF:FFF,FFFFFFF,FFF:F
@A00769:42:HV3CFDRXX:1:2101:5828:17942 1:N:0:CGCACGACTG+CTGTTGGTCC
GTGTCAGCCGCCGCGGTAAGGAGATGTGTATTAGATACCCCTGTAGTCCCTGTCTCTTAACACATCTCCGAGCCCACGAGACCGCACGACTGATCTCGTATGCCGTCTTCTGCTTGAAAAGGGGGGGGGGGGGGGGGGGGGGGGGGGGGGGGGGGGGGGGGGGGGGGGGGGGGGGGGGGGGGGGGGGGGGGGGGGGGGGGGGGGGGGGGGGGGGGGGGGGGGGGGGGGGGGGGGGGGGGGGGGGGGGGGGG
+
FFFFFFFFFFFFFFFFFFFFFFFFFFFFFFFFFFFFFFFFFFFF:FFFFFFFFFFFFFFFFFFFFFFFFFFFFFFFFFFFFFFFFFFFFFFFFFF,FFFFF,FFFFFFF,:::,FF,FF:,,::FFFFFFFFFFFFFFFFFFFFFFFFFFFFFFFFFFFFFFFFFFFFFFFFFFFFFFFFFFFFFFFFFFFFFFFFFFFFFFFFFFFFFFFFFFFFFFFFFFFFFFFFFFFFFFFFFFFFFFFFFFFFFFF
@A00769:42:HV3CFDRXX:1:2101:12689:18051 1:N:0:CGCACGACTG+CTGTTGGTCC
GTGCCAGCAGCCGCGGTAATACGTATGTTCCAAGCGTTATCCGGATTTATTGGGCGTAAAGCGAGCGCAGACGGTTATTTAAGTCTGAAGTGAAAGCCCTCAGCTCAACTGAGGAATTGCTTTGGAAACTGGATGACTTGAGTGCAGTAGAGGAAAGTGGAACTCCATGTGTAGCGGTGAAATGCGTAGATATATGGAAGAACACCAGTGGCGAAGGCGGCTTTCTGGACTGTAACTGACGTTGAGGCTCG
+
FFFFFFFFFFFFFFFFFFFFFFFFFFFFFFFFFFFFFFFFFFFFFFFFFFFFFFFFFFFFFFFFFFFFFFFFFFFFFFFFFFFFFFFFFFFFFFFFFFFFFFFFFFFFFFFFFFFFFFFFFFFFFFFFFFFFFFFFFFFFFFFFFFFFFFFFFFFFFFFFFFFFFFFFFFFFFFFFFFFFFFFFFFFFFFFFFFFFFFFFFFFFFFFFFFFFFFFFFFFFFFFFFFFFFFFFFFFFFFFFF:FFFF,FFF,
@A00769:42:HV3CFDRXX:1:2101:11614:18067 1:N:0:CGCACGACTG+CTGTTGGTCC
GTGCCAGCAGCCGCGGTAATACGTATGTTCCAAGCGTTATCCGGATTTATTGGGCGTAAAGCGAGCGCAGACGGTTATTTAAGTCTGAAGTGAAAGCCCTCAGCTCAACTGAGGAATTGCTTTGGAAACTGGATGACTTGAGTGCAGTAGAGGAAAGTGGAACTCCATGTGTAGCGGTGAAATGCGTAGATATATGGAAGAACACCAGTGGCGAAGGCGGCTTTCTGGACTGTAACTGACGTTGAGGCTCG
+
FFFFFFFFFFFFFFFFFFFFFFFFFFFFFFFFFFFFFFFFFFFFFFFFFFFFFFFFFFFFFFFFFFFFFFFFFFFFFFFFFFFFFFFFFFFFFFFFFFFFFFFFFFFFFFFFFFFFFFFFFFFFFFFFFFFFFFFFFFFFFFFFFFFFFFFF:FFFFFFFFFFFFFFFFFFFFFFF:FFFFFFFFFFFFFFFFFFFFFFFFFFFFFFFF:FFFFFFFFFFFFFFFFFFFFFFFFFFFFFFFFFFFF,FFF,
@A00769:42:HV3CFDRXX:1:2101:28836:18145 1:N:0:CGCACGACTG+CTGTTGGTCC
GTGTCAGCCGCCGCGGTAATACGTAGGTGGCAAGCGTTGTCCGGATTTATTGGGCGTAAAGCGAGCGCAGGCGGTTTCTTAAGTCTGATGTGAAAGCCCCCGACTCAACCGGGGAGGGTCATTGGAAACTGGGAGACTTGAGTGCAGAAGAGGAGAGTGGAATTCCATGTGTAGCGGTGAAATGCGTAGATATATGGAGGAACACCAGTGGCGAAGGCGGCTCTCTGGTCTGTAACTGACACTGAGGCTCG
+
FFFFFFFFFFFFFFFFFFFFFFFFFFFFFFFFFFFFFFFFFFFFFFFFFFFFFFFFFFFFFFFFFFFFFFFFFFFFFFFFFFFFFFFFFFFFFFFFFFFFFFFFFFFFFFFFFFFFFFFF:FFFFFFFFFFFFFFFFFFFFFFFFFFFFFFFFFFFFFFFFFFFFFFFFFFFFFFFFFFF:FFFFF,FFFFFF:FFFFFFF:FFFFFFFFFF:FFFFFFFFFFF:FFFFFF:F:FFFFFFFFFFFF,FFF:
@A00769:42:HV3CFDRXX:1:2101:16577:18239 1:N:0:CGCACGACTG+CTGTTGGTCC
GTGCCAGCCGCCGCGGTAATACGTATGTTCCAAGCGTTATCCGGATTTATTGGGCGTAAAGCGAGCGCAGACGGTTATTTAAGTCTGAAGTGAAAGCCCTCAGCTCAACTGAGGAATTGCTTTGGAAACTGGATGACTTGAGTGCAGTAGAGGAAAGTGGAACTCCATGTGTAGCGGTGAAATGCGTAGATATATGGAAGAACACCAGTGGCGAAGGCGGCTTTCTGGACTGTAACTGACGTTGAGGCTCG
+
FFFFFFFFFFFFFFFF:F,FFFFFFFFFFFFFFFFFFF,FFFFFF,FFF:FFFFFFFFFFFFFFFFFFFF,FFF:FFFFFFFFF:FFFFFFFFFFFFFFFFFFFFFFFF:FFFFFF,FFF:F:FFFFFFFFFFFFF:FFFFFFFFFFFFFFFFF,FFFFFFFFFFFFFFF:FFFFFFFFFFFFFFFFFFFFFFFFFFF,FF:FFFFFFFFFFFF:FFFFFFF,FFFFFF,FFFFFFF:FF,,FFFFF:,FF
@A00769:42:HV3CFDRXX:1:2101:7835:18255 1:N:0:CGCACGACTG+CTGTTGGTCC
GTGTCAGCCGCCGCGGTAATGCGGGGGATGCGAGCGTTATCCGGATTTATTGGGTTTAAAGGGTGCGTAGGCGGCGCTTCAGGTCAGCGGTGAAATACCGGGGCTCAACCCCGGGGCTGCCGTTGAAACCGGAGCGCTAGAATTCCGATGCCGTCGGAGGAATGTGTGGTGTAGCGGTGAAATGCATAGATATCACACAGAACACCGATTGCGAAGGCATCTGACGAATCGGAGATTGACGCTGATGCACG
+
FFFFFFFFFFFFFFFFFFFFFFFFFFFFFFFFFFFFFFFFFFFFFFFFFFFFFFFFFFFFFFFFFFFFFFFFFFFFFFFFFFFFFFFFFFFFFFFFFFFFFFFFFFFFFFFFFFFFFFFFFF:FFFFFFFFFFFFFFFFFFFFFFFFFFFFFFFFFFFFFFFFFFFFFFFFFFFFFFFFFFFFFFFFFFFFFFFFFFFFF:FFFFFFFFFFFFFFFFFFFFFFFFFFFFFFFFFFFFFFF,FFFFFFFFF:
@A00769:42:HV3CFDRXX:1:2101:13566:18255 1:N:0:CGCACGACTG+CTGTTGGTCC
GTGTCAGCCGCCGCGGTAATTAGAAACCCGAGTAGTCC
+
FFFFFFFFFFFFFFFFFFFFFFFFFFFFFFFFFFFFFF
@A00769:42:HV3CFDRXX:1:2101:29586:18255 1:N:0:CGCACGACTG+CTGTTGGTCC
GTGTCAGCCGCCGCGGTAATACGTAGGGTGCAAGCGTTAATCGGAATTACTGGGCGTAAAGCGTGCGCAGGCGGTTCGCTAAGACAGATGTGAAATCCCCGGGCTTAACCTGGGAACTGCATTTGTGACTGGCGGGCTAGAGTATGGCAGAGGGGGGTAGAATTCCACGTGTAGCAGTGAAATGCGTAGAGATGTGGAGGAATACCGATGGCGAAGGCAGCCCCCTGGGCCAATACTGACGCTCATGCACG
+
FFFFFFFFFFFFFFFF,FFFFFFFFFFFFFFFFFFFFFFFFFFFFFFFFFFFFFFFFFFFFFFFFFFFFFFFFFFFFFFFFFFFFFFFFFFFFFFFFFFFFFFFFFFFFFFFFFF:FFFFFFFFFFFFFFFFFFFFFFF:FFFFFFFFFFFFFFFFFFFFFFFFFFFF:FFFFFFFFFFFFFFFFFFFFFFF:FFF:FFFFFFFFFFFFFFFFFFFFF::FFFFFFFFFFFF:FFFFFFF:FFFFFFFFFF
@A00769:42:HV3CFDRXX:1:2101:29993:18302 1:N:0:CGCACGACTG+CTGTTGGTCC
GTGCCAGCCGCCGCGGTAATACGTATGTTCCAAGCGTTATCCGGATTTATTGGGCGTAAAGCGAGCGCAGACGGTTATTTAAGTCTGAAGTGAAAGCCCTCAGCTCAACTGAGGAATTGCTTTGGAAACTGGATGACTTGAGTGCAGTAGAGGAAAGTGGAACTCCATGTGTAGCGGTGAAATGCGTAGATATATGGAAGAACACCAGTGGCGAAGGCGGCTTTCTGGACTGTAACTGACGTTGAGGCTCG
+
FFFFFFFFFFFFFFFFFFFFFFFFFFFFFFFFFFFFFFFFFFFFFF:FFFFFFFFFFFFFFFFFFFFFFF:FFFFFF:FFFFFFFFFFFFFFFFFFFFFFFFFFFFFFFFF:FFF:FFFFFFFFFFFFFFFFFFFFFFFFFFFFFFFF:FFFFFFFFFFF:FFFFFFFFFFFFFFFFFFFFFFFFFFFFFFF,FFFFFFFFFFFFFFFFF:FFFFFFFFFFFFFF:FFF:FFFFFFFFFF,FFFFF,FFF,
@A00769:42:HV3CFDRXX:1:2101:28004:18333 1:N:0:CGCACGACTG+CTGTTGGTCC
GTGTCAGCAGCCGCGGTAATACGTAGGTCCCGAGCGTTGTCCGGATTTATTGGGCGTAAAGCGAGCGCAGGTGGTTTATTAAGTCTGGTGTAAAAGGCAGTGGCTCAACCATTGTATGCATTAGAAACCCGGGTAGTCC
+
FFFFFFFFF:FFFFFFFFFFFFFFFFFFFFFFFFFFFFFFFFFFFFFFFFFFFFFFFFFFFFFFFFFFFFFFFFF:FFFFFFFFFFFFFFFFFFFFFFFFFFFFFFFFFFF:FFFFFFFFFFFFF,FF:FFFFFFFFFF
@A00769:42:HV3CFDRXX:1:2101:28818:18333 1:N:0:CGCACGACTG+CTGTTGGTCC
GTGTCAGCCGCCGCGGTAATACGTAGGTGGCAAGCGTTGTCCGGATTTATTGGGCGTAAAGCGAGCGCAGGCGGTTTCTTAAGTCTGATGTGAAAGCCCCCGACTCAACCGGGGAGGGTCATTGGAAACTGGGAGACTTGAGTGCAGAAGAGGAGAGTGGAATTCCATGTGTAGCGGTGAAATGCGTAGATATATGGAGGAACACCAGTGGCGAAGGCGGCTCTCTGGTCTGTAACTGACACTGAGGCTCG
+
FFFFFFFFFFFFFFFFFFFFFFFFFFFFFFFFFFFFFFFFFFFFFF:FFFFFFFFFFFFFFFFFFFFFFFFFFFFFFFFFFFF:FFFFFFFFFFFFFFFFFFFFFFFFFFFFFFFFFFFFFFFFFFFFFFFFFFFFFFFFFFFFFFFFFFFFFFFFFFFFFF:FFFFFFFFFFFFFFFFFFFFFFF,FFFFF:FFF:FFFFFFFFFFFFFFFFFFFFFFFFFFFFFFFFF:FF:FFFFFFFFFFFFFFFFF
@A00769:42:HV3CFDRXX:1:2101:14606:18396 1:N:0:CGCACGACTG+CTGTTGGTCC
GTGTCAGCCGCCGCGGTAATACGTATGTTCCAAGCGTTATCCGGATTTATTGGGCGTAAAGCGAGCGCAGACGGTTATTTAAGTCTGAAGTGAAAGCCCTCAGCTCAACTGAGGAATTGCTTTGGAAACTGGATGACTTGAGTGCAGTAGAGGAAAGTGGAACTCCATGTGTAGCGGTGAAATGCGTAGATATATGGAAGAACACCAGTGGCGAAGGCGGCTTTCTGGACTGTAACTGACGTTGAGGCTCG
+
FFFFFFFFFFFFFFFFFFFFFFFFFFFFFFFFFFFFFFFFFFFFFFFFFFFFFFFFFFFFFFFFFFFFFFF:FFF:FFFFFFFFFFFFFFFFFFFFFFFFFFFFFFFFFFFFFF:,FFFFF:FFFFFFFFFFFFFFFFFFFFFFF:FFFFFFFFFFFFFFFFFFFFFFFFFFFFFFFFFFFFFFFFF:FF,F:FFFFFFF:FFFFFFFFFFFFFFFFFFFFFFFFFFFFFFFFFFFFFFFFFFFF:FFFFF
@A00769:42:HV3CFDRXX:1:2101:15628:18411 1:N:0:CGCACGACTG+CTGTTGGTCC
GTGTCAGCCGCCGCGGTAATACGTAGGTGGCAAGCGTTGTCCGGATTTATTGGGCGTAAAGCGAGCGCAGGCGGTTTCTTAAGTCTGATGTGAAAGCCCCCGGCTCAACCGGGGAGGGTCATTGGAAACTGGGAGACTTGAGTGCAGAAGAGGAGAGTGGAATTCCATGTGCAGCGGTAAAATGCGTAGATATATGGAGGAACACCAGTGGCGAAGGCGACTCTCTGGTCTGTAGCTGACGCTGAGGCTCG
+
FFF:FFFFFFFFFFFFFF,FFFFF:FFFFFFFFFFFFFFFFFFFF:FFFFFFFFFFFFFFFFFFFFFFFFFFFFFFFFFFFFFFFFFFFFFFFFFFFFFFFFFFFFFFFFFFFFFFFFFFFFFFFF:FFFFFFFFFFFFFFF:FFFFFFFFF:FFFFFFFFFFF:FFFF:FFFFFFFF,FFFFF:FFFFFFFFFFFFFFF:FFFFFFFF,FFF:FFFFFFFFFFFFFFFFF::F,:FFFF,FFFFFFFFF,
@A00769:42:HV3CFDRXX:1:2101:19027:18411 1:N:0:CGCACGACTG+CTGTTGGTCC
GTGTCAGCAGCCGCGGTAATACGTATGTTCCAAGCGTTATCCGGATTTATTGGGCGTAAAGCGAGCGCAGACGGTTATTTAAGTCTGAAGTGAAAGCCCTCAGCTCAACTGAGGAATTGCTTTGGAAACTGGATGACTTGAGTGCAGTAGAGGAAAGTGGAACTCCATGTGTAGCGGTGAAATGCGTAGATATATGGAAGAACACCAGTGGCGAAGGCGGCTTTCTGGACTGTAACTGACGTTGAGGCTCG
+
FFFFFFFFFFFFFFFFFFFFFFFFFFFFFFFFFFFFFFFFFFFFFF:FFFFFFFFFFFFFFFFFFFFFFFFFFFFFFFFFFFFFFFFFFFFFFFFFFFFFFFFFFFFFFFFFFFFFFFFFFFFFFFFFFFFFFFFFFFFFFFFFFFFFFFFFFFFFFFFFFFFFFFFFFFFFFFFFFFFFFFFFFFFFFFFFFFFFFFFFFFFFFFFFFFFFFFFFFFFFFFFFFFFFFFFFFFFFFFFF:FFFFF:FFF,
@A00769:42:HV3CFDRXX:1:2101:30391:18427 1:N:0:CGCACGACTG+CTGTTGGTCC
GTGTCAGCCGCCGCGGTAATACGTAGGTGGCAAGCGTTGTCCGGATTTATTGGGCGTAAAGCGAGCGCAGGCGGTTTCTTAAGTCTGATGTGAAAGCCCCCGGCTCAACCGGGGAGGGTCATTGGAAACTGGGAGACTTGAGTGCAGAAGAGGAGAGTGGAATTCCATGTGTAGCGGTGAAATGCGTAGATATATGGAGGAACACCAGTGGCGAAGGCGGCTCTCTGGTCTGTAACTGACGCTGAGGCTCG
+
FFFFFFFFFFFFFFFFFFFFFFFFFFFFFFFFFFFFFFFFFFFFFFF:FFFFFFFFFFFFFFFFFFFFFFFFFFFFFFFFFFFFFFFFFFFFFFFFFFFFFFFFFFFFFFFFFFFFFFFFFFFFFFFFFFFFFFFFFFFFFFFFFFFFFFFFFFFFF:FFFFFFFFFFFFFFFFFFF:FFFFFFFFF:FFFFFFFFFFFFFFFFFFFFFFFFFFFFFFFFFFFFFFFFFFFFF:FFFFFFFFF:FFFFFF:
@A00769:42:HV3CFDRXX:1:2101:13566:18443 1:N:0:CGCACGACTG+CTGTTGGTCC
GTGCCAGCAGCCGCGGTAATACGTATGTTCCAAGCGTTATCCGGATTTATTGGGCGTAAAGCGAGCGCAGACGGTTATTTAAGTCTGAAGTGAAAGCCCTCAGCTCAACTGAGGAATTGCTTTGGAAACTGGATGACTTGAGTGCAGTAGAGGAAAGTGGAACTCCATGTGTAGCGGTGAAATGCGTAGATATATGGAAGAACACCAGTGGCGAAGGCGGCTTTCTGGACTGTAACTGACGTTGAGGCTCG
+
FFF,FF:FFFFFFFFFFFFFFFFFFFFFFF:FFFFFFF:F,FFFFFFFFFFFFFFFFFFFFFFFFFF:FFFFFFF:F:FFFFFFFFF:FFFFF,FFFFFFFFFFFFFFF:FFFFFFFFFF,FFFFFFFFFFFFFF,FFFFFFFF::,FFFFFFFFFFFFFF,FFFFFFFFFFFFFFFFFFFFF:FFFFFFFFFF,FFFFFFFF,FFFFFFFFFF:FFFFFFF,,FFFFF,FFFFFFFFFFF,FFFFF:FF,
@A00769:42:HV3CFDRXX:1:2101:29948:18443 1:N:0:CGCACGACTG+CTGTTGGTCC
GTGCCAGCCGCCGCGGTAATACGTATGTTCCAAGCGTTATCCGGATTTATTGGGCGTAAAGCGAGCGCAGACGGTTATTTAAGTCTGAAGTGAAAGCCCTCAGCTCAACTGAGGAATTGCTTTGGAAACTGGATGACTTGAGTGCAGTAGAGGAAAGTGGAACTCCATGTGTAGCGGTGAAATGCGTAGATATATGGAAGAACACCAGAGGCGAAGGCGGCTTTCTGGACTGTAACTGACGTTGAGGCTCG
+
FFFFFFFFFFFFFFFFFFFFFFFFF:,FFFFFFFFFFF:F:F:FFF,FF:FFFFF:FFFFFF:FFFFFFFFFF,,,:FFFFFF,F:FFFFFFFFF:,:FFFFFFFFFFF,FF,F::F:F,FFFFFF::,,F,F::FFFFFFFFFFFFFF:FF:FFF,F:,FFFF:FFFFF:,FFF:,F,FFFFFFFFFFFFFFFFF::FFFF,F,FF,,,:FFFFF,F:FFFFF,,,FFFF,F:FFF,FFF:F,FF,FFF,
@A00769:42:HV3CFDRXX:1:2101:10646:18458 1:N:0:CGCACGACTG+CTGTTGGTCC
GTGTCAGCCGCCGCGGTAATACGTATGTTCCAAGCGTTATCCGGATTTATTGGGCGTAAAGCGAGCGCAGACGGTTATTTAAGTCTGAAGTGAAAGCCCTCAGCTCAACTGAGGAATTGCTTTGGAAACTGGATGACTTGAGTGCAGTAGAGGAAAGTGGAACTCCATGTGTAGCGGTGAAATGCGTAGATATATGGAAGAACACCAGTGGCGAAGGCGGCTTTCTGGACTGTAACTGACGTTGAGGCTCG
+
:FFFFFFFFFFFFFFFFFFFFFFFFFFFFFFFFFFFF:FFFFFFFF:FFFFFFFFFFFFFFFFFFFFFFFFFFFFF:FFFFFFFFFFFFFFFFFFFFFFFFFFFFFFFFFFFFFFFFFF:FFFFFFFFFFFFFFFFF:FFFFFFFFFF,FFFFFF:FFFFFFFFFFFFFFFFFFFFFFFFFFFFFFF:FFFFFFFFFFFFFFFFFFFF:F:FFFFFFFFFFFFFFFFFFFF,FFFFFFFF:FFFFF:FFF,
@A00769:42:HV3CFDRXX:1:2101:28465:18505 1:N:0:CGCACGACTG+CTGTTGGTCC
GTGTCAGCCGCCGCGGTAATTAGATACCCCAGTAGTCC
+
FFFFFFFFFFFFFFFFFFFFFFFFFFFFFFFFFFFFFF
@A00769:42:HV3CFDRXX:1:2101:4571:18521 1:N:0:CGCACGACTG+CTGTTGGTCC
GTGTCAGCAGCCGCGGTAATACGTATGTTCCAAGCGTTATCCGGATTTATTGGGCGTAAAGCGAGCGCAGACGGTTATTTAAGTCTGAAGTGAAAGCCCTCAGCCCCACTGAGGAATTGCTTTGGAAACTGGATGACTTGAGTGCAGTAGAGGAAAGTGGAACTCCATGTGTAGCGGTGAAATGCGTAGATATATGGAAGAACACCAGTGGCGAAGGCGGCTTTCTGGACTGTAACTGACGTTGAGGCTCG
+
FFFFFFFFFFFFFFFFF:FFFFFFFFFFFFFFFFFFFFFFFFFFFFFFFFFFFFFFFFFFFFFFFFFFFFFFFFFFFFFFFFFFFFFFFFFFFFFFFFFFFFFFFF,FFFFFFFFFFFFFFFFFFFFFFFFFFFFFFFFFFFFFFFFFFFFFFFFFFFFFFFFFFFFFFFFFFFFFFFFFFFFFFFF:FFFFF:FFFFF:,FFFFFFF:FFFFFFFFFF:FFFFFFFF:FF,F:FFFFFF:F:FFFFF:FF
@A00769:42:HV3CFDRXX:1:2101:20121:18552 1:N:0:CGCACGACTG+GTGTTGGTCC
GTGCCAGCCGCCGCGGTAATACGGAGGATGCGAGCGTTATCCGGATTTATTGGGTTTAAAGGGTGCGTAGGCGGAATGCCAGGTCAGCGGTAAAATCGCGGGGCTCAACCTCGCTCCGCCGTTGAAACTGGCGTTCTTGAGTGGGCGAGAAGTATGCGGAATGCGTGGTGTAGCGGTGAAATGCATAGATATCACGCAGAACTCCGATTGCGAAGGCAGCAGACCGGCGCCCACCTGACGCTGAAGCACGA
+
FFFF:F:F,FF:FFFF:FFFFFFFFFFFFF,FFF::FF,FFF:,F:F:FFFFF,FFFFFFF,FFFFFFFF:FFFFFFFFFFF:F:FFFFFFF,FFFF:FF::FFFFFF:F:F,FFF,F:FF,:,F:FF:FF,FFFFF::FFFFF,FFFFFFFFFF:FFFFF,:FFF:FF:F,,,FFFFF,F:,F:FFFFFF,F,F,F:FF,FF:F,FFFFF:F:FFFFFF:,:FF,FF,:FFF:F:FFF:FFFF:FF,F,F
@A00769:42:HV3CFDRXX:1:2101:17201:18568 1:N:0:CGCACGACTG+GTGTTGGTCC
GTGCCAGCCGCCGCGGTAATACGTATGTTCCAAGCGTTATCCGGATGTATTGGGCGTAAAGCGAGCGCAGACGGTTATTTAAGTCTGATGTGAAAGCCCTCAGCGCAACTGAGGAATTGCTGTGGAAACTGGATGACTTGAGTGCAGTAGAGGAAAGGGGAACTCCATGTGTAGCGGTGAAGTGGGTGGATATATGGAAGAACACGAGTGGCGAAGGCGGCTTTCTGGGCTGTACGTGACGTTGAGGCTCG
+
FFFFFFFFFFF:FFFFFFFFFFFFF:FFFFF,FFFFFFFFF,FFFF,FFF:FFFFFFFFFF:FFFFFFFF:,FFF:,FFFFFFF,,F:,FFFFF,FFF:FF,FF,F,F,FF:FF:::FF,F,F:FFFF,FFFFFFFFFF:,FFF,,FF,F,F,,F,:,FF,,,F:,,FF,FF:F,,F,FF,F:F,F,,F,,,:FFFF,,F,:,,F,,F:FFFF,,FF:FF,F,F,:FF,,FF,,,:,F,,FFFF,F,,::,
@A00769:42:HV3CFDRXX:1:2101:1208:18584 1:N:0:CGCACGACTG+CTGTTGGTCC
GTGTCAGCAGCCGCGGTAATTAGATACCCCCGTAGTCC
+
FFFFFFFFFFFFFFFFFFFFFFFFFFFFFFFFFFFFF:
@A00769:42:HV3CFDRXX:1:2101:25238:18677 1:N:0:CGCACGACTG+CTGTTGGTCC
GTGCCAGCCGCCGCGGTAATACGTATGTTCCAAGCGTTATCCGGATTTATTGGGCGTAAAGCGAGCGCAGACGGTTATTTAAGTCTGAAGTGAAAGCCCTCAGCTCAACTGAGGAATTGCTTTGGAAACTGGATGACTTGAGTGCAGTAGAGGAAAGTGGAACTCCATGTGTAGCGGTGAAATGCGTAGATATATGGAAGAACACCAGTGGCGAAGGCGGCTTTCTGGACTGTAACTGACGTTGAGGCTCG
+
FFFFFFFFFFFFFFFFFFFFFFF,FFFFFFFFFFFFF:,FFFFFFF:FFFFFFFFFFFFFFFFFFFFFFFFFFF,FF:FFFFFFFFFFFFFFFFFFFFFFFFFFFF:FFFFF:FFF:FFF:FFFFFFFFFFFF:FFFF,FFFFFF:FFFFFFFFF:FFFFFFFFFFFFFFFFFFFFFFF,FF:FFFFFF,F,F:,FFFFF,:F:FFFFFFFF,FFF,FFFFFF,:FF:F:FFFFF:FFFFFFFFFFFFFF,
@A00769:42:HV3CFDRXX:1:2101:1615:18693 1:N:0:CGCACGACTG+CTGTTGGTCC
GTGCCAGCAGCCGCGGTAATACGGAGGATGCGAGCGTTATCCGGATTTATTGGGTTTAAAGGGTGCGTAGGCGGTTTTTTAAGTTAGTGGTTAATCGTCGGGGCTTCACCTTGATTTGCCACTAATACTGTAAGACTCGAGTTCAGACGAGGTAGGCGGAATAAGTTAAGTAGCGGTGAAATGCTTAGATATAACTTAGAACTCCGATAGCGAAGGAAGCTTACAAGACTGCGACTGACGCTGAAGCACGA
+
FFFFFFFFFFFFFFFFFFFF:F::FFFFFFFFFFFFF:FFFFFFFFFFF:FFFFFFFFFFFF,FF:FFFFFFFFFFFFFF:FFFFFF:FFFFF:,FFFFFFFFFFFF,F,FFFFFFF::FF:FF:FF,FFFFFFFFFFFFFFF:F,FF,:FFFF,FFFFFFFFFFFFFFF:F,FFFFF,FFFFFFFFF:,FFFF:FFF,FFFFF,FFF:,FF:F,,,FF,F,FF:F,F,FFF,F,:,F:,,,,FF::FF,F
@A00769:42:HV3CFDRXX:1:2101:14995:18693 1:N:0:CACACGACTG+CTGTTGGTCC
GTGTCAGCCGCCGCGGTAATACGTATGTTCCAAGCGTTATCCGGATTTATTGGGCGTAAAGCGAGCGCAGACGGTTATTAAAGTCTGAAGTGAAAGCCCTCAGCTCAACGGATGACTTGCTTTTGAAACTGGATGACTTGAGTGCTGTAGAGGAAAGTGGAACTCCATGTGTAGCGGTGAAATGCATAGATATATGGAAGAACACCAGTGGCGAAGGAGGCTTTCTGGACTGTAACTGACGATGAGGCTCG
+
FFFFFFFF,FFFFFFFFFFFFFFFF:FF::FFFFFFFF,:FFFFFFF,FFFFFFFFFFFFFFF:FFFFFF:FFFF,FFF,FFFFF:FFFFFFFFFFF,,FF,FFFFFFF,FF,,,,,FFFFFF,FFFFFFF,FF,,FFFFFFFFF,FFFFFFF,F,,,FFFF,FFFFFFFFF:FFFFFFFFFFFF,FFFFF:FF,FFFFFFFFFFF,FFFFFFFFFF,FF,FFFFFFFFF,FFF,:FF:FF,FFFF:F:F,
@A00769:42:HV3CFDRXX:1:2101:32786:18693 1:N:0:CGCACGACTG+CTGTTGGTCC
GTGTCAGCAGCCGCGGTAATACGTATGTTCCAAGCGTTATCCGGATTTATTGGGCGTAAAGCGAGCGCAGACGGTTATTTAAGTCTGAAGTGAAAGCCCTCAGCTCAACTGAGGAATTGCTATGGAAACTGGATGACTTGAGTGCAGTAGAGGAAAGTGGAACTCCATGTGTAGCGGTGAAATGCGTAGATATATGGAAGAACACCAGTGGCGAAGGCGGCTTTCTGGACTGTAACTGACGTTGAGGCTCG
+
FFFFFFFFFFFFFFFFFFFFFFFFFFFFFFF:FFFFFFFFFFFFFFFFFFFFFFFFFFFFFFFFFFFFFFFFFFFFFFFFFFFFFFFFFFFFFFFFFFFFFFFFFFFFFFFFFFFFFFFFFFFFFFFFFF:FFFFFFFFFFFFFFFFF:,FFFFFF:FFFFFF:FFFFFFFFF::FFFFFFFFFFFFFFFFFFFF:FFFFFFFFF:FFFFFFFFFFFF:FFFFFFFFFFFFFFFFFFFFFFFFFF:,FFF,
@A00769:42:HV3CFDRXX:1:2101:4616:18724 1:N:0:CGCACGACTG+CTGTTGGTCC
GTGCCAGCAGCCGCGGTAATACGTAGGTGGCAAGCGTTGTCCGGATTTATTGGGCGTAAAGCGAGCGCAGGCGGTTTCTTAAGTCTGATGTGAAAGCCCCCGGCTCAACCGGGGAGGGGCATTGGAAACTGGGAGACTTGAGTGCCGAAGAGGAGAGTGGAATTCCATGTGTAGCGGTGAAATGCGTAGATATATGGAGGAACACCAGTGGCGAAGGCGGCTCTCTGGTCTGTAACTGACGCTGAGGCTCG
+
FFFFFFFFFFFFFFFFFFFFFFFFFFFFFFFFFFFFFFFFFFFFFF:FFFFFFFFFFFFFFFFFFFFFFFFFFFFFFFFFFFFF,:::F:FFF,FFFFFFFFFFFFF:FFFFFFFFFF,F:FFFFFFFF:FFFFFF::FFFFFFF,F:::FFFFF:FFFFFFFFFF:FFFFF,FFFFFFF,:FFFFFFFFFF::FFFFFFFFFFFF,:FFFFFFFFFFFFFFFFFFFFF:FFFFFFFFFF:FF:FF,FFF,
@A00769:42:HV3CFDRXX:1:2101:5972:18724 1:N:0:CGCACGACTG+CTGTTGGTCC
GTGTCAGCAGCCGCGGTAATACGTATGTTCCAAGCGTTATCCGGATTTATTGGGCGTAAAGCGAGCGCAGACGGTTATTTAAGTCTGAAGTGAAAGCCCTCAGCTCAACTGAGGAATTGCTTTGGAAACTGGATGACTTGAGTGCAGTAGAGGAAAGTGGAACTCCATGTGTAGCGGTGAAATGCGTAGATATATGGAAGAACACCAGTGGCGAAGGCGGCTTTCTGGACTGTAACTGACGTTGAGGCTCG
+
FFFFFFFFFFFFFFFFFFFFFFFFFFFFFFF:FFFFFF::FFFFFFF:FFFFFFFFFFFFFFFFFFFFFFFFFFFFFFFFFFFF:FFFFFFFFFFFFFFFFFFFFFFFFFFFFFFFFFFF::FFFFFFFFFFFF:FFFFFFFFFFFFFFFFFFFFFFFFFFFFFFFFFFFFFFFFFFFFFF:FFFFFFFFFFFFFFFFFFF:FFFFFFFFFFFFFFFFFFFFFFFFFFFFFFFFFFFFFFFFFFFF:FFF,
@A00769:42:HV3CFDRXX:1:2101:27579:18724 1:N:0:CGCACGACTG+CTGTTGGTCC
GTGTCAGCCGCCGCGGTAATACGTATGTTCCAAGCGTTATCCGGATTTATTGGGCGTAAAGCGAGCGCAGGCGGTTTCTTAAGTCTGATGTGAAAGCCCCCGGCTCAACCGGGGAGGGTCATTGGAAACTGGGAGACTTGAGTGCAGAAGAGGAGAGTGGAATTCCATGTGTAGCGGTGAAATGCGTAGATATATGGAGGAACACCAGTGGCGAAGGCGACTCTCTGGTCTGTAACTGACGCTGAGGCTCG
+
FFFFFFFFFFFFFFFFFFFFFFFFFFFFFFF:FFFFFFFFFFFFFF:FFFFFFFFFFFFFFFFFFFFFFFFFFFFFFFFFFFFFFFFFFFFFFFFFFFFFFFFFFFFFFFFFFFFFFFFFFFFFFFFFFFFFFFFFFF:FFFFFFFFF:FFFFFFFFFFFFFFFFFFFFFFFFFFFFFFFFFFFFFFFFFFF:FFFFFFFFFFFFFFFFFFFFFFFFFFFFFFFFFFFFFFFFFFFFFFFFFFFFFFFFF:
@A00769:42:HV3CFDRXX:1:2101:11044:18771 1:N:0:CGCACGACTG+CTGTTGGTCC
GTGTCAGCAGCCGCGGTAATACGTATGTTCCAAGCGTTATCCGGATTTATTGGGTGTAAAGCGAGCGCAGACGGTTATTTAAGTCTGAAGTGAAAGCCCTCAGCTCAACTGAGGAATTGCTTTGGAAACTGGATGACTTGAGTGCAGTAGAGGAAAGTGGAACTCCATGTGTAGCGGTGAAATGCGTAGATATATGGAAGAACACCAGTGGCGAAGGCGGCTTTCTGGACTGTAACTGACGTTGAGGCTCG
+
FFFFFFFFFFFFFFFFFFFF:FFFFFFFFFFFFFFFFFFFFFFFFFF:FFFFFFFFFFFFFFFFFFFFFFFFFFFFFFFFFFFFFFFFFFFFFFFFFFFFFFFFFFFFFFFFFFFFFFF:FFFFFFFF,FFFFFFFFFFFFFFFFF:FFFFFF:FFFFFFFFFFFFFFFFFFFFFFF:FFFFFFFFFFFFFFFFFFFFFFFFFFFFFFFFFFFFFFFFFFFFFFF:F:FFFFFFFFFFFFFFFFFF,FFF,
@A00769:42:HV3CFDRXX:1:2101:3577:18803 1:N:0:CGCACGACTG+CTGTTGGTCC
GTGCCAGCAGCCGCGGTAATACGAAGGGGGCTAGCGTTGCTCGGAATGACTGGGCGTAAAGGGCGTGTAGGCGGTTTGTACAGTCAGATGTGAAATCCCCGGGCTTAACCTGGGAGCTGCATTTGATACGTGCAGACTAGAGTGTGAGAGAGGGTTGTGGAATTCCCAGTGTAGAGGTGAAATTCGTAGATATTGGGAAGAACACCGGTGGCGAAGGCGGCAACCTGGCTCATTACTGACGCTGAGGCGCG
+
FFFFFFFFFFFFFFFFFFFFFFFFFFFFFFFFFFFFFFFFFFFFFFFFFFFFFFFFFFFFFFFFFFFFFFFFFFFFFFFFFFFFFFFFFFFFFFFFFFFFFFFFFFFFFFFFFFFFFFFFFFFFFFFFFFFFFFFFFFFFFFFFFFFFFFFFFF:FFFFFFFFFFFFFFFFFFFFFFFFFFFFFFFFFFFFFFFFFFFFFFFFFFFFFFFFFFFFFFFFFFFFFFFFFFFFF:FFFFFFFFFFFFFFFFFF
@A00769:42:HV3CFDRXX:1:2101:28971:18818 1:N:0:CGCACGACTG+CTGTTGGTCC
GTGTCAGCCGCCGCGGTAATACGTATGTTCCAAGCGTTATCCGGATTTATTGGGCGTAAAGCGAGCGCAGACGGTTATTTAAGTCTGAAGTGAAAGCCCTCAGCTCAACTGAGGAATTGCTTTGGAAACTGGATGACTTGAGTGCAGTAGAGGAAAGTGGAACTCCATGTGTAGCGGTGAAATGCGTAGATATATGGAAGAACACCAGTGGCGAAGGCGGCTTTCTGGACTGTAACTGACGTTGAGGCTCG
+
FFFFFFFFFFFFFFFFFFFFFFFFFFFFFFFFFFFFFF:FFFFFFFFFFFFFFFFFFFFFFFFFFFFFFFFFFFFFFFFFFFFFFFFFFFFFFFFFFFFFFFFFFFFFFFFFFFF,FFFFFFFFFFFFFFFFFFFFFFFFFFFFFFFFFFFFFF:FFFFFF,FFFFFFFFFFFFFFFFFFFFFFFFFFFFFFFFFFFFFFFFFFFFFFFFFFFFFF:FFFFF:FFFFFFFF:FFFFFFFFF:FFFF:FFF,
@A00769:42:HV3CFDRXX:1:2101:6298:18850 1:N:0:CACACGACTG+CTGTTGGTCC
GTGTCAGCCGCCGCGGTAATACGTAGGTGGCAAGCGTTGTCCGGATTTATTGGGCGTAAAGCGAGTGCAGGCGGTTCAATAAGTCTGATGTGAAAGCCTTCGGCTCAACCGGAGAATTGCATCAGAAACTGTTGAACTTGAGTGCAGAAGAGGAGAGTGGAACTCCATGTGTAGCGGTGGAATGCGTAGATATATGGAAGAACACCAGTGGCGAAGGCGGCTGTCTGGACTGTAACTGACGTTGAGGCTCG
+
FFFFFFFFFFFFFFFFFFFFFFF:FFFFFFFFFFFF:FFFFFFFFFFFF:FFFFFFF:FFFFFFFFFFFFFFFFFFFFFFFFFFFFFFFFFFFFFFFFFFFFFFFFFFFFFFFFFFFFFFFFFFFFF:FFFFFFFFFFFFFFFFFFFFFFFFFF:FFFFFFFFFFF:FFFFFFFFFFFFF::F:FFFFFFFF:FFFFFFFFFFFFFFFFFFFFFFFFFFFFF,FFFFFFFF:F,,FFFFF::FFFFFFFFF
@A00769:42:HV3CFDRXX:1:2101:23538:18865 1:N:0:CGCACGACTG+CTGTTGGTCC
GTGCCAGCCGCCGCGGTAATACGTATGTTCCAAGCGTTATCCGGATTTATTGGGCGTAAAGCGAGCGCAGACGGTGATTTAAGTCTGAAGTGAAAGCCCTCAGCTCAACTGAGGAATTGCTTTGGAAACTGGATGACTTGAGTGCAGGAGAGGAAAGTGGAACTCCATGTGTAGCGGTGAAATGCGTAGATATATGGAAGAACACCAGTGGCGAAGGCGGCTTTCTGGACTGTAACTGACGTTGAGGCTCG
+
FFF,FFFF:FFFFFFFFFFFFFFFF:F:F:F,FFFF:FFFFFFFFF,:FFFFFFFFFFFFFFFFFFFFFFF:FFF,F,FFFFFFFFF:FFFFFFF,FFFFF,:FFFFFFFF:FFFF:FFFF:FF:FFFFFFFFFF:F:FFFFF:FF:,FFFFFFFFFFFF:FFFFFF,FFFF,FFFF:FFFF,,FFFFFFFF::::FFF,F:FFFFF,,F:FFF:F,FF:,,F,:,F,FF:,FFF,F,FF,F,,FF,FF:,
@A00769:42:HV3CFDRXX:1:2101:15212:18881 1:N:0:CGCACGACTG+CTGTTGGTCC
GTGTCAGCCGCCGCGGTAATACGTATGTTCCAAGCGTTATCCGGATTTATTGGGCGTAAAGCGAGCGCAGACGGTTATTTAAGTCTGAAGTGAAAGCCCTCAGCTCAACTGAGGAATTGCTTTGGAAACTGGATGACTTGAGTGCAGTAGAGGAAAGTGGAACTCCATGTGTAGCGGTGAAATGCGTAGATATATGGAAGAACACCAGTGGCGAAGGCGGCTTTCTGGACTGTAACTGACGTTGAGGCTCG
+
FFFFFFFFFFFFFFFFFFFFFFFFFFFFFFFFFFFFFF:FFFFFFFFFFFFFFFFFFFFFFFFFFFFFFFFFFFFFFFFFFFFFFFFFFFFFFFFFFFFFFFFFFF,FFFFFFFFFFFFFFFFFFFFFFFFFFFFFFFFFFFFFFFFFFFFFFFFFFFFFFFFFFFFFFFFFFFFFFFFFFFFFFFFFFFF:F:FFFF,FF,FFFFFFFFFFFFFFFFFFFFFFFFFFF:F:FF,FFFFFFFF:FFFFFF,
@A00769:42:HV3CFDRXX:1:2101:24325:18881 1:N:0:CGCACGACTG+CTGTTGGTCC
GTGTCAGCAGCCGCGGTAATTAGATACCCCCGTAGTCC
+
:FFFFF,FFFF,FFFFFFFFFF:FFFFFFFFFFF,,:F
@A00769:42:HV3CFDRXX:1:2101:4797:18912 1:N:0:CGCACGACTA+CTGTTGGTCC
GTGCCAGCAGCCGCGGTAATACGTATGTTCCAAGCGTTATCCGGATTTATTGGGCGTAAAGCGAGCGCAGACGGTTATTTAAGTCTGAAGTGAAAGCCCTCAGCTCAACTGAGGAATTGCTTTGGAAACTGGATGACTTGAGTGCAGTAGAGGAAAGTGGAACTCCATGTGTAGCGGTGAAATGCGTAGATATATGGAAGAACACCAGTGGCGAAGGCGGCTTTCTGGACTGTAACTGACATTGAGGCTCG
+
FFFFFFFFFFFFFFFFFFFFFFFFFFFFFFFFFFFFFFF:FFFFFF:FFFFFFFFFFFFFFFFFFFFFFFFFFFFFFFFFFFFFFFFFFFFFFFFFFFFFFFFFFFFFFFFFFFFFFFFFFFFFF::FFFFFFFFFFFFFFFFFFFFF:FFFFF:FFFFFFFFFFFFFFFFFFFFFFFFFFFFFFF:FFFFFFFFFFFFFF:FFFFFFF:FFFFFFFFFFFFFFFFFFFFFFFFFFFFFFFF,FFFFFFF:
@A00769:42:HV3CFDRXX:1:2101:22580:18928 1:N:0:CGCACGACTG+CTGTTGGTCC
GTGCCAGCAGCCGCGGTAAGTTCCCTGTAGTTAAAGTACAGAGGCTCGTCATTAGAAACCCAAGTAGTCCCTGTCACATAAACAAATCTCCGAGCCCACGAGACCGCACCACTGATCTCGAAAGCCATCTACAGCTAGAAAAAAAAAGGGGGGTGGGGGGGGGGGGGAGTGGGGGGGGGGGGGGGGGGGGGGGGGGGGGGGGGGTGGGGGGGGGGGGGGGGCGGGGGGGGGGGGGGGGGGGGGGGGGGGGG
+
FFFFFFFFFFFFFFFFFFFFFFFFF,F:FF,FFFF:,FFF,FFFF,F,F:F,:F:FFF::F,F,F:,FFFF:::F,::F:,F,F,F,F::,,F,:,:F::F,F,,,:FF,F::,F,,:F,,F,,,:,,,,::,,F,,,FFFF:F,,F:,,:,,:F,:,:,F,,,,,F,F,F,F,,:F::,:,F,:,F,:,FF:,:,,,,FF:FF::F,F:FFF,FFFF,,F,,:FFF,F:,FF,F:FFF,FFFFF:FFFFF
@A00769:42:HV3CFDRXX:1:2101:31150:18928 1:N:0:CGCACGACTG+CTGTTGGTCC
GTGCCAGCAGCCGCGGTAATACGTATGTTCCAAGCGTTATCCGGATTTATTGGGCGTAAAGCGAGCGCAGGCGGTTTCTTAAGTCTGATGTGAAAGCCCCCGGCTCAACCGGGGAGGGTCATTGGAAACTGGGAGGCTTGAGTGCAGAAGAGGAGAGTGGAATTCCATGTGTAGCGGTGAAATGCGTAGATATATGGAGGAACACCAGTGGCGAAGGCGGCTCTCTGGTCTGTAACTGACGCTGAGGCTCG
+
FFFFFFFFFFFFFFFFFFFFFFFFFFFFFFFFFFFFFFFFFFFFFFFFFFFFFFFFFFFFFFFFFFFFFFFFFFFFFFF:FFFFF,FFFFFFFFFFFFFFFFFFFFFFFFFFFFFFFFFFFFFFFFFF::FFFFFFFF:FFFFFF:FF,FFFFFFFFFFFFFFFFFFFFFFFFFFFFFFFFFFFFFF:FF:FFFFFFFFFFFFFFFFFFFFFFFFF:FFFFFFFFFFFFFFFFF,FFFFFFFFFFF:F:F:
@A00769:42:HV3CFDRXX:1:2101:12111:18959 1:N:0:CGCACGACTG+CTGTTGGTCC
GTGCCAGCAGCCGCGGTAATACGTATGTTCCAAGCGTTATCCGGATTTATTGGGCGTAAAGCGAGCGCAGACGGTTATTTAAGTCTGAAGTGAAAGCCCTCAGCTCAACTGAGGAATTGCTTTGGAAACTGGATGACTTGAGTGCAGTAGAGGAAAGTGGAACTCCATGTGTAGCGGTGAAATGCGTAGATATATGGAAGAACACCAGTGGCGAAGGCGGCTTTCTGGACTGTAACTGACGTTGAGGCTCG
+
FFFFF:FFFFFFFFFFF:FFFFFFFFFFFFFFFFFFFFFFFFFFFFFFFFFFFFFFFFFFFFFFFFFFFFFFFFFFFFF:FFFFFFFFFFFFFFFFFFFFFFFFFFFFFFFFFFF:FFFFF,FFFFFFFFFFFFFFFFFFFFFFFFFFFFFFFFFFFFFF:FFFFFFFFFFFFFFFFFFFFFF:FFFFFFFFFFFFFFFFFFFFFFFFFF::FFFFFF::FF:FFFF:FFFFFFFFFFFF:FFFF::FFF,
@A00769:42:HV3CFDRXX:1:2101:15854:18959 1:N:0:CGCACGACTG+CTGTTGGTCC
GTGCCAGCAGCCGCGGTAATACGTAGGTGGCAAGCGTTGTCCGGATTTATTGGGCGTAAAGCGAGCGCAGGCGGTTTCTTAAGTCTGATGTGAAAGCCCCCGGCTCAACCGGGGAGGGTCATTGGAAACTGGGAGACTTGAGTGCAGAAGAGGAGAGTGGAATTCCATGTGTAGCGGTGAAATGCGTAGATATATGGAAGAACACCAGTGCCGAAGGCGGCTATCTGGACTGTAACTGACGTTTAGGCTCG
+
FFF,FFFFFFF:F:FFF:FFFFFFFFFFFFFFF:FFFFFFF:FFFFFFFFFFFFFFFF:FFF,FFFFFFFFFFFFFFFFFF:FFFF:F,FFFF:,,FF,F:FFFFFFFF,,::F,,FFFFFF:FF:FF,FFFFF:FFF:,FFFF,,FF,:,F,FFFFFF,:FFFF,:FFFFFFFFF,FF:FFF:FFF:FF,FFFF:F::FFFFFF,,:FF,,FFFF,,F:FF,F,F::FFF,,FF,F,FFFF,,FF:,F::
@A00769:42:HV3CFDRXX:1:2101:6668:19179 1:N:0:CGCACGACTG+CTGTTGGTCC
GTGTCAGCCGCCGCGGTAATACGTATGTTCCAAGCGTTATCCGGATTTATTGGGCGTAAAGCGAGCGCAGACGGTTATTTAAGTCTGAAGTGAAAGCCCTCGGCTCAACTGAGGAATTGCTTTGGAAACTGGATGACTTGAGTGCAGTAGAGGAAAGTGGAACTCCATGTGTAGCGGTGAAATGCGTAGATATATGGAAGAACACCAGTGGCGAAGGCGGCTGTCTGGACTGTAACTGACGTTGAGGCTCG
+
FFFFFFFFFFFFFFFF:FFFFFF:F:FFFFFFFFFFFF,FFFFFFFFFF:FFFFFFFFFFFFFFFFFFFFFFFFFFFF::FFFF,FFF:FFFFFF,FFF,FFFFFFFFF,,FFFFF,FFF,FF:FFFFFF:FF,FFFFFFFFFFFFF:FFFFFFFFFFFFFFFFFFFFFFFFFF,F:FFFFFFFFFFFFFFFFF,FFF:F,FFFFFFFFFFFFFFFFFFFFF,FFFFFFF:FFFFFFFFFF,FFFFF:FF:
@A00769:42:HV3CFDRXX:1:2101:9381:19179 1:N:0:CGCACGACTG+CTGTTGGTCC
GTGTCAGCAGCCGCGGTAATACGTATGTTCCAAGCGTTATCCGGATTTATTGGGCGTAAAGCGAGCGCAGACGGTTATTTAAGTCTGAAGTGAAAGCCCTCAGCTCAACTGAGGAATTGCTTTGGAAACTGGATGTCTTGAGTGCAGTAGAGGAAAGTGGAACTCCATGTGTAGCGGTGAAATGCGTAGATATATGGAAGAACACCAGTGGCGAAGGCGGCTTTCTGGAATGTAACTGACGATGAGGCTCG
+
FFFFFFFF:FFFFFFFFFFFFFF:FFFFFF::FFFFFFFF:FFFFFFFF,FFFFFFFFFFFFF:FFFFFF,FFFF:::FFFFFF:FF:FFFFFFF,FFFFFFFFFFFFF:FFFFFFFFFF,F,F,FFFFF,F:FF,FFFFFFF,FF,,F:FFFFFFFFFFFF:FFFFFFFFFFF:FFFFFFFF,F,FFFFFFFFFFFF,F:FFFFFFFFF:FFFFFFFFFFF,FFFFF:,,F:FFFFFFF,,FF:F:,FF,
@A00769:42:HV3CFDRXX:1:2101:32307:19179 1:N:0:CGCACGACTG+CTGTTGGTCC
GTGTCAGCCGCCGCGGTAAAGTCAGGAGAACATTAGAAACCCTCGTAGTCC
+
FFFFFFFFFFFFFFFFFFFFFFFFFFFFFFFFFFFFFFFFFFFFFFFFFFF
@A00769:42:HV3CFDRXX:1:2101:9408:19225 1:N:0:CGCACGAATG+CTGTTGGTCC
GTGTCAGCAGCCGCGGTAATACGTAGGTGGCAAGCGTTGTCCGGATTTATTGGGCGTAAAGCGGGCGCAGACGGTTATTTAAGTCTGAAGTGAAAGCCCTCAGCTCAACAGAGGAATTGCTTTGGAAACTGGATGACTTGAGTGCAGTAGAGGAAAGTGGAACTCCATGTGTAGCGGTGAAATGCGTAGATATATGGAAGAACACCAGTGGCGAAGGCGGCTTTCTGGACTGTAACTGACGTTGATGAT
+
FFF,FFFFFFFFFFFFFFFFFF:FFFFF:FFFFFFFFF::,FFFF:FFF,FFFFFFFFFFFFFFFFF,FF,FFFF,F:FFFFFF,,:FFFFFFFFFFFF,F:FFFFFFF,,,FFFFFFFFFF,F:FFFFFFFFFF:FF,FFFFFFFFFFFFFFFFFFFFFFF,F:FFFFFFFFFF:FFFFFFFFFFFFFFFFFFFF,F:FFFFFF:F:FFFFFFFFFF:FF:,FFFFFFFFF:FFFFFFF,,FFF,F,,
@A00769:42:HV3CFDRXX:1:2101:6388:19288 1:N:0:CGCACGACTG+CTGTTGGTCC
GTGTCAGCCGCCGCGGTAATACGTAGGGGGCAAGCGTTATCCGGATTTACTGGGTGTAAAGGGAGCGTAGACGGATAAGCAAGTCTGATGTGAAAGTCCGGGGCTCAACCCCGGAATTGCACTGGAAACTGCATATCTAGAGTGTCGGAGAGGCAAGTGGAATTCCTGGTGTAGCGGTGAAATGCGTAGATATCAGGAGGAACACCAGTGGCGAAGGCGGCTTGCTGGACGATGTCTGACGTTGAGGCTCG
+
FFFFFFFFFF:FFFFFFFFFFFFFFFFFFFFFFFFFFFFFFFFFFFFFFFFFFFFFFFFFFFFFFFFFFFFFFFFFFFFFFFFFFFFFFFFFFFFFFFFFFFFFFFFFFFFFFFFFFFFFF:FFFFFFFFFFFFFFFFFF:FFFFFFFFFFFFF,:FFFF:FFFFFFFFFFFFFFFF:F:FFFF:FFFF,FFFFFFFFFFFFFFFF,FFFFFFFFFFFF:FFFFFFFFFFFFFF,FFFFFF::::FF,FFF
@A00769:42:HV3CFDRXX:1:2101:5864:19351 1:N:0:CGCACGACTG+CTGTTGGTCC
GTGCCAGCAGCCGCGGTAATACGTATGTTCCAAGCGTTATCCGGATTTATTGGGCGTAAAGCGAGCGCAGACGGTTATTTAAATCTGAAGTGAAAGCCCTCAGCTCAACTGAGGAATTGCTTTGGAAACTGGATGACTTGAGTGCAGTAGAGGAAAGTGGAACTCCATGTGTAGCGGTGAAATTCGTAGATATATGGAAGAACACCAGTGGCGAAGGCGGCTTTCTGGACTGTAACTGACGTTGAGGCTCG
+
FFFFFFF::F:F:FFF,FF:FFFFFFFFFFFFFFF:FFFFFFFFFF,FFFFFFFFFFFFF:FFFFFFFFFFFFFFFFF:FFFFFFF:FF:FFFFFF:FF,FFFF:FF,,FFFF,F,FFF:F,FFFFFFFF:FFFF,FFFFFFF:FFFFF:FFFFFF,,F,FFFFFFFF,FFFF:FFFFFFFFF,FFFFFF,F:FF,:FFFF,FFF:F,FF::FFFFFF::FFFFFF:FFFF:FFFFFFFF,FF,FFFFFF:
@A00769:42:HV3CFDRXX:1:2101:15754:19382 1:N:0:CGCACGACTG+CTGTTGGTCC
GTGTCAGCCGCCGCGGTAATACGTAGGTGGCAAGCGTTGTCCGGATTTATTGGGCGTAAAGCGAGCGCAGACGGTTATTTAAGTCTGAAGTGAAAGCCCTCAGCTCAACTGAGGAATTGCTTTGGAAACTGGATGACTTGAGTGCAGTAGAGGAAAGTGGAACTCCATGTGTAGCGGTGAAATGCGTAGATATATGGAAGAACACCAGTGGCGAAGGCGGCTTTCTGGACTGTAACTGACGTTGAGGCTCG
+
FFFFFFFFFFFFFFFFF::FFFFFFFFFFFFFFFFFFFFFFFFFFFFFF:FFFFFFFFFFFFFFF:FFFFF,FF:FFFFFFFFF:FFFFFFFFFFFFFFFFFFFFFFFFF:FFFF:FFFF:FFFFFFFFFFFF,FFFFFFFFFFFFFFF:FFFF,FFFFFFFFFFFF:FFFFFFFFFFFFFFFFFFFFFFFFFFFFFFFFF:FFFFFFFFFFF:FF:FFFFF,FFF::FFF,FFFFFFFFFF:FFF,FFF,
@A00769:42:HV3CFDRXX:1:2101:17210:19460 1:N:0:CGCACGACTG+CTGTTGGTCC
GTGTCAGCAGCCGCGGTAATACGTAGGTGGCAAGCGTTGTCCGGATTTATTGGGCGTAAAGCGAGCGCAGGCGGTTTCTTAAGTCTGATGTGAAAGCCCCCGGCTCAACCGGGGAGGGTCATTGGAAACTGGGAGACTTGAGTGCAGAAGAGGAGAGTGGAATTCCATGTGTAGCGGTGAAATGCGTAGATATATGGAAGGACACCAGTGGCGAAGGCGGCTTTCTGGACTGTAACTGACGTTGAGGCTCG
+
FFFFFFFFFFFFFFFFF:FFFFFFFFFFFFFFFFFFFFFFFFFFFFF:FFFFFFFFFFFFFFFFFFFF:FFFFFFFFFFFFFFFFFF:FFFF:F,FFFFFFFFFFFF,FFFFFFFFFFFFF:FFFFFFFFFFFFFF:FFFFFFFFFFFFFFFFFFFFFFFFFFFFFFF:FFFFFF:FFFFF,FFFFFFFF:FFFFFFFFFFFFFFFFFFFFFFFFFFFFFFFFFFF:FFFFFFFFFFFFFFFFFFFFFFF:
@A00769:42:HV3CFDRXX:1:2101:26458:19476 1:N:0:CGAACGACTG+CTGTTGGTCC
GTGTCAGCCGCCGCGGTAATTAGAAACCACAGTAGTAA
+
FFFFFFFF:FFFFFFFFFFFFFF:F:FF,FF:::,F,,
@A00769:42:HV3CFDRXX:1:2101:1787:19523 1:N:0:CGCACGACTG+CTGTTGGTCC
GTGTCAGCAGCCGCGGTAATTAGAAACCCTCGTAGTCC
+
FFFFFFFFFFFFFFFFFFFFFFFFFFFFFFFFFFFFFF
@A00769:42:HV3CFDRXX:1:2101:9579:19523 1:N:0:CGCACGACTG+CTGTTGGTCC
GTGCCAGCAGCCGCGGTAATACGTATGTTCCAAGCGTTATCCGGATTTATTGGGCGTAAAGCGAGCGCAGACGGTTATTTAAGTCTGAAGTGAAAGCCCTCAGCTCAACTGAGGAATTGCTTTGGAAACTGGATGACTTGAGTGCAGTAGAGGAAAGTGGAACTCCATGTGTAGCGGTGAAATGCGTAGATATATGGAAGAACGCCAGTGGCGAAGGCGGCTTTCTGGACTGTAACTGACGTTGAGGCTCG
+
FFFFFFFF:FFFFFFFFFFFFFFFFFFFFFFFFFFF,FFFF:FFFFFFF:FFFFFFFFFFFFFFFFFFFFFFFFFFFFFFFFFFFFFFFFFFFFFFFFFFFFFFFFFF:FF:FFFF:FFFF:FFFFFFFFFFFFFFFFFFFFFFFFF:F:FFFFFFFFFFFFFFFF,FFFFFFFFFFFFFFFFFFF,F::FFFFFFF,FFF,FFFFFFFF,FFFFF,F:FFFF:F:F:FFFFFFFFFFF:FFFFFF:FFF,
@A00769:42:HV3CFDRXX:1:2101:14118:19586 1:N:0:CGCACGACTG+CTGTTGGTCC
GTGTCAGCAGCCGCGGTAATACGTGTGTTCCAAGCGTTGTCCGGATTTATTGGGCGTAAAGCGAGCGCAGACGGTTATTTAAGTCTGAAGTGAAAGCCCTCAGCTCAACTGAGGAATTGCTTTGGAAACTGGATGACTTGAGTGCAGTAGAGGAAAGTGGAACTCCATGTGTAGCGGTGAAATGCGTAGATATATGGAAGAACACCAGTGGCGAAGGCGGCTTTCTGGACTGTAACTGACGTTGAGGCTCG
+
FFFFFFFFFFFFFFFFFFFFFF:FFFFFFFFF:FFFFFF:F,FFFFF,FFFFFFFFFFFFFFFFFFFFFFFFFFF:FFFFFFFFFFF:FFFFF:,FFFFFFFFFFFFFFFF:FF:,FFFFFFFFFFFFFFFFFFFFFFFFFFFFF:F:FFFF:F:FFFFFFFFFFF:FFFFF:FFFFFFF,FFFFF,FF::F,FFFFFFFF:FFF:,FFFFFFF:FFFFFFFFFFFF::FFFFF::FFFFFF,FFFF:FF,
@A00769:42:HV3CFDRXX:1:2101:18783:19711 1:N:0:CGCACGACTG+CTGTTGGTCC
GTGTCAGCCGCCGCGGTAATACGTAGGTGGCAAGCGTTGCCCGGATTTATTGGGCGTAAAGCGAGCGCAGGCGGTTTCTTAAGTCTGATGTGAAGGCCCCCGGCTCAACCGGGGAGGGTCATTGGAAACTGGGAGACTTGAGTGCAGAAGAGGAGAGTGGAATTCCATGTGTAGCGGTGAAATGCGTAGATATATGGAGGAACACCAGTGGCGAAGGCGGCTCTCTGGTCTGTAACTGACGCTGAGGCTCG
+
FFFFFFFFFFFFFFFFFFFFFFFFFFFFFFFFFFFFFFFFFFFFFFFFFFFFFFFFFFFFFFFFFFFFFFFFFFFFFFFFFFFFFFFFFF:FFFFFFFFFFFFFFFFFFFFFFFFFFFFFFFFFFF:FFFFFFFFFFFFFFFFFFFFFFFFFFFFFFFFFFFFFFFFFFFFFFFFFFFFFFFFFFFFFFFF:FFFFFFFFFFFFFFFFFFFFFFFFFFFFFFF:FFFFFFF,F:FFFFFF:FF,FFFFFFF
@A00769:42:HV3CFDRXX:1:2101:1732:19742 1:N:0:CGCACGACTG+CTGTTGGTCC
GTGTCAGCCGCCGCGGTAATACGTATGTTCCAAGCGTTATCCGGATTTATTGGGCGTAAAGCGAGCGCAGACGGTTATTTAAGTCTGAAGTGAAAGCCCTCAGCTCAACTGAGGAATTGCTTTGGAAACTGGATGACTTGAGTGCAGTAGAGGAAAGTGGAACTCCATGTGTAGCGGTGAAATGCGTAGATATATGGAAGAACACCAGTGGCGAAGGCGGCTTTCTGGACTGTAACTGACGTTGAGGCTCG
+
FFFFFFFF:FFFFFFFFFFFFFFFFFFFF:FFFFFFFFFFFFFFFF,FFFFFFFFFFFFFFFFFFFFFFF:FFFFF,FFFFFFF:FFF,FFF:FFFFFFFF,FFFFFFF,F,FFF:FFFFFFF:FFF:,FFF,FFF,,F:FFFFFFF,:,FFFFFFFFF:FF:FFFFFFFFFFFFFFFFFF:F:F,FF,,F::FF::F,FFFFFFFFFFFFFFFFFFF,::F:F:F:,F,FFFFF:F,,F,,F::F,FFF,
@A00769:42:HV3CFDRXX:1:2101:26919:19742 1:N:0:CGCACGACTG+CTGTTGGTCC
GTGCCAGCCGCCGCGGTAATTAGAAACCTCGTAGTCC
+
FFFFFFFFFFFFFFFFFFFFFFFFFFFFFFFFFFFFF
@A00769:42:HV3CFDRXX:1:2101:1470:19758 1:N:0:CGCACGACTG+CTGTTGGTCC
GTGCCAGCAGCCGCGGTAATACGTATGTTCCAAGCGTTATCCGGATTTATTGGGCGTAAAGCGAGCGCAGACGGTTATTTAAGTCTGAAGTGAAAGCCCTCAGCTCAACTGAGGAATTGCTTTGGAAACTGGATGACTTGAGTGCAGTAGAGGAAAGTGGAACTCCATGTGTAGCGGTGAAATGCGTAGAGATATGGAAGAACACCAGTGGCGAAGGCGGCTTTCTGGACTGTAACTGACGTTGAGGCTCG
+
FFFFFFFFFFFFFFFFFFFFFFFFFFFFFFFFFFFFFFFFFFFFFFF,FFFFFFFFFFFFFFFFFFFFFFFFFFFFFFFFFFFFF:FFFFFFFFFFFFFFFFFFF:FF,FFFFFFFF:FFF,FFFFFF::FF,F,,FFFFFFFFFFFFFF:FF:,FFFF:FFFF:FFFFFFFFFFFFFFFFFFFFFF:FF,FF:FFFF:F,F:FF:FFFFFFFFFFF:FFFF:FFFFFF,FFFFFFFFFFF,FF:F:FFF:
@A00769:42:HV3CFDRXX:1:2101:17852:19758 1:N:0:CGCACGACTG+CTGTTGGTCC
GTGTCAGCCGCCGCGGTAATACGTATGTTCCAAGCGTTATCCGGATTTATTGGGCGTAAAGCGAGCGCAGACGGTTATTTAAGTCTGAAGTGAAAGCCCTCAGCTCAACTGAGGAATTGCTTTGGAAACTGGATGACTTGAGTGCAGTAGAGGAAAGTGGAACTCCATGTGTAGCGGTGAAATGCGTAGATATATGGAAGAACACCAGTGGCGAAGGCGGCTTTCTGGACTGTAACTGACGTTGAGGCTCG
+
FFFFFFFFFFFFFFFF:FFFFFFFFFFFFFFFFFFFFFFFFFFFFF,FFFFFFFFFFFFFFFFFFFFFFFFFFFFFFFFFFFFFFFFFFFFFFFFFFFFFFFFFFFFFFFFFFFFFFFFFFFFFFFFFFFFFFFFFFF:FFFFFFFFFFFFFFFFFFFFFFFFFF:FFFFFFFFFFFFFFFFFFF,,F:F:F:FF,FFFFFFFFFFFF:FFFFF:FFFFFF,FFF:FFFFFFFFFFFFFFFFFFFF:FFF,
@A00769:42:HV3CFDRXX:1:2101:11831:19852 1:N:0:TGCACGACTG+CTGTTGGTCC
GTGTCAGCCGCCGCGGTAATACGTAGGTGGCAAGCGTTGTCCGGATTTATTGGGCGTAAAGCGAGCGCAGACGGTTATTTAAGTCTGAAGTGAAAGCCCTCAGCTCAACTGAGGAATTGCTTTGGAAACTGGATGACTTGAGTGCAGTAGAGGAAAGTGGAACTCCGTGTGTAGCGGTGAAATGCGTAGATATATGGAAGAACACCAGTGGCGAAGGCGGCTTTCTGGACTGTAACTGACGTTGAGGCTCG
+
FFFFFFFFFFFFFFFFFFFFFFFFFFFFFFFFFFFFFFFFFFFFFFFFFFFFFFFFFFFFFFFFFFFFFFFFFFFF:FFFFFFFFFF:FFFFFFFFFFFFF,FFF:FFFFF,FFFFFFFFFFFFFFFF::FFFFF,FFFFFFFFFFFFFFFFFFFF:FFFFFFFFFFFFFFFFFF:FFFFFFFFFFF:FFFFFFFFFFF,FFFFFFFFFFFFFFFFFFFFFF:FFFFFFFFFFFFFFFFFF:FFFFFFFFF
@A00769:42:HV3CFDRXX:1:2101:26639:19914 1:N:0:CGCACGACTG+CTGTTGGTCC
GTGTCAGCCGCCGCGGTAATACGTATGTTCCAAGCGTTATCCGGATTTATTGGGCGTAAAGCGAGCGCAGACGGTTATTTAAGTCTGAAGTGAAAGCCCTCAGCTCAACTGAGGAATTGCTTTGGAAACTGGATGACTTGAGTGCAGTAGAGGAAAGTGGAACTCCATGTGTAGCGGTGAAATGCGTAGATATATGGAAGAACACCAGTGGCGAAGGCGGCTTTCTGGACTGTAACTGACGTTGAGGCTCG
+
FFFFFFFFFFFFFFFFFFFFFFFFFFFFFFFFFFFFFFFFFFFFFFFFFFFFFFFFFFFFFFFFFFFFFFFFFFFFFFFFFFFFFFFFFFFFFF,FFFFFFFFFFFFFFFF:FFFFFFFFFFFFFFFFFFFFFFFFFFFFFFFFFFFFF:FFFFFFFFFFFF:FFFFFFFFFFFFFFFFFFFFFFFFFFFFFFFFFFFFFFFFFFFFFFFFFFFFFFFFF:FFFFFF:FFFFFFFFFFFF::FFFF:FFFF
@A00769:42:HV3CFDRXX:1:2101:27543:19914 1:N:0:CGCACGACTG+CTGTTGGTCC
GTGTCAGCAGCCGCGGTAATTAGATACCCCCGTAGTCC
+
FFFFFFFFFFFFFFFFFFFFFFFFFFFFFFFFFFFFF:
@A00769:42:HV3CFDRXX:1:2101:2112:19993 1:N:0:CGCACGACTG+GTGTTGGTCC
GTGTCAGCCGCCGCGGTAATACGTATGTTCCAAGCGTTATCCGGATGTATTGGGCGTAAAGCGAGCGCAGACGGTTATTTAAGTCAGAAGTGAAATCCCTAAGCACAACTGAGGAATTGATTTGGAAAATTGATGACTTGAGTGCAGTCTATGAACGTGGCACTCCATGTGTAGCGGTGAAATGCTTAGATATATGGTAGATCACCAGTGTCGAATGCTGCTATCAGGACTGTATCTGAATATTAGTCT
+
FFF,FFFFFFFFFFFFFFFFFFF,:F:F:FFFFFF,:,,,,,,F:F,F,,F,,,,,,,F,,,,F,:F:F:F,,::,FFF:,FFF,,FF,,,:FF,,,,::,::,,:FF,,FFFFF:F,:,F,FF,:FF,,,,,::,,FFF,F:FF:,::,F,,FF,F,,:,FFF,,F:,FF:,,FF,,,::,FF,,F,,:FF,FF,,,,,:F,:FF,FF:,F,FF,:FF:,F,FF,,,FFF,:,,,:,:,,:F,F,F,F
@A00769:42:HV3CFDRXX:1:2101:26106:20024 1:N:0:CGCACGACTG+CTGTTGGTCC
GTGTCAGCCGCCGCGGTAATACGTATGTTCCAAGCGTTATCCGGATTTATTGGGCGTAAAGCGAGCGCAGACGGTTATTTAAGTCTGAAGTGAAAGCCCTCAGCTCAACTGAGGAATTGCTTTGGAAACTGGATGACTTGAGTGCAGTAGAGGAAAGTGGAACTCCATGTGTAGCGGTGAAATGCGTAGATATATGGAAGAACACCAGTGGCGAAGGCGGCTTTCTGGACTGTAACTGACGTTGAGGCTCG
+
FFFFFFFFFFFFFFFFFFFFFFFFFFFFFF:FFFFFFFFFFFF,FFFFFFFFFF,FFFFFFFFFFFFFFFF,FFFFFFFFFFFF:FFFFFFFFFFFFFFFFFFFFFFFF:FFF:FF:FFF,FFFFFFFFFFFFFFFFFFFFFFFFFFFFFFFFFFFFFFFFFFFFFFFFF:FFFFFFFFF,FFF,FFF:FFFFFFF,FFFFFFFFFF::FFFFFFF,FF,FFF:,FFFFFFFF:FFFFFF:FFFFF,FFF,
@A00769:42:HV3CFDRXX:1:2101:28989:20040 1:N:0:CGCACGACTG+CTGTTGGTCC
GTGTCAGCAGCCGCGGTAATACGGAGGATGCGAGTGTTATCCGGATTTATTGGGTTTAAAGGGTGCGTAGGCGGAATGCCAAGTCAGCGGTAAAATCGCGGGGCTCAACCTCGCTCCGCCGTTGAAACTGGCGTTCTTGAGTGGGCGAGAAGTATGCGGAATGCGTGGTGTAGCGGTGAAATGCATAGATACCACGCAGAACTCCGATTGCGAAGGCAGCATACCGGCGCCCAACTGACGCTGAAGCACGA
+
FFFFFFFFFFFFFFFFFFFFFFFFFFFFFFFF:FFFFFFFFFFFF:FFFFFFFFFFFFFFFFFFFFFFFFFFFFFFFFFFFFFFFFFFFF:FFFFFFFFFFFFFFFFFFFFFFFFFFFFFFFFFFFFFFFFFFFFFFFFFFFFFFFFFFF,FFFFFFFFFFFFFFFFFFFFFFFFFFFF:FFFFFFFFFFFFFFFFFFFF,FFF:FF:FFFFFFFFFFFFFF:F:FFFFFFFFFFFFFFFFFFF,,FFFFF
@A00769:42:HV3CFDRXX:1:2101:29080:20071 1:N:0:CGCACGACTG+CTGTTGGTCC
GTGTCAGCAGCCGCGGTAATACGTATGTTCCAAGCGTTATCCGGATTTATTGGGCGTAAAGCGAGCGCAGACGGTTATTTAAGTCTGAAGTGAAAGCCCTCAGCTCAACTGAGGAATTGCTTTGGAAACTGGATGACTTGAGTGCAGTAGAGGACAGTGGAACTCCATGTGTAGCGGTGAAATGCGTAGATATATGGAAGAACACCAGTGGCGAAGGCGGCTTTCTGGACTGTAACTGCCGTTGAGGCTCG
+
FF::FF:FF:FFFFFFFFFFFFFFFFFFFFFFFFFF,:,FFFFFFFF:F:FFFFF:FFFFFF:FF:FFFF:FFFF:FFFFFFFFF:FFFFFFFFFFF:FFFFFFFF:FFFFFF:F:FF:FFFF:FFF:F,FF:,FFFF,F,FFF,F:FFFFFF,,:FF:FF,FFFFFFF:FFFFFFFF:FFFFFFF:FFFFFFF:FFF,FF::,FFF:F,FFFFFFFFFFFF:FF:FFF:FFF,FFF:,:FFFF:FFFFF:
@A00769:42:HV3CFDRXX:1:2101:1244:20087 1:N:0:CGCACGACTG+CTGTTGGTCC
GTGTCAGCCGCCGCGGTAATACGTATGTTCCAAGCGTTATCCGGATTTATTGGGCGTAAAGCGAGCGCAGACGGTTATTTAAGTCTGAAGTGAAAGCCCTCAGCTCAACTGAGGAATTGCTTTGGAAACTGGATGACTTGAGTGCAGTAGAGGAAAGTGGAACTCCATGTGTAGCGGTGAAATGCGTAGATATATGGAAGAACACCAGTGGCGAAGGCGGCTTTGTGGACTGTAACTGACGTTGAGGCTCG
+
FFFFFFFFFFFF:FFFFFF:FF:FFFFFFFFFFFFFFFFFF:F:FFFFFF:FFFFFFFFF:FFF,FFF:::F:FFFFFF:FFFFFF:FF:FFFFF,FFFFFF:FFFF:FFFFFFF:FFFF:FFFF,FFFFFFFFFF:FF:,FFFFFFFF:FFFFFFFFFFFFFFF,,F,FFFFF,FFFF:FF,,,:FF:F,F::FF,FFFF::F,F:FFF,F:FFFF,:,FFFF,F:F,:FFF:,FFF,:,FFF,:,,F:,
@A00769:42:HV3CFDRXX:1:2101:14516:20118 1:N:0:CGCACGACTG+GTGTTGGTCC
GTGCCAGCAGCCGCGGTAATACGTATGTTCCAAGCGTTATCCGGATTTATTGGGCGTAAAGCGAGCGCAGACGGTTATTTAAGTCTGAAGTGAAAGCCCTCAGCTCAACTGAGGAATTGCTTTGGAAACTGGATGACTTGAGTGCAGTAGAGGAAAGTGGAACTCCATGTGTAGCGGTGAAATGCGTAGATATATGGAAGAACACCAGTGGCGAAGGCGGCTTTCTGGACTGTAACTGACGTTGAGGCTCG
+
FFFFFFFFFFFFFFFFFFFFFFFFFFFFFFFFFFFFFF,FFFFFFFF:FFFFFFFFFFFFFFFFFFFFFF:,FFFFFFFFFFFFFFFFFFFFF,FFFFFFF,FFF:FFF:FFFFF,F::FF:FFFFFFFFFF,FF:FFFFFFFFFFFFFFFFFFFFFFFFFF,FFFFFFFFF,FFFFFFFF,FFFFFFFF,FFFFFFF:FFFFFFFFFFFFFFFFFFF:FFFFFFFF:,FFFFF,FFFFFFFF,F,FFFF,
@A00769:42:HV3CFDRXX:1:2101:8359:20134 1:N:0:CGCACGACTG+CTGTTGGTCC
GTGTCAGCCGCCGCGGTAACACATTAGATACCCTAGTAGTCC
+
FFFFFFFFFFFFFFFFFFFFFFFFFFFFFFFFFFFFFFFFFF
@A00769:42:HV3CFDRXX:1:2101:26865:20149 1:N:0:CGCACGACTG+CTGTTGGTCC
GTGCCAGCAGCCGCGGTAATACGTAGGTGGCAAGCGTTGTCCGGATTTATTGGGCGTAAAGCGAGCGCAGGCGGTTTCTTAAGTCTGATGTGAAAGCCCCCGGCTCAACCGGGGAGGGTCATTGGAAACTGGGAGACTTGAGTGCAGAAGAGGAGAGTGGAATTCCATGTGTAGCGGTGAAATGCGTAGATATATGGAGGAACACCAGTGGCGAAGGCGGCTCTCTGGTCTGTCACTGACGCTGAGGCTCG
+
FFFFFFFFFFFFFFFFFFFFFFFFFFFFFFFFFFFFFFFFFFFFFFFFFFFFFFFFFFFFFFFFFFFFFFFFFFFFFFFFFFFFFFFFFFFFFFFFFFFFFFFFFFFFFFFFFFFFFFFFFFFFFF:FF,FFFFFF:FFFFFFFFFFF:FFFFFFFFFFFF:FFFFFFFFFFFFFFFFFFFFFFFFFFF:FFFF::FFFFF,FFFFFF:FFFFFFFFFFFFFFFFFFFFFFFF,FFFFFFFFF::FFFFF:
@A00769:42:HV3CFDRXX:1:2101:32832:20149 1:N:0:CGCACGACTG+NTGTTGGTCC
GTGTCAGCCGCCGCGGTAATACGGAGGATGCGAGCGTTATCCGGATTTATTGGGTTTAAAGGGTGCGTAGGCGGGGAGCCAAGTCAGCGGTAAAATCGTGGGGCTCAACCCCATCCCGCCGTTGAAACTGGTTTTCTTGAGTGGATGAGAAGTATGCGGAATGCGTGGTGTAGCGGTGAAATGCATAGATATATGGAAGAACACCAGTGGCGTAGGCGGCCGCCTGGCCTGTTAATGACGCTGAGGCACGA
+
FFFFFFFFFF:FFFFFFFFFFFFFFFFFFFFF,FFFFFFFFFFFFFFFFFFFFFFFFFFFFFFFFFFFF:FFFFFFFFFFFFFFFFFFFFFFFFFFFFFFFFFFFFFFFFFFFFFFFFF:F:FFFFFFFFFFFFF:FFFFFFFFFFFF,::FFFFFFFF::FFFFFF:FFF,FFFFFF,F:FF::F::FFFF:FFF:F:FF,F:,,FFF:FF,,:F:,FF:FF:,FFFF,F:F:,FFF,FFFFFF,::FF:
@A00769:42:HV3CFDRXX:1:2101:15474:20212 1:N:0:CGCACGACTG+CTGTTGGTCC
GTGTCAGCAGCCGCGGTAATACGGAGGATGCGAGCGTTATCCGGATTTATTGGGTTTAAAGGGTGCGCAGGCGGTCTGTTAAGTCAGCGGTCAAAGCCCGGGGCTCAACCCCGGCCCGCCGTTGAAACTGGCAGTCTCGAGTTGGAGAGAAGTATGCGGAATGCGCGGTGTAGCGGTGAAATGCATAGATATCGCGCAGAACTCCGATTGCGAAGGCAGCATGCCGGCTCCACACTGACGCTGAGGCACGA
+
FFFFFFFFFFFFFFFFFFFFFFFFFFFFFFFFFFFFFF:FFFFFFF:,FFFFFFFF:FF,FFFFFFFFFFFFFFFFFFFFFFFFFFF:FFFFFFFFFFFFFFFFFFF:FFFFFFFFFFFFF,FFFFFFFFFFFFF:F:FFF::FF:F::FFFFFFFFFFF:FFFFFFFF:F:F:FFFF:FFF,F,:FFFF,FF:FFFFFF:FFFFF:FFFFFF:FFFFFFFFF:FFFFFFFFFFFFF:F,FFFFF,FFFFF
@A00769:42:HV3CFDRXX:1:2101:1488:20290 1:N:0:CGCACGACTG+CTGTTGGTCC
GTGTCAGCCGCCGCGGTAATACGTATGTTCCAAGCGTTATCCGGATTTATTGGGCGTAAAGCGAGCGCAGACGGTTATTTAAGTCTGAAGTGAAAGCCCTCAGCTCAACTGAGGAATTGCTTTGGAAACTGGATGACTTGAGTGCAGTAGAGGAAAGTGGAACTCCATGTGTAGCGGTGAAATGCGTAGATATATGGAAGTAGACCAGTGGCGATGGCGGCTGTCTGGACTGTAACTGACGTTGTGGATCG
+
,FF:F,:F,:FF,,F:F:F:FFFFFFF:FF::F,FF:F,F::F,F,:F:F,F:FFFFFFFFFFF,,,F:F::FF,:F,,FFF,FFFF:F::,FFFFF:,FFFFFF:F,,:FFFF:::,FF:F,,FFFFF,FF,FF::FF:FF,F:FFFFFFF,:,F:FFF:FF,,,::FF,FFFF:,FFF:FF:,F,F,:::FF:FFF:F,F,FFFF:FFFF,F,FF:,:FF,F,F:,F,F:F:,,FF,,FFF,F,F,,,F
@A00769:42:HV3CFDRXX:1:2101:7997:20290 1:N:0:CGCACGACTG+CTGTTGGTCC
GTGTCAGCAGCCGCGGTAATTAGAAACCCCCGTAGTCC
+
FFFFFFFFFFFFFFFF::FFFFFFFFFFFFFFFFFFFF
@A00769:42:HV3CFDRXX:1:2101:15700:20384 1:N:0:CGCACGACTG+CTGTTGGTCC
GTGTCAGCCGCCGCGGTAATACGTAGGGTGCGAGCGTTAATCGGAATTACTGGGCGTAAAGGGTGTGCAGGCGGTTTTGCAAGATGGATGTGAAAGCCCCGGGCTTAACCTGGGAAAGCCATACATGACTGCAAGACTAGAGTGCGTCAGAGGGGGGTGGAACTCCATGTGTAGCGGTAAAATGCGTAGAGATATGGAAGAACACCAGTGGCGAAGGCGGCCGCCTGGACTGAAACTGACGCTCAGGCACG
+
FFFFFFFFFFFFFFFF:F:FFFFFFFFFFFFFFFFFFFFFFFFFFFFFFFFFFFFFFFFFFFFFFFFFFFFFFFFFFFFFFFFFFFFFFFFFFFFFFFFFFFFFFFFFFFFFFFFFFFFFFFFFFFFFFFFFFFFFFFFFFFFFFFFFFFFF:FFFFFFF:FFFFFFFFFFFFFFFFFFFFFFFFFF:FFFFF,FF:FFFFFFFFFFFFFFFFFFFFFFFFFFFF::FFFFFF,FF:FFFF,FFF,,F:F,
@A00769:42:HV3CFDRXX:1:2101:18195:20415 1:N:0:CGCACGACTG+CTGTTGGTCC
GTGCCAGCCGCCGCGGTAATACGTATGTTCCAAGCGTTATCCGGATTTATTGGGCGTAAAGCGAGCGCAGACGGTTATTTAAGTCTGAAGTGAAAGCCCTCAGCTCAACTGAGGAATTGCTTTGGAAACTGGATGACTTGAGTGCAGTAGAGGAAAGTGGAACTCCATGTGTAGCGGTGAAATGCGTAGATATATGGAAGAACACCAGTGGCGAAGGCGGCTTTCTGGACTGTAACTGACGTTGAGGCTCG
+
:::FFFF:FFFFFFFFF,:FFFFFFFFFFFFFFFFFF,FFF:FFF:F,F:FFFFFFFFFFFFFFFFFFFFFFFFFFFFFFFFFFFFFFFFFFFFFFFFFFFFFFFFFF::FFFFFF:FFFFFF:FFFFFFFFF:FFFFFFFFFFFFFFFFFFFFFFFF,FFFFFFFFFF:FFFFFFFFFFFFFFFF,FFFF:FFFFFFF:::,FFFFFFFFFFF:FFFF,FFFFFFFFFFFFFFFFFFFFFFFF,FFFFFF
@A00769:42:HV3CFDRXX:1:2101:24487:20447 1:N:0:CGCACGACTG+CTGTTGGTCC
GTGCCAGCAGCCGCGGTAATACGTATGTTCCAAGCGTTATCCGGATTTATTGGGCGTAAAGCGAGCGCAGTCGGTTATTTAAGTCTGAAGTGAAAGCCCTCAGCTCAACTGAGGAATTGGTTTGGAAACTGGATGACTTGAGTGCAGTAGAGGAAAGTGGAACTCCATGTGTAGCGGTGAAATGCGTAGATATATGGAAGAACACCAGTGGCGAAGGCGGCTTGCGGGACTGTAACTGACGTTGAGGCTCG
+
,F:FFF,,FFFFFFF:FF:,FFFFFFF:FF:F,F,FFFFFF,F,FF,F,FF,:,FFF:FF:FFF,::FFF,F:,:F:,,:,FFFF,:FF::FF,,FFFFFF,FFF:FFFFFFFF,:,::,FF:F:FF:F,FFFF,,,:,FF,,,F:,,FFF,:F::FFF,F,,F:,,:,F::,FFF:FF,FF,,,,,F,:F,FF,,FFFF,F:F:,,,,:,:FFFFFFF,F,F,,,,,F,,FFFF,::F:,:,:FF:F:F:
@A00769:42:HV3CFDRXX:1:2101:8983:20462 1:N:0:CGCACGACTG+CTGTTGGTCC
GTGTCAGCAGCCGCGGTAATACGTATGTTCCAAGCGTTATCCGGATTTATTGGGCGTAAAGCGAGCGCAGACGGTTATTTAAGTCTGAAGTGAAAGCCCTCAGCTCAACTGAGGAATTGCTTTGGAAACTGGATGACTTGAGTGCAGTAGAGGAAAGTGGAACTCCATGTGTAGCGGTGAAATGCGTAGATATATGGAAGAACACCAGTGGCGAAGGCGACTCTCTGGTCTGTAACTGACGCTGAGGCTCG
+
FFFFFFFFFFFFFFFFFFFFFFFFFFFFFFFFFFFFFF,FFFFFFFFFFFFFFFFF:FFFFFFFF:FFFFFFFFFFFFFFFFFFFFFFFFFFFFFFFFFFFFFFFFFFFFFFFFFFFFFFFFFFFFFFFFFFF:FFFFFFFFFFFFFF::FFFFFFF:FFFFFF:FFF:F,FF,FFFFFFFFFF:FFF:FFFFFFFFFF,:FFFF:FF,F:F:FFFFFFFFFFFFF,FFFFFF:FF:FFF,FF,F,:FFF,
@A00769:42:HV3CFDRXX:1:2101:18439:20462 1:N:0:CGCACGACTG+GTGTTGGTCC
GTGTCAGCCGCCGCGGTAATACGGAGGGTGCAAGCGTTACTCGGAATCACTGGGCGTAAAGAGCGCGTAGGCGGGATAGCAAGTCAGATGTGAAATCCTATGGCTTAACCATAGAACTGCATTTGAAACTGTTATTCTAGAGTATGGGAGAGGTAGGTGGAATTCCTAGTGTAGCGGTGAAATGCGTAGAGATTAGGAGGAACACCAGTGGCGAAGGCGGCTTACTGGGCGATAACTGACGCTGAGGGTCG
+
FFFFFFFFFFFFFFFFFFFFFFFFFFFFFFFFFFFFFFFFFFFFFFFFFFFFFFFF,FFFFFFFF:FFFFFFFFFFFFFFFFFFFFFFFFFFFF,FFFFFFFFF,FFFFFFF:F,FFFFFF,FFFFFFFFF,FFFFFFFFFFFF:FFFFFFFFFFFF:FF,FFF:F,FFFF:FFFFF,FF::FFFF,FFF,:,::FF:FF,::,F,,F:FFFF,FF:FFF,:F,:,FF,:F,,,,,:F,:F:FF,FF,F,F
@A00769:42:HV3CFDRXX:1:2101:11234:20478 1:N:0:CGCACGACTG+CTGTTGGTCC
GTGCCAGCAGCCGCGGTAATACGTAGGTGGCAGGCGTTGTCCGGATTTATTGGGCGTAAAGCGAGCGCAGGCGGTTTCTTAAGTCTGATGTGAAAGCCCCCGGCTCAACCGGGGAGGGTCATTGGAAACTGGGAGACTTGAGTGCAGAAGAGGAGAGTGGAATTCCATGTGTAGCGGTGAAATGCGTAGATATATGGAGGAACACCAGTGGCGAAGGCGGCTCTCTGGTCTGTAACTGACGCTGAGGCTCG
+
FFFFFFFFFFFFFFFFFFFFFFFFFFFFFFFFFFFFFFFFFFFFFFFFFFFFFFFFFFFFFFFFFFFFFFFFFFFFFFFFFFFFFFFFFFFFFFFFFFFFFFFFFFFFFFFFFFFFFFFFFFFFFFFFFFFFFFFFFFFFFFFFFFFF:FFFFFFFFFFFFFFFFFFFFFF,FFFFFFFFFFF:FFFFFFFFFFFFFF:FFFFFFFFFFFFFF,FFFFFFFFFFFFFFFFFFFFFFFFFFFFFFFF,FFF,
@A00769:42:HV3CFDRXX:1:2101:15935:20478 1:N:0:CGCACGACTG+CTGTTGGTCC
GTGCCAGCCGCCGCGGTAATACGTAGGTCCCGAGAGTTGTCCGGATTTATTGGGCGTAAAGCGAGCGCAGGTGGTTTATTAAGTCTGGTGTAAAAGGCAGTGGCTCAACCATTGTATGCATTAGAAACCCTAGTAGTCC
+
FFFFFFFFFFFFFFFFFFFFFFFFFFFFFFFFFFFFFFF:FFFFFFF:FFFFFFFFFFFFFFFFFFFFFFFFFFFFFFFFFFFFFFFFFFFFFF,FFFFFFFFFFFFFFFFFFFFFFFFF:FF:FFFFFFFFFFFFFFF
@A00769:42:HV3CFDRXX:1:2101:5963:20494 1:N:0:CGCACGACTG+CTGTTGGTCC
GTGCCAGCAGCCGCGGTAATACGTATGTTCCAAGCGTTATCCGGATTTATTGGGCGTAAAGCGAGCGCAGACGGTTATTTAAGTCTGAAGTGAAAGCCCTCAGCTCAACTGAGGAATTGCTTTGGAAACTGGATGACTTGAGTGCAGTAGAGGAAAGTGGAACTCCATGTGTAGCGGTGAAATGCGTAGATATATGGAAGAACACCAGTGGCGAAGGCGGCTTTCTGGACTGTAACTGACGTTGAGGCTCG
+
FFFFFFFFFFFFFFFFFFFFFFFFFFFFFFFFFFFFFF:FFFFFFF::FFFFFFFFFFFFF:FFFFFFFFF:FFF,FFFFFFFFFFF:FFFFF:FFFFFFFFFFFFFFFFF::F,FFFFFFFF,FFFFFFFFFFF:FFFFFFFFF:FFFFFFFFF,F,FFFFFFFFF:FFFFFFFFFFFFFFFFFFFFFFFFFFFFFFFFFFFFFFFFFFFFFFFFFFFFFFF:FFFFFFF:F:FFFFFF:FFFFF:FFF,
@A00769:42:HV3CFDRXX:1:2101:3369:20572 1:N:0:CGCACGACTG+CTGTTGGTCC
GTGCCAGCAGCCGCGGTAATACGTATGTTCCAAGCGTTATCCGGATTTATTGGGCGTAAAGCGAGCGCAGACGGTTATTTAGGTCTGAAGTGAAAGCCCTCAGCTCAACTGAGGAATTGCATTGGAAACTGGATGACTTGAGTGCAGTAGAGGAAAGTGGAACTCCATGTGTAGCGGTGAAATGCGTAGATATATGGAAGAACACCAGTGGCGAAGGCGGCTTTCTGGACTGTAACTGACGTTGAGGCTCG
+
FFF:F:FFFFFFFFFFFFFFFFFFFFF,FF::FFFFFFFFFFFFF:F:FF:FFFFFFFFFFFFFFFFFFFFFFFF:FF,FFFFFFFF:FFFFFFFFFFF:FFFFFF:FFFFFFFFFFFFFFFFFFF:F:FFFFFFFFF:FFFFF,:FF,FFFFFF,F:FFF,FF:FFFFFFFFFFFFFFFFFFFFF,FF::F:FFFFFFFF,FFF:FFF::FFF:FFFFFFFFFFFF,F,FFF,F:FFFF,FF:F:,FFF,
@A00769:42:HV3CFDRXX:1:2101:4056:20603 1:N:0:CGCACGACTG+CTGTTGGTCC
GTGCCAGCCGCCGCGGTAATACGTAGGTGGCAAGCGTTATCCGGAATGATTGGGCGTAAAGGGTGAGCAGGCGGTTCTTCAAGTCATGAGTGAAAGGCAGAAGCTTAACTTCTGTTGGCTGATGAGACTGGAGAACTTGAGTACAGGAGAGGGCGGCGGAACTCCATGTGTAGCGGTAAAATGCGTAGAGATATGGAAGAACACCAGTGGCGAAGGCGGCCGCCTGGACTGAAACTGACGCTCAGGCACGA
+
:FFFFFFFFFFFFFFFFFFFFFFFFFFFFFFFFFFFFF:FFFFFFFFFFFFFFFFFFFFFFFFFFFFFFFFFFFFFFFFFFFFFFFFFFFFFF,FFFFFFFFFFFFFFFF,FFFFFFFFFFFFFFFFFFFFFFFFF:FFFFFFFFFFFFFFFFFFFFFFFFFFFFFF:FFFFFFFFFFFFFFFFFFFFFFFFFFFFF,F,:F:FFFFFFFFFFFFFFFFFFFFFFF:FFFF,FFFFFFF,FFFF:FF:F,F
@A00769:42:HV3CFDRXX:1:2101:26304:20619 1:N:0:CGCACGACTG+CTGTTGGTCC
GTGTCAGCCGCCGCGGTAATACGTATGTTCCAAGCGTTATCCGGATTTATTGGGCGTAAAGCGAGCGCAGACGGTTATTTAAGTCTGAAGTGAAAGCCCTCAGCTCAACTGAGGAATTGCTTTGGAAACTGGATGACTTGAGTGCAGTAGAGGAAAGTGGAACTCCATGTGTAGCGGTGAAATGCGTAGATATATGGAAGAACACCAGTGGCGAAGGCGGCTTTCTGGACTGTAACTGACGTTGAGGCTCG
+
FFFFFFFFFFFFFFFFFF:FFFFFFFFFFFFFFFFFFF:FFFFFFFFFFFFFFFFFFFFFFFFFFFFFFFFFFFFFFFFFFFFFFFFFFFFFFFFFFFFFFFFFFFFFFFFFFFF:FFFFFFF:FF:FFFF:FFFFFFFFFFFFFFFFFFFFFFFFFFFFFFFFFFFFFFFFFFFFFFFFFFFFFFFFFFFFFFFFFFFFFFFFFFFFFF:F:FFFFFFFFFFFFFFFFFFFFFFFFFFF,FFFFF,FFF,
@A00769:42:HV3CFDRXX:1:2101:1660:20682 1:N:0:CGCACGACTG+CTGTTGGTCC
GTGCCAGCCGCCGCGGTAATACGTAGGTGGCAAGCGTTGTCCGGATTTATTGGGCGTAAAGCGAGCGCAGGCGGTTTCTTAAGTCTGATGTGAAAGCCCCCGGCTCAACCGGGGAGGGTCATTGGAAACTGGGAGACTTGAGTGCAGAAGAGGAGAGTGGAATTCCATGTGTAGCGGTGAAATGCGTAGATATATGGAGGAACACCAGTGGCGAAGGCGGCTCTCTGGTCTGTAACTGACGCTGAGGCTCG
+
FFFFFFFFFFFFFFFFFFFFFFFFFFFFFFFFFFFFFFFFF:FFFFFFFFFFFFFFFFFFFFFFFFFFFFFFFFFFFFFFFFFFFFFFFFFF:FFFFFFFFFFFFFF:FFFFFFFFFFFFFFFFFFFFFFFFFFFF:FFFFFFFFF:FFFFFFFFFFFFFFFFFFFFFFFFFFFFFFFF:FFFFFFFFFFF:FFFFFFFFF:F,FFFFFFFFF:FFFFFFFFFFFFFFFFFFFF:FFFFFFFFFFFFFFFF
@A00769:42:HV3CFDRXX:1:2101:8006:20682 1:N:0:CGCACGACTG+CTGTTGGTCC
GTGCCAGCAGCCGCGGTAATACGTATGTTCCAAGCGTTATCCGGATTTATTGGGCGTAAAGCGAGCGCAGACGGTTATTTAAGTCTGAAGTGAAAGCCCTCAGCTCAACTGAGGAATTGCTTTGGAAACTGGATGACTTGAGTGCAGTAGAGGAAAGTGGAACTCCATGTGTAGCTGTGAAATGCGTAGATATATGGAAGAACACCAGTGGCGAAGGCGGCTTTCTGGACTGTAACTGACGTTGAGGCTCG
+
FFFFFFFFFFFFFFFFFFFFFFFFFFFFFFFFFFFFFF,FF:FFFFFFFFFFFFFFFFFFFFFFFFFFFFFFFFFFFFFFFFFFFFFFFFFFFFFFFFFFFFFFFFFFFFFFFF:FFFFF,F:F:FFFFFFF:FFFFFFFFFFFFFFFFFFFFFFFFFFF:FFFFFFFFFFFFFFFFFFFF:FFFFFFFFFFFFFFFFFFFFFFFFF:FFFFFFFFF:FFFFFF:FFFFFFFFFFFFFFFF:F,FFFFFFF
@A00769:42:HV3CFDRXX:1:2101:9263:20697 1:N:0:CGCACGACTG+CTGTTGGTCC
GTGTCAGCAGCCGCGGTAATACGTATGTTCCAAGCGTTATCCGGATTTATTGGGCGTAAAGCGAGCGCAGACGGTTATTTAAGTCTGAAGTGAGAGCCCTCAGCTCAACTGGGGAATTGCTTTGGAAACTGGATGACTTGAGTGCAGTAGAGGAAAGTGGAACTCCATGTGTAGCGGTGAAATGCGTAGATATATGGAAGAACACCAGTGGCGAAGGCGGCTTTCTGGACTGTAACTGACGTTGAGGCTCG
+
FFF:FFFFFFFFFFFFFFFFFFFFFFFFFFFFFFFFFFFFF:FFFFFFFFFFFF:FFFF:FFFFFFFFF,FF,F,FFFFFFFFFFFFFFFFF:FF:FFFFF:FFFFFFFF:FFFFFFF:FFFFF:FFFFF:FFFF:FFFFFFFFFFFFFFFFFFFFFFF:FFFFFFFFFFFFF::,FFFFFFF:FFFFFFFFFFF:FFFF:FFFFFFFFFFFFFFF:FF:FF:FFFFFFFF:FFFFFFFF,:FFF:F:FF,
@A00769:42:HV3CFDRXX:1:2101:11369:20713 1:N:0:CGCACGACTG+CTGTTGGTCC
GTGCCAGCAGCCGCGGTAATACGTATGTTCCAAGCGTTATCCGGATTTATTGGGCGTAAAGGGCTCGTAGGCGGTTCGTCGCGTCCGGTGTGAAAGTCCATCGCTTAACGGTGGATCCGCGCCGGGTACGGGCGGGCTTGAGTGCGGTAGGGGAGACTGGAATTCCCGGTGTAACGGTGGAATGTGTAGATATCGGGAAGAACACCAATGGCGAAGGCAGGTCTCTGGGCCGTTACTGACGCTGAGGAGCG
+
FFFFFFFFFFFFFFFFFFFFFFFFFFFFFFFFFFFFFFFFFFFFFFFFFFFFFFFFFFFFFFFFFFFFFFFFFFFFFFFFFFFFFFFFFFFFFFFFFFFFFFFFFFFFFFFFFFFFFFFFFFFFFFFFFFFFFFFFFFFFFFFFFFFFFFFFFFFFFFFFFFFFFFFFFFFFFFFFFFFFFFFFFFFFFFFFFFFFFFFFFFFFFFFFF:FFFFFF:FFF,:FFFFFFFFFFF:FFFFFFFFFFFFFFFF,
@A00769:42:HV3CFDRXX:1:2101:18349:20713 1:N:0:CGCACGACTG+CTGTTGGTCC
GTGTCAGCCGCCGCGGTAATACGTAGGTGGCAAGCGTTGTCCGGATTTATTGGGCGTAAAGCGAGCGCAGGCGGTTTCTTAAGTCTGATGTGAAAGCCCCCGGCTCAACCGGGGAGGGTCATTGGAAACTGGGAGACTTGAGTGCAGAAGAGGAGAGTGGAATTCCATGTGTAGCGGTGAAATGCGTAGATATATGGAGGAACACCAGTGGCGAAGGCGACTCTCTGGTCTGTAACTGACGCTGAGGCTCG
+
FFFFFFFFFFFFFFFFFFFFFFFFFFFFFFFFFFFFFFFFF:FFFFF,FFFFFFFFFFFFFFFFFFFFFFFFFFFFFFFFFF:FFFF,FFFFF:FFFFFFFFFFFFFFFFFFFFFFFFFFFFFFFFFFFFFFFFFFFFFFFFFFFFFFFFFFFF:FFFFFFFFFFFFFFFFFFFFFFFFFFFFFFFFFFF:FFFFFFFFFFFFFFFFFFFFFFFFFFF:FFFFFFFFFFFFFFF:FFF:FFFFF:::FFF,
@A00769:42:HV3CFDRXX:1:2101:27208:20713 1:N:0:CGCACGACTG+CTGTTGGTCC
GTGCCAGCCGCCGCGGTAATACGTAGGTGGCAAGCGTTGTCCGGATTTATTGGGCGTAAAGCGAGCGCAGGCGGTTTCTTAAGTCTGATGTGAAAGCCCCCGGCTCAACCGGGGAGGGTCATTGGAAACTGGGAGACTTGAGTGCAGAAGAGGAGAGTGGAATTCCATGTGTAGCGGTGAAATGCGTAGATATATGGAGGAACACCAGTGGCGAAGGCGACTCTCTGGTCTGTAACTGACGCTGAGGCTCG
+
FFFFFFFFFFFFFFFFFFFFFFFFFFFFFFFFFFFFFFFFFFFFFFFFFFFFFFFFFFFFFFFFFFFFFFFFFFFFFFFFFFFFFFFFFFFFFFFFFFFFFFFFFFFFFFFFFFFFFFFFFFFFFFFFFFFFFFFFFFFFFFFFFFFF:FFFFFFFFFF:FFFFFFFFFFFFFFF:FFFFFFFFFFFFFFFFFFFFFFFFFFFFFFFFFF:FFFFF,FFFF:FFFFFFFFFFFFFFFFFFFFFFFF,FFF:
@A00769:42:HV3CFDRXX:1:2101:20437:20729 1:N:0:CGCACGACTG+CTGTTGGTCC
GTGTCAGCAGCCGCGGTAATACGGAGGGTGCGAGCGTTATCCGGATTTATTGGGTTTAAAGGGTGCGTAGGCGGCATTATAAGTTAGTGGTAAAATATTGGGGCTTCACCTCACTACGCCATTAATACTGTAGAGCTAGAGAACAGACGAGGTAGGCGGAATAAGTTAAGTAGCGGTGAAATGCATAGATATAACTAAGAACACCGATAGCGAAGGCAGCTTACCATACTGAGTCTGACGCTGATGCACGA
+
,,,FFFFFF:,,FFF:FFFFFFF,,:F,F:FFF:,F,,FFF:FFF,::FF,,F:FF,:FF:FFFFFF,FFFFFFFFF:FF:F::F,::F,:F:F,FFFF,:F,FFFF,,F:FFF:FFF,,F:FFFF:,FF:FFFFFF,FFFFF:::FFFFFFFFF:FF,FFF,F,FFFF:FFF,FF::FFFFFFFFF,F:FFFF:F,FFFFFFF:FFFF,F:F:FF:::,FFFFFF,F:FFFF,FFF:F,:F,FF::FFFF
@A00769:42:HV3CFDRXX:1:2101:1398:20791 1:N:0:CGCACGACTG+CTGTTGGTCC
GTGTCAGCCGCCGCGGTAATACGTATGTTCCAAGCGTTATCCGGATTTATTGGGCGTAAAGCGAGCGCAGACGGTTATTTAAGTCTGAAGTGAAAGCCCTCAGCTCAACTGAGGAATTGCTTTGGAAACTGGATGACTTGAGTGCAGTAGAGGAAAGTGGAACTCCATGTGTAGCGGTGAAATGCGTAGATATATGGAAGAACACCAGTGGCGAAGTCGGCTTTCTGGACTGTAACTGACGTTGTGGCTCG
+
:FFFFFFFFFFFFFFFFFFFFFFFFFFFFFFFF:FFFF:FF:F,FFFFFFFFFFFFFFFFFFFFFFFFFFFFF:FFFFFFFFFFFFFFF:F:FFFFFF,FF,FFFFFF:FFFFFFFFFFFFFFFFFFFFFFFFFF:FFF:F:FFFF:FFFFFFFFF,F:F:FFFFFFFFF:F:FFFFF:FFFFF:FF:FFF:FFFF,FF,FFF:FF,FF,F,FFFF,FF:FFFFFFFF:FFFFFFFF:FFFF:,FF,:F:,
@A00769:42:HV3CFDRXX:1:2101:25183:20807 1:N:0:CGCACGACTG+CTGTTGGTCC
GTGTCAGCCGCCGCGGTAATACGTAGGTGGCAAGCGTTATCCGGAATTATTGGGCGTAAAGAGCGCGCAGGTGGTTAATTAAGTCTGATATGAAAGCCCACGGCTTAACCGTGGAGGGTCATTGGAAACTGGTTGACTTGAGTGCAGAAGAGGGAAGTGGAATTCCATGTGTAGCGGTGAAATGCGTAGAGATATGGAGGAACACCAGTGGCGAAGGCGGCTTCCTGGTCTGCAACTGACACTGAGGCGCG
+
FFFFF,FFFFFFFFFFFF:FFFFFFFFFFFFFFFFFFFF:FFFFFFFFFFFFFFFF:::FFFFFFFFFFFFFFFFFFFFFFFFFF:FFFFFFFFFFFFFFFFFFFFFFFFFFFFFFFFFFFFFFFFFFFFFFFFFFFFFFFFFFFFFFFFFFFF,FFFFFFFFFFFFFFFF:FFFFFFFFFFFFFFFFFFFFFFFFF:FFF:FFFFFF:FFFFFFFFFFFFFFFF:FFFFF:FF,FFF:FFFFFFF,FFFF
@A00769:42:HV3CFDRXX:1:2101:31638:20870 1:N:0:CGCACGACTG+CGGTTGGTCC
GTGCCAGCCGCCGCGGTAATTCTTATTTTTAACTCTGTCAGATCAGAGGTGATTATAGTAATCACTGAACAATCAGAAATCTTTCTGTTTGGCAGTTCTCAGTAGATACCCCTGTAGTGCGTGTCGCTTGGACTCATCTCCGGGCCCGCGAGTGCGCAGGGGTGTGGGGGGGTGGGGTGGGGGGGGGGGGGGGGGGGGGGGGGGGGGGGGGGGGGGGGGGGGGGGGGGGGGGGGGGGGGGGGGGGGGGGGG
+
FFFFFFFFF:FFFFFFFFF,FFFFFF::FFFFFFFFFFFFFFFFFF:FFFF:,,:FFFFF:FFFFFFFFFF:,F,FF,::,:FFF:,::,FF,,F,,:,:,,:,F,F,,,F::FF,F,,F,,F,,,,,,,,,,,::FFF:,F,FF:,,:F:F,,,F::,F,,,F,:,,,F,,,F,:F,,,,F,F,F,F,,F:FFFFF:FFFFFFFFFFFFFFFFFFFFFFFFFFFFFFFFFFFFFFFFFFFFFFFFFFFFF
@A00769:42:HV3CFDRXX:1:2101:8449:20948 1:N:0:CGCACGACTG+CTGTTGGTCC
GTGCCAGCAGCCGCGGTAATACGTATGTTCCAAGCGTTATCCGGATTTATTGGGCGTAAAGCGAGCGCAGACGGTTATTTAAGTCTGAAGTGAAAGCCCTCAGCTCAACTGAGGAATTGCTTTGGAAACTGGATGACTTGAGTGCAGTAGAGGAAAGTGGAACTCCATGTGTAGCGGTGAAATGCGTAGATATATGGAAGAACACCAGTGGCGAAGGCGGCTTTCTGGACTGTAACTGACGTTGAGGCTCG
+
FFFFFFFFFFFFFFFFFFFFFFFFFFFFFFF:FFFFFFFFFFFFFFFFFFFFFFFFFFFFFFFFFFFFFFFFFFFFFFF:FFFFFFF:FFFFFFFFFFFFFFFFFFFFFFF:FFFFFFFFF,FFFFFFFFFFFFFFFFFFFFFFFFFFFFF:FFFFFFFFFFFFFFFFFFFFFFFFFFFFF:FFFFFFFFFFFFFFFFFFFFFFFF:FFFFFFFFFFFFFFFFFFFFFFFF:FFFFFFFFF:FFFF,FFF,
@A00769:42:HV3CFDRXX:1:2101:27489:20948 1:N:0:CGCACGACTG+CTGTTGGTCC
GTGCCAGCAGCCGCGGTAATACGTATGTTCCAAGCGTTATCCGGATTTATTGGGCGTAAAGCGAGCGCAGACGGTTATTTAAGTCTGAAGTGAAAGCCCTCAGCTCAACTGAGGAATTGCTTTGGAAACTGGATGACTTGAGTGCAGTAGAGGAAAGTGGAACTCCATGTGTAGCGGTGAAATGCGTAGATATATGGAAGAACACCAGTGTCGAAGGCGGCTTTCTGGACTGTAACTGACGTTGAGGCTCG
+
FFFFFFFFFFFFFFFFFFFFFFFFFFFFFFFFFFFFFFF:FFFFFFFFFFFFFFFFFFFFFFFFFFFFFFFFFFFFFFFFFFFFFFF:FFFFFFFFFFFFFFFFFFFFFFFFFFFFFFFFFFFFFFFFFFFFFFF:FFFFFFFFFFFFFFFFFFFFFFFFFFFFFFFF:FFFFFFFFFFFF:FFFF::FFFFFFFF,FFFFF:FFFFFFFFFFFFFFFFFFFFFFFF:FFFFFFF:FFFFFFFFFF,FFF,
@A00769:42:HV3CFDRXX:1:2101:17020:20979 1:N:0:CGCACGACTG+GTGTTGGTCC
GTGTCAGCAGCCGCGGTAATACGTATGTTCCAAGCGTTATCCGGATTTATTGGGCGTAAAGCGAGCGCAGACGGTTATTTAAGTCTGAAGTGAAAGCCCTCAGCTCAACTGAGGAATTGCTTTGGAAACTGGATGACTTGAGTGCAGTAGAGGAAAGTGGAACTCCATGTGTAGCGGTGAAATGCGTAGATATATGGAAGAACACCAGTGGCGAAGGCGGCTTTCTGGACTGTACCTGACGTTGAGGCTCG
+
FFFFFFFFFFFFFFFFF,FFFFFFFFFFFFFFFFFFFFFFFFFFF:F,FFFFFFFFFFFFFFFFFFFFFFFFFF:FFFFFFFFFFFFFFFFFFFFFFFFFFFFFFFFFFFFFFFFFF:FFF:FFFFFF:FFFFFFFFFFF,FFF:FFFFFFFFFFFFFFFFFFFFFFFF:FFFFFFF,FFF:FF:FF,FFF,FFFFF,:F,FFFFF,FFFFFF,,FFFFFFF:FFFFFF:FFFF,,FF:FFFFFFFF:F:F
@A00769:42:HV3CFDRXX:1:2101:22643:20979 1:N:0:CGCACGACTG+CTGTTGGTCC
GTGTCAGCCGCCGCGGTAATACGTAGGTGGCAAGCGTTGTCCGGATTTATTGGGCGTAAAGCGAGCGCAGGCGGTTTCTTAAGTCTGATGTGAAAGCCCCCGGCTCAACCGGGGAGGGTCATTGGAAACTGGGAGACTTGAGTGCAGAAGAGGAGAGTGGAATTCCATGTGTAGCGGTGAAATGCGTAGATATATGGAGGAACACCAGTGGCGAAGGCGGCTCTCTGGTCTGTAACTGACGCTGAGGCTCG
+
FFFFFFFFFFFFFFFFFFFFFFFFFFFFFFFFFFFFFFFFFFFFFFF:FFFFFFFFFFFFFFFFFFFFFFFFFFFFFFFFFFFFFFF:FFFFFF:FFFFFFFFFFFFFFFFFFFFFFFFFFFFFFFFFFFFFFFFFFFFFFFFFFFFFFFFFFFFFFFFFFFFFFFFFFFFFFFFFFFFFFFFF:FFFFFFFFF:FFFF:FFFFFFFF:FFFFFFFFFFFFFFFFF:FFF,FFFFFFFFFFFFFFF:FFFF
@A00769:42:HV3CFDRXX:1:2101:10248:21026 1:N:0:CGCACGACTG+CTGTTGGTCC
GTGTCAGCCGCCGCGGTAAGGAGAAGAGCATATTAGAAACCCGCGTAGTCC
+
FFFFFFFFFFFFFFFFFFFFFFFFFFFFFFFFFFFFFFFFFFFFFFFFFFF
@A00769:42:HV3CFDRXX:1:2101:26196:21026 1:N:0:CGCACGACTG+CTGTTGGTCC
GTGCCAGCAGCCGCGGTAATACGTATGTTCCAAGCGTTATCCGGATTTATTGGGCGTAAAGCGAGCGCAGACGGTTATTTAAGTCTGAAGTGAAAGCCCTCAGCTCAACTGAGGAATTGCTTTGGAAACTGGATGACTTGAGTGCAGTAGAGGAAAGTGGAACTCCATGTGTAGCGGTGAAATGCGTAGATATATGGAAGAACACCAGTGTCGAAGGCGGCTTTCTGGACTGTAACTGACGTTGAGGCTCG
+
FFFFFFFFFFFFFFFFFFFFFFFFFFFFFFFFFFFFFFFFFFFFFFFFFFFFFFFFFFFFFFFFF:FFFFFFFFFFFFFFFFFFFFFFFFFFFFFFFFFFFFFFFFFFFFFFFFF:FFFFFFFFFFFFFFFFFFFFFFFFFFFFFFFFFFFFFF,FFFFFFFFFFFFFFFFFFFFFFFFFFFFFFF:FFFFFFFFFFFFFFFFFFFFFFFFF:FFFFFFFFFFFFFFFFFFFF:FFFFFF:FFFFFFFFF,
@A00769:42:HV3CFDRXX:1:2101:17445:21057 1:N:0:CGCACGACTG+CTGTTGGTCC
GTGTCAGCCGCCGCGGTAATACGTAGGTGGCAAGCGTTGTCCGGATTTATTGGGCGTAAAGCGAGCGCAGGCGGTTTCTTAAGTCTGATGTGAAAGCCCCCGGCTCAACCGGGGAGGGTCATTGGAAACTGGGAGACTTGAGTGCAGAAGAGGAGAGTGGAATTCCATGTGTAGCGGTGAAATGCGTAGATATATGGAGGAACACCAGTGGCGAAGGCGGCTTTCTGGACTGTAACTGACGTTGAGGCTCG
+
FFF:FFFFFFFFFFFFFFFFFFFF:FFFFFFFFFFFFFFFFFFFFFFFFFFFFFFFFFFFFFFFFFFFFFFFFFFFFFFFFFFFFFFFFFFFFFFFFFFFFFFFFF,FFFFFFFFFFFFFFFFFFFFFFFFFFFFFFFFFF:FFFFFFFFFFFF,FFFFFFFFFFFFFFFFFFFFFFFFFFFFF:FFFFFFFFFF:,FFFFFFFFFFFFFFFFFFF,FF,FF,FFFFFFFFFFFFFFFFF:,FFFF,FFFF
@A00769:42:HV3CFDRXX:1:2101:10357:21214 1:N:0:CGCACGACTG+CTGTTGGTCC
GTGCCAGCCGCCGCGGTAATACGTATGTTCCAAGCGTTATCCGGATTTATTGGGCGTAAAGCGTGCGCAGACGGTTATTTAAGTCTGAAGTGAAAGCCCTCAGCTCAACTGAGGAATTGCTTTGGAAACTGGATGACTTGAGTGCAGTAGAGGAAAGTGGAACTCCATGTGTAGCGGTGAAATGCGTAGATATATGGAAGAACACCAGTGGCGAAGGCGGCTTTCTGGACTGTAACTGACGTTGAGGCTCG
+
FFFFFFFFFFFFFFFFFFFFFFFFFFFFFFFFFFFFFFFFFFFFFFFFFFFFFFFFFFFFFFFFFFFFFFF:FFFFFFFFFFFFFFFFFFFFFFFFFFFFFFFFFFFFFFF:FFFFFFFFFFFFFFFFFFFFFFFFFFFFFFFFFFFFF:FFFFFFFFFFF:FFFFFFFFFFFFFFFFFFFFFFFFFFFFFFFFFFFFFFFFFFF:FFFFFFFFFFFFFFFFFFFFFFFFFF:FFFFFFF:FFFFFFFFF,
@A00769:42:HV3CFDRXX:1:2101:16947:21261 1:N:0:CGCACGACTG+CTGTTGGTCC
GTGTCAGCCGCCGCGGTAATACGTAGGTGGCAAGCGTTGTCCGGATTTATTGGGCGTAAAGCGAGCGCAGGCGGTTTCTTAAGTCTGATGTGAAAGCCCCCGGCTCAACCGGGGAGGGTCATTGGAAACTGGGAGACTTGAGTGCAGAAGAGGAGAGTGGAATTCCATGTGTAGCGGTGAAATGCGTAGATATATGGAGGAACACCAGTGGCGAAGGCGGCTGTCTGGAGTGTAACTGTCGTTGAGGCTCG
+
FFFFFFFFFFFFFFFFFFFFFFFFFFFFFFFFFFFFFFFFFFFFF,FF,FFFFFFFFFFFFFFFFFFFFFFFFFFFFFFFFFFF:FFFFFFF::FFFFFFFFFFFF,FFFFFFFFFFFFF,::FFFFFF:FFF,F:FFFFFFFFF:FFFFFFFFFFFFFFF,:FF:FFF,FFFFFFFFF:F,FF:F:,F,F,F:,F:FFF,,F:F,FF,FFFF:,F:,FFF,,,,FFFF,FFF:FFF:,F:F:FFFFFFFF
@A00769:42:HV3CFDRXX:1:2101:32371:21261 1:N:0:CGCACGACTG+CTGTTGGTCC
GTGCCAGCAGCCGCGGTAATACGTATGTTCCAAGCGTTATCCGGATTTATTGGGCGTAAAGCGAGCGCAGACGGTCATTTAAGTCTGAAGTGAAAGCCCTCAGCTCAACTGAGGAATTGCTTTGGAAACTGGATGACTTGAGTGCAGTAGAGGAAAGTGGAACTCCATGTGTAGCGGTGAAATGCGTAGAGATATGGAAGAACACCAGTGGCGAAGGCGGCTTTCTGGACTGTAACTGACGTTGAGGCTCG
+
FFFFFFFFFFFFFFFFFFFFFFFFFFFFFFF,FFFF:F:FFFFF:F,F:FFFFFFFFFFFFFFFFFFFFFFFFFFFFFFF:FFFFFFFFF:FF:FFFFFFFFFF,FFFF:F,FFFFFFFF::FFFFF:FFFFFFF::,,FFFFFFFF:FFFFF:FFFFFFFFFFFFFFFFFF,FFFF:FF,FFFFF,FFF,F,:FFFF,:::FFF:FFFFFFF,FF:FFFF,,FF,FFF::FF,FFFFF:,,FFFF,FFFF
@A00769:42:HV3CFDRXX:1:2101:3712:21355 1:N:0:CGCACGACTG+CTGTTGGTCC
GTGTCAGCAGCCGCGGTAATACGTATGTTCCAAGCGTTATCCGGATCTATTGGGCGTAAAGCGAGCGCAGACGGTTATTTAAGTCTGAAGTGAAAGCCCTCAGCTCAACTGAGGAATTGCTTTGGAAACTGGATGACTTGAGTGCAGTAGAGGAAAGTGGAACTCCATGTGTAGCGGTGAAATGCGTAGATATATGGAAGAACACCAGTGGCGAAGGCGGCTTTCTGGACTGTAACTGACGTTGAGGCTCG
+
FFFFFFFFFFFFFFFFFFFFFFFFFFFFFFFFFFFFFFFFFFFFFFFF::FFFFFFFFFFFFFFFFFFFFFFFFFFFFFFFFFFFFFFFFFFFFFFFFFFFFFFFFFFFFFFFFFFFFFFFFFFFFFFFFFFFFFFFFFFFFFFFFFFF:FFFFFFFFFFFFFFFFFFFFFFFFFFFFFFF:FFFFFFFFFFFFFFFFFF:FFFFFFFFFFFFFFFFFFFFFFFFFFFFFF:FFFFFFFF,:::FF,FFF,
@A00769:42:HV3CFDRXX:1:2101:10782:21386 1:N:0:CGCACGACTG+CTGTTGGTCC
GTGCCAGCAGCCGCGGTAATACGTATGTTCCAAGCGTTATCCGGATTTATTGGGCGTAAAGCGAGCGCAGACGGTTATTTAAGTCTGAAGTGAAAGCCCTCAGCTCAACTGAGGAATTGCTTTGGAAACTGGATGACTTGAGTGCAGTAGAGGAAAGTGGAACTCCATGTGTAGCGGTGAAATGCGTAGATATATAGAAGAACACCAGTGGCGAAGGCGGCTTTCTGGACTGTCACTGACGTTGAGGCTCG
+
FFFFFFFFFFFFFFFFFFFFFFFFFFFFFFF:FFFFFF:FFFFFF:FFFFFFFFFFFFFFFFFFFFFFFFFFFFF:FFFFFFFFFFFFFFFFFFFFFFFFFFFFFF:FFFFFFFF:FFFFFFFFFFFFFFFFFFFFFFFFFFFFFFFFFFFFFFFFFFFFFFFFFFFFFFFF,FFFFFFFF:FFFFFFFFFF:FFFFFFF:FFFFFFFFFFFFFF,FFFFFFF:FFFFFFF:F,FFFFFFF,F:FFFFFFF
@A00769:42:HV3CFDRXX:1:2101:12861:21386 1:N:0:CGCACGACTG+CTGTTGGTCC
GTGCCAGCCGCCGCGGTAATACGTAGGTGGCAAGCGTTGTCCGGATTTATTGGGCGTAAAGCGAGCGCAGGCGGTTTCTTAAGTCTGATGTGAAAGCCCCCGGCTCAACCGGGGAGGGTCATTGGAAACTGGGAGACTTGAGTGCAGAAGAGGAGAGTGGAATTCCATGTGTAGCGGTGAAATGCGTAGATATATGGAGGAACACCAGTGGCGAAGGCGGCTCTCTGGTCTGTAACTGACGCTGAGGCTCG
+
FFFFFFFFFFFFFFFFFFFFFFFFFFFFFFFFFFFFFFFF::FFFF:FFFFFFFFFFFFFFFFFFFFFFFFFFFFFFFFFFFFFFFFFFFFFFFFFFFFFFFFFFFF:FFFFFFFFFF:FFFFFFFFFFFFFFFF:FFFFFFFFF:FF,FFFFFFFFFFFFFFFFF:FFFFFFFFFFFFF:FFFFFFFFF:F,FFFFFFFFFFFFFFFFFFFFFFFFFFFFFFFFFFFFFFFFFFFFFFF:FFFFF:FFF:
@A00769:42:HV3CFDRXX:1:2101:18855:21433 1:N:0:CGCACGACTG+CTGTTGGTCC
GTGTCAGCCGCCGCGGTAATACGTAGGTGGCAAGCGTTATCCGGAATGATTGGGCGTAAAGGGTGAGCAGGCGGTTCTTCAAGTCATGAGTGAAAGGCAGAAGCTTAACTTCTGTTGGCTGATGAGACTGGAGAACTTGAGTACAGGAGAGGGCGGCGGAACTCCCTGTGTAGCGGTAAAATGCGTAGAGATATGGAAGAACACCAGTGGCGAAGGCGGCCGCCTGGACTGAAACTGACGCTCAGGCACGA
+
FFFFFF:FFFFFFFFFFFFFFF:FFFFFFFFFFFFFFF,FFF:FFFFFFFFFFFFFFFFFFFFFFFFFFFFFFFFFFFFFF:FFF::FFFFFFFFFFFFFFFFFFFF:FFFFFF:FFFFFFFFF:FFFFFFFFFFFFFFFFFFFFF:FFF:FFF:FFFFFFFFF:,FFFFFFFFFFFFFFFF:FFFF,F,,:FFFF,FFFFFFFFFFFFFFFFF::F:FFFFFFFFFFFFFFF,,:F:F:FFFFF,FFFFF
@A00769:42:HV3CFDRXX:1:2101:6370:21449 1:N:0:CGCACGATTG+CTGTTGGTCC
GTGTCAGCAGCCGCGGTAATACGTATGTTCCAAGCGTTATCCGGATTTATTGGGCGTAAAGCGAGCGCAGACGGTTATTTAAGTCTGAAGTGAAAGCCCTCAGCTCAACTGAGGAATTGCTTTGGAAACTGGATGACTTGAGTGCAGTAGAGGAAGGTGGAACTCCATGTGTAGCGGTGAAATGCGTAGATATATGGAAGAACACCAGTGGCGAAGGCGGCTTTCTGGACTGTAACTGACGTTGAGGCTCG
+
FFFFFFFFFFFFFFFFFFFFFFFFFFFFFFFFFFFF,FFFFFFFFFFFFFFFFFFFFFFFFFFFFFFFFFFFFFFFFFFFFFFFFFF:FFFFFFFFFFFFFFFFFFFFFFFFFFF,F:FFFFFFFFFFFFFFFFFFFFFFFFFFFFFFFFFFFFFFFFFFFFFFFFFFFFFFFFFFFFFFFF:FFFFFFFFFFFFFFF:FFFFFFFFFFFFFFFFFFF:FFFFF:F:FFFF:FFFFF:FF:FFFFF,FFF:
@A00769:42:HV3CFDRXX:1:2101:23601:21543 1:N:0:CGCACGACTG+CTGTTGGTCC
GTGTCAGCAGCCGCGGTAATACGTAGGTGGCAAGCGTTGTCCGGATTTATTGGGCGTAAAGCGAGCGCAGGCGGTTTCTTAAGTCTGATGTGAAAGCCCCCGGCTCAACCGGGGAGGGTCATTGGAAACTGGGAGACTTGAGTGCAGAAGAGGAGAGTGGAATTCCATGTGTAGCGGTGAAATGCGTAGATATATGGAGGAACACCAGTGGCGAAGGCGGCTCTCTGGTCTGTAACTGACGCTGAGGCTCG
+
F:FFFFFFFFFFFFFFFFFFFF:FFFFFFFFF:FFFFFFFFFFFFFFFFFFFF:::FFFFFF:FF,FFFFFFF,FF:FF::FF:F:FFFFF,FFFFFF,FFFFF:FFFFF::F:F:FF:FFFFFFFFFFFF::FFFFFF:F:F:FFFF::FFFF:FF::FFF,,:FF:F:,F::F,,::FFFFFF:,F,FFFFFF,FF:,FF,FF,F:F,:F,FFF:F,::FFFFF,,FFF,FF:FF:FF,:F:F:F:F:,
@A00769:42:HV3CFDRXX:1:2101:8675:21559 1:N:0:CGCACGACTA+CTGTTGGTCC
GTGTCAGCAGCCGCGGTAATACGTAGGTGGCAAGCGTTGTCCGGATTTATTGGGCGTAAAGCGAGCGCAGGCGGTTTTTTAAGTCTGATGTGAAAGCCTTCGGCTCAACCGGAGAAGTGCATCGGAAACTGGGAAACTTGAGTGCAGAAGAGGACAGTGGAACTCCATGTGTAGCGGTGAAATGCGTAGATATATGGAAGAACACCAGTGGCGAAGGCGGCTGTCTGGTCTGTCACTGACGCTGAGGCTCG
+
FFFFFFFFFFFFFFFFFFFFFFFFFFFFFFFFFFFFFFFFFFFFFFFFFFFFFFFFFFFFFFFFFFFF:FFFFFFFFFFFFFFFFFFFFFFFFFFFFFFFFFFFFFFFFFFFFFFFFFFFFFFFFF::F,FFFF:FFFFFFF:FFFFFFFFFFFFF:FFFFFFFFFFFFFFFFFFFFFFFFFFFFFFFFFFFFF:FFFFFFFFFFFF:FFFFF:FFFFFFFF:FFFFFF:F:F,:FFFFFFFF:FFFFFFF
@A00769:42:HV3CFDRXX:1:2101:12418:21559 1:N:0:CGCACGACTG+CTGTTTGTCC
GTGCCAGCAGCCGCGGTAATACGTAGGTGGCAAGCGTTGTCCGGATTTATTGGGCGTAAAGCGAGCGCAGGCGGTTTCTTAAGTTTGATGTGAAAGCCCCCGGCTCAACCGGGGAGGGTCATTGGAAACTGGGAGACTTGAGTGCAGAAGAGGAGAGTGGAATTCCATGGGTAGCGGTGATATGGGTGGAGGTATGGGGGAGCGCCAGTGGCGAGGGCGGCTCGCTGGTGTGGGGCTGGCGCTGGGGGGGG
+
FFFFFFFFFFFFFFFFF,FFFFFFFFFFFFFFFFFFFFFFFFFFF:F:FFFFFFFFFFFFFFFFFFFFF:FFFF,FFFFFFFFF,FFF:FFF,FFF:FFFFFFFFFF::FFFFF,FFF:FF,:FF,F,,,FFF,FF:::F,FFF,:FF:F:FF:FFF:FF,,:F,::,F,F,,:FFF,F,,,,F,F,,F,,,:,:FF,FF,,:,,:,F,FF,F,,FF,F,,F,,,,FF,,:F:,,,:F,,F:FF,:F,,,F
@A00769:42:HV3CFDRXX:1:2101:17842:21590 1:N:0:CGCACGACTG+CTGTTGGTCC
GTGCCAGCAGCCGCGGTAATACGTATGTTCCAAGCGTTATCCGGATTTATTGGGCGTAAAGCGAGCGCAGACGGTTATTTAAGTCTGAAGTGAAAGCCCTCAGCTCAACTGAGGAATTGCTTTGGAAACTGGATGACTTGAGTGCAGTAGAGGAAAGTGGAACTCCATGTGTAGCGGTGAAATGCGTAGATATATGGAAGAACACCAGTGGCGAAGGCGGCTTTCTGGACTGTAACTGACGTTGAGGCTCG
+
FFFFFFFFFFFFFFFFFFFFFFFFFFFFFFFFFFFF:F,FFFFFFFFFF:FFFFFFFFFFFFFFFFFFFFFFFFFFFFFFFFFFFFFFFFFFFFFFFFFFFFFFFFFFFFFFFFFFFFF,FFFFFFFFFFFFFFFFFFFFFFFFFFFF,FFFFFFFFFFFFFFFFFFFFFFFFFFFFFFFFFFFFF,FFFF:F:FFFFFFFFFFFFFFFFFFFFFFFFFFFFFFFFF,F:FFFFFFFFFF:FFF:F,FFF,
@A00769:42:HV3CFDRXX:1:2101:32090:21590 1:N:0:CGCACGACTG+CTGTTGGTCC
GTGTCAGCAGCCGCGGTAATACGTATGTTCCAAGCGTTATCCGGATTTATTGGGCGTAAAGCGAGCGCAGACGGTTATTTAAGTCTGAAGTGAAAGCCCTCAGCTCAACTGAGGAATTGCTTTGGAAACTGGATGACTTGAGTGCAGTAGAGGAAAGTGGAACTCCATGTGTAGCGGTGAAATGCGTAGATATATGGAAGAACACCAGTGGCGAAGGCGGCTTTCTGGACTGTAACTGACGTTGAGGCTCG
+
FFF:FFFFFFFFFFFF:F,FFFFF:FFFFFFFFFFFFF:FFFFFFFFFFFFFFFFFFFFFFFFFFFFFFFFFFF:FFFFFFFFFF,FFFFFFFFFFFFF:FFFFFFFFFFFFF:FFFFFFFFFFFFFFFF:FFFFFFF:FFFFFF,FFFFFFFFF,FFFFFFFFFFF:FFFFFFFFFFFFFFFFFF,FFFFFF:F:FF:FFFFFFFFFFF:FF:FFFFF:FFF,FFFFFFFFF,FFFFFFFFFFFF:::F,
@A00769:42:HV3CFDRXX:1:2101:2853:21684 1:N:0:CGCACGACTG+CTGTTGGTCC
GTGTCAGCCGCCGCGGTAATACGTATGTTCCAAGCGTTATCCGGATTTATTGGGCGTAAAGCGAGCGCAGACGGTTATTTAAGTCTGAAGTGAAAGCCCTCAGCTCAACTGAGGAATTGCTTTGGAAACTGGATGACTTGAGTGCAGTAGAGGAAAGTGGAACTCCATGTGTAGCGGTGAAATGCGTAGATATATGGAAGAACACCAGTGGCGAAGGCGGCTTTCTGGACTGTAACTGACGATGAGGCTCG
+
FFFFFFFFFFFFFFFFFFFFFFFFFFFFFFFFFFFFFFFFFFFFFFFFFFFFFFFFFFFFFFFFFFFFFFFFFFFFFFFFFFFFFFFFFFFFFFF:FFFFFFFFFFFFFFFFFFFFFFFFFFFFFFFFFFFFFFFFFFF:FFFFFFFFFFFFFFFFFFFFFFFFFFFFFFFFFF:FFF:FFFF:F::FFFFFFFF:FFFFF:FFFFFFFFFF::FF:FFFFFF:,FFFFFFFFFFFFF:F:,FFFF,FFF:
@A00769:42:HV3CFDRXX:1:2101:29839:21699 1:N:0:CGCACGACTG+CTGTTGGTCC
GTGTCAGCAGCCGCGGTAATACGTAGGTCCCGAGCGTTATCCGGAATTATTGGGCGTAAAGAGCATGTAGGCGGTTTATTAAGTCTGGTGTGAAAGCTAGTGGCTCAACCACTAAATTGCATTGGATACTGGTAAACTAGAATACTGGAGGGGCAAGTGGAATTCCATGTGTAGCGGTGGAATGCGTAGATATATGGAGGAACACCAATGGCGAAGGCAGCTTGCTGGACAGTAATTGACGCTGAGATGCG
+
FFFFFFFFFFFF:FFFFFFFFFFFFFFFFFFFFFFFFFFFFFFFFFFFFFFFFFFFFFFFF:FFFFFFFFFFFF:FFFF,FFF:FFFFFFFFFFFFFFFFFFFFFFFFFFFFFFFFFFFFFFFFFFFFFFFFF:FFFFFFFFFF:FF:FFFFFFFFFFFFFFFFFFFFFFFFFFFFFFFFFFFFFFFFFFFFFFFFFFFFF:FFFFFFF:FFFFFFFFFFFFFF:FFFF:FFFF,FFFFFF:F:FFFFF,F
@A00769:42:HV3CFDRXX:1:2101:7817:21762 1:N:0:CGCACGACTG+CTGTTGGTCC
GTGCCAGCAGCCGCGGTAATACGTATGTTCCAAGCGTTATCCGGATTTATTGGGCGTAAAGCGAGCGCAGACGGTTATTTAAGTCTGAAGTGAAAGCCCTCAGCTCAACTGAGGAATTGCTTTGGAAACTGGATGACTTGAGTGCAGTAGAGGAAAGTGGAACTCCATGTGTAGCGGTGAAATGCGTAGATATATGGAAGAACACCAGTGGCGAAGGCGGCTTTCTGGACTGTAACTGACGTTGAGGCTCG
+
FFFFFFFFFFFFFFFFFFFFFFFFFFFFFFFFFFFFF:FFFF:FFFFFFF:FFFFFFFFFFFFFFFFFFFFFFF:FFFFFFFFFFFFFFFFFFFFFFFFFFFFFFFFFFFFFFFFFFFFFFFFFF:FFFFFFFFFFFFFFFFFFFFFFFFFFFFFFFFFFFFFFFF:FFFFFFFFFFFFFFFFFFF:FFFFFF:FFFF,FFFFFFFFFFFFFFFFFFFFFFFFFFFFFFFFFF:FFFFFFF:FFF,FFFFF
@A00769:42:HV3CFDRXX:1:2101:2853:21778 1:N:0:CGCACGACTG+CTGTTGGTCC
GTGTCAGCAGCCGCGGTAATACGTATGTTCCAAGCGTTATCCGGATTTATTGGGCGTAAAGCGAGCGCAGACGGTTATTTAAGTCTGAAGTGAAAGCCCTCAGCTCGACTGAGGAATTGCTTTGGAAACTGGATGACTTGAGTGCAGTAGAGGAAAGTGGAACTCCATGTGTAGCGGTGAAATGCGTAGATATATGGAAGAACACCAGTGGCGAAGGCGGCTTTCTGGACTGTAACTGACGTTGAGGCTCG
+
FFFFFFFFFFFFFFFFFFFFFFFFFFFFFFFFFFFFFFFFFFFFFFFFFFFFFFFFFFFFFFFFFFFFFFFFFFFFFFFFFFFFFFFFFFFFFFFFFFFFFFFFFFFFF,F:FFFFFFFFFFFFFFFFFFFFFFFFFFFFFFFFFFFFFFFFFFFFFFFFFFFFFFFFFFFFFFFFFFFFFFFFFFFF:FFFFFFFFFFFFFFFFFFF:FFFFFFFFFFFFFFF:FF:FFF:FFFFFFFF,FFF:F,FFF,
@A00769:42:HV3CFDRXX:1:2101:6741:21840 1:N:0:CGCACGACTG+CTGTTGGTCC
GTGCCAGCAGCCGCGGTAATACGTAGGTGGCAAGCGTTGTCCGGATTTATTGGGCGTAAAGCGAGCGCAGGCGGTTTCTTAAGTCTGATGTGAAAGCCCCCGGCTCAACCGGGGAGGGTCATTGGAAACTGGGAGACTTGAGTGCAGAAGAGGAGAGTGGAATTCCGTGTGTAGCGGTGAAATGCGTAGATATATGGAGGAACACCAGTGGCGAAGGCGGCTCTCTGGTCTGTAACTGACGCTGAGGCTCG
+
FFFFFFFFFFFFFFFFFFFFFFFFFFFFFFFFFFFFFFFFFFFFFFF:FFFFFFFFFFFFFFFFFFFFFFFFFFFFFFFFFFFFFFFF,FFFF:FFFFFFFFFFFFFFFFFFFFFFFFF:FFFFFFFFF:FFFFFFFFFFFFFFFFFF:FFFFFFFFFFFFFFFFFFFFFF:FFFFFFFFF:FFFFF,FF,F:F,FFFFF::FFFFFF:FFF:F,FFFFFFFFFFFFFF:FFF:FFFFFFFFFFFFFFFFF
@A00769:42:HV3CFDRXX:1:2101:30499:21840 1:N:0:CGCACGACTG+CTGTTGGTCC
GTGCCAGCAGCCGCGGTAATACGTATGTTCCAAGCGTTATCCGGATTTATTGGGCGTAAAGCGAGCGCAGACGGTTATTTAAGTCTGAAGTGAAAGCCCTCAGCTCAACTGAGGAATTGCTTTGGAAACTGGATGACTTGAGTGCAGTAGAGGAAAGTGGAACTCCATGTGTAGCGGTGAAATGCGTAGATATATGGAAGAACACCAGTGGCGAAGGCGGCTTTCTGGACTGTAACTGACGTTGAGGCTCG
+
FFFFFFFFFFFFFFFFF,FFFFFFFFFFFFFFFFFFFFFFF:FFFFFFFFFFFFFFFFFFFFFFFFFFFFFFFFFFFFFFFFFFFFFFFFFFFFFFFFFFFFFFFFFFFFFFFFFFFFFFFFFFFFFFFFFFFFFFFFFFFFFFFFFFF:FFFFFFFFF:F:FFFFFFFFFFFFFFFFFFFFFFFFFFFFFFF:FF:FFFFFFFFFFFFFFFFFFFFFFFFFFFFFF:FFFFFFFFFFFFFFFFFF:FFF,
@A00769:42:HV3CFDRXX:1:2101:32768:21856 1:N:0:CGCACGACTG+CTGTTGGTCC
GTGTCAGCCGCCGCGGTAACACGTATGTTCCAAGCGTTATCCGGATTTATTGGGCGTAAAGCGAGCGCAGACGGTTATTTAAGTCTGAAGTGAAAGCCCTCAGCTCAACTGAGGAAATGCATTGGAAACTGGATGACTTGAGTGCAGTAGAGGAGAGTGGAAATCCATGTGTAGCGGTGAAATGCTTAGATATATGGAAGAACACCAGTGGCGAAGGCGGCTTTCTGGACTGTAACTGACGTTGAGGCTCG
+
FFF:FFFF,::FFFFFFFF,FFF,F:FFFFFFFF:FF:,FFFFFFF:FFFF,FFFFFFFFFFFF::FF:FFF:FFFF,FFFF:FFFFFFFFFFFFFFFF:FFF::FFF:F:FFFFF,FFF,F:,FFFFFF,FFFFFFF::FFF,:FFF,:FF,F:FFFF:FF,F:,F:FFFFF,FFFFFFFFF:F,:F,FFFFFFF,FFFF:FFF:FFF,,FFFF:F:,F,:FF,F,,:FFFFFFFFFFFFFFFF,:FFFF
@A00769:42:HV3CFDRXX:1:2101:13340:21903 1:N:0:CGCACGACTG+CTGTTGGTCC
GTGTCAGCCGCCGCGGCAATACGTATGTTCCAAGCGTTATCCGGATTTATTGGGCGTAAAGCGAGCGCAGACGGTTATTTAAGTCTGAAGTGAAAGCCCTCAGCTCAACTGAGGAATTGCTTTGGAAACTGGATGACTTGAGTGCAGTAGAGGAAAGTGGAACTCCATGTGTAGCGGTGAAATGCGTAGATATATGGAAGAACACCAGTGGCGAAGGCGGCTTTCTGGACTGTAACTGACGTTGAGGCTCG
+
FFFFFFFFFFFFFFFFFFFFFFFFFFFFFFFFFFFFFFF:FFFFFF:FFFFFFFFFFFFFFFFFFFFFFFFFFFFFFFFFFFFFFFFFFFFFFFFFFFFFFFFFFFFF:FFFFFF,FFFFFFFFFFFFFFFFFFFFFFFFFFFFFFFFFFFFFFFFFFFFFFFFFFFFFFFFF:FFFFFFFFFFFFFFFFFFFFFFFFFFFFF:F,FFFF:FFFFFFFFFFFFFFFF,FFFFF:FFFFFFFFFFFF:FFF,
@A00769:42:HV3CFDRXX:1:2101:4869:21919 1:N:0:CGCACGACTG+CTGTTGGTCC
GTGCCAGCAGCCGCGGTAATACGTATGTTCCAAGCGTTATCCGGATTTATTGGGCGTAAAGCGAGCGCAGACGGTTATTTAAGTCTGAAGTGAAAGCCCTCAGCTCAACTGAGGAATTGCTTTGGAAACTGGATGACTTGAGTGCAGTAGAGGAAAGTGGAACTCCATGTGTAGCGGTGAAATGCGTAGATATATGGAAGAACACCAGTGGCGAAGGCGGCTTTCTGGACTGTAACTGACGTTGAGGCTCG
+
FFFFFFFFFFFFFFFFFFFFFFFFFFFFFFFFFFFFFFFFF:FFFF,F:FFFFFFFFFFFFFFFFFFF:FFFFFF:FFFFFFFFFFFFFFFF:FFFFFFFFFFFFFFFFFFFFF:FFFFF:FFFF,,FF:FFFFF::,FF:FFFFFFFFFFFFFFFFFFFFFFFF:,FFFFFFFFFFFFF:FFFFF::FFF,FFFFFFFF,FFFFF:FFFFFF,FFFFFFFF,FF:FFFFFFF,FFFFFF,,FFFFFF:F:
@A00769:42:HV3CFDRXX:1:2101:28348:22060 1:N:0:CGCACGACTG+CTGTTGGTCC
GTGCCAGCAGCCGCGGTAATACGTATGTTCCAAGCGTTATCCGGATTTATTGGGCGTAAAGCGAGCGCAGACGGTTATTTAAGTCTGAAGTGAAAGCCCTCAGCTCAACTGAGGAATTGCTTTGGAAACTGGATGACTTGAGTGCAGTAGAGGAAAGTGGAACTCCATGTGTAGCGGTGAAATGCGTAGATATATGGAAGAACACCAGTGGCGAAGGCGGCTTTCTGGACTGTAACTGACGTTGAGGCTCG
+
FFFFFFFFFFFFFFFFFFFFFFFFFFFFFFF:FFFFFF:FFFFFFF:FFFFFFFFFFFFFFFFFFFFFFFFFFFFFFFFFFFFFFFFFFFFFFFFFFFFFFFFFFFFFFFFFFFF:FFFF:FFFFFFFFFFFFFFFFFFFFFFFFFFFFFFFFFFF:FFFFFFFFF:FFFFFFFFFF,FFFFF:FFFFFFF:FFFFFFFFFFFFFFFF:FFFFFFFFFFFFF:FFFF::FF:FF:FFFFFF:FFFF:FFFF
@A00769:42:HV3CFDRXX:1:2101:9751:22075 1:N:0:CGCACGACTG+CTGTTGGTCC
GTGTCAGCCGCCGCGGTAATACGTATGTTCCAAGCGTTATCCGGATTTATTGGGCGTAAAGCGAGCGCAGACGGTTATTTAAGTCTGAAGTGAAAGCCCTCAGCTCAACTGAGGAATTGCTTTGGAAACTGGATGACTTGAGTGCAGTAGAGGAAAGTGGAACTCCATGTGTAGCGGTGAAATGCGTAGATATATGGAAGAACACCAGTGGCGAAGGCGGCTTTCTGGACTGTAACTGACGTTGAGGCTCG
+
FFFFFFFFFFFFFFFFFFFFFFFFFFFFFFFFFFFFFFFFFFFFFFFF:FFFFFFFFFFFFFFFFFFFFFFFFFFFFFFFFFFFFFFFFFFFFFFFFFFFFFFFFFFFFFFFFFFFFFFFFFFFFFFFFFFFFFFFFFFFFFFFFFFFFFFFFF:FFFFFFFFFFFFFFFFFFFFFFFFFFFFFFFFFFFFFFFFFFFFFF:FFFFFFFFFFFFFFFFFFFFFFFFFF:F:FFFFFFF:F,:FFFF:FFF,
@A00769:42:HV3CFDRXX:1:2101:17291:22106 1:N:0:CGCACGACTG+CTGTTGGTCC
GTGTCAGCCGCCGCGGTAATACGGAGGGTGCAAGCGTTAATCGGAATTACTGGGCGTAAAGCGCACGCAGGCGGTTTGTTAAGTCAGATGTGAAATCCCCGGGCTCAACCTGGGAACTGCATTTGAAACTGGCAAGCTAGAGTCTCGTAGAGGGGGGTAGAATTCCAGGTGTAGCGGTGAAATGCGTAGAGATCTGGAGGAATACCGGTGGCGAAGGCGGCCCCCTGGACGAAGACTGACGCTCAGGTGCG
+
FFFFFFFFFFFFFFFFFFFFFFFFFFFFFFFFFFFFFFFFFFFFFFFFFFFFFFFFFFFFFFFFFFFFFFFFFFFFFFFFFFFFFFFFFFFFFFFFFFFFFFFFFFFFFFFFFFFFFFFFFFFFFFFFFFFFFF:FFFFFFFFFFFFFFFFFFFFFFF:FFFFFFFFFFFFFFFFFFFFF:FFFFFFFFFFFFFFFFFFFFF:FFFFFFFFFFFFF:FFFF,FFFFFFFFFF:FFFFFFFFFFFFFFFFF:
@A00769:42:HV3CFDRXX:1:2101:10899:22185 1:N:0:CGCACGACTG+CTGTTGGTCC
TGCCAGCCGCCGCGGTAATACGTATGTTCCAAGCGTTATCCGGATTTAATGGGCGTAAAGCGAGCGCAGACGGTTAATTAAGTCTGAAGTGAAAGCCCCCGGCTCAACCCGGGAGCGTCATTGGAAACTGCGGGACATGAGCGCAGAAAAGGAGAGTGGAATTACATGTGTAGCGGTGAAAAGACTAGAAAAATGGAGGAACACCAATGGCGAAGGCGGCTATCATGTCTCTAACTGACGTTTAGGCTCGA
+
F::,F:FFFFF,F:F,FF,FFFF:FFFFFFFF,F:,F,:,,,FF,,FF,F::FFF,FFF:F,F,F,:F:FF,F,,F,:FFFFF,FFFFFF:FFF,,FFFFFFF:,FF:F,F,FF,,FFF,,F,,:F::::,F,FF:,F:F:FF:::F,,F,F:,:,F:FFF,F,FF,,::FF,F,FF,FFFFF,,,F,F,F,FF,,FF:FF,FF::,,,:,,F:,F:FF,,:::,,:FFF,F:::,,F,:,,,F,,,FF,F
@A00769:42:HV3CFDRXX:1:2101:21649:22200 1:N:0:CGCACGACTG+CTGTTGGTCC
GTGTCAGCAGCCGCGGTAATACGTAGGTGGCAAGCGTTGTCCGGATTTATTGGGCGTAAAGCGAGCGCAGGCGGTTTCTTAAGTCTGATGTGAAAGCCCCCGGCTCAACCGGGGAGGGTCATTGGAAACTGGGAGACTTGAGTGCAGAAGAGGAGAGTGGAATTCCATGTGTAGCGGTGAGATGCGTAGATATATGGAGGAACACCAGTGGCGAAGGCGACTCTCTGGTCTGTAACTGACGCTGAGGCTCG
+
FFFFFFFFFFFFFFFFFFFFFFFFFFFFFFFFFFFFFFFFFFFFFFFFFFFFFFFFFFFFFFFFFFFFFFFFFFFFFFFFFFFFFFFFFFFFFFFFFFFFFFFFFFFFFFFFFFFFFFFFFFF,FFFFFFF:FFFFFFF:FFFFFFFFFFFFFFFFFFFFF:FFFFFFFFFFFFFFFFFF,FFFFFFFFFFFFFFF,FFFFF:FFFFFFFFFFFFFFF:FFFFFFFFFFFFFFFFFFFFF:FFFF:FFFF:
@A00769:42:HV3CFDRXX:1:2101:26368:22200 1:N:0:CGCACGACTG+CTGTTGGTCC
GTGCCAGCAGCCGCGGTAATACGTAGGTGGCAAGCGTTGTCCGGATTTATTGGGCGTAAAGCGAGCGCAGGCGGTTTCTTAAGTCTGATGTGAAAGCCCCCGGCTCAACCGGGGAGGGTCATTGGAAACTGGGAGACTTGAGTGCAGAAGAGGAGAGTGGAATTCCATGTGTAGCGGTGAAATGCGTAGATATATGGAGGAACACCAGTGGCGAAGGCGGCTCTCTGGTCTGTAACTGTCGCTGAGGCTCG
+
FFFFFFFFFFFFFFFFFFFFFFFFFFFFFFFFFFFFFFFFFFFFFFFFFFFFFFFFFFFFFFFFFFFFFFFFFFFFFFFFFFFF:FFFFF:FFF,FFFFFFFFFFF:FFFFFFFFFFFF:FF:FF:F,:,FFF,FF,F,F:FFFF,F,FF:FFFF:F:FF::FFF:,FF,FFFF:FFFF,:,FF,F::FF,,FFFFF:FF:,,,F,,F,FF:F:,FF,FF,F,,FFFF:,:F:,,,:F,,F:FF,FF,::F
@A00769:42:HV3CFDRXX:1:2101:17671:22232 1:N:0:CGCACGACTG+CTGTTGGTCC
GTGCCAGCCGCCGCGGTAATCCATTAGAAACCCTTGTAGTCC
+
FFFFF:FFFFFFFFFFFFFFFF:FFFFFFFFFFFFFFFFFFF
@A00769:42:HV3CFDRXX:1:2101:29939:22247 1:N:0:CGCACGACTC+CTGTTGGACC
GTGTCAGCAGCCGCGGTAATACGAATGTTCCAAGCGTTATCCGGATTTATTGGGCGTAAAGCGAGCGCAGACGGTTCTTTAAGTCTGAAGTGAAAGCCCTCAGCTCAACTGAGGAATTGCTTTGGAAACTGGAAGACTTGAGTGCAGTAGAGGAAAGAGGAACTCCATGTGTAGAGGTGAAATGCGTAGATATATGGAAGAACACCAGTGGCGAAGGCGGCTTTCTGGACTGTCACTGACGATGAGGCTCG
+
FFFFFFFF,FFFFFFFFFFF,FF,F:FF,FF:FFFFF,:F,FFFF,FFF,FFFFFFFFFFFFFFFFF,FF:F:FFF,,FFFFFFF,:,FFFFFFF,FFFF:FFFF:FFFF,FFFF:,FFFF,F,,FFFFFFFF,FFFF,FFFF,,FFF:FFFFFFFFFFFFF:,F,F,FFFFFF,FFFFFFFF,FFFFFFFFFF::F:::FFFFFFFFF,FFFFFFFFF:FF:FFFFFFF,,F,F:FFFFFFFFFF:F:FF
@A00769:42:HV3CFDRXX:1:2101:30264:22247 1:N:0:CGCACGACTG+GTGTTGGTCC
GTGCCAGCAGCCGCGGTAATACGTATGTTCCAAGCGTTATCCGGATTTATTGGGCGTAAAGCGAGCGCAGACGGTTATTTAAGTCTGAAGTGAAAGCCCTCAGCTCAACTGAGGAATTGCTTTGGAAACTGGATGACTTGAGTGCAGTAGAGGAAAGTGGAACTCCATGTGTAGCGGTGAAATGCGTAGATGTATGGAAGAACACCAGTGGCGAAGGCGGCTTTCTGGACTGTAACTGACGTTGAGGCTCG
+
FFFFFFFFFFFFFFFFFFFFFFFFFFFFFFFFFFFFFF:FFFFFFF,FF:FFFFFFFFFFFFFFFFFFFFF:FFFFFFF:FFFFFFFFFFFFFFFFFFFFFFFFFFFFFFFFFFF,FFFFF,FFFFFFFFFFFFFFF:FFFFFFFFF:FFFFFFFFFFFFFFF:FF:FFFFFFFFFFFFF:FFFFFFFFFFF,FFFFFFFFF,FFFFFFFFFF,FFFFFFF:FFF,FFFFFFF,FFFFFFFFFFFFFFFFF
@A00769:42:HV3CFDRXX:1:2101:10511:22263 1:N:0:CGCACGACTG+CTGTTGGTCC
GTGCCAGCAGCCGCGGTAATCCATTAGAAACCCTGGTAGTCC
+
FFFFFFFFFFFFFFFFFFFFFFFFFFFFFFFFFFFFFFFFFF
@A00769:42:HV3CFDRXX:1:2101:32660:22263 1:N:0:CGCACGACTG+CTGTTGGTCC
GTGCCAGCAGCCGCGGTAATACGTAGGTGGCAAGCGTTGTCCGGATTTATTGGGCGTAAAGCGAGCGCAGGCGGTTTCTTAAGTCTGATGTGAAAGCCCCCGGCTCAACCGGGGAGGGTCCTTGGAAACTGGGAGACTTGAGTGCAGAAGAGGAGAGTGGAATTCCGTGTGTAGCGGTGAAATGCGTAGATATATGGAGGAACACCAGTGGCGAAGGCGGCTCTCTGGGCGGTAACTGACGCTGAGGCGCG
+
FFFFFFFFFFFFFFFFFF:F,FFFFF:FFFFFFFFFFFF::FFF:::,:FFFFFFFF:F:FFFFFFFFFFFFFFF,FFF,:F:::FF,,FFFF:FFFFFFFFFF,FFFFFFFFF:FFF:F,,:FF,,::FFFF,F::,,FFFFFF,,,,::FF,F,FFFFFFFFFF,:F,FF,FFF:,FF,,:FFF:FF,F:,:,:F:FF:F,F:F:FFFFFFF,:FFFFFF,:F,FF,:,F,F,F,FFFFF,F,FF:,FF
@A00769:42:HV3CFDRXX:1:2101:19262:22294 1:N:0:CGCACGACTG+CTGTTGGTCC
GTGTCAGCAGCCGCGGTAATTAGAAACCCTGGTAGTCCCTGTCTCTTAACACATCTCCGAGCCCACGAGACCGCACGACTGATCGCGTATGCCGTCTTCTGCTTGTAAAGGGGGGGGGGGGGGGGGGGGGGGGGGGGGGGGGGGGGGGGGGGGGGGGGGGGGGGGGGGGGGGGGGGGGGGGGGGGGGGGGGGGGGGGGGGGGGGGGGGGGGGGGGGGGGGGGGGGGGGGGGGGGGGGGGGGGGGGGGGGGG
+
FFFFF:FFFFFFFFFFFFFFFFFFFFFFFFFFFFF:FFFFFFFFFFFFFFFFF:FFFFFFFFFFFFFFFFFFFFFFFFFFFFF::FF,FFF,FFF:,F:,F,:,:,,,,,F,FFFFFFFFFFFFFFFFFFFFFFFFFFFFFFFFFFFFFFFFFFFFFFFFFFFFFFFFFFFFFFFFFFFFFFFFFFFFFF:FFFFFFFFFF:FFFFFF:FFFFFFFFFFFFFFFFFFFFFFFFFFFFFFFFFFFFFFFFFF
@A00769:42:HV3CFDRXX:1:2101:1615:22357 1:N:0:CGCACGACTG+CTGTTGGTCC
GTGTCAGCAGCCGCGGTAATACGTATGTTCCAAGCGTTATCCGGATTTATTGGGCGTAAAGCGAGCGCAGACGGTTATTTAAGTCTGAAGTGAAAGCCCTCAGCACAACTGAGGAATTGCTTTGGAAACTGGATGACTTGAGTGCAGTAGAGGAAAGTGGAACTCCATGTGTAGCGGCGAAATGCGTAGATATATTGAAGATCACCAGTGGCGAAGGCGGCTTTATGGACTGTAACTGACGTTGAGGCTCG
+
FF::FFF,FF:F:F,FF:FF:F,FF,FF,F:FFFFF:,F,F,,:F:F,FF:F:,,FFFFF,,,F:FFFF,FF:F,,F,FFFF:F,,F:FFF:,FF:::FFFF,F,::F,:FFFFFFFF::FF:F,FFFFF:,FFFF,,F,FF,FF,::F,FFFFFF,:,,F:FFF,:F,FFFFFF:FF,FFFF:,FFF:,F:,FF,:FF,F,F:F:FFF,F,FF,F,F,:F,F:,::,FFF,FFFF,F,F::,,F:,FF,,
@A00769:42:HV3CFDRXX:1:2101:18719:22357 1:N:0:CGCACGACTG+CTGTTGGTCC
GTGCCAGCCGCCGCGGTAAAATGGAAATTAGAAACCCTTGTAGTCC
+
FFFFFFFFFFFFFFFFFFFFFFFFFFFFFFFFFFFFFFFFF,FF::
@A00769:42:HV3CFDRXX:1:2101:2266:22388 1:N:0:CGCACGACTG+CTGTTGGTCC
GTGCCAGCCGCCGCGGTAATCCATTAGATACCCCAGTAGTCCCTGTCTCTATACACATATCCGAGCCCACGAGACAGCACGACTGATCTCGGAAGGCGGCGTGGTCTTGCTGGGAGGTGCGTGGGGGGGGGGGGGGGGGGGGTGGGGGGGGGGGGGGGGGGGGGGGGGGGGGGGGGGGGGGGGGGGGGGGGGGGGGGGGGGGGGGGGGGGGGGGGGGGGGGGGGGGGGGGGGGGGGGGGGGGGGGGGGGGG
+
FFFFFFFFFFFFFFFFFFFF:F,,F,F:F:F,:::FF:,:,F,::,,FF,:F,F:F:,,:FFF:,FFFF,FFF:,,:::,,F,F,F::F,:,F,,,F,,F,:,,,F,FF,,,,F,,,:F,F,::F,:,:FFF,,,F,,,F:F,,,:F,,F:FFFFFF,:F,FFFFFFFFFF,:F:FF,FFFF,F:FF:FFFF,,,FF:FFF:,FF:FF,FF:FFFFF,FFF:F:F:FF,:F:FF:::F,,F,,:,FF,F,F
@A00769:42:HV3CFDRXX:1:2101:15393:22451 1:N:0:CGCACGACTG+CTGTTGGTCC
GTGCCAGCCGCCGCGGTAATACGTATGTTCCAAGCGTTATCCGGATTTATTGGGCGTAAAGCGAGCGCAGACGGTTATTTAAGTCTGAAGTGAAAGCCCTCAGCTCAACTGAGGAATTGCTTTGGAAACTGGATGACTTGAGTGCAGTAGAGGAAAGTGGAACTCCATGTGTAGCGGTGAAATGCGTAGATATATGGAAGAACACCAGTGGCGAAGGCGGCTTTCTGGACTGTAACTGACGTTGAGGCTCG
+
FFFFFFFFFFFFFFFFFFFFFFFFFFFFFFF:FFFFFF:FFFF:FFF:FFFFFFFFFFFFFFFFFFFFFFFFFFFFFFFFFFFFFFF:FFFFFFFFFFFFFFFFFFFFFFFFFF:,FFFFFFFFFFFFFFFFFFF:FFFFFFFFFFFFFFFFFFFFFFFFFFFFFFFFFF:FFFFFFFFFFFFFFFFFFFF,FFFFFF:FFFFFFFFF:FFFFFFFFFFFFF:FFFFFFFF,:FFFF,FFF,FFF:FFFF,
@A00769:42:HV3CFDRXX:1:2101:8558:22482 1:N:0:CGCACGACTG+CTGTTGGTCC
GTGTCAGCAGCCGCGGTAATACGTATGTTCCAAGCGTTATCCGGATTTATTGGGCGTAAAGCGAGCGCAGACGGTTATTTAAGTCTGAAGTGAAAGCCCTCAGCTCAACTGAGGAATTGCTTTGGAAACTGGATGACTTGAGTGCAGTAGAGGAAAGTGGAACTCCATGTGTAGCGGTGAAATGCGTAGATATATGGAAGAACACCAGTGGCGAAGGCGGCTTTCTGGACTGTAACTGACGTTGAGGCTCG
+
FFFFFFFFFFFFFFFFFFFFFFFFFFFFFFFFFFFFFFFFFFFFFFFFFFFFFFFFFFFFFFFFFFFFFFFFFFFFFFFFFFFFFFFFFFFFFFFFFFFFFFFFFFFFFFFFFFF,FFFFFFFFFFFFFFFFFFFFFFFFFFFFFFFFFFFFFFFFFFFFFFFFFFFFFFFFFFFFFFFFFFFFFFFFFFFFFFFFFFFFFFFFFFFFFFFFFFFFFF:FFFFFFFFFFFF:FFFFFFFF,FF,FF:FFF,
@A00769:42:HV3CFDRXX:1:2101:15383:22498 1:N:0:CGCACGACTG+CTGTTGGTCC
GTGCCAGCCGCCGCGGTAATACGTATGTTCCAAGCGTTATCCGGATTTATTGGGCGTAAAGCGAGCGCAGACGGTTATTTAAGTCTGAAGTGAAAGCCCTCAGCTCAACTGAGGAATTGCTTTGGAAACTGGATGACTTGAGTGCAGTAGAGGAAAGTGGAACTCCATGGGTAGCGGTGAAATGCGTAGATATATGGAAGAACACCAGTGGCGAAGGCGGCTTTCTGGACTGTAACTGACGTTGAGGCTCG
+
FFFFFFFFFFFFFFFFF:F:FFFFFFFFFFF:FF:FFF,FFFFFF:F,FF:FFFFFFFFFFFFFFFFFFFFFFFFFFFFFFFFFFFFFFFFFFFFFFFFFFFFFFF:F,,FFFFFFF:FF:,FFFFFFF:FFF,FFFFFFFFFFFFFFFFFFFFFFFFFFF:FF,:F,F,:FFFFF,FFFF,FF,FF:FFF:FFFFF::FFFFFFFFF:FFFFFFF,FFFFF,F,FFFFFF:FF:FF:FFF:F:F:F,F:F
@A00769:42:HV3CFDRXX:1:2101:10800:22576 1:N:0:CGCACGACTG+CTGTTGGTCC
GTGCCAGCAGCCGCGGTAATACGTATGTTCCAAGCGTTATCCGGATTTATTGGGCGTAAAGCGAGCGCAGACGGTTATTTAAGTCTGAAGTGAAAGCCCTCAGCTCAACTGAGGAATTGCTTTGGAAACTGGATGACTTGAGTGCAGTAGAGGAAAGTGGAACTCCATGTGTAGCGGTGAAATGCGTAGATATATGGAAGAACACCAGTGGCGAAGGCGGCTTTCTGGACTGTAACTGACGTTGAGGCTCG
+
FFFFFFFFFFFFFFFFFFFFFFFF:FFFFFFFF:FFFFFFFFFFF:FFFFFFFFFFFFFFFFFFF:FFFFFFFFFFFFFFFFFFFFFFFFFFFFFFFFFFFFFFFFFFFFFFFFFF:FFF,FFFFFFFFFFFFFFFFFFFFFFFFFFFFFFFFFFFFFF:FFFFFFFF:F,FFFFFFFFFFFFF::FF,,FFFFFF,FFF:FFFF:FF,FFF,FFF,FFFFFFFFFFFFFFFFFFFFFFF,FFFFF,FFF,
@A00769:42:HV3CFDRXX:1:2101:8730:22623 1:N:0:CGCACGACTG+CTGTTGGTCC
GTGTCAGCCGCCGCGGTAATACGTAGGTGGCAAGCGTTGTCCGGATTTATTGGGCGTAAAGCGAGCGCAGGCGGTTTCTTAAGTCGGATGTGAAAGCCCCCGGCTCAACCGGGGAGGGTCATTGGAAACTGGGAGACTTGAGTGCAGAAGAGGAGAGTGGAATTCCATGTGTAGCGGTGAAATGCGTAGATATATGGAGGAACACCAGTGGCGAAGGCGGCTCTCTGGTCTGTAACTGACGCTGAGGCTCG
+
FFFFFFFFFFFFFFF,:FFFFFFFFFFF,FFFFFF:FFFFFFFFFFFFFFFFFFFFFFFFFFFFFFFFFFF:F:FFFFFFFFFF:,F:FFFFFFFF:FFFFFFF:FFFFFF:FFFFFFF:F,FFFFFFFFFFFFFFFFFFFFFFFF:FFFFFFFFFFFFFFFFFFFFFFFFF:F:FFFF,FFF,F::FFFFF:FF:FF,FFFFFFFFF:FF:FFFF:F:FFFFFFF,FFFFF:FFFFFFFFFFFF:,FFF,
@A00769:42:HV3CFDRXX:1:2101:10176:22780 1:N:0:CGCACGACTG+CTGTTGGTCC
GTGTCAGCCGCCGCGGTAATCCGTATGTTCCAAGCGTTATCCGGATTTATTGGGCGTAAAGCGAGCGCAGACGGTTATTTAAGTCTGAAGTGAAAGCCCTCAGCTCAACTGAGGAATTGCTTTGGAAACTGGATGACTTGAGTGCAGTAGAGGAAAGTGGAACTCCATGTGTAGCGGTGAAATGCGTAGATATATGGAAGAACACCAGTGGCGAAGGCGGCTTTCTGGACTGTAACTGACGTTGAGGCTCG
+
FFFFFFFFFFFFFFFFFFFFFFFFFFF:FFF:FFFFFF:FFFFFFF:FFFFFFFFFFFFFFFFFFFFFFFFFFFF,FFFFFFFFFFF:FFFFF:FFFFFFFFFFFFFFFFF:FFFFFFFFFFFFFFFFFFFFFFF:FFFFFFFF::FFFFFFFF::FFFFFFFFFF:FFFFFFFFFFFFFFFFFFFFFFFFFFFFF:FFFFFFFFFFFFFFFFFFFFFFFFFFFFFFFFFFFFFFFFFFFFFF:FFFFFF,
@A00769:42:HV3CFDRXX:1:2101:25545:22811 1:N:0:CGCACGACTG+CTGTTGGTCC
GTGCCAGCAGCCGCGGTAATACGTATGTTCCAAGCGTTATCCGGATTTATTGGGCGTAAAGCGAGCGCAGACGGTTATTTAAGTCTGAAGTGAAAGCCCTCAGCTCAACTGAGGAATTGCTTTGGAAACTGGATGACTTGAGTGCAGTAGAGGAAAGTGGAACTCCATGTGTAGCGGTGAAATGCGTAGATATATGGAAGAACACCAGTGGCGAAGGCGGCTGTCTGGACTGTCACTGACGTTGAGGCTCG
+
FFFFFFFFFFFFFFFFFFFFFFFFFFFFFFFFFFFFFF:FFFFFFFFFFFFFFFFFFFFFFFFFFFFFFFF:FFF:FFFFFFFFFFFFFFFFFF:FFFFFF:FFFFF::FF,FF,,FFFFF,FFFF::FFFFFFF,FF:FFFFFFFF,FFFFFFFFFFFF:,:FF,FFFFFF,FFFFFF:,,F:FF,,FF,,,FFFF,FFF,F::F:FFFFFF:FFFFFFF,,F,,FFF,FFF,,FFF::F,:FFFF:F::
@A00769:42:HV3CFDRXX:1:2101:5918:22858 1:N:0:CGCACGACTG+CTGTTGGTCC
GTGTCAGCAGCCGCGGTAATACGTAGGTGGCGAGCGTTATCCGGAATGATTGGGCGTAAAGGGTGAGCAGGCGGTTCTTCAAGTCATGAGTGAAAGGCAGAAGCTTAACTTCTGTTGGCTGATGAGACTGGAGAACTTGAGTACAGGAGAGGGCGGCGGAACTCCATGTGTAGCGGTAAAATGCGTAGATATATGGAAGAACACCAGTGGCGAAGGCGGCCGCCTGGCCTGTTAACTGACGCTGAGGCACG
+
FFFFFFFFFFFFFFFFFFFFFFFFFFFFFFFFFFFFFFFFFFFFFFFFFFFFFFFFFFFFFFFFFFFFFFFFFFFFFFFFFFFFFFFFFFFFFFFFFFFFFFFFFFFFFFFFFFFFFFFFFF:FF:FFFFFF:FFFFFFFFFFFFFFFFFFFFFFFFFFFFFFFFFF:FFFFFFFFFFFFFFFFFFFFF:FFFFFFFFF:FFFFFFFFFFFFF,FFFFFFFFFF:::FFFF,FF:FFF:F:FFFFF,FFFF
@A00769:42:HV3CFDRXX:1:2101:11758:22921 1:N:0:CGCACGACTG+CTGTTGGTCC
GTGCCAGCAGCCGCGGTAATACGTAGGTGGCAAGCGTTGTCCGGATTTACTGGGCGTAAAGCGAGCGCAGGCGGTTTCTTAAGTCTGATGTGAAAGCCCCCGGCTCAACCGGGGAGGGTCATTGGAAACTGGGAGACTTGAGTGCAGAAGAGGAGAGTGGAATTCCATGTGTAGCGGTGAAATGCGTAGATATATGGAGGAACACCAGTGGCGAAGGCGGCTCTCTGGTCTGTAACTGACGTTGAGGCTCG
+
FFFFFFFFFFFFFFFFFFFFFFFFFFFFFFF:FFFFFFFFFFFFFFFFFFFFFFFFFFFFFFFFFFFFFFFFFFFFFFFFFFFFFFFFFFFFFFFFFFFFFFFFFFFFFFFFFFFFF:FF:FFFFF:FFFFFFFFFF,FFFFFFFFFF:FFFFFFFFFFFFFFFF:FFFFFFFFFFFFFFFFFFFFFF:FFFFFFF:FFF::FFFF:FFFFFFFFFFFFFFFFFFFFFFFF:FF,FFFFFFFFFFFFFFFF
@A00769:42:HV3CFDRXX:1:2101:19217:22936 1:N:0:CGCACGACTG+CTGTTGGTCC
GTGCCAGCAGCCGCGGTAAGGCAGCGTCAGATGTGTATTAGAAACCCGCGTAGTCC
+
FFF:FFFFFFFFFFFFFFF:FFFFFFFFFFFFFFF,FFFFF:F:FFFFFFFFF:F:
@A00769:42:HV3CFDRXX:1:2101:8296:23030 1:N:0:CGCACGACTG+CTGTTGGTCC
GTGTCAGCCGCCGCGGTAATACGTATGTTCCAAGCGTTATCCGGATTTATTGGGCGTAAAGCGAGCGCAGACGGTTATTTAAGTCTGAAGTGAAAGCCCTCAGCTCAACTGAGGAATTGCTTTGGAAACTGGATGACTTGAGTGCAGTAGAGGAAAGTGGAACTCCATGTGTAGCGGTGAAATGCGTAGATATATGGAAGAACACCAGTGGCGAAGGCGGCTTTCTGGACTGTAACTGACGTTGAGGCTCG
+
FFFFFFFFFFFFFFFFFFFFFFFFFFFFFFFFFFFFFF,FFFFFFFF:F:FFFFFFFFFFF:F:FFFFFF,FFFFFFFFFFFFFFFFF,FFFFFFFFFFFFFFFFFFFF,F,FFFF:FFFFFFFFF,FFFFFFFFFFFFFFFFFFFFFFFFFFFFF:FFFFFFFFFF:FFFFFFFFFFFFFFFF:FFFFFFFF,FF:FFF,FFFFFFFFFFFFFFF:F,FFF:FFFFFFFFFFF:FFF:F,,FFFF,FFF:
@A00769:42:HV3CFDRXX:1:2101:24641:23030 1:N:0:CGCACGACTG+CTGTTGGTCC
GTGTCAGCAGCCGCGGTAATACGTAGGTGGCAAGCGTTGTCCGGATTTATTGGGCGTAAAGCGAGCGCAGGCGGTTTCTTAAGTCTGATGTGAAAGCCCCCGGCTCAACCGGGGAGGGTCATTGGAAACTGGGAGACTTGAGTGCAGAAGAGGAGAGTGGAATTCCATGTGTAGCGGTGAAATGCGTAGATATATGGAGGAACACCAGTGGCGAAGGCGGCTCTCTGGTCTGTAACTGACGCTGAGGCTCG
+
F,F:FFFFF,,:FFFFFFFFFFF:FFFFFFFFFFFFFFFFF:FFF:F:FFFFFFF,FFFFFFFFFF:FFFFFFFFFFFFFFF:FFFFFF:F,FFFFFFFFFF::FFFFFF:FFFFFF::FFFFFFFFFFFFFFFFFFFF::FFF,FFF:FF::FFFF,F:FFF,,FFFFFFFFFFF:F::FFFFF,,FFFF::::FFFFFF,:::FFF::FFFFFFFFF:FFF:FFFFFFFFF,:FFFFFFFF:FFFFFFF
@A00769:42:HV3CFDRXX:1:2101:20862:23062 1:N:0:CGCACGACTG+CTGTTGGTCC
GTGCCAGCCGCCGCGGTAATTAGATACCCCAGTAGTCC
+
FFFFFFFFFFFFFFFFFFFFFFFFFFFFFFFFFFFFFF
@A00769:42:HV3CFDRXX:1:2101:6343:23093 1:N:0:CGCACGACTG+CTGTTGGTCC
GTGTCAGCAGCCGCGGTAATACGTAGGGAGCGAGCGTTATCCGGATTCATTGGGCGTAAAGCGCGCGTAGGCGGCTGCCTAAGCGGAACCTCTAATCCCGGGGCTCAACCTCGGGCCGGGTTCCGAACTGGGCGGCTCGAGTGCGGTAGAGGCAGGCGGAATTCCCGGTGTAGCGGTGGAATGCGCAGATATCGGGAAGAACACCGATGGCGAAGGCAGCCTGCTGGGCCGTCACTGACGCTGAGGCGCGA
+
FFFFFFFFFFFFFFFFFFFFFFFFFFFFFFFFFFFFFFFFFFFFFFFFFFFFFFFFFFFFFFFFFFFFFFFFFFFFFFFFFFFFFFFFFFFFFFFFFFFFFFFFFFFFFFFFFFFFFFFFFFFFFFFFFFFFFFFFFFFFFFFFFFFFFFFFFFFFFFFFFFFFFFFFFFFFFFFFFFFFFFFFFFFFFFFFF:FFFFFF,F:FFF:FFFFFFFFFFFFFFFFF:FFFFFFF::::FFF,FFFFFFF:F:F
@A00769:42:HV3CFDRXX:1:2101:2899:23140 1:N:0:CGCACGACTG+CTGTTGGTCC
GTGTCAGCCGCCGCGGTAATACGTATGTTCCAAGCGTTATCCGGATTTATTGGGCGTAAAGCGAGCGCAGACGGTTATTTAAGTCTGAAGTGAAAGCCCTCAGCTCAACTGAGGAATTGCTTTGGAAACTGGATGACTTGAGTGCAGTAGAGGAAAGTGGAACTCCATGTGTAGCGGTGAAATGCGTAGATATATGGAAGAACACCAGTGGCGAAGGCGGCTTTCTGGACTGTAACTGACGTTGAGGCTCG
+
FFFFFFFFFFFFFFFFFFFFFFFFFFFFFFFFFFFFFFFFFFFFFFFFFFFFFFFFFFFFFFFFFFFFFFFFFFFFFFFFFFFFFFFFFFFFFFFFFFFFFFFFFFFFFFFFFFF:FFFFFFFFFFFFFFFFFFFFFFFFFFFFFFFFFFFFFF:FFFFFFFFFFFFFFFFFFFFFFFFFFFFFFFFFF,FFFFFFFFFFFFFFFFFFFFFFF:FFFFFFFFFFFFFFFFFFFFFFFFFFF:FF:FFFFFF
@A00769:42:HV3CFDRXX:1:2101:12283:23171 1:N:0:CGCACGACTG+CTGTTGGTCC
GTGCCAGCAGCCGCGGTAATACGTATGTTCCAAGCGTTATCCGGATTTATTGGGCGTAAAGCGAGCGCAGACGGTTATTTAAGTCTGAAGTGAAAGCCCTCAGCTCAACTGAGGAATTGCTTTGGAAACTGGATGACTTGAGTGCAGTAGAGGAAAGTGGAACTCCATGTGTAGCGGTGAAATGCGTAGATATATGGAAGAACACCAGTGGCGAAGGCGGCTTTCTGGAATGTAACTGACGTTGAGGCTCG
+
FFF,FFFFFFFFFFFFFFFFFFFFFFF:FF:FFFFFFFFF:FFFFF,FF:FFFFFFFFFFFFFFFFFFFFFFFFF:FFF:FFFF,FF,FFFFFFF:FFFFF:FFFFFFFFF:FFFFFFFF,F:F:FFFFF:FFFF,FFFFFFF:FFF,FFFFFFF:FFFFFF:FFFF:FFFFFF,FFFFFFFF,FFFFFFFFFFFFFFFFFFFFFFFF,FFFFFFFFFFFFF:FFFFFF,FF:FFFFFFFFFFFFFF,FF,
@A00769:42:HV3CFDRXX:1:2101:16947:23171 1:N:0:CGCACGACTG+CTGTTGGTCC
GTGCCAGCAGCCGCGGTAATACGTATGTTCCAAGCGTTATCCGGATTTATTGGGCGTAAAGCGAGCGCAGACGGTTATTTAAGTCTGAAGTGAAAGCCCTCAGCTCAACTGAGGAATTGCTTTGGAAACTGGATGACTTGAGTGCAGTAGAGGAAAGTGGAACTCCATGTGTAGCGGTGAAATGCGTAGATATATGGAAGAACACCAGTGGCGAAGGCGGCTTTCTGGACTGTAACTGACGTTGAGGCTCG
+
FFFFFFFFFFFFFFFF,FFF:FFFFFFFFFFFFFFFFFFFFFFFFFFFFFFFFFFFFFFFFFFFFFFFFFFFFFFFFFFFFFFFFFFFFFFFFFFFFFFFFFFFFFFFFFFFFFFFF:FFFFFFFF,FFFFFFFFFFFF:FFFFFFFF,:FFFF:FFFFFFFFFFFFFFF:FFFFFFFFFFFFFFFFFFFFFFFFFFFFFFFFFFFFFFFFFFFFFFFFFFF:FFFF:FFF:F:FFFFFF,F,:FF,FFF,
@A00769:42:HV3CFDRXX:1:2101:20392:23281 1:N:0:CGCACGACTG+CTGTTGGTCC
GTGCCAGCAGCCGCGGTAATACGTATGTTCCAAGCGTTATCCGGATTTATTGGGCGTAAAGCGAGCGCAGACGGTTATTTAAGTCTGAAGTGAAAGCCCTCAGCTCAACTGAGGAATTGCTTTGGAAACTGGATGACTTGAGTGCAGTAGAGGAAAGTGGAACTCCATGTGTAGCGGTGAAATGCGTAGATATATGGAAGAACACCAGTGGCGAAGGCGGCTTTCTGGACTGTAACTGACGTTGAGGCTCG
+
FFFFFFFFFFFFFFFFFFFFFFFFFFFFFFF:FFFFFF,FFFFFFFFFFFFFFFFFFFFFFFFFFFFFFFFFFFFFFFFFFFFFFFFFFFFFFFFFFFFFFFFFFFFFFFFFFFFFFFFFFFFF:FFFFFFFFFFFFFFFFFFFFFFFFFFFFFFFFFFFFFFFFFFFFFFFFFFFFFFFFFFFFFFFFFFFFFFFFFFFFFFFFFFFFFFFFFFFFFFFFFFFFFFFFFFFF,FFFFFFFFFFFFFFFF:
@A00769:42:HV3CFDRXX:1:2101:28655:23281 1:N:0:CGCACGACTG+CTGTTGGTCC
GTGTCAGCCGCCGCGGTAATACGTAGGTGGCGAGTGTTATCCGGAATGATTGGGCGTAAAGGGTGCGTAGGCGGCCTGCTAAGTCTGGAGTGAAAGGTACCGGCTCAACCGGTACAGGCTCTGGAAACTGGCGGGCTAGAGAGCAGGAGAGGGCGGTGGAACTCCATGTGTAGCGGTAAAATGCGTAGATATATGGAAGAACACCAGTGGCGAAGGCGGCCGCCTGGCCTGTTAACTGACACTGAGGCACG
+
FF:FFFFFFFFFFFFFFFFFFFFFFFFFFFFFFFFFFFFFFFFFFFFFFFFFFFFFFFFFFFFFFFFFFFFFFFFFFFFFFFFFFFFFFFFFFFFFFFFFFFFFFFFFFFFFFFFFFFFFFFFFF:FFFFFFFFFFFFFFFFFFFFFFFFFFFFFFFFFFFFFFF:FF:FFFFFFFF,:FFFFFFFFFFF,F:FFFF:FFFFFFFFFFFFF:,:FFFFFFFFFFF:FFFFFF:FFFFFFFFFFFFFFFFFF
@A00769:42:HV3CFDRXX:1:2101:27832:23328 1:N:0:CGCACGACTG+CTGTTGGTCC
GTGTCAGCCGCCGCGGTAATACGTATGTTCCAAGCGTTATCCGGATTTATTGGGCGTAAAGCGAGCGCAGACGGTTATTTAAGTCTGAAGTGAAAGCCCTCAGCTCAACTGAGGAATTGCTTTGGAAACTGGATGACTTGAGTGCAGTAGAGGAAAGTGGAACTCCATGTGTAGCGGTGAAATGCGTAGATATATGGAAGAACACCAGTGGCGAAGGCGGCTTTCTGGACTGTAACTGACGTTGAGGCTCG
+
FFFFFFFFFFFFFFFFFFF:FFFFFFFFFFFFFFFFFFFFFFFFFFFFFFFFFFFFFFFFFFFFFFFFFFFFFFFFFFF::FFFFFF:FF:FFFFFFFFFF,FFFFFFFFFFFFFFFF:FFFFFFFFFFFFF:FFFFFFFFFFFFFFFF:FFFFFFFFFF:FFFFFFFFFFFFFFFFFFFF:FFFFFFF:FFFFFF,FFF,FFFFFFFFF:F:FFF:FFFFFFFFFFFFFFF:FFFFF:F,FFFFF:FFF,
@A00769:42:HV3CFDRXX:1:2101:11243:23343 1:N:0:CGCACGACTG+CTGTTGGTCC
GTGCCAGCAGCCGCGGTAATACGTAGGTGGCAAGCGTTGTCCGGATTTATTGGGCGTAAAGCGAGCGCAGGCGGTTTCTTAAGTCTGATGTGAAAGCCCCCGGCTCAACCGGGGAGGGTCATTGGAAACTGGGAGACTTGAGTGCAGAAGAGGAGAGTGGAATTCCATGTGTAGCGGTGAAATGCGTAGATATATGGAGGAACACCAGTGGCGAAGGCGACTCTCTGGTCTGTAACTGACGCTGAGGCTCG
+
FFFFFFFFF:FFFFFFFFFFFFFFFFFFFFF:FFFFFFFF,FFFFFF:FFFFFFFFFFFFFFF:FFF::FFFFFFFFFFFFFFFFFF,FFFFF:FFF:FFFFFFFFF:FFFFFFFFFF,FFFFFF:F:FFFFFFFFFFFFFFFF,,FF,FFFF::FFFFFFFFFFFFFFFFFFFFFFFFFFFFFFFFFFF,FFFFFFFFFFFFFFF,F:FFFFFFFFFFFFFFF:FFFFFFFFF:,F,FFFFFFF,F,FFF
@A00769:42:HV3CFDRXX:1:2101:16911:23359 1:N:0:CGCACGACTG+CTGTTGGTCC
GTGTCAGCCGCCGCGGTAATACGTAGGGGGCAAGCGTTATCCGGATTTACTGGGTGTAAAGGGAGCGTAGACGGCGGTGCAAGTCTGGAGTGAAAGGCAGGGGCCCAACCCCTGGACTGCTCTGGAAACTGTAGTGCTGGAGTGCAGGAGAGGTAAGTGGAATTCCTAGTGTAGCGGTGAAATGCGTAGATATTAGGAGGAACACCAGTGGCGAAGGCGGCTTACTGGACTGTAACTGACGTTGAGGCTCG
+
FFFFF:FFFFFFFFFFFF:FFFFFFFFFFFFFFFFFFFFFFFFFFFFFFFFFFFFFFFFFFFFF:FFFFFFFFFFFFFFFFFFFFFFFFFFFFFFFFFFFFFFFFFFFFFFFFFFFFFFFFFFFFFFFFFFFFFFFFFFFFFFFFFFFFFFFFFFFFFFFFFFFFFF,FFFFFFFFFFFFFFFFFFFFFFFFFFFF:FF:FFFFF:FFFF:FFFFF,FFFFFFFFFF:F:FFFFF:FFFFF,F:FF:FFF,
@A00769:42:HV3CFDRXX:1:2101:20907:23359 1:N:0:CGCACGACTG+CTGTTTGTCC
GTGTCAGCCGCCGCGGTAATACGTAGGTGGCAAGCGTTGTCCGGATTTATTGGGCGTAAAGCGAGCGCAGGCGGTTTCTTAAGTCAGATGAGAAAGCCCCCGGCTCAACCGGGGAGGGTCATTGGAAACTGGGAGACTTGAGTGCAGAAGAGGAGAGTGGAATTCCATGTGTAGCGGTGAAATGCGTAGATATATGGAGGAACACCAGTGGCGAAGGCGACTCTCTGGTCTGAAACTGACGCTGAGGCTCG
+
,F::FFFF,F:FF,F,FFFFFFFFFF,FFFFFFFFFFF:::F,,F::F,FFF,,FF,FFFF,F:F:FFFFFFF:FFFFF:FF,F,,,F::,FFF,FFFFFFFFFFFFF,,FFFFF,FF:FFF:FF:FFFFF:F:F:FF,::F::,,F:::F::FF,F,FFF:,F:FFFFF:,FF:F,,F,FFFF:F:F::FF,FFFF,FF:F,,FFFFFF,:,F,F,F::,FFFFF,,,FFF,FFF:FF:,,FFFF,F:F,
@A00769:42:HV3CFDRXX:1:2101:30183:23422 1:N:0:CGCACGACTA+CTGTTGGTCC
GTGTCAGCCGCCGCGGTAATACGTATGTTCCAAGCGTTATCCGGATTTATTGGGCGTAAAGCGAGCGCAGACGGTTATTTAAGTCTGAAGTGAAAGCCCTCAGCTCAACTGAGGAATTGCTTTGGAAACTGGATGACTTGAGTGCAGTAGAGGAAAGTGGAACTCCATGTGTAGCGGTGAAATGCGTAGATATATGGAAGAACACCAGTGGCGAAGGCGGCTTTCTGGACTGTAACTGACGTTGAGGCTCG
+
FFFFFFF:FFFF,FFFFFFFFFF,FF:F:FFFFFF::F:FFFFFFFF:FF:FFFF:,FFFFFFF:FFFFFF:FFF::F:,FFF:FF:FFFFFFFFFFFFFFFF:FFFFFFFFFFF,FFFFFFFFFFFFFF:FFFFFFFFFFFFFFFFFFFFFFFFFFFFFFFFFFFFF:FFFFF:::FFFFFFFF:FFFF:FFFF:FFFFFF:FFFFFFF,FFFFFFFFF:FFFFFFFFFF:F:FFFFFF:FF:FF:FFF,
@A00769:42:HV3CFDRXX:1:2101:20274:23484 1:N:0:CGCACGACTG+CTGTTGGTCC
GTGTCAGCAGCCGCGGTAATCCATTAGAAACCCCTGTAGTCC
+
FFFFFFFFFFFFFF:FFFFFFFFFFFFF:FFFFFFFFFFFFF
@A00769:42:HV3CFDRXX:1:2101:32425:23484 1:N:0:CGCACGACTG+CTGTTGGTCC
GTGCCAGCAGCCGCAGTAATACGTATGTTCCAAGCGTTATCCGGATTTATTGGGCGTAAAGCGAGCGCAGACGGTTATTTAAGTCTGAAGTGAAAGCCCTCAGCTCAACTGAGGAATTGCTTTGGAAACTGGATGACTTGAGTGCAGTAGAGGAAAGTGGAACTCCATGTGTAGCGGTGAAATGCGTAGATATATGGAAGAACACCAGTGGCGAAGGCGGCTTGCTGGACTGTCACTGACGTTGAGGCTCG
+
FFFFF:FFFFFFFFFFF:FFFFFFFFFFFFFF,FFFFFFFFFFFF:::FF,FFFFFFFFFFFFFFFFFFFFFFF:F:FFFF:FFFFFFFFFFFFFFFFFFFFFFFF,,F:FFFFFF,FFF:FFFFFFFFFFFF:FFFFFFFFFFFFFFFFFFFF,FFFFFFFF:FFF,F,FFFFFFFFFFFFFFFF,FF::,:,FFF,,FF:F:FF:F:FFFFFFFFFFFFF:,F:FFFFFFF,FFFFFFFFFF:FFFFFF
@A00769:42:HV3CFDRXX:1:2101:5801:23531 1:N:0:CGCACGACTG+CTGTTGGTCC
GTGCCAGCCGCCGCGGTAATACGTATGTTCCAAGCGTTATCCGGATTTATTGGGCGTAAAGCGAGCGCAGACGGTTATTTAAGTCTGAAGTGAAAGCCCTCAGCTCAACTGAGGAATTGCTTTGGAAACTGGATGACTTGAGTGCAGTAGAGGAAAGTGGAACTCTATGTGTAGCGGTGAAATGCGTAGATATATGGAAGAACACCAGTGGCGAAGGCGGCTCTCTGGTCTGTAACTGACGCTGAGGCTCG
+
FFFFFFFFFFFFFFFFFF:FFFFFFFFFFFFFFFFF:FFFFFFFFFFFFFFFFFFFFFFFFFFFFFFFFF,FFFFFFFFFFFFFFFFFFFFFFFFFFFFFFFFFFFFFFFFFFFFF:F,F,F:FFFFFFFFFFFFFF:FFFFFFFFFFF:FFFFFFFFFFFFFFFFFFFFFFFFFFFFFFFFFFFFFFFFFFFFFF,FFFFFFFFFFFFFFFFFFF:FF:FFFFFFFFFFFFFFFFFF:F:FFFFF:FFFF
@A00769:42:HV3CFDRXX:1:2101:7518:23531 1:N:0:CGCACGACTG+CTGTTGGTCC
GTGCCAGCCGCCGCGGTAATACGTATGTTCCAAGCGTTATCCGGATTTATTGGGCGTAAAGCGAGCGCAGACGGTTATTTAAGTCTGAAGTGAAAGCCCTCAGCTCAACTGAGGAATTGCTTTGGAAACTGGATGACTTGAGTGCAGTAGAGGAAAGTGGAACTCCATGTGTAGCGGTGAAATGCGTAGATATATGGAAGAACACCAGTGGCGAAGGCGGCTTTCTGGACTGTAACTGACGTTGAGGCTCG
+
FFF,FFFF,FFFFFFFFFFFFFFFFFFFFFFFFFFFFF,FFFFFFFFFFFFFFFFFFFFFFFFFFFFFFF,FFFFFFFFFFFFFFFFFFFFFFFFFFFFFFFFFFFFFF:FFFFFF:FF::FFFFFFFFFFFFFFFFFFFFFFFFFFFFFFFFFFFFFFFFFFFFFFFFFFFFFF:FFFFFFFFFFFFFFFFFFFFFF,FFF,FFFFFFFFFFFFF:FFFFFFFFFFFFFFFF:FFFFFF,:FFFF:FFFF
@A00769:42:HV3CFDRXX:1:2101:9869:23531 1:N:0:CGCACGACTG+CTGTTGGTCC
GTGTCAGCAGCCGCGGTAATACGTATGTTCCAAGCGTTATCCGGATTTATTGGGCGTAAAGCGAGCGCAGACGGTTATTTAAGTCTGAAGTGAAAGCCCTCAGCTCAACTGAGGAATTGCTTTGGAAACTGGATGACTTGAGTGCAGTAGAGGAAAGTGGAACTCCATGTGTAGCGGTGAAATGCGTGGATATATGGAAGAACACCAGTGGCGAAGGCGGCTTTCTGGACTGTAACTGACGTTGAGGCTCG
+
FFFFFFFFFFFFFFFFFF:FFFFFFFFFFFF:FFFFFF::FFFFFF:FFFFFFFFFFFFFFFFFFFFFFFF:FFFFFFFFFFFFFFFFFFFFFFFFFFFFFFFFFFFFFFFFFF:FFFFFFFFFFFFFFFFFFFFFFFFFFFFFFFFF:FFFFFF:FFFFFFFFFFFF:FFF:FFFF:FFFF::FFFFFFFFFFF:FFFFFFF,FFFF:F,FFF,FFFFFFFFFFFF:FFFFFFFFFFFFFFF:FF,F:F,
@A00769:42:HV3CFDRXX:1:2101:3106:23563 1:N:0:CGCACGACTG+CTGTTGGTCC
GTGTCAGCAGCCGCGGTAATACGTATGTTCCAAGCGTTATCCGGATTTATTGGGCGTAAAGCGAGCGCAGACGGTTATTTAAGTCTGAAGTGAAAGCCCTCAGCTCAACTGAGGAATTGCTTTGGAAACTGGATGACTTGAGTGCAGTAGAGGAAAGTGGAACTCCATGTGTAGCGGTGAAATGCGTAGATATATGGAAGAACACCAGTGGCGAAGGCGGCTTTCTGGACTGTAACTGACGTTGAGGCTCG
+
FFFFFFFFFFFFFFFFFFFFFFFFFFFFFFF:FFFFFFFFFFFFFFFFFFFFFFFFFFFFFFFFFFFFFFFFFFFFFFFFFFFFFFFFFFFFFFFFFFFFF:FFFFFFF:F:FFFFFFFF:FFFFFFFFFFFFFF:FFFFF:FFFFFFFFF:F:FFFFFF:FFFFF:FFFFFFFF,FF:F:FFFFFF:FF:FF:FF:F::,FFFFFFFFFFFFFF,FFF,FFFFF:F,F:FFFFFFFFFFFFF:FFF:FF:
@A00769:42:HV3CFDRXX:1:2101:6479:23610 1:N:0:CGCACGACTG+CTGTTTGTCC
GTGCCAGCAGCCGCGGTAATACGTAGGTGGCAAGCGTTGTCCGGATTTATTGGGCGTAAAGCGAGCGCAGGCGGTTTCTTAAGTCTGATGTGAAAGCCCCCGGCTCAACCGGGGAGGGTCATTGGAAACTGGGAGACTTGAGTGCAGAAGAGGAGAGTGGAATTCCGTGTGTAGCGGTGAAATGCGTAGATATATGGAGGAACACCAGTGGCGAAGGCGGCTCGCTGGTCTGTAACTGACGCTGAGGCTCG
+
FFFFFFFFFFFFFFFFFFFFFF:FFFFFFFFFFFFFFFFFFFFFFFFFFFFFFFFFFFFFFFFFFFFFFFFFFFFFFFFFFFFFFFFFFFFF:FFFFFFFFFFFFFFFFFFFFFFFFFFF,FFFFF,FFFFFFFFF::,:FFFFFFFFFFF:FFFFFFFFFFFF:FFFF::FFFFFFFFFFFFFFF:FF:F:F,FFFFFFFF,,FFFFFFFF::FFF:FFFFF,,F::F:FFFFFFFFFFFFFFFF:FFF:
@A00769:42:HV3CFDRXX:1:2101:4128:23797 1:N:0:CGCACGACTG+CTGTTGGTCC
GTGTCAGCAGCCGCGGTAATACGTATGTTCCAAGCGTTATCCGGATTTATTGGGCGTAAAGCGAGCGCAGACGGTTATTTAAGTCTGAAGTGAAAGCCCTCAGCTCAACTGAGGAATTGCTTTGGAAACTGGATGACTTGAGTGCAGTAGAGGAAAGTGGAACTCCATGTGTAGCGGTGAAATGCGTAGATATATGGAAGAACACCAGTGGCGAAGGCGGCTTTCTGGACTGTAACTGACGTTGAGGCTCG
+
FFFFFFFFFFFFFFFFF:F:FFFFFFFFFFFFFFFFFFFFFFFFFFFFFFFFFFFFFFFFFFFFFFFFFFF:FFF:FFFFFFFFFFFFFFFFFFFFFFFFFFFFFFFFFFFFFFF,FFFFFFFFFFFFFFFFFFF:FFFFFFFFFFFFFFFFFF,:FFFFFFFFFFFFFFFFFFFFFFFFFFFFFFFFFFFFFFFFFFFFFFFFFFFFFFFFFFFFFFFFFFFFFFFFFFFFF,FFFFFFFFFFFFFFFF:
@A00769:42:HV3CFDRXX:1:2101:9751:23797 1:N:0:CGCACGACTG+CTGTTGGTCC
GTGTCAGCAGCCGCGGTAATACGTATGTTCCAAGCGTTATCCGGATTTATTGGGCGTAAAGCGAGCGCAGACGGTTATTTAAGTCTGAAGTGAGAGCCCTCAGCTCAACTGGGGAATTGCTTTGGAAACTGGATGACTTGAGTGCAGTAGAGGAAAGTGGAACTCCATGTGTAGCGGTGAAATGCGTAGATATATGGAAGAACACCAGTGGCGAAGGCGGCTTTCTGGACTGTAACTGACGTTGAGGCTCG
+
FFFFFFFFFFFFFFFFFFFFFFFFFFFFFFFFFFFF:FFFFFFFFFFFFFFFFFFFFFFFFFFFFFFFFFFFFFFFFFFFFFFFFFFFFFFFFFF:FFFFFFFFFFFFFFFFFFFFFFFFFFFFF:,FFFFFFF:FFFFFFFFFFFFFFFFFFFFFFFFFFFFFFFFFFFFFFFFFFFFFF:FFFFFFFFFFFFFFFFFF:FFFFFFFFF:FFFFFFFFFFFFFFF:FFFFF:FFFFFFF,:FFFFFFFF,
@A00769:42:HV3CFDRXX:1:2101:7012:23844 1:N:0:CGCACGACTG+CTGTTGGTCC
GTGTCAGCAGCCGCGGTAATACGTAGGTGGCAAGCGTTGTCCGGATTTATTGGGCGTAAAGCGAGCGCAGGCGGTTTCTTAAGTCTGATGTGAAAGCCCCCGGCTCAACCGGGGAGGGTCATTGGAAACTGGGAGACTTGAGTGCAGAAGAGGAGAGTGGAATTCCATGTGTAGCGGTGAAATGCGTAGATATATGGAGGAACACCAGTGGCGAAGGCGACTCTCTGGTCTGTAACTGACGCTGAGGCTCG
+
FFFFFFFFFFFFFFFFFFFFFFFFFFFFFFFFFFFFFFFFFFFFFFF:FFFFFFFFFFFFFFFFFFFFFFFFFFFFFFFFFFFFFFFFFFFFFFFFFFFFFFFFFFFFFFFFFF,FFFFFF:FFFFFFFFFFFFFFFFFFFFFFF:FF:FFFF:FFFFFFFFFFFFFFFFFFFFFFFFFFFFFFFFFFFFFFFFFFFFFFFFFFFFFFFFFFFFFFFFFF:FFFFFFFFFFFFFFFFFFFFFFFFFFFFFF
@A00769:42:HV3CFDRXX:1:2101:7030:23844 1:N:0:CGCACGACTG+CTGTTGGTCC
GTGTCAGCAGCCGCGGTAATACGTAGGTGGCAAGCGTTGTCCGGATTTATTGGGCGTAAAGCGAGCGCAGGCGGTTTCTTAAGTCTGATGTGAAAGCCCCCGGCTCAACCGGGGAGGGTCATTGGAAACTGGGAGACTTGAGTGCAGAAGAGGAGAGTGGAATTCCATGTGTAGCGGTGAAATGCGTAGATATATGGAGGAACACCAGTGGCGAAGGCGACTCTCTGGTCTGTAACTGACGCTGAGGCTCG
+
,FF,FFFFFFFFFFFFFFF:FFFFFFFFFFFFFF,FFFFF::FFF,F::F:F:FFF:FFFFFFFFFFFFF:FFFFFFFFFF:FFFFFFFFFF:FF:FFFFFFFFFF:FFFFF,F:FFFFFFFFFFFF,F:FFFFFFFFFFFFFFFFFFFFFFF,FFFFFFF,,FFFF:FFFFFFFFFFFFF,,F,:FFFFF,FFFFFFFFFFFFFFFFFF:FFFF,FF:F,,FFFFFFFFFFFFFFFFFFF,FFFFFFFF,
@A00769:42:HV3CFDRXX:1:2101:10755:23844 1:N:0:CGCACGACTG+CTGTTGGTCC
GTGTCAGCAGCCGCGGTAATACGTATGTTCCAAGCGTTATCCGGATTTATTGGGCGTAAAGCGAGCGCAGACGGTTATTTAAGTCTGAAGTGAGAGCCCTCAGCTCAACTGAGGAATTGCTTTGGAAACTGGATGACTTGAGTGCAGTAGAGGAAAGTGGAACTCCATGTGTAGCGGTGAAATGCGTAGATATATGGAAGAACACCAGTGGCGAAGGCGGCTTTCTGGACTGTAACTGACGTTGAGGCTCG
+
FFFFFFFFFFFFFFFF:,FFFFFFFFF:FFFFFFFFFFFFFFFFFFFFFFFFFFFF:FFFFFFFFFF:FFF,FF:FFFF:FFFFFFFFFFFFFFFFFFFFFFFFFFFF:FFF:FF,FFFFF,F:FFFFFF,FFFFFFFFFFFFFF,FFFFFF,FF,FFFF::FFFFFFFFFFFFFF:F:FF:F:F:FF,,F:FFF,:FFFFFFFF:F,FF:FFFFFFF:F:FF:FF,FF,F,FFFFFFF:FFF,F:,FFF,
@A00769:42:HV3CFDRXX:1:2101:23213:23844 1:N:0:CGCACGACTG+CGGTTGGTCC
GTGCCAGCAGCCGCGGTAATACGTATGTTCCAAGCGTTATCCGGATTTATTGGGCGTAAAGCGAGCGCAGACGGTTATTTAAGTCTGAAGTGAAAGCCCTCAGCTCAACTGAGGAATTGCTTTGGAAACTGGATGACTTGAGTGCAGTAGAGGAAAGTGGAACTCCATGTGTAGCGGTGAAATGCGTAGATATATGGAAGAACACCAGTGGCGAAGGCGGCTTTCTGGACTGTAACTGACGTTGAGGCTCG
+
FFFFFFFFFFFFFFFF:FFFFFFFFFFFFFFFFFFF:FFFFFFFFF:FFFFFFFFFFFFFFFFFFFFFFFFFFFFF:FFFFFFFFFFFFFFFFFFFFFFFFFFFFFFFFFF:FFF:FFFFFFFFFFFFF:FFFFFFF:FFFFFFFFFFFFFFFFF,FFFFFFFFFFFFFFFF:FFFFFFF,FFF:F::F:FF,FFF:F:F::F,F:FFFFFFF,FFFFFFF,,F,::FFF:FF,,FFFF:F:FF,FF:FFF
@A00769:42:HV3CFDRXX:1:2101:18539:23860 1:N:0:CGCACGACTG+CTGTTGGTCC
GTGCCAGCAGCCGCGGTAATCCATTAGAAACCCTCGTAGTCC
+
F,FFFF::FFFFFFFF,FFFFF::FFFFFFFF:F::FFF:F:
@A00769:42:HV3CFDRXX:1:2101:18295:23907 1:N:0:CGCACGACTG+CTGTTGGTCC
GTGTCAGCCGCCGCGGTAATTAGATACCCTCGTAGTC
+
FFFFFFFFFFFFFFFFFFFFFFFFFFFFFFFFFFFFF
@A00769:42:HV3CFDRXX:1:2101:3486:23970 1:N:0:CGCACGACTG+CTGTTGGTCC
GTGCCAGCAGCCGCGGTAATACGTATGTTCCAAGCGTTATCCGGATTTATAGGGCGTAAAGCGAGCGCAGACGGTTATTTAAGTCTGAAGTGAAAGCCCTCAGCTCAACTGAGGAATTGCTTTGGAAACTGGATGACTTGAGTGCAGTAGAGGAAAGTGGAACTCCATGTGTAGCGGTGAAATGCGTAGATATATGGAAGAAAACCAGTGGCGAAGGCGGCTATCTGGACTGTAACTAACGATGAGGCTCG
+
FF:F,FFF,F:FFFFF,FFFFFFFFFFFFFFFFFFFF:,FFFF:FFF,F::FFF:FFFFFF::FF,FFF:FFF,,FFF:F:F:::FFFFFFFFFFFFF:FF:FF,:FF,FFF:FFF,FFF:FFFFFFFFF,FFF,:FFF:F,FFF,FFFFF:FFFF,,,FFFF:FFFFF,,FF:F,,F,FFFFF::,FFF:FFFFFFF,F,,:F,:FF:,:F:FF,,FFF,F:FFF,FFFF,F,FFFF::F,FFFFFF,F,
@A00769:42:HV3CFDRXX:1:2101:18964:23970 1:N:0:CGCACGACTG+CTGTTGGTCC
GTGTCAGCAGCCGCGGTAATACGTATGTTCCAAGCGTTATCCGGATTTATTGGGCGTAAAGCGAGCGCAGACGGTTATTTAAGTCTGAAGTGAAAGCCCTCAGCTCAACTGAGGAATTGCTTTGGAAACTGGATGACTTGAGTGCAGTAGAGGAAAGTGGAACTCCATGTGTAGCGGTGAAATGCGTAGATATATGGAAGAACACCAGTGGCGAAGGCGGCTTTCTGGACTGTAACTGACGTTGAGGCTCG
+
,FFFFFFF:FFFFFFFFFFFFFFFFFFFFFFFFFFFFF:FFFFFFFF:FFFFFFFFFFFFFFFFF:FFFF,FFFFFFFFFFFFFFFF:FFFFFFFFFFFFFFFFFFFFF:FFFFFFFFFF,FFFFFFFFFFFFFF,FFFFFFFFFFFFFFFFFFFFFFFFFFFFFFF:FFFFFFFFFFFFFFFFFFFFFFFFFFFF:FFFFF,FFFFFFFFF:FFFFFFFFFF:FFF:FFF,FFFFFFFFF:,FFF,FFF,
@A00769:42:HV3CFDRXX:1:2101:8323:23985 1:N:0:CGCACGACTG+CTGTTGGTCC
GTGTCAGCAGCCGCGGTAATACGGGGGATGCAAGCGTTATCCGGATTTATTGGGTTTAAAGGGTGCGTAGGCTGTGAGGTAAGTCAGCGGTGAAATGCCCCCGCTCAACGGGGTGAAGTGCCATTGATACTGCCTTGCTGGAATGCGGATGCCGTGGGAGGAATGTGTGGTGTAGCGGTGAAATGCATAGATATCGCACAGAATACCGATTGCGAAGGCATCTCACGAATCCGCGATTGACGCTGATGCA
+
:FF:FFFFF:FF:F:FFFFFF::FFFFFFFFFFFFFFF:FFFFF,F,,FFFFFFF:FFFFFF:FF::FF,F:F,FFFFFFF:FF:F:FF:,FFFF,,FFFFFFF:FFFFFFF:F:FFFFFFFFFFF:FFF:FFF,FFFFF:FF:F:FF,FFFFFF,:FFFFFFFFFFFFFFFFFFFFFF:,FFFFFFFFFF:FFF:F:FFF,FFFFFFFFFFFFFFFFFFF::F,FFF:FFFFFF::,F:FFFFFF:FF,
@A00769:42:HV3CFDRXX:1:2101:23954:24001 1:N:0:CGCACGACTG+GTGTTGGTCC
GTGTCAGCCGCCGCGGTAATACGTATGTTCCAAGCGTTATCCGGATTTATTGGGCGTAAAGCGAGCGCAGACGGTTATTTAAGTCTGAAGTGAAAGCCCTCAGCTCAACTGAGGAATTGCTTTGGAAACTGGATGACTTGAGTGCAGTAGAGGAAAGTGGAACTCCATGTGTAGCGGTGAAATGCGTAGATATGTGGAAGAACACCAGTGGCGAAGGCGGCTTTCTGGAGTGTGGCTGGCGTTGGGGCTCG
+
FFFFFFFFFFFFFFFFFFFFFFFFFFFFFFFFFFFFFFFFFFFFFFF,FFFFFFFFFFFFFFFFFFFFFFFFFF:FFFFFFFFFFFFFFFFFFFFFFFFFFFFFFFF:F:F:FFFFFFFF,FFFFFF:,:FFFFFF:FFF:FFFF:FFFF:FFFFFFFFF:,FFFF::F,F::F,FFFF,F,FF:F:,F,:,F,FFF,,F,,F,,:,F,FF,F,,FF,FF,,,,,FF,,,FFF,,,,F,,FF,F,FF,:,F
@A00769:42:HV3CFDRXX:1:2101:31684:24048 1:N:0:CGCACGACTG+CTGTTGGTCC
GTGCCAGCAGCCGCGGTAATACGTATGTTCCAAGCGTTATCCGGATTTATTGGGCGTAAAGCGAGCGCAGACGGTTATTTAAGTCTGAAGTGAAAGCCCTCAGCTCAACTGAGGAATTGCTTTGGAAACTGGATGACTTGAGTGCAGTAGAGGAAAGTGGAACTCCATGTGTAGCGGTGAAATGCGTAGATATATGGAAGAACACCAGTGGCGAAGGCGGCTTTCTGGACTGTAACTGACGTTGAGGCTCG
+
FFFFFFFFFFFFFFFFF::FFFFF,FFFFFFFFFFFF:FFFFFFFFFFFFFFFFFFFFFFFFFFFFFFFFFFFF,FFFFFFFFFFFFFFFFFF:FFFFFFFFFFFFFFFFFFFFF:FFFFFFFFFFFFFFFFFFFFFFFFFFFFF:FF:FFFF:::FFFFF:FFFFFFFFFFFFFFFFFF,FFFFFFFF:FFFFFFFF:FFFFFFF:FFFFFFFFFFFFFFFFFFFFFFFFFFFFFFFFF,FFFFFFFFFF
@A00769:42:HV3CFDRXX:1:2101:16550:24079 1:N:0:CGCACGACTG+CTGTTGGTCC
GTGTCAGCCGCCGCGGTAATTAGATACCCTCGTAGTC
+
FFFFFFFFFFFFFFFFFFFFFFFFFFFFFFFFFFFFF
@A00769:42:HV3CFDRXX:1:2101:11180:24205 1:N:0:CGCACGACTG+CTGTTGGTCC
GTGCCAGCAGCCGCGGTAATACGTAGGGGGCAAGCGTTATCCGGAATTACTGGGTGTAAAGGGTGCGTAGGCGGCCTGCTAAGTCTGGAGTGAAAGGTACCGGCTCAACCGGTACAGGCTCTGGAAACTGGCGGGCTAGAGAGCAGGAGAGGGCGGTGGAACTCCATGTGTAGCGGTAAAATGCGTAGATATATGGAAGAACACCAGTGGCGAAGGCGGCCGCCTGGCCTGTTACTGACGCTGAGGCGCGA
+
FFFFFFFFFFFFFFFFFFFFFFFFFFFFFFFFFFFFFFFFFFFFFFFFFFFFFFFFFFFFFFFFFFFFFFFFFFFFFFFFFFFFFFFFFFFFFFFFFFFFFFFFFFFFFFFFFFFFFFFFFFFFFFFFFFFFFFFFF:FFFFFFFFFFFFFFFFFFFFFFFFFFFFFFFFFFFFFFF:FFFFFFFFFFFFFFFFFFFFFFFFFFFFFFFFFFFFF:FFFFFFFFF:FFFFF,FFF:FFF:,FFFFFFFFFF
@A00769:42:HV3CFDRXX:1:2101:13123:24220 1:N:0:CGCACGACTG+CTGTTGGTCC
GTGCCAGCAGCCGCGGTAATACGTATGTTCCAAGCGTTATCCGGATTTATTGGGCGTAAAGCGAGCGCAAACGGTTATTTAAGTCTGAAGTGAAAGCCCTCAGCTCAACTGAGGAATTGCTTTGGAAACTGGATGACTTGAGTGCGGTAGAGGAAAGTGGAACTCCATGTGTAGCGGTGAAATGCGGAGATATATGGAAGAACACCAGTGGCGAAGGCGGCTTTCTGGACTGTAACTGACGTTGAGGCTCG
+
FFFFFFFFFFFFFFFFFFFFFFFF:FFFFFFFFFFFFFFFFFFFFFFFFFFFFF:FFF:FFFFFFFFFFFFFFFFFFFFFFFFFFFFFFFFFFFFFFFFFFFFFFFFFFFFFF:FFFF:FFFFFFFFFFFFFFFFFFFFFFFFFFFFFFFFFFFFFFFFFFFFFFFFFFF:F:FFFFFFFFFFFFF,FFFFF:FFFFFFFFFFFFFFFFF,FFFFFF:FFFFFFFFFFFFFFFFFFFF,FFFFFF::F:F:
@A00769:42:HV3CFDRXX:1:2101:15139:24236 1:N:0:CGCACGACTG+CTGTTGGTCC
GTGCCAGCCGCCGCGGTAATACGTATGGTGCAAGCGTTATCCGGATTTACTGGGTGTAAAGGGAGCGTAGGCGGTCTGCCAAGTCTGATGTGAAAACCCGGGGCTCAACCCCGGGAGTGCATTGGAAACTGGCGGACTGGAGTGTCGGAGAGGTAAGCGGAATTCCTAGTGTAGCGGTGAAATGCGTAGATATTGGGAGGAACACCAGTGGCGAAGGCGGCTTACTGGACGATAACTGACGCTGAGGCTCG
+
FFFFFFFFFFFFFFFFFFFFFFFFFFFFFFFFFFFFFFFFFFFFFFFFFFFFFFFFFFFFFFFFFFFFFFFFFFFFFFFF:FFFFFFFFFFFFFFFFFFFFFFFFFFFFFFFFFFFFFFFFFFFFFFFFFFFFFFFFFFFFFFFFFFFF,FFFFFFFFFF:F:FFFFFFFFFFFFFFFFFFFFFFFFFFFFFFFFFFFFFFFFFFFFFFFFFFFFFFFFFFFFFFFFFFF:FFFFFFFFF,FFFFF,FFF,
@A00769:42:HV3CFDRXX:1:2101:18900:24298 1:N:0:CGCACGACTG+CTGTTGGTCC
ATGCCAGCAGCCGCGGTAATACGTATGTTCCAAGCGTTATCCGGATTTATTGGGCGTAAAGCGAGCGCAGACGGTTATTTAAGTCTGAAGTGAAAGCCCTCAGCTCAACTGAGGAATTGCTTTGGAAACTGGATGACTTGAGTGCAGTAGAGGAAAGTGGAACTCCATGTGTAGCGGTGAAATGCGTAGATATATGGAAGAACACCAGTGGCGAAGGCGGCTTTCTGGACTGTAACTGACGTTGAGGCTCG
+
FFFFFFFFFFFFFFFFFFFFFFFFFFFFFFFFFFFFFFFFFFFFFFFFFFFFFFFFFFFFFFFFFFFFFFFFFFFFFFFFFFFFFFFFFFFFFFFFFFFFFFFFFFFFFFFFFFFFFFFFFFFFFFFFFFFFFFFFFFFFFFFFFFFFFFFFFFF:FFFFFFFFFFFFFFFFFFFFFFFFFFFFFFFFFFFFFFFFFFFFFFFFFFFFFFFFFFFFFFFFFFFFFFF:FFF:FFFFFFFF:FFFFF,FFF,
@A00769:42:HV3CFDRXX:1:2101:23285:24345 1:N:0:CGCACGACTG+CTGTTGGTCC
GTGCCAGCAGCCGCGGTAATACGTATGTTCCAAGCGTTATCCGGATTTATTGGGCGTAAAGCGAGCGCAGACGGTTATTTAAGTCTGAAGTGAAAGCCCTCAGCTCAACTGAGGAATTGCTTTGGAAACTGGATGACTTGAGTGCAGTAGAGGAAAGTGGAACTCCATGTGTAGCGGTGAAATGCGTAGATATATGGAAGAACACCAGTGGCGAAGGCGGCTTTCTGGACTGTAACTGACGTTGAGGCTCG
+
FFFFFFFF:FFFFFFFFFFFFFFFFFFFFFFFFFFFFFFFFFFFFFFFFFFFFFFFFFFFFFFFF:FFFFFFFFFF:FFFFFFFFFFFFFF:FFFFF:FFFFFFF:FFFFFFFFFFFFFFFFFF:FFFFFFFFFFFFFFF,FF:FFFFFFFFFFFFFFFFFFFFFFFF,F::FF:F,FFFFFFF:FFFFFFFFFFFFFFFFFF:FFFF,:FF:,FFFFFFFF,:,:F,F,FF:,FFFFF:FF:FFFF,FFF
@A00769:42:HV3CFDRXX:1:2101:16721:24408 1:N:0:CGCACGACTG+CTGTTGGTCC
GTGCCAGCAGCCGCGGTAATACGTAGGTGGCAAGCGTTGTCCGGATTTATTGGGCGTAAAGCGAGCGCAGGCGGTTTCTTAAGTCTGATGTGAAAGCCCCCGGCTCAACCGGGGAGGGTCATTGGAAACTGGGAGACTTGAGTGCAGAAGAGGAGAGTGGAATTCCATGTGTAGCGGTGAAATGCGTAGATATATGGAGGAACACCAGTGGCGAAGGCGACTCTCTGGTCTGTAACTGACGCTGAGGCTCG
+
FFFFFFFFFFFFFFF:FFFFFFFFFFFFFFFFF:F::FFFFFFFFFFFFF,FFFFFFFFFFFFFFF,FFFFFFF:FFFFFFFFFFFFFFFFF:FFFFFFFFFFFFFF:FFFFFFFFFFFFF:F:FF:FF,:FFFFFF,FFFFFFFFFFFFFF:FFFFFFFF:FFFFFFFFF:FFF:FFFFFFFFFFF,FFFFFFFFFFFFFFFFFFFF,:,FFFFFFF:FFFFFFFF:FFF:FFFFFFFFFFF:F:FFFF,
@A00769:42:HV3CFDRXX:1:2101:18837:24439 1:N:0:CGCACGACTG+CTGTTGGTCC
GTGCCAGCCGCCGCGGTAATACGTATGTTCCAAGCGTTATCCGGATTTATTGGGCGTAAAGCGAGCGCAGACGGTTATTTAAGTCTGAAGTGAAAGCCCTCAGCTCAACTGAGGAATTGCTTTGGAAACTGGATGACTTGAGTGCAGTAGAGGAAAGTGGAACTCCATGTGTAGCGGTGAAATGCGTAGATATATGGAAGAACACCAGTGGCGAAGGCGGCTTTCTGGACTGTAACTGACGTTGAGGCTCG
+
FFFFFFFFFFFFFFFFFFFFFFFFFFFFFFFFFFFFFFFFFFFFFFF,F:FFFFFFFFFFFFFFFFFFFFFFFFFFFFFFFFFFFFFFFFFFFFFFFFFFFFFFFFFFFFF:FFFFFFFFFFFFFFFFFF:FF,FFFFFFFFFFFFFFFFFFFF,FFFFFFFFFFFFFFFFFFFFFFFFFFFFFFFFFFF::FFFFF:FFFFFFFFFFFFFFFFFFFFFFFFFFFFFFFFFFFFFFFFFFFFFFFFFFFFF
@A00769:42:HV3CFDRXX:1:2101:24370:24502 1:N:0:CGCACGACTG+CTGTTGGTCC
GTGCCAGCAGCCGCGGTAATACGTAGGTGGCAAGCGTTGTCCGGATTTATTGGGCGTAAAGCGAGCGCAGGCGGTTTCTTAAGTCTGATGTGAAAGCCCCCGGCTCAACCGGGGAGGGTCATTGGAAACTGGGAGACTTGAGTGCAGAAGAGGAGAGTGGAATTCCATGTGTAGCGGTGAAATGCGTAGATATATGGAGGAACACCAGTGGCGAAGGCGGCTCTCTGGTCTGTAACTGACGCTGAGGCTCG
+
FFFFFFFFFFFFFFFF:F,F:FFF:FFFFFFFFFFFFFFFFFFFF:FF:FFFFFFFFFFFFFFFFFFFFFFFFFFFFFFFFFFF,FF:FF:FFFFFFF:FFFFFFFFFFFFFFFFFFFF:FF,FFF:F,FFFFFFFF:FFFFFFFFFF:FFFFFFFFFFFFFFFFFFFFFFFFFFFFFFFFF:FFF:FFF:FFFFFFFFFFF:FFFFFFFFFFFFFFFFFFFFFFFFF:FFFFFFFFFFF:FFFFFFFFF,
@A00769:42:HV3CFDRXX:1:2101:21016:24549 1:N:0:CGCACGACTG+CTGTTGGTCC
GTGTCAGCAGCCGCGGTAATACGTAGGTGGCAAGCGTTGTCCGGAATTATTGGGCGTAAAGAGCGCGCAGGTGGTTAATTAAGTCTGATGTGAAAGCCCACGGCTTAACCGTGGAGGGTCATTGGAAACTGGTTGACTTGAGTGCAGAAGAGGGAAGTGGAATTCCATGTGTAGCGGTGAAATGCGTGGAGAGATGGAGGAACACCAGTGGCGAAGGCGGCTCCCTGGTCTGCGACTGACACTGAGGCGCG
+
FFFFFFFFFFFFFFFFFFFFFFFFFFFFFFFFFFFFFFFFFFFFFFFFFFFFFFFF,:F,FFFFFFFFFFFFFFFFFFFFFFFFFFFFFFFFFF:FFFFFFFFFFFFFFFF:FFFFFFFFF,FFFFFFFFFFFFFFFFFFFFFFFFFF:FFFFFF,FFFFFFFFFFFFFFFFFFFFFFFFFFFFFFFFFFFF,FFFFFFFFFFFFFFFFFFFFFFFFFFFFFFFFFFFFFFFF,FFFFFFF:FFFF:FFFF
@A00769:42:HV3CFDRXX:1:2101:7762:24580 1:N:0:CGCACGACTG+CTGTTGGTCC
GTGCCAGCAGCCGCGGTAATACGTATGTTCCAAGCGTTATCCGGATTTATTGGGCGTAAAGCGAGCGCAGACGGTTATTTAAGTCTGAAGTGAAAGCCCTCAGCTCGACTGAGGAATTGCTTTGGAAACTGGATGACTTGAGTGCAGTAGAGGAAAGTGGAACTCCATGTGTAGCGGTGAAATGCGTAGATATATGGAAGAACACCAGTGGCGAAGGCGGCTTTCTGGACTGTAACTGACGTTGAGGCT
+
FFFFFFFFFFFFFFFFFFFFFFFFFFFFFFFFFFFFFFFFFFFFFF:FFFFFFFFFFFFFFFFFFFFFFFFF:FFFFFFFFFFFFF:FFFFFFFFFFFFFFFFFFFFFFFFFFFF:FFFFF:FFFFFFFFFFFFFFFFFFFFFFFFFFFFFFFFFFFFFFFF:FFFFF:FFFFFFFFFFFFFFFFFFFFFFFFFFFFFFFFFFFFF,FFFFFFFFFFFFFFFFFFFFFFFFFFFFFF:FFFF::FF:FF
@A00769:42:HV3CFDRXX:1:2101:20880:24596 1:N:0:CGCACGACTG+CTGTTGGTCC
GTGTCAGCAGCCGCGGTAATACGTAGGTGGCAAGCGTTGTCCGGAATTATTGGGCGTAAAGAGCGCGCAGGTGGTTAATTAAGTCTGATGTGAAAGCCCACGGCTTAACCGTGGAGGGTCATTGGAAACTGGTTGACTTGAGTGCAGAAGAGGGAAGTGGAATTCCATGTGTAGCGGTGAAATGCGTGGAGATATGGAGGAACACCAGTGGCGAAGGCGGCTCCCTGGTCTGCGACTGACACTGAGGCGCG
+
FFFFFFFFFFFFFFFFFFFFFFF:FFFFFFFFFFFFFFFFFFFFF:FFFFFFFFFFFFFFF,FFFFFFFFF:FFFFFFFFFFFFFFFFFFFFFFFFFFFFFFFFFFFFFFFFFFFFFFFFFFFFFF:FFFFFFFFFFFFFFFFFFFF,FFFFFFF:FFFFFFFFFFF:FFFFFFFFFFFFFFFFFFFFFFFFFFFFFFFF:F:F:FFFFFFFFFFF:FFFFFFFFFFFFFFFFF,FFF,FFFFFFFFFFFF
@A00769:42:HV3CFDRXX:1:2101:15908:24627 1:N:0:CGCACGACTG+CTGTTGGTCC
GTGTCAGCAGCCGCGGTAATACGTATGTTCCAAGCGTTATCCGGATTTATTGGGCGTAAAGCGAGCGCAGACGGTTATTTAAGTCTGAAGTGAAAGCCCTCAGCTCAACTGAGGAATTGCTTTGGAAACTGGATGACTTGAGTGCAGTAGAGGAAGGTGGAACTCCATGTGTAGCGGCGAAATGCGTAGATATATGGAAGAACACCAGTGGCGAAGGCGGCTTTCTGGACTGTAACTGACGCTGAGGCTCG
+
FF:FFF:FFFFFFFFF,:FFFFFFF::FF:FFFFFFFFFFFFFFFF:FFFFFFFFFFFFFFFFFFFFFFFFFFFFFFFFFFFFFFFFFFFFFFFFFFFFFFFF:FFFFFFFFFFFFFFF,F:FFFFFFFF:FFFFFFFFFFFFFFFF:FFFFF,FFFF:FFFFFFF,F,FFFFFFFFF:FFFF:FFFFFFFFFFF,FFFFFFFFFFFF:F,FFFFFFFF:FFFFF:FFFFF:FFFFFF:F:FFFFF,FFFF
@A00769:42:HV3CFDRXX:1:2101:20871:24643 1:N:0:CGCACGACTG+CTGTTGGTCC
GTGTCAACCGCCGCGGTAATTAGATACCCGTGTAGTCC
+
FFFFFFFFFFFFFFFFFFFFFFFFFFFFFFFFFFFFF:
@A00769:42:HV3CFDRXX:1:2101:30255:24737 1:N:0:CGCACGACTG+CTGTTGGTCC
GTGTCAGCAGCCGCGGTAATACGTAGGTGGCAAGCGTTGTCCGGATTTATTGGGCGTAAAGCGAGCGCAGGCGGTTTCTTAAGTCTGATGTGAAAGCCCCCGGCTCAACCGGGGAGGGTCATTGGAAACTGGGAGACTTGAGTGCAGAAGAGGAGAGTGGAATTCCATGTGTAGCGGTGAAATGCGTAGATATATGGAGGAACACCAGTGGCGAAGGCGACTCTCTGGTCTGTAACTGACGCTGGGGCTCG
+
FFF:FFFFFFFFFFFFFFFFFFFFFFFFFFFFFFFFFFFFFFFFFF,FFFFFFFFFFFFFFFFFFFFFFFFFFFFFFFFFFFFFFFFFFFFFFFFFFFFFFFFFFFFFFFFFFFFFFFFFFFFFFF,FFFFFFFFFFFFFFFFFFFFF,FFFFFFFFFFFFFFFFFFFFFFFFFFFFFFFFFFFFF:FFF,F:FFFFFFFF:FFFFFFFFFFFFFFFFFFFFFFF:FFFFFFFFFFFFFFFFFF,FFFFF:
@A00769:42:HV3CFDRXX:1:2101:17201:24768 1:N:0:CGCACGACTG+CTGTTGGTCC
GTGTCAGCCGCCGCGGTAATTAGATACCCTCGTAGTC
+
FFFFFFFFFFFFFFFFFFF,FFFFFFFFFFFFFFFFF
@A00769:42:HV3CFDRXX:1:2101:15094:24784 1:N:0:CGCACGACTG+CTGTTGGTCC
GTGTCAGCAGCCGCGGTAATACGTATGTTCCAAGCGTTATCCGGATTTATTGGGCGTAAAGCGAGCGCAGACGGTTATTTAAGTCTGAAGTGAAAGCCCTCAGCTCAACTGAGGAATTGCTTTGGAAACTGGATGACTTGAGTGCAGTAGAGGAAAGTGGAACTCCATGTGTAGCGGTGAAATGCGTAGATATATGGAAGAACACCAGTGGCGAAGGCGGCTTTCTGGATTGTAACTGACGTTGAGGCTCG
+
FFFFF,FFFFFFFFFFF,FFFFF:FFFFFFFFFFFFFFFFFFF:FFFFFFFFFFF:FFFFFFFFFFFFFFFFFFFFFFFFFFFFFFFFFF:FFFFFFFF:FFFFFFFFFFFFFFFFFFFFFFFFFFFFF:F:F:FFFFFFFF,FFFFFF:F::FFF,F:FFFFFFFFF:FFFFFFFFFFFFFFFFFFFFFFFF:FF,FFF:FFFFFFFFFFFFFF:FFFFFF,FFFFFF:,FF:,FFF:F,:FFF:,FFF,
@A00769:42:HV3CFDRXX:1:2101:20256:24799 1:N:0:CGCACGACTG+CTGTTGGTCC
GTGCCAGCAGCCGCGGTAATACGTATGTTCCAAGCGTTATCCGGATTTATTGGGCGTAAAGCGAGCGCAGACGGTTATTTAAGTCTGAAGTGAAAGCCCTCAGCTCAACTGAGGAATTGCTTTGGAAACTGGATGACTTGAGTGCAGTAGAGGAAAGTGGAACTCCATGTGTAGCGGTGAAATGCGTAGATATATGGAAGAACACCAGTGGCGAAGGCGGCTTTCTGGACTGTAACTGACGTTGAGGCTCG
+
:FFFFFFFFFFFF:FFFFFFFFFFFFFF:F::FFFFFFFFFFFFFFFFFFFFFFFFFFFFFFFFFFFFF:FFFFF:FFFFFFFFF:FF:FFFFFFFFFFFFFFF:FF:FFFFFFFFFFF:F:FFFFFFFFFFF:FFFFFFFFF,FFFFFFFFFFFFFFF:FFFFFFFFFFFFF:FFFFFF,FF,FFFFFF:FFFF:FFFFFFFFFFFFFF:FFFFFFFFFFF,FFFFF::F:FFFFF,FFF:,:FF,FFF,
@A00769:42:HV3CFDRXX:1:2101:1515:24815 1:N:0:CGCACGACTG+CTGTTGGTCC
GTGCCAGCAGCCGCGGTAATACGTATGTTCCAAGCGTTATCCGGATTTATTGGGCGTAAAGCGAGCGCAGACGGTTATTTAAGTCTGAAGTGAAAGCCCTCAGCTCAACTGAGGAATTGCTTTGGAAACTGGATGACTTGAGTGCAGTAGAGGAAAGTGGAACTCCATGTGTAGCGGTGAAATGCGTAGATATATGGAAGAACACCAGTGGCGAAGGCGGCTTTCTGGACTGTAACTGACGTTGAGGCTCG
+
FFFFFFFFFFFFFFFFFFFFFFFFFFFFFFFFFFFFFFFFFFFFFFFFFFFFFFFFFFFFFFFFFFFFFFFF:FFFFFFFFFFFFFFFFFFFFFFFFFFFFFFFFFFFFFFFFFFFFFFFFFFF::F:FFFF:FFFFFF,FFFFFF:FFFFFFFFFFFFFFFFFFFFFFFFFFFFFFFFFFFFFF:FF:FFFFFFF:FFFF,FFFFFFFFFFFFFFFFF:FFFFFFFFFFF:FFFFFF:FFFFFF:FFFF,
@A00769:42:HV3CFDRXX:1:2101:12219:24815 1:N:0:CGCACGACTG+CTGTTGGTCC
GTGTCAGCAGCCGCGGTAATACGTAGGGTCCAAGCGTTAATCGGAATTACTGGGCGTAAAGCGTGCGCAGGCGGTTGTGCAAGACCGATGTGAAATCCCCGGGCTTAACCTGGGAATTGCATTGGTGACTGCACGGCCAGAGTGTGTCAGAGGGGGGTAGAATTCCACGTGTAGCAGTGAAATGCGTAGAGATGTGGAGGAATACCGATGGCGAAGGCAGCCCCCTGGGATAACACTGACGCTCATGCACG
+
FFFFFFFFFFFFFFFFFFFFFFFFFFFFFFFFFFFFFFFFFFFFFFFFFFFFFFFFFFFFFFFFFFFFFFFFFFFFFFFFFFFFFFFFFFFFFFFFFFFFFFFFFFFFFFFFFFFFFFFFFF:FFFFFFFFFFFFFFFFFFFFF:F:FFFFFFFFFFFFFFFFFFFFFFFFFFFFFFFFFFFFFFFFFFF,FFF:FFFF,::FFFF,FFFFF,FFFFFFFF:FFFFFFFFFFFFFFFFFFFFFFFFF,FF:
@A00769:42:HV3CFDRXX:1:2101:21838:24940 1:N:0:CGCACGACTG+CTGTTGGTCC
GTGTCAGCAGCCGCGGTAATACGTATGTTCCAAGCGTTATCCGGATTTATTGGGCGTAAAGCGAGCGCAGGCGGTTTCTTAAGTCTGATGTGAAAGCCCCCGGCTCAACCGGGGAGGGTCATTGGAAACTGGGAGACTTGAGTGCAGAAGAGGAGAGTGGAATTCCATGTGTAGCGGTGAAATGCGTAGATATATGGAGGAACACCAGTGGCGAAGGCGGCTTTCTGGACTGTAACTGACGTTGAGGCTCG
+
FFFFFFFFFFFFFFFFFFFFFFFFFFFFFFFFFFFFFFFFFFFFFFFFFFFFFFFFFFFFFFFFFFFFFFFFFFFFFFFFFFFFFFFFFFFFFFFFF:FFFFFFFFFFFFFFFFFFFFFFFFFFFFFFFFFFFFFFFFFFFFFFFFFFFFFFFFFFFFFFFFFFFFFFFFFFFFFFFFFFFFFFFFFFFFFFFFFFFFFFF,FFFFFFFFFF:FFFFFFFFFFFFFFFFFF:FFFFFFFF:FFFFFFFFFF
@A00769:42:HV3CFDRXX:1:2101:31765:25003 1:N:0:CGCACGACTG+CGGTTGGTCC
GTGTCAGCCGCCGCGGTAATACGGAGGATCCGAGCGTTATCCGGAATTACTGGGTGTAAAGGGAGCGTAGACGGATGTGCAAGTCTGATGTGAAAGGCGGGGGCTCAACCCCTGGACTGCATTGGAAACTGTAAATCTTGAGTGCCGGAGAGGTAAGCGGAAGTCCTCGTGTAGCGGTGAAATGCGTAGATATTAGGAGGAACACCAGTGGCGAAGGCGGCTTACTGGACGGTAACTGACGTTGAGGCTCG
+
:F:FFFFFFFFFFFFFFFF:FFFFFFFFFFFFFFFFFFFFFFFF:,:FFFFFFF:FF,FFFFFFFFFFFFFFFFFFFFFFFFFFF:,FF:F:FF:FFF:FFFFFFFFFFFFFFFFFFFFF,F:FF:,FFFFF:FF:FF,F,:F,:FFF,F,,:FF,FF:FFF,FFFF,,F:FFFFFF:FFFF,F::,,,,FF:F:FFFF,F,FFFF,F,F:F:FFF,FFFF,,:FFFF:FFF::FFFFFF,F,FFF,FFF:
@A00769:42:HV3CFDRXX:1:2101:11623:25066 1:N:0:CGCACGACTG+CTGTTGGTCC
GTGTCAGCAGCCGCGGTAATACGTATGTTCCAAGCGTTATCCGGATTTATTGGGCGTAAAGCGAGCGCAGACGGTTATTTAAGTCTGAAGTGAAAGCCCTCAGCTCAAGTGTGGAATTGCTTTGGAAACTGGATGACTTGAGTGCAGTAGAGGACAGTGGAACTCCAGGTGTAGCGGTGAGGTGGGTAGATGTGTGGGAGTGCACCGGGGGCGAAGGCGGCTGGCTGGTCTGTATCTGTCGTTGAGGGTCG
+
FFFFFFFFFFFFFFFFF:FFFFFFFFFFFFF,FFFFFF,FFFFFFFF:FF:FFFFFFFFFFFFFFFFF:F:FFFF,FFFFF,FFFFF,FFFF,::F:F:FF,FFF,FF,FF,FF,F::F:F,FFFFF,,,FF::F:,F:FFFFF,FF::F,FF:,:F:FF,,,F,,,::,F:,FFFF,F,,,,F,F,,F,,,F,::F,,F,,,,,,,F,FF,F,,FF,FF,F,,,FFF,,FF,,,,,F,,F,,F,FF,,,:
@A00769:42:HV3CFDRXX:1:2101:25039:25066 1:N:0:CGCACGACTG+CTGTTGGTCC
GTGCCAGCAGCCGCGGTAATACGTATGTTCCAAGCGTTATCCGGATTTATTGGGCGTAAAGCGAGCGCAGACGGTTATTTAAGTCTGAAGTGAAAGCCCTCAGCTCAACTGAGGAATTGCTTTGGAAACTGGATGACTTGAGTGCAGTAGAGGAAAGTGGAACTCCATGTGTAGCGGTGAAATGCGTAGATATATGGAAGAACACCAGTGGCGAAGGCGGCTTTCTGGACTGTAACTGACGTTGAGGCTCG
+
FFFFFFFFFFFFFFFFFFFFFFFFFFFFFFFFFFFFFF:FFFFFFFFFFFFFFFFFFFFFFFFFFFFFFFF:FFFFFFFFFFFFFFFFFFFFFFFFFFFFFFFFFFFFFFFFFFFFFFFFFFFFFFFFFFFFFFFFFFFFFFFF,FFFFF:F:FFFFFFFFFFF:FFFFFFFFFFFFFFFFFFFFFFFFFFFFFFF,FFFFFFFF:F:FFFFFFFFFFF,FF:F:F:FFFFFF,,FFFFF,F,,FF,,FF:
@A00769:42:HV3CFDRXX:1:2101:32615:25097 1:N:0:CGCACGACTG+CTGTTGGTCC
GTGTCAGCCGCCGCGGTAATACGTAGGTGGCAAGCGTTATCCGGAATGATTGGGCGTAAAGGGTGAGCAGGCGGTTCTTCAAGTCATGAGTGAAAGGCAGAAGCTTAACTTCTGTTGGCTGATGAGACTGGAGAACTTGAGTACAGGAGAGGGCGGCGGAACTCCATGTGTAGCGGTAAAATGCGTAGAGATATGGAAGAACACCAGTGGCGAAGGCGGCCGCCTGGACTGAACCTGACGCTCAGGCACGA
+
FFFFFFFFFFFFFFFFFFFFFFFFFFFFFFFFFFFFFF:FFFFFFFFF::FFFFFFFFFFFFFFFFFFFFFFFFFFFFFFFFFFFFFFFF:FFFFFFFFFFFFFFFFFFFFFFFFFFFF:FFFFFFFFFFFFFFFFF:FFFFFF:FFFFFFFFFFFFFFF:FFFFFFFFFF:FFFFFFFFFFFFFFFFFFF::FFF::FFFFFFFFF:FFFFF,:FFFFFFFFF:FF,:,FFF,,FFFFFFFFFF,F:F::
@A00769:42:HV3CFDRXX:1:2101:5990:25113 1:N:0:CGCACGACTG+CTGTTGGTCC
GTGTCAGCCGCCGCGGTAATACGGGGGATGCAAGCGTTATCCGGATTTATTGGGTTTAAAGGGTGCGTAGGCTGTGAGGTAAGTCAGCGGTGAAATGCCCCCGCTCAACGGGGTGAAGTGCCATTGATACTGCCTTGCTGGAATGCGGATGACGTGGGAGGAATGTGTGGTGTAGCGGTGAAATGCATAGATATCACACAGAACACCGATTGCGAAGGCATCTCACGAATCCGCTATTGACGCTGATGCA
+
FFFFFFFFFFFFFFFF:FFFFFFFFFFFFFFFFFFFFFFFF:FFFFFFFFFFFFFFFF:FFFFFFFFFF:FFFF:FFFFFFFFFFFFFFF:FFFFFFFFFFFFFFFFFFFFFFFFFFFFFFFF,FFFFFFFFFFFFFFFFFFFFFFFFFFF:FFFFFFFFF:,FFFFFFFFFFF:FFFFFFFFFFFFFFFFFF:FFF,FFFFFFFFFFFFFFFFF:FFF:FFF:,FFFFFFF,FF,F:FFF:FF:FFFFF
@A00769:42:HV3CFDRXX:1:2101:23185:25113 1:N:0:CGCACGACTG+CGGTTGGTCC
GTGACAGCCGCCGCGGTAATACGTATGTTCCAAGCGTTATCCGGATTTATTGGGCGTAAAGCGATCGAAGGCGGTTATTGATGTCTGGAGTGAAATCCCTCGGCTCAACTGAGGAATTGCTTTGGAAACTGGAGGACTGGAGTGCTGTAGTGGAAAGTGGAAGTCCAGGTGTAGCGGTGGAAAGCGGAGATATCTGGAGGAACACCAGTGGCGAAGGCGGCTGTCTGGGCGGTTACTGAGGGTGAGGCTGG
+
FFF,FFFF,FFFFFFFF,FFFFFFF:F:,:FFFFFFFF,FFFFFF,FFFFFFFFF,FFFFF,F,,FF,FF,FFFF,,,F,,,FF:FF,F:FFFFF,FFF,:,F:FFFF,,F,FF,:FF:FFF,FF,,F,,FF,,FF:F,FFFFFF,FFF,,FFF,FFFFFF:,FFF,,:,F::F:FFFF,F,,FFF,:F,F,F,:FFF,F:F:,::,:FFF::,:FFFFF,F,,:FFF,,,F:,:,,F,,F,FF,FF,:,F
@A00769:42:HV3CFDRXX:1:2101:32045:25113 1:N:0:CGCACGACTG+CTGTTGGTCC
GTGTCAGCAGCCGCGGTAACACATTAGATACCCTAGAGTCTGTCTCTATACACATCTCCGAGCCCACGAGACCGCACGACTGATCTCGTATGCCGTCTTCTGCTTGGAAAGGGGGGGGGGGGGGGGGGGGGGGGGGGGGGGGGGGGGGGGGGGGGGGGGGGGGGGGGGGGGGGGGGGGGGGGGGGGGGGGGGGGGGGGGGGGGGGGGGGGGGGGGGGGGGGGGGGGGGGGGGGGGGGGGGGGGGGGGGGGG
+
FFFFFFFFFFFFFFFFFFFFFFFFFFFFFFFFFFFFFFFFFFFFFFFFFFFFFF:FFFFFFFFFFFFFFFFFFFFFFFFFFFFFF,FFFFFFF:F::F:,,:,,,F,F:,,,FFFFFFFFFFFFFFFFFFFFFFFFFFFFFFFFFFFFFFFFFFFFFFFFFFFFFFFFFFFFFFFFFFFFFFFFFFFFFFFFFFF:FFFFFFFFFFFFFFFFFFFFFFFFFFFFFFFFFFFFFFFFFFFFFFFFFFFFFFF
@A00769:42:HV3CFDRXX:1:2101:7934:25191 1:N:0:CGCACGACTG+CTGTTGGTCC
GTGTCAGCAGCCGCGGTAATCCATTAGAAACCCTTGTAGTCC
+
FFFFFFFFFFFFFFFFFFFFFFFFFFFFFFFFFFFFFFFFFF
@A00769:42:HV3CFDRXX:1:2101:13991:25191 1:N:0:CGCACGACTG+CTGTTGGTCC
GTGTCAGCAGCCGCGGTAATACGAAGGGGGCTAGCGTTGTTCGGATTTACTGGGCGTAAAGCGCACGTAGGCGGACTTTTAAGTCAGGGGTGAAATCCCAGAGCTCAACTCTGGAACTGCCTTTGATACTGGAAGTCTTGAGTATGGTAGAGGTGAGTGGAATTCCGAGTGTAGAGGTGAAATTCGTAGATATTCGGAGGAACACCAGTGGCGCAGGCGGCTCACTGGACCATTACTGACGCTGAGGTGCG
+
FFFFFFFFFFFFFFFFFFFFFFF:FFFFFFFFFFFFFFFFFFFFFFFFFFFFFFFFF:FFFFFFFFFFFFFFFFFFFFFFFFFFFFFFFFFFFF:FFFFFFFFFFFFFFFFFFFFFFFFFFFFFFFFFFFFFFFFFFFFFFFFFFFF,:FFFFFFFFFFFFFFFFFFFFFF::FFFFFFF:FFFFFFFFFFF,FF:FFFFFFF:FFFFFFFFF,FFFFFFFFFFF:FF:FFFFFFFFFFFFFFFFFFFFFF
@A00769:42:HV3CFDRXX:1:2101:24930:25254 1:N:0:CGCACGACTG+CTGTTGGTCC
GTGTCAGCCGCCGCGGTAATACGTATGTTCCAAGCGTTATCCGGATTTATTGGGCGTAAAGCGAGCGCAGACGGTTATTTAAGTCTGAAGTGAAAGCCCTCAGCTCAACTGAGCAATTGCTTTGGAAACTGGATGACTTGAGTGCAGTAGAGGAAAGTGGAACTCCATGTGTAGCGGTGAAATGCGTAGATATATGGAAGAACACCAGTGGCGAAGGCGGCTTTCTGGACTGTAACTGACGTTGAGGCTCG
+
FFFFFFFFFFFFFFFFF:FFFFFFFFFFFFFFFFFFFFFFFFFFF:FFFFFFFFFFFFFFFFFFFFFFFFFFFFFFFFFFFFFF:FFFFFFFFFFFFFFFFFFFFF,FF:FFFFFF:FF,:,:FFFFFFFFFF,FFFF:FFFFFFFFFFFFFFFFFFFFFFFFFF,FFF:FFFF:FFFF:F,FFFF:FF:F,F,FFF:,F,,F:,FFFFFF:FF,FF:F:,F,:FFFF:,:FFF,:FF:::FFFFF:FFFF
@A00769:42:HV3CFDRXX:1:2101:8793:25269 1:N:0:CGCACGACTG+CTGTTGGTCC
GTGTCAGCCGCCGCGGTAATTAGAAACCCGTGTAGTCC
+
FF::FFFFFFFFFFF:FFFFFFFFFFF:F:FFFFFFFF
@A00769:42:HV3CFDRXX:1:2101:27570:25316 1:N:0:CGCACGACTG+CTGTTGGTCC
GTGCCAGCAGCCGCGGTAATACGTATGTTCCAAGCGTTATCCGGATTTATTGGGCGTAAAGCGAGCGCAGACGGTTATTTAAGTCTGAAGTGAAAGCCCTCAGCTCAACTGAGGAATTGCTTTGGAAACTGGATGACTTGAGTGCAGTAGAGGAAAGTGGAACTCCATGTGTAGCGGTGAAATGCGTAGATATATGGAAGAACACCAGTGGCGAAGGCGGCTTTCTGGACTGTAACTGACGTTGAGGCTCG
+
F,FF,F,:F:FF,F,,FFFFF::,F,:,F,FFF:,,F:,FFF:FF:FFFFF::FF:FFFFFFFFFFFFFFF:FFFFFFFF:FFFFFFFFFFFF::FF:,FFFFFF:F::FF:FF,:FFF:F:FFFFFF:FFF::F::FFFFFFFFFF:,FFFFFF:FFFF:FFFF:FFFFFF,FFFFFFF:FFF:F,FFF:FFFFFF,FF:,F:::FFFFF:F,:FF:FFFF:FF,:FFF::FF:FFF,FFF,FFFFFFFF
@A00769:42:HV3CFDRXX:1:2101:29487:25347 1:N:0:CGCACGACTG+CTGTTGGTCC
GTGTCAGCAGCCGCGGTAATACGTATGTTCCAAGCGTTATCCGGATTTATTGGGCGTAAAGCGAGCGCAGACGGTTATTTAAGTCTGAAGTGAAAGCCCTCAGCTCAACTGAGGAATTGCTTTGGAAACTGGATGACTTGAGTGCAGTAGAGGAAAGTGGAACTCCATGTGTAGCGGTGAAATGCGTAGATATATGGAAGAACACCAGTGGCGAAGGCGGCTTTCTGGACTGTAACTGACGTTGAGGCTCG
+
FFFFFFFFFFFFFFFF:FFFFFFFFFFFFFFFFFFF:FFFFFFFFF,FFFFFFFFFFFFFFFFFFFFF:FFFFFFFFFFFFFFFFFFFFFFFFFFFFFFFFFFFFFFFFFFFFFF:F:FFFFFFFFFFFFFFFFFFFFFFFFFFFFFFFFFFFFFFFFFFFFFFFFFFFFFFFFFFFFFFFFFFFFFFFF:F,FF:FFFFFFFFFFFFFFFFFFFFFF:FFFFFF,FFFFFFF,FFFFFF,,FFFFFFFFF
@A00769:42:HV3CFDRXX:1:2101:2103:25363 1:N:0:CGCACGACTG+CTGTTGGTCC
GTGCCAGCAGCCGCGGTAATACGTATGTTCCAAGCGTTATCCGGATTTATTGGGCGTAAAGCGAGCGCAGACGGTTATTTAAGTCTGAAGTGAAAGCCCTCAGCTCAACTGAGGAATTGCTTTGGAAACTGGATGACTTGAGTGCAGTAGAGGAAAGTGGAACTCCATGTGTAGCGGTGAAATGCGTAGATATATGGAAGAACACCAGTGGCGAAGGCGGCTTTCTGGACTGTAACTGACGTTGAGGCTCG
+
FFFFFFFFFFFFFFFFFFFFFFFFFFFFFFF:FFFFFFFFFFFFFF:FFFFFFFFFFFFFFFFFFFFFFFFFFFFFFFFFFFFFFFF:FFFFFFFFFFFFFFFFFFF:FFFFFFF,FFFFFFFFFFFFFFFFFFFFFFFFFFFFFFFFFFFFFFFFFFFFF:FFFFFFFFFFFFFFFFFFFFFFFFFFFFFFFFFFFFFFFFFFFFFFFFFFFFFFFFFFFFFFFFFFFFFFFFFFFFFFFFF:F:FFF:,
@A00769:42:HV3CFDRXX:1:2101:9525:25441 1:N:0:CGCACGACTG+CTGTTGGTCC
GTGTCAGCAGCCGCGGTAATACGTATGTTCCAAGCGTTATACGGATTTATTGGGCGTAAAGCGAGCGCAGACGGTTATTTAAGTCTGAAGTGAAAGCCCTCAGCTCAACTGAGGAATTGCTTTGGAAACTGGATGACTTGAGTGCAGTAGAGGAAAGTGGAACTCCATGTGTAGCGGTGAAATGCGTAGATATCTGGAAGAACACCAGTGGCGAAGGCGGCTTTGTGGACTGTAACTGACGTTGAGGCTCG
+
FF:FFFFF:FFFFFFFFFFFFF:FFFFF::FFFFFFFFF:,:FFF:FFF:FFFF:FFFFFFFFFFFF:FF,F:FFF,FF::FFFFF::F:FFF:FFFFFFFFFFF,F:::F,FFF,F:F::,FFFFF:F:FFFFFF,:FF:FFFFFFFFFFFF,F,F,FFFF,FF:::FFFFFFFFFFFFFFFFFFF,FFF:F,FFFF:FF:FFFF:FFFFFFFFFFF,,:,,,,,FF,FF,F,F:FF:F::,,,:FFFF:
@A00769:42:HV3CFDRXX:1:2101:26982:25457 1:N:0:CGCACGACTG+CGGTTGGTCC
GTGACAGCAGCCGCGGTAATACGTATGTTCCAAGCGTTATCCGGATTTATTGGGCGTAAAGCGAGCGCAGACGGTTATTTAAGTCTGAAGTGAAAGCCCTCAGCTCAACTGAGGAATTGCTTTGGAAACTGGATGACTTGAGTGCAGTAGAGGAAAGTGGAACTCCATGTGTAGCGGTGAAATGCGTAGATATATGGAAGAACACCAGTGGCGAAGGCGGCTTTCTGGACTGTAACTGACGATGAGGCTCG
+
FFF,FFFFFFFFFFFFFFFFFFFFFFFFFFFFFFFFFFF,:FFFF:F,F:FFFFFFFFFFF:FFFFFFFF:FFFF:F,,FFFFFFFFFFFFFFFF,FF:F:FFFF,FFF:::,FFF:FFF:FF,FFFFFFFF:,FFFF:FFFF:F:F,FFFFFFF:FFFFFFFFF,FFFFFF:FFFFF:FFFF:FFFFFF,FF:,,FFFFFF,FF,F,FFFFFFFFFFF,F,FFFF,,F,F,F:FFFFFF:FFFFF,F,F,
@A00769:42:HV3CFDRXX:1:2101:22381:25598 1:N:0:CGCACGACTG+CTGTTGGTCC
GTGTCAGCCGCCGCGGTAATACGTATGTTCCAAGCGTTATCCGGATTTATTGGGCGTAAAGCGAGCGCAGACGGTTATTTAAGTCTGAAGTGAAAGCCCTCGGCTCAACTGAGGAATTGCTTTGGAAACTGGATGACTTGAGTGCAGTAGAGGAAAGTGGAACTCCATGTGTAGCGGTGAAATGCGTAGATATATGGAAGAACACCAGTGGCGAAGGCGGCTTTCTGGACTGTAACTGTCGTTGAGGCTCG
+
FFFFFFFFFFFFFFFFFFFFFFFFFFFFFFFFFFFFFF,FFFFFFFFFFFFFFFFFFFFFFFFFFFFFFFFFFFF:FFFFFFFFFFFFFFFFFFFFFFFFFFFFFFFFFFFFFFFFFFFFF:FFFFFF:FFFFFFF:FFFFFFF:,FFFFFF:FF:FFFF::FFFFFFFFFFFFFFFFFFFFFFFFF:FFFFFFFFFFFFFFFFF:FFFF:FFFFFF:FFFFFF:FFFFFFFFF,FFF,FFFF,FFF,FF,
@A00769:42:HV3CFDRXX:1:2101:24876:25598 1:N:0:CGCACGACTG+CTGTTGGTCC
GTGTCAGCAGCCGCGGTAATACGTATGTTCCAAGCGTTATCCGGATTTATTGGGCGTAAAGCGAGCGCAGACGGTTATTTAAGTCTGAAGTGAAAGCCCTCAGCTCAACTGAGGAATTGCTTTGGAAACTGGATGACTTGAGTGCAGTAGAGGAAAGTGGAACTCCATGTGTAGCGGTGAAATGCGTAGATATATGGAAGAACACCAGTGGCGAAGGCGGCTTTCTGGACTGTAACTGACGTTGAGGCTCG
+
FFFFFFFFFF::FFFFFFFFFFF:FFFFFFFFFFFFFF:FFFFFFFFFFFFFFFFFFFFF::FFFF:FFFFFFFFFFFF:FFFFFFFFFFF:FFFFFFFFFFFFFFFFFF,FFFFFF::FFFFFFFFF:F:FFFFFFFFFF:FFFFFFF,FF:FFFFFF:FFFFFFFFFFFFFFFFFFF:FFFFFFFFF:FFFFFFFFFFFFFFFFFFFFFFFFFFFFFFFFFFFFFF:FFFFFFFFFFFFF:FFF,FFF,
@A00769:42:HV3CFDRXX:1:2101:24804:25661 1:N:0:CGCACGACTG+CTGTTGGTCC
GTGCCAGCAGCCGCGGTAATACGTAGGGAGCGAGCGTTATCCGGAATTATTGGGCGTAAAGGGTGCGTAGATGGCATAGTAAGTCTGTTGTAAAGATGCTGGGCTCAACCCAGTAGGGCAAGAGATACTGCAAAGCCAGAGTCTGACAGAGGCAAGTGGAACTACATGTGTAGCGGTAAAATGCGTAAATATATGTAAGAACACCAGTGGCGAAGGCGGCTTGCTGGGTCGATACTGACAGTGAGGCACGA
+
FFFFFFFFFFFFFFFFFFFFFFFFFFFFFFFFFFFFFF,FF:FFFFF:FFFFFFFFFFFFFFFFFFFFFF:FFFF,,FFFFFFF:F,FFF:FF,F,:FFFFFFFFFFFFFF,FFFFFFFFFFFFFFFFFFF:FFFFFFFFFF,FFFFFFFFFF:FFFFFFF:FFFFFFFFF:FFFFF:FF:FF,FFF:,FFFFFFFFFF:FFFFFFFFFFFFFFFFFFFFF:FFFFF:FF,F:FFFFFFF,:FFFFF:F,,
@A00769:42:HV3CFDRXX:1:2101:28167:25661 1:N:0:CGCACGACAG+CTGTTGGTCC
GTGTCAGCAGCCGCGGTAATACGTATGTTCCAAGCGTTATCCGGATTTATTGGGCGTAAAGCGAGCGCAGACGGTTATTTAAGTCTGAAGTGAAAGCCCTCAGCTCAACTGAGGAATTGCATTGGAAAATGGATGACTTGAGTGCAGTAGAGGAAAGTGGAACTCCATGTGTAGCGGTGAAATGCGTAGATATATGGAAGAACACCAGTGGCGAAGGCGGCTTTCTGGACTGTAACTGACGTTGAGGCTCG
+
FFFFF::FFF:F:F:F,,F,F:FF:::FFF,FFF:FFFFFFFF::FF,F:,,,:,,:FFF,F,F,,:FFFFFF,FFFFFFFF,FF,:F:F,FF:FF:FFFFF,FFFFF,,,::FF,:F,,,,FF:F,F,FFFF:FF,F:FFFF:FFF:F:FFFFFF,:,,FF,FFFFFF,FFF:FF,FFFFFF,F:FFFFF,FF,,FFFFFF::F,FFF,:F::F:F:F,F,FFF,F,F:F,F:F:F,FFF,FFF:F:FF,
@A00769:42:HV3CFDRXX:1:2101:17119:25755 1:N:0:CGCACGACTG+CTGTTGGTCC
GTGTCAGCCGCCGCGGTAATACGTATGTTCCAAGCGTTATCCGGATTTATTGGGCGTAAAGCGAGCGCAGACGGTTATTTAAGTCTGAAGTGAAAGCCCTCAGCTCAACTGAGGAATTGCTTTGGAAACTGGATGACTTGAGTGCAGTAGAGGAAAGTGGAACTCCATGTGTAGCGGTGAAATGCGTAGATATATGGAAGAACACCAGTGGCGAAGGCGGCTTTCTGGACTGTAACTGACGTTGAGGCTCG
+
FFFFFFFFFFFFFFFFFFFFFFFFFFFFFFFFFFFF:FFFFFFFFFFFFFFFFFFFFFFFFFFFFFFFFFFFFFFFFFFFFFFFFFF:FFFFFFFFFFFFFFFFFFFFFFFFFFFFFFF:FFFFFFFFFFFFFFFFFFFFFFFFFFFFFFFFFFFFF:FFFFFFFFFFFFFFFFFFFFFFFFFFFFFFFFFFF:FF:FFFFFFFFFFFFFFFFFFF:FF:FFF:FFFFFFFFFFFFFF:FF:FFFF,FFF,
@A00769:42:HV3CFDRXX:1:2101:26295:25770 1:N:0:CGCACGACTG+CTGTTGGTCC
GTGCCAGCAGCCGCGGTAATACGTATGTTCCAAGCGTTATCCGGATTTATTGGGCGTAAAGCGAGCGCAGACGGTTATTTAAGTCTGAAGTGAAAGCCCTCAGCTCAACTGAGGAATTGCTTTGGAAACTGGATGACTTGAGTGCAGTAGAGGAAAGTGGAACTCCATGTGTAGCGGTGAAATGCGTAGATATATGGAAGAACACCAGTGGCGAAGGCGGCTTTCTGGACTGTAACTGACGTTGAGGCTCG
+
FFFFFFFFF:FFFFFF:FFFFFFFFFFFFFFFFFFF:FFFFFFFFF:FFFFFFFFFFFFFFFFFFFFFFFFFFFFFFFFFFFFFFFFFFFFFFFFFFFFFFFFFFF:FFFFFFFFFFFFFFFFFFFFFFFFFFFFFFFFFFFFFFFFFFFFFFFF:FFFFFFFFFFFFFFFFF:FFFFFFFFFFFFFFFFFFF:FF,FFFFFFFFFFFFFFFFFFFFFFFFFFFFFFFFFFFFFFFFFFF:FFFFFFFFF,
@A00769:42:HV3CFDRXX:1:2101:7880:25786 1:N:0:CGCACGACTG+CTGTTGGTCC
GTGCAGCCGCCGCGGTAATACGTATGTTCCAAGCGTTATCCGGATTTATTGGGCGTAAAGCGAGCGCAGACGGTTATTTAAGTCTGAAGTGAAAGCCCTCAGCTCAACTGAGGAATTGCTTTGGAAACTGGATGACTTGAGTGCAGTAGAGGAAAGTGGAACTCCATGTGTAGCGGTGAAATGCGTAGATATATGGAAGAACACCAGTGGCGCAGGCGGCTTTCTGGACTGTAACTGACGTTGAGGCTCGA
+
FFFFFFFFFFFFFFFFFFFFFFFFFFFFFFFFFFF:FF:,FFFFFFFFFFFFFFFFFFFFFFFFFFFFFFFFFFFFFFFFFFF,FFFFFFFFFFFFFFFFFFFFFFF:FFFFFFFFFF:FFFFFFFFFFFF:FFFFFFFFFFFFFFFFFFFFF:FFFFFFFFFFFFFFFFFF:FFFFFFFFFFFFFFFFFFFFFFFFFFFFF,FFFFFF:FFFFFFFFFFFFFFFFFFFFFFFFFF::F,FFFFF,FFFFF
@A00769:42:HV3CFDRXX:1:2101:12038:25817 1:N:0:CGCACGACTG+CTGTTGGTCC
GTGTCAGCAGCCGCGGTAATACGTATGTTCCAAGCGTTATCCGGATTTATTGGGCGTAAAGCGAGCGCAGGCGGTTTCTTAAGTCTGATGTGAAAGCCCCCGGCTCAACCGGGGAGGGTCATTGGAAACTGGGAGACTTGAGTGCAGAAGAGGAGAGTGGAATTCCATGTGTAGCGGTGAAATGCGTAGCTATATGGAGGAACACCAGTGGCGAAGGCGGCTCTCTGGTCTGTAACTGACGCTGAGGCTCG
+
FFFFFFFFFFFFFFFFFFFFFFFFFFFFFFFFFFFFFFFFFFFFFFFF:FFFFFFFFFFFFFFFFFFFFFFFFFFFFFFFFFFFFFFFFFFFFFFFF:FFFFFFFFFFFFFFFFFFFFFFFF:FFF:FFFFFFFFFFF:FFF:FFFFFFFFFFFFFFFFFFFFFFFFFFFFFFFFF:FFFF,FFFFFFF,F,FFFF,FF,FFFFFFFFFFFF,FFFFFFFFFFFFFFFFFFFFFFFFFFF,FFFFFFFFFF
@A00769:42:HV3CFDRXX:1:2101:3477:25864 1:N:0:CGCACGACTG+CTGTTGGTCC
GTGTCAGCAGCCGCGGTAACACATTAGAAACCCTCGTAGTCC
+
,F:FFFFFF,FFF,::,FFFFFF:FF:FFFFFFFF,F:,FFF
@A00769:42:HV3CFDRXX:1:2101:28131:25942 1:N:0:CGCACGACTG+CTGTTGGTCC
GTGTCAGCAGCCGCGGTAATACGTATGTTCCAAGCGTTATCCGGATTTATTGGGCGTAAAGCGAGCGCAGACGGTTATTTAAGTCTGAAGTGAAAGCCCTCAGCTCAACTGAGGAATTGCTTTGGAAACTGGATGACTTGAGTGCAGTAGAGGAAAGTGGAACTCCATGTGTAGCGGTGAAATGCGTAGATATATGGAAGAACACCAGTGGCGAAGGCGGCTTTCTGGACTGTAACTGACGTTGAGGCTCG
+
FFFFFFFFFFFFFFFFFFFFFFFFFFFFFFFFFFFFFF:FFFFFFF,FFFFFFFFFFFFFFFFFFFFFFFF:FFFFFFFFFFFFFFFFFFFFFFFFFFFFFFFFFFFFFFFFFFFFFFFFF,FFFFFFFFFFFFF,FFFFFFFFFFFFFFFFFFFFFFFF,FFFFF:FFFFFFFFFFFFFFFFFFF,FFFFFFFF:FFFFFFFFFFFFFFFFFFFFFF:FFFF,F:FF:FFFF:FFFFFF,FFFFF:FFFF
@A00769:42:HV3CFDRXX:1:2101:8892:25974 1:N:0:CGCACGACTG+CTGTTGGTCC
GTGTCAGCAGCCGCGGTAATACGTATGTTCCAAGCGTTATCCGGATTTATTGGGCGTAAAGCGAGCGCAGACGGTTATTTAAGTCTGAAGTGAAAGCCCTCAGCTCAACTGAGGAATTGCTTTGGAAACTGGATGACTTGAGTGCAGTAGAGGAAAGTGGAACTCCATGTGTAGCGGTGAAATGCGTAGATATATGGAAGAACACCAGTGGCGAAGGCGGCTTTCTGGACTGTAACTGACGTTGAGGCTCG
+
,FFFFFF:FFFF,F:FFF:F,FFFFFFFF,,FFFF:FFFFFFFFF:FFFFFFF:F:FFFFFFFFF:FFFF:FFFFFFFFFFF:FFF:FFFFFFFFF:FFFFF:FFFFFFFFFFFF,FFF:FFFFFFFFFF:FFFFFF::FFFFFFFFF,:F:FFFFF:FFFFFFFFFFFFFFFFFFFFFFFFFFFF,FFFFF:FFFFFFFFFFFFFFF,FFFFFFFFFF,F:FFF::F:FFFFFFFFFFFFFFFFF,FFF:
@A00769:42:HV3CFDRXX:1:2101:10330:25989 1:N:0:CGCACGACTG+CTGTTGGTCC
GTGTCAGCAGCCGCGGTAATACGTATGTTCCAAGCGTTATCCGGATTTATTGGGCGTAAAGCGAGCGCAGACGGTTATTTAAGTCTGAAGTGAAAGCCCTCAGCTCAACTGAGGAATTGCTTTGGAAACTGGATGACTTGAGTGCAGTAGAGGAAAGTGGAACTCCATGTGTAGCGGTGAAATGCGTAGATATATGGAAGAACACCAGTGGCGAAGGCGGCTTTCTGGACTGTAACTGACGTTGAGGCTCG
+
FFFFFFFFFFFFFFFFFF:FFFFFFFFFFFFFFFFFFFFFFFFF:FFFFFFFFFFFFFFFFFFFFFFFFFFFFFFFFFFFFFFFFFFFFFFFFFFFFFFFFFFFFFFFFFFFFFFFFFFFFFFFFFFFFFFFFFFFFFFFFFFFFFFFFFFFFF,FFFFFFFFFFFFFFFFFFFFFFFFFFFFFFFFFFFFFFFFFFFFFFFF:FFFFFFFFFFFFFFFFFFFFFFF,FFFFFFFFFFFF,FFFFF:FFF,
@A00769:42:HV3CFDRXX:1:2101:4906:26021 1:N:0:CGCACGACTG+CTGTTGGTCC
GTGTCAGCCGCCGCGGTAATACGTATGTTCCAAGCGTTATCCGGATTTATTGGGCGTAAAGCGAGCGCAGACGGTTATTTAAGACTGAAGTGAAAGCCCTCAGCTCAACTGAGGAATTGCTTTGGAAACTGGATGACTTGAGTGCAGTAGAGGAAAGTGGAACTCCAAGTGTAGCGGTGAAATGCGTAGATATAAGGAAGAACACCAGTGGCGAAGGCGGCTAACTGGACTGTAACTGACGCTGAGGCTCG
+
FFFFF:F:FFFFFFFFF,FFFFFF:,F,F:F,FFFFFF:,:FFFF,F:FFFFFFFFFFFF:FFFFFFFFF:FFFFFFFFFFFF,F,FFFFFFFFF,FFF,:FFFFF:FF,,:FFFF,FFF,FF:FFFFFFFFFFFFFF,FFFFFF::,FFFF:F:F,F::F::FFFF,F,FFFFF,FFFFF:FF::FFFF:FF:,,FF,:FF,FF:F,:::,:FFFFFF,F,,,FFFFFF,,:FFFF,FFF:F,FFFFFF,
@A00769:42:HV3CFDRXX:1:2101:28809:26021 1:N:0:CGCACGACTG+CTGTTGGTCC
GTGTCAGCCGCCGCGGTAATACGTATGTTCCAAGCGTTATCCGGATTTATTGGGCGTAAAGCGAGCGCAGACGGTTATTTAAGTTTGAAGTGAAAGCCCTCAGCTCAACTGAAGAATTGCTTTGGAAACTGGATGACTTGAGTGCAGTAGAGGAAAGTGGAACTCCATGTGTAGCGGTGAAATGCGTAGATATATGGAAGAACACCAGTGGCGAAGGCGGCTTTCTGGACTGTAACTGACGTTGAGGCTCG
+
FFFFFFFFFFFFFFFFFF:FFFFFFFFFFFFFFFFFFFFFFFFFFF:FFFFFFFFFFFFFFFFFFFFFFFFFFFFFFFF:FFFFFFFFFFFFFFFFFFFFFFFFFFFFF,FFFFFFFFFF:FFFFFFFFFFFFFFFFFFFFFFFFFFF,FFFFFFFFFFFFFFFFFFFFFFFFFFFFFFFFFFFFFFFFFFFFFFFFFFF:FFFFFFFFFFFFFFFFFFFFF,:FFFFFFFFFFFFFFFFF,FFFFFFFF,
@A00769:42:HV3CFDRXX:1:2101:28528:26099 1:N:0:CGCACGACTG+CTGTTGGTCC
GTGTCAGCCGCCGCGGTAATACGTATGTTCCAAGCGTTATCCGGATTTATTGGGCGTAAAGCGAGCGCAGACGGTTATTTAAGTCTGAAGTGAAAGCCCTCAGCTCAACTGAGGAATTGCTTTGGAAACTGGATGACTTGAGTGCAGTAGAGGAAAGTGGAACTCCATGTGTAGCGGTGAAATGCGTAGATATATGGAAGAACACCAGTGGCGAAGGCGGCTTTCTGGACTGTAACTGACGTTGAGGCT
+
FFFFFFFFFFFFFFFFFFFFFFFFFFFFFFFFFFFFFFFFFFFFFFFFFFFFFFFFFFFFFFFFFFFFFFFFFFFFFFFFFFFFFFFFFFFFFFFFFFFFFFFFFFFFFFFFFFFFFFFFFFFFFFFFFFFFFFFFFFFFFFFFFFFF,FFFFFFFFFFFFFFFFFFFFFFFFFFFFFFFFFFFFFFFFFFF:FFFFFFFFFFFFFFFFFFFF:,FFF:FFFFFFFFFFFFFFFFFFFFF:FFFFF:FF
@A00769:42:HV3CFDRXX:1:2101:1344:26177 1:N:0:CGCACGACTG+CTGTTGGTCC
GTGCCAGCAGCCGCGGTAATGCGTATGTTCCAAGCGTTATCCGGATTTATTGGGCGTAAAGCGAGCGCAGACGGTTATTTAAGTCTGAAGTGAAAGCCCTCAGCTCAACTGAGGAATTGCTTTGGAAACTGGATGACTTGAGTGCAGTAGAGGAAAGTGGAACTCCATGTGTAGCGGTGAAATGCGTAGATATATGGAAGAACACCAGTGGCGAAGGCGGCTTTCTGGACTGTAACTGACGTTGAGGCT
+
FFFFFFFFFFFFFFFFFFFFFFFFFFFFFFFFFFFFFFFFFFFFFFFFFFFFFFFFFFFFFFF:FFFFFF,:FFFFFFF:FFFFFFF:FFFFFFFFFFFFFFFFFFFFFFFFFFF:FFF:FFFFFFFF:FFFFFF,FFFFFFFFFFFF:FFF,FFFFFFFFFFFFFFFFFFFF:::FFF:FFF,FFFFF:F,F,F:FFFFFFFFF,F:FF,FFFFFFF:FFFFFFFF,FFFFFFF,FFFF,FF,F::FF
@A00769:42:HV3CFDRXX:1:2101:29125:26193 1:N:0:CGCACGACTG+CTGTTGGTCC
GTGCCAGCAGCCGCGGTAATACGGAGGATGCGAGCGTTCTCCGGATTTATTGGGTTTAAAGGGTGCGTAGGTTGTTTTTTAAGTCAGCGGTGAAAGTTTGTGGCTCAACCATAAAATTGCCGTTGAAACTGGAAGACTTGAGTGTGTTTGAGGTAGGCGGAATGCGTGGTGTAGCGGTGAAATGCATAGATATCACGCAGAACTCCGATTGCGAAGGCAGCTTACTAAGCCATAACTGACACTGAAGCACG
+
FFFFFFFFFFFFFFFFFFF:FF:FFFF:FFFFFFFFFF,FFFFFFFFFF:,FFF:F:FFFFFFFFFFFFFFFFFFFFFFFFFFFFFFFFFFFFFFFFFFFFFFFFFFFFFFFFFFFFFFFFFFFFFF:FFFFFFFFFFFFFFFFFFFFFFFFF:FFFFFFFFFFFFFFFFFFFFFFFFFFFFFFFFFFFFFFFFFFFFFF:FFFFFFFFFFFFFFFFFFFFFF,FFFFFF:FFFFFFFFFFFFFFFF:FF,
@A00769:42:HV3CFDRXX:1:2101:5990:26209 1:N:0:CGCACGACTG+CTGTTGGTCC
GTGCCAGCCGCCGCGGTAATACGTATGTTCCAAGCGTTATCCGGATTTATTGGGCGTAAAGCGAGCGCAGACGGTTATTTAAGTCTGAAGTGAAAGCCCTCAGCTCAACTGAGGAATTGCTTTGGAAACTGGATGACTTGAGTGCAGTAGAGGAAAGTGGAACTCCATGTGTAGCGGTGAAATGCGTAGATATATGGAAGAACACCAGTGGCGAAGGCGGCTTTCTGGACTGTAACTGACGTTGAGGCTCG
+
FFFFFFFFFFFFFFFFFFFFFFFFFFFFFFFFFFFFFFFFFFFFFFFFFFFFFFFFFFFFFFFFFFFFFFFFFFFFFFFFFFFFFFFFFFFF:FFFFFFFFFFFFFFFFFFFFFFFFFFFFFFF,FFFFFFFFFFFFFFFFFFFFFFFFFFFFFFFFFFFFFFFFFFFFFFFFFFFFFFFFFFFFFFFFFFFFFFFFFFFFFFFFFFFFFFFF,FFFFFFFFFFFFFFFFFFFF:FFFFF:FFFFF:FFF,
@A00769:42:HV3CFDRXX:1:2101:28230:26209 1:N:0:CGCACGACTG+CTGTTGGTCC
GTGTCAGCAGCCGCGGTAATTAGAAACCCTTGTAGTCCCTGTCTTATACACATCTCCGAGCCCACGAGACCGCACGACTGATCTCGTATGCCGTCTTCTGCTTGAAAATGGGGGGGGGGGGGGGGGGGGGGGGGGGGGGGGGGGGGGGGGGGGGGGGGGGGGGGGGGGGGGGGGGGGGGGGGGGGGGGGGGGGGGGGGGGGGGGGGGGGGGGGGGGGGGGGGGGGGGGGGGGGGGGGGGGGGGGGGGGGGG
+
FFFFF:FFFFFFFFFFFF:FFFFFFFFFFFFFFFFFFFFFFFFFFFFFFFFF:FFFFFFFFFFFFFFFFFFFFFFFFFFFF:F,FFF:F:FFF,F,F,,FF,:F,F,:,,:FFFFFFFFFFFFFFFFFFFFFFFFFFFFFFFFFFFFFFFFFFFFFFFFFFFFFFFFFFFFFFFFFFFFFFFFFFFFFFFFFFFFFFFFFFFFFFFFFFFFFFFFFFFFFFFFFFFFFFFFFFFFFFFFFFFFFFFFFFFF
@A00769:42:HV3CFDRXX:1:2101:12518:26271 1:N:0:CGCACGACTG+CTGTTGGTCC
GTGTCAGCAGCCGCGGTAATACGTAGGTGGCAAGCGTTGTCCGGATTTATTGGGCGTAAAGCGAGCGCAGGCGGTTTCTTAAGTCTGATGTGAAAGCCCCCGGCTCAACCGGGGAGGGTCATTGGAAACTGGGAGACTTGAGTGCAGAAGAGGAGAGTGGAATTCCATGTGTAGCGGTGAAATGCGTAGATATATGGAGGAACACCAGTGGCGAAGGCGACTCTCTGGTCTGTAACTGACGCTGAGGCTCG
+
FFFFFFFFFFFFFFFFF:,FFFFF:FFFFFFFFFFFFFFFFFFFF:FFFFFFFFFFFFFFFFFFFFFFFFFFFFFFFFFFFFFF:FFFFFFFFFFFFFFFFFFFFFFFFFFFFFFFFFFF,FFFFFFFFFFFFFFFFF,FFFF:FFFFFFFFFFFFFFFFFFFFFFFFFFF:FFFFFF:FFFFFFFFFFFFFF:FF:FFFFFFFFFFFFFFFF:FFFF:FFFFFFFFFFFFFFFFFF:FF,FFFFF,FFF,
@A00769:42:HV3CFDRXX:1:2101:2763:26287 1:N:0:CGCACGACTG+CTGTTGGTCC
GTGTCAGCAGCCGCGGTAACACATTAGAAACCCTCGTAGTCC
+
FFFFFFFFFFFFFFFFFFFFFFFFFFFFFFFFFFFFFFFFF:
@A00769:42:HV3CFDRXX:1:2101:17228:26287 1:N:0:CGCACGACTG+CTGTTGGTCC
GTGCCAGCCGCCGCGGTAATACGTATGTTCCAAGCGTTATCCGGATTTATTGGGCGTAAAGCGAGCGCAGACGGTTATTTAAGTCTGAAGTGAAAGCCCTCAGCTCAACTGAGGAATTGCTTTGGAAACTGGATGACTTGAGTGCAGTAGAGGAAAGTGGAACTCCATGTGTAGCGGTGAAATGCGTAGATATATGGAAGAACACCAGTGGCGAAGGCGGCTTTCTGGACTGTAACTGACGTTGAGGCTCG
+
FFFFFFFFF:FFFFFFF::FFFFFFF:FFFFFFFFF,:FFFFFFFFFFF:FFF,FFFFFFFFFFFFFFFFFFFFFFFFFFFFFF:FFFFFFFFFFFFFFFFFFFFFFFF:FFFFFFFFFF,FFFF:FFFFFFFFFFFF,:FFFFFFFFFFFFFFFFFFFFFFFFF,FF:FFFFFFFFFFFFFFFF:FFFFFFFFF:FFF:FFFFFFFF:FFFFFFF,FFFFF:FFFFFFFFFFFFF:FFFF::FFF,FFF,
@A00769:42:HV3CFDRXX:1:2101:22851:26287 1:N:0:CGCACGACTG+CTGTTGGTCC
GTGTCAGCAGCCGCGGTAATACGTATGTTCCAAGCGTTATCCGGATTTATTGGGCGTAAAGCGAGCGCAGACGGTTATTTAAGTCTGAAGTGAAAGCCCTCAGCTCAACTGAGGAATTGCTTTGGAAACTGGATGACTTGAGTGCAGTAGAGGAAAGTGGAACTCCATGTGTAGCGGTGAAATGCGTAGATATATGGAAGAACACCAGTGGCGAAGGCGGCTTTCTGGACTGTAACTGACGTTGAGGCTCG
+
FFFFFFFFFFFFFFFFFFFFFFFFFFFFFFFFFFFFFFF:FFFFFFFFFFFFFFFFFFFFFFFFFFFFFFFFFFF:FFFFFFFFF:FFFFFFFF:FFFFFFFFFFFFFFFFFFF,FFFFFFFFFFFFFFFFFF:FFFFFFFFFFFFFFFFFFFFFFFFF:FFFFFFFFFFFFFFFFF:FFF:FFFF,FFFFFFFFFFFFFFFFFF,:FFFFFF,FFFFFF:FFFFFFF:FFFFFFFFFFFF:FFFF,F:F,
@A00769:42:HV3CFDRXX:1:2101:32181:26287 1:N:0:CGCACGACTG+CTGTTGGTCC
GTGTCAGCAGCCGCGGTAATACGTATGTTCCAAGCGTTATCCGGATTTATTGGGCGTAAAGCGAGCGCAGACGGTTATTTAAGTCTGAAGTGAAAGCCCTCAGCTCAACTGAGGAATTGCTTTGGAGACTGGATGACTTGAGTGCAGTAGAGGAAAGTGGAATTCCATGTGTAGCGGTGAAATGCGTAGATATATGGAGGAACACCAGTGGCGAAGGCGACTCTCTGGGCTGTAACTGACGCTGAGGCTCG
+
FFFFFFFFFFFFFFFFF:FFFFFFFFFFFFFFFFFFFFF:FFFF::FFFFFFFFFFFF:FFFFFFFFFFFFFFFF:FFFFFFFFFFFFFFFFF,FFFFFFFFFFFFFFFFFFFF:FFFFF:FFFFFFFFFFF::FFFFFFFFFFF,FFFFFFFF,:FFFFFFFFFFFFFFFFFFFFFFFFFFFFFF:FFF:,F:FFFFFFFFF:FFFFFFFFFFFFFFFFFFF:FFFF,FF,F,FFFFFFFFFFFFFF:F,
@A00769:42:HV3CFDRXX:1:2101:10945:26303 1:N:0:CGCACGACTG+CTGTTGGTCC
GTGCCAGCAGCCGCGGTAATACGTATGTTCCAAGCGTTCTCCGGATTTATTGGGCGTAAAGCGAGCGCAGACGGTTATTTAAGTCTGAAGTGAAAGCCCTCAGCTCAACTGAGGACTTGCTTTGGAAACTGGATGACTTGAGTGCAGTAGAGGAAAGTGGAACTCCATGTGTAGCGGTGAAATGCGTAGATATATGGAAGAACACCAGTGGCGAAGGCGGCTTTCTGGACTGTAACTGACGTTGAGGCTCG
+
FFFFFFFFFFFFFFFF:FFFFFFFFFFFFFF:FFFFFF,FFFFFFF:,FFFFFFFFFFFFFFFFFFFFFFF:FFF:FFFFFFFFFFFFFFFFFFFFFFFFFFFFFFFFFFFFFFF,FFFFFFFFFFF:F:FFF:FFFFFFFFFFFFFFFFFFF:FFFFFFF,FFFFFFFFFFF:FFFFF:FFFFFFFFFF:,FFFFFFFFFFFFFFFFFFFFFFFFFFFFFFFFFFFFFFFFFFF:FFFFFFF:FFFFFF:
@A00769:42:HV3CFDRXX:1:2101:27959:26303 1:N:0:CGCACGACTG+CTGTTGGTCC
GTGCCAGCAGCCGCGGTAATACGTATGTTCCAAGCGTTATCCGGATTTATTGGGCGTAAAGCGAGCGCAGACGGTTATTTAAGTCTGAAGTGAAAGCCCTCAGCTCAACTGAGGAATTGCTTTGGAAACTGGATGACTTGAGTGCAGTAGAGGAAAGTGGAATTCCATGTGTAGCGGTGAAATGCGTAGATATATGGAAGAACACAAGTGGCGAAGGCGGCTTTCTGGACTGTAACTGACGTTGAGGCTCG
+
FFFFFFFFFFFFFFFFFFFFFFFFFFFFFFFFFFFFFFFFFFFFFFFFFFFFF:FFFFFFFFFFFFFFFFFFFFFFFFF:FFFFFFF:FFFFFFFF:FFFFFFFFFFFFFFFFFFFFFFFFFFFFFFFFFFFFFFFFFFFFFFFFFFF:FFFFFFFFFFFFFFFFFFFFFF:FF:FFFFFFFFFFFFFFFFFFFFFFFFFFFFFF:F:F,FFFFF,FFFF,F,F:FFFFFF::FFFF:FFF:FF::,FFF,
@A00769:42:HV3CFDRXX:1:2101:20925:26334 1:N:0:CGCACGACTG+CTGTTGGTCC
GTGCCAGCAGCCGCGGTAATACGTATGTTCCAAGCGTTATCCGGATTTATTGGGCGTAAAGCGAGCGCAGACGGTTATTTAAGTCTGAAGTGAAAGCCCTCAGCTCAACCGAGGAATTGCTTTGGAAACTGGATGACTTGAGTGCAGTAGAGGAAAGTGGAACTCCATGTGTAGCGGTGAAATGCGTAGATATATGGAAGAACACCAGTGGCGAAGGCGGCTTTCTGGACTGTAACTGACGTTGAGGCTCG
+
FFFFFFFFFFFFFFFFFFFFFFFFFFFFFFF:FFFFFF:FFFFFFFFFFFFFFFFFFFFFFFFFFFF:FFFFFFFFFFF:FFFFFFFFFFFF:FF:FFFFFFF:FFFFFFFFFFFF:FFFF,:FF:FFFFFFFFFFFFFFFFFFFFFFFFFFFFFFFFFFFF,FFFFFFFFFFF,FFFF:FFF:FFF:FF:FFFFFFFFFFFFFF,FFFF,FFFFFFFFFFF:FFFFFFFFFFFFFFFFFFFFFFF:FFF,
@A00769:42:HV3CFDRXX:1:2101:12970:26365 1:N:0:CGCACGACTG+CTGTTGGTCC
GTGTCAGCAGCCGCGGTAATACGTAGGTGGCAAGCGTTGTCCGGATTTATTGGGCGTAAAGCGAGCGCAGGCGGTTTCTTAAGTCTGATGTGAAAGCCCCCGGCTCAACCGGGGAGGGTCATTGGAAACTGGGAGACTTGAGTGCAGAAGAGGAGAGTGGAATTCCATGTGTAGCGGTGAAATGCGTAGATATATGGAGGAACACCAGTGGCGAAGGCGGCTCTCTGGTCTGTCACTGACGCTGAGGCTCG
+
FFFFFFFFFFFFFFFFFFFFFFFFFFFFFFFFFFFFFFFFFFFFFFFFFFFFFFFFFFFFFFFFFFFFFFFFFFFFFFFFFFFFFFFFFFFFFFFFFFFFFFFFFFFFFFFFFFFFFFFFFFFFFFF:FFFFFFFFFFFFFFFFFFFFFFFFFFFFFFFFFFFFFFFFFFFFFFFF:FFFFFFFFFF:FFF,FFFFFFFFFFFF:FFFF,FFFFFFFFFFFFFFFFFFFFFFF,FFFFFFFFFFF,FFFFF
@A00769:42:HV3CFDRXX:1:2101:32497:26365 1:N:0:CGCACGACTG+CTGTTGGTCC
GTGTCAGCAGCCGCGGTAATACGTAGGTGGCAAGCGTTGTCCGGATTTATTGGGCGTAAAGCGAGCGCAGACGGTTATTTAAGTCTGAAGTGAAAGCCCTCAGCTCAACTGAGGAATTGCTTTGGAAACTGGATGACTTGAGTGCAGTAGAGGAAAGTGGAACTCCATGTGTAGCGGTGAAGTGCGTAGATATATGGAAGAACACCAGTGGCGAAGGCGGCTTTCTGGACTGTAACTGACGTTGAGGCTCG
+
FFFFF:FFFFFFFFFFFFFFFFFFFFFFFFFFFFFFFFFFFFFFFFF::FFFFFFFFFFFFFFFFFFFFFFFFFFFFFFFFFFFFFFFFFFFFFFFFFFFFFFFFFFFFFFFFFFFFFFFF:FFFFFFFFFFFFFFFFFFFFFFFFFFFFFFFFFFFFFFFFFFFFFFFFFFFFFFFFFFFFFFFFFFFFFFFFFFFFF:FFFFFFFFFFFFFFFFFFFFFFFFFFFFFFFFFFFFFFFFF:FFFFFFFFF
@A00769:42:HV3CFDRXX:1:2101:4209:26381 1:N:0:CGCACGACTG+CTGTTGGTCC
GTGTCAGCCGCCGCGGTAATACGTATGTTCCAAGCGTTATCCGGATTTATTGGGCGTAAAGCGAGCGCAGACGGTTATTTAAGTCTGAAGTGAAAGCCCTCAGCTCAACTGAGGAATTGCTTTGGAAACTGGATGACTTGAGTGCAGTAGAGGAAAGTGGAACTCCATGTGTAGCGGTGAAATGCGTAGATATATGGAAGAACACCAGTGGCGAAGGCGGCTTTCTGGACTGTAACTGACGTTGAGGCTCG
+
FFFFFFFFFFFFFFFFFFFFFFFFFFFFFFFF:FFFFFFFFFFFFFF,FFFFFFFFFFFFFFFFFFFFFFFFFFFFFFFFFFFFFFFFFFFFFFFFFFFFFFFFFFFFFFFFFFFFFFFFFFFFFFFFFFFFFFFFFFFF:FFFFFFFFFFFFFFF:FFFFFFFFFFFFFFFFFFFFFFFF:FFFFFFFFFFFFFFFFFFFFFFFFFFFFFFFFFFFFFFFFFFFFFFFFFFFFFFFFFFFFFFF:FFFF,
@A00769:42:HV3CFDRXX:1:2101:6632:26443 1:N:0:CGCACGACTG+CTGTTGGTCC
GTGCCAGCCGCCGCGGTAATACGTATGTTCCAAGCGTTATCCGGATTTATTGGGCGTAAAGCGAGCGCAGACGGTTATTTAAGTCTGAAGTGAAAGCCCTCAGCTCAACTGAGGAATTGCTTTGGAAACTGGATGACTTGAGTGCAGTAGAGGAAAGTGGAACTCCATGTGTAGCGGTGAAATGCGTAGATATATGGAAGAACACCAGTGGCGAAGGCGGCTTTCTGGACTGTAACTGACGTTGAGGCTCG
+
FFFFFFFFFFFFFFFFFFFFFFFFFFFFFFFFFFFFFF,FFFFFFFF,FFFFFFFFFFFFFFFFFFFFFFFFFFFFFFFFFFFFFFFFFFFFFFFFFFFFFFFFFFFFFFFFFFFFFFFFF:FFFFFFFFFFFFFF:FFFFFFF:FFFFFFFFF:FFFFF,,FFFFFFFFFFFFFFFFFFFFFFFFFFFFFFF:FFFFFFFFFFFFFFFFFFFFFFFFFFFFFFFFFFFFFFF,:FFFFFFFFFFFFFFFF
@A00769:42:HV3CFDRXX:1:2101:31024:26443 1:N:0:CGCACGACTG+CAGTTGGTCC
GTGTCAGCAGCCGCGGTAATACGTATGTTCCAAGCGTTATCCGGATTTATTGGGCGTAAAGCGAGCGCAGACGGTTATTTAAGTCTGAAGTGAAAGCCCTCAGCTCAACTGAGGAATTGCTTTGGAAACTGGATGACTTGAGTGCAGTAGAGGAAAGTGGAACTCCATGTGTAGCGGTGAAATGCGTAGATATATGGAAGAACACCAGTGGCGAAGGCGGCTTACTGGACTGAAACTGACGATGAGGCTCG
+
FFFFFFFFFFFFFFFFFFFFFFFFFFFF:F,,FFFFFF,F:FFFFFFFF,FFFFFFFFFFFFFFFFF:FF:FFF,:,FF,FFFF,:F:FFFFFFF,FFFFF,FFFFFFF,::FFF:,FFF,F,F,FFFFF::FFF:FFFFFFF:F:::FFFFFF:FFFFFFF,FFF,FFFFFFF,FFFFFFFFFFFFFFF:F:FFFFFFFFFFFFFFFFFFFFFFFFFFFFF,,FFFF,,FF,FFFFFFFF,FFFFF,:F:
@A00769:42:HV3CFDRXX:1:2101:31810:26490 1:N:0:CGCACGACTG+CTGTTGGTCC
GTGTCAGCAGCCGCGGTAATACGTATGTTCCAAGCGTTATCCGGATTTATTGGGCGTAAAGCGAGCGCAGACGGTTATTTAAGTCTGAAGTGAAAGCCCTCAGCTCAACTGAGGAATTGCTTTGGAAACTGGGTGACTTGAGTGCAGTAGAGGAAAGTGGAACTCCATGTGTAGCGGTGAAATGCGTAGATATATGGAAGAACACCAGTGGCGAAGGCGGCTTTCTGGACTGTAACTGACGTTGAGGCTCG
+
FFFFFFFFFFFFFFFFFFFFFFFFFFFFFFFFFFFFFF:,FFFFFF,:FFFFFFFFFFF:FFFFFFFF,FFFFFF,FFFFFFFFF:FF:FFF::FFFFFFFFFF,FF:F,FFFF,,FFF,F,:FFF::F:FFF:FFF,FFFFFFF:F:,FFFFFF:FFFFF:FFF,F:FFF:FFFFFFF:F,FFFFF:FF,:,F:FFFFFFFFFFFFF,FFFFFFFFFFFF:,FFFFFFFFFF,FFFF:FFF,FFFFF:FF
@A00769:42:HV3CFDRXX:1:2101:25301:26522 1:N:0:CGCACGACTG+CTGTTGGTCC
GTGCCAGCAGCCGCGGTAATACGTATGTTCCAAGCGTTATCCGGATTTATTGGGCGTAAAGCGAGCGCAGACGGTTATTTAAGTCTGAAGTGAAAGCCCTCAGCTCAACTGAGGAATTGCTTTGGAAACTGGATGACTTGAGTGCAGTAGAGGAAAGTGGAACTCCATGTGTAGCGGTGAAATGCGTAGATATATGGAAGAACACCAGTGGCGAAGGCGGCTTTCTGGACTGTAACTGACGTTGAGGCTCG
+
FFFFFFFFFFFFFFFFFFFFFFFFFFFFFFFFFFFFFF:FFFFFF:F::FFFFFFFFFFFFFFFFFFFFFFFFFFFFFFFFFFFFFFFFFFFFFFFFFFFFF:FFFFF:,FFFFF:F:FFFF:FFFFFFFFFFFFFFFFFFFFFFFFFFFF,F:FFF:FFFFFFFFF:FFF:FFFFFFFFFFFFF:FFFFF:FFFFFF::FFFFFFFFF:F:FFFF:F:FFF:FFFFFFFFFF,FFF:FFF,FFFF:::FF
@A00769:42:HV3CFDRXX:1:2101:12572:26553 1:N:0:CGCACGACTG+CTGTTGGTCC
GTGTCAGCAGCCGCGGTAATACGTAGGTGGCAAGCGTTGTCCGGATTTATTGGGCGTAAAGCGAGCGCAGGCGGTTTCTTAAGTCTGATGTGAAAGCCCCCGGCTCAACCGGGGAGGGTCATTGGAAACTGGGAGACTTGAGTGCAGAAGAGGAGAGTGGAATTCCATGTGTAGCGGTGAAATGCGTAGATATATGGAGGAACACCAGTGGCGAAGGCGACTCTCTGGTCTGTAACTGACGCTGAGGCTCG
+
FFFFFFFFFFFFFFFFFFFFFFFFFFFFFFFFFFFFFFFFF:FFFFFFFFFFFFFFFFFFFFFFFFFFFFFFFFFFFFFFF:FFFFF,,FFFF,,FFFFFFFFFFFFFFFFFFFFFFFFFFFFFFFFFF,FFF:FFFFFFFFFFF,FFFFFFF:F:FFFFFFFFFFFFF:FFFFFFFFFFF,FFFFF:F:FFFFFFFFFFFFFFFFFFFFFFFFFFFFFFFFFFFFFFF:FFFF:FFFFFFFFFF,FF:F,
@A00769:42:HV3CFDRXX:1:2101:16911:26553 1:N:0:CGCACGACTG+CTGTTGGTCC
GTGTCAGCAGCCGCGGTAATACGTATGTTCCAAGCGTTATCCGGATTTATTGGGCGTAAAGCGAGCGCAGACGGTTATTTAAGTCTGAAGTGAAAGCCCTCAGCTCAACTGAGGAATTGCTTTGGAAACTGGATGACTTGAGTGCAGTAGAGGAAAGTGGAACTCCATGTGTAGCGGTGAAATGCGTAGATATATGGAAGAACACCAGTGGCGAAGGCGGCTTTCTGGACTGTAACTGACGTTGAGGCTCG
+
FFF:FFFFFFFFFFFFFFFFFFFFFFFFFFFFFFFFFF:FFFFFFFFFFFFFFFFFFFFFFFFFFFFFFFFFFFF:FFFFFFFFFFFFFFFFFFFFFFFFFFFFFFFFF:FFFFFFFFFFFFFFFFFF:FFFFFF:FFFFFFFFFFFFFFFFFFFFFFFFFF:FFFFFFFFFFFFFFFFFFFFFFFFFFFFFFFFF,FF,FFFFFFFFF:FFFFF:FFFFFF::FF:FFFF,FFFFF,F:F:F:FF::FF,
@A00769:42:HV3CFDRXX:1:2101:24325:26553 1:N:0:CGCACGACTG+CTGTTGGTCC
GTGTCAGCAGCCGCGGTAATACGTAGGTGGCAAGCGTTGTCCGGATTTATTGGGCGTAAAGCGAGCGCAGGCGGTTTCTTAAGTCTGATGTGAAAGCCCCCGGCTCAACCGGGGAGGGTCATTGGAAACTGGGAGACTTGAGTGCAGAAGAGGAGAGTGGAATTCCATGTGTAGCGGTGAAATGCGTAGATATATGGAGGAACACCAGTGGCGAAGGCGACTCTCTGGTCTGTAACTGACGCTGAGGCTCG
+
F,FFFFF:FFFFFFFFFFFFFF:FFFFFFFFFFFFF::FFFFFFF:,FFFFFFFFF:FFFFFFF:FFF:FFFFFFFFFF:FFFF,:FF,FFFFFFFFFFFFFFFFFF,F:FFFFFF:FFFFFFF:F,FF,FF:FFFF:FFFF:FFFFFFFF:,:FFFFFFFFFFF:F:F:FFF:,F:FFFFFFFFFF:FF::FF,FFFFFF,FFFFFFF:FFF,FFFFFFFFFFFFFFFFF,F:FFFFFFFFF:FFF:FFF
@A00769:42:HV3CFDRXX:1:2101:20573:26631 1:N:0:CGCACGACTG+CTGTTGGTCC
GTGTCAGCAGCCGCGGTAATACGTAGGTGGCAAGCGTTGTCCGGATTTATTGGGCGTAAAGCGAGCGCAGGCGGTTTCTTAAGTCTGATGTGAAAGCCCCCGGCTCAACCGGGGAGGGTCATTGGAAACTGGGAGACTTGAGTGCAGAAGAGGAGAGTGGAATTCCATGTGTAGCGGTGAAATGCGTAGATATATGGAGGAACACCAGTGGCGAAGGCGGCTCTCTGGTCTGTAACTGACGCTGAGGCTCG
+
FFFFFFFFFFFFFFFFFFFFFFFFFFFFFFFFFFFFFFFFFFFFF:F:FFFFFFFFFFFFFFFFFFFFFFFFFFFFFFFFFFFFFFFF:FFFFFFFFFFFFFFFFFFFFFFFFFFFFFFFFFFFFFFFFFFFFFFFFFFFFFFFFFFFFFFFFFFFFFFFFFFFFFFFFFFFFFFFFFFFFFFFFFFFFFFFFFFF,FF:FFFFFFFFFFFFFFFFFF:FFFFFFFFF:FFFF:FFFFFFFFF:FFFFFF,
@A00769:42:HV3CFDRXX:1:2101:6840:26647 1:N:0:CGCACGACTG+CTGTTGGTCC
GTGTCAGCAGCCGCGGTAATTAGAAACCCCAGTAGTCC
+
FFFFFFFFFFFFFFFFFFFFFFFFFFFFFFFFFFFFFF
@A00769:42:HV3CFDRXX:1:2101:20039:26647 1:N:0:CGCACGACTG+CTGTTGGTCC
GTGTCAGCCGCCGCGGTAAAATGGACATTAGAAACCCCCGTAGTCCGTGTCTCTTGTACACATCTCCGAGCCCACGAGACCGCACGACTGAGCTCGTCTGGCGAGTTAGGCTGGAAGTGGGGGGGTGGGGGGGGGGGGGGGGGGGGGGGGGGGGGGGGGGGGGGGGGGGGGGGGGGGGGGGGGGGGGGGGGGGGGGGGGGGGGGGGGGGGGGGGGGGGGGGGGGGGGGGGGGGGGGGGGGGGGGGGGGGGG
+
FFFFFFFFFFFFFFFFFFF,FFFFF,,:F:F,F,F:,,F:::F,,,,F:,,:,F:,FFFFFFFFFF:FFF:FF,F:FF:FF::,FF:FFF,,,,:,,,F,,,F,,,,,,,F,,F:,,:,,,F:FF,,,,:FF::F,:,:F,F,,:F:F:FFFF,FFF,FF::::F:FFF,F:FF:FFFFF:F,:FFF:F,,F:FFFF,FFF,,F,FFFFF:,FF:FF:FFF,:F,:FFF,:F:,,F:F,,F:,F,FFFF:F
@A00769:42:HV3CFDRXX:1:2101:3206:26678 1:N:0:CGCACGACTG+CTGTTGGTCC
GTGTCAGCAGCCGCGGTAATCCATTAGAAACCCCAGTAGTCC
+
F::FFFFFFFFFFFFFFFFFFFFF:FFFFFFFFFFFFFFFFF
@A00769:42:HV3CFDRXX:1:2101:23990:26694 1:N:0:CGCACGACTG+CTGTTGGTCC
GTGTCAGCAGCCGCGGTAATACGTAGGTGGCAAGCGTTGTCCGGATTTATTGGGCGTAAAGCGAGCGCAGGCGGTTTCTTAAGTCTGATGTGAAAGCCCCCGGCTCACCCGGGGAGGGTCATTGGAAACTGGGAGACTTGAGTGCAGAAGAGGAGAGTGGAATTCCATGTGTAGCGGTGAAATGCGTAGATAGATGGAGGAACACCAGTGGCGAAGGCGACTCTCTGGTCTGTAACTGACGCTGAGGCTCG
+
FFFFFFFFFFFFFFFFFFFFF:FF:FFFFFFFFFFFFFFF:FFFFFFFFFFFFFFFFFFFFFFFFFFFFFF:FFFFFFFF:FF:FFFFFFFFFFFFFFFFFFFF:FF,FFFFFF:FFF,FFFFFFF:FFFFF:FF:FFF:FFFFF,F:,FFFFFFFFFFF:FFFFFFFFFFF:F:FFFFFFFFF:F,,FF,F,FFFFFFFFFFFFFFFFFFFFFFFFFF::FFFF:FFFF,FFF:FFFFF:FFFFF:FFFF
@A00769:42:HV3CFDRXX:1:2101:25907:26694 1:N:0:CGCACGACTG+CTGTTGGTCC
GTGTCAGCAGCCGCGGTAATACGTATGTTCCAAGCGTTATCCGGATTTATTGGGCGTAAAGCGAGCGCAAACGGTTATTTAAGTCTGAAGTGAAAGCCCTCAGCTCAACTGAGGAATTGCTTTGGAAACTGGATGTCTTGAGTGCAGTAGAGGAAAGTGGAACTCCATGTGTAGCGGTGAAATGCGTAGATATATGGAAGAACACCAGTGGCGAAGGCGGCTTTCTGGACTGTAACTGACGTTGAGGCTCG
+
FFFFFFFFFFFFFFFFFFFFFFF,FFFFFFFFFFFFFF:F,FFFFFFFF:FFFFFFFFFFFFFF:FFFF,:FFFFFFFF,FFFFFFFFFFFFFFF,FFFFFFFFFFF,FF,FFFFFFFFF:FF,FFFFFFFFF,F,FFFFFFFFFFFFFFFFFFFFFFFFFF,FFFF:F,FFFF,FFFFFFFF,FFFFFFFFFFFFFFFF:FFFFFFFFFFFFFFFFFFFFF,FFFFFF:,F:FFFFFFFF,FFFFFFFF,
@A00769:42:HV3CFDRXX:1:2101:6894:26772 1:N:0:CGCACGACTG+CTGTTGGTCC
GTGCCAGCAGCCGCGGTAATACGTATGTTCCAAGCGTTATCCGGATTTATTGGGCGTAAAGCGAGCGCAGACGGTTATTTAAGTCTGAAGTGAAAGCCCTCAGCTCAACTGAGGAATTGCTTTGGAAACTGGATGACTTGAGTGCAGTAGAGGAAAGTGGAACTCCATGTGTAGCGGTGAAGTGCGTAGATATATGGAAGAACACCAGTGGCGAAGGCGGCTTTCTGGACTGTAACTGACGTTGAGGCTCG
+
:F:FFFFFF:FFFFFFFFFFFFFFFFFFFFFFF,FFFFF:FFFFFFF:FF:FFFFFFFFFF::F:FFFFFFFFF::FFFFFFFFFFFFFFFFFFFFFFFFFFFFFFFFF:FFF:F:F,F:F,FFFF:FFFFFFFFFFFFFFF:::FFFFFFFFFFFFFF:FFFFFFF,:FFFFFF,::FFFFFFFFF:FFFF::,FFF,:F,F:FF,:F::FF:FFFFF:FFFFFF:FFFFFFFF,FFF:FFF,FF:FF::
@A00769:42:HV3CFDRXX:1:2101:14507:26835 1:N:0:CGCACGACTG+CTGTTGGTCC
GTGTCAGCCGCCGCGGTAATACGTATGTTCCAAGCGTTATCCGGACTTATTGGGCGTAAAGCGAGCGCAGACGGTTATTTAAGTCTGAAGTGAAAGCCCTCAGCTCAACTGAGGAATTGCTTTGGAAACTGGATGACTTGAGTGCAGTAGAGGAAAGTGGAACTCCATGTGTAGCGGTGAAATGCGTAGATATATGGAAGAACACCAGTGGCGAAGGCGGCTTTCTGGACTGTAACTGACGTTGAGGCTCG
+
FFFFFFFFFFFFFFFFFFFFFFFFFFFFFFFFFFFFFFFFFFFFFFF:FFFFFFFFFFFFFFFFFFFFFFFFFFFFFFFFFFFFFFFFFFFFFFFFFFFFFFFFFFFFFFF:FFFFFFFFFFFFFFF:FFFFFFFFFFFFFFFFFFFFFFFFFFFFFFFFFFFFFFFFFFFFFFFFFFFFFFFFFFFFFFFFFFFFFFFFFFFFFFFFFFFFFFFFFFFFFFFFFFFFFFFFF:FFFFFFFFF,FFF:FF,
@A00769:42:HV3CFDRXX:1:2101:15112:26882 1:N:0:CGCACGACTG+CTGTTGGTCC
GTGTCAGCCGCCGCGGTAATACGTAGGTGGCAAGCGTTGTCCGGATTTATTGGGCGTAAAGCGAGCGCAGGCGGTTTCTTAAGTCTGATGTGAAAGCCCCCGGCTCAACCGGGGAGGGTCATTGGAAACTGGGAGACTTGAGTGCAGAAGAGGAGAGTGGAATTCCATGTGTAGCGGTGAAATGCGTAGGTATATGGAGGAACACCAGTGGCGAAGGCGGCTCTCTGGTCTGTAACTGACGCTGAGGCTCG
+
FFFFFFFFFFFFFFFFFFFFFFFFFFFFFFFFFFFFFFFFFFFFFFFFF:FFFFFFFFFFFFFFFFFFFFFFFFFFFFFFFFFFFFFFFFFFFFFFFFFFFFFFFFFFFFFFFFFFFFFF:FFFFF:F:FFFFFFFFF,FFFFFFFFFFFFFFFFFFFFFFFFFFFFFFFFFFFFFFFFFFFFFFFFFFFFFF,FF,FFFFFFFFFFFFFFFFFFFFF:FFFFFFFF:FFF:FFFFFFFF,FFFFFFFFF,
@A00769:42:HV3CFDRXX:1:2101:17400:26897 1:N:0:CGCACGACTG+CTGTTGGTCC
GTGTCAGCAGCCGCGGTAATACGTATGTTCCAAGCGTTATCCGGATTTATTGGGCGTAAAGCGAGCGCAGACGGTTATTTAAGTCTGAAGTGAAAGCCCTCAGCTCAACTGAGGAATTGCTTTGGAAACTGGATGACTTGAGTGCAGTAGAGGAAAGTGGAACTCCATGTGTAGCGGTGAAATGCGTAGATATATGGAAGAACACCAGTGGCGAAGGCGGCTTTCTGGACTGTAACTGACGTTGAGGCTCG
+
FFFFFFFFFFFFFFFFFFFFFFFFFFFFFFFFFFFFFFFFFFFFFFF:FFFFFFFFFFFFFFFFF:FFFFFFFFFFFFF:FFFFFFF:FFFFFFFFFFFF:FFFFFFFFF:FFFFFFFF,:FFF,FFF:FF,FFFF:FFFF,FF,FF:FFFFFFFFFFF,FFFFFFFFFF,FFFFF::FFF:FFFFFF:FFFFFFFFFFFFF,FFFFFFFFFFFFFFFFFFF,FFFFFFFF::,:FF:FF::::FFF:FF,
@A00769:42:HV3CFDRXX:1:2101:9679:26960 1:N:0:CGCACGACTG+CTGTTGGTCC
[truncated: 91,957,643 more chars]
