# Supplementary material for: Microbiome analysis of Spodoptera frugiperda (Lepidoptera, Noctuidae) larvae exposed to Bacillus thuringiensis (Bt) endotoxins
Source: PeerJ. 2023 Sep 12;11:e15916. doi: 10.7717/peerj.15916 (PMC10503500; doi:10.7717/peerj.15916)
Supplement: Supplemental Information 31 [file peerj-11-15916-s031.gz › peerj-11-15916-s031]

@A00769:42:HV3CFDRXX:1:2101:29197:1016 2:N:0:CGCACGACTG+CTGTTGGTCC
GGACTACGAGGGTTTCTAATCCTGTTTGCTCCCCACGCTTTCGAGCCTCAGCGTCAGTTACAGACCAGAGAGTCGCCTTCGCCACTGGTGTTCCTCCATATATCTACGCATTTCACCGCTACACATGGAATTCCACTCTTCTCTTCTGCACTCAAGTCTCCCAGTTTCCAAAGACCCTCCCCGGTTGAGCCGGGGGCTTTCACATCAGACTTAAGAAACCGCCTGCGCTCGCTTTACGCCCAATAAATCCG
+
FFFFFFFFFFFFFFFFFFFFFFFFFFFFFFFFFFF:FFF:FFFFFFFFFFFFFFFFFFFFFFFFFFFFFFFFFFFFF:FFFFFFF,FFFFFFFFFFFFFFFFFFFFFFFFFFFFFFFFF,FFFFF:FFFFFFFFFFFFFFFFFFFFFFFFFFFFFFFFFFFFFFFFF:FFF,FF,F:FFFFFFFFFFFFFFF:FFFF:F:F,FFFFFFFFF,FF:F:FFF:FFF,F,FFF,FFFFFFFFFFFFFFFFFF,F
@A00769:42:HV3CFDRXX:1:2101:10809:1110 2:N:0:CGCACGACTG+CTGTTGGTCC
GGACTACGGGGGTTTCTAATCCTGTTTGCTACCCACACTTTCGAGCCTCAACGTCAGTTACAGTCCAGAAAGCCGCCTTCGCCACTGGTGTTCTTCCATATATCTACGCATTTCACCGCTACACATGGAGTTCCACTTTCCTCTACTGCACTCAAGTCATCCAGTTTCCAAAGCAATTCCTCAGTTGAGCTGAGGGCTTTCACTTCAGACTTAAATAACCGACTGCGCTCGCTTTACGCCCAATAAATCCG
+
FFFFFFFFFFFFFFFFFFFFFFFF:FFFFFFFFFFFFFF:FFF:FFFFFFFFFFFFFFFFFFFFFFFFFFFFFFFFFFFFFFFFF:FFFFFFFFFFFFFFFFFFFFFFF:F:FFFFFFFFFFFFFFFFFFFFFFFFFFFFFFFFFFFFFFFFFFFFFFFFFFFFFFFFF:FFFFFFFFFFFFFF:FFFFFFFFF:FFFFFFFFFFFFFFFFFFFFFF:FF,,FF,F,FFF:FFFFFF:FFFFFFF:FF:F:
@A00769:42:HV3CFDRXX:1:2101:30689:1188 2:N:0:CGCACGACTG+CTGTTGGTCC
GGACTACCGGGGTTTCTAATCCTGTTTGCTACCCACACTTTCGAGCCTCAACGTCAGTTACAGTCCAGAAAGCCGCCTTCGCCACTGGTGTTCTACCATATATCTACGCATTTCACCGCTACACATGGAGTTCCACTTTCCTCTACTGCACTCAAGTCATCCAGTTTCCAAAGCAATTCCGCAGGTGAGCTGAGGGCTTTCACTGCAGACTTAAATAACCGACTGCGCGCGCTTGACGCCCAGTAAATCCG
+
FFFFFFFFF:FFFFFFFFFFFFFFFFFFF,FFFFFFFFFF,FFFFFF:FFF:FFFFF:FFF,FFFFFFFFFFFFFFFF:FFFFFFFFFFFF,FFFF:FFF,:FFFFFFFFF:FFFFFFFF,FFFF,FFFF::F:,F,,,F:FFFFF,FF:F,F,FFFFFFFF,FFF:FFF,,:FFFF,FF,FFF,FF,F:,FFFFFFF,FF,FF,F:FF,,F,F:F:F,F:F,FF:::,::F,:,,,,F::,,FF,F,FFF
@A00769:42:HV3CFDRXX:1:2101:12852:1235 2:N:0:CGCACGACTG+CTGTTGGTCC
GGACTACTAGGGTATCTAATCCTGATTGCTACCCACACTTTCGAGCCTCAACGTCAGTTACAGTCAAGAAAGCCGCATTCGCCACTGGTGTTATTCCATATATCTACGCATTTCACCGCTACACATGGAGTGCCGCTTTCACCTACTGCACTCAAGTCATCCAGTTTCCAAAGGCAATCATCAGTTGAGAGGAGGGCTTTCACTTCAGAATTAAATAACCGTCTGCGCTCGCTGTGGGACCAAGAACTCCG
+
::,F,F:FF:,:FFFF,,F,FFF,,FF,:FF,FFFFFF,,FFFFF:F,FF,,:F:FF,FF,FFF,,F,FF:FFF,F,F,,,F,FFF:::::F,FF,FFF:FF:,F,F,:F,F:,,FFFF:FFF,F,F:::F,FF,FFFFF,:,,FFFF:F:F,,::,:,F,:,F:,::F,,:,,,FF,,,,F,,F:,,,,,FFF:,,,,:,FF,F:F:F,:,,F,,::,,,,,:,,F,F,F,,,F,,F,:,,FF:,,,,,F
@A00769:42:HV3CFDRXX:1:2101:10149:1282 2:N:0:CGCACGACTG+CTGTTGGTCC
GGACTACAAGGGTATCTAATCCTGTTTGCTACCCACACTTTCGAGCCTCAACGTCAGTTACAGTCCAGAAAGCCGCCTTCGCCACTGGTGTTCTTCCATATATCTACGCATTTCACCGCTACACATGGAGTTCCACTTTCCTCTACTGCACTCAAGTCATCCAGTTTCCAAAGCAATTCCTCAGTTGAGCTGGGGGCTTTCACTTCAGACTTAAATAACCGTCTGCGCTCGCTTTACGCCCAATAAATCCG
+
FFFFFFFFFFFFFFFFFF:FFFFFFFFFFFFFFFFFFFFFFFFFFFFFFFFFFFFFFFFFFFFFFFFF,FFFFFFFFFFFFF:,FFFFFFFFFFFFFFFFF:FFFFF:FFF,FFFFFFFFFFFFFFFFFFFFFFFFF,FFFFF:FFFFFFFFF:FFFFFFFFFFFFFFFFFFFFF,FFFFFFFFFF:FFFFFF:FFFF:FFFFFFFFFF:F:FFFFF:FFF:F:FFFFFFFFFFFF::FFFFFFF,FFF:,
@A00769:42:HV3CFDRXX:1:2101:29640:1470 2:N:0:CGCACGACTG+CTGTTGGTCC
GGACTACGCGGGTATCTAATCCTGTTCGCTCCCCACGCTTTCGAGCCTCAGCGTCAGTTACAGACCAGAGAGCCGCCTTCGCCACTGGTGTTCCTCCATATATCTACGCATTTCACCGCTACACATGGAATTCCACTCTCCTCTTCTGCACTCAAGTCTCCCAGTTTCCAATGACCCTCCCCGGTTGAGCCGGGGGCTTTCACATCAGACTTAAGAAACCGCCTGCGCTCGCTTTACGCCTAATAAATCCG
+
FFFFFFFFFFFFFFFFFFFFFFFFFFFFFFFFFFFFFFF::FFFFFFFFFFFF:FFFFFFFFFFFFFFFFFFFFFFFFFFFFFFF,FFFFFFFFFFFFFFFFFFFFFFFFFFFFFFFFFF,FFFF:FFFFFFFFFFFFFFFFFF:FFFFFFFF:FFFFF:,FF:FFFFFFFFFFFFFFFFFFFF:FFFFFF:FFFFFF,FFFFFFF,FFFF:FFFFFFFFFFFFFFFFFFFFFFFFFFFFF:F:FFFFFFF
@A00769:42:HV3CFDRXX:1:2101:1985:1548 2:N:0:CGCACGACTG+CTGTTGGTCC
GGACTACTCGGGTTTCTAATACTGTTTGCTCCCCACGCTTTCGAGCCTCAGCGTCAGTTACAGACCAGAGAGCCGCCTTCGCCACTGGTGTTCCTCCATATATCTACGCATTTCACCGCTACACATGGAATTCCACTCTCCTCTTCTGCACTCAAGTCTCCCAGTTTCCAATGACCCTCCCCGGTTGAGCCGGGGGCTTTCACATCAGACTTAAGAAACCGCCTGCGCTCGCTTTACGCCCAATAAATCCG
+
FFFFFFFFFFFFFFFFFFFFFFFFFFFFFFFFFFFFFFFFFFFFFFFFFFFFFFFFFFFFFFFFFFFFFFFFFFFFFFFFFFFFFFFFFFFFFFFFFFFFFFFFFFFFFFFFFFFFFFFFFFFFFFFFFFFFFFFFFFFFFFFFFFFFFFFFFFFFFFFFFFFFFFFFFFFFFFFFFFFFFFFFFFFFFFFFFFFFFFFFFFFFFFFFFFFFFF::FFFFFF::FFFFFFFFF,FFF,FFFFF,FF:F,F:
@A00769:42:HV3CFDRXX:1:2101:19696:1564 2:N:0:CGCACGACTG+CTGTTGGTCC
GGACTACGGGGGTATCTAATCCTGTTTGCTACCCACACTTTCGAGCCTCAACGTCAGTTACAGTCCAGAAAGCCGCCTTCGCCACTGGTGTTCTTCCATATATCCACGCATTTCACCGCTACACATGGAGTTCCACTTTCCTCTACTGCACTCAAGTCATCCAGTTTCCAAAGCAATTCCTCAGTTGAGCTGAGGGCTTTCACTTCAGACTTAAATAACCGTCTGCGCTCGCTTTACGCCCAATAAATCCG
+
FFFFFFFFFFFFFFFFFFFFFFFFFFFFFFFFFFFFFFFFFFFFFFFFFFFFFFFFFFFFFFFFFFFFFFFFFFFFFFFFFFFFFFFFFFFFFFFFFFFFFFFFFFFFFFFFFFFFFFFFFFFFFFFFFFFFFFFFFFFFFFFFFFFFFFFFFFFFFFFFFFFFFFFFFFFFFFF:FFFFFFFFFFFFFFFFFFFFFFFFFFF:FFFFFF:FFFFFF:FF,,FF,FF:FF:FFFFFFFFFFFFFFFFFF,F
@A00769:42:HV3CFDRXX:1:2101:5882:1595 2:N:0:CGCACGACTG+CTGTTGGTCC
GGACTACTAGGGTATCTAATCCTGTTTGCTACCCACACTTTCGAGCCTCAACGTCAGTTACAGTCCAGAAAGCCGCCTTCGCCACTGGTGTTCTTCCATATATCTACGCATTTCACCGCTACACACGGAGTTCCACTTTCCTCTATTGCACTCAAGTCATCCAGTTTCCAAAGCAATTCCTCAGTTGAGCTGAGGGCTTTCACTTCAGACTTAAATAACCGTCTGCGCTCGCTTTACGCCCAATAAATCCG
+
FFFFFFFFFFFFFFFFFFFFFFFFFFFFFFFFFFFFFFFFFFFFFF:FFFFFFFFFFFFFFFFF:FFFFFFFFFFFFFFFFFFFFFFFFFFFFFFFFFFFFFFFFFFFFFFFFFFFFFFFFFFFFFFFFFFFFFFF:FF:FFFF:FF,FFFFFFFFFFF:FFFFFFFFFFFFFFFFFFF:FFFF,F:FFF,:F::FFF:FF:FF:FFFFFFFFFFFF,FFFFFFF:FFFF,FFFFFF:FFFFF,F:FFFFF
@A00769:42:HV3CFDRXX:1:2101:14461:1611 2:N:0:CGCACGACTG+CGGTTGGTCC
GACTACGCGGGTTTATAATCCAGTTCGATACCCACGCATTCGTGCATCAGCCTCAGTAATGGCTTGGCGGGCTGCCTTCGCAATCGGGGTTCTGCGTGATATCAAATCATTTCACCGCAAAACCACGCAATCCGCCTGCCACAAACAAAAACAAGCCCCCCCGTTTCAACGGCCAATATATGGTTGAGCCACAAACATTAACCGCTGACATAAAAGGCCGCCTACGCACCCATTAAACCCAAAAAATACG
+
FFF:F,:F:,F:FF,,FF,,F,:,:F:,,:,FF::,F,,F,,FF:,,F:FF,,FFF,,,FFFFF,,,FFFFFFFFF,:FFF,F,:FFFFFFFF,F,F:FFF,:,FF,FFF:F,FFF,FFF:F:FF:,F:,,:,,FF:FFF,FFFF,F,F,,F,F,FFFFFF,,,F:::FF::F,F,F,F,,::F:,,,FF,F:,:F:,F,F,F,FF:FF,FFFFF,,FF,FFF,,,F,FFFF,,FFFF,FF,,FF:,,,,
@A00769:42:HV3CFDRXX:1:2101:25229:1626 2:N:0:CGCACGACTG+CTGTTGGTCC
GGACTACCGGGGTTTCTAATCCTGTTTGCTACCCACACTTTCGAGCCTCAACGTCAGTTACAGTCCAGAAAGCCGCCTTCGCCACTGGTGTTCTTCCATATATCTACGCATTTCACCGCTACACATGGAGTTCCACTTTCCTCTACTGCACTCAAGTCATCCAGTTTCCAAAGCAATTCCTCAGTTGAGCTGAGGGCTTTCACTTCAGACTTAAATAACCGTCTGCGCTCGCTTTACGCCCAATAAATCCG
+
FFFFFFFFFFFFFFFFFFFFFFFFFFFFFFFFFFFFFFFFFFFFFFFFFFFFFFFFF,FFFFFFFFFF:FFFFFFFFFFFFFFFF,FFFF,FFFFFFFFFFFFFFFFFF:F:FFFFFFFFFFFFFFFFFFFFFFFFFFFFF:F:FFFFFFFFFFFFFFFFFFFFFFFFFFFFFFF,FFFFFFF:FFFFFFFFFFFFFFFFFFFFFFFFFFFFFF:FFFFF:,FFFFFFFFFFF:F:F,FFF,F,FF:FFFF
@A00769:42:HV3CFDRXX:1:2101:13865:1642 2:N:0:CGCACGACTG+CTGTTGGTCC
GGACTACGGGGGTATCTAATTACCGCGGCGGCTGGCAC
+
FFFFFFFFFFFFFFFFFFFFFFFFFFFFFFFFFFFFFF
@A00769:42:HV3CFDRXX:1:2101:2519:1658 2:N:0:CGCACGACTG+CTGTTGGTCC
GACTACGGGGGTTTCTAATCCTGTTCGCTCCCCACGCTTTCGAGCCTCAGCGTCAGTTACAGACCAGAGAGCCGCCTTCGCCACTGGTGTTCCTCCATATATCTACGCATTTCACCGCTACACATGGAATTCCACTCTCCTCTTCTGCACTCAAGTCTCCCAGTTTCCAATGACCCTCCCCGGTTGAGCCGGGGGCTTTCACATCAGACTTTAGAAACCGCATGCGCTCGCTTTACGCCCAATAAATCCGG
+
FFFFF:FFFFFFFFFFFFFFFFFFFFFFFFFFFFFFFF:FFFFFFFFFF:F:FFFFFFFFFFFFF:F:FFFFFFFFFFFFFFFFFFFFFF,,FFFFFFFFFFFFFFFFFFFF:FF:FFFFFFFFFFFF:FF::F,,:FFFFFF:FFFFFFFFF,FFFFFFFFFFFFFF,F:FFFFF,FFFFF::FFFFFFF::FFFFFF,FFF,:FFFFF,,FFFFF:FFF,:FF,FFFFF,:FFFFF:FF,,F,F,FFF,
@A00769:42:HV3CFDRXX:1:2101:4110:1658 2:N:0:CGCACGACTG+CTGTTGGTCC
GGACTACTGGGGTTTCTAATGTGTTACCGCGGCTGCTGGCAC
+
FFFFFFFFFFFFFFFFFFFFFFFFFFFFFFFFFFFFFFFFFF
@A00769:42:HV3CFDRXX:1:2101:24903:1720 2:N:0:CGCACGACTG+GTGTTGGTCC
GGACTACGGGGGTATCTAATCCTGTTCGCTACCCACACTTTCGAGCCTCAACGTCAGTTACAGTCCAGAAAGCCGCCTTCGCCACTGGTGTTCTTCCATATATCTACGCATTTCACCGCTACACATGGAGTTCCACTTTCCTCTACTGCACTCAAGTCATCCAGTTTCCAATGACCCTCCCCGGTTGAGCCGGGGGCTTTCACATCAGACTTAATAGACCGCCTGCGCTCGCTTTACGCCCAATCTATCCG
+
FFFFFFFFFFFFFFFFFFFFFFFFFFFFF:FFF:FFFFFFFFFFFF:FF:FFFFFFFF:FFFFFF,FFFFF:FFFFFF,FF,FFFFFFFFFFFFFFFFFF,,FF:FFFFFF,FFFFFFFFF:FFFFFF,FFFFF,FFF:FFF:FF:FFFFFFF,:F:F:,FF:FFFFFFF:FF,F,F:FF,FFFFFFFF::FFFFFFFFFF:F,FFFFF,,FF:,F,FF,F::F,,F,F::F,FF,:FFFFFF,F,F,FFF
@A00769:42:HV3CFDRXX:1:2101:21088:1752 2:N:0:CGCACGACTG+CTGTTGGACC
GGACTACGAGGGTTTCTAATCCTTTAAGCAACCTACACAATCGAGCCTCAACGTCACTTACAGTCCAGAAAGCCGCCATCGCCGCTGGTGTTATTCCATATAACAACGCATTTCAACGCTACACATGGAGTTCCACTTTCCTCTACTGCGCTCAAGTCAGCCAGTTGACAAAGCAAGTCGTCAGTTGAGCTGGGGGGTGGAGCTAGAGGCTGAAGGAGCCGGCGGGGCTCGCGTTAGGCCCGGTCGAGCGG
+
,FF:FF:,,FFFF,F::FFF,:,,,,,,,,FFFF,FF,,,,F,FF,FFFFF,,:,F,,F,,F:,FF,FFF,:F,,FF,,,:,F,:,,FF,,,,FFF,FF:,F,,,:,:F,,,F,F,,,,,FF:,F::F:F,,,,:,,,:F,F,,F:F:F,,::,,,,,F,:,,F,,:,,,,:F:,F,,:,,:,F,,F,F,,,,:FF,,::,,,,,,:F,,:,,:,,,,,,,,,,:,,,:,F,F,,,,,,,,,,,F,,,,,F
@A00769:42:HV3CFDRXX:1:2101:24849:1783 2:N:0:CGCACGACTG+CTGTTGGTCC
GGACTACGAGGGTATCTAATCCTGTTTGCTCCCCACGCTTTCGAGCCTCAGCGTCAGTTACAGACCAGAGAGCCGCCTTCGCCACTGGTGTTCCTCCATATATCTACGCATTTCACCGCTACACATGGAATTCCACTCTCCTCTTCTGCACTCAAGTCTCCCAGTTTCCAATGACCCTCCCCGGTTGAGCCGGGGGCTTTCACATCAGACTTAAGAAACCGCCTGCGCTCGCTTTACGCCCAATAAATCCG
+
:FFFFFFFFFFFFFFFFF,FFFFFFFFFFFFFFFFFFFFFFFFFFFFFFFFFFFFFFFFFFFFFFFFFFFFFFFFFFFFFFFFFFFFFFFFFFFFFF:FFFFFFFFFFFFFFFFFF:FFFFFFFFFFFFFFFFFFFFFFF:FFFFFFFFFFFFFF:FFFFFFFFFFFFFFFFFFFFFFFFFFFFFFFFFFFF:FFFFFFFFFFF:FFFFFFFFFFFFF:FFF:FF:FFFF:FFFFFF,FFFFFFF:FFFF,
@A00769:42:HV3CFDRXX:1:2101:21640:1861 2:N:0:CGCACGACTG+CTGTTGGTCC
GGACTACTGGGGTATCTAATACACATCTCCGAGCCTTACCGCGGCTGCTGGCAC
+
FFFFFFFFFFFFFFFFFFFFFFFFFFFFFFFFFFFFFFFFFFFFFFFFFFFFFF
@A00769:42:HV3CFDRXX:1:2101:14940:1877 2:N:0:CGCACGACTG+CTGTTGGTCC
GGACTACGGGGGTATCTAATCCTGTTTGCTACCCACACTTTCGAGCCTCAACGTCAGTTACAGTCCAGAAAGCCGCCTTCGCCACTGGTGTTCTTCCATATATCTACGCATTTCACCGCTACACATGGAGTTCCACTTTCCTCTACTGCACTCAAGTCATCCAGTTTCCAAAGCACTTCCTCAGTTGAGCTGAGGGCTTTCACTTCAGACTTAAATAACCGTCTGCGCTCGCTTTACGCCCAATAAATCCG
+
FFFFFFFFFFFFFFFFFFFFFFFFFFFFFFFFFFFF:FFFFFFFFFFFFFFFF:FFFFFFFFF:F:FFFFFFFFFFFFFFFFFFFFFFFFFFF:F:FFFFFF:FFFFFF:FF,FFFFFFFFFFFFF:FFFFFFFFFF:FF:FFFFFFFFFFFFFFFFFFFFFFFFFFFF,FFFFF,FFFF:FFFFFFFFFFFFFF:FFFFF:FFFFF:FFFFFF:FFFFFFFFFFF:FFFFFF,FFFFFFFFF,FF:FFF:
@A00769:42:HV3CFDRXX:1:2101:24930:1892 2:N:0:CGCACGACTG+CTGTTGGTCC
GGACTACTGGGGTATCTAATCCTGTTTGCTACCCACACTTTCGAGCCTCAACGTCAGTTACAGTCCAGAAAGCCGCCTTCGCCACTGGTGTTCTTCCATATATCTACGCATTTCACCGCTACACATGGAGTTCCACTTTCCTCTACTGCACTCAAGTCATCCAGTTTCCAAAGCAATTCCTCAGTTGAGCTGAGGGCTTTCACTTCAGACTTAAATAACCGTCTGCGCTCGCTTTACGCCCAATAAATCCG
+
FFF:FFFFFFFFFF:FFF:::FFFFFF:FFFF:FFFFFF::FFFFFFFFFFFFFFFFFFFFFFFFFFFFFFFFF,FFFFFFFFFFFFF:F,FFF,FF:,F,FFFFFFFFFF:FFFFFFFFFFFFFFFFFFFF:FFFF:FF:FFFFFFFFFFFFFF:FFFFFFF,FFFFFFFFF,FF,FF:FFFF:FFFFFF:FFFFFF,:F::FFFFFFFFFFF:FFFFFFFFF:,FFFF,F:F:FF:FFFF,FFF,FFF,
@A00769:42:HV3CFDRXX:1:2101:10474:1908 2:N:0:CGCACGACTG+CTGTTGGTCC
GGACTACCCGGGTTTCTAATCCTGTTTGCTCCCCACGCTTTCGAGCCTCAGCGTCAGTTACAGACCAGAGAGCCGCCTTCGCCACTGGTGTTCCTCCATATATCTACGCATTTCACCGCTACACATGGAATTCCACTCTCCTCTTCTGCACTCAAGTCTCCCAGTTTCCAATGACCCTCCCCGGTTGAGCCGGGGGCTTTCACATCAGACTTAAGAAACCGCCTGCGCTCGCTTTACGCCCAATAAATCCG
+
FFFFFFFFFFFFFFFFF:FFFFFFFFFFFFFFFFFFFFFFFFFFF:FFFFFFFFFFF:FFFFFFFFFFF:FFFFFFFFFFFFFFFFFFFFFFFF,FFFFF,FFFFFFFFF,FFFFFFF:F:FFFFFF,FFFFFFFFFFFFFFFFFFFFFFFF:FFF:FFFFF:FFF:FFFFFFFFFFFFFFFFFFFF::FFFFFF:FFFFFFFFFFFFFFFFFFFFFFFFF:FF,FFFFFFF,FF,FFFFFF::FFF:FF:
@A00769:42:HV3CFDRXX:1:2101:26241:1971 2:N:0:CGCACGACTG+CTGTTGGTCC
GGACTACAGGGGTATCTAATCCTGTTTGCTACCCACACTTTCGAGCCTCAACGTCAGTTACAGTCCAGAAAGCCGCCTTCGCCACTGGTGATCTTCCATATATCTACGCATTTCACCGCTACACATGGAGTTCCACTATCCTCTACTGCACTCAAGTCATCCAGTTTCCAAAGCAATTCCTCAGTTGAGCTGAGGGCTATCACTTCAGACTTAAATAACCGACTGCGCTCGCTTTACGCCCAATAAATCCG
+
,FFFF::F:F::,:,:FFFFFF::FFFFF,FF,FFFFFF,::FFFFFFFF:::F,:,FFF,FF,FFF,FFF:,FF,FFF,FFFFFF,:FF,,FF,FFF,FF:,,,FFFFFF,,FFF,:FFFFFFFFF:F,FFFFFF,,,F:,F,,F,,FFFFFFFFF,FF:FF,,FF,FFFF,FF,FFF:,FFF,,,F,FFFFF:FFF,FFFFFFFF,FFFFF,:FF:FFF,FF:,:,FF,FF:,F,FFF,FFFF:FFFF:
@A00769:42:HV3CFDRXX:1:2101:17065:1986 2:N:0:CGCACGACTG+GTGTTGGTCC
GGACTACACGGGTTTCTAATCCTATTTGCTCCCCACGCTTTCGTGCCTCAGCGTCAGCAACAGGCCAGGCGGCCGCCTTCGCCACTGGTGTTCTTCCATATATCTACGCATTTTACCGCTACACATGGAGTTCCGCCGCCCTCTCCTGTACTCAAGTTCTCCAGTCTCATCAGCCAACAGAAGTTAAGCTTCTGCCTTTCACTCATGACTTGAAGAACCGCCTGCTCACCCTTTACGCCCAATCATTCCAG
+
FFFFFFFFFFFFF:FFFFFFFFFFFFFFFFFFFFFFFF:FFFFFFFFFFFFFFFFFFFFFFFFFFFFFFFFFFFFFF,FFFFFFFFFF,FFFFFFFFFFFFFFF::FFFFFFFFFFFFFF:FFF:FFFFFFFFF:FFFFFF:FFF:FFFFFFFF:FFFFFFFFFFFFF,F:FFFFFFFF:F,FFFFFFFF,:FFFFF:FFFFFFFFFFFFFFFF:FFF,:F,:F,FFFFFFFF,FF,F:FF:FF,FFF:F:
@A00769:42:HV3CFDRXX:1:2101:24496:1986 2:N:0:CGCACGACTG+CTGTTGGTCC
GGACTACTCGGGTTTCTAATCCTGTTTGCTACCCACACTTTCGAGCCTCAACGTCAGTTACAGTCCAGAAAGCCGCCTTCGCCACTGGTGTTCTTCCATATATCTACGCATTTCACCGCTACACATGGAGTTCCACTTTCCTCTACTGCACTCAAGTCATCCAGTTACCAAAGCAATTCCTCAGTTGAGCTGAGGGCTTTCACTTCAGACTTAAATAACCGACTGCGCTCGCTTTACGCCCAATAAATCCG
+
FFFFFFFFFFFFFFFFFFFFFFFFFFFFFFFFFFFFFFFFFFFFFFFFFFFFFFFFFFFFFFFFFFFFFFFFFFFFFFFFF::FFFFF,FFFFFFFFFF,FFFF:FFFFFFF:F:FFFFFFFFFFFFF:FFF:FFFFFFF:FFFFFFF:FFFFF:FFFFFFFFFF,FF:F:FFFF::FFFFFFFF,:FFF:FFFFF:FFFFFFFFFFFFFF,FFFF::FF,,FF:FFFFFF:F,:FF:FFFFF,F,FF:,F
@A00769:42:HV3CFDRXX:1:2101:26955:1986 2:N:0:CGCACGACTG+CTGTTGGTCC
GGACTACTGGGGTATCTAATCCTGTTTGCTCCCCACGCTTTCGAGCCTCAGCGTCAGTTACAGACCAGAGAGCCGCCTTCGCCACTGGTGTTCCTCCATATATCTACGCATTTCACCGCTACACATGGAATTCCACTCTCCTCTTCTGCACTCAAGTCTCCCAGTTTCCAATGACCCTCCCCGGTTGAGCCGGGGGCTTTCACATCAGACTTAAGAAACCGCCTGCGCTCGCTTTACGCCCAATAAATCCG
+
FFFFFFFFFFFF:FFFFFFFFFFFFFFFFFFFFFFFFFFFFFFFFFFFFFFFFFFFFFFFF:FFFFFFFFFFFFFFFFFFFFFFFFFFFFFFFFFFFFFFFFFFFFFFFFFFFFFFFFFFFFFF:FFFFF:FFFFFF:FFFFFFFFFFFFFFFFFFFFFFFFFF:FFF:FFFFFFFFFF::FF:FF:FFFFFF,FFFFFF:FFFFFF:FFFFF:F:F:FF,FFF,F,FFF,FFFFFFFFFFFFFFF,:F::
@A00769:42:HV3CFDRXX:1:2101:24379:2002 2:N:0:CGCACGACTG+CTGTTGGTCC
GGACTACAGGGGTTTCTAATCCTGTTTGCTCCCCACGCTTTCGAGCCTCAGCGTCAGTTACTGACCAGAGAGCCGCCTTCGCCACTGGTGTTCCTCCATATATCTACGCATTTCACCGCTACACATGGAATTCCACTCTCCTCTTCTGCACTCAAGTCTCCCAGTTTCCAATGACCCTCCCCGGTTGAGCCGGGGGCTTTCACATCAGAATTAAGAAACCGCCTGCGCTCGCTTTACGCCCAATAAATCCG
+
:,FFFFFF,:,FFFFFFFFFFFFFFFFFFFFF:FFFFFFFFFFFFFFFF:FFFFFF,:FFFFF:FF,FFFF:FFFFFFFFFFFFFF,FF:FFFF,FFFFFFFFFFFFFF,,FFFFFFFF,FFF:FF,FFFFFFFFF:F,FF:FF:F:FFFFFFFFFFF,FFFFFF,:F:,F,FF,FF:FFFFFFF,,:FFFFF:F,:FF:,FF:,F:,:,F,FFFFFF:F,F,F,,,FFFF,F:FFF,:F:FFFFF:FF,,
@A00769:42:HV3CFDRXX:1:2101:22354:2065 2:N:0:CGCACGACTG+CTGTTGGTCC
GGACTACGAGGGTATCTAATCCTGTTTGCTACCCACACTTTCGAGCCTCAACGTCAGTTACAGTCCAGAAAGCCGCCTTCGCCACTGGTGTTCTTCCATATATCTACGCATTTCACCGCTACACATGGAGTTCCACTCTCCTCTTCTGCACTCAAGTCTCACAGTTTCCAATGCACTACTCCGGTTAAGCCGAAGGCTTTCACATCAGACTTAAAAGACCGCTTGCGTTCCCTTTACGCCAAATCTGCCCG
+
FFFFFF:FFFFFFFFFFFF:FFFFFFFFFFFFFF:FFFFFFFFFFFFFFFF::FFFFFF::FFFFFFFFFFFFFFFF,FFFFF:FF:FFFFFFFFF,FF:FFFFFFFFFFFFFFF,FFFFF:FFFFFFFFF,F:FFFFFFFFF:FFFFF:FF:F:FF,FF,FFFF:FFFF:FFFFFFFFFF:FFFFFFFFFFFFFFFFFFFFFFFFFFFFF,FFFF:FFF,FF,FFFFFFF,::FFFFFF,,F,F:,:,:,
@A00769:42:HV3CFDRXX:1:2101:1054:2096 2:N:0:CGCACGACTG+CTGTTGGTCC
GGACTACAGGGGTATCTAATCCTGTTTGCTCCCCACGCTTTCGAGCCTCAGCGTCAGTTACAGACCAGAGAGCCGCCTTCGCCACTGGTGTTCCTCCATATATCTACGCATTTCACCGCTACACATGGAATTCCACTCTCCTCTTCTGCACTCAAGTCTCCCAGTTTCCAATGACCCTCCCCGGTTGAGCCGGGGGCTTTCACATCAGACTTAAGAAACCGCCTGCGCTCGCTTTACGCCCAAGAAATCCG
+
FFFFFFFFFFFFFFFFFFFFF,FFFFFFFFFFFFFFFFFFFFFFFFFFFFFFFFFFFFFFF:F:FF:FFFFFFFF:F,FFFF:FFF:FFFFFFFFF:FFFFFF:FFFFFFFFF::FFFFFFFFFFFFFF,F,:FFFFFFFFFF::FFFFFFFFF:FFFFFFFF:::FFFFFFFFFFFFF:FFFFFF::F:FFFFFFFFFF:FF,,FFFF,F,:FFFF,:,FF::,,FF,FFFF,:,,::FF,:,,,FF,FF
@A00769:42:HV3CFDRXX:1:2101:8386:2112 2:N:0:CGCACGACTG+CTGTTGGTCC
GGACTACTGGGGTATCTAATCCTGTTTGCTACCCACACTTTCGAGCCTCAACGTCAGTTACAGTCCAGAAAGCCGCCTTCGCCACTGGTGTTCTTCCATATATCTACGCATTTCACCGCTACACATGGAGTTCCACTTTCCTCTACTGCACTCAAGTCATCCAGTTTCCAAAGCAATTCCTCAGTTGAGCTGAGGGCTTTCACTGCAGACTTAAATTACCGTCTGCGCTCGCTTTACGCCCAATAAATCCG
+
:FFFFFFFFFFFFFFFFFFFFFFFFFFFFFFFFFFFFFFFFFFFFFFFFF::FFFFFFFFFFFFFFFFFFFFFFF:FFFFFFFFFFFFFF,F:FFFFFFFFFFFFFFFF,F:FF,FFFFF:FFF,FFFFF,F,FFF,FF,FFFFFFFFFFFFFFFFFFFFFF:FFFFFFFFF:FFFFF,FFFFFFFF,FFF:FFF:FF,F,FFF,F,FF:F:FFFF::F:F:FF:,:FF::FF:F:FF:FF,F,FF:FFF,
@A00769:42:HV3CFDRXX:1:2101:8947:2112 2:N:0:CGCACGACTG+CTGTTGGTCC
GGACTACTCGGGTATCTAATCCTGTTTGCTACCCACACTTTCGAGCCTCAACGTCAGTTACAGTCCAGAAAGCCGCCTTCGCCACTGGTGTTCTTCCATATATCTACGCATTTCACCGCTACACATGGAGTTCCACTTTCCTCTACTGCACTCAGGTCATCCAGTTTCCAAAGCAATTCCTCAGTTGAGCTGAGGGCTTTCACTTCAGACTTAAATAACCGACTGCGCTCGCTTTACGCCCAATAAATCCG
+
FFFFFFFFFFFFFFFFFFFFFFFFFFFFFFFFFFFFFFFFFFFFFFFFFFFFFFFFFFF,FFFFFFFFFFFFFFFFFFFFFFFFFFFFFFFFFFFFFFFFFFFFFFFFFFFFFFFFFFFFFFFFFFFFFFFFFFFFF:FFFFFFFFFFFFFFFF:FFFFFFFFFFFFF:FFFFFFFFFFFFFFFFFFFFFF:FFFFFFFFFFF:FFFFFFFFFF:FFFFF:,FF,FFFFFFFFFFFFFFFFFFFFFFFFF:
@A00769:42:HV3CFDRXX:1:2101:19777:2112 2:N:0:CGCACGACTG+CTGTTGGTCC
GGACTACAGGGGTTTCTAATGTTACCGCGGCTGCTGGCAC
+
FFFFFFFFFFFFFFFFFFFFFFFFFFFFFFFFFFFFFFFF
@A00769:42:HV3CFDRXX:1:2101:3712:2253 2:N:0:CGCACGACTG+CTGTTGGTCC
GGACTACTCGGGTTTCTAATCCTGTTTGCTACCCACACTTTCGAGCCTCAACGTCAGTTACAGTCCAGAAAGCCGCCTTCGCCACTGGTGTTCTTCCATATATCTACGCATTTCACCGCTACACATGGAGTTCCACTTTCCTCTACTGCACTCAAGTCATCCAGTTTCCAAAGCAATTCCTCAGTTGAGCTGAGGGCTTTCACTTCAGACTTAAATAACCGACTGCGCTCGCTTTACGCCCAATAAATCCG
+
FFFFFFFFFFFFFFFFFFFFFFFFFFFFFFFFFFFFFFFFFFFFFFFFFFFFFFFFFFFFFFFFFFFFFFFFFFFFFFFFFFFFFFFFFFFFFFFFFFFFFFFFFFFFFFFFFFFFFFFFFFFFFFFFFFFFFFFFFFFFFFFFFFFFFFFFFFFFFFFFFFFFFFFFFFFF:FF,FFFFFFFFFFFFFFFFFFFFFFFFFFFF:F:F:FFFFFFFFF,F:,FFF:FFFFFFFFFFF,FFFF:::FFFFFF
@A00769:42:HV3CFDRXX:1:2101:31503:2315 2:N:0:CGCACGACTG+CTGTTGGTCC
GGACTACTCGGGTATCTAATTACCGCGGCGGCTGGCAC
+
FFFFFFFFFFFF:FFFF,F:F,FFFFFFFFFFFFFFFF
@A00769:42:HV3CFDRXX:1:2101:13539:2331 2:N:0:CGCACGACTG+CTGTTGGTCC
GGACTACCGGGGTTTCTAATCCTGTTTGCGCCCCACACTTTCGAGCCTCAACGTCAGTTACAGTCCAGAAAGCCGCCTTCGCCACTGGTGTTCTTCCATATATCTACGCATTTCACCGCTACACCTGGAGTTCCACTTTCCTCTACTGCACTCAAGTCATCCAGTTTCCAAAGCAATTCCTCAGTTGAGCTGAGGGCTTTCACTTCAGACTTAAATAACCTTCTGCGCTCGCTTTACGCCCAATAAATCCG
+
FFFFFFFFFFFFFFFFFFFFFFFFFF,FF,,FFFFFFFFFFFFF,FF:FF:FFFFFF:FFF,FFFFFFFFFFFFFFFF:FFFF:FFFFFF:FFF,FFFFFFFFFFF:FFF,FFFFFFFFF,:F:,FF:F:FFFF:FFF,FF:FFFFFFFFFFFFFFFFFFFF,FFFFFFFFF:FF:FFFF,FFFFF,FFFF,FFFFFFFFFFFF,FF:FFFFFFFFFFF::,FF:FFF,FFFFFFFF:FFFFF:FFFFFFF
@A00769:42:HV3CFDRXX:1:2101:12599:2456 2:N:0:CGCACGACTG+CTGTTGGTCC
GACTACGAGGATATCTAATGGATTACCGCGGCTGCTGACAC
+
FFFFFFFFFFFFFFFFFFFFFFFFFFFFFFFFFFFFFFFFF
@A00769:42:HV3CFDRXX:1:2101:26747:2472 2:N:0:CGCACGACTG+CTGTTGGTCC
GGACTACAAGGGTATCTAATCCTGTTTGCTACCCACACTTTCGAGCCTCAACGTCAGTTACAGTCCAGAAAGCCGCCTTCGCCACTGGTGTTCTTCCATATATCTACGCATTTCACCGCTACACATGGAGTTCCACTATCCTCTACTGCACTCAAGTCATCCAGTTTCCAAAGCAATTCCTCAGTTGAGCTCAGGGCTTTCACTGCAGACTTAAATAACCGTCTCCGCTCGCTTTACGCCCAATAAATCCG
+
FFFFFFFF:FFFFFFFFFFFFFFFFFFFFFFFFFFFFFFFFFFF,FFFFF:FFFF:FFFFFFFFFFFFFFFFFFFFFFFFFFFFFFFFFF:FFFFFFFFFFFFFFFFFFFFFFFFFF,FFFFFFF,FFFF,FFFFFFF,FF,FF,F,F:FFFFFF:FFF:FFFFFFF,FFFFFFF,FFFFFFF:FFFFFFF,FFFF:F:FFFF,,FF,FFF,:,,,:FFF:,FF,F:F:FFF,FFFF,FFFF,FFFFFFF,
@A00769:42:HV3CFDRXX:1:2101:24650:2597 2:N:0:CGCACGACTG+CTGTTGGTCC
GGACTACGGGGGTATCTAATCCTGTTTGCTCCCCACGCTTTCGTGCATGAGCGTCAGTGTTATCCCAGGGGGCTGCCTTCGCCATCGGTATTCCTCCACATCTCTACGCATTTCACTGCTACACGTGGAATTCTACCCCCCTCTGACACACTCTAGCCGTGCAGTCACCAATGCAATTCCCAGGTTAAGCCCGGGGATTTCACATCGGTCTTGCACAACCGCCTGCGCACGCTTTACGCCCAGTAATTCCG
+
FFFFFFFFFFFFFFFFFFFFFFFFFFFFFFFFFFFFFFFFFFF:FFFFFFFFFFFFFFFFFFFFFFFFFFFFFFFFFFFFFFFF,FFFFFFFFFFFF:FFFFFFFFFFFFFFFFFFFFFFFF:F:FFFFFFFFFFFFFFFFFFFFFFFFFFFFFFFFFFFFFFFFFFFFFFFFFFF:FFFFFF:FF,FFFFFFFFFFFFFFFFFFFF:FFFF,F,FFFFFFFFFFF:FFFFFFFFFFFFFFFFFFF:FFF,
@A00769:42:HV3CFDRXX:1:2101:21115:2613 2:N:0:CGCACGACTG+CTGTTGGTCC
GGACTACGAGGGTATCTAATCCTGTTCGCTACCCACGCTTTCGTTCCTCAGCGTCAGTGACTGCCCAGAGACCCGCCTTCGCCACCGGTGTTCCTCCTGAAATCTGCGCAATTCACCGCTACACCAGGAATTCCACTCTCCCCTGCAGTACTCAAGTCTGCCCGTATCGCCTGCAAGCCAGCAGTAGAGCAGCTGGATTTCACAAACGACACGACAAACCGCATAAGAACTCTATACCCCCAGTAATTCCG
+
,FFFFFF,FF:F,,FF:FFFFF::FFF,FFFFFFFFFFFFFFFFFFFFFFFFF,FFFF,FFFFFFF,FFFFFFF:FFF,F,FF,FFF:FF::F,FFFFFF,FFFF:FFF:,:,FFFFFF:F,,FF:,F::::FFF,FF:FFFFFFF::FF::FF,F,F:F,F,F,,FFFFFFFFFF,,F:FFFFF,FFFF,FFF::,,F:FFF:FFFFFF,F,FFFFF:F,FF,F,,FFF,F:FFFF,,,FF,,FF,,,F,
@A00769:42:HV3CFDRXX:1:2101:1533:2644 2:N:0:CGCACGACTG+GTGTTGGTCC
GGACTACCGGGGTTTCTAATCCTGTTTGCTCCCCACGCTTTCGAGCCTCAGCGTCAGTTACAGACCAGAGTGTCGCCTTCGCCACTGGTGTTCCTCCATATATCTACGCATTTCACCGCTACACATGGAATTCCACTCTCCTCTTCTGCACTCAAGTATCCCAGTTTCCAAAGCAATTCCACAGTTGAGCAGAGGGCTTTCACTTCAGACTTAAATAACGGGCTGCGCTCGCTGTACGCCCAAGATATCGG
+
:FFFFFFFFFFFFFFFFFFF:FF:FFFFFFFFFFFFFFFF:FFF,:FFFFFFFFFFFFFFFFFF::FFFF:FFFF:FFF:FF:FFFFFFFFF,,FF,FFFFF,,::FF:,,:::FF:::FFFFFFFFFF,FFF,FFFF,:F,FF,F,F,FF:,FFF:,,::::F:,:FF:F:F:::F,:,,F:,:,,,,:,::,F:::F,F,FF:,,,:,,:,F,,FF,,,,F,,:,,F,F,:,F,,:,F,:F,FF:,:,,
@A00769:42:HV3CFDRXX:1:2101:8703:2660 2:N:0:CGCACGACTG+CTGTTGGTCC
GGACTACGCGGGTTTCTAATCCTGTTTGCTCCCCACGCTTTCGAGCCTCAGCGTCAGTTACAGACCAGAGAGCCGCCTTCGCCACTGGTGTTCCTCCATATATCTACGCATTTCACCGCTACACATGGAATTCCACTCTCCTCTTCTGCACTCAAGTCTCCCAGTTTCCAATGACCCTCCCCGGTTGAGCCGGGGGCTTTCACATCAGACTTAAAAAACCGCCTGCGCTCGCTTTACGCCCAAGAAATCCG
+
FFFFFFFFFFFFFFFFFFFFFFFFFFFFFFFFFFFFFFFFFFFFFFFFFFFFFFFFFFFFFFFFFFFFFFFFFFFFFFFFFF:FFFFFFFFFFFFFFFFFFFFFFFFFFFFFFFFFFFFFFFFFFFFFF:FFFF:FFFFFFFF:FFFFFFFFFFFFFFFFFFFFF:FFFFFFFFFFFFFFFFFFFFFFFFFFFFFFFFFFFFFFFFFFFFFFFFFFFFFFFFFFFFFFFFFFF:FFFFFFFFF,F,FFFFF
@A00769:42:HV3CFDRXX:1:2101:29432:2738 2:N:0:CGCACGACTG+CTGTTGGTCC
GGACTACCGGGGTTTCTAATCCTGTTTGCTACCCACACTTTCGAGCCTCAACGTCAGTTACAGACCAGAGAGCCGCCTTCGCCACTGGTGTTCCTCCATATATCTACGCATTTCACCGCTACACATGGAACTCCACTCTCCTCTTCTGCACTCAAGTCTCCCAGTTTCCAATGACCCTCCCCGGTTGAGCCGGGGGCTTTCACATCAGACTTAAGAAACCGCCTGCGCTCGCTTTACGCCCAATAAATCCG
+
FFFFFFFFFFFFFFFFFFFFFFFFFFFFFFFFFFFFFFFFFFFFFFFFFFFFFFFFFFFFFFFFFFFFFFFFFFFFFFFFFFFFFFFFFFFFFFFFFFFFFFFFFFFFFFFFFFFFFFFFFFFFFFFFFFFFFFFFFFFFFFFFFFFFFFFFFFFFFFFFFFFFFFFFFFFFFFFFFFFFFFFFFFFFFFFFFFFFFFFFFFF:FFFFFFFFFFF::FFFFFFFFFFFFFFFFFFFFFFFFFFFFFFFFFF
@A00769:42:HV3CFDRXX:1:2101:9100:2754 2:N:0:CGCACGACTG+CTGTTGGTCC
GGACTACAGGGGTTTCTAATCCTGTTTGCTACCCACACTTTCGAGCCTCAACGTCAGTTACAGTCCAGAAAGCCGCCTTCGCCACTGGTGTTCTTCCATATATCTACGCATTTCACCGCTACACATGGAGTTCCACTTTCCTCTACTGCACTCAAGTCATCCAGTTTCCAAAGCAATTCCTCAGTTGAGCTGAGGGCTTTCACTTCAGACTTAAATAACCGACTGCGCTCGCTTTACGCCCAATAAATCCG
+
FFFFFFFFFFFFFFFFFFFFFFFFFFFFFFFFFFFFFFFFFFFFFFFFFFFFFFFFFFFFFFFF:FFF:FFFFFFFFFFFFFFFFFFFFFFFFFF,FFFFFFFFFFFFFFFFFFFFFFFFFFFFFF:FFFFFFFFFFFFF,FFFF:FFFFFFFFFFFFFFFFFFF:FFFFFF:FF,FFFFFFFFFF,FFFFF:FFFF:FFFFF:FFF:FFFFFFF,:F,F,FFFFFFFFFFFFFF:FFFFFFF,FFFFFF:
@A00769:42:HV3CFDRXX:1:2101:30454:2754 2:N:0:CGCACGACTG+CTGTTGGTCC
GGACTACTCGGGTTTCTAATCCTGTTTGCTCCCCACGCTTTCGAGCCTCAGCGTCAGTTACAGACCAGAGAGCCGCCTTCGCCACTGGTGTTCCTCCATATATCTACGCATTTCACCGCTACACATGGAATTCCACTCTCCTCTTCTGCACTCAAGTCTCCCAGTTTCCAATGACCCTCCCCGGTTGAGCCGGGGGCTTTCACATCAGACTTAAGAAACCGCCTGCGCTCGCTTTACGCCCAATAAATCCG
+
FFFFFFFFFFFFFFFFFFFFFFFFFFFFFFFFFFFFFFFFFFFFFFFFFFFFFFFFFFFFFFFFFFFFFFFFFFFFFFFFFFFFFFFFFFFFFFFFFFFFFFFFFFFFFFFFFFFFFFF:FF:F:FFFF:FFFFFFFFFFFFFFFFFFFFFFFFFFFFFFFFFFF:FFF,FFFFFFFFFFFFFFFFF:FFFFFFFFFFF:FFFFFFFFFFFFFFFFFFFF:F:FFFFFFFFFFFFFF:FFFFFFF:FFFFF
@A00769:42:HV3CFDRXX:1:2101:32136:2879 2:N:0:CGCACGACTG+CTGTTGGTCC
GGACTACAGGGGTTTCTAATTACCGCGGCGGCTGGCAC
+
FFFFFFFFFFFFFFFFFFFFFFFFFFFFFFFFFFFFFF
@A00769:42:HV3CFDRXX:1:2101:8034:2942 2:N:0:CGCACGACTA+CTGTTGGTCC
GGACTACGCGGGTATCTAATCCTGTTTGCTACCCACACTTTCGAGCCTCAAAGTCAGTTACAGACCAGAAACCCGCATTCGCCACAGGTGTTCTTCCCTATATCTACGCATTTCACCGCTACACATGAAGTTCCACATACCACTACTGCACTCAAGTCATCCAGTTTCCAAAGCAATTCCTCAGTTGAGCTGAGGGCTTTCACTTCAGACTTAAATAACCGACTGCGCACGCTTTACGCCCAATAAATCCG
+
FFFFFFFF,FFFF,FFFFFFFF:,FF,FFF,FFF,:,FFFFFF:,FFF:F:,FFFFF,FFFFF,FFFF:F:,,FFF,FFFFFFFF,F,FFFFFFFFF,:FFFFFFFFFFFFFFFFFFFFFFF:F,,FFF,FFFF,F,F,FF,FFFFFFF,FFF:FFFF:FFFFFFFFFFFFFFF:FFF,FF,:FFF,FFF:,F,,FFFFFFFFFFFFFFFFFFFFFFFFF,,FFFFFF,FFFFFFFFFFFFFF:FFFFFFF
@A00769:42:HV3CFDRXX:1:2101:11035:2942 2:N:0:CGCACGACTG+GTGTTGGTCC
GGACTACACGGGTTTCTAATCCTGTTTGCTCCCCACGCTTTCGAGCCTCAGCGTCAGTTACAGACCAGAGAGCCGCCTTCGCCACTGGTGTTCCTCCATATATCTACGCATTTCACCGCTACACAGGGAATTCCACTCTCCTCTTCTGCACTCAAGTCTCCCAGTTTCCAATGACCCTCCCCGGTTGAGCCGGGGGCTTTCACCTCAGACTTAAGAAACCGTCTGCGCTCGCTTTACGCCCAAGAAATCCG
+
F:FFFFFFFFFFF:FFFFFFFFFFFF:FFFFFFFFFFFFFFFF,F:FFFFFFF:FFFFFFFFFFF:FFFFF,FFFFFFFFFF:FFFFF,FF:FFFFFFFFFFFFF,FFFF:FFFFFFFFFFFFF:,FFFFFF,FFFFFFFFF:FFFFFFFFFFFFF:F,FFFF::FFFFFF,:FFFFFFFFFFFFFFF:FFF:FFFFFFFF:F,FF:FFF,FFFF,,F,F:FFF,FFFFFFF,,F,F:FFFF:,:FF:F,,
@A00769:42:HV3CFDRXX:1:2101:18774:2942 2:N:0:CGCACGACTG+CTGTTGGTCC
GGACTACGAGGGTTTCTAATCCTGTTTGCTACCCACACTTTCGAGCCTCAACGTCAGTTACAGTCCAGAAAGCCGCCTTCGCCACTGGTGTTCTTCCATATATCTACGCATTTCACCGCTACACATGGAGTTCCACTTTCCTCTACTGCACTCAAGTCATCCAGTTTCCAAAGCAATTCCTCAGTTGAGCTGAGGGCTTTCACTTCAGACTTAAATAACCGTCTGCGCTCGCTTTACGCCCAATAAATCCG
+
FFFFFFFFFFFFFFFFFFFFFFFFFFFFFFFFFFFFFFFFFFFFFFFFFFFFFFFFFFFFFFFFFFFFFFFFFFFFFFFFFFFFFFFFFFFFFFFFFFFFFFFFFFFFFFFFFFFFFFFFFFFFFFFFFFFFFFFFFFFFFFFFFFFFFFFFFFF:FFFFFFFFFFFFFF:FFFF:FFFFFFFFFFFFFFFFFFFFFFFFFFFFFFFFFFFFFFFFFFFFF,FFFFFFFFFFF:FFF:FFFFFFFFFFFF,
@A00769:42:HV3CFDRXX:1:2101:22706:3020 2:N:0:CGCACGACTG+CTGTTGGTCC
GGACTACGGGGGTTTCTAATCCTGTTTGCCACCCACACTTTCGAGCCTCAACGTCAGTTACAGTCCAGAAAGCCGCCTTCGCCACTGGTGTTCATCCATATATCTACGCATTTAACCGCTACACATGGAATTCCGCCTACCTCGTCTGAACTCTAGCACTACAGTATTAATGGCGAATAGAGGTGAAGCCCCAATATTTTAACACAAACTAATAATGACGCCTACCCACCCATTAAGCCCAATAAATACAG
+
FFFFFFF,:FFFFFFFFFFFFFFFFFFFFF:FFFFFFFFFFFF:,FFFFFFFFFFFFFFFFFF,FFFFFFFFFFFFFFFFFFFFFFFFFFFFF,FFFFFFFFFFFFFFFFF:F,FFFFFFFFFFFF:FFFF:F::F:,FFFFFFFFFF,,FFF:FFF,FFF:F:FFF,FF,,F,F,F,,,F,FF:,F,FFFFFFF,:FF:,,FFF,FF,,:,::F,,,F,FF,:F,FFFF:,FFFF,:FF::FFFF::F,,
@A00769:42:HV3CFDRXX:1:2101:8386:3051 2:N:0:CGCACGACTG+CTGTTGGTCC
GACTACTGGGGTTTCTAATCCTGTTTGCTCCCCACGCTTTCGAGCCTCAGCGTCAGTTACAGACCAGAGAGCCGCCTTCGCCACTGGTGTTCCTCCATATATCTACGCATTTCACCGCTACACATGGAATTCCACTCTCCTCTTCTGCACTCAAGTCTCCCAGTTTCCAATGACCCTCCCCGGTTGAGCCGGGGGCTTTCACATCAGACTTAAGAAACCGCCTGCGCTCGCTCTACGCCCAATATATCCGG
+
FFFFFFFFFFFFFFFFFFFFFFFFFFFFFFFFFFFFFFFFFFFFFFFFFFFFFFFFFFFFFFFFFFFFFFFFFFFFFFFFFFFFFFFFFFFFFFFFFFFFFFFFF:F,FFFFFFFFFFFFFF:FFFFF,F:,FF,FFFF:FFF::FFFFFFF:,FF:FFFFFFFFFFFF:FF:,FFFF,FFFFF:FFFF,FFFFFF,FFF,FFFFFFF:FF,FFF,:FFFF,F:FFFFFFFF:FFFFF,F:,F:,,:F,F,
@A00769:42:HV3CFDRXX:1:2101:21404:3114 2:N:0:CGCACGACTG+CTGTTGGTCC
GGACTACACGGGTTTCTAATCCTGTTTGCTACCCACACTTTCGAGCCTCAACGTCAGTTACAGTCCAGAAAGCCGCCTTCGCCACTGGTGTTCTTCCATATATCTACGCATTTCACCGCTACACATGGAGTTCCACTATCCTCTACTGCACTCAAGTCATCCAGTTTCCAGAGCACTTCCTCAGTTGAGCTGAGTGCTTTCACTTCAGACTTAAATAACCGTCTGCGCTCGCTTTACGCCCAATAAATCCG
+
F,FFFF,FF:FFFFFFFFFFFFFFF,FF,FFFFF:FFFFFFFFFFFFFFFFFFFFFFFFFF:,FFFFFFFFFFFFFFFF::FFFF,FF:FFFFFF:FFFFFF,FFFFFFF,:FFFFF,FFFFF:FFF,FFFFFF:FF,,F,:FF,F:,FFF,FFFF,FFF:FFFF,FFFFFF,FF,F,FFFF:::,FFF:F:FF,FF::FFFFF,FFFFFFFFFFFFFFF,,FF,,FFFF:FFF:FFFFF:FF,FFFFFFF
@A00769:42:HV3CFDRXX:1:2101:12698:3129 2:N:0:CGCACGACTG+GTGTTGGTCC
GGACTACCGGGGTTTCTAATCCTGTTTGCTCCCCACGCTTTCGAGCCTCAGCGTCAGTTACAGACCAGAGAGTCGCCTTCGCCACTGGTGTTCCTCCATATATCTACGCATTTCACCGCTACACATGGAATTCCACTCTCCTCTTCTGCACTCAAGTCTCCCAGTTTCCAATGACCCTCCCCGGTTGAGCCGGGGGCTTTCACTTCAGACTTAAATAACCGTCTGCGCTCGCTTTACGCCCAATAACTCCG
+
FFFFFFFFFFFFFFFFFFFFFFFFFFFFFFFFFFFFFFFFFFFFFFFFFFFFFFFFF,FFFF:FFFFFFFFFFFFFFFFFFFFFFFFFFFFFFFFFFFFFFFF:FFFFFFFFFFFFFFFF:FFFFFFFFFFFFFFFFFFFFFFFFFFFFFFFFFFFFFFFFFFFFFFFFFFF:FFFFFFFFFFF:FFFFFFF:FFFFF:FFFFF,FF:FFFFF:F:FFFFF,FFFFFFFFFF:FFFF,FFFFFFFF,FF,:
@A00769:42:HV3CFDRXX:1:2101:15917:3192 2:N:0:CGCACGACTG+CTGTTGGTCC
GGACTACTAGGGTATCTAATTACCGCGGCGGCTGGCAC
+
,FFFFFFFFFFFF:FFFFFFFFFFFFFFFFFFFFFFF,
@A00769:42:HV3CFDRXX:1:2101:28610:3192 2:N:0:CGCACGACTG+CTGTTGGTCC
GGACAACCCGGGTTTCTAATCCAGTTTGCTACCCACACTTTCGAGCCTCAACGACAGTTACAGTACAGAAACCCGCCTTCGCCACAGGTGTTCTTCCTTATAACTACGCATTTCACCGCTACACATGGAGTTCCACTATCCTCAACTGCACTCAACTCATCCAGTATCCAAAGCAAATCCTCAATTGAGCTGAGGGCTTTCACTTCAGACTTAAATAAACGTCTCCACTCGCTTAACGCCCAATAAATCCG
+
FFF:,,FFFF:::FFFFFF:F:,F,FFF:F:,FFFFFFFFFFFFF:,FFF::,,,F,,FFFF:F:FFF::F,F,FF,,F,,FFFF,FFFF,F,,FFFF:,:F,:F:,:FF,F:FFF:,FFFFFF:FF,FFFF,FFF,F,FFFF,FFF,,FFFFFF,,F,FF:F,F,,:,FFF,F:F:FFFF:,,:FF:FF:FF,,,FFFF:FFF,FF,FF,FFFFFFF:,,:F:F:,,:,,FF:,,F,F,F:FF,FF,,F,
@A00769:42:HV3CFDRXX:1:2101:21215:3223 2:N:0:CGCACGACTG+CTGTTGGTCC
GACAAACGGGGGTTAAAAATTACAATTTAACCCCGGCGCATAACCCATTGAAATTAAAAAAAAATAACCATCCCAACAAAGTTTGTACCTTGATATAAACGTTGTTCCCCGAAAAATAAAAAAAGGGGGGGGGGGGGGGGGGGGGGGGGGGGGGGGGGGGGGGGGGGGGGGGGGGGGGGGGGGGGGGGGGGGGGGGGGGGGGGGGGGGGGGGGGGGGGGGGGGGGGGGGGGGGGGGGGGGGGGGGGGGGGG
+
FF,,::::FFF,FF,,:FFFF,,,F,FF:::,F:F,FF,F::,,,F,::,FFF,,,,,,,,FF:F,F:FFFF:F,:FF,F,:FF:::FF::,,,F,:::,,,,,,,,,FF::F:,FF:FFF:FF,:::FFFFFFF:FFFFFFFFFFFF:FFFFFFFFFFFFFFFFFFFFFFFFFFFFFFFFFFFFFFFFFFFFF:FFFFFFFFFFFFFFFFFFFFFFFFFFFFF:FFFFFFFFFFFFFFFFFFFFFFFFFF
@A00769:42:HV3CFDRXX:1:2101:28429:3286 2:N:0:CGCACGACTG+CTGTTGGTCC
GGACTACTGGGGTTTCTAATCCTGTTAGCTACCCACACTTTCGAGCCTCAACGTCAGTTACAGTCCAGAAAGCCGCCTTCGCCACTGGTGTTCTTCCATATATCTACGCATTTCACCGCTACACATGGAGTTCCAATTTCCTCTACAGCACTCAAGTCATCCAGTTTCCAAAGCAATTCCACAGATGAGCGGAGGGCTTTCACTTCAGACTTAAATAACCGTCTGCGCACGCTTTACGCCCAATAAATCCG
+
FFFFFFF,:FFFF,FFFFFFFFFFFF,FFFFFFFFFFFFFFFFFFF,F,FFFFFFFFF:F:FF,FFFFFFF,,,FFF:FFFFF:,,FFFFF,F,FFFF,FFFFFFFFFFFFFFFFF,FFFFFFF:,FFFFF:FFF,,,,:FFFF,F,FFFFFF,FFFFF::FFFF,,F,F:FFFFFFFFF,,FF,:FFF:,,,FFF,:::,FFFFF,F,F,,F,F,FF:,F,F,FFF,,:FF:FFFFFFF:,,,F,FF:,:
@A00769:42:HV3CFDRXX:1:2101:31792:3286 2:N:0:CGCACGACTG+CTGTTGGTCC
GGACTACAGGGGTATCTAATCCTGTTTGCTACCCACACTTTCGAGCCTCAACGTCAGTTACAGTCCAGAAAGCCGCCTTCGCCACTGGTGTTCTTCCATATATCTACGCATTTCACCGCTACACATGGAGTTCCACTTTCCTCTACTGCACTCAAGTCATCCAGTTTCCAAAGCAATTCCTCAGTTGAGCTGAGGGCTTTCACTTCAGACTTAAATAACCGTCTGCGCTCGCTTTACGCCCAATAAATCCG
+
FFFFFFFFFFFFFFFFFFFFFFFFFFFFFFFFFFFFFFFFFFFFFFFFFFFFFFFFFFFFFFFFFFFFFFFFFFFFFFFFFFFFFFFFFFFFFFFFFFFFFFFFFFFFFFFFFFFFFFFFFFFFFFFFFFFFFFFFF:FFFFFFFFFFFFFFFFFFFFFFFFFFFFFFFFFFFFFFFFFFFFFFFFFFFFFFFFFFFFFFFFFF:FFFFFFFFFFFFFFFFFFFFFFFFFFFFFFFF:FFFF:FFFFFFF:
@A00769:42:HV3CFDRXX:1:2101:28058:3302 2:N:0:CGCACGACTG+CTGTTGGTCC
GGACTACCCGGGTTTCTAATCCTGTTTGCTACCCACACTTTCGAGCCTCAACGTCAGTTACAGTCCAGAAAGCCGCCTTCGCCACTGGTGTTCTTCCTTATATCTACGCATTTCACCGCTACACATGGAGTTCCACTTTCCTCTACTGCACTCAAGTCATCCAGTTTCCAAAGCAATTCCTCAGTTGAGCTGAGGGCTTTCACTTCAGACTTAAATAACCGACTGCGCTCGCTTTACGCCCAATAAATCCG
+
FFFFFFFFFFFFFFFFFFFFFFFFFFFFFFFFFFFFFFFFFFFFFFFFFFFFFFFFFFFFFFFFFFFFFFFFFFFFFFFF:FFFFFFFFFFFFFFFFFFFFFFFFFFFFFFFFFFFFFFFFFFFFFFFFFFFFFFFFFFFFFFFFFFFF:FFFFFFFFFFFFFFFFFFFFFF:FFFFF:FFFFFFF,FFFFFFFF:F:FFFFFFFFFFFFFFFFFFFFFF:,FF:FFFFFFFF,FFF::FFFF:FFFFFF,
@A00769:42:HV3CFDRXX:1:2101:6370:3317 2:N:0:CGCACGACTG+CTGTTGGTCC
GGACTACGGGGGTTTCTAATCCTGTTCGCTCCCCACGCTTTCGAGCCTCAGCGTCAGTTACAGACCAGAGAGCCGCCTTCGCCACTGGTGTTCCTCCATATATCTACGCATTTCACCGCTACACATGGAATTCCACTCTCCTCTTCTGCACTCAAGTCTCCCAGTTTCCAATGACCCTCCCCGGTTGAGCTGGGGGCTTTCACATCAGACTTAAGAAACCGCCTGCGCTCGCTTTACGCCCAATAAATCCG
+
FFFFFFFFFF:FFFFFFFFFFFFFFFFFFFFFFFFFFFFFFFFFFFFFFFFF:FFFFFFFF::FFFFFFFFF,F:FFFFFFFFFFFFFFF,FFFFFFFFF:FFFFFFF::FFFFFFFFFFFFFFFFFFFFFFFFFFFFFFFFFFFFFFFFFFFFFFFFFFFFFFFFFFFFFFFF:FFFFFFFF:F:FFFFFFFFFFFFFFFFF:FFFFFFFFFFFFFFFFFF:FFFFFFFFFFFFFF,FFFFFFFFFFFF,
@A00769:42:HV3CFDRXX:1:2101:1470:3380 2:N:0:CGCACGACTG+CTGTTGGTCC
GGACTACTCGGGTTTCTAATCCTGTTTGCTCCCCACGCTTTCGAGCCTCAGCGTCAGTTACAGACCAGAGAGTCGCCTTCGCCACTGGTGTTCCTCCATATATCTACGCATTTCACCGCTACACATGGAATTCCACTCTCCTCTTCTGCACTCAAGTCTCCCAGTTTCCAATGACCCTCCCCGGTTGAGCCGGGGGCTTTCACATCAGACTTAAGAAACCGCCTGCGCTCGCTTTACGCCCAATAAATCCG
+
FFFFFFFFFFFFFFFFFFFFFFFFFFFFFFFFFFFFFFFFFFFFFFFFFFFFFFFFFFFFFFFFFFFFFFFFFFFFFFFFFFFFFFFFFFFFFFF:FFFFFFFFFFFFFF:FFFFFFFFFFFFF,FF:FFFFFFFFF::FFFFFFFFFFFFFFFFFFFFFFFFFFFFFFFF:FFFFF:FFFFFFFF,FFFFFFFFFFFFFFFFF:::FFFFF,:FF,FFFFFFF,F:FFF,FFF:FF,FFFFFFFFF:,F:
@A00769:42:HV3CFDRXX:1:2101:32000:3427 2:N:0:CGCACGACTG+CTGTTGGTCC
GGACTACGGGGGTTTCTAATCCTGTTTGCTACCCACGCTTTCGAGCCTCAGCGTCAGTTACAGACCAGAGAGCCGCCTTCGCCACTGGTGTTCCTCCATATATCTACGCATTTCACCGCTACACATGGAATTCCACTCTCCTCTTCTGCACTCAAGTCTCCCAGTTTCCAATGACCCTCCCCGGTTGAGCCGGGGGCTTTCACATCAGACTTAAGAAACCGCCTGCGCTCGCTTTACGCCCAATAAATCCG
+
FFFFFFFFFFFFFFFFF:FFFFFFFFFFFFFFFFFFFFFFFFFFFFFFFFFFFFFFFFFFFFFFFFFFFFFFFFFFFFFFFFFFFFFFFFFFFFFFF::,FFFFFFFFFFFFFFFFFFFFFFFFF:FFF,F:FFFFFFFFFFFFFFFFFFFFFF,FFFFFFFFFF:FFFFFFFFFFFFFFFFFFFFFFFFFFFFFFFF:FFFF,FF::FFFFFFFFFFFFFFFFFFFFFF:FF,F,FFFFFFFFFFF:FFF
@A00769:42:HV3CFDRXX:1:2101:32027:3505 2:N:0:CGCACGACTG+CTGTTCGTCC
GGACTACAGGGGTATCTAATCCTGTTTGCTACCCACACTTTCGAGCCTCAACGTCAGTTACAGTCCAGAAAGCCGCCTTCGCCACTGGTGTTCTTCCATATATCTACGCATTTCACCGCTACACATGGAGTTCCACTTTCCTCTACTGCACTCAAGTCAACCAGTTTCCAAAGCAAATCCTCAGTTGAGCTGAGGGCTTTCACTTCAGACTTAAATAACCGACTGCGCTCGCTTTACGCCCAATAAATCCG
+
FFFF:FFFFFFFFFFFFFFFFFFFFF:FFF,FFFFFFFFFFFF,FFFFFFFFFFF:FFFFFFF,FFFFFF:FFFFFFFFFFFFFFFFF:F:FF:FFFFFFF,FFFFFFFFFFFFFFFFFFFF:FFFFFFFFFFFFFFF,FFFFFFFFFFFFFFFFFFFF,FFFFFFFFFFFFFFF,,FFFFFFFFFFFFF,FFFFFFFFFFFF,FFFFFFFFFF,FFFFFFFFF:FFF,F,F:F:FF,FFFFFFFFF:FFF
@A00769:42:HV3CFDRXX:1:2101:17418:3662 2:N:0:CGCACGACTG+CTGTTGGTCC
GGACTACAGGGGTATCTAATCCTGTTTGCTACCCACACTTTCGAGCCTCAGCGTCAGTTACAGTCCAGAAAGCCGCCTTCGCCACTGGTGTTCTTCCATATATCTACGCATTTCACCGCTACACATGGAGTTCCACTTTCCTCTACTGCACTCAAGTCATCCAGTTTCCAAAGCAATTCCTCAGTTGAGCTGAGGGCTTTCACTTCAGACTTAAATAACCGTCTGCGCTCGCTTTACGCCCAATAAATCCG
+
FFFFFFFFFFFFFFFFFFFFFFFFFFFFFFFFFFFFFFFFFFFFFFFFFF:FFFFFF:FFFFFFFFFFFFF:FFFFFFFFFFFFFFFFFF:FFFFFFFFFFFFFFFFFFFFFFFF:FFFFFFFF,FFFFF,FFF:FFFFF:FFFFFFF,FFFFFF:FFFFF,FFFF:F,FFFFFF:FF,FFF::FFFF,FFFF,:FFFFFFFFFFF,FFFFFFFFFFF,F,,FFFFFFFFFFFFFF::F:FFFF:FFF,F,
@A00769:42:HV3CFDRXX:1:2101:31946:3677 2:N:0:CGCACGACTG+CTGTTGGTCC
GGACTACGAGGGTATCTAATCCTGTCTGCTACCCACACTTTCGAGCCTCAACGTCAGTTACAGTCCAGAAAGCCGCCTTCGCCACTGGTGTTCTTCCATATATCTACGCATTTCACCGCTACACATGGAGTTCCACTTTCCTCTACTGCACTCAAGTCATCCAGTTTCCAAAGCAATTCCTCAGCTGAGCTGAGGGCTTTCACTTCAGACTTAAATAACCGTCTGCGCTCGCTTTACGCCCAATAAATCCG
+
FFFFFFFFFFFFFFFFFFFFFFFFFFFFFFFFFFFFFFFFFFFFFFFFFFFFFFFFFFFFFFFFFFFFFFFFFFFFFFFFFFFFFFFFFFFFF,FFFFFFFFFFFFFFFFF:FFFFFFFF:FFFFFFFFFFFFFFFFFFFFFFF:FFFFFFFFFFF,F:,FFFF,F:FFF:FFFFFF:FFFFFF,FFFFFF:FFFFFF:FFFFF,FFFFFFFFFFFFFFFF,FFFFFFFFFFFFFFF,FFFF,F:F,FFFF
@A00769:42:HV3CFDRXX:1:2101:11324:3693 2:N:0:CGCACGACTG+CTGTTGGTCC
GGACTACAGGGGTTTCTAATTCTGTTTGCTACCCACACTTTCGAGCCTCAACGTCAGTTACAGTCCAGAAAGCCGCCTTCGCCACTGGTGTTCTTCCATATATCTACGCATTTCACCGCTACACATGGAGTTCCACTTTCCTCTACTGCACTCAAGTCATCCAGTTTCCAAAGCAATTCCTCAGTTGAGCTGAGGGCTTTCACTTCAGACTTAAATAACCGTCTGCGCTCGCTTTACGCCCAATAAATCCG
+
FFFFFFFFFFFFFFFFFF:FFFFFFFFFFFFFFFF:FFFFFFFFFF:FFFFFFFFFFFFF:FFFFFF:FFFFFFFF:FFFFFFFFFFFFF,FFF:FFFFFFFFFFFFFFFF:FFFFFFFFFFFFFFFFFFFFFFFFFFF::FFFFFFFFFFFFFFFFFFFFFFFFFFFFFFFFFFFFFFFFFFFFF:FFFFFFFFFFFFFFFFFFFFFFFFFFFFFFFFFF:FF:FFFFFFFFFFFFFFFFFFFFFFFF:F
@A00769:42:HV3CFDRXX:1:2101:14733:3740 2:N:0:CGCACGACTG+CTGTTTGTCC
GGACTACGAGGGTTTCTAATCCTGTTTGCTACCCACACTTTCGAGCCTCAACGTCAGTTACAGTCCAGAAAGCCGCCTTCGCCCCAGGTGTTCTTCCATATATCTACGCATTTCACCGCTACACATGGAGTTCCACTTTCCTCTACTGCACTCAAGTCATCCAGTTTCCAAAGCAATACCTCAGTTGAGCTGAGGGCTTTCACTTCAGACTTAAATAACAGTCTGCGATCACTTTACGCCCAATAAATCCG
+
,:FF:F,FFFFFFF:,,F:FF,,F:FFFFFFFFFF,FFF:FF,FFF,,FFF,FFFF,:FFFFFF,FF,FFFFF,:FF,F,:FF,,,:F:FF,F,FFFF:F,F::FFF,:F:F,FF,F,FFFFFFF,FFF,,:FFF:,,:FFFFFFFF,FFF:,FFFFFFFFFF,,F,FFFF,,FFF,,FFFFF,,F:FFFF:FF:F:FFF:FFF,FFFFFFFFFFFF:F,,,:F,,F,FFFFF,FFF,,,FF,FFFFF:F,
@A00769:42:HV3CFDRXX:1:2101:18548:3740 2:N:0:CGCACGACTG+CTGTTGGTCC
GGACTACCCGGGTTTCTAATCCTGTTCGCTACCCACGCTTTCGTTCCTCAGCGTCAGTTACTGCCCAGAGACCCGCCTTCGCCACCGGTGTTCCTCCTGATATCTGCGCATTTCACCGCTACACCAGGAATTCCAGTCTCCCCTGCAGGACTCAAGTCTGCCCGTATCGCCTGCAAGCCAGCAGTTGAGCTGCTGGTTTTCACAAACGACGCGACAAACCGCCTACGATCTCTTTACGCCCAGTAATTCCG
+
FFFF:FFFFFFFFFFF,FFF:FFFFFFFFFFFFFFFF,F,FFFFFFFFF::FFFFF:FFFFFFFFFFFFFFF:FFFFFFFFFFFFFF:FFFFFFFFFFFF,,F:FFFFFFFFFFFFFF,F,:FFFFFFFFFFFFFFF,FFFFFFFFFF,FFFF:FFF:FF:,FFFFFFF,FFFF:FFFFFF,:FFF:FFF:FF:F:,F,FFFFFF:FFFFF:FFF,:F:FFFFF:FFF,FF:,F:FFFFFFFFF,F:::FF
@A00769:42:HV3CFDRXX:1:2101:31693:3740 2:N:0:CGCACGACTG+CTGTTGGTCC
GGACTACTCGGGTATCTAATTACCGCGGCGGCTGGCACCTGTCTCTATACACATCTGACGCTGCCGACGACTGTTGGTCCGTGTAGATCTCGGTGGTCGCCGTATCATTAAAAAAAAATTTTTTTGAAGCAGAAGACGGCATGCGAGGGCAGGGGGGGGGGGGGGGGGGGGGGGGGGGGGGGTATAAGGGGCGGGGGGGGGGGGGGGGGGGGGGGGGCGGGGGGGGGGGGGGGGGGGGGGGGGGGGGGGGG
+
FFFFFFFFFFFFFFFFFFFFFFFFFFFFFFFFFFFFFFFFFFFFFF:FFFFFFFFFFFFFFFFFFFFFFFFFFFFFFFFFFFFFFFFFFFFFFFFFFFFFFFFFFFF:FFFFFFFF:F,,,,::,,:,:,,:,,F,,FF,,,,,,,:,,,,F:,F,F,FF,,,:::FFF,:,FF,F::,,,,,,,,,,,,,,FFF:F:,,,:,FFFF:F,,,,,,,,,,:,F,FFFFFFFFFF:FFFFFFFFFFFFFFFFF
@A00769:42:HV3CFDRXX:1:2101:17797:3787 2:N:0:CGCACGACTG+CTGTTGGTCC
GGACTACAAGGGTATCTAATCCTGTTTGCTACCCACACTTTCGAGCCTCAACGTCAGTTACAGTCCAGAAAGCCGCCTTCGCCACTGGTGTTCTTCCATATATCTACGCATTTCACCGCTACACATGGAGTTCCACTTTCCTCTACTGCACTCAAGTCATCCAGTTTCCAAAGCAATTCCTCAGTTGAGCTGAGGGCTTTCACTTCAGGCTTAAATAACCGTCTGCGCTCGCTTTACGCCCAATAAATCCG
+
FFFFFFFFF:FFFFFFFFFFFFFFFFFFFFFFFFFFFFFFFFFFFFFFFFFFFFFFFFFFFFFFFFFFFFFFFFFFFFFFFFFFFFFFFF,FFFFFFFFFFFFFFFFFFFFFFFFFFFFFFFFFFFFFFFFFFFFFFFFFFFFF:FFFFFFFFFFFFFFFFF:,FFFFFFFFFFF,FFFFFFFFFFFFFFFFFFFFFFFFFFFFFF:FFFFFFFFF:FFF:,:F:FFFFFFFFFF:F,FFFFF:FFFFFFF
@A00769:42:HV3CFDRXX:1:2101:9064:3944 2:N:0:CGCACGACTG+CTGTTGGTCC
GGACTACGAGGGTATCTAATCCTGTTTGCTACCCACACTTTCGAGCCTCAACGTCAGTTACAGTCCAGAAAGCCGCCTTCGCCACTGGTGTTCTTCCATATATCTACGCATTTCACCGCTACACATGGAGTTCCACTTTCCTCTACTGCACTCAAGTCATCCAGTTTCCAAAGCAATTCCTCAGTTGAGCTGAGGGCTTTCACTTCAGACTTAAATAACCGTCTGCGCTCGCTTTACGCCCAATAAATCCG
+
FFFFFFFFFFFFFFFFFFFFFFFFFFFFFFFFFFFFFFFFFFFFFFFFFFFFFFFFFFFFFFFFFFFFFFFFFFFFFFFFFFFFFFFFFFFFFFFFFFFFFFFFFFFFFFFFFFFFFFFFFFFFFFFFFFFFFF:F,FFFFFFFFFFFFFFFFFFFFFFFFFFFFFFFFFFFFFFFFFFFFFFFFFFFFFFFF::FFFFFFFFFFFFFFF:FF:FFFFFF:FFFFFFFFFFFFFFFFFF,F,FFFF,FFF,
@A00769:42:HV3CFDRXX:1:2101:30816:3944 2:N:0:CGCACGACTG+CTGTTGGTCG
GGACTACTAGGGTATCTAATCCTGTTTGCTACCCACACTTTCGAGCCTCAACGTCAGTTACAGTCCAGAAAGCCGCCTTCGCCACTGGTGTTCTTCCATATATCTACGCATTTCACCGCTACACATGGAGTTCCACTTTCCTCTACTGCACTCAAGTCATCCAGTTTCCAAAGCACTTCCTCAGTTGAGCTGAGGGCTTTCACTTCAGACTTAAATAACCGTCTGCGCTCGCTTTACGCCCAATAAATCCG
+
FFFFFFFFFFFFFFFFFFFFFFFFFFFFFFFFFFFFFFFFFFFFFFFFFFFFF:FFFFFFFFF:FFFFFFFFFFFFFFFFFFFFFFFFFFFFFFFFF::FFFFFFFFFFFFFFFFFFFFFFFFFFFFFFFFFFFFFFFFFFFFFFFFFFFFFFFFFFFF:FFFFFFFFFFFFFFF,FFFFFFFFFFFFFFFFFFFFFFFFFFFFFFFFFFFFFFFFF:FF:,FFFFFFFFFFFFFFF:FFFFFFFFFFFFF
@A00769:42:HV3CFDRXX:1:2101:21676:3959 2:N:0:CGCACGACTG+CTGTTGGTCC
GGACTACCGGGGTATCTAATACTGTTTGCTACCCACACTTTCGAGCCTCAACGTCAGTTACAGTCCAGAAAGCCGCCTTCGCCACTGGTGTTCTTCCATATATCTACGCATTTCACCGCTACACATGGAGTTCCACTTTCCTCTACTGCACTCAAGTCATCCAGTTTCCAAAGCAATTCCTCAGTTGAGCTGAGGGCTTTCACTTCAGACTTAAATAACCGTCTGCGCTCGCTTTACGCCCAATAAATCCG
+
FFFFF:FFFFFFFFFFFFFFFFFFFFFFFFFFFFFFFFF:FFFFFFFFFFFFFFFFFFFFFFFFFFFFFFFFFFFFFFFFFFFFFFFFFFFFFFFFFFFFFFFFFFFFFFFFFFFFFFFFFFFFFF:FFFFFFFFFF:FFFFFFFFFFFFFFFFFFFF:FFFFFFFFFFFFF,FF,FFFFFFFFF,F:FFFFFFFFFFFF,FFFFFFFFFF:F,:FF::F,FFFFF:FFF:FFFFFF,FFFFFFF:FFF:F
@A00769:42:HV3CFDRXX:1:2101:31521:4006 2:N:0:CGCACGACTG+CTGTTGGTCC
GGGGGGGGGGGGGGGGGGGGGGGGGGGGGGGGGGGGGGGGGGGGGGGGGGGGGGGGGGGGGGGGGGGGGGGGGGGGGGGGGGGGGGGGGGGGGGGGGGGGGGGGGGGGGGGGGGGGGGGGGGGGGGGGGGGGGGGGGGGGGGGGGGGGGGGGGGGGGGGGGGGGGGGGGGGGGGGGGGGGGGGGGGGGGGGGGGGGGGGGGGGGGGGGGGGGGGGGGGGGGGGGGGGGGGGGGGGGGGGGGGGGGGGGGGG
+
FFFFFFFFFFFFFFFFFFFFFFFFFFFFFFFFFFFFFFFFFFFFFFFFFFFFFFFFFFFFFFFFFFFFFFFFFFFFFFFFFFFFFFFFFFFFFFFFFFFFFFFFFFFFFFFFFFFFFFFFFFFFFF:FFFFFFFFFFFFFFFFFFFFFFFFFFFFFFFFFFFFFFFFFFFFFFFFFFFFFFFFFFFFFF:FFFFFFFFFFFFFFFFFFFFFFFFFFFFFFFFFFFFFFFFFFFFFFFFFFFFFFFFFFFF:
@A00769:42:HV3CFDRXX:1:2101:17210:4085 2:N:0:CGCACGACTG+CTGTTGGTCC
GGACTACTGGGGTTTCTAATCCTGTTTGCTACCCACACTTTCGAGCCTCAACGTCAGTTACAGTCCAGAAAGCCGCCTTCGCCACTGGTGTTCTTCCATATATCTACGCATTTCACCGCTACACATGGAGTTCCACTTTCCTCTACTGCACTCAAGTCATCCAGTTTCCAAAGCAATTCCTCAGTTGAGCTGAGGGCTTTCACTTCAGACTTAAATAACCGACTGCGCTCGCTTTACGCCCAATAAATCCG
+
FFFFFFFFFFFFFFFFFFFFFFFFFFFFFFFFFFFFFFF,FFFFFFFFFFFFFFFFFFFFFFFFFFFFFFFFFFFFFFFFFF:FFFFFFFFFF,FFFF:FFFFFFFFF:FFFFFFFFFFFFFFFF,FFFFFFFFFF:F:FFFFFFF:FFFFFFFFFFF:FFFFFFFF:FFFFFFFFFFFFFFFFFFFFFFF:FFFFFFFFFFFF,FFFFFFFFF,F:,FF:,FFFF:FFFF:FFFFFFFFFF,FFFFFFF:
@A00769:42:HV3CFDRXX:1:2101:24758:4194 2:N:0:CGCACGACTG+CTGTTGGTCC
GGACTACGCGGGTTTCTAATCCTGTTTGCTCCCCACGCTTTCGAGCCTCAGCGTCAGTTACAGACCAGAGAGCCGCCTTCGCCACTGGTGTTCCTCCATATATCTACGCATTTCACCGCTACACATGGAATTCCACTCTCCTCTTCTGCACTCAAGTCTCCCAGTTTCCAATGACCCTCCCCGGTTGAGCCGGGGGCTTTCACATCAGACTTAAGAAACCGCCTGCGCTCGCTTTACGCCCAATAAATCCG
+
:F,FFFFFF:FFFFF:FFF:FFF::FFFFFFFFFFFFFFFFFFFFFFFFFFFFFFFFFFFFF,FFFFF,FFFFFFFFFFFFFFFFFFFF:FFFFFFFFF,FFFFFFFFFFFFFFFFFFFF,FF:FFFFFFFFFFFFFFFFFFF:FFFFFFF::FFFFFFFFFFF:FFFFFFFFFFFFFF:FFFFF,,:FFFF,:,FF,FFFFF:,FF::FF,F:FF:FF::,FF::F::FFFF:FFFFFFFFFF:FFFF:,
@A00769:42:HV3CFDRXX:1:2101:26549:4225 2:N:0:CGCACGACTG+CTGTTGGTCC
GGACTACGGGGGTTTCTAATGGATTACCGCGGCGGCTGACAC
+
FFFFFFFFFFFFFFFFFFFFFFF:FFFFFFFFFFFFFFFFFF
@A00769:42:HV3CFDRXX:1:2101:11939:4257 2:N:0:CGCACGACTG+CTGTTGGTCC
GGACTACGGGGGTTTCTAATCCTGTTTGCTACCCACACTTTCGAGCCTCAACGTCAGTTACAGTCCAGAAAGCCGCCTTCGCCACTGGTGTTCTTCCATATATCTACGCATTTCACCGCTACACATGGAGTTCCACTTTCCTCTACTGCACTCAAGTCATCCAGTTTCCAAAGCAATTCCTCAGTTGAGCTGAGGGCTTTCACTTCAGACTTAAATAACCGTCTGCGCTCGCTTTACGCCCAATAAATCCG
+
FFFFFFFFFFFFFFFFFFFFFFFFFFFFFFFFFFFFFFFFFFFFFFFFFF:FFFFFFFFFFFFFFFFF,FFFFFFFFFFFFFFFFFFFFFFFFFFFFFFFFFFFFFFFFFFFFFFFFFFFFFFFFFFFFFFFFFFFFFFFFFFFFFFFFFFFFFFFFFFFFFFFFFFF,FF:FF:,FFFFFFFFFFFFFFFFFFFF:FFFFFFFFFFFFFF:F:FFFFFFF,FFFFFFFFFFFFFFF,FFFF:FFF,FFFF
@A00769:42:HV3CFDRXX:1:2101:6126:4272 2:N:0:CGCACGACTG+CTGTTGGTCC
GGACTACGGGGGTATCTAATCCTGTTTGCTACCCACACTTTCGAGCCTCAACGTCAGTTACAGACCAGAAAGCCGCCTTCGCCACTGGTGTTCTTCCATATATCTACGCATTTCACCGCTACACATGGAGTTCCACTTTCCTCTACTGCACTCAAGTCATCCAGTTTCCAAAGCAATTCCTCAGTTGAGCTGAGGGCTTTCACTTCAGACTTAAATAACCGTCTGCGCTCGCTTTACGCCCAAGAAATCCG
+
,:FF:FFFF:,F:F,,FFF,:,F,,F,,F,FF,F:FFFFF:F:,F:FF:FF:F:,FFFFFFFF,F::FFFF:FFF,F,:,F,:F,:,FFF:,FFFF,FFFFFF,FFFFFFFFFFFF,FFF:FFFFF:FFFFFFFFFFFFF:FFFFFFFF,FFFFFFFFFFFFFFFFFFFFFF:FFFFFFFFFFFFFFFF:FFFF:FF:FFF:FFFFFF:FF:FF::F,,F:FF:F,FFFFFFF,FFFF:FFFF,F,FFF,F
@A00769:42:HV3CFDRXX:1:2101:8477:4460 2:N:0:CGCACGACTG+CTGTTGGTCC
GGACTACGGGGGTATCTAATCCTGTTTGCTACCCACACTTTCGAGCCTCAACGTCAGTTACAGTCCAGAAAGCCGCCTTCGCCACTGGTGTTCTTCCATATATCTACGCATTTCACCGCTACACATGGAGTTCCACTTTCCTCTACTGCACTCAAGTCATCCAGTTTCCAAAGCAATTCCTCAGTTGAGCTGAGGGCTTTCACCTCAGACTTAAATAACCGTCTGCGCTCGCTTTACGCCCAATAAATCCG
+
FFFFFFFFFFFFFFFFFFFFFFFFFFFFFFFFFFFFFFFFFFFFFFFFFFFFFFFFFFFFFFFFFFFFFFFFFFFFFFFFFFFFFFFFFF:FFFFFFFFFFFFFFFFFFFFFFFFFFFFFFFFFFFFFFFFFFF:FFFFFFFFFFFFFFFFFFFFFFFFFFFFFFFFFFFFFFFFFFFFFFFFFFFFFFFFFFFFFFFFFFFFFFF:FFFFFFFFFF:FFFFFFFFFFFFFFFFFFF,:F:FFFFFFFFFF
@A00769:42:HV3CFDRXX:1:2101:19253:4460 2:N:0:CGCACGACTG+CTGTTGGTCC
GGGGGGGGGGGGGGGGGGGGGGGAGGAAGAGTGAGAGAAAACAAAAAAAGAAAAAAAAAAGAAAAAGAAACAAAAAAGAAAATGAGAAATTAAATTGGGGGGGAGGAGGGTAAAGAAAAGGGGGGGGGGGGGGGGGGGGGGGGGGGGGGGGGGGGGGGGGGGGGGGGGGGGGGGGGGGGGGGGGGGGGGGGGGGGGGGGGGGGGGGGGGGGGGGGGGGGGGGGGGGGGGGGGGGGGGGGGGGGGGGGGGGG
+
FFFFF::FFFF,::F,:,,,,,,,,,:,,,,,,,:,,,,,,,:,,,,,:,:,,FF,F:,,,F,::,,,,,,::,,,:,,,,:,,,,,:,,,,,,,,,,,,,:,,,:,,,,,,,,,,,,,,,,::,,:F:FFFFFFFFFFFF:FFFFFFFFFFFFFFFFFFFF:FFFFFFFFFFFFFFFFFFFFFFFF:FFFFFFFFFFFFFFFFFFFFFFFFFFFFFFFFFFFFFF:FFFFFFFFFFFFFFFFFFFFFFFF
@A00769:42:HV3CFDRXX:1:2101:16025:4507 2:N:0:CGCACGACTG+CTGTTGGTCC
GGACTACGAGGGTTTCTAATCCTGTTTGCTACCCACACTTTCGAGCCTCAACGTCAGTTACAGTCCAGAAAGCCGCCTTCGCCACTGGTGTTCTTCCATATATCTACGCATTTCACCGCTACACATGGAGTTCCACTTTCCTCTACTGCACTCAAGTCATCCAGTTTCCAAAGCAATTCCTCAGTTGAGCTGAGGGCTTTCACTTCAGACTTAAATAACCGTCTGCGCTCGCTTTACGCCCAATAAATCCG
+
FFFFFFFFFFFFFFFFF::,FFFFFFFFFFFFFFFFFFFFFFFFFFFFF:FFFFFFFFFFFFFFFFFFFFFFFFFFFFFFFFFFFFFF,FFFFF:FFFFFFFFFFFFFFFFFFF:FFFFFFFFFFFFFFFFFFFFFFFFFFFFFFFFFFFFFF:FFFFFFFFF:FFFFF:FFFFFFFFFF:FFFFFFFFFFFFFFFFFFFFFFFFFFFFFFFFFFFFFFF,:FF:FFFFF:FF,FFFFFFFFFFFFFFF:F
@A00769:42:HV3CFDRXX:1:2101:10484:4554 2:N:0:CGCACGACTG+CTGTTGGTCC
GGACTACTGGGGTTTCTAATCCTGTTTGCTACCCACACTTTCGAGCCTCAACGTCAGTTACAGTCCAGAAAGCCGCCTTCGCCACTGGTGTTCTTCCATATATCTACGCATTTCACCGCTACACATGGAGTTCCACTTTCCTCTACTGCACTCAAGTCATCCAGTTTCCAAAGCAATTCCTCAGTTGAGCTGAGGGCTTTCACTTCAGACTTAAATAACCGTCTGCGCTCGCTTTACGCCCAATAAATCCG
+
FFFFFFFFFFFFFFFFFFFFFFFFFFFFFFFFFFFFFFFFFFFFFFFFFFFFFFF:FFFFFFFFFFFFFFFFFFFFFFFFFFFFFFF:FFFFFFFFFFFF:FFFFFFFFFFFFFFFFFFFFFFFFFFFFFFFFFFFFFFFFFFFFFFFFFFFFFFFFFF:FFFFFFFFFFFFFFF,FFFFFFFFFFFFFFFFFF:FFF,FFFFFFFFFFFFFFFFFFFFFF,FF:FFFFFFFFFFFFFFFFFF:FF:FFFF
@A00769:42:HV3CFDRXX:1:2101:19958:4586 2:N:0:CGCACGACTG+CTGTTGGTCC
GGACTACAAGGGTTTCTAATCCTGTTTGCTACCCACACTTTCGAGCCTCAACGTCAGTTACAGTCCAGAAAGCCGCCTTCGCCACTGGTGTTCTTCCATATATCTACGCATTTCACCGCTACACATGGAGTTCCACTTTCCTCCACTGCACTCAAGTCATCCAGTTTCCAAAGCAATTCCTCAGTTGAGCTGAGGGCTTTCACTTCAGACTTAAATAACCGTCTGCGCTCGCTTTACGCCCAATAAATCCG
+
FFFFFFFFFFFFF:FFFFFFFFFFFFFFFFFFFFFFFFFFFFF,FFFFFFFFFFFF,FFFFFFFFFFFFFFFFFFFFFFFFFFFFFFFFFFFFFFFFFFFFFFFFFF:FFFF:FFFFFFFFFFF,FF:FFFFFFFFFFFFFFFFFFFFFFFFFFF:FFFFF:F:FFFFFFFF,FFFF:FF:F:::F,FF:FFFFFFFFFFFFFF:FF:FFFFF::FF,,F,,FF,,FF:F:FF,FF,FFFFFFFFFFFF,:
@A00769:42:HV3CFDRXX:1:2101:23863:4679 2:N:0:CGCACGACTG+CTGTTGGTCC
GGACTACGGGGGTTTCTAATCCTGTTTGCTACCCACACTTTCGAGCCTCAACGTCAGTTACAGTCCAGAAAGCCGCCTTCGCCACTGGTGTTCTTCCATATATCTACGCATTTCACCGCTACACATGGAGTTCCACTTTCCTCTACTGCACTCAAGTCATCCAGTTTCCAAAGCAATTCCTCAGTTGAGCTGAGGGCTTTCACTTCAGACCTAAATAACCGTCTGCGCTCGCTTTACGCCCAATAAATCCG
+
FFFFFFFFFFFFFFFFFFFFFFFFFFFFFFFFFFFFFFFFFFFFFFFFFFFFFFFFFFFFFFFFFFFFFFFFFFFFFFFFFFFFFFFFFFFFFFFFFFFFFFFFFF:FF:FFFFFFFFFFFFFFFFFFFFFFFFFFFFFFFFFFFFFFFFFFFFFFFFFFFFFFFFFFFFFFFFFFFFF:FFFFFFFFFFFFFF:FFFFFFFFFFFFFFFFFFFFFFFF:F,FFFFFFFFFFFFFFFFFFFFF:FFFFFFF
@A00769:42:HV3CFDRXX:1:2101:30644:4711 2:N:0:CGCACGACTG+CTGTTGGTCC
GGACTACGAGGGTTTCTAATCCTGTTCGCTCCCCACGCTTTCGAGCCTCAGCGTCAGTTACAGACCAGAGAGCCGCCTTCGCCACTGGTGTTCCTCCATATATCTACGCATTTCACCGCTACACATGGAATTCCACTCTCCTCTTCTGCACTCAAGTCTCCCAGTTTCCAATGACCCTCCCCGGTTGAGCCGGGGGCTTTCACATCAGACTTAAGAAACCGCCTGCGCTCGCTTTACGCCCAATAAATCCG
+
FFFFFFFFFFFFFFFFFFFFFFFF:F:FFFFFFFFFFFFFFFFFFFFFFFFFFFFF:FFFFFFFF:FFFFFFFFFFF:FFFFFFFFFFFFFFFFFFFF::FFFFFFFFFFFFFFFFFFF,FFFFF,FFFFFFFFFFFFFFFFFFFF:FFFFFFFFFFFFFFFFFFFFFFFFFFFF:FFFFFFFFFFFFFFFFFFFFFFFFF:FFFFFFFFFF:FFFFF:FFFF:,FFF:F:FF,FFFFFFF:::FFFF:FF
@A00769:42:HV3CFDRXX:1:2101:27995:4726 2:N:0:CGCACGACTG+CTGTTGGTCC
GGACTACGAGGGTATCTAATCCTGTTCGCTCCCCACGCTTTCGAGCCTCAGCGTCAGTTACAGACCAGAGAGCCGCCTTCGCCACTGGTGTTCCTCCATATATCTACGCATTTCACCGCTACACATGGAATTCCACTCTCCTCTTCTGCACTCAAGTCTCCCAGTTTCCAATGACCCTCCCCGGTTGAGCCGGGGGCTTTCACATCAGACTTAAGAAACCGCCTGCGCTCGCTTTACGCCCAATAAATCCG
+
FFFFFFFFFFFFFFFFFFFFFFFFFFFFFFFFFFFFFFFFFFFFFFFFFFFFFFFFFFFFFF,FFFFFFFFFFFFFFFFFFFFFFFFFFFFFFFFFFFFFFFFFFFFFFFFFFFFFFFFFFFFFFFFFFFFFFFFFFFFFFFFFFFFFFFFFFFFFFFFFFFFFFFFFFFFFFFFFFFFFFFFFFFFFFFFFFFFFFFFFFFFFFFFFFFFFFFFFFFFFFFFFF:FFFFFFFFFFFFFFFFFFFFFFFFF
@A00769:42:HV3CFDRXX:1:2101:29279:4726 2:N:0:CGCACGACTG+CTGTTGGTCC
GGACTACGAGGGTTTCTAATCCTGTTTGCTACCCACACTTTCGAGCCTCAACGTCAGTTACAGTCCAGAAAGCCGCCTTCGCCACTGGTGTTCTTCCATATATCTACGCATTTCACCGCTACACATGGAGTTCCACTTTCCTCTACTGCACTCAAGTCATCCAGTTTCCAAAGCAATTCCTCAGTTGAGCTGAGGGCTTTCACTTCAGACTTAAATAACCGTCTGCGCTCGCTTTACGCCCAATAAATCCG
+
FFFFFFFFFFFFFFFFFFFFFFFFFFFFFFFFFFFFFFFFFFFFFFFFFFFFFFFFFFFFFFFFFFFFFFFFFFFFFFFFFFFFFFFFFFFFFFFFFFFFFFFFFFFFFFFFFFFFFFFFFFFFFFFFFFFFFFFFFFFFFFFFFFFFFFFFFFFFFFFFFFFFFFFFFFFFFFFFFFFFFFFFFF:FFFFFFFFFFFFFFFFFFFFFFFFFFFFFFFFF::FF,FFFFFFFFFFFFFFFFFF,FFFFFFF
@A00769:42:HV3CFDRXX:1:2101:19822:4758 2:N:0:CGCACGACTG+CTGTTGGTCC
GGACTACTCGGGTATCTAATCCTGTTTGCTACCCACACTTTCGAGCCTCAACGTCAGTTACAGTCCAGAAAGCCGCCTTCGCCACTGGTGTTCTTCCATATATCTACGCATTTCACCGCTACACATGGAGTTCCACTTTCCTCTACTGCACTCAAGTCATCCAGTTTCCAAAGCAATTCCTCAGTTGAGCTGAGGGCTTTCACTTCAGACTTAAGTAACTGTCTGCGCTCGCTTTACGCCCAATAAATCCG
+
F,FFFFFFFFFF,FFFFFFFFFFFFFFF:FFFF:FFF,FF:FFF,FFFFFFFFFFFFFFFFFFFFFF,F:FFF:FFFF:F:FFFFFFFFF:F:FFFF:FF:FFFFFFF:FF::FFFFFFFFFFFFFF:FF:FFFFFF,FF,FFFFFFFF,F,F,F,FFF,FFFFFF,FF:FFFFF,:F,FFFFF,:FFFFFFFFFFFF,,FFFFF:FFFFFFFF,FFFFF,FFFF:FFF:FFF,::F,FFF,,,F,FFFFF
@A00769:42:HV3CFDRXX:1:2101:19343:4773 2:N:0:CGCACGACTG+CTGTTGGTCC
GGACTACCCGGGTATCTAATCCTGTTTGCTACCCACACTTTCGAGCCTCAACGTCAGTTACAGTCCAGAAAGCCGCCTTCGCCACTGGTGTTCTTCCATATATCTACGCATTTCACCGCTACACATGGAGTTCCACTTTCCTCTACTGCACTCAAGTCATCCAGTTTCCAAAGCAATTCCTCAGTTGAGCTGAGGGCTTTCACTTCAGACTTAAATAACCGTCTGCGCTCGCTTTACGCCCAATAAATCCG
+
FF:FFFFF:FFFFFFFFF:FFFFFFFFFFFFFFFFFFFFFFFFFFFFFFFFFFFFFFFFFFFFFFFFFF:FFFFFFFFFFFFFFFFFFFFFFFFFFFFFFFFFFFFFFFFFFFFFFFFFFFFFFFFFFFFFFFFFFFFFFFFFFFFFFFFFFFFFFFFFFFFFF:FFFFFFFFFF,F:FF::FF:FFFFFF:FFFFFFFFFFF:FFF:FFFFFFFFFFFFF:FFFFFFFFFFFFFFF,FFFFFFFFFFFFF
@A00769:42:HV3CFDRXX:1:2101:2899:4789 2:N:0:CGCACGACTG+CTGTTGGTCC
GGACTACTGGGGTTTCTAATCCTGTTTGCTACCCACACTTTCGTGCCTGAGCGTCAGTTTCAGTCCAGGCGGCCGCCTTCGCCACTGGTGTTCTTCCATATCTCTACGCGTTTTACCGCTACACATGGAGTTCCGCCGCCCTCTCCTGTACTCAAGTTCTCCAGTCTCATCAGCCACCAGAAGTTAAGCTACTGCCTTTAACTCATGACTTGAAGAAACACCTGATCACCCTTTACGCCCCATCATTCCGG
+
FFFFFFFFFFFFFFFFFFFFFFFFFFFFFFFFFFFFFFFFFFF:FFFFFFFFFFF:FFFFFFFFFFFFFFFFFFFFFFFFFFFFFFFFFFFFFFFFFFFFFFFFFFFFFFFFFFFFFFFFF:FFFFF:FFFFFFFFF:FFFFFFFF::,FFFF:F:F,,:FFFFF,FFFFFFF,FF,FF,FF:FF:F,F:,,FFFFFFF,F:FFF,FF,:F,FFFFF:F,F:F:,:FFFFFFFF:F,FFF,FF:F:,,F,,
@A00769:42:HV3CFDRXX:1:2101:1551:4836 2:N:0:CGCACGACTG+GTGTTGGTCC
GGACTACGAGGGTTTCTAATCCTGTTTGCTCCCCACGCTTTCGAGCCTCAGCGTCAGTTACAGACCAGAGAGCCGCCTTCGCCACTGGTGTTCCTCCATATATCTACGCATTTCACCGCTACACATGGAATTCCACTCTCCTCTTCTGCACTCAAGTCTCCCAGTTTCCACTGACCCTCCCCGGTTGAGCCGGGGGCTTTCACATCAGACTTAAGAAACCGCCTGCGCTCGCTTTACGCCCAATAAATCCG
+
FFFFFFFFFFFFFFFFFFFFFFFFFFFF,FF:FFFFFFFFF:FFF::FFFFFFFFF:FFF:::FFFFFFFFFFFFFFFF:F:FFFFFFFFFFF:FFFFFFFFFFF:FF:FFFFFF:FF,F,::F,FFFFF,FF:F:F,::,F:FFFFFFFFF:FFF,:FF:,,F:F,FFF,F,:F,F,FFFFFFFFFF:FFFFFFF:F,F,F,F,FFFF:,F,FFF,FFFF,::,:,,F:F:,FF,:::,:,,F,FFFFFF
@A00769:42:HV3CFDRXX:1:2101:6831:4899 2:N:0:CGCACGACTG+CTGTTGGTCC
GGACTACCCGGGTATCTAATCCTGTTTGCTCCCCACGCTTACGAGCCTCAGCGTCAGTTACAGACCAGAGAGTCGCCTTCGCCACTGGTGTTCCTCCATATATCTACGCATTTCACCGCTACACATGGAATTCCACTCTCCTCTTCTGCACTCAAGTCTCCCAGTTTCCAATGACCCTCCCCGGTTGAGCCGGGGGCTTTCACATCAGACTTAAGAAACCGCCTGCGCTCGCTTTACGCCCAATAAATCCG
+
FFFFFF:FFFFFFFFFFFFFFFFFF:FFFFFFFFFFFFFFFFFFFFFFFFFFFFF,F:FFFFFFFFFFFFFFFFFFFFFFFFFFFFFFFFFFFFFF:FFFFFFFFFFFFFFFFFFFFFFF:FFFFFFFFFFFFFFFFFFFFFFFFFFFFFFFFFFFFFFFFFFFFFFFFFFFF:FFFFFFFFFFFFFFFFFFFFFFFFFFFFF:FFFFFFFFF:FFFFFFF:FFFF:FFFFFFFFFFFFFFF,:FF:FFFF
@A00769:42:HV3CFDRXX:1:2101:16405:4977 2:N:0:CGCACGACTG+CTGTTGGTCC
GGACTACAGGGGTTTCTAATCCTGTTTGCTCCCCACGCTTTCGAGCCTCAGCGTCAGTTACAGACCAGAGGGCCGCCTTCGCCACTGGTGTTCCTCCATATATCTACGCATTTCACCGCTACACATGGAATTCCACTCTCCTCTTCTGCACTCAAGTCTCCCAGTTTCCAATGACCCTCCCCGGTTGAGCCGGGGGCTTTCACATCAGACTTAAGAAACCGCCTGCGCTCGCTTTACGCCCAATAAATCCG
+
FFFFFFFFFFFFFFFFFFFFFFFFFFFFFFFFFFFFFFFFFFFFFFFFFFFFFFFFFFF:FFFFFFFFFFFFFFFFFFFFFFFFFFFFFFFFFFFFFFF:FFFFFFFFFFFFFFFFFFF:FF,FF:FFFFFFFFFFFFFFFFFFFFFFFFFFFFFFFFFFFFF:FFFFFFF:FFFFFFFFFFF:FFFFFFFFF:FFFFFFFFF::FFFFFFFF:FFF:FF:FFF:F:FFF:FFFFFF::FFFFFFFFFF,F
@A00769:42:HV3CFDRXX:1:2101:25446:5008 2:N:0:CGCACGACTG+CTGTTGGTCC
GGACTACCGGGGTTTCTAATGGATTACCGCGGCGGCTGACAC
+
FFFFFFFFFFFFFFFFFFFFFFFFFFFFFFFFFFFFFFFFFF
@A00769:42:HV3CFDRXX:1:2101:30689:5008 2:N:0:CGCACGACTG+CAGTTGGTCC
GGACTACTGGGGTATCTAATCCTGTTCGCTCCCCACGCTTTCGCTCCTCAGCGTCAGTAACGGCCCAGAGACCTGCCTTCGCCATTGGTGTTCTTCCCGATATCTACACATTCCACCGTTACACCGGGAATTCCAGTCTCCCCTACCGCACTCAAGCCCGCCCGTACCCGGCGCTGATCCACCGTTCAGCGATGGACTTTCACACCGGACGCGACGAACCGCCTACGAGCCCTTTACGCCCAATAAATCCG
+
FFFFFFFFF:F:FFF,:FFFFFFFFFFF:FF:FFFF:FFFFFFFFFFFFF,FFFFFFFFF,F:F:FF:F,FFFFFFFFFFFFFFF:F:FFFFF:F:F:,F:FFFFFFFFF,:FF:FFF,,:,FF::FFFF,:FFFFFFFFF:FFFFF:FFFFFFFFFFF:FFF:FFFFFFFFFF,F:FFFFFF,,F,F:F,:F,FFFFFFFFF:FF,:FF,FFFFFFFFFFFFFFF:::FFF:,:FF:FFFFF:FFFFF,,
@A00769:42:HV3CFDRXX:1:2101:5032:5071 2:N:0:CGCACGACTG+CTGTTGGTCC
GGACTACCGGGGTTTCTAATCCTGTTTGCTCCCCACGCTTTCGAGCCTCAGCGTCAGTTACAGACCAGAGAGCCGCCTTCGCCACTGGTGTTCCTCCATATATCTACGCATTTCACCGCTACACATGGAATTCCACTCTCCTCTTCTGCACTCAAGTCTCCCAGTTTCCAATGACCCTCCCCGGTTGAGCCGGGGGCTTTCACATCAGACTTAAGAAACCGCCTGCGCTCGCTTTACGCCCAATAAATCCG
+
FFFFFFFFFFFFFFFFFFFFFFFFFFFFFFFFFFFFFFFFFFFFFFFFFFFFFFFFFFFFFFFFFFFFFFFFFFFFFFFFFFFFFFFFFFFFFFFFFFFFFFFFFFFFFFFFFFFFFFFFFFFFFFFFFFFFFFFFFFFFFFFFFFFFFFFFFFFFFFFFFF,FFFFFFFFFF:FFFFFFFFFFFFFFFFFFFFFFFFFFFFFFFFFFFFFFFFFFFFFFFFFFFFFFFFFFFFFFF:FFFFFF:FFFFFF
@A00769:42:HV3CFDRXX:1:2101:13340:5149 2:N:0:CGCACGACTG+CTGTTGGTCC
GGACTACAGGGGTTTCTAATTACCGCGGCTGCTGGCACCTGTCTCTATACACATCTGACGCTGCCGACGACTGTTGGTCCGTGTAGATCTCGGTGGTCGCCGTATCATTAAAAAGGGGGGGGGGGGGGGGGGGGGGGGGGGGGGGGGGGGGGGGGGGGGGGGGGGGGGGGGGGGGGGGGGGGGGGGGGGGGGGGGGGGGGGGGGGGGGGGGGGGGGGGGGGGGGGGGGGGGGGGGGGGGGGGGGGGGGGGG
+
FFFFFFFFFFFFFFFFFFFFFFFFFFFFFFFFFFFFFFFFFFFFFFFFFFFFFFFFFFFFFFFFFF:FFFFFFFFFFFFFFFFF:F,FFFFFF:FF::FFFF,FF,::F,FFF,:FFFFFFFFFFFFFFFFFFFFFFFFFFFFFFFFFFFFFFFFFFFFFFFFFFFFFFFFFFFFFFFFFFFF:FFFFFFFFFFFFFFFFFFFFFFFFFFFFFFFFFFFFFFFFFFFFFFFFFFFFFFFFFFFFFFFFFF:
@A00769:42:HV3CFDRXX:1:2101:17291:5321 2:N:0:CGCACGACTG+CTGTTGGTCC
GGACTACAGGGGTTTCTAATCCTGTTTGCTACCCACACTTTCGAGCCTCAACGTCAGTTACAGTCCAGAAAGCCGCCTTCGCCACTGGTGTTCTTCCATATATCTACGCATTTCACCGCTACACATGGAGTTCCACTTTCCTCTACTGCACTCAAGTCATCCAGTTTCCAAAGCAATTCCTCAGTTGAGCTGAGGGCTTTCACTTCAGACTTAAATAACCGTCTGCGCTCGCTTTACGCCCAATAAATCCG
+
FFFFFFFFFFFFFFFFFFFFFFFFFFFFFFFFFFFFFFFFFFFFFFFFFFFFFFFFFFFFFFFFFFFF:FFFFFFFFFFFFFFFFFFFFFFFFFFF:FFFFFFFFFFFFF:FFFFFFFFFFFFFFFFFFFFFFFFFFFFFFFFFFFFFFFFFFFFFFFFFFFFFFFFFFFFFFFFFFFFFFFFFFFF:FFFFFFFFFFFFFFFFFFF:FFFFFFFFFFFFF,:FFFFFFF:FFFFFF,FFFFFFFFFFFFF
@A00769:42:HV3CFDRXX:1:2101:16559:5337 2:N:0:CGCACGACTG+CTGTTGGTCC
GGACTACAGGGGTTTCTAATCCTGTTTGCTCCCCACGCTTTCGAGCCTCAGCGTCAGTTACAGACCAGAGGGCCGCCTTCGCCACTGGTGTTCCTCCATATATCTACGCATTTCACCGCTACACATGGAATTCCACTCTCCTCGTCTGCACTCAAGTCTCCCAGTTTCCAATGACCCTCCCCGGTTGAGCCGGGGGCTTTCACATCAGACTTAAGAAACCGCCTGCGCTCGCTTTACGCCCAAAAAATCCG
+
,:F:FFFFFFFF,:FF:FFFFF,FF:F:FF,FFFFFFF,:FFFFFFFFF:FF,,FFF,FFFFFF:,FFFFF:FFFFF,FFFFFFFFF:FF,F,FF:F,F,FFFFFFFFF:F,F:FFFFFFF,:,FFFFF,F:FFFFF:FFFFF,FFFF:,:FF::FFFF:,FF:F:FFF,FFFFFFFFFFFF,FFFFFFFFFFFFFFFF:,:FFFFFFF,F:FFFFF,FF:F,,F:FF:FFFF:F:F,FFFFFF:FF,,F,
@A00769:42:HV3CFDRXX:1:2101:17589:5337 2:N:0:CGCACGACTG+CTGTTGGTCC
GGACTACCGGGGTTTCTAATCCTGTTTGCTCCCCACGCTTTCGAGCCTCAGCGTCAGTTACAGACCAGAGAGTCGCCTTCGCCACTGGTGTTCCTCCATATATCTACGCATTTCACCGCTACACATGGAATTCCACTCTCCTCCTCTGCACTCAAGTCTCCCAGTTTCCAATGACCCTCCCCGGTTGAGCCGGGGGCTTTCACATCAGACTTAAGAAACCGCCTGCGCTCGCTTTACGCCCAATAAATCCG
+
FFFFFFFFFFFFFFFFFFFFFFFFFFFFFFFFFFFFFFFFFFFFFFFFFFFFFFFFFFFFFFFFFFFFFFFF,FFFFFFFFFFFFFFFFFFFFFFFFFFFF,FFFFFFFFFFFFFFFFFF:FFFFFFFFFFFFFFFFFFFFFFFFFFFFFFFFFFFFFFFFF:FFFFFFFFFFFFFFFFFFFF:FFFFFFFFFFFFFFFFFFFFFFFFFFFFFFFFFFFFF,FF:FFFFFFFFFFFFFFFFFFFFF:FF:,
@A00769:42:HV3CFDRXX:1:2101:2682:5353 2:N:0:CGCACGACTG+CTGTTGGTCC
GGACTACGGGGGTATCTAATCCTGTTTGCTACCCACACTTTCGAGCCTCAACGTCAGTTACAGTCCAGAAAGCCGCCTTCGCCACTGGTGTTCTTCCATATATCTACGCACTTCACCGCTACACATGGAATTCCACTCTCCTCTTCTGCACTCAAGTCTCCCAGTTTCCAATGACCCTCCCCGGTTGAGCCGGGGGCTTTCACATCAGACTTAAGAAACCGCCTGCGCTCGCTTTACGCCCAATAAATCCG
+
FFFFFFFFFFFFFFFFFFFFFFFFFFFFFFFFFFFFFFFFFFFFFFFFFFFFFFFFFFFFFFFFFFFFFFFFFFFFFFFFFFFFFFFFFFFFFFFFFFFFFFF:F:FFFFFFFFFFFFFFFF:FFFF:FFFFF:FFFFFFFFFFFFFFFFFFFFFFFFFFFFFFFFFFFFFF,FFFF:FFFF:FFFFF::FF:FFFFFFFFFF,FFFF:FFFFF,FFF:F,FFFFFFFFF,FFFF,F:FFFFF:FF,FF,F
@A00769:42:HV3CFDRXX:1:2101:10854:5384 2:N:0:CGCACGACTG+CTGTTGGTCC
GGACTACGCGGGTTTCTAATCCTGTTTGCTACCCACACTTTCGAGCCTCAACGTCAGTTACAGTCCAGAAAGCCGCCTTCGCCACTGGTGTTCTTCCATATATCTACGCATTTCACCGCTACACATGGAGTTCCACTTTCCTCTACTGCACTCAAGTCATCCAGTTTCCAAAGCAATTCCTCAGTTGAGCTGAGGGCTTTCACTTCAGACTTAAATAACCGTCTGCGCTCGCTTTACGCCCAATAAATCCG
+
FFFFFFFF:FFFFFFFFFFFFFFFFFFFF:FFFFFFFFFFFFFFFFFFF:FFFFF:F:FFF:FFFFFFFFFFFFFFFFFF:FFFFFFFFFFFFFFFFFFFFFFFFFFFFF,F:F:FFFFFFFFFFFF:FFFFFF,FFF:FFFFFFFF:FFFFFFFFFFFFFFFFFFFFFFFFFFF:FFFFFFFFFFF::FFFFF:FFF:FFFFF,FFFFFFFFFFF,FFF:FFFFFFF:F:FFFFFFFFFFFF::FFFF:F
@A00769:42:HV3CFDRXX:1:2101:24903:5415 2:N:0:CGCACGACTG+CTGTTGGTCC
GGACTACCGGGGTTTCTAATGGATTACCGCGGCGGCTGACAC
+
FFFFFFFFFFFFFFFFFFFFFFF:F,FFFFFFFFFFFFFFFF
@A00769:42:HV3CFDRXX:1:2101:27181:5541 2:N:0:CGCACGACTG+CTGTTGGTCC
GGACTACAGGGGTATCTAATCCTGTTTGCTACCCACACTTTCGAGCCTCAACGTCAGTTACAGTCCAGAAAGCCGCCTTCGCCACTGGTGTTCTTCCATATATCTACGCATTTCACCGCTACACATGGAGTTCCACTTTCCTCTACTGCACTCAAGTCATCCAGTTTCCAAAGCAATTCCTCAGTTGAGCTGAGGGCTTTCACTTCAGACTTAAATAACCGTCTGCGCTCGCTTTACGCCCAATAAATCCG
+
FFFFFFFFFFFFFFFFFFFFFFFFFFFFFFFFFFFFFFFFFFFFFFFFFFFFFFFFFFFFFFFFFFFFFFFFFFFFFFFFFFFFFFFFFFFFFFFFFFFFFFFFFFFFFFFFFFFFF:FFFFFFFFFFFFFFFFFFFFFFFFFFFFFFFFFFFFFFFFFFFFFFFFFFFFFFFFFFFFFFFFFFFF:FFFFFFFFFFFFFFFFF:FFFFFFFFF:F:FFFF:FF,FFFFFFFFFFFF:FFFFFFFFFFF:F
@A00769:42:HV3CFDRXX:1:2101:11080:5588 2:N:0:CGCACGACTA+CTGTTGGTCC
GGACTACGCGGGTATCTAATCCTGTTTGCTACCCACACTTTCGAGCCTCAACGTCAGTTACAGTCCAGAAAGCCGCCTTCGCCACTGGTGTTCTTCCATATATCTACGCATTTCACCGCTACACATGAAGTTCCACTTTCCTCTACTGCACTCAAGTCATCCAGTTTCCAAAGCAATTCCTCAGTTGAGCTGAGGGCTTTCACTTCAGACTTAAATAACCGTCTGCGCTCGCTTTACGCCCAATAAATCCG
+
FFFFFFFFFFFFFFFFFFFFFFFFFFFFFFFFFFFFFFFFFFFFFFFFFFFFFFFFFFFFFFFFFFFFFFFFFFFFFFFFFFF:FFFFFFFFFFFFFFFFFFFFFFFFFFFFFFFFFFFFFFFFFFFFFFFFFFFFFFFFFFFFFFFFFFFFFFFFFFFFFFFFFFFFFFFFFFFFFFFFFFFFFFFFF:FFFFFFFFFF:FFFFFFFFFFFFFFFFFFF,FFFF,F:FFFFFFFFFFFFFFF:FFFFFF:
@A00769:42:HV3CFDRXX:1:2101:17047:5588 2:N:0:CGCACGACTA+CTGTTGGTCC
GGACTACAGGGGTTTCTAATCCTGTTTGCTACCCACACTTTCGAGCCTCAACGTCAGTTACAGTCCAGAAAGCCGCCTTCGCCACTGGTGTTCTTCCATATATCTACGCATTTCACCGCTACACATGGAGTTCCACTTTCCTCTACTGCACTCAAGTCACCCAGTTTCCAAAGCAATTCCTCAGTTGAGCTGAGGGCTTTCACTTCAGACTTAAATAACCGTCTGCGCTCGCTTTACGCCCAATAAATCCG
+
FFFFFFFFFFFFFFFFFFFFFFFFFFFFFFFFFFFFFFFFFFFFFFFFFFFFFFFFFFFFFFFFFFFFFFFFFF:FF:FFFFFFFFFFFFFFFFFFFFFFFF:FFFFFFFF:FFFFFFFFFFFFFF:FFFFFFFFFFFFF:FF:FFFFF:FFF::FFFFFFFF:F:FFFFFFFFFFFFFFFFFF:FFFFFFFFF:FFFFFFFFF:FFFFFFFFFFFFF:FF:F,F,FFFFFFFFFFFFFFFFFFFFFFFF:
@A00769:42:HV3CFDRXX:1:2101:8775:5697 2:N:0:CGCACGACTG+CTGTTGGTCC
GGACTACGAGGGTATCTAATCCTGTTTGCTACCCACACTTTCGAGCCTCAACGTCAGTTACAGTCCAGAAAGCCGCCTTCGCCACTGGTGTTCTTCCATATATCTACGCATTTCACCGCTACACATGGAGTTCCACTTTCCTCTACTGCACTCAAGTCATCCAGTTTCCAAAGCAATTCCTCAGTTGAGCTGAGGGCTTTCACTTCAGACTTAAATAACCGTCTGCGCTCGCTTTACGCCCAATAAATCCG
+
FFFFFFFFFFFFFFFFFFFFFFFFFFFFFFFFFFFFFFFFFFFFFFFFFFFFFFFFFFFFFFFFFFFFFFFFFFFFFFFFFFFFF,FFFFFFFFFFFFFFFFFFFFFFFFF,FFFFFFFFFFFFFFFFFFFFFFFFFFFFFFFFFFFFFFFFFFFFFFF:FFFFFFFFFFFFFFF,FFFFFFFFFFFFFFFFFFFFF:F:FFFFFFFF:FF,FFFF:FFFF,:FFFFFFF,FFFFFF,FFFF,:F:FFFF,
@A00769:42:HV3CFDRXX:1:2101:19235:5744 2:N:0:CGCACGACTG+CTGTTGGTCC
GGACTACGGGGGTATCTAATTACCGCGGCGGCTGACAC
+
FFFFFFFFFFFFFFFFFFFFFFFFFFFFFFFFFFFFFF
@A00769:42:HV3CFDRXX:1:2101:14145:5791 2:N:0:CGCACGACTG+CTGTTGGTCC
GGACTACCGGGGTATCTAATCCTGTTTGCTACCCACACTTTCGAGCCTCAACGTCAGTTACAGTCCAGAAAGCCGCCTTCGCCACTGGTGTTCTTCCATATATCTACGCATTTCACCGCTACACATGGAGTTCCACATTCCTCTACTGCACTCAAGTCATCCAGTTTACAAAGCAATTCCTCAGTTGAGCTGAGGGCTTTAACTTCAGACTTAAATAACCGTCTGCGCTCGCTTTACGCCCAATAAATCCG
+
:FFFFFFFFF::,F:,,F:FF:FF:::FF,FFFFFFFFF,,FFFFF,FFF:F:FFFF:FFFFF:FFF,FFF,FF:FFFF:FF,FF,:,,,,FFFF,,FFFF:,:FFFFF:,F,FF:FF,F:FF,F,FFFFF:,,F:,FF:FFFFF:F::::F::FFFFF,F,F,F:,,FFFFFF:,F::FFFFF,FFF:,FFF,F::FF:,,,FFFF,::F,FF,FFF,:F:FFF,,:FFF,FF,F,:F,::FF,F,F,,,
@A00769:42:HV3CFDRXX:1:2101:5141:5822 2:N:0:CGCACGACTG+CTGTTGGTCC
GGACTACAAGGGTTTCTAATCATATGAAACGTTACCGCGGCGGCTGGCAC
+
FFFFFFFFFFFFFFFFFFFFFFFFFFFFFFFFFFFFFFFFFFFFFFFFFF
@A00769:42:HV3CFDRXX:1:2101:8775:5854 2:N:0:CGCACGACTG+CTGTTGGTCC
GGACTACGAGGGTATCTAATTACCGCGGCTGCTGACAC
+
FFFFFFFFFFFFFFFFFFFFFFFFFFFFFFFFFFFFFF
@A00769:42:HV3CFDRXX:1:2101:24994:5854 2:N:0:CGCACGACTG+CTGTTGGTCC
GGACTACAGGGGTTTCTAATCCTGTTTGCTACCCACACTTTCGAGCCTCAACGTCAGTTACAGTCCAGAAAGCCGCCTTCGCCACTGGTGTTCTTCCATATATCTACGCATTTCACCGCTACACATGGAGTTCCACTTTCCTCTACTGCACTCAAGTCATCCAGTTTCCAAAGCAATTCCTCAGTTGAGCTGAGGGCTTTCACTTCAGACTTATATAACCGTCTGCGCTCGCTTTACGCCCAATAAATCCG
+
FFFFFFFFFFFFFFFFFFFFFFFFFFFFFFFFFFFFFFFFFFFFFFFFFFFFFFFFFFFFFFFFFFFFFFFFFFFFFFFFFFFFFFFFFFFFFFFFFFFFFFFFFFFFFFFFFFFFFFFFFFFFFFFFFFFFFFFFFFFFFFFFFFFFFFFFFFFFFFFFFFFFFFFFFFFFFFFFFFFFFFFF:FF,FFFFFFFFFFFFF,FFFFFFF:F::,FFFF:FFFFF:,F,:FFFF:FFF:FFF:F,,F:FF::
@A00769:42:HV3CFDRXX:1:2101:17282:5869 2:N:0:CGCACGACTG+CTGTTGGTCC
GGACTACCCGGGTTTCTAATCCTGTTTGCTACCCACACTTTCGAGCCTCAACGTCAGTTACAGTCCAGAAAGCCGCCTTCGCCACTGGTGTTCTTCCATATATCTACGCATTTCACCGCTACACATGGAGTTCCACTTTCCTCTACTGCACTCAAGTCATCCAGTTTCCAAAGCAATTCCTCAGTTGAGCTGAGGGCTTTCACTTCAGACTTAAATAACCGTCTGCGCTCGCTTTACGCCCAATAAATCCG
+
FFFFFFFFFFFFFFFFFFFFFFFFFFFFFFFFFFFFFFFFFFFFFFFFFFFFFFFFFFFFFFFFFFFFFFFFFFFFFFFFFFFFFFFFFFFFFFFFFFFFFFFFFFFFFFFFFFFFFFFFFFFFFFFFFFFFFFFFFFFFFFFFFFFFFFFFFFFFFFFFFFFFFFFFFFFF,FFFFFF:FFFFFFFFFFFF:F:FFFFFFFFFFFFF:FFFFFFFFFFF,F:::F:FFFFFFFFFFFFFFFFFFF:FF:F
@A00769:42:HV3CFDRXX:1:2101:32434:5869 2:N:0:CGCACGACTG+CTGTTGGTCC
GGACTACGGGGGTTTCTAATCCTGTTTGCTACCCACACTTTCGAGCCTCAACGTCAGTTACAGTCCAGAAAGCCGCCTTCGCCACTGGTGTTCTTCCATATATCTACGCATTTCACCGCTACACATGGAGTTCCACTTTCCTCTACTGCACTCAAGTCATCCAGTTTCCAAAGCAATTCCTCAGTTGAGCTGAGGGCTTTCACTTCAGACTTAAACAACCGTCTGCGCTCGCTTTACGCCCAATAAATCCG
+
FFFFFFFFFFFFFFFFFFFFFFFFFFFFFFFFFFFFFFFFFFFFFFFFFFFFFFFFFFF:FFFFFFFFF:FFFFFFFFFFFFFFFFFFFFFFFFFFFFFFFFFFFFFFF:FFFFFFFFFFFFFFFFFF:FF:FF:FFFFFFFFFFFFFFFFFFFFFFFFFFFFFFFFFFFFFFFF:FFFFFFFFFFFFFFFFFFFFFFFFFFFFFFFFFFFFFFFFF,FF:,FFFFFFFFFFFFFFFFFFF:F,:FFFFFF
@A00769:42:HV3CFDRXX:1:2101:25572:5916 2:N:0:CGCACGACTG+CTGTTGGTCC
GGACTACGGGGGTATCTAATCCTGTTTGCTACCCACACTTTCGAGCCTCAACGTCAGTTACAGTCCAGAAAGCCGCCTTCGCCACTGGTGTTCTTCCATATATCTACGCATTTCACCGCTACACATGGAGTTCCACTTTCCTCTACTGCACTCAAGTCATCCAGTTTCCAAAGCAATTCCTCAGTTGAGCTGAGGGCTTTCACTTCAGACTTAAATAACCGACTGCGCTCGCTTTACGCCCAATAAATCCG
+
FFFFFFFFFFFFFFFFFFFFFFFFFFFFFFFFFFFFFFFFFFFFFFFFFFFFFFFFFFFFFFFFFFFFFFFFFFFFFFFFFFFFFFFFFFFFFFFFFFFFFFFFFFFFFFFFFFFFFFFFFFFFFFFFFFFFFFFFF:FFFFFFFFFFFFFFFFFFFFFFFFFFFFFFFFFFFFFFFFFFFFFFFFFFFFFFFFF:FF,FFFF:,FFFFFFFFFFFFFFFF,FF:FFFFFFF:FF:FFFFFFFF:FFFFFF
@A00769:42:HV3CFDRXX:1:2101:5231:6042 2:N:0:CGCACGACTG+CTGTTGGTCC
GGACTACAAGGGTTTCTAATCATATGAAACGTTACCGCGGCGGCTGGCAC
+
FFFFFFFFFFFFFFFFFFFFFFFFFFFFF:FFFFFFFFFFFFFFFFFFFF
@A00769:42:HV3CFDRXX:1:2101:9643:6042 2:N:0:CGCACGACTG+CTGTTGGTCC
GGACTACCCGGGTATCTAATCCTGTTTGATACCCACACTTTCGAGCATCAGCGTCAGTTACAGTCCAGCAGGCTGCCTTCGCAATCGGAGTTCTTCGTGATATCTAAGCATTTCACCGCTACACCACGAATTCCGCCTACCTCTACTGTACTCAAGGATGCCAGTATCAACTGCAATTTTACGGTTGAGCCGCAAACTTTCACAACTGACTTAACAACCCGCCTACGCTCCCTTTAAACCCAATAAATCCG
+
FFFFFFFFFFFFFFFFFF:FFFFFF:FFFFFFFFFFFFFFFFFFFFFFFFFFFFFFFFFFFFFFFFFFFFFFFFFFFFFFFFFFFFFFFFFFFFFFFFFFFFFFFFFFFFFFFFFFFFFFFFFFFFFFFFFFFFFFFFFFFFFFF:FFFFFFFF:FFFFFFFFFF:FFFFFFFFFFFFFFFF:FFF:FFFFFFFFFFFFFFFFFFFFFFFFFFFFFFFFFFFFFFFFFFFFFFFF::FFFFF:FF,FFFFF
@A00769:42:HV3CFDRXX:1:2101:8024:6057 2:N:0:CGCACGACTG+CTGTTGGTCC
GGACTACGCGGGTATCTAATGCGGTATGGTCCATCAGTTCTGATCACATCTTGGATCTTATATCAGGCTCCAGTGTTGAAGAGGCTGCAAGACTTACCAATGCAATGGTTGGCAGGAGTCAGTTCCACAGGAGTTATTGGACTGAGTCCTTGGTTCCTTACCGCGGCGGCTGACAC
+
:FFFFFFFFFFFFFFFFFFFFF:FFFFFFFFFFFFFFFFFFFFFFFFFFFFFFFFFFFFFF:FFFFFFFFFFF:FFFF,FFFFFFFFFFFF:FFFFFFFFFFF:FFFFFFFFFFFF:FFFFFFFFFFFFFFFFFFFFF:F:FFF:FF:FFFFFFFFF::FFF:FFFFFFFFF,FF:
@A00769:42:HV3CFDRXX:1:2101:31647:6136 2:N:0:CGCACGACTG+CTGTTGGTCC
GGACTACGAGGGTTTCTAATCCTGTTTGCTACCCACACTTTCGAGCCTCAACGTCAGTTACAGTCCAGAAAGCCGCCTTCGCCACTGGTGTTCTTCCATATATCTACGCATTTCACCGCTACACATGGAGTTCCACTTTCCTCTACTGCACTCAAGTCATCCAGTTTCCAAAGCAATTCCTCAGTTGAGCTGAGGGCTTTCACTTCAGACTTAAATAACCGTCTGCGCTCGCTTTACGCCCAATAAATCCG
+
FF:F:FFFFFFFFFFFFFFFFFFFFFFFFFFFFFFFFFFF:FFFFFFFFFFFFFFFFFFFF:FFFF:FFFFFFFFFFFFFFFFFF:FFFFFFFFFFFFFFFFFFFFFFF:FFFFFFFFFFFFFF:FFFFF:FFFFF,:FFFFFFFF:FFFFFFF:FFF:FFFFFF:FFFFFFFFF:FFFFFFFFFFFFFFFFFFFFFF:FFFFFFFFFFFFFF:FFFFFF:,F:,FFFFFFFFFF:F:FFFF,:::FFFFF
@A00769:42:HV3CFDRXX:1:2101:7220:6167 2:N:0:CGCACGACTG+CTGTTGGTCC
GGACTACGAGGGTATCTAATCCTGTTTGCTACCCATACTTTCGAGCCTCAGCGTCAGTTACAGACCAGACAGCCGCCTTCGCCACTGGTGTTCTTCCATATATCTACGCATTTCACCGCTACACATGGAGTTCCACTGTCCTCTTCTGCACTCAAGTTTCCCAGTTTCCGATGCACTTCTTCGGTTGAGCCGAAGGCTTTCACATCAGACTTAAAAAACCGCCTGCGCTCGCTTTACGCCCAATAAATCCG
+
FFFFFFFFFFFFFFFFFFFFFFFFFFFFFFFFFFFFFFFFFFFFFFFFFFFFFFFFFFFFFFFFFFFFFFFFFFFFFFFFFFFFFFFFFFFFFFFFFFFFFFFFFFFFFFFFFFFFFFFFFFFFFFFFFFFFFFFFFFFFFFFFFFFFFFFFFFFFFFFFFFFFFFFFFFFFFFFFFFFFFFFFFFF:FFFFFFFFFFFFFFF:FF:FFFFFFFFF:FFFFFFFFFFFFFFFFFFFF:FFFFFFFFFFFFF
@A00769:42:HV3CFDRXX:1:2101:30599:6167 2:N:0:CGCACGACTG+CTGTTGGTCC
GGACTACAGGGGTTTCTAATCCTGTTTGCTACCCACACTTTCGAGCCTCAACGTCAGTTACAGTCCAGAAAGCCGCCTTCGCCACTGGTGTTCTTCCATATATCTACGCATTTCACCGCTACACATGGAGTTCCACTTTCCTCTACTGCACTCAAGTCATCCAGTTTCCAAAGCAATTCCTCAGTTGAGCTGAGGGCTTTCACTTCAGACTTAAATAACCGTCTGCGCTCGCTTTACGCCCAATAAATCCG
+
FFFFFFFFFFFFFFFFFF:FFFFFFFFFFFFFFFFFFFFFFFFFFFFFFFFFFFF:FFFFFFFFFFFFFFFFFFFFFFFFFFFFFFFFFFFFFFFFFFFFFFFFFFFFFFFFFFFFFFFFFFFFFFFFFF:FFFFFFFFFFFFFFF:FFFFFFFFF:FFFFFFFFFFFFFFFFFFFFFFF,:FFFFF:FFFF:FFFFFFFFFFFFFFFFFFFFFFFF:FF,,:FFFFF:FF:FFF:F,FFFFFF::FFFF:
@A00769:42:HV3CFDRXX:1:2101:32181:6183 2:N:0:CGCACGACTG+CTGTTGGTCC
GGACTACTAGGGTATCTAATCCTGTTTGCTACCCACACTTTCGAGCCTCAACGTCAGTTACAGTCCAGAAAGCCGCCTTCGCCACTGGTGTTCTTCCATATATCTACGCATTTCACCGCTACACATGGAGTTCCACTTTCCTCTCCTGCACTCAAGTCATCCAGTTTCCAAAGCAATTCCTCAGTTGAGCTGAGGGCTTTCACTTCAGACTTAAATAACCGACTGCGCTCGCTATACGCCCAAAAAATCCG
+
FFFFFFFF:FFFFFFFFFFFFFFFFFFFFF:FFFFF:FFFFFFFFFFFF:FFFFFFFFFFFFFFFFFFFFFFFFFFFFFFFFFFFFFFFF:FF,FFFFF:FFFFFFFFFFFFFFFFF:FF:F:FF,FFFFFFFFFFFFFFFFFF,F:FFFFFFFFF:FFFFFFFFFFFFFFFFFFFFFFFFFFFFFFFFF,,FF:F,FFFF:FF,FF,FFFFF:FFFFFF,,FF,FF:FF,FF:FFF,FFFF:FFFF,F,,
@A00769:42:HV3CFDRXX:1:2101:20564:6198 2:N:0:CGCACGACTG+CTGTTGGTCC
GGACTACTCGGGTATCTAATCCTGTTTGCTACCCACACTTTCGAGCCTCAACGTCAGTTACAGGCCAGAGAGCCGCCTTCGCCACTGGTGTTCCTCCAGATATCTACGCATTTCACCGCTACACATGGAATTCCACTCTCCTCTTCTGCACTCAAGTCTCCCAGTTTCCAATGACCCTCCCCGGTTGAGCCGGGGGCTTTCACATCAGACTTCAGACACCGCCTGCGCTCGCTTTACGCCCAATAAATCCG
+
FFFFFFF,FFFFFFFFFFFFFFFFFFFFF,FFFFFF:FFFFF:,FFFFFFFFFFFFFFFFFFFFFFFFF,FF,F,FF:FFFFFFFFF,FFFFFF:FFFFF:FFFFFFFFFFFFFFF,FFF:F,F,:FF,FFFFF:F:,:FFFFFFF,,FFFFF:FFF:FFFFFF,FFFFF,,FFFFFF:FFF,:FFFFFF,,:FF:FFFFFFF,,:,FFFFF,:FF,FFFFFFF,FFFFFFFFFFFF,F:F,FF:F:,FFF
@A00769:42:HV3CFDRXX:1:2101:2564:6277 2:N:0:CGCACGACTG+CTGTTGGTCC
GGACTACAGGGGTATCTAATCCTATTTGCTCTCCACGCTTTCGCTCCTCAGCGTCAGTAACGGCCCAGAGACCTGCCTTCGCCATTGGTGTTCTTCCCGATATCTACACATTCCACCGTTACACCGGGAATTCCAGTCTCCCCTACCGCACTCAAGCCCGCCCGTACCCGGCGCGGATCCACCGTTAAGCGATGGACTTTCACACCGGACGCGACGAACCGCCTACGAGCCCTTTACGCCCAACAAATCCG
+
FFFFFFFFFFFFFFFFFFFFFFFFFFFFFFFFFFFFFFFFFFFFFFFFFFFFFFFFFFF:FFFFFFFFFFFFFFFFFFFFFFFF:FFFFFFFFFFFFFFFFFFFFFFFFFFFFFFFFFFFFFFFFFFFF,FFFFFFFFFFFFFFFFFFFFFFFFFFFFFFFFFFF:FFF,FFFFFFFFFF:FFFFFFFFFFFFFFFFFFFF:FFFFFFFFFFFFFFFFFFFFF:FF:FFFFFFFFFF:FFFFFF:FFFF,,
@A00769:42:HV3CFDRXX:1:2101:25391:6292 2:N:0:CGCACGACTG+CTGTTGGTCG
GGACTACAGGGGTATCTAATCCTGTTTGCTACCCACACTTTCGAGCCTCAACGTCAGTTACAGTCCAGAAAGCCGCCTTCGCCACTGGTGTTCTTCCATATATCTACGCATTTCACCGCTACACATGGAGTTCCACTTTCCTCTACTGCACTCAAGTCATCCAGTTTCCAAAGCAATTCCTCAGTTGAGCTGAGGGCTTTCACTTCAGACTTAAATAACCGTCTGCGCTCGCTTTACGCCCAATAAATCCG
+
FFFFFFFFFFFFFFFFFFFFFFFFFFFFFFFFFFFFFFFFFFFFFFF:FFFFFFFFFFFFF,FFFFFFFFFFFFFFFFFFFFFFFFFFFFFFFFFFFFFFFFFFFFFFFFFFFFFFFFFFFFFFFFFFFFFFFFFFFFFFFFFFFFFFFFFFFFFFFFFFFFFFF:FFFFF,:FF:FFFFFFFFFFFFFFFFFF:FFF:FFFFFFFFFFFFFFFFFFFFFF,FF:FFFFF,FFFFFF:FFFFFFFFFFFF:
@A00769:42:HV3CFDRXX:1:2101:17183:6324 2:N:0:CGCACGACTG+CTGTTGGTCC
GGACTACAGGGGTTTCTAATTACCGCGGCGGCTGGCAC
+
FFFFFFFFFFFFFFFFFFFFFFFFFFFFFFFFFFFFFF
@A00769:42:HV3CFDRXX:1:2101:2519:6386 2:N:0:CGCACGACTG+CTGTTGGTCC
GGACTACGGGGGTATCTAATCCTGTTTGCTACCCACACTTTCGAGCCTCAACGTCAGTTACAGTCCAGAAAGCCGCCTTCGCCACTGGTGTTCTTCCATATATCTACGCATTTCACCGCTACACATGGAGTTCCACTTTCCTCTACTGCACTCAAGTCATCCAGTTTCCAAAGCAATTCCTCAGTTGAGCTGAGGGCTTTCACTTCAGACTTAAATAACCGTCTGCGCTCGCTTTACGCCCAATAAATCCG
+
F:FFFFFFFFFFFFFFFF,FFFFFF:FFFFFFFFFFFFFFFFF:FFFFFFFFFFFFFFFFFFFFFFFFFFF:FFFFFFFFFFFFFFFFFFFFFFFFFFFFFFFFFFFFFFFFFFFFFFFFFFFFFFFFF:FFFFFFFFFFFFFFFFFFFFFFFFFFFFFFFF:FFFFFFFFFFFFFFFF:FFFFFFFFFFFFFFFFFFF:FFFFF:FFFFFFF:FFF:FFF,FF:FFFFF,FFFFFF,FFFFFFFF:FF::
@A00769:42:HV3CFDRXX:1:2101:2121:6417 2:N:0:CGCACGACTG+CTGTTGGTCC
GGACTACGGGGGTTTCTAATCCTGTTTGCTACCCACACTTTCGAGCCTCAACGTCAGTTACAGTCCAGAAAGCCGCCTTCGCCACTGGTGTTCTTCCATATATCTACGCATTTCACCGCTACACATGGAGTTCCACTTTCCTCTACTGCACTCAAGTCATCCAGTTTCCAAAGCAATTCCTCAGTTGAGCTGAGGGCTTTCACTTCAGACTTAAATAACCGTCTGCGCTCTCTTTACGCCCAAGAAATCCG
+
FFFFFFFFFFFFFFFFFFFFFFFFFFFF:FFFFFF:FFFFFFF:FFFFFFFFFFFFFFFFFFFFFFFFFFFFF:FFFFFFFFFFFFFFFFFFFFFFFFFFFFFFFFF:FFFFFFFFFFFFFFFFFFF:FFFFFFFFFFFFFFFFFFFFFFFFF:F:FFFF:,FFFFFFFF:FFFFFFFF,FFFFFFFFF:FFFFFFFF:FF:FFF,FFFF:FFFFFF,F:FF:FFFF,FFFFF,F,FFFF:FF,F,F,F,:
@A00769:42:HV3CFDRXX:1:2101:25247:6543 2:N:0:CGCCCGACTG+CTGTTGGTCG
GGACTACAGGGGTATCTAATCCTGTTTGCTACCCACACTTTCGAGCCTCAACGTCAGTTACAGTCCAGAAAGCCGCCTTCGCCACTGGTGTTCTTCCATATATCTACGCATTTCACCGCTACACATGGAGTTCCACATTCCTCTACTGCACTCAAGTCATCCAGTTTCCAAAGCAATTCCACAGTTGAGCTGAGCGCTTACACAACAGACTTAAATAACCGACTGCCCACGCTTTACGCCCAATAAATCCG
+
:FFFFFFFFFFFFFFFFFF:FFFFFF,FFFFFFFF:FFFFFFFFFFFFFF,F:FFFFFFFFF:FFFFFFFFFFFFFFFFFFFFFFFFFFFFFFFFFFFFFFFFFFFFFFFFFF:FFFFFFFFFFFFFF:FFFFFFF,F:FFFFF,FFFFFFFFFFF,F,FFFFFFFFFFF:FFFFFFFFF,F:,FF,F,FFFF,,,FFF,FF,,,FF::,F:FFFFFFFF,,F,,:,,,F,,FF:FF,FFFFF,FFF,F:F
@A00769:42:HV3CFDRXX:1:2101:3215:6558 2:N:0:CGCACGACTG+CTGTTGGTCC
GGACTACAGGGGTATCTAATCCTGTTTGCTACCCACACTTTCGAGCCTCAACGTCAGTTACAGTCCAGAAAGCCGCCTTCGCCACTGGTGTTCTTCCATATATCTACGCATTTCACCGCTACACACGGAGTTCCACTTTCCTCTACTGCACTCAAGTCATCCAGTTTCCAAAGCACTTCCTCAGTTGAGCTGAGGGCTTTCACTTCAGACTTAAATAACCGACTCCGCTCGCTTTACGCCCAATAAATCCG
+
FFFFFFFF:FFFFFFFFFFFFFFFFF,:FFFFFFFFFFFFFFFFFFFFFFFFFFFFFFFFFFF,FFFFFFFFF,FFFFFFFFFFF,FF,FFFFFFF::FFFFFFFFFFFFFFFFFFFFFFFFFFFF,F,FFFFFFFFF:F:FFFF::,:FFFFFFFFF,FFFFFFFFF:FFFFFF,FFFFFFF,FF,F,FF,FFFFFFFFFFFF,FF:F,F,F:FFF:FF,,FF,:,F,F:,FFFFF,FFFFF,F:FFFF,
@A00769:42:HV3CFDRXX:1:2101:7654:6574 2:N:0:CGCACGACTG+CTGTTGGTCC
GGACTACTCGGGTATCTAATCCTGTTCGATACCCACGCTTTCGTGCCCCAGCGTCAGTGTGGAGCCGGCATGCTGCCTTCGCAATCGGAGTTCTGCGCGATATCTATGCATTTCACCGCTACACCGCGCATTCCGCATACTTCTCTCCAACTCGAGACTGCCAGTTTCAACGGCGGGCCGGGGTTGAGCCCCGGGCTTTGACCGCTGACTTAACAGACCGCCTGCGCACCCTTTAAACCCAATAAATCCGG
+
FFFFFFFFFFFF:FFFFFFFFFFFFFFFFFFFFF:FFFFFFFFFFFFFF:FFFFFFFFFFFFFFFFFFFFFFFF:FFFFFFFFFFFF:FFFFFFFFFFFFFFFFFFFFFFFFFF:FFFFFFFF,FFFFFFFFFFFFFFFFFFFFFFFFFFFFF,FFFFFFFFFFFFFFFFFFFFFFFFFFFFFFFFFFFFFFFFFFF,FFFFFFFF:FFFFFFFFF:F,FF,F,,FFFFFFF,FF:FFFFFFFFFFFFF,,
@A00769:42:HV3CFDRXX:1:2101:8938:6574 2:N:0:CGCACGACTG+CTGTTGGTCC
GGACTACTGGGGTTTCTAATGAGAACTGCCAAAAAGAAAGATTTCTGATTGTTCAGTGATTACTATAATCACCTCTGATCTGACAGAGTTAAAAATAAGAATTACCGCGGCTGCTGACACCTGTCTCTTATAACATCTGACGCTGCCGACGACTGTTGGTCCGTGTAGAGCTCGGTGGTCGGCGGAGCATTAAAAAGGGGGGGGGGGGGGGGGGGGGGGGGGGGGGGGGGGGGGGGGGGGGGGGGGGGGGG
+
FFFFFFF:FFFFFFFFFFF,FFFF:FFFFFFFFFFFFFFFFFFFFFFFFFFFFFFFFFFFFFFFFF:FFFFFFFFFFFFFFFFFFFFFFF:FFFFFFF,F,FFFFFFFFFFFFFFFFFFFFFFFF:FFFFFFFFFFFFFFFFFFF:FF:FFFF:::FFFFFF::FFFF,,,::FF,:F:,F,,FF,,,,:,:,::,::F:FFFF:FFFF::FFFFFFFFFFFFFFFFFFFF:FFFFF:FFFFFFFF:FFFF
@A00769:42:HV3CFDRXX:1:2101:20292:6668 2:N:0:CGCACGACTG+CTGTTGGTCC
GGACTACGGGGGTATCTAATCCTGTTTGCTACCCACACTTTCGAGCCTCAACGTCAGTTACAGTCCAGAAAGCCGCCTTCGCCACTGGTGTTCTTCCATATATCTACGCATTTCACCGCTACACATGGAGTTCCACTTTCCTCTACTGCACTCAAGTCATCCAGTTTCCAAAGCAATTCCTCAGTTGAGCTGAGGGCTTTCACTTCAGACTTAAATAACAGTCTGCGCTCGCTTGACGCCCAATAAATCCG
+
FFFFFFFFFFF:FFFFFFFFFFFFFFFFFFFFFFFFFFFFFF:FFFFFFFFFFFFF:FFFFFFFFFFF,FFFFFFFFFF:FFFF:FFFFF:FFFFF,FFFFFFFFFFFF:FFFF:FFFFFFFFFFFFFFF:FFFFF,FF:FFFFFFFF:F,FF,FFFF,FF:F:FFFF:F:,:F:FFFF,FF,F:F:FFFFFFFFF,F,FF:FF:F:F:,FFF::FFF:,F,FFFF,FFF:FFF,,F,:::,:F,:FFF,:
@A00769:42:HV3CFDRXX:1:2101:19334:6762 2:N:0:CGCACGACTG+CTGTTGGTCC
GGACTACGCGGGTTTCTAATCCTGTTCGCTCCCCACGCTTTCGAGCCTCAGCGTCAGTTACAGACCAGAGAGCCGCCTTCGCCACTGGTGTTCCTCCATATATCTACGCATTTCACCGCTACACATGGAATTCCACTCTCCTCTTCTGCACTCAAGTCTCCCAGTTTCCAATGACCCTCCCCGGTTGAGCCGGGGGCTTTCACATCAGACTTAAGAAACCGCCTGCGCTCGCTTTGCGCCCAATAACTCCG
+
FFFFFFFFFFFFFFFFFFFFFFFFFFFFFFFFFFFFFFFFFFFFFFFFFFFFFFFFFFFFFFFFFFFF:FFFFFFFFFFFFFFFFFFFFFFFFFFFFFFFFFFFFFFFFFFFFF:FFFFFFFFFFFFFFFFFFFFFFFFFFFFFFFFFF:FFFF:FFFFFFFFFF:FFF:F:FFFFFFFFFFF:FFFFFFFFFFFFFF,FF:FFFFF:FFFFFFFF,FFFFFFFFFFFFFFFFFF,FFFFF:FFFF,FFFF
@A00769:42:HV3CFDRXX:1:2101:13395:6778 2:N:0:CGCACGACTG+CTGTTGGTCC
GGACTACAAGGGTTTCTAATCCTGTTTGCTACCCACGCTTTCGTACCTCAGCGTCAGATAATGGCCAGAAAGTCGCCTTCGCCACCGGTATTCTTCCTAATATCTGCGCATTCCACCGCTACACTAGGAATTCCACTTTCCCTTCCATTCCTCAAGCTAAATAGTTTTAGAAGCTTACTATAGTTGAGCTATAGCCTTTGACTTCTAACTTTTCTAGCCGCCTCCGTACCCTTTACGCCCAATGATTCCGG
+
FFFFFFFFFFFFFFFFFFFFFFFFFFFFFFFFFFFFFFFFFFFFFFFFFFFFFFFFFFFFFFFFFFFFFFFFFFFFFFFFFFFFFFFFFFFFFFFFFFFFFFFFFFFFFFFFFFFFFFFFFFFFFFFFFFFFFFFFFFFFFFFFFFFFFFFFFFFFFFFFFFFFFFFFFFFF:FFFFFFFFFFFFFFFFFFFFFFFF:FFFFFFFFFFFFFFFFFFFFFFF,F,FF,FF:FFFFFFFFFFFFFFF::F,F,
@A00769:42:HV3CFDRXX:1:2101:1615:6825 2:N:0:CGCACGACTG+CTGTTGGTCC
GGACTACTAGGGTTTCTAATCCTGTTTGCTACCCACACTTTCGAGCCTCAACGTCAGTTACAGTCCAGAAAGCCGCCTTCGCCACTGGTGTTCTTCCATATATCTACGCATTTCACCGCTACACATGGAGTTCCACTTTCCTCTACTGCACTCAAGTCATCCAGTTTCCAAAGCAATTCCTCAGTTGAGCTGAGGGCTTTCACTTCAGACTTAATTAACCGTCTGCGCTCGCTTTACGCCCAAGAAATCCG
+
FFFFFFFFFFFFFFFFFFFFFFFFFFFFFFFFFFFFFFFFFFF:FFFFFFFFFFFFFFF:FFFFFFFFFFFFFFFFFFF:FFFFFFFFFFFFFFFFFFFFFFFFFFFFFFFFFFFFFFFFFFFFFFFFFFFFFFFFFFFFFFFF:,FFFFFFFFFFFFFFFFFFFFFF:F,:FFFFFFFFFF,FFFFFF:FFFFFFFF:FFFFFFFFF:F::FF,FFF,FF:FFF:FFFFFFFFF:FFFFFFF,F,FFFF:
@A00769:42:HV3CFDRXX:1:2101:7437:6856 2:N:0:CGCACGACTG+CTGTTGGTCC
GGACTACTGGGGTATCTAATCCTGTTTGCTCCCCACGCTTTCGAGCCTCAGCGTCAGTTACAGACCAGAGAGTCGCCTTCGCCACTGGTGTTCCTCCATATATCTACGCATTTCACCGCTACACATGGAATTCCACTCTCCTCTTCTGCACTCAAGTCTCCCAGTTTCCAATGACCCTCCCCGGTTGAGCCGGGGGCTTTCACATCAGACTTAAGAAACCGCCTGCGCTCGCTTTACGCCCAATAAATCCG
+
,FFFFFFFFFFFFFFFFFFFFFFFFFFFFFFFFFFFFFFFFFFFFFFFFFFFFFFFFFFFFFFFFFFFFFFFFFFFFFF:FFFFFFFFFFFF:FFFFFFFFFFFFFFFFF:FFFFFFFF,FFFF:FFFFFFFFFFFFFFFFFF::FF:FFFFFF,FFFFFFFF:FFFFF,FFFFFFF:FFFFFFF:F:FFF:FF::F:FFF:FFFFF,FFF:FFFFFFFF::F:FFFFFFFFFFFFF:FFFFFFFFFFFF,
@A00769:42:HV3CFDRXX:1:2101:10203:6887 2:N:0:CGCACGACTG+CTGTTGGTCC
GGACTACCAGGGTATCTAATCCTGTTTGCTCCCCACGCTTTCGCACCTGAGCGTCAGTCTTCGTCCAGGGGGCCGCCTTCGCCACCGGTATTCCTCCAGATCTCTACGCATTTCACCGCTACACCTGGAATTCTACCCCCCTCTACGAGACTCTAGCTTGCCAGTTTCAAATGCAGTTCCCAGGTTGAGCCCGGGGACTTCACATCTGACTTAACAAACCGCCTGCGTGCGCTTTACGCCCAGTAATTCCG
+
FFFFFFFFFFFFFFFFFFFFFFFFFFFFFFFFFFFFFFFFFFFFFFFFFFFFFFFFFFFFFFFFFFFFFFFFFFFFFFFFFFFFFFFFFFFFFFFFFFFFFFFFFFFFFFFFFFFFFFFFFFFFFFFFFFFFFFFFF:FFFFFFFFFFFFFFFFFFFFFFFFFFFF,FFFFF:FFFFFFFFFF:FFFFFFFFFFFFFFFFFFFFFFFFFFFFF:FFFFFFFFF:FF,FFFFFFFFFF:FFFFFFFFFFFF,
@A00769:42:HV3CFDRXX:1:2101:32524:6965 2:N:0:CGCACGACTG+CTGTTGGTCC
GGACTACAGGGGTTTCTAATCCTGTTCGATACCCACGCTTTCGTGCTTCAGCGTCAGTTGGGCGCCGGTATGCTGCCTTCGCAATCGGAGTTCTGCGTGATATCTATGCATTTCACCGCTACACCACGCATTCCGCATACTTCTCGCCCACTCAAGACCGTCAGTTTCAACGGCGGGCGGAGGTTGAGCCCCCGTATTTTACCGCTGACTTGACAGTCCGCCTCCGCTCCCTTTAAACCCAATAAATCCGG
+
FFFFFFFFFFFFFFFFFFFFFFFFFFFFFFFFFFFFFFFFFFFFFFFFFFFFFFFFFFFFFFFFFFFFFFFFFFFFFFFFFFF:FFFFFFFFFFFFFFFFFFFFFFFFFFFFFFFFFFFFFFFFFFFFFFFFFFFFFFFFFFFFFFFFFFFFFFFFFFFFFFFFFFFFFFFFFFFFFF:FFF:FFFFFFFFFFF:,F,F,FFFFFFFFFFFFFFFFFFFFF,F,FFF,FFFFFFFFF:FFF,,:F,F,,F,
@A00769:42:HV3CFDRXX:1:2101:7527:7106 2:N:0:CGCACGACTG+CTGTTGGTCC
GGACTACTGGGGTATCTAATCCTGTTTGCTACCCACACTTTCGAGCCTCAACGTCAGTTACAGTCCAGAAAGCCGCCTTCGCCACTGGTGTTCTTCCATATATCTACGCATTTCACCGCTACACATGGAGTTCCACTTTCCTCTACTGCACTCAAGTCATCCAGTTTCCAAAGCACTTCCTCAGTTGAGCTGAGGGCTTTCACTTCAGACTTAAATAACCGACTGCGCTCGCTTTACGCCCAATAAATCCG
+
FFFFFFFFFFFFFFFFFF:FFF,FFF:FFFFFFFFFFF,FFFFFFFFFFFFFFFFFFFFFF:FFFFFFFFFFFFFFFFFFFFFFF::FFFFFF:FFF:FFFFFFFFFFF:FFFFFFFFFFFFFFFF,F:FFFFFFFFF:FFFFFFFFFF:FFF:FFFF,FFFFFFFFFF:FFFFF,FFFFFF:FFFFFFFF,FFFFFFFFFFFFFFFFFFFFFFFFFFFFF,FF,FFFFFFFFFFFF:FFFFFFF,FFFFF
@A00769:42:HV3CFDRXX:1:2101:32443:7138 2:N:0:CGCACGACTG+CTGTTGGTCC
GGACTACAGGGGTTTCTAATCCTGTTCGATACCCACGCTTTCGTGCTTCAGCGTCAGTTGGGCGCCGGTATGCTGCCTTCGCAATCGGAGTTCTGCGTGATATCTATGCATTTCACCGCTACACCACGCATTCCGCATACTTCTCGCCCACTCAAGACCGTCAGTTTCAACGGCGGGCGGAGGTTGAGCCCCCGTATTTTACCGCTGACTTGACAGTCCGCCTCCGCACCCTTTAAACCCAATCAATCCGG
+
FFFFFFFFFFFFFFFFFFFFFFFFFFFFFFFFFFFFFFFFFFFFFFFFFFFFFFFFFFFFFFFFFFFFF:FFFFFFF:FFFFF,FFFFFFFFFFFFFFFF:F,FF,FFFFF:FFFFFFF:FFFFFFFFFFFFFFFF::FFFFFFFFFFFFFFFFFFFFFFFFFFFFFFFFFFFFFFFFFFFFFFFFF:FFFFFFF,F,FFFFFFF:FFFFFFFFFFFFFFF,FFFFF:FFFF:F:FFF:FF:F,:,FFFF,
@A00769:42:HV3CFDRXX:1:2101:1334:7247 2:N:0:CGCACGACTG+CTGTTGGTCC
GGACTACTGGGGTTTCTAATCCTGTTTGCTCCCCACGCTTTCGAGCCTCAGCGTCAGTTACAGTCCAGAAAGCCGCCTTCGCCACTGGTGTTCTTCCATATATCTACGCATTTCACCGCTACACATGGAGTTCCACTTTCCTCTACTGCACTCAAGTCATCCAGTTTCCAAAGCAATTCCTCAGTTGTGCTGAGGGCTTTCACTTCAGACTTAATGAACCGTCTGCGCTCGCTTTACGCCCAATAAATCCG
+
FFFFFFFFFFFFFFFFFFFFF,FFFFFF:FF,F:FFFFFFFFFFFFFFFFFFFF:FFFFFFFFFFFFFFFF:FFF:FFF:FF:FFFFFFFFFFFFFFFFFFFFFFFFFF,FFFFFFFFFFFFF:FFFFFFFF,:F:F:FF,FFFF:FFFFFFF,FFFFFF,FFFF:FFFFFFFFFFFFFFFFFFFFF,FFFF,F:FFFFFF,F:FFFF,FFF,F,,F,,::,FFF,FFFF,FF,FF:F,F,FF,F:,FF,,
@A00769:42:HV3CFDRXX:1:2101:29884:7310 2:N:0:CGCACGACTG+CTGTTGGTCC
GGACTACGCGGGTTTCTAATCCTGTTTGCTCCCCACGCTTTCGAGCCTCAGCGTCAGTTACAGACTAGAGAGCCGCCTTCGCCACTGGTGTTCCTCCATATATCTACGCATTTCACCGCTACACATGGAATTCCACTCTCCTCTTCTGCACTCAAGTCTCCCAGTTTCCAATGACCCTCCCCGGTTGAGCCGGGGGCTTTCACATCAGACTTAAGAAACCGCCTGCGCTCGCTTTACGCCCAATAAATCCG
+
FFFFFFFFFFFFFFFFFFFFFFFFFFFFFFFFFFFFFFFFFFFFFFFFFFFFFFFFFFFFFFFFFFFFFFFFFFFFFFFFFFFFF:FFFFFFFFFFFFFFFFFFFFFFFFFFFFFFFFFFFFFFFF:FF:FFFFFFFFFF:FFFFFFFFFFFFFFFFFFFFFFFFFFFFFFFFFFFFFFFFFFFFFFF:FFFFFFFFFFFFFFFFFF:FFFFFF,FF:FF:FFF,FFFFF:FFFFFFFFF:FF,FFFFFFF
@A00769:42:HV3CFDRXX:1:2101:15600:7373 2:N:0:CGCACGACTA+CTGTTGGTCC
GGACTACCAGGGTTTCTAATCCTGTTTGCTACCCACACTTTCGAGCCTCAACGTCAGTTACAGTCCAGAAAGCCGCCTTCGCCACTGGTGTTCTTCCATATATCTACGCATTTCACCGCTACACATGGAGTTCCACTTTCCTCTACTGCACTCAAGTCATCCAGTTTCCAAAGCAATTCCTCAGTTGAGCTGAGGGCTTTCACTTCAGACTTAAATAACCGTCTGCGCTCGCTTTACGCCCAATAAATCCG
+
FFFFFFFFFFFFFFFFFFFFFFFFFFFFFFFFFFFFFFF:FFFFFFFFFFFFFFFFFFFFFFFFFFFFFFFFFFFFFFFFFFFFFFFFFFFFFFFFFFFFFFFFFFFFFFFFFFFFFFFFFFFFFFFFFFFFFFFFFFFFFFFFFFFFFFFFFFFFFFFFFFF:FFFFFFFFFFFFFFFFFFFFFFF:F:FF:F:FFFFFFFFFFF:FFFFFFFFFFFFF,FFFF,FFFF,FFFFFF:FFFFFF::FFFFF
@A00769:42:HV3CFDRXX:1:2101:24876:7404 2:N:0:CGCACGACTG+CTGTTGGTCC
GGACTACCCGGGTATCTAATCCTGTTTGCTACCCACACTTTCGAGCCTCAACGTCAGTTACAGTCCAGAAAGCCGCCTTCGCCACTGGTGTTCTTCCATATATCTACGCATTTCACCGCTACACATGGAGTTCCACTTTCCTCTACTGCACTCAAGTCATCCAGTCTCCAAAGCAATTCCTCAGTTGAGCTGAGGGCTTTCACTTCAGACTTAAATAACCGTCTGCGCTCGCTTTACGCCCAATAAATCCG
+
FFFFFFFFFFFFFFFFF:FFFFFFFFFFFFFFFFFFFFFFFFFFFFFFFFFFF:FFFFFFFFFFFFFFFFFFFFFFFFFFFFFFFFFFFFFFFFFFFFFF:FFFFFFFFFFFFFFFFFFFFFFFFFFFFFFFFFFFFFFFFFFFFFFFFFFFFFFFFFFFFFFFFFFFFFFFFFFFFFFFFFFFFFFF::F:FFF:FFFFFFFF:FFFFFF,FFFFFF:F:,FFF:FF:F,FF:FFF,FFFFFFFFFFFFF
@A00769:42:HV3CFDRXX:1:2101:7618:7576 2:N:0:CGCACGACTG+CTGTTGGTCC
GGACTAACCGGGGTATCTAATCCTGTTTGCTACCCATACTTTCGAGCCTCAGCGTCAGTTACAGACCAGACAGCCGCCTTCGCCACTGGTGTTCTTCCATATATCTACGCATTTCACCGCTACACATGGGGTTCCACTTTCCTCTACTGCACTCAAGTCATCCAGTTTCCAAAGCAATTCCTCAGTTGAGCTGAGGGCTTTCACTTCAGACTTAAATAACCGTCTGCGCTCGCTTTACGCCCAATAAATC
+
FFFFFFFFFFFFFFFFFFFFFFFFFFFFFFF:FFFFFFF:FFFFFFFFFFFFFFFFFFFFFFFFFFFFFFFFFFFFFFFFFFFFFFFFFFFFFFFFFFFFFFFFFFFFFFF:FFFFFFFFFFFFFFFFFFFFFFFFFFFFF:FFF:FFFFFFFFFFFFFFFF:,:FFFFFF::FFFFFFFFFFFFFFFF:FFFFFFFF:FF::FFFFFFFF,FFFFFFFFFFF:FFFFF:FFFFFFFFFFFFFF::FFFF
@A00769:42:HV3CFDRXX:1:2101:8929:7592 2:N:0:CGCACGACTG+CTGTTGGTCC
GGACTACGGGGGTATCTAATCCTGTTTGCTACCCACACTTTCGAGCCTCAACGTCAGTTACAGTCCAGAAAGCCGCCTTCGCCACTGGTGTTCTTCCATATATCTACGCATTTCACCGCTACACATGGAGTTCCACTCTCCTCTACTGCACTCAAGTCATCCAGTTTCCAAAGCAATTCCTCAGTTGAGCTGAGGGCTTTCACTTCAGACTTAAATAACCGTCTGCGCTCGCTTTACGCCCAATAAATCCG
+
FFFFFF:FFFF,FFFFFFFFFFFFFFFFFFF:FFFFFFFFFFFFFFFFFFF:FFFFFF:F:FFFFFFFFFFFFFFFFFFFFFFF:FFFFFFF:FFFFFFF:F:FFFF,FFFFFFFFF,FF:FFFFFFFFF,FFFFFFFFFFFFFFFF:FFFFFF:F,FFFFF,,FF,FFFFFFF:F,F:FF,FF:F:FFFFFFFFFFF,F:FFF,:FFFFFFF:FF:FFFF,FFFFFF:F:FFFFFFFFFF:F::FFF:FF
@A00769:42:HV3CFDRXX:1:2101:1108:7607 2:N:0:CGCACGACTG+CTGTTGGTCC
GGACTACTGGGGTATCTAATCCTGTTTGCTACCCACACTTTCGAGCCTCAACGTCAGTTACAGTCCAGAAAGCCGCCTTCGCCACTGGTGTTCTTCCATATATCTACGCATTTCACCGCTACACATGGAGTTCCACTTTCCTCTACTGCACTCAAGTCATCCAGTTTCAAAAGCAATTCCTCAGTTGAGCTGAGGGCTCTCACTTCAGACTTAAATAACCGTCTGCGCTCGCTTTACGCCCAATAAATCCG
+
FFFFFFFFFFFFFFFFFFFFFFFFFFFFFFFFFFFFFFFFFFFFFFFFFFFFFFFFFFFFFFFFFFFFFFFFFFFFFFFFFF:FFFFFFFFFFFFFFFFFFFFFFFFFFFFFFFFFFFFFFFFFFFFFFFFFFF:FFFFFFFFFF:FFF::FFFFFFFF,FFFFFFF,,FF:FFFFFFF:FFF:FFF,FFFF:F,FFFFFFF,FFF,FF:FFFFF:FF,,F,FFF,FFFFF,FFFFF,,:FF,F:FFF,,:
@A00769:42:HV3CFDRXX:1:2101:17128:7607 2:N:0:CGCACGACTG+CTGTTGGTCC
GGACTACGGGGGTTTCTAATCCTGTTTGCTACCCACACTTTCGAGCCTCAACGTCAGTTACAGTCCAGAAAGCCGCCTTCGCCACTGGTGTTCTTCCATATATCTACGCATTTCACCGCTACACATGGAGTTCCACTTTCCTCTACTGCACTCAAGTCATCCAGTTTCCAAAGCAATTCCTCAGTTGAGCTGAGGGCTTTCACTTCAGACTTAAATAACCGTCTGCGCTCGCTTTACGCCCAATAAATCCG
+
FFFFFFFFFFFFFFFFFFFFFFFFFFFFFFFFFFFFFFFFFFFFFFFFFF:FFFFFFFFFFFFFFFFFFFFFFFFFFFFFFFFFFFFFFFFFFFFFFFFFFFFFFFFFFFFFFFFFFFFFFFFFFFFFFFFFFFFFFFFFFFFFFFFFFFFFFFFFFFFFFFFFFFFFFFFFFFFFFFFFFFFFFFFF:FFFFFFFFFFFFFFF:F:F:FFF:FFF:F:F:,FF:F,FFFFFFFFF::FFFFFFFFFFFFF
@A00769:42:HV3CFDRXX:1:2101:15483:7639 2:N:0:CGCACGACTG+CTGTTGGTCC
GGACTACCAGGGTTTCTAATTACCGCGGCGGCTGGCAC
+
FFFFFFFFFFFFFFFFFFFFFFFFFFFFFFFFFFFFFF
@A00769:42:HV3CFDRXX:1:2101:24198:7639 2:N:0:CGCACGACTG+CTGTTGGTCC
GGACTACCAGGGTTTCTAATCCTGTTTGCTCCCCACGCTTTCGTGCATGAGCGTCAGTATTGGCCCAGGGGGCTGCCTTCGCCATCGGTATTCCTCCACATCTCTACGCATTTCACTGCTACACGTGGAATTCTACCCCCCTCTGCCATACTCTAGCCCGCCAGTCACAAATGCAGTTCCCAGGTTAAGCCCGGGGATTTCACATCTGTCTTAGCGGACCGCCTGCGCACGCTTTACGCCCAGTAATTCCG
+
FFFFFFFFFFFFFFFFFFFFFFFFFFFFFFFFFFFFFFFFFFFFFFFFFFFFFFFFFFFFFFFFFFFFFFFFFFFFFFFFFFFFFFFFFFFFFFFFFFFFFFFFFFFFFFFFFFFFFFFFFFFFFFFFFFFFFFFFFFFFFFFFFFFFFFFFFFFFFFFFFFFFFFFFFFFF:FFFFFFFFFFFFFF:FFFFFFFFFFFFFFFFFFFFFFFFFFF:FFFFFF,:FFFFFFFFFFFFFFFFFFFF,FF:FFF
@A00769:42:HV3CFDRXX:1:2101:5638:7654 2:N:0:CGCACGACTG+CTGTTGGTCC
GGACTACTAGGGTTTCTAATCCTGTTTGCTCCCCACGCTTTCGAGCCTCAGCGTCAGTTACAGACCAGAGAGCCGCCTTCGCCACTGGTGTTCCTCCATATATCTACGCATTTCACCGCTACACATGGAATTCCACTCTCCTCTTCTGCACTCAAGTCTCCCAGTTTCCAATGACCCTCCCCGGTTGAGCCGGGGGCTTTCACATCAGACTTAAGAAGCCGCCTGCGCTCGCTTTACGCCCAATAGATCCG
+
FFFFFFFFFFFFFFFFFFFFFFFFFFFFFFFFFFFFFFFFFFFFFFFFFFFFFFFFFFFFFFFFFFFFF:FFFFFFFFFFFFFFFFFFFFFFFFFFFFFFFFFFFFFFFFFFFFFFFFFFFFFF:FFFFFFFF:FFFFFFFFFFFFFFF:FFFFFFFFFFFFFFFFFFFFFFFFFFFFFFFFFFFFFFFFFFFFFFFFFFFFFFFFFFFFF:FF,FF,FF:FF:,FFFFF,FFFFFFFFFFFF,F::FFFF
@A00769:42:HV3CFDRXX:1:2101:5629:7670 2:N:0:CGCACGACTG+CTGTTGGTCC
GGACTACTAGGGTTTCTAATCCTGTTTGCTCCCCACGCTTTCGAGCCTCAGCGTCAGTTACAGACCAGAGAGCCGCCTTCGCCACTGGTGTTCCTCCATATATCTACGCATTTCACCGCTACACATGGAATTCCACTCTCCTCTTCTGCACTCAAGTCTCCCAGTTTCCAATGACCCTCCCCGGTTGAGCCGGGGGCTTTCACATCAGACTTAAGAAGCCGCCTGCGCTCGCTTTACGCCCAATAGATCCG
+
FFFFFFFFFFFFFFFFFFFFFFFFFFFFFFFFFFFFFFFFFFFFFFFFFFFFFFFFFFFFFFFFFFFFFFFFFFFFFFFFFFFFFFFFFFFFFFFF:FFFFFFFFFFFFFFFFFFFFFFFFFFFFFF,FFFFFFFFFFFFFFFFFFFFFFFFFFFF,FF::FFFFFFFFFFF,FFFF:FFFFFFFFFFFFFFF:FFF:FFFFFFFFFFFFF:FFFFFFFFFFF:FFFFFFFFF:FFFFFFFFFFF:FFFF:
@A00769:42:HV3CFDRXX:1:2101:9281:7701 2:N:0:CGCACGACTG+CTGTTGGTCC
GGACTACGGGGGTTTCTAATCCTGTTTGCTACCCACACTTTCGAGCCTCAACGTCAGTTACAGTCCAGAAAGCCGCCTTCGCCACTGGTGTTCTTCCATATATCTACGCATTTCACCGCTACACATGGAGCTCCACTTTCCTCTACTGCACTCAAGTCATCCAGTTTCCAAAGCAATTCCTCAGTTGAGCTGAGGGCTTTCACTTCAGACTTAAATAACCGTCTGCGCTCGCTTTACGCCCAATAAATCCG
+
FFFFFFFFFFFFFFFFFFFFFFFFFFFFFFFFFFFFFFFFFFFFFFFFFFFFFFFFFFFFFFFFFFFFFFFFFFFFFFFFFFFFFFFFFFFFFFFFFFFFFFFFFFFFFFFFFFFFFFFFFFFFFFFFFFFFFFFFFFFF:FFFFFFFFFFFFFFFFFFFFFFFFFFFFFFFFFFFFFFFFF:FFFFFFFFF,FFFFFFFF:FFFFFFFFFFFFFFFFFF,:FFFFFFFFFFFFFFFFFFFFF,FFFFFFF
@A00769:42:HV3CFDRXX:1:2101:24867:7701 2:N:0:CGCACGACTG+CTGTTGGTCC
GGACTACACGGGTATCTAATCATGTTTGCTACCCACACTTTCGAGCCTCAACGTCAGTTACAGTCCAGAAAGCCGCCTTCGACACTGGTGTTCTTCCATATATATACGCATTTCACCGCTACACATGGAGTTCCACTTTCCTCTACTGCACTCAAGTCATCCAGTTTCCAAAGCAATTCCTCAGTTGAGCTGAGGGCTTTCACTTCAGACTTAAATAACCGTCTGCGCTCGCTTTACGCCCAAGAAATCCG
+
,FF,FFFFF:,,FFFFFFFF,,F,,,F,,,FFFFFFFF,FFFFF,FF:,:,::,FFFFFFFF,,,F:FF:F,F::,:F,:,,:FF:,:::,,F,F,FFFFF:,,,:::FFFF::,FF,FFFFF,FFFFFFF,,:F:,FF,F:,FFFF,FF,:FFFFF:FFFF,,:F::FFFF,FFFFFF,FFFFFFF:F:FFFFFFF,FF:F,FFFF:FFF,F:FFFFFF,FF:F:F:FFFFF:FFFFF:F:F,:,F:FF:
@A00769:42:HV3CFDRXX:1:2101:27127:7733 2:N:0:CGCACGACTG+CTGTTGGTCC
GGACTACTAGGGTTTCTAATCCTGTTTGCTACCCACACTTTCGAGCCTCAACGTCAGTTACAGTCCAGAAAGCCGCCTTCGCCACTGGTGTTCTTCCATATATCTACGCATTTCACCGCTACACATGGAGTTCCACTTTCCTCTACTGCACTCAAGTCATCCAGTTTCCAAAGCAATTCCTCAGTTGAGCTGAGGGCTTTCACTTCAGACTTAAATAACCGTCTGCGCTCGCTTTACGCCCAATAAATCCG
+
FFFFFFFFFFFFFFFFFFFFFFFFFFFFFFFFFFFFFFFFFFFFFFFFFFFFFFFFFFFFFFFFFFFFFFFFFFFFFFFFFFFFFFFFFFFFFFFFFFFFFFFFFFF,FFFFFFFFFFFFFFFFFF:FFFFFFFFFFFFFFFFFFFFFFFFFFFFFFFFFFFF,FFFFFFFFFFFFFFF:FFFFFFF:FFFFFF::FF:FFFFFFFFF:FFFFF:FFFFF,,FFFFFFFF,FFFFFF,FFFFFFFFFFF,,
@A00769:42:HV3CFDRXX:1:2101:15103:7764 2:N:0:CGCACGACTG+CTGTTGGTCC
GGACTACCAGGGTTTCTAATTACCGCGGCGGCTGGCAC
+
::FFFFFFFFFFFFFFFFFFFFFFFFFFFFFFFFFFFF
@A00769:42:HV3CFDRXX:1:2101:17978:7827 2:N:0:CGCACGACTA+CTGTTGGTCC
GGACTACACGGGTTTCTAATCCTGTTAGCTACCCAAACTTTCGAGCCTCAACGTCAGTTACAGTCCAGAAAGCCGCCTTCGCCACTGGTGTTCATCCATATATCTACGCATTACACCGCTACACATGGAGTTCCACTATCCACTACTGCACTCAAGGCATCCAGTTTCCCAAGCAAAACCTCAGTTGAGCTCAGGGCTATCACTTCAGACTAAAATAACCGACTGCGCTCGCTTTACGCCCAATAAATCCG
+
F:FFFFFF,FFFFFFFFFFFFFFFFF,FFFFFFFF,:FF:FFFF,FFFFFFFFFFFFFFFFFF,FFFFF,FFF,:FFFFFFFFFF,FFF:FFF,FFFFFFFFFFF:FFFFFF:FFFFFFFFFFF:FFFF,FFFFFFF,FFF,FFFF:FFFFFFFF:,FF:FFFFF,:FF,,FFFF,F:FFFFFFFF,FFFF:F,F,FF,FFFFFF,,FFFF,FFF,FFFF,FF:,FF,FF,FFFFFFFFFFF,FF:FFFFF
@A00769:42:HV3CFDRXX:1:2101:32072:7874 2:N:0:CGCACGACTG+CTTTTGGTCC
GGACTACAGGGGTTTCTAATTACCGCGGCTGCTGGCAC
+
FFFFFF,F:FF:FFF,FFFFFF:F:F:,FFFFFF:FFF
@A00769:42:HV3CFDRXX:1:2101:5339:7921 2:N:0:CGCACGACTG+CTGTTGGTCC
GGACTACACGGGTTTCTAATCCTGTTTGCTACCCACACTTTCGAGCCTCAACGTCAGTTACAGTCCAGAAAGCCGCCTTCGCCACTGGTGTTCTTCCATATATCTACGCATTTCACCGCTACACATGGAGTTCCACTTTCCTCTACTGCACTCAAGTCATCCAGTTTCCAAAGCAATTCCTCAGTTGAGCTGAGGGCTTTCACTTCAGACTTAAATAACCGTCTGCGCTCGCTTTACGCCCAATAAATCCG
+
FFFFFFFFFFFFFFFFFFFFFFFFFFFFFFFFFFFFFFFFFFFFFFFFFFFFFFFFFFFFFFFFFFFFFFFFFFFFFFFFFFFFFFFFFFFFFFFFFFFFFFFFFFFFFFFFFFFFFFFFFFFFFFFFFFFFFFFF:FFFFFFFFFFFFFFFFFFFFFFFFFFF:FFFFF:FFFFFFFFFFFFFF,,FF:FFFFFFFFFFFFFFFFFFFFFFFFF:FFFF,,FFFFFFFFFFF:FF::FF:F,,FFFFF:,
@A00769:42:HV3CFDRXX:1:2101:4173:7936 2:N:0:CGCACGACTG+CTGTTGGTCC
GGACTACGCGGGTATCTAATCCTGTTTGATCCCCACGCTTTCGCACATCAGCGTCAGTTACAGACCAGAAAGTCGCCTTCGCCACTGGTGTTCCTCCATATCTCTGCGCATTTCACCGCTACACATGGAATTCCACTTTCCTCTTCTGCACTCAAGTTTTCCAGTTTCCAATGACCCTCCACGGTTGAGCCGTGGGCTTTCACATCAGACTTAAAAAACAGCCTACGCGCGCTTTACGCCCAATAATTCCG
+
FFFFFFFFFFFFFFFFFFFFFFFFFFFFFFFFFFFFFFFFFFFFFFFFFFFFFFFFFFFFFFFFFFFFFFFFFFFFFFFFFFFFFFFFFFFFFFFFFFFFFFFFFFFFFFFFFFFFFFFFFFFFFFFFFFFFFFFFFFFFFFFFFFFFFFFFF:FFFFFFFFFFFFFFFFFFFFFFFFFFFFF:FFFFFFFFFF:FFFFFFFFFFFFFFFF:FFFFFFF,FF:,FF:FFFFFFFFFFFFFFFFFF,FFFFF
@A00769:42:HV3CFDRXX:1:2101:30770:7968 2:N:0:CGCACGACTG+CTGTTGGTCC
GGACTACCAGGGTTTCTAATCCTGTTTGCTACCCACACTTTCGAGCCTCAACGTCAGTTACAGTCCAGAAAGCCGCCTTCGCCACTGGTGTTCTTCCATATATCTACGCATTTCACCGCTACACATGGAGTTCCACTTTCCTCTACTGCACTCAAGTCATCCAGTTTCCAAAGCAATTCCTCAGTTGAGCTGAGGGCTTTCACTTCAGACTTAAATAACCGTCTGCGCTCGCTTTACGCCCAATAAATCCG
+
FFFFFFFFFFFFFFFFFFFFFFFFFFFFFFFFFFFFFFFFFFFFFFFFFFFFFFFFFFFFFFFFFFFFFFFFFFFFFFFFFFFFFFFFFFFFFFF,FFFF,FFFFFFFFFFFFFFFFFFFFFFFFFFFFFFFFFFFFFFFFFFFFFFFFFFFFFFFFFFFFFFFFF:FFFFFFFFFFFF:FFFFFFFFFFFFFFFFFFFFFFFFFFFFFFF,FF:FFFFF:,FFFFFFFFFFFFF,FFFFFFFFFFFFFFF
@A00769:42:HV3CFDRXX:1:2101:29894:7983 2:N:0:CGCACGACTG+CTGTTGGTCC
GGACTACCAGGGTTTCTAATCCTGTTTGCTACCCACACTTTCGAGCCTCAACGTCAGTTACAGTCCAGAAAGCCGCCTTCGCCACTGGTGTTCCTCCATATATCTACGCATTTCACCGCTACACATGGAGTTCCACTTTCCCCTACTGCACTCAAGTCATCCAGTTTCCAAAGCAATTCCTCAGTTGAGCTGAGGGCTTTCACTTCAGACTTAAATAACCGTCTGCGCTCGCTTTACGCCCACTAAATCCG
+
FFFFFFFFFFFFFFFFFFFFFFFFFFFFFFFFFFFFFFFFFFFFFFFFFFFFFFFFFFFFF:FFFFFFFFFFFFFFFFFFFFFFFFFFF:FFFFFFFFFF,FFFFFFFFFFFFFFFFFFFFFFFFFFF:FFFFFFFFFFFFFF:FFFFF:FFFF:FFFFFFFFFFFFFFFFFFFF:FFFFFFFF,:FFFF,,FFFFFF,FFFF:FFFFFFFFF,FFFFFFF,:FFFFF,FFF,,FFFFFFFF,FFFFFFFF
@A00769:42:HV3CFDRXX:1:2101:30870:8015 2:N:0:CGCACGACTG+CTGTTGGTCC
GGACTACCAGGGTTTCTAATCCCGTTTGCTCCCCACGCTTTCGAGCCTCAGCGTCAGTTACAGACCAGAGAGCCGCCTTCGCCACTGGTGTTCCTCCATATATCTATGCATTTCACCGCTACACATGGAATTCCACTCTCCTCTTCTGCACTCAAGTCTCCCAGTTTCCAATGACCCTCCCCGGTTGAGCCGGGGGCTTTCACATCAGACTTAAGAAACCGCCTGCGCTCGCTTTACGCCCAATAAATCCG
+
FFFFFFFFFFFFFFFFFFFFFFFFFFFFFFFFFFFFFFFFFFFFFFFFFFFFFFF:FFF:FFFFFFFFFFFFFFFFFFFFFFFFFFFFFFFFFFFFFFFF,FFFFFFFFFFFFFFFFFFF:FFFFFFFFFFFFFFFFFFFFFFFFFFFFFFFFFFFFFFFFFFFFFFFFFFFFFFFFFFFFFF:FFF:FFFFFFFFFF,FFFFFFFFFFFFFFFFFFFFFFFFFFFFFFF:F:FF,FFFFFFFFFFFFFF:
@A00769:42:HV3CFDRXX:1:2101:19054:8093 2:N:0:CGCACGACTG+CTGTTGGTCC
GGACTACGGGGGTTTCTAATCCTGTTTGCTACCCACACTTTCGAGCCTCAACGTCAGTTACAGTCCAGTAAGCCGCCTTCGCCACTGGTGTTCCTCCTAATATCTACGCATCTCACCGCTACACAAGGAATTCCGCTTACCTCTCCGACACTCCAGTCCGCCAGTTTCCAATGCACTCCCGCGGTTGAGCCCCGGGATTTCACATCAGACTTGGCAGACCGCCTACGCTCCCTTTACACCCAGTAAATCCG
+
:FFFFF,FF,F:F:FF,FFFFFFFFFFF::F:F::F:FF,FFFF,FFFFFFF,FFFF:FFFF:FFFFF,FFF,F:FFF:FFF:FFF:,FFFF:F::FFFFFF:F,FF:FF:F,FFFFF:FFFF:,,,:,F:F:F,FFFFFFFF:F:FFFFFFFFF,FFF:F,:FF:F,,FFFFFFFFFFFF,F,:FFFFFFFFF:FF,FFFF,FFFF,FFFFF,:F:FFFFFFFF:,FFFFFF,::FFF,:F,,FFFF:F,
@A00769:42:HV3CFDRXX:1:2101:30807:8155 2:N:0:CGCACGACTG+CTGTTGGTCC
GGACTACACGGGTATCTAATCCTGTTTGCTACCCACACTTTCGAGCCTCAACGTCAGTTACAGTCCAGAAAGCCGCCTTCGCCACTGGTGTTCTTCCATATATCTACGCATTTCACCGCTACACATGGAGTTCCACTTTCCTCTACTGCACTCAAGTCATCCAGTTTCCAAAGCAATTCCTCAGTTGAGCTGAGGGCTTTCACTTCAGACTTAAATAACCGTCTGCGCTCGCTTTACGCCCAATAAATCCG
+
FFFFFFFFFFFFFFFFFFFFFFFFFFFFFFFFFFFFFFFFFFFFFFFFFFFFFFFFFFFFFFFFFFFFFFFFFFFFFFFFFFFFFFFFFFFFFFFFFFFFFFFFFFFFFFFFFFFFFFFFFFFFFF,FFFFFFFFFFFFFFFFFFFFFFFFFFFFFFFFFFFFFFF:FFFFFFFFFFFFFFFFFFFFFFFFFFF,:FFFFFFFF,FFFFFFFFFFFFF:F,FFFF::FFFFFFFFFF:FFFFFFFFFFFF,
@A00769:42:HV3CFDRXX:1:2101:32208:8171 2:N:0:CGCACGACTG+CTGTTGGTCC
GGACTACCCGGGTTTCTAATCCTGTTTGCTCCCCACGCTTTCGCGCCTCAGCGTCAGTTACTGTCCAGCAATCCGCCTTCGCCACTGATGTTCCTCCGTATATCTACGCATTTCACCGCTACACACGGAATTCCGATTGCCTCTCCAGCACTCAAGAAATACAGCTTCAAATGCAGGCTCTGGGTTGAGCCCATAGTTTTCACATCTGACTTGCATTCCCGCCTACACGCCCTTTACACCCAATAAATCCG
+
FFFFF:FFFFFFFFFFFFFFFFFFFFFFF,FFFFFFFFFFFFFFFFFFFFFFFFFFFFFFFFFFFFFFFF:FFFFFFFFFFFFFFFFFFFFFFFFFFFF:FFFFFFFFFFFFFFFFFFFF,FFF:FFF:,:FFFF:FFFFFFFFFFFFFFFFFFFF:FFF:FFFFFFFFFFFFFFFFFF,FFFF:FF:FFFFFF,FFFFFFFF:FFFFFFFFF:FFFFFFFFFF,FFFFFFFFFF:F:FFF,:FFFFF:F,
@A00769:42:HV3CFDRXX:1:2101:20202:8234 2:N:0:CGCACGACTG+CTGTTGGTCC
GGACTACCAGGGTATCTAATCCTGTTTGCTCCCCACGCTTTCGAGCCTCAGCGTCAGTTACAGACCAGAGAGTCGCCTTCGCCACTGGTGTTCCTCCATATATCTACGCATTTCACCGCTACACATGGAATTCCACTCTCCTCTTCTGCACTCAAGTCTCCCAGTTTCCAATGACCCTCCCCGGTTGAGCCGGGGGCTTTCACATCAGACTTAAGAAACCGCCTGCGCTCGCTTTACGCCCAATAAATCCG
+
FFFFFFFFFFFFFFFFFFFFFFFF,FFFFFFFFFFFFFFF:FFFFFFFFFFFFFFFFFFFFFFFFFFFFFFFFF:FFFFFFFFFFFFFFFFFFFFFF,FFFFFFFFFFF,F:FFFFFFF,FFFFFFFFFFFFFFFFFFFFFFFFFFFFFFFFFFFFFFFFFFFFFFFFF,FFFFFFFFFFFFFFFFFF:FFFFFFFFFF:F:FFFFFFFFFFFFF:FFFFFFFFFFFFFF,FFFFFFFFFFFFFFF:FFF:
@A00769:42:HV3CFDRXX:1:2101:19551:8265 2:N:0:CGCACGACTG+CTGTTGGTCC
GGACTACTGGGGTTTCTAATCCTGTTTGCTACCCACACTTTCGAGCCTCAACGTCAGTTACAGTCCAGAAAGCCGCCTTCGCCACTGGTGTTCTTCCATATATCTACGCATTTCACCGCTACACATGGAGTTCCACTTTCCTCTACTGCACTCAAGTCATCCAGTTTCCAAAGCAATTCCTCAGTTGAGCTGAGGGCTTTCACTTCAGACTTAAATAACCGACTGCGCTCGCTTTACGCCCAATAAATCCG
+
FFFFFFFFFFFFFFFFFFFFFFFFF,FFF:FFFFFFFF:FFFFFFFFFFFFFFFFFFFFFF:FF:FFFFFF:FFFFFFFFF:FFFFFFFFFFF,FFFFFFFFFFFFF:F:FFFFFFFFFFFFFFFFF:FF:FFFFFFFFFFFFFFFF::FF:FFFF:FFFFFFFFFFFFF,::FFFFFFFFFF::FFF:FFFFFF:FFFF:FFF,FFF:FFF:,FFFFFFF,F:FFFFFFFFFFFF,::FFFF::::::F,
@A00769:42:HV3CFDRXX:1:2101:1434:8296 2:N:0:CGCACGACTG+CTGTTGGTCC
GGACTACTAGGGTTTCTAATCCTGTTTGCTACCCACACTTTCGAGCCTCAACGTCAGTTACAGTCCAGAAAGCCGCCTTCGCCACTGGTGTTCTTCCATATATCTACGCATTTCACCGCTACACATGGAGTTCCACTTTCCTCTACTGCACTCAAGTCATCCAGTTTCCAAAGCAATTCCTCAGTTGAGCTGAGGGCTTTCACTACAGACTTAAATAACCGTCTGCGCTCGCTTTACGCCCAATAAATCCG
+
FFFFFFFFFFFFFFFFFFFFFFFFFFFFFFFFFFFFFFFFFFFFFFFFFFFFFFFFFFFFFF:FFFF:FFFFFFFFFFFFFFF:FFFFFFFF:FFFF:FFFFFFFFFFFFFFFFFFFFFFFFFFFFFFFFFFFFFFFFFFFFFFFFFF:,FFFFFFFFFFFFF:FFFFFF:FFFFFFFFFFF,FFFFFF:FFFF:F,FFF:FFF,FF:FFFFFF,FF:F:,FFF::::FFFFF,FFFFFFFF:,FFF,FF:
@A00769:42:HV3CFDRXX:1:2101:17897:8312 2:N:0:CGCACGACTG+CTGTTGGTCC
GGACTACTCGGGTATCTAATCCTGTTTGCTACCCACACTTTCGAGCCTCAACGTCAGTTACGGTCCAGAAAGCCGCCTTCGCCACTGGTGTTCTTCCATATATCTACGCATTTCACCGCTACACATGGAGTTCCACTTTCCTCTACTGCACTCAAGTCATCCAGTTTCCAAAGCAATTCCTCAGTTGAGCTGAGGGCTTTCACTTCAGACTTAAATAACCGTCTGCGCTCGCTTTACGCCCAATAAATCCG
+
FFFFFFFFFFFFF:FFFFFFFFFFFFFFFFFFFFFFFF:FFFFFFFFFFFFFFFFFFFFFFFFFFFFFFFFFFFFFFFFFFFF,FFFFFF:FF,FFFFFFFF:FFFFFFFFFFFFFFFFFFFFFFFFF,FFFF:FFFFFFFFFFFFFFFFFFF:FFFFFFFFFFFFFFFFFF:FF:FFFFFFF,FFFFFFFFFFFFFFFFFFFFFFFFFFFF:FFFF:FF,,FFFFFFFF:FFFF:FFFFFFFFFFFFFFF
@A00769:42:HV3CFDRXX:1:2101:7500:8343 2:N:0:CGCACGACTG+CTGTTGGTCC
GGACTACCGGGGTTTCTAATCCTGTTTGCTACCCACACTTTCGAGCCTCAACGTCAGTTACAGTCCAGAAAGCCGCCTTCGCCACTGGTGTTCTTCCATATATCTACGCATTTCACCGCTACACATGGAGTTCCACTTTCCTCTACTGCACTCAAGTCATCCAGTTTCCAAAGCAATTCCTCAGTTGAGCTGAGGGCTTTCACTTCAGACTTAAATAACCGTCTGCGCTCGCTTTACGCCCAATAAATCCG
+
FFFFFFFFFFFFFFFFFFFFFFFFFFFFFFFFFFFFFFFFFF:FFFFFFFFFFFFFFFFFFFFFFFFFFF:FFFFFFFFFFFFFFFFFFF:FFFFFFFFF:FFFFFFFFFFFFFFFFFFFFFFFFFFFFFFF:FFFFFFFFFFFFFFFFFFFFFF:FFFFFFFFFFFFF,FF:FFF:FFFFFFFFFFFFFFFFFFFFF,FFFFFFF:FFFF,FFFFF:F:F:FF:FFFFFF,:FFFF:FFFFFFF,FFFFF
@A00769:42:HV3CFDRXX:1:2101:17698:8343 2:N:0:CGCACGACTG+CTGTTGGTCC
GGACTACACGGGTATCTAACCCTGTTTGCTCCCCACGCTTTCGAGCCTCAGCGTCAGTTACAGACCAGAGAGCCGCCTTCGCCACTGGTGTTCCTCCATATATCTACGCATTTCACCGCTACACATGGACTTCCACTCTCCTCTTCTGCACTCAAGTCTCCCAGTTTCCAATGACCCTCCCCGGTTGAGCCGGGGGCTTTCACATCAGACTTAAGAAACCGCCTGCGCTCGCTTTACTCCCAATAAATCCG
+
FF:::F:FFFFF,FFFFFFFF:FF,,FFFFFF:FFFFFFFFFF,FF:FFF:FFF:FFFFFFFFFFF:FFFFFFFFF:FFFFFFFF:FF:FFF:FFFFFFFFF::,F:FF,F,FFFFFFF:FFFFFFFFF,FFFFF:FFFFFFF,FFFFFFFFFFFFFFFFFFFF:FFF,FF:FFFFFFFFFFF,FF:FFFFFFFFFFFFFFFFFFF,:FFFFFFFFFFFF:FFFFFFFFF:FFF,FF:F:FFFFFFFFFF,
@A00769:42:HV3CFDRXX:1:2101:21549:8437 2:N:0:CGCACGACTG+CTGTTGGTCC
GGACTACCGGGGTATCTAATCCTGTTTGCTCCCCACGCTTTCGAGCCTCAGCGTCAGTTACAGACCAGAGAGCCGCCTTCGCCACTGGTGTTCCTCCATATATCTACGCATTTCACCGCTACACATGGAATTCCACTCTCCTCTTCTGCACTCAAGTCTCCCAGTTTCCAATGACCCTCCCCGGTTGAGCCGGGGGCTTTCACATCAGACTTAAGAAACCGCCTGCGCTCGCTTTACGCCCAATAAATCCG
+
FFFFFFFFFFFFFFFFFFFFFFFFFFFFFFFFFFFFFFFFFFFFFFFFFFFFFFFFFFFFFFFFFFFFFFFFFFFFFFFFFFFFFFFFFFFFFFFFFFFFFFFFFFFFFFFFFFFFFFFFFFFFFFFFFFFFFFFFFFFFFFFFFFFFFFFFFFFFFFFFFFFFFFFFFFFFFFFFFFFFFFFFFFFFFFFFFFFFFFFFFFFFFFFFFFFFF:FFFFFFFFFFFFFFFF:FFFFFF,FFFFFFFFFFF,:
@A00769:42:HV3CFDRXX:1:2101:9878:8453 2:N:0:CGCACGACAG+ATGTTGGTCC
GGACTACTCGGGTTTTAATCCTGTTTGCTACCCACACTTTCGAGCCTCAACGTCAGTTACAGTCCAGAAAGCCGCCATCGCCACTGGTGTTATACCATATATATACGCATTTCACCGCTACACATGGAGTTACACTTTCCTCTACTGCACTCAAGTCATCCAGTTTCCAAAGCAAATCCTCAGTTGAGCTGAGGGCTTTAACATCAGACTTAAAAAAACGTCTGAGCTCGCTTTACGCCCAATAAATACGG
+
FFFFFFFFFFFFF:F,FF,:F::,FF:F:FFFF:FFF,FFFFFF,FFFFFF,FFFFFF:FFFFFFF:FFF:,F,FF:F,::F:FF,FF:FF,,,,FFF:FFF,,FFFF:FFFF,,F:FFF:FFF:FFFF:F,FFFF:F,F,F:F:::F,,F,FF:FFFFFFF,FF,FFFFF:FFF,FFF,FFFFF,FFFF,,,FFFFFF,:,,F:F:FF:,::F,F:,F,:FFF,:F:FF:,FFFF,FFFFF:,,FF,F,F
@A00769:42:HV3CFDRXX:1:2101:20039:8484 2:N:0:CGCACGACTG+CTGTTGGTCC
GGACTACAAGGGTATCTAATCCTATTTGCTCCCCACGCTTTCGTGCCTGAGCGTCAGTTGAGCGCCGGTATGCTGCCTTCGCAATCGGAGTTCTGCGTGATATCTATGCATTTCACCGCTACACCGCGCATTCCGCATACTTCTCGCTCACTCAAGAAAACCAGTTTCAACGGCTCGAAGAGGTTGAGCCTCTCAATTTTACCGCTGACTTGATCTTCCGCCTGAGCACCCTTTAAACCCAATAAATCCGG
+
FFFFFFFFFFFFFFFFFFFFFFFFFFFFFFFFFFFFFFFFFFFFFFFFFFFFFFFFFFFFFFFFFFFFFFFFFFFFFFFFFFFFFFFFFFFFFFFFFFFFFFFFF:FFFFFFFFFFFFFFFFFFFFFFFFFFFFFFFFFFFFFFFFFFFFFFFFFFFFFFFFFFFFFFFFFFFFFFFFFFFFFFFFFFF:FFFFFFFFFFFFFFFFFFFFFFFFFFFFFFF,F:,FFFFFFF:FFFFFFFFFF:FFFF:F,
@A00769:42:HV3CFDRXX:1:2101:21649:8547 2:N:0:CGCACGACTG+CTGTTGGTCC
GGACTACAAGGGTATCTAATCCTGTTTGCTACCCACACTTTCGAGCCTCAACGTCAGTTACAGTCCAGAAAGCCGCCTTCGCCACTGGTGTTCTTCCATATATCTACGCATTTCACCGCTACACATGGAGTTCCACTTTCCTCCACTGCACTCAAGTCATCCAGTTTCCAAAGCAATTCCTCAGTTGAGCTGAGGGCTTTCACTTCAGACTTAAATAACCGTCTGCGCTCGCTTTACGCCCAATAAATCCG
+
FFFFFFFFFFFFFFFFFFFFFFFFFFFFFFFFFFFFFFFFFFFFFFFFFFFFFFFFFFFFFFFFFFFFFFFFFFFFFFFFFFFFFFFFFFFFFFFFFFFFFFFFFFFFFFFFFFFFFFFFFFFFFFFFFFFFFFFFFFFFFFFFFFFFFFFFFFFFFFFFFFFFFFFFFFFFFFFFFFFFFFF:FF:FFFF:FFFFFFFFFFFF,FFFFFF:FFFFFFFF,,FFF:FF:FFFFFFFF,FFFF:::FFFFF:
@A00769:42:HV3CFDRXX:1:2101:29134:8547 2:N:0:CGCACGACTG+CTGTTGGTCC
GGACTACTCGGGTATCTAATCCTGTTCGCTCCCCACGCTTTCGAGCCTCAGCGTCAGTTACAGACCAGAGAGCCGCCTTCGCCACTGGTGTTCCTCCATATATCTACGCACTTCACCGCTACACATGGAATTCCACTCTCCTCTTCTGCACTCAAGTCTCCCAGTTTCCAATGACCCTCCCCGGCTGAGCCGGGGGCTTTCACATCAGACTTAAGACACCGCCTGCGCTCGCTTTACGCCCAATAAATCCG
+
FFFFFFFFFFFFFFFFFFFFFFFFFFFFFFFFFFFFFFFF,FFFFFF,FFFFFFF,FFF:FFFFFFFFFFFFFFFFFFFF:FFFF,FFFFFFFFFFFFFFFFFFFFFFFFFF,FFFFFFFFFFF:FFFF:FFFFFFFFFFFFFFFFFFFFFFFFFFFFFFFFFFFFFFFF,FFFFFFFFFFFFFFFFFFFFFF,FFFFFFFFFFFFFFFFFFFFFF,FFFFFFFFFFFFFFFFFFFFFFFFFFFFF,FFFF
@A00769:42:HV3CFDRXX:1:2101:31882:8547 2:N:0:CGCACGACTG+CTGTTGGTCC
GGACTACTCGGGTATCTAATCCTGTTTGCTACCCACACTTTCGAGCCTCAACGTCAGTTACAGTCCAGAAAGCCGCCTTCGCCACTGGCGTTCTTCCATATATCTACGCATTTCACCGCTACACATGGAGTTCCACTTTCCTCTACTGCACTCAAGTCATCCAGTTTCCAAAGCAATTCCTCAGTTGAGCTGAGGGCTTTCACTTCAGACTTAAATAACCGTCTGCGCTCGCTTTACGCCCAATAAATCCG
+
FFFFFFFFFFFFFFFFFFFFFFFFFFFFFFFFFFFFFFFFFFFFFFFFFFFFFFF:FFF:FFFFFFFFFFFFFFFFFFFFFFFFFFFFFFFFFFFFFFFFFFFFFFFFFFFFFFFFFFFFFFFFFFFFFFFFFFFFFFFFFFFF:FFFFFFFFF,FFFFFFFFFFFFFF:FFFFF,FFFFFFFFF:FFFFFFFFFFFFFFFFFFFFFF:FF,FFFF::FF,:FFF:FFFF,FFFFFFFFFFF,:FFFFF:F
@A00769:42:HV3CFDRXX:1:2101:10881:8563 2:N:0:CGCACGACTG+CTGTTGGTCC
GGACTACGGGGGTATCTAATCCTGTTTGCTACCCACACTTTCGAGCCTCAACGTCAGTTACAGTCCAGAAAGCCGCCTTCGCCACTGGTGTTCCTCCATATATCTACGCATTTCACCGCTACACATGGAATTCCACTCTCCTCTTCTGCACTCAAGTCTCCCAGTTTCCAATGACCCTCCCCGGTTGAGCCGGGGGCTTTCACATTAGACTTAAGAAACCGCCTGCGCTCGCTTTACGCCCAATAAATCCG
+
FFFFFFFFFFFFFFFFFFFFFFFFFFFFFFFFFFFFFFFFFFFFFFFFFFFFFFFFFFFFFFFFFFFFFFFFFFFFFFFFFFFFFFFFFFFFFFFFFFFFFFFFFFFFFFF:FFFFFFFFFFFF,FFFFFFFFFFFFFFFFFF,FFFFFFFFFF:FFFFFFFFFFFFFF:FFF:FFFFFF:FFFFFFFFF:FFFFFFFFFF,FFFFFFFFFFFFFFFFFFFFFFFFFFFFFFFFFFF:FFFFFFFFFFFF:
@A00769:42:HV3CFDRXX:1:2101:29116:8578 2:N:0:CGCACGACTG+CTGTTGGTCC
GGACTACTCGGGTATCTAATCCTGTTCGCTCCCCACGCTTTCGAGCCTCAGCGTCAGTTACAGACCAGAGAGCCGCCTTCGCCACTGGTGTTCCTCCATATATCTACGCACTTCACCGCTACACATGGAATTCCACTCTCCTCTTCTGCACTCAAGTCTCCCAGTTTCCAATGACCCTCCCCGGCTGAGCCGGGGGCTTTCACATCAGACTTAAGAAACCGCCTGCGCTCGCTTTACGCCCAATAAATCCG
+
FFFFF:FFFFFFFFFFFFFFFFFFFFFFFFFFFFFFFFFFFFFFFFF:FFFFFFF,FFFFFFFFFFFFF:FFFFFFFFFFFFF:FFFF:FF,FFFFFF,FFFFFFFFFFFFFFFFFFFFF:F,F:,FFF,FFFFFFFF,FFFFFFFFFF:FFFFFF,FFFFFFFF,:FF:FFF:FFFFFFFFF,FFFFFFFFFFFFFFFFFFF:FFFFFFFF:FFFFFFFFFF,FFFFFFFFFFFFFFFFFFFFFF:FFFF
@A00769:42:HV3CFDRXX:1:2101:11207:8594 2:N:0:CGCACGACTG+CTGTTGGTCC
GGACTACGAGGGTATCTAATCCTGTTTGCTACCCACACTTTCGAGCCTCAACGTCAGTTACAGTCCAGAAAGCCGCCTTCGCCACTGGTGTTCTTCCATATATCTACGCATTTCACCGCTACACATGGAGTTCCACTTTCCTCTACTGCACTCAAGTCATCCAGTTTACAAAGCAATTCCTCAGTTGAGCTGAGGGCTTTCACTACAGACTTAAATAACCGTCTGCGCTCGCTTTACGCCAAATAAATCCG
+
:FFF:FFF:FFF:,:F:FFFFFFFFFFFFFFFFFFFFFFFFFFFFFFFFFFFFFFF::FFF,FFFF,FFFF:FF:FFFFFFF:FFFF:FFFFF:,,FFFFFFFFFFF::FFFFF:FFFFFFFFFFF,,:,,FFFFFFF:F,:FFFFFFFFFFF:F,FFFF,FF:FFF,FFFF,FFFFFFFFF,::,FF,FFF:F:FFFFFFFFF,FFFFFFF:::FFFF,,:F:,F,F,FFFFFFFFFFF,FF:F:FFFF:
@A00769:42:HV3CFDRXX:1:2101:14805:8594 2:N:0:CGCACGACTG+CTGTTGGTCC
ACTACACGGGTATCTAATCCTGTTCGATCCCCACGCTTTCGTGCCTCAGCGTCAGTCTGGCGCCGGTACGCTGCCTTCGCAATCGGAGTTCTGCGCGATATCTATGCATTTCACCGCTACACCGCGCATTCCGCGTACTTCTCGCCAACTCAAGTCTGCCAGTTTCAACGGCTCGACGGGGTTGAGCCCCGCAATTTTACCGCTGACTTAACAGACCGCCTACGCACCCTATAAACCCAATAAATCCGGAT
+
FFFFFFFFFFFFFFFFFFFFFFFFFFFFFFFFFFFFFFFFFFFFFFFFFFFFFFFFFFFFFFFFFFFFF:FFFFFFFFFFFFFFFFFFFFFFFFFFFFFFFFF:FFFFFFFFFFFFFFFFFFFFF:FFFFF:FFFFFFF:FFF:FF:FFFFF:FFFFFF:FFFFFFFFFFFFFFFFFFFFFFFFFFFFFFFFFFFFFFFFFFFF:FF:FFFF::FF,FFFF,F::FFFFF,:FFFFFFF::F:FF:FFF:F
@A00769:42:HV3CFDRXX:1:2101:25093:8594 2:N:0:CGCACGACTG+CTGTTGGTCC
GGACTACTAGGGTTTCTAATCCTGTTTGATACCCACACTTTCGAGCCTCAGTGTCAGTTGCAGTCTAGTGAGCTGCCTTCGCAATCGGAGTTCTTCGTGATATCTAAGCATTTCACCGCTACACCACGAATTCCGCCCACCTCTACTGTACTCAAGACTGCCAGTTTCAACTGCAATTTTACGGTTGAGCCGCAAACTTTCACAACTGACTTAACAATCCACCTACGCTCCCTTTAAACCCAATAAATCCG
+
FFFFFFFFFFFFFFFFFFFFFFFFFFFFF:FFFFFFFFFFFFFFFFFFFFFFFFFFFFFFFFFFFFFFFFFFFFFFFFFFFFFFFFFFFFFFFFFFFFFFFFFFFFFFFFFFFFFFFFFFFFFFFFFFFFFFFFFFFFFFFFFFFFFFFFFFFFFFFFFFFF:FFFFFFFFFFFFFFFFFFFFFFFFFFFFFFFFFFFFFFFFF:FFFFFFFFFFFFFFFFF:FFF,FFFFFFFFFFFFFFFFFFFFFFFF
@A00769:42:HV3CFDRXX:1:2101:20220:8609 2:N:0:CGCACGACTG+CTGTTGGTCC
GGACTACTGGGGTTTCTAATCCTGTTTGCTCCCCACGCTTTCGAGCCTCAGCGTCAGTTACAGACCAGAGAGTCGCCTTCGCCACTGGTGTTCCTCCATATATCTACGCATTTCACCGCTACACATGGAATTCCACTCTCCTCTTCTGCACTCAAGTCTCCCAGTTTCCAATGACCCTCCCCGGTTGAGCCGGGGGCTTTCACATCAGACTTAAGAAACCGCCTGCGCTCGCTTTACGCCCAATAAATCCG
+
FFFFFFFFFFFFFFFFFFFFFFFFF:FFFFFFFFFFFFFFFFFFFFFFFFFFFFFFF:FFFFFFFFFFFFFFFFFFF:FFFFFFFFFFFFFFFFFFFFF:FFFFFFFFFFFFFFFFFFFFF:FFFFFFF,FFFFFFFFFFFFF,FFF:FFFFFFFFFF:FFFFFFFFFF:FFFFFFFFFFFFFFFFFFF:FFFFFFF:FFF:FFFFF::FF,FFFFFFFFFFFFFFFFFFFFF:FFF:FFFFF:FFF:FFF
@A00769:42:HV3CFDRXX:1:2101:4978:8672 2:N:0:CGCACGACTG+CTGTTGGTCC
GGACTACAGGGGTTTCTAATCCTGTTTGCTCCCCACGCTTTCGAGCCTCAGCGTCAGTTACAGACCAGAGAGCCGCCTTCGCCACTGGTGTTCCTCCATATATCTACGCATTTCACCGCTACACATGGAATTCCACTCTCCTCTTCTGCACTCAAGTCTCCCAGTTTCCAATGACCCTCCCCGGTTGAGCCGGGGGCTTTCACGTCAGACTTGAGAAACCGCCTGCGCTCGCTTTACGCCCAATAAATCCG
+
FFFFFFFFFFFFFFFFFFFFFFFFFFFFFFFFFFFFFFFFFFFFFFFFFFFFFFFFFFFFFFFFFFFFFFFFFFFFFF:FFFFFFFFFFFF:FFFFFFFFF:FFFFFFFFFFFFFFFFFFFFFFF,FFFFFFFFFFFFFFFFFFFFF:FFFFFFFFFFFFFFFFFFFFFFFFFFFFFFFFFFFFFFFFFFF:FFFFFFFFFFF:FF:,FFFF:FFFFFFF:FFF,F,:FFFFFFFFFFFFFF:FF::FFF:
@A00769:42:HV3CFDRXX:1:2101:25744:8719 2:N:0:CGCACGACTG+CTGTTGGTCC
GGACTACAAGGGTATCTAATCCTGTTTGCTACCCACACTTTCGAGCCTCAACGTCAGTTACAGTCCAGAAAGCCGCCTTCGCCACTGGTGTTCTTCCATATATCTACGCATTTCACCGCTACACATGGAGTTCCACTTTCCTCTACTGCACTCAAGTCATCCAGTTTCCAAAGCAATTCCTCAGTTGAGCTGAGGGCTTTCACTTCAGACTTAAATAACCGTCTGCGCTCGCTTTACGCCCAATAAATCCG
+
FFFFFFFFFFFFFFFFFFFFFFFFFFFFFFFFFFFFFFFFFFFFFFFFFFFFFFFFFFFFFFFFFFFFFFFFFFFFFFFFFFFFFFFFFFFFFF:FFFFFFFFFFFFFFFFFFFFFFFFFFFFFFFF:FFF:FFFF:FFFFFFFFFFFFFFFFFFFFFFFFFFFFFFFFFFFFFFFFFF:FFFFFFFFFF:FFFFFFFFFFFFFFFFFFF:FFFFFFFFFF:FF:FFFFF:FFFFFF,FFFFF:FFFFFF,
@A00769:42:HV3CFDRXX:1:2101:20265:8844 2:N:0:CGCACGACTG+CTGTTGGTCC
GGACTACGAGGGTATCTAATCCTGTTTGCTACCCACACATTCGAGCCTCAACGTCAGTTGCAGTCCAGAAAGCCGCCTTCGCCACAGGTGTTCCTCCATAAATATACGCATTTCACCGATACACATGGAATTCCACTCTCCTCTTCTGCACTCAAGTCTCCCAGTTTCCAATGACCCTCCCCGGTTGATCCGGGGGCTTTCACATCAGACTTAAGAAACCGCCTGCGCACGCATTACGCCCAATAAATCCG
+
FF:,,F,:,FFF:F,FFF::,FF,FFF,F,:FFFF,:,,FF:,F,:F,:FFF:F::,FF,FFFFFFF,F:F,,F,FF,F:FFF:,,FFFF:F,F,,F,FF,F,,,F,FFF,FF:F:F,:F,:F::F,FFF,:FFFF,,F,F,FFFFF,FF::,:F:FFFFFF:,FFF,:F:,F,F,FF,FFFFFFF,F:FF,,,FFFFFF,FF,,F:,:F,:F:,,FF,F,FF,FF,F,F,F,F,,:,FFFF:FFF:F,F,
@A00769:42:HV3CFDRXX:1:2101:3667:8876 2:N:0:CGCACGACTG+CTGTTGGTCC
GGACTACTGGGGTATCTAATCCTGTTTGCTACCCACACTTTCGAGCCTCAACGTCAGTTACAGACCAGAGAGTCGCCTTCGCCACTGGTGTTCCTCCATATATCTACGCATTTCACCGCTACACATGGAATTCCACTCTCCTCTTCTGCACTCAAGTCTCCCAGTTTCCAATGACCCTCCCCGGTTGAGCCGGGGGCTTTCACATCAGACTTAAGAAACCGCCTGCGCTCGCTTTACGCCCAATAAATCCG
+
FFFFFFFFFFFFFFFFFF:FFFFFFFFFFFFFFFFFFFFFFFFFFFFFFFFFFFFFFFFFFFFFFFFFFFFFFFFFFFFF:FFFFFFFFFFFFFFFFFFFFFFFFFFFFFFFFFFFFFFFFFFFFFFFFFFFFFFFFFFFFFFFFFFFFFFFFFFFFFFFFFFFFFFFFFFFFFFFFFFFFFFFFFFFFFFF:FFFFFFFFFFFFFF:FFFFFF:FF,FFFFFF:FFFFFFFFFFFF:FFFF::FFFFF,F
@A00769:42:HV3CFDRXX:1:2101:26413:8907 2:N:0:CGCACGACTG+CTGTTGGTCC
GGACTACCGGGGTATCTAATCCTGTTTGCTCCCCACGCTTTCGAGCCTCAGCGTCAGTTACAGACCAGAGAGTCGCCTTCGCCACTGGTGTTCCTCCATATATCTACGCATTTCACCGCTACACATGGAATTCCACTCTCCTCTTCTGCACTCAAGTCTCCCAGTTTCCAATGACCCTCCCCGGTTGAGCCGGGGGCTTTCACATCAGACTTAAGAAACCGCCTGCGCTCGCTTTACGCCCAATAAATCCG
+
FFFFFFFFFFFFFFFFFFFFFFFFFFFFFFFFFFFFFFFFFFFFFFFFFFFFFFFFFFFFFFFFFFFFFFFFFFFFFFFFFFFFFFFFFFF:FFFFFFFFFFFFFFFFFFFFFFFFFFFFFFFF,FFFFFFFFF:FFFFFFFFFFFFFFFFFFFFFFFFFFFFFFFFFFFFFFFFFFFFFFFF:FFFFFFFFFFFFFFFFFFFFFFFF:FFFFFFFF:FFFFFFFFFFFF:FFFFFFFFFFFFFFF::FFF
@A00769:42:HV3CFDRXX:1:2101:4499:8938 2:N:0:CGCACGACTG+CTGTTGGTCC
GGACTACGGGGGTTTCTAATCCTGTTTGCTACCCACACTTTCGAGCCTCAACGTCAGTTACAGTCCAGAAAGCCGCCTTCGCCACTGGTGTTCTTCCATATATCTACGCATTTCACCGCTACACATGGAGTTCCACTTTCCTCTACTGCACTCAAGTCATCCAGTTTCCAAAGCAATTCCTCAGTTGAGCTGAGGGCTTTCACTTCAGACTTAAATAACCGACTGCGCTCGCTTTACGCCCAATAAATCCG
+
FFFFFFFFFFFFFFFFFFFFFFFFFFFFFFFFFFFFFFFFFFFFFFFFFFFFFFFFFFFFFFFFFFFFFFFFFFFFFFFFFFFFFFFFFFFFFFFFF,FFFFFFFFFF:FFFFFFFFFFFFFFFF:FFFFFFFFFFFFFFFFFFFF:FFFFFFFFFFFFFFFFFFFFFFFFFFFFF:FFFFF,FFF,F:F:FFFFF:FFFF:F,FFFFFFFFFF:FFFFF,,FFFFFFFF:FF:FFFFFFFFF,F,FFFFF
@A00769:42:HV3CFDRXX:1:2101:4508:8954 2:N:0:CGCACGACTG+CTGTTGGTCC
GGACTACGGGGGTTTCTAATCCTGTTTGCTACCCACACTTTCGAGCCTCAACGTCAGTTACAGTCCAGAAAGCCGCCTTCGCCACTGGTGTTCTTCCATATATCTACGCATTTCACCGCTACACATGGAGTTCCACTTTCCTCTACTGCACTCAAGTCATCCAGTTTCCAAAGCAATTCCTCAGTTGAGCTGAGGGCTTTCACTTCAGACTTAAATAACCGTCTGCGCTCGCTTTACGCCCAATAAATCCG
+
FFFFFFFFFFFFFFFFFFFFFFFFFFFFFFFFFFFFFFFFFFFFFFFFF:FFFFF:FFFFFFFFFFFFFFFFFFFFFFFFFFFFFFFFFFFFFFFFFFFFFFFFFF,FF:FFFFFFFFFFFFFFFFFFFFFFFFFFFFF:FFFFFFFFF:FFFFF,FFFFFFFFFFFFFFFFFFFFFFF,FFFFFFFFFFFFFFFFFF:FFFFFFFFFFFFFFFFF::FFF:FFFF:FFF,FFFF:FFFFFF::FFF:,F:
@A00769:42:HV3CFDRXX:1:2101:32551:8985 2:N:0:CGCACGACTG+CTGTTGGTCC
GGACTACAGGGGTTTCTAATCCTGTTTGCTACCCACACTTTCGAGCCTCAACGTCAGTTACAGTCCAGAAAGCCGCCTTCGCCACTGGTGTTCCTCCATATATCTACGCATTTCACCGCTACACATGGAATTCCACTCTCCTCTTCTGCACTCAAGTCTCCCAGTTTCCAATGACCCTCCCCGGTTGAGCCGGGGGCTTTCACATCAGACTTAAGAAACCGCCTGCGCTCGCTTTACGCCCAATAAATCCG
+
FFFFFFFFFFFFFFFFFFFFFFFFFFFFFFFFFFFFFFFFFFFFFFFFFFFFFFFFFFFFFFFFFFFFFFFFFFFFF:FFFFFFFF:FFFFFFFFFFFFFFFF:FFFFFFFF:FFFFFFFFFFF:FFFFFFFFFFF:FFFFFFFFFF:FF:FFFFFFFFFFFF,FFFFFFFFFFFFFFFFFF,FFFFFFFFFF:FFFF:FFFFFFF:FFFF:FF,:FFF,FFF,FFFFFF:FFFFFFFFFFFF:FFFF:F:
@A00769:42:HV3CFDRXX:1:2101:9471:9001 2:N:0:CGCACGACTG+CTGTTGGTCC
GGACTACACGGGTATCTAATCCTGTTTGCTACCCACACTTTCGAGCCTCAACGTCAGTTACAGTCCAGAAAGCCGCCTTCGCCACTGGTGTTCTTCCATATATCTACGCATTTCACCGCTACACATGGAGTTCCACTTTCCTCTACTGCACTCAAGTCATCCAGTTTCCAAAGCAATTCCTCAGTTGAGCTGAGGGCTTTCACTTCAGACTTAAATAACCGTCTGCGCTCGCTTTACGCCCAATAAATCCG
+
FFFFFFFFFFFFFFFFFFFFFFFFFFFFFFFFFFFFFFFFFFFFFFFFFFFFFFFFFFFFFFFFFFFFFFFFFFFFFFFFFFFFFFFF:FFFFFFFFFFFFFFFFFFFFFFFFFFFFFFFFFFFFF:FFFFFFFFFFFFFFFFFFFFFFFFFFFFFFFFFFFFFFFFFFFFF,F:FFFFFFFFFFFFFFFFFFF:FFFFFFFFFF:FFFFFFFFF:FFFFF:F:FFFFFF,FFFFFFFFFFFFFFFF:FFF
@A00769:42:HV3CFDRXX:1:2101:31213:9017 2:N:0:CGCACGACTG+CTGTTGGTCC
GGACTACCCGGGTATCTAATCCTGTTTGCTACCCACACTTTCGAGCCTCAACGTCAGTTACAGTCCAGAAAGCCGCCTTCGCCACTGGTGTTCTTCCATATATCTACGCATTTCACCGCTACACATGGAGTTCCACTTTCCTCTACTGCACTCAAGTCATCCAGTTTCCAAAGCAATTCCTCAGTTGAGCTGAGGGCTTTCACTTCAGACTTAAATAACCGTCTGCGCTCGCTTTACGCCCAATAAATCCG
+
FFFFFFFFFFFFFFFFFFFFFFFFFFFFFFFFFFFFFFFFFFFFFFFFFFFFFFFFFFFFFFFFFFFFFFFFFFFFFFFFFFFFFFFFFFFFFFFFFF:FFFFFFFFFFFFFFFFFFFFFFF:FFFFFFFFFFFFFFFFFFFFFFFFFFFFFFFFFFFFFFFFFFFFFFFFFFFF:FFFFFFFFFFFFFFFFFFFFFFFFFFFFFFFFFFFFFFFFFFFFFFF:FFFFFF:FFFFFFFFFFFF:FFFFFFF
@A00769:42:HV3CFDRXX:1:2101:4969:9064 2:N:0:CGCACGACTG+CTGTTGGTCC
GGACTACGGGGGTATCTAATACACATCTCTTACCGCGGCTGCTGACAC
+
FFFFFFFFFFFFFFFFFFFFFFFFFFFFFFFFFFFFFFFFFFFFFFFF
@A00769:42:HV3CFDRXX:1:2101:10420:9079 2:N:0:CGCACGACTG+GTGTTGGTCC
GGACTACGAGGGTTTCTAATCCTGTTTGCTACCCACACTTTCGAGCCTCAACGTCAGTTACAGTCCAGAAAGCCGCCTTCGCCACTGGTGTTCTTCCATATATCTACGCATTTCACCGCTACACATGGCGTTCCACTTTCCTCTACTGCACTCAAGTCATCCAGTTTCCAAAGCAATTCCTCAGTTGAGCTGAGGGCTTTCACTTCAGACTTAAATAACCGACTGCGCTCGCTTTACGCCCAAGAAATCCG
+
FFFFFFFFFFFFFFFFFFFFFFFFFFFF:FFFFFFF:FFFFFFFFFFFFFFF:FFFFFFFFFFFFFFF:FFFFFFFFFFFFFFFF:FFFFFFFFFFFFFFFFFFFFFFFFFFFFFFFFF:FFFF:FFF,FFFFFFFF,:F:FFFFFF:FFF:FFFFFFFFFFFF::FFFFFFFFF,FFFFFF:FFFF,::FF:FFFFFFFFFFFFFFFF:FFF:,FFFFF:,F,FFFFFF:FFFFFFFFFF:F,F,FFFF:
@A00769:42:HV3CFDRXX:1:2101:8739:9111 2:N:0:CGCACGACTG+CTGTTGGTCC
GGACTACTCGGGTTTTAATCCTGTTTGCTACCCACACTTTCGAGCCTCAACGTCAGTTACAGTCCAGAAAGCCGCCTTCGCCACTGGTGTTCTTCCATATATCTACGCATTTCACCGCTACACATGGAGTTCCACTTTCCTCTACTGCACTCAAGTCATCCAGTTTCCAAAGCAATTCCTCAGTTGAGCTGAGGGCTTTCACTTCAGACTTAAATAACCGTCTGCGCTCGCTTTACGCCCAATAAATCCGG
+
FFFF:FFFFFF:FF:FFFFF,FFFF:FFFF,F,FFFF,FFFFFFFFFFFFFF,FF,FFFFFFFFFFFF,FFFF:FF::F:F:F,FF:FFFFF:F:FFFFFFFFFFFFFFFFF:FFFFFFFFFFFFF,:,FFF,FFF,FFFFFFFFFFFFFFFFFFFFFFFFFFF:FFF:FF:F:FFFFFFFFFFFF:FFFFFFFFFFFFFFFFFFFF:FFF,::FF::F,,FF:F,FFFFFFFF:FF:FFFFFFFFFFF:F
@A00769:42:HV3CFDRXX:1:2101:4553:9126 2:N:0:CGCACGACTG+CTGTTGGTCC
GGACTACTGGGGTTTCTAATCCTGTTTGCTACCCACACTTTCGAGCCTCAACGTCAGTTACAGTCCAGAAAGCCGCCTTCGCCACTGGTGTTCTTCCATATATCTACGCATTTCACCGCTACACATGGAGTTCCACTTTCCTCTACTGCACTCAAGTCATCCAGTTTCCAAAGCAATTCCTCAGTTGAGCTGAGGGCTTTCACTTCAGACTTAAATAACCGTCTGCGCTCGCTTTACGCCCAATAAATCCG
+
FFFFFFFFFFFFFFFFFFFFFFFFFFFFFFFFFFFFFFFFFFFFFFFFFFFF:FFFFFFFFFFFFFFFFFFFFFFFFFFFFFFFFFFFFFFFFFFFFFFFFFFFFFFFFFFFFF:FFFFFFFFFFFFFFFFF:FFFFFFFFFFFFFFFFFFFFFFFFFFFFFFFF:FFFFFFFFFFFFFFFFFFFFFFFFFFFFFFFFFFFFFFFF:FFFFFFFFFFFFF,FFFFF:FFFFFFFFFFFFFFFFFFFFFFFF
@A00769:42:HV3CFDRXX:1:2101:17228:9157 2:N:0:CGCACGACTG+CTGTTGGTCC
GGACTACGGGGGTATCTAATCCTGTTTGCTACCCACACTTTCGAGCCTCAACGTCAGTTACAGTCCAGAAAGCCGCCTTCGCCACTGGTGTTCCTCCATATATCTACGCATTTCACCGCTATACATGGAGTTCCACTTTCCTCTACTGCACTCAAGTCATCCAGTTTCCAAAGCAATTCCTCAGTTGAGCTGAGGGCTTTCACTTCAGACTTAAATAACCGTCTGCGCTCGCTTTACGCCCAATAAATCCG
+
FFFFFFFFFFFFFFFFFFFFFFFFFFFFFFFFFFFFFFFFFFFFFFFFFFFFFFFFFFFFFFFFFFFFFFFFFFFFFFFFFFFFFFFFFFFFFFFFFFFFFFFFFFFFFFFFFFFFFFFFFFFFFFFFFFFFFFFFFFFFFFFFFFFFF:FFFFF:FFFFFFFFFFFFFFF:FF:FFFFFFFFFFFFFFFFFFF:FFFFFFFFF,FFFFFFFFF:FFFFF,FF,:FFFFFFFFFF:FFFFFFFFFFFFFFF
@A00769:42:HV3CFDRXX:1:2101:9444:9204 2:N:0:CGCACGACTG+CTGTTGGTCC
GGACTACTCGGGTTTTAATCCTGTTTGCTACCCACACTTTCGAGCCTCAACGTCAGTTACAGTCCAGAAAGCCGCCTTCGCCACTGGTGTTCTTCCATATATCTACGCATTTCACCGCTACACATGGAGTTCCACTTTCCTCTACTGCACTCAAGTCATCCAGTTTCCAAAGCAATTCCTCAGTTGAGCTGAGGGCTTTCACTTCAGACTTAAATAACCGTCTGCGCTCGCTTTACGCCCAATAAATCCGG
+
FFFFFFFFFFFFFFFFFFFFFFFFFFFFFFFFF:FFFFFFFFFFFFFFFFFFFFFFFFFFFFFFFFFFFFFFFFFFFFFFFFFFFFFFFFFFFFFFFFF:FFFFFFFFFFFFF:FFFFFFFFFFFFFFFFFFFFFF:FFFFFFFFFFFFFFFFF:FFFFFFFFFFFFFF:FFFFFFFFFFFFFFFFFFFFFFF:FFFFFFFFFFFFFFFFFFFFFFFF:F,FF,FFFFF:FF:FFF:F,FFFF:,FFFFF,
@A00769:42:HV3CFDRXX:1:2101:6759:9283 2:N:0:CGCACGACTG+CTGTTGGTCC
GGACTACGCGGGTATCTAATCCTGTTTGCTACCCACACTTTCGAGCCTCAACGTCAGTTACAGTCCAGAAAGCCGCCTTCGCCACTGGTGTTCTTCCATATATCTACGCATTTCACCGCTACACATGGAGTTCCACTTTCCTCTACTGCACTCAAGTCGTCCAGTTTCCAAAGCAATTCCTCAGTTGAGCTGAGGGCTTTCACTTCAGACTTAAATAACCGTCTGCGCTCGCTTTACGCTCAATAAATCCG
+
FFFFFFFFFFFFFFFFFFFFFFFFFFFFFFFFFFFFFFFFFFFFFFFFFFFFFFFFFFFFFFFFFFFFFFFFFFFFF:FFFFFFFFFFFFFFFFFFFFFFFF:FFFFFFFFFFFFFFFFFFFFFFFFFFFFFFFFFFFFFFFFFFFFFFFFFFFFFFFFFFFFFFFFFF:FFFFF:FFFFFFFFFFFFFFFFFFFFFFFFFFFF,FFFFFFFFF,FFFFFFFFFFFFFFFFFFFFF,,,FFFFFFFFFFFF
@A00769:42:HV3CFDRXX:1:2101:31042:9314 2:N:0:CGCACGACTG+CTGTTGGTCC
GGACTACGAGGGTTTCTAATCCTGTTTGCTACCCACACTTTCGAGCCTCAACGTCAGTTACAGTCCAGAAAGCCGCCTTCGCCACTGGTGTTCTTCCATATATCTACGCATTTCACCGCTACACATGGAGTTCCACTTTCCTCTACTGCACTCAAGTCATCCAGTTTCCAAAGCAATTCCTCAGTTGAGCTGAGGGCTTTCACTTCAGACTTAAATAACCGTCTGCGCTCGCTTTACGCCCAATAAATCCG
+
FFFFFFFFFFFFFFFFFFFFFFFFFFFFFFFFFFFFFFFFFFFFFFFFFFFFFFFFFFFFFFFFFFFFFFFFFFFFFFFFFFFFFFFFFFFFFFFFFFFFF:FFFFFFFFFFFFFFF:FFFFFF:FFFFFFFFFFFFFFFFFFFFFFFFFFFFFFFFFFFFFFFFFFFFF:FFFFFFFFFFFFFFFFFFFFF:FFFFFFFFFFFFF:FFFFF,F,:FFFF,,:F,FFFFFFFF:FFFFFFFFFF:FFFFF:
@A00769:42:HV3CFDRXX:1:2101:15492:9377 2:N:0:CGCACGACTG+CTGTTGGTCC
GGACTACTCGGGTTTCTAATCCTGTTTGCTACCCACACTTTCGAGCCTCAACGTCAGTTACAGTCCAGAAAGCCGCCTTCGCCACTGGTGTTCTTCCATATATCTACGCGTTTCACCGCTACACATGGAGTTCCACTTTCCTCTACTGCACTCAAGTCATCCAGTTTCCAAAGCAATTCCTCAGTTGAGCTGAGGGCTTTCACTTCAGACTTAAATAACCGTCTGCGCTCGCTTTACGCCCAATAAATCCG
+
FFFFFFFFFFFFFFFFFFFFFFFFFFFFFFFFFFFFFFFFFFFFFFFFFFFFFFFFFFFFFFFFFFFF::FFFFFFFFFFFFFFFFFFFFFFFFFFFFFFFFFFFFFFFFFFFF:FFFFFFFFFFFFFFFFFFFFFFFFFFFFFFFFFFFFFFFFFFF:FFFFFFFFFFFF:FFF,FFFFFFFFFFFFFFFFFFF:FFFFFFFFFF,FFFFFFFFFFFFF:,FFFFFFFFFFFFF:FFFFFFF,F,FFFFF
@A00769:42:HV3CFDRXX:1:2101:19054:9377 2:N:0:CGCACGACTG+CTGTTGGTCC
GGACTACTAGGGTTTCTAATCCTGTTTGCTACCCACACCTTCGAGCCTCAACGTCAGTTACAGTCCAGAAAGCCGCCTTCGCCACTGGTGTTCTTCCATATATCTACGCATTTCACCGCTACACATGGAATTCCACTCTCCTCTTCTGCACTCAAGTCTCCCAGTTTCCAATGACCCTCCCCGGTTGAGCCGGGGGCTTTCACATCAGACTTAAGAAACCGCCTGCGCTCGCTTTACGCCCAATAAATCCG
+
FFFFFFFFFFFFFFFFFFFFFFFFFFFFFFFFFFFFFFFFFFFFFFFFFFFFFFFFFFFFFFFFFFFFFFFFFFFFFFFFFFFFFFFFFFFFFFFFFFFFFFFFFFFFFFFFFFFFFFFFFFFF:FFFFFFFFFFFFFFFFFFFFFFFFFFFFFFFFFFFFFFFFFFFFFFFFFFFFFFFFFFFFFFFFFFFFFFFFFFFFFFFFFFFFFFFF:FFFFFFFFFFFF:FFFFFFFFFFFFFFFF:F,FFFF,
@A00769:42:HV3CFDRXX:1:2101:30870:9392 2:N:0:CGCACGACTG+CTGTTGGTCC
GGACTACCAGGGTTTCTAATCCTGTTTGCTACCCACACTTTCGAGCCTCAACGTCAGTTACAGTCCAGAAGGCCGCCTTCGCCACTGGTGTTCTTCCATATATCTACGCATTTCACCGCTACACATGGAGTTCCACTTTCCTCTACCGCACTCAAGTCATCCAGTTTCCAAAGCAATTCCTCAGTTGAACTGAGGGCTTTCACTTCAGACTTAAATAACCGTCTGCGCTCGCTTTACGCCCAATAAATCCG
+
F:FFFFFFFFFFFFFFFFFFFFF:FFFFFFFFFF:FFFFFFFFFFFFFFFFFFFFFFFFFFFFFFF:FFFFFFF,FFFFFFFFFFFFFFFFFFFFFFFFF:FFFFFFFFFFFFFFF:FFFFF:FFFFF:::FFFFFFFFFFFFFFFFFFFFFFFFFFFFFFFF:FF:FFFFFFFFFFFFFFFFFFFFFFF:FFFFFFFFFFFFFFFFFFFFFFFFFFFFFF,FF:FFFFF:FFFFFFFFFFFFFFFFFFF:
@A00769:42:HV3CFDRXX:1:2101:11442:9408 2:N:0:CGCACGACTG+CTGTTGGTCC
GGACTACTGGGGTTTCTAATCCTGTTTGCTACCCACACTTTCGAGCCTCAACGTCAGTTACAGTCCAGAAAGCCGCCTTCGCCACTGGTGTTCTTCCATATATCTACGCATTTCACCGCTACACATGGAGTTCCACTTTCCTCTACTGCACTCAAGTCATCCAGTTTCCAAAGCAATTCCTCAGTTGAGCTGAGGGCTTTCACTACAGACTTAAATAACCGTCTGCGCTCGCTTTACGCCCAATAAATCCG
+
:FFFFFF:FFFFFFFFFFFFFFFFFF:FFFFFFFFFFFFFFFFFFFFFFFFFFFFFFFFFFFFFFFF:::FF:FFF:FFFFFFFFFF:FF::FFFFFFFFFF:FFF,F,F,,FFFFFFFFFFFFFF:FFFFFFFFFFFFFFFFFFFF,FFFFFFFFFFF:FFFFFFF:FFFF:FF,FF:FFFF:FF:FFFFFFFFFFF,FFFFF,FFFFFFFFFFF::FF,,FF,F,FFF:FF:FFF,FFFFFFFFFFF,,
@A00769:42:HV3CFDRXX:1:2101:13964:9486 2:N:0:CGCACGACTG+CTGTTGGTCC
GGACTACTGGGGTTTCTAATCCTGTTTGCTACCCACACTTTCGAGCCTCAACGTCAGTTACAGTCCAGAAAGCCGCCTTCGCCACTGGTGTTCTTCCATATATCTACGCATTTCACCGCTACACATGGAGTTCCACTTTCCTCTACTGCACTCAAGTCATCCAGCTTCCAAAGCAATTCCTCAGTTGAGCTGAGGGCTTTCACTTCAGACTTAAATAACCGTCTGCGCTCGCTTTACGCCCAATAAATCCG
+
FFFFFFFFFFFFFFFFFFFFFFFFFFFFFFFFFFFFFFFFFFFFFFFFFFFFFFFFFFFFFFFFFFFF:FFFFFFFFFFFFFFFFFFFFFFFFFFFFFFFFFFFFFFFFFFFFFFFFFFFFFFFFFFFFFFFFFFFFFFFFFFFFFFFFFFFFFFFFFFFFFFFFFFFFFFFFFFFFFFFFFFFFFFF:FF:FFF:FFFFFFFF:FFF:FFFFFFF:F:F,FFFFFFFFFFFF,F:FFFFFFFFFFFFFF,
@A00769:42:HV3CFDRXX:1:2101:31846:9518 2:N:0:CGCACGACTG+CTGTTGGTCC
GGACTACCCGGGTTTCTAATCCTGTTTGCTCCCCACGCTTTCGCGCCTCAGCGTCAGTTACTGTCCAGCAATCCGCCTTCGCCACTGATGTTCCTCCGTATATCTACGCATTTCACCGCTACACACGGAATTCCGATTGCCTCTCCAGCACTCAAGAAATACAGCTTCAAATGCAGGCTATGGGTTGAGCCCATAGTTTTCACATCTGACTTGCATTCCCGCCTACACGCCCTTTACACCCAATAAATCCG
+
FF:FF,FFFFFFFFFFFFFFFFFFFFFFFFFFFFFFFFF:FFFFFFFFFFFFFFF:FFFFFFFFFFFFFF,FFFFFFFFFFFFFFFFFFFFFFFFFFFFFF:FF:FFFFFFFFFFFFFF:FFFF,FFFF:FFFFFFFFFFFFFFFFFFFFFFFFFFFFFFFFFFF:FFF,FFFFFFFFFFF:FFF:FFFFFFFFFFFFFFFFFFFFFFFFFFFFFFFFFFFFFF,FFFFFFFFFFFFFFFFF::F,:FFFF
@A00769:42:HV3CFDRXX:1:2101:3766:9580 2:N:0:CGCACGACTG+CTGTTGGTCC
GGACTACTGGGGTTTCTAATGAGAACTGCCAAAAAGAAAGATTTCTGATTGTTCAGTGATTACCATAACCACCTCTGATCTGACAGAGTTAAAAATAAGAATTACCGCGGCTGCTGACAC
+
FFFFFFFFFFFFFFFFFFFFFFFFFFFFFFFFFFFFFFFFFFFFFFFFFFF:FFFFFF:FFFFFFFFFFFFFFFFFFFFFFFFFFFFFFFFFFF:FFF,FFFFFFFFF:FFFFF:FFFFF
@A00769:42:HV3CFDRXX:1:2101:17698:9690 2:N:0:CGCACGACTG+CTGTTGGTCC
GGACTACGGGGGTATCTAATCCTGTTTGCTACCCACACTTTCGAGCCTCAACGTCAGTTACAGTCCAGAAAGCCGCCTTCGCCACTGGTGTTCCTCCATATATCTACGCATTTCACCGCTATACATGGAGTTCCACTTTCCTCTACTGCACTCAAGTCATCCAGTTTCCAAAGCAATTCCTCAGTTGAGCTGAGGGCTTTCACTTCAGACTTAAATAACCGTCTGCGCTCGCTTTACGCCCAATAAATCCG
+
FFFFFFFFFFFFFFFFFFFFFFFF:FFFFFF:FFFFFFFFFFFFFFFFFFFFFFFFFFFFFFFFFF:FFFFFFFFFFFFFFFFFFFFFFFFFFFFFFFFFFFFFFFFFF,FF:FFFFFFFFF:FFFFF::FFFFFFFFFFFFFFFFFFFFFFFFFFFFFFFFFFFFFFF:::FF:,F:FFFFFF:FFFFFFFFFFFF:FFFFFFFF:FFFFFFFFFFFFF,:FFFFFFFFFFFFF:F,FFF:FFF,:FFFF
@A00769:42:HV3CFDRXX:1:2101:5014:9737 2:N:0:CGCACGACTG+CTGTTGGTCC
GGACTACGGGGGTTTCTAATCCTGTTTGCTCCCCACGCTTTCGCGCCTCACCGTCAGTTGTCGTCCAGCAGGCCGCCTTCGCCACTGGTGTTCCTCCTAATATCTACGCATTTCACCGCTACACTAGGAATTCCGCCTGCCTCTCCGATACTCAAGACCAACAGTTTCAAATGCAGTTCGGGGGTTGAGCCCCCGGATTTCACATCTGACTTGTCAGCCCGGCTACACGCCCTTTACACCCAGTAAATCCG
+
FFFFFFFFFFFFFFFFFFFFFFFFFFFFFFFFFFFFFFFFFFFFFFFFFFFFFFFFFFFFFFFFFFFFFFFFFFFFFFFFFFFFFFFFFFFFFFFFFFFFFFFFFFFFFFFFFFFFFFFFFFFFFFFFFFFFFFFFFFFFFFFFFFFFFFFFFFFFFFFFFFFFFFFFFF,FFFFFFFFFFFFFFFFFFFFFFFFFFFFFFFFFFFF:FFFFFFFFFFFFF:FF,:FF,FFFFFFFF:F:F,FFF,FFFFF
@A00769:42:HV3CFDRXX:1:2101:18358:9831 2:N:0:CGCACGACTG+CTGTTGGTCC
GGACTACTAGGGTTTCTAATCCTGTTTGCTACCCACACTTTCGAGCCTCAACGTCAGTTACAGTCCAGAAAGCCGCCTTCGCCACTGGTGTTCTTCCATATATCTACGCATTTCACCGCTACACATGGAGTTCCACTTTCCTCTACTGCACTCAAGTCATCCAGTTTCCAAAGCAATTCCTCAGTTGAGCTGAGGGCTTTCACTTCAGACTTAAATAACCGTCTGCGCTCGCTTTACGCCCAATAAATCCG
+
FFFFFFFFFFFFFFFFFFFFFFFFFFFFFFFFFFFFFFFFFFFFFFFFFFFFFFFFFFFFFFFFFFFFF,FFFFFFFFFFFFFFFFFFFFFFFFFFFFFFFFFFFFFFFFFFFFFFFFFFFFFFFFFFFFFFFFFFFFFFFFFFFFFFFFFFFFFFFFFFFFFFFFFFFFFFFFF,FFFFFFFFFFF:FFF,FFFFFFFFFFFFFFFFFFFFFF,FFFFFF,FF:FFFFF:FFFF:F,FFFFFF:FFFFF,
@A00769:42:HV3CFDRXX:1:2101:25355:9831 2:N:0:CGCACGACTG+CTGTTGGTCG
GGACTACAAGGGTATCTAATCCTGTTTGCTACCCACACTTTCGAGCCTCAACGTCAGTTACAGTCCAGAAAGCCGCCTTCGCCTCTGGTGTTCTTCCAGATATCTACGCATTTCACCGCTACACATGGAGTTCCACTTTCCTCTACTGCACTCAAGTCATCCAGTTTCCAAAGCAATTCCTCAGTTGAGCTGAGGGCTTTCACTTCAGACTTAAATAACCGTCTGCGCTCGCTTTACGCCCAATAAATCCG
+
FFFF,FFFFFFFFFFFFFFFF:FF:FFFFFFFFFFFFFFF:F:FFFF:FFFFFFFFF:,FFFFF:,F,FFFFF:FFFFFFF:F:,FFF:FFF:FFF:F,:,FF:FF:FFFFFFF:::FFFFFFF:FFF:FF::::F::::FFFF:FF:FF,F,:FFFFF:FFF:F:FFFFFF:FFFFF:,FFFFFFFFFFFFFF,FF:,FFFF,F,F:F,,FFFFFFFF:FFFF,FFFFF:F:F,:FFF,FF:F:,FF,:F
@A00769:42:HV3CFDRXX:1:2101:29857:9831 2:N:0:CGCACGACTG+CTGTTGGTCC
GGACTACTGGGGTTTCTAATTTCCATTTTACCGCGGCTGCTGACAC
+
FFFFFFFFFFFFFFFFFFFFFFFFFFFFFFFFFFFFFFFFFFFFFF
@A00769:42:HV3CFDRXX:1:2101:7030:9846 2:N:0:CGCACGACTG+CTGTTGGTCC
GGACTACCGGGGTTTCTAATCCTGTTTGCTACCCGCACTTTCGAGCCTCAACGTCAGTTACAGTCCAGAAAGCCGCCTTCGCCACTGGTGTTCTTCCATATATCTACGCATTTCACCGCTACACATGGAGTTCCACTTTCCTCTACTGCACTCAAGTCATCCAGTTTCCAAAGCAATTCCTCAGTTGAGCTGAGGGCTTTCACTTCAGACTTAAATAACCGTCTGCGCTCGCTTTACGCCCAATAAATCCG
+
FFFFFFFFFFFFFFFFFFFFFFFFFFFFFFFFFFFFFFFFFFFFFFFFFFFFFFFFFFFFFFFFFFFFFFFFFFFFFFFFFFFFFFFFFFFFFFFFFFFFFFFFFFFFFFFFFFFFFFFFFFFFFFFFFFFFFFFFFFFFFFFFFFFFFFFFFFFFFFFFFFFFFFFFFFFFFFFFFFFFFFFFFFFFFFFFFFFFFFFFFFFFFFFFFFFFFFFFFFF,F:FFFFFFFF:FFFFFF:FFFFFFF,FFFF:
@A00769:42:HV3CFDRXX:1:2101:30047:9878 2:N:0:CGCACGACTG+CTGTTGGTCC
GGACTACCGGGGTATCTAATCCTGTTTGCTCCCCACGCTTTCGAGCCTCAGCGTCAGTTACAGACCAGAGAGCCGCCTTCGCCACTGGTGTTCCTCCATATATCTACGCATTTCACCGCTACACATGGAATTCCACTCTCCTCTTCTGCACTCAAGTCTCCCAGTTTCCAATGACCCTCCCCGGTTGAGCCGGGGGCTTTCACATCAGACTTAAGAAACCGCCTGCGCTCGCTTTACGCCCAATAAATCCG
+
FFFFFF,FFFFFFFFFFFFFFFFFFFFFF:FFFFFFFFFF:FFFFFFFFFFFFFFFFFFFFFFFFFFFFFF:FFFFF:FFFFFFFFFFFFF,FFFFFFFFFFFFFFFFFFFFFFFFFFFFFFFFFFF:,FFFFFFFFFFFFFF:FFFF:FFFFFFFFFFFFFFFF:FFFFFFFFF:F:FFFFF:FFFF:FFFFFFFFFF:FFFFFFF,FFFFFFFFFFFFFF,F,F:F:FFFFFF:FFFFFFF:FF:FFFF
@A00769:42:HV3CFDRXX:1:2101:28230:9893 2:N:0:CGCACGACTG+CTGTTGGTCC
GCTACGAGGGTTTCTAATCCTGTTTGCTCCCCATGCTTTCGCACCTCAGTGTCAGTATTAGGCCAGATGGCTGCCCTCGCCATCGGTATTCCTCCAGATCTCTACGCATTTCACCGCTACACCTGGAATTCTACCATCCTCTCCCATACTCTAGCTAACCAGTATCGAATGCAATTCCCAAGTTAAGCTCGGGGATTTCACATTTGACTTAATTAGCCACCTACGCGCGCTTTACGCCCAGTAAATCCGAT
+
FFFFFFFFFFFFFFFFFFFFFFFFFFFFFFFFFFFFFFFFFFFFFFFFFFFFF,FFFFFFFFFFFFFFFFFFFFFFFFFFFFF:FFFFFFFFFFFFFFFFFFF:FFF:FFFFFFFFFF:FFFFFFFF:FFFF:FF:FFFFFFFFF:FFFFFFFFFF:FF,FFF,FFF:FFFFF,FFFFFFFFFFF:FFFFFFF::FFFFFFFF::FFF:FFFFFFF:F:F::,F,FFF:FFFF,F::FF:,:,FFF:FF::
@A00769:42:HV3CFDRXX:1:2101:13295:9925 2:N:0:CGCACGACTG+CTGTTGGTCC
GGACTACGAGGGTTTCTAATCCTGTTTGCTACCCACACTTTCGAGCCTCAACGTCAGTTACAGTCCAGAAAGCCGCCTTCGCCACTGGTGTTCTTCCATATATCTACGCATTTCACCGCTACACATGGAGTTCCACTTTCCTCTACTGCACTCAAGTCATCCAGTTTCCAAAGCAATTCCTCAGTTGAGCTGAGGGCTTTCACTTCAGACTTAAATAACCGTCTGCGCTCACTTTACGCCCAATAAATCCG
+
FFFFFFFFFFFFFFFFFFFFFFFFFFFFFFFFFFFFFFFFFFFFFFFFFFFFFFFFFFFFFFFFFFFFFFFFFFFFFFFFFFF,FFFFFFFFFFFFFFFFFFFFFFFFFFFFFFFFFFFFFF:FFFFFFFFFFFFFFFFFFFFFFFFFFFFFFFFFFFFFFFFFFFFFFFFFFFFFFFFFFFFFFFFFFFFF,FFFFFFFFFFFFFFFFFFFFFFFFF:F::FFF,FFFFFFFFFFFFFFFFFFFFFF:F,
@A00769:42:HV3CFDRXX:1:2101:16676:9925 2:N:0:CGCACGACTG+CTGTTGGTCC
GGACTACGGGGGTATCTAATCCTGTTTGCTACCCACACTTTCGAGCCTCAACGTCAGTTACAGTCCAGAAAGCCGCCTTCGCCACTGGGGTTCTTCCATATATCTACGCATTTCACCGCTACACATGGAGTTCCACTTTCCTCTACTGCACTCAAGTCATCCAGTTTCCAAAGCAATTCCTCAGTTGAGCTGAGGGCTTTCACTTCAGACTTATAGGACCGTCTGCGCTCGCTGTACGCCCAGTTAATGCG
+
FFFFFFFFFFFFFFFFFFFFFFFFFFFFFFFFFFFFFFFFFFFFF,FF::FFF:FFFFFFFFFF:FFFFFFFFFFF:FFFFFFFFF:F,FFFF:,,:FFFFFF:FF,::F:FFF,FFFFFFFFFFFFFFFF,FFFFF::::F,F:,:FFFFFFFFF,:FF:,:F:FF:FFFFFF,F,F:,::FFFFF:F,FFFFFFFF,F,F:FFF,FFF:,,,F,,F::FF::FF,,F:F,:,F,:FF,F:,,,,:,,FF
@A00769:42:HV3CFDRXX:1:2101:1181:9956 2:N:0:CGCACGACTG+CTGTTGGTCC
GGACTACGGGGGTTTCTAATTACCGCGGCTGCTGACAC
+
FFFFFFFFFFFFFFFFFFFFFFFFFFFFFFFFFFFFFF
@A00769:42:HV3CFDRXX:1:2101:11867:9956 2:N:0:CGCACGACTG+CTGTTGGTCC
GGACTACAGGGGTATCTAATCCTGTTTGCTCCCCACGCTTTCGAGCCTCAGCGTCAGTTACAGACCAGAGAGTCGCCTTCGCCACTGGTGTTCCTCCATATATCTACGCATTTCACCGCTACACATGGAATTCCACTCTCCTCTTCTGCACTCAAGTCTCCCAGTTTCCAATGACCCTCCCCGGTTGAGCCGGGGGCTTTCACATCAGACTTAAGAAACCGCCTGCGCTCGCTTTACGCCCAATAAATCCG
+
FFFFFFFFFFFFFFFFFFFFFFFFFFFFFFFF:FFFFFFFFFFFF:FFFFFFFFFFFFFFFFFFFFFFFFFFFFFFFFFFFFFFFF,FFFFFFFF:FFFFFFFFFFFFFFFFFFFFFFFFFF:F:FFFFFFFFFFFFFF:FF:FFFFFFFFFFF:FFFFFFFFFFFFFFFFFFFFFFFFFF:FFFFFFFFF:FFFFFFFFFFFFFF:FFFFFFF:FFFF,FFFF,FFFFFFFFFFFFFF:F:FFFFFFF:F
@A00769:42:HV3CFDRXX:1:2101:25229:10019 2:N:0:CGCACGACTA+CTGTTGGTCC
GGACTACTCGGGTTTCTAATCCTGTTTGCTACCCACACTTTCGAGCCTCAACGTCAGTTACAGTCCAGAAAGCCGCCTTCGCCACTGGTGTTCTTCCATATATCTACGCATTTCACCGCTACACATGGAGTTCCACTTTCCTCTACTGCACTCAAGTCATCCAACTTCCAAAGCAATTCCTCAGTTGAGCTGAGGGCTTTCACTTCAGACTTAAATAACCGTCTGCGCTCGCTTTACGCCCAATAAATCCG
+
FFFFFFFFFFFFFFFFFFFFFFFFFFFFFFFFFFFF:F:FFFFFFFFFFFFFFFFFFFFFFFFFFFFFFFFFFFFFFFFFFFFFFFFFFFFFFFFFFFFFFFFFFFFFFF:F:FFFFFFFFFFF:FFFFFFFFFFF:FFFF:FFFFFFFFF:FFFFFFFFFFF,FFFFFF:FFFF:FFFFFFFFF:FFFFFFFFFFF:FFFFFFFF:FFFFFFFFFFFFFFFFFFFFFFFFFF:FFFFFF:,F,FFFFFFF
@A00769:42:HV3CFDRXX:1:2101:12391:10050 2:N:0:CGCACGACTG+CTGTTGGTCC
GGACTACTAGGGTTTCTAATTTCCATTTTACCGCGGCGGCTGACAC
+
FFFFFFFFFFFFFFFFFFFFFFFFFFFFFFFFFFFFFFFFFFFFFF
@A00769:42:HV3CFDRXX:1:2101:28158:10050 2:N:0:CGCACGACTG+CTGTTGGTCC
GGACTACTAGGGTTTCTAATCCTGTTTGCTCCCCACGCTTTCGCACATGAGCGTCAGTACATTCCCAAGGGGCTGCCTTCGCCTTCGGTATTCCTCCACATCTCTACGCATTTCACCGCTACATGTGGAATTCTACCCCTCCCTAAAGTACTCTAGTTGTCCAGTCTGAAATGCAATTCCCAGGTTGAGCCCAGGGCTTTCACACCTCACTTAAACAACCGCCTGCGTGCCCTTTACGCCCAGTTATTCCG
+
FFFFFFFFFFFFFFFFFFFFFFFFFFFFFFFFFFFFFF:FFFFFFFFFFFFFFFF,FFFFF:FFFFF:FFFFFFFFFFFFFFFFFFFFFFFFFFFFFFFFFFFFFFFFFFFFFFFFF:FFFFF,FFFFF:FFFF:FFFFFFFFF,FFFFFFFFF:FFFFFFFFFFFFFFF:FFFF:FFFFFFF:FFF:FFFFFFFFFFFFFFFFFFFFFFFFF:FFFFFFFFFF:FF:FFFFFFFFFFFFFFFFFFFFFF:
@A00769:42:HV3CFDRXX:1:2101:2311:10066 2:N:0:CGCACGACTG+CTGTTTGTCC
GGACTACGAGGGTATCTAATCCTGTTTGCTACCCACACTTTCGAGCCTCAACGTCAGTTACAGTCCAGAAAGCCGCCTTCGCCACTGGTGTTCTTCCATATATCTACGCATTTCACCGCTACACATGGAGTTCCACTTTCCTCTACTGCACTCAAGTCATCCAGTTTACAAAGCAATTCCTCAGTTGAGCTGAGGGCTTTCACTTCAGACTTAAATAACCGTCTGCGCTCGCTTTACGCCCAATAAATCCG
+
F:FFF:FFFFFFFFFFFFFFFFFFFFFFFF:FFFFFFFFFFFFFFFFFFFFFFFFFFFF,FF,FFFFFFFFFFFFFFFFFFFFFFFFFFFFFFFFFFFFFFFFFFFFF,FFFFFFFF,FF:FFF:FF:F:FFFFFFF:FFFFFFF:,F,FFFFFFFFFFFFFF,FFF,FFFFFF:F:FFFFF,,FFFFFFF:FFFF,F:F:FFF,FF,F,FFFF:FF,F:F,:F,FFFFF,FFFFFF,FFFFFFFFFFFF:
@A00769:42:HV3CFDRXX:1:2101:2691:10097 2:N:0:CGCACGACTG+CTGTTGGTCC
GGACTACAGGGTTTCTAATCCTGTTTGCTACCCACACTTTCGAGCCTCAACGTCAGTTACAGTCCAGAAAGCCGCCTTCGCCACTGGTGTTCTTCCATATATCTACGCATTTCACCGCTACACATGGAGTTCCACTTTCCTCTACTGCACTCAAGTCATCCAGTTTCCAAAGCAATTCCTCAGTTGAGCTGAGGGCTTTCACTTCAGACTTAAATAAACGTCTGAGCTCGCTTTACGCCCAATAAATCCGG
+
FFFFFFFFFFFFFFFFFFFFFFFFFFFFFFFFFFFFFFFFFFFFFFFFFFFFFFFFFFFFFFFFFFFFFFFFFFFFFFFFFFFFFFFFFFFF,FFFFFFFFFFFF:FFFFFFFFFFFFFFFFFFFFFFFFFFFFFF:FFFFFFFFFFFFFFFFFFFFFFFFFFFFFFFFFFFFFFFFFFFFF:FF,FFFFFFFFFFFFFFFFFFFFFFFFFFFFFFF,F:,FFF,FFFFFFFFFFFFFF:FFFF,FF:FF,
@A00769:42:HV3CFDRXX:1:2101:5575:10144 2:N:0:CGCACGACTG+CTGTTGGTCC
GGACTACGGGGGTTTCTAATCCTGTTTGCTCCCCACGCTTTCGTGCATGAGCGTCAGTATTGGCCCAGGGGGCTGCCTTCGCCATCGGTATTCCTCCACATCTCTACGCATTTCACTGCTACACGTGGAATTCTACCCCCCTCTGCCATACTCTAGCCCGCCAGTCACAAATGCAGTTCCCAGGTTAAGCCCGGGGATTTCACATCTGTCTTAGCGAACCGCCTGCGCACGCTTTACGCCCAGTAATTCCG
+
FFFFFFFFFFFFFFFFFFFFFFFFFFFFFFFFFFFFFFFFFFFFFFFFFFFFFFFFFFFFFFFFFF:FFFFFFFFFFFFFFFFFFFFFF,FFFFFFFFFFFFFFFFFFFFFFFFFFFFFFFFFFFFFFFFFFFFF:FFFFFFFFFFFFFFFFFFFFFFFFFFFFFFFFFFFFFFFF:FFFFFFFFF,FFFFFFFFFFFFFFFFFFFFFFFFFFFFFFFFFFFFFFF:FFFFFF:FFF,FFF:FFFFFFFF,
@A00769:42:HV3CFDRXX:1:2101:26955:10222 2:N:0:CGCACGACTG+CTGTTGGTCC
GGACTACCCGGGTATCTAATCCTGTTTGCTCCCCACGCTTTCGAGCCTCAGCGTCAGTTACAGACCAGAGAGCCGCCTTCGCCACTGGTGTTCCTCCTGATATCTGCGCATTTCACCGCTACACCAGGAATTCCAGTCTCCCCTGCAGTACTCAAGTCTGCCCGTATCGCCTGCAAGCCAGCTGTTGAGCTGCTGGTTTTCACAAACGACGCGACAAACCGCCTACGAACTCTTTACGCCCAGTAATTCCG
+
FFFFF,FFFFFFFFFFFFFFFFFFFFFFFFFFFFFFFFF:FFFFFFFFFFFFFFFFFFFFFFFFFFFFFFFFFFFFFFFFFFFFFFFFFFFFFFFFFFFFFFFFFFFFFFFFFFFFFFFFFFFFFFFFFFFFFFFFFFFFFFFFFFFFFFFFFFFFFFFFFFFFF,FFFFFFFFFFFFFFFFFFFFFFFFFFFFFFFFFFFFFFFFF:FFFFFFFFFFFFFFFFFF,FFFFFFFF:F:FFFFFFF,FFFF,
@A00769:42:HV3CFDRXX:1:2101:29848:10222 2:N:0:CGCACGACTG+CTGTTGGTCC
GGACTACACGGGTTTCCAATTACCGCGGCGGCTGACACCTGTCTCTATACACATCTGACGCTGCCGACGACTGTTGGTCCGTGTAGATCTCGGTGGTCGCCGTATCATTAAAAAGGGGGGGGGGGGGGGGGGGGGGGGGGGGGGGGGGGGGGGGGGGGGGGGGGGGGGGGGGGGGGGGGGGGGGGGGGGGGGGGGGGGGGGGGGGGGGGGGGGGGGGGGGGGGGGGGGGGGGGGGGGGGGGGGGGGGGGGG
+
FFFFFFFFFFFFFFFFFFF:,,FFFFFFFFFFFFFFFFFFFFFFFFFFFFFFFFFFFFFFFFF:FFFFFFFFF:FFFFFFFFFFFFFFFFFFFFFFFFF:FF,F:FF:FFFFFF,,:FFFFFFFFFFFFFFFFFFFFFFFFFFFFFFFFFFFFFFFFFFFFFFFFFFFFFFFFFFFFFFFFFFFFFFFFFFFFFFFFFFFFFFFFFFFFFFFFFFFFFFFFFFFFFFFFFFFFFFFFFFFFFFFFFFFFFF
@A00769:42:HV3CFDRXX:1:2101:13648:10285 2:N:0:CGCACGACTG+CTGTTGGTCC
GGACTACTAGGGTTTCTAATACTCATCTGACGCTGCCTTACCGCGGCTGCTGACAC
+
FFFFFFFFFFFFFFFFFFFFFFFFFFFFFFFFFFFFFFFFFFFFFFFFFFFFFFFF
@A00769:42:HV3CFDRXX:1:2101:1253:10300 2:N:0:CGCACGACTG+GTGTTGGTCC
GGACTACTAGGGTATCTAATCCTGTTTGCTCCCCACGCTTTCGAGCCTCAGCGTCAGTTACAGACCAGAGAGCCGCCTTCGCCACTGGTGTTCCTCCATATATCTACGCATTTCACCGCTACACATGGAATTCCACTCTCCTCTTCTGCACTCAAGTCTCCCAGTTTCCAAAGCAATTCCTCAGTTGAGCTGAGGGCTTTCACTTCAGACTTAAATAACCGTCTGCGCTCGCTTTACGCCCAATATATACG
+
FFFFFFFFFFFFFFFFFFFFFFFFFFFFFFFFFF:FFFFFFFFFFFFFFFFFFFFFF:FFF:FFFF:FFF,FF,FFFFFF::F::FFFFFFF:FF,FFF,FFFFFFFFFFFFFF,::F,F::,:FFF:F:FF:,F,FFFF,FFFFFFFFF:F:FFFF:FF,FFFFFFFFF,FF,FFFFF,FFFFFFFF:FFFFFFFFF,F,F:FF,,FFFFF:,:FFF,FFF,FF,F,F:FF,F,:,:F,FF,:FFF:,,F
@A00769:42:HV3CFDRXX:1:2101:2483:10300 2:N:0:CGCACGACTG+CTGTTGGTCC
GGACTACTCGGGTTTCTAATCCTGTTTGCTACCCACACTTTCGAGCCTCAACGTCAGTTACAGTCCAGAAAGCCGCCTTCGCCACTGGTGTTCTTCCATATATCTACGCATTTCACCGCTACACATGGAGTTCCACTTTCCTCTACTGCACTCAAGTCATCCAGTTTCCAAAGCAATTCCTCAGTTGAGCTGAGGGCTTTCACTTCAGACTTAAATAACCGTCTGCGCTCGCTTTACGCCCAATAAATCCG
+
FFFFFFFFFFFFFFFFFFFFFFFFFFFFFFFFFFFFFFFFFFFFFFFFFFFFFFFFF:FFFFFFFFFFFFFFFFFFFFFFFFFFFFFFFFFFFFFFFFFFFFFFFFFFFFFFFFFFFFFF:FFF:FF:FFFFFF:F,FFFF:FFFFFFFFFFFFFFFFFFF:FFFFFFFFFFFFFFFFF,,FFFFFFFFF:F:FFFFFFFFFFF:FF:FFFFFFFF,,FFFF:F:FFFFFFFFFFFFFFFFFFFFFFFFF:
@A00769:42:HV3CFDRXX:1:2101:2627:10332 2:N:0:CGCACGACTG+GTGTTGGTCC
GTACTAAACTGGTTTCTAATCCTGTTTGCTACCCACAATTTCGAGCCTCAACGTCAGTTACAGTCAATAAAGACGCCTTCGCAACTGGTGTTCTTCCATATATCTACGCATATCACCGCTACACATGGAGTTACACTTTCCTCTAATGCACTCAATTCATCCAGTTTCCAAAGCACTTCCTCATTTGAGCTGAGGTCTTTCACTTCAGACTTTAATAAACGACTGCGATCGCTTTACTCCCAATAAATCCG
+
,,::FF,,F,::F:,,:FFF,FFFF:FFF,F:,F::F,FFF,:F:,FF:F,F:,F:,FFF:,FFF,F:FFFF,F,F,FF:,F,FFF:,:FF:,:FFFF::FFFFFFF,FFF:,FF::,:FFFFFF,F:F,,F,F,FF:FF,,,FFFF,FFF:FF:,:FFF,FFF,FFF:FF:,:F,::FFFFF:F,,F:,FFFFF:FFFF,,F::FF:F,F,,FFF:F,::,FFFF,,F:F:FFFFFFF,FFFFFF,FF,:
@A00769:42:HV3CFDRXX:1:2101:14290:10363 2:N:0:CGCACGACTG+CTGTTGGTCC
GGACTACCCGGGTATCTAATCCTGTTTGCTCCCCACGCTTTCGAGCCTCAGCGTCAGTTACAGACCAGAGAGCCGCCTTCGCCACTGGTGTTCCTCCATATATCTACGCATTTCACCGCTACACATGGAATTCCACTCTCCTCTTCTGCACTCAAGTCTCCCAGTTTCCAATGACCCTCCCCGGTTGAGCCGGGGGCTTTCACATCAGACTTAAGAAACCGCCTGCGCTCGCTTTACGCCCAATAAATCCG
+
FFFFFFFFFFFFFFFFFFFFFFFFFFFFFFFFFFFFFFFFFFFFFFFFFFFFFFFFFFFFFFFFFFFFFFFFFFFFFF,FF:FFFFFFFFF:FFFFFFFFFFFFFFFFFFFFFFFFFFFFFFFF,FFFFFFFFFFFFF:FFFFF:FFFFFFFFFFFFFFFFFF:FFFFFF::FFFFFFFFFF:,FFFFFFFFFFFFFFFFFFFF:FFFFFFF:FFFFFFF:FFF:F,FFF,F:FFFFFFFFFFFFFFFF,:
@A00769:42:HV3CFDRXX:1:2101:14163:10394 2:N:0:CGCACGACTG+CTGTTGGTCC
GGACTACGAGGGTTTCTAATCCTGTTTGCTACCCACACTTTCGAGCCTCAACGTCAGTTACAGTCCAGAAAGCCGCCTTCGCCACTGGTGTTCTTCCATATATCTACGCATTTCACCGCTACACATGGAGTTCCACTTTCCTCTACTGCACTCAAGTCATCCAGTTTCCAAAGCAATTCCTCAGTTGAGCTGAGGGCTTTCACTTCAGACTTAAATAACCGACTGCGCTCGCTTTACGCCCAATAAATCCG
+
,FFF:FF::FFFF,FFFF:FFFFFF:FFF:FFFFFFFFFFFFF:FF:FFFFFFFFF:FFFFFFFFFFFF:FFFFFFF,FFFFF:FFFFFFFFFF:,,FF:FFF:FFFFFFFFFFFFFFFFFFF::FF:,FFF:F::FFF:FFFFFFF,FFFFFFFFFFFFFFF,FFFFFFFF:FFFFFFFFF:FFFF:FFF:,FFFFFF:FFF:FFF:FFFFF:F:FFFF,,FFFF:FFF,FF,FFF,FFFFF,F,FFF,,
@A00769:42:HV3CFDRXX:1:2101:18864:10394 2:N:0:CGCACGACTG+CTGTTGGTCC
GGACTACGAGGGTTTCTAATCCTGTTTGCTACCCACACTTTCGAGCCTCAACGTCAGTTACAGTCCAGAAAGCCGCCTTCGCCACTGGTGTTCTTCCATATATCTACGCATTTCACCGCTACACATGGAGTTCCACTTTCCTCTACTGCACTCAAGTCATCCAGTTTCCAAAGCAATTCCTCAGTTGAGCTGAGGGCTTTCACTTCAGACTTAAATAACCGTCTGCGCTCGCTTTACGCCCAATAAATCCG
+
FFFFFFFFFFFFFFFFFFFFFFFFFFFFFFFFFFFFFFFFFFFFFFFFFFFFFFFFFFFFFFFFFFFFFFFFFFFFFFFFFFFFFFFFFFFFFFFFFFFFFFFFFFFFFFFFFFFFFFFFFFFFFFFFFFFFFFFFFFFFFFFFFFFFFFFFFFFFFFFFFFFFFFFFFFFFFFF:FFFFFFFFFFFFFFFFFFFFFFFFFFFF:FFFFFFFFFFFFFFF,:FFFFFFFFFFFFFFFFFFFFFFF:FF:FF
@A00769:42:HV3CFDRXX:1:2101:12536:10426 2:N:0:CGCACGACTG+CTGTTGGTCC
GGACTACGGGGGTTTCTAATCCTGTTTGCTACCCACACTTTCGAGCCTCAACGTCAGTTACAGTCCAGAAAGCCGCCTTCGCCACTGGTGTTCTTCCATATATCTACGCATTTCACCGCTACACATGGAGCTCCACTTTCCTCTACTGCACTCAAGTCATCCAGTTTCCAAAGCAATTCCTCAGTTGAGCTGAGGGCTTTCACTTCAGACTTAAATAACCGTCTGCGCTCGCTTTACGCCCAATAAATCCG
+
FFFFFFFFFFFFFFFFFFFFFFFFFFFFFFFFFFFFFFFFFFFFFFFFF:FFFFFFFFFFFFFFFFFFFFFFFFFFFFFFFFFFFFFFFFFFFFFFFFFFFFFFFFFFFFFFFFFFFFFFFFFFFFFFFFFFFFFFF:FFFFFFFFFFFFFFFFFFFFFFFFFFFFFFFFFFFFFFFFFFFFFFFFFFFFFF:FFFFFFFFFFFFFFFFFFFFFFFFFFFFFFFFFFFFF:FFFFFFFFFFFF:FFFFFFF
@A00769:42:HV3CFDRXX:1:2101:18936:10426 2:N:0:CGCACGACTG+CTGTTGGTCC
GGACTACTGGGGTATCTAATCCTGTTTGCTACCCACACTTTCGAGCCTCAACGTCAGTTACAGTCCAGAAAGCCGCCTTCGCCACTGGTGTTCTTCCATATATCTACGCATTTCACCGCTACACATGGAGTTCCACTTTCTTCTACTGCACTCAAGTCATCCAGTTTCCAAAGCAATTCCCCAGTTGAGCTGAGGGCTTTCACTTCAGACTTAAATAACCGTCTGCGCTCGCTTTACGCCCAATAAATCCG
+
:FFFFFFFFFFFFFFFFFFFFFFFFFFFFFFFFFFFFFFFFFFFFFFFFFFFFFFFFFFFFFFFFFFFFFFFFFFFFFFFFFFFFFFFFFFFFFFFFFFFFFFFFFFFFFFFFFFFFFFFFFFFFFFFFFFFFFFFFFFFFFFFFFFFFFFFFFFFFFFFFFFFFFFFFFFFFFFFFFF:FFFFFFFFFFFFFFFFFFFFFFFFFF:FFFFFFFFFF:FF,:FFF,FFFFFFFFFFF,FFFF,FFF,F:FF
@A00769:42:HV3CFDRXX:1:2101:3468:10504 2:N:0:CGCACGACTG+CTGTTGGTCC
GGACTACAGGGGTATCTAATCCTGTTCGCTCCCCACGCTTTCGAGCCTCAGCGTCAGTTACAGACCAGAGAGCCGCCTTCGCCACTGGTGTTCCTCCATATATCTACGCATTTCACCGCTACACATGGAATTCCACTCTCCTCTTCTGCACTCAAGTCTCCCAGTTTCCAATGACCCTCCCCGGTTGAGCCGGGGGCTTTCACATCAGACTTAAGAAACCGCCTGCGCTCGCTTTACGCCCAATAAATCCG
+
FFFFFFFFFFFFFFFFFFFFFFFF:FFFFFFFFFFFFFFFFFFFFFFFFFFFFFFFFFFFFFFFFFFFFFFFFFFFFFFF:FFFFFFFFFFFFFFFFFFFFFFFFFFFFF::FFFFFFFFFFFF:FF:F::FFFFFFFFFFFFFFFFFFFFFFFFFFFFFFFFFFFFFFFFFFFFFFFFFFFFF,FFF,FFF:FFFFFFFF,FFFF::FFF,FF,:FFFFFF,FFFFF:FFF,FFFFFFFFFF::,FF,,F
@A00769:42:HV3CFDRXX:1:2101:13078:10520 2:N:0:CGCACGACTG+CTGTTGGTCC
GGACTACTAGGGTTTCTAATACTCATCTGACGCTGCCTTACCGCGGCTGCTGACAC
+
:FFFFFFFFFFFFFFFFFFFFFFFFFFFFFFFFFFFFFFFFFFFFFFFFFFFFFFF
@A00769:42:HV3CFDRXX:1:2101:27127:10520 2:N:0:CGCACGACTG+CTGTTGGTCC
GGACTACGAGGGTATCTAATCCTGTTTGCTACCCACACTTTCGAGCCTCAACGTCAGTTACAGTCCAGAAAGCCGCCTTCGCCACTGGTGTTCTTCCATATATCTACGCATTTCACTGCTACACATGGAGTTCCACTTTCCTCTACTGCACTCAAGTCATCCAGTTTCCAAAGCAATTCCTCAGTTGAGCTGAGGGCTTTCACTTCAGACTTAAATAACCGTCTGCGCTCGCTTTACGCCCAATAAATCCG
+
FFFFFFFFFFFFFFFFFFFFFFFFFFFFFFFFFFFFFFFFFFFFFFFFFFFFFFFFFFFFFFFFFFFFFFFFFFFFFFFFFFFFFFFFFFFFFFFFFFFFFFFFFFFFFFFFFFFFFFFFFFFFFFFFFFFFFFFFF:FFFFFFFFFFFFFFFFFFFFFFFFFFFFFFFFF:FFFFFFFFFFFFFFF:FFFFFFFF:FFFFFFF:F:FFFFFFFFFFFFF,:F::FFFFF,FFFFFF,FFFFFFFFFFFFF
@A00769:42:HV3CFDRXX:1:2101:31882:10582 2:N:0:CGCACGACTG+CTGTTGGTCC
GGACTACGCGGGTATCTAATCCTGTTTGCTACCCACACTTTCGAGCCTCAACGTCAGTTACAGTCCAGGAAGCCGCCTTCGCCACTGGTGTTCTTCCATATATCTACGCATTTCACCGCTACACATGGAGTTCCACTTTCCTCTACTGCACTCAAGTCATCCAGTTTCCAAAGCAATTCCTCAGTTGAGCTGAGGGCTTTCACTTCAGACTTAAATAACCGTCTGCGCTCGCTTTACGCCCAATAAATCCG
+
FFFFFFFFFFFFFFFFFFFFFFFFFFFFFFFFFFFFFFFFFFFFFFFFFFFFFFFFFFFFFFFFFFFFFF,FFFFFFFFFFFFFFFFFFFFFFFFFFF::FFFFFFFFFFFFFFFFFFFFFFFFFFFFFFF:FFFFFFFFFFFFFFFFFFFFFFFFFFFFFFFFFFFFFFFFFFF:FFFFFFFFFFFFFFFFFFFFFFFFFFFFFFFFFFFFFFFFFFFFF:F::FFF:FFFFFFFF:FFFF,:FFFFFFF
@A00769:42:HV3CFDRXX:1:2101:12029:10614 2:N:0:CGCACGACTG+CTGTTGGTCC
GGACTACAGGGGTATCTAATCCTGTTTGCTCCCCACGCTTTCGAGCCTCAGCGTCAGTTACAGACCAGAGAGTCGCCTTCGCCACTGGTGTTCCTCCATATATCTACGCATTTCACCGCTACACATGGAATTCCACTCTCCTCTTCTGCACTCAAGTCTCCCAGTTTCCAATGACCCTCCCCGGTTGAGCCGGGGGCTTTCACATCAGACTTAAGAAACCGCCTGCGCTCGCTTTACGCCCAATAAATCCG
+
FFFFFFFFFFFFFFFFFFFFFFFFFFFFFFFFFFFFFFFFFFFFFFFFFFFFFFFFFFF:FFFFFFFFFFFFFFFFFFFFFFFFFFFFFFFFFFFFFFFFFFFFFFFFFFFFFFFFFFFFFFFF:FFFFFFFFFFFFFFFFFFFFFFFFFFFFFFFFF:FFFFFFFFFF:FFFFFFFFFFFFFFFFFFFFFF:FFFFFFFFFFFFFFFFFFFFFFFFFFFFFFFFFFFFFFFFFFFFFFFFFF:FFFFFFF
@A00769:42:HV3CFDRXX:1:2101:8766:10755 2:N:0:CGCACGACTG+CTGTTGGTCC
GGACTACTCGGGTATCTAATCCTGTTTGCTACCCACACTTTCGAGCCTCAACGTCAGTTACAGTCCAGAAAGCCGCCTTCGCCACTGGTGTTCTTCCATATATCTACGCATTTCACCGCTACACATGGAGTTCCACTTTCCTCTACTGCACTCAAGTCATCCAGTTTCCAAAGCAATTCCTCAGTTGAGCTGAGGGCTTTCACTTCAGACTTAAATGACCGTCTGCGCTCGCTTTACGCCCAATAAATCCG
+
FFFFFFFFFFFFFFFFFFFFFFFFFFFFFFFFFFFFFFFFFFFFFFFFFFFFFFFFFF,FFFF:FFFFFFFFFFFFFFFFFFFFFFFFFFFF,FFFFFFFFFFFFFFFFFFFFFFFFFFFFFFFF:FFFFFFFFFFF,F:FFFFFFFFFFFFFFFFFFFFFF:F:FFFFFFFFFF::FFF:FFFFF:FFFF,FFFFFFFFFFFF:FF,FFFFFFF:FFFF:FF:,F,F:FFFF,FFF:FFFFF:F:FFFF:
@A00769:42:HV3CFDRXX:1:2101:20048:10786 2:N:0:CGCACGACTG+CTGTTGGTCC
GGACTACACGGGTTTCTAATCCTGTTTGCTACCCACACTTTCGAGCCTCAACGTCAGTTACAGTCCAGAAAGCCGCCTTCGCCACTGGTGCTCTTCCATATATCTACGCATTTCACCGCTACACATGGAGTTCCACTTTCCTCTACTGCACTCAAGTCATCCAGTTTCCAAAGCAATTCCTCAGTTGAGCTGAGGGCTTTCACTTCAGACTTAAATAACCGTCTGCGCTCGCTTTACGCCCAATAAATCCG
+
FFFFFFF:FFFFFFFFFFFFFFFFFFFFFFFFFFFFFFFFFFFF:FFFFFFFFFFFFFFFFFFFFFFFFFFFFFFFFFFFFFFFFFFFFFFFFFFFFFFFFFFFFFFFFFFFFFFFFFFFFFFFFFFFFFFFFFFFFFFFFFFFFFFFFFFFFFFFFFFFFFFFFFFFF:FFFFFFFFFFFFFFFFFFFFFFFFFFFFFFFFFFFFFFFFFFFF:FFFFF:FFF,FFFFF:FFFFFF:FFFFF:FFFFFFF
@A00769:42:HV3CFDRXX:1:2101:5584:10817 2:N:0:CGCACGACTA+CTGTTGGTCC
GGACTACTCGGGTTTCTAATCCTGTTTGCTACCCACACTTTCGAGCCTCAACGTCAGTTACAGTCCAGAAAGCCGCCTTCGCCACTGGTGTTCTTCCATATATCTACGCATTTCACCGCTACACATGGAGTTCCACTTTCCTCTACTGCACTCAAGTCATCCAGTTTCCAAAGCAATTCCTCAGTTGAGCTGAGGGCTTTCACTTCAGACTTAAATAACCGTCTGCGCTCGCTTTACGCCCAATACATCCG
+
FFFFFFFFFFFFFFFFFFFFFFFFFFFFFFFFFFFFFFF:FFFFFFFFFFFFFFFFFFFFFFFFFFFFF,FFFFFFFFFFFFFFFFFFFFFFFFFFFFFFFFFFFFFFFFF:FFFFFFFFFFFFFFFFFFFFFFFFFFFFFFFFFFFFFFFFFFFFFFFFFFFFFFFFF:FFFFFFFFFFFFFFFFFFFFFFFFFFFFFFFFFFFFFFFFFFFFFFFFFF:,FF,:FF:FFFFFFFF,FFFF,:FFFFFF,
@A00769:42:HV3CFDRXX:1:2101:10303:10817 2:N:0:CGCACGACTG+CTGTTGGTCC
GGACTACTAGGGTTTCTAATCCTGTTTGCTACCCACACTTTCGAGCCTCAACGTCAGTTACAGTCCAGAAAGCCGCCTTCGCCACTGGTGTTCTTCCATATATCTACGCATTTCACCGCTACACATGGAGTTCCACTTTCCTCTACTGCACTCAAGTCATCCAGTTTCCAAAACAATTCCTCAGTTGAGCTGAGGGCTTTCACTTCAGACTTAAATAAACGTCTGCGCTCGCTTTACGCCCAATAAATCCG
+
FFFFFFFFFFFFFFFFFFFFFFFFFFFFFFFFFFFFFFFFFFFFFFFFFFFFFFFFFFFFFFFFFFFF::FFFFFFF:FFFFFFFFFFFFFFFFFF:FFFFFFFFFFFFFFFFFFFFFFFFFFFFFFFFFFFFFFFFFFFFFFFFFF:F:FFFF:FFFFFFFFFF:FFFFFFFFFFFFFF::FFFFFFFFFFFF:FFFFFFFFFFFFFFFF:FFFFFF,FF,FFF,FFFFFFF,FFFFFFFFFFFFFFFFF
@A00769:42:HV3CFDRXX:1:2101:27245:10880 2:N:0:CGCACGACTG+CTGTTGGTCC
GGACTACGGGGGTATCTAATCCTGTTTGCTACCCACGCTTTCGAGCCTCAACGTCAGTTACAGTCCAGAAAGCCGCCTTCGCCACTGGTGTTCTTCCATATATCTACGCATTTCACCGCTACACATGGAGTTCCACTTTCCTCTACTGCACTCAAGTCATCCAGTTTCCAAAGCAATTCCTCAGTTGAGCTGAGGGCTTTCACTTCAGACTTAAATAACCGTCTGCGCTCGCTTTACGCCCAATAAATCCG
+
FFFFFFFFFFFF:FFFFFFFFFFFFFFFFFFFFFFFFFFFFFFFFFFF:F:FFFFFFFFFFFFFFFFF:FFFFFFFFFFFFFFFFFFFFFFFFFFFFFFFFFFFFFFFFFFFFFFFFFFFFFFFFFFF:FFFFFFFFFFFFFFFFFFFFFFFFFFFFFFFFFFFFFFFFFF:FFFFFFFFFFFFFFFFFFFFFFFFFFFFFFFFFFFFFFFFFFFF:FFF:,FFFFFFFF:FFFFFFFFFFFF,:FFFFFF
@A00769:42:HV3CFDRXX:1:2101:13141:10911 2:N:0:CGCACGACTG+CTGTTGGTCC
GGACTACACGGGTTTCTAATCCTGTTTGCTACCCACACTTTCGAGCCTCAACGTCAGTTACAGTCCAGAAAGCCGCCTTCGCCACTGGTGTTCTTCCATATATCTACGCATTCCACCGCTACACATGGAGTTCCACGTTCCTCTACTGCACTCAAGGCATCCGGTTTCCAAGGCAATTCCTCAGTTGGGCGGAGGGGTGTGGGGTCAGGCGTAAGTTACGGGCTGCGCTCGCTGGGGGCCGCGGTAGTCCG
+
FFFFFFFFFFFFFF,FFFFFFFFFFFFFFFFFFFFFFFFF:FFFFFFFFF,F:FFFFFFFF:FF::FFFFFFFFFFFFFFF::FFFFF,F,F::,:,:FFF:F,FF,F:,,F::,F,F:F,F,,:FFF:F,F,:,,:F,,,,:F,,,FF,,F:,,::F,F::,F:,,,,:,,F,,:,,,,,F,F,:F,F,,F,FFF,,,,,,,,,,,F,,,,,:,,:,F,:,,FF,F:,,F,::,,,F,,,:,:,,,,,,:
@A00769:42:HV3CFDRXX:1:2101:20555:10911 2:N:0:CGCACGACTG+CTGTTGGTCC
GGACTACGGGGGTTTCTAATGGATTACCGCGGCGGCTGACAC
+
FFFFFFFFFFFFFFFFFFFFFFFFFFFFFFFFFFFFFFFFFF
@A00769:42:HV3CFDRXX:1:2101:23674:10958 2:N:0:CGCACGACTG+GTGTTGGTCC
GGACTACAGGGGTATCTAATCCTGTTTGCTACCCACACTTTCGAGCCTCAACGTCAGTTACAGTCCAGAAAGCCGCCTTCGCCACTGGTGTTCTTCCATATATCTACGCATTTCACCGCTACACATGGAGTTCCACTTTCCTCTACTGCACTCAAGTCATCCAGTTTCCAAAGCAATTCCTCAGTTGAGCTGAGGGCTTTCACTTCAGACTGAAATAACCGTCTGCGCTCGCTTTACGCCCAAGAAGTCCG
+
FFFFFFFFFFFFFFFFFFFFFFFFFFFF:FFFFFFFFFFFFFFFFFFFFFFFFFFFFFFFFFFFFFFFFFFFFFFFFFFFFFF:FFFFFFFF,FFFFFFFFF,,F:FFF,FFFFFFFFFFFFFFFFFFFFF:FFFFFFFFFFFFFFFFFF:FFFFFFF,FF:FFFFFFFFFFF:FF:FF:FFFFF:,FFFF:FF,FFFFFF:FFF:F,::F,FF,:F,,FFFF,F,F:FF:FF,F:,F:F:::,,,,:F,F
@A00769:42:HV3CFDRXX:1:2101:29297:10989 2:N:0:CGCACGACTG+CTGTTGGTCC
GGACTACCAGGGTTTCTAATCCTGTTTGCTCCCCACGCTTTCGAGCCTCAGCGTCAGTTACAGACCAGAGAGTCGCCTTCGCCACTGGTGTTCCTCCATATATCTACGCATTTCACCGCTACACATGGAATTCCACTCTCCTCTTCTGCACTCAAGTCTCCCAGTTTCCAATGACCCTCCCCGGTTGAGCCGGGGGCTTTCACACCAGACTTAAGAAACCGCCTGCGCTCGCTTTACGCCCAATAAATCCG
+
FFFFFFFFFFFFFFFFFFFFFFFFFFFFFFFFFFFFFFFFFFFFFFFFFFFFFFFFFFFFFFFFFFFFFFFFFFFFFFFFFFFFFFFFFFFFFFFFFFFFFFFFFFFFFFFFFFFFFFFFFFFF:FFFFFFFFFFFFFFFFFFFFFFFFFFFFFF:FFFFFFFFFFFFFFFFF:FFFFFFFFFFFFFFFFFFFFFFFFFFFFFFFF:FFFFFFFFFFFFFFFFFFFFFFFFFFFFFFFFFFFFFFFFFFFF
@A00769:42:HV3CFDRXX:1:2101:4173:11005 2:N:0:CGCACGACTG+CTGTTGGTCC
GGACTACTAGGGTTTCTAATTACCGCGGCGGCTGACACCTGTCTCTATACACATCTGACGCTGCCGACGACTGTTGGTCCGTGTAGATATAGGTGGTCGCCGTATACTTAAAAAAGGTGGGGGGGGGGGGGGGGGGGGGGGGGGGGGGGGGGGGGGGGGGGGGGGGGGGGGGGGGGGGGGGGGGGGGGGGGGGGGGGGGGGGGGGGGGGGGGGGGGGGGGGGGGGGGGGGGGGGGGGGGGGGGGGGGGGGG
+
FF:FFFFFFFFFF:FFFFFF:,:FFFFFFFFF:FFFFFFFFFFFFFFFFFFFFFFFF,FFFFFFFFFF:FFF:,FFFF,FF:FFF:FF,F,FF,:FF,F:,:FFF,,,FF:FF:,,:,FF:::F:FFF:F:F:FFFFFFFFFFF:,FF,FFFFFFFFF:FFFFFFFFFFFFFFFFF:FFFFFFF,FF:FFFF:FFFFF,F:F:FFFFFF,FFFFFFFFF,FFFF,:F:FFF:,F:FF:F,::FF:,FF:FF
@A00769:42:HV3CFDRXX:1:2101:1633:11021 2:N:0:CGCACGACTG+CTGTTGGTCC
GGACTACAAGGGTTTCTAATCCTGTTTGCTACCCACACTTTCGAGCCTCAACGTCAGTTACAGTCCAGAAAGCCGCCTTCGCCACTGGTGTTCTTCCATATATCTACGCATTTCACCGCTACACATGGAGTTCCACTTTCCTCTACTGCACTCAAGTCATCCAGTTTCCAAAGCAATTCATCAGTTGAGCTGAGGGCTTTCACTTCAGACTTAAATAACCGTCTGCGCTCGCTTTACGCCCAATAAATCCG
+
FFFFFFFFFFFFFFFFFFFFFFFFFFFFFFFF:FF:FFFFFFF:FFFFFFFFFFFFFFFFFFFFFF:FFFFFFFFFFFFFFFFF:FFFFFFFFFFFFFFFFFFFFF:FFFFFFFFFFFFFF:FFFFFFFFFFFFFFFFF:FFFFFFFFFFFFFFFFFF:FFFFFFFF:FFFFF,FFFFF,FFFFFFFFF:F:FFFF,FFF,FFF,,FFFFFF:F:FFFFF,FFF,,,FF::FFFF,FF:::FFF:FF::,:
@A00769:42:HV3CFDRXX:1:2101:13313:11052 2:N:0:CGCACGACTG+CTGTTGGTCC
GGACTACTGGGGTTTCTAATCCTGTTCGCTCCCCACGCTTTCGAGCCTCAGCGTCAGTTACAGACCAGAGAGCCGCCTTCGCCACTGGTGTTCCTCCATATATCTACGCATTTCACCGCTACACATGGAATTCCACTCTCCTCTTCTGCACTCAAGTCTCCCAGTTTCCAATGACCCTCCCCGGTTGAGCCGGGGGCTTTCACATCAGACTTAAGAAACCGCCTGCGCTCGCTTTACGCCCAATAAATCCG
+
FFFFFFFFFFFFFFFFFFFFFFFFFFFFFFFFFFFFFFFFFFFFFFFFFFFFFFFFFFFFFFFFFFFFFFFFFFFFFFFFFFFFFFFFFFFFFFFFFFFFFFFFFFFFFFFFFFFFFFFFFFFFFFFFFFFFFFFFFFF:FF:FFFFF:FFFFFFFFFFFFFF:FFFFFFFFFFFFFFFFFFFFFF:FFFFFFFFFFFFFFFFFFFFFFFFFFF:FFF,FFFFF,FF:FFFFFFFF,,FFF:FFFF:FF,:
@A00769:42:HV3CFDRXX:1:2101:17336:11068 2:N:0:CGCACGACTG+CTGTTGGTCC
GGACTACGGGGGTTTCTAATCCTGTTTGCTCCCCACGCTTTCGCGCCTCAGTGTCAGTTGCAGACCAGGAAGCCGCCTTCGCCACTGGTGTTCCTCCATATCTCTACGCATTTCACCGCTACACATGGAATTCCACTCCCCTCTTCTGCACTCAAGTCAACCAGTTTCCAATGACCCTCCACGGTTAAGCCGTGGGCTTTCACATCAGACTTAATTAACCACCTGCGCGCTCTTTACGCCCAATAATTCCG
+
FFFFFFFFFFFFFFFFFFFFFFFFFFFFFFFFFF:FFFFFFFFFFFFFFFFFFFFFFFFFFFFFFFFFFFFFFFFFFFFFFFFFFFFFFFFFFFFFFFF,FFFFFFFFFFFFFFFFFFFFFFFFFFF:F,FFF:FFFFFFFFFFFFFFF:FF:FFFFFFFFFFFFFFFFFFFF:FFFFFFFFFFFFFFFFFFFFFF:FF,FFFF:FFFFFFFF,F,F,FFF:FFFFF:FFFFFFFFFFFFFFF,FF:FFFF
@A00769:42:HV3CFDRXX:1:2101:29306:11068 2:N:0:CGCACGACTG+CTGTTGGTCC
GGACTACCCGGGTATCTAATCCTGTTTGCTCCCCACGCTTTCGAGCCTCAGCGTCAGTTACAGACCAGAGAGCCGCCTTCGCCACTGGTGTTCCTCCTGATATCTGCGCATTTCACCGCTACACCAGGAATTCCAGTCTCCCCTGCAGTACTCAAGTCTGCCCGTATCGCCTGCAAGCCAGCTGTTGAGCTGCTGGTTTTCACAAACGACGCGACAAACCGCCTACGAACTCTTTACGCCCAGTAATTCCG
+
FFFFFFFFFFFFFFFFFFFFFFFFFFFFFFFFFFFFFFFFFFFFFFFFFFFFFFFFFFFFFFFFFFFFFFFFFFFFFFFFFFFFFFFFFFFFFFFFFFFFFFFFFFFFFFFFFFFFFFFFFFFFFFFFF:FFFFFFFFFFFFFFFFFFFFFFFFFFFFFFFFFFFFFFFFFFFFFFFFF:FFFFFFFFFFFFFFFFFFFFFFFF::FFFFFFFFFFFFFFFFFFFFF::FFFFFFFFFFFFFFFF:FFFFF
@A00769:42:HV3CFDRXX:1:2101:7473:11146 2:N:0:CGCACGACTG+CTGTTGGTCC
GGACTACGGGGGTATCTAATCCTGTTTGCTCCCCACGCTTTCGAGCCTCAGCGTCAGTTACAGACCAGAGAGTCGCCTTCGCCACTGGTGTTCCTCCATATATCTACGCATCTCACCGCTACACATGGAATTCCACTCTCCTCTTCTGCACTCAAGGGTCCCAGTTTCCAATGACCATCCCCGGTTGGGCCGGGGGCTTTCACATCAGACTTAAGTCACCGCCTGCGGGCGCTTTACGCCCAATAAATCCG
+
:FFFFFFFFFFFFFFFF:FFFFFFFFFFF::,:FFF:FFFFFFFF,FFF,FFFFFFFFFF:FFFF:F:FFFFFFF::F,FFFFF,FFF:FF:,F::FFFFFFFFF:FF,,,FF:::FF:,,:FFFF:F,,,:F,:,,:,:FF,,:,F:FF,F,F,F,,FFFF,,,FFFF,:,,:,F,,F,FFF:F:F,F,::FFFF,,F:,:F::FFF,F,,F:F:,:::FF::F,,,,FFF:,:,,F,F,,F,,,F,::F
@A00769:42:HV3CFDRXX:1:2101:23285:11162 2:N:0:CGCACGACTG+CTGTTGGTCC
GGACTACAGGGGTTTCTAATCCTGTTTGCTACCCACACTTTCGAGCCTCAACGTCAGTTACAGTCCAGAAAGCCGCCTTCGCCACTGGTGTTCTTCCATATATCTACGCATTTCACCGCTACACATGGAGTTCCACTTTCCTCTACTGCACTCAAGTCATCCAGTTTCCAAAGCAATTCCTCAGTTGAGCTGAGGGCTTTCACTTCAGACTTAAATAACCGTCTGCGCTCGCTTTACGCCCAATAAATCCG
+
FFFFFFFFFFFFFFFFFFFFFFFFFFFFFFFFFFFFFFFFFFFFFFFFFFFFFFFFFFFFFFFFFFFFFFFFFFFFFFFFFFFFFFFFFFFFFFFFFFFFFFFFFFFFFFFFFFFFFFFFFFFFFFFFFFFFFFFFFFFFFFFFFFFFFFFFFFFFFFFFFFFFFFFFFFFFFFFFFFFFFFFFFFFFFFFFFF:FFFFFF:FF:FFFFFFFFFFFFFFF,,FF:F,FFFFFFFFFF:FFFFFFFFFFFFF
@A00769:42:HV3CFDRXX:1:2101:28013:11177 2:N:0:CGCACGACTG+CTGTTGGTCC
GGACTACAGGGGTTTCTAATCCTGTTTGCTACCCACACTTTCGAGCCTCAACGTCAGTTACAGTCCAGAAAGCCGCCTTCGCCACTGGTGTTCTTCCATATATCTACGCATTTCACCGCTACACATGGAGTTCCACTTTCCTCTACTGCACTCAAGTCATCCAGTTTCCAAAGCAATTCCTCAGTTGAGCTGAGGGCTTTCACTTCAGACTTAAATAACCGTCTGCGCTCGCTTTACGCCCAATAAATCCG
+
FFFFFFFFFFFFFFFFFFFFFFFFFFFFFFFFFFFFFFFFFFFFFFFFFFFFFFFFFFFFFFFFFFFFFFFFFFFFFFFFFFFFFFFFFFFFFFFFFFFFFFFFFFFFFFFFFFFFFFFFFFFFFFFFFFFFFFFFF:FFFFFFFFFFFFFFFFFFFFFFFFFFFFFFFFFFFFFFFFFFFFFFFFFFFFFFFFF,FFFFFFFFFFFFFFFFFFFFFFFF:,F::FFFFFFFFFF:F:FFFFFFF:FFFFF
@A00769:42:HV3CFDRXX:1:2101:2618:11193 2:N:0:CGCACGACTG+CTGTTGGTCC
GGACTACCGGGGTTTCTAATCCTGTTTGCTACCCACACTTTCGAGCCTCAACGTCAGTTACAGTCCAGAAAGCCGCCTTCGCCACTGGTGTTCTTCCATATATCTACGCATTTCACCGCTACACATGGAGTTCCACTTTCCTCTACTGCACTCAAGTCATCCAGTTTCCAAAGCAATTCCTCAGTTGAGCTGAGGGCTTTCACTTCAGACTTAAATAAACGACTGCGCTCGCTTTACGCCCAATAAATCCG
+
FFFFFFFFFFFFFFFFFFFFFFFFFFFFFFFFFFFFFFFFFFFFFFFFFFFFFFFFFFFFFFFFFFFFFFFFFFFFFFFFFFFFFFFFFFFFFFFFF:FFFFFFFFFFFFFFFFFFFFFFFFFFFFFFFFFFFFF:FFFFFFFFF:FFFFFFFFFFFFFFFFFFFFFFFFFFFFFFFFFFFFFFFFFFFFFFFFFFFFFFFFFFFFFFF:FF::FFFF,F,,FFF:FFFFF:FF:FF,FFFFFFFF:FFFF
@A00769:42:HV3CFDRXX:1:2101:20781:11209 2:N:0:CGCACGACTG+CTGTTGGTCC
GGACTACTCGGGTTTCTAATCCTGTTCGCTACCCACGCTCTCGTGCTTCAGCATCAGTCTCAGCCTGGTAAGCTGCCTTCGCTATCGGAGTTCTAAGTCATTTCTAAGCATTTCACCGCTACTTGACTTATTCCGCCTACCTCGTCTGTTCTCGAGCCCGCCAGTTTTAATGGCAATCTGGGGTTTAGCCCCGACATTTAACCACTAACTTAACAGGCCGCCTACGCACCCTTTAAACCCAATAAATCCGG
+
FFFFFFFFFFFFFFFFFFFFFFFFFFFFFFFFFFFFFF:FFFFFFFFFFF:FFFFFFFFFFFFFFFF,F:FFFFFFFFFFFFFFFF:FFFFFFFFFFFFFFFFFFFFFFF:FFFFFF,:FFFFFFFFFFFFFFFFFFFFFFFFFFFFFFFFFFFFFFFFFFFFFF:FFFFFF:FF:FFFFFFFFFFFFFFFF,FFFF:FFFFFF,F,:FFFFFFFFFFFFF,F,F,FFFFFF:FFF:F::FFFFFFFF,F,
@A00769:42:HV3CFDRXX:1:2101:2474:11256 2:N:0:CGCACGACTG+CTGTTGGTCC
GGACTACGCGGGTTTCTAATCCTGTTTGCTACCCACACTTTCGAGCCTCAACGTCAGTTACAGTCCAGAAAGCCGCCTTCGCCACTGGTGTTCTTCCATATATCTACGCATTTCACCGCTACACATGGAGTTCCACTTTCCTCTACTGCACTCAAGTCATCCAGTTTCCAAAGCAATTCCTCAGTTGAGCTGAGGGCTTTCACTTCAGACTTAAATAACCGTCTGCGCTCGCTTTACGCCCAATAAATCCG
+
:FFFFFFFFFFFFFFFFFFFFFFFFFFFFFFFFFFFFFFFFFFFFFFFFFFFFFFFFFFFFFFFFFFFFFFFFFFFFFFFFF:FFFFFFFFFFFF:FFFFFFFFFFFFFFFFFFFFFFFFFFFFFFFFFFFFFFFFFFFF:FFFFFFFF:FFFFFFF:FFFFFFFFFFFFFFFF:FFFFFFF,FFFFFF:FF:FFFFFFFFFFFFF,FFFFFFF:FFF,F,:FFFFFFFF:FFFFFFFFFFFF,FFFFF,:
@A00769:42:HV3CFDRXX:1:2101:19226:11271 2:N:0:CGCACGACTG+CTGTTGGTCC
GGACTACACGGGTTTCTAATCCTGTTTGCTACCCACACTTTCGAGCCTCAACGTCAGTTACAGTCCAGAAAGCCGCCTTCGCCACTGGTGTTCTTCCATATATCTACGCATTTCACCGCTACACATGGAGTTCCACTTTCCTCTACTGCACTCAAGTCATCCAGTTTCCAAAGCAATTCCTCAGTTGAGCTGAGGGCTTTCACTTCAGACTTAAATAACCGTCTGCGCTCGCTTTACGCCCAATAAATCCG
+
FFFFFFFFFFFFFFFFFFFFFFFFFFFFFFFFFFFFFFFFFFFFFFFFFFFFFFFFFFFFF:FFFFF:FFFFFFFFFFFFFFFFFFFFF:FFFFFF:FFFFFFFFFFFFFFFFFFFFFFFFFFFFFF,FFFFFFFFFFFFFFFFFFFFFFFFFFFFFFFFFFFFFFFFFFFFFFF,FFFFFFF,FF:FFFFFFFFFFFFFFFFF,FFFFFFFFFFFFFFF::FFFFFFFFFFFFFFFFFFFFFFFF,FFFF
@A00769:42:HV3CFDRXX:1:2101:8847:11303 2:N:0:CGCACGACTG+CTGTTGGTCC
GGACTACAAGGGTTTCTAATTACCGCGGCGGCTGACAC
+
FFFFFFFFFFFFFFFFFFFFF,FFFFFFFFFFFFFFFF
@A00769:42:HV3CFDRXX:1:2101:1344:11334 2:N:0:CGCACGACTG+CTGTTGGTCC
GGACTACTCGGGTTTCTAATCCTGTTTGCTACCCACACTTTCGAGCCTCAACGTCAGTTACAGTCCAGAAAGCCGCCTTCGCCACTGGTGTTCTTCCATATATCTACGCATTTCACCGCTACACATGGAGTTCCACTTTCCTCTACTGCACTCAAGTCATCCAGTTTCCAAAGCAATTCCTCAGTTGAGCTGAGGGCTTTCACTTCAGACTTAAATAACCGTCTGCGCTCGCTTTACGCCCAATAAATCCG
+
FFFFF:FFFFFFFFFFF:FFFFFFFFFFFFFFF:FFFFFFFFF:FFFFFFFFFFFFFFFFFFFFFFFFFFFFFFFFFFFFFFF:FFFFFFFFFFF:FFFFFFFFFF:FF:FFFFFFFFFFF:FFFFFFF:FFFF:FFFFF,F,FFF:FF,FFFFFFFF:FF,FFFFFFFFFFF,FFFFF,FF:FFFFFF:FF:FFF,FFF:FFFF:,FFFFFF:FFFFFF,F:FFFF:F:F,FFFF,FFFFF:FFFFF:,:
@A00769:42:HV3CFDRXX:1:2101:18521:11365 2:N:0:CGCACGACTA+CTGTTGGTCC
GGACTACGAGAGTATCTAATCCTATTTGCTCCCCACGCTTTCGTGCCTGAGCGTCAGTTTCAGTCCAGGCGGCCGCCTTCGCCACTGGTGTTCTTCCATATCTCTACGCATTTTACCGCTACACATGGAGTTCCGCCGCCCTCTCCTGTACTCAAGTTCTCCAGTCTCATCAGCCAACAGAAGTTAAGCTTCTGCCTTTCACTCATGACTTGAAGAACCGCCTGCTCACCCTTTACGCCCAATCATTCCGG
+
:FFFFFFFFFFFFFFFFFFFFFFFFFFFFFFFFFFFFFFFFFFFFFFFFFFFFFF:F::FFFFFFFFF:FFFFFFFFFFFFFFFFFFFFF::FFFF:FFFFFFFFFFFFFFFFFFFFFFFFFFFFF:FFF:FFFFFFFFFFFFFFFFFFFFFFFFFFFFFFFFFFFFFFFFFFFF:FFF:F:FFFFFFFFFFF:FFFFFFFFFFFFFFFFFFFFFFFFFFF:FF,F::FFFF,FFFFFFFF:F:,FFFFF,
@A00769:42:HV3CFDRXX:1:2101:27398:11365 2:N:0:CGCACGACTG+CTGTTGGTCC
GGACTACGGGGGTTTCTAATGCGCCATGGGGTTACCGCGGCTGCTGGCAC
+
FFFFFFFFFFFFFFFFFFFFFFFFFFFFFFFFFFFFFFFFFFFFFFFFFF
@A00769:42:HV3CFDRXX:1:2101:5584:11381 2:N:0:CGCACGACTG+CTGTTGGTCC
GGACTACAGGGGTATCTAATCCTGTTTGCTACCCACGCTTTCGAGCCTCAGCGTCAGTAAAAGCCCAGCAGGCCGCCTTCGCCACTGGTGTCCCTCCTAATATCTACGCATTTCACCGCTACACTAGGAATTCCGCCTGCCTCTACTTCACTCAAGAAGAACAGTTTTGAACGCAGCTATGGGTTGAGCCCATAGATTTCACATTCAACTTATCCTCCCGCCTACGCTCCCTTTACACCCAGAAATTCCGG
+
F:FFFFFF,,FFFFFF:FFFFFFFFFFFFFFFFFFF,F:FFFFF:FFFFFFFFFFFFFFFF:,FFFF:FFFFFFFFFFFFFFFFFFF:FFF,FFFFFFFFFFFFFFFFFFFFFFFF:FFFFFFFFF:FFFFFFF:FF,FFFFFFFF:FFFFFFFFFFFFFFFFFFFFFFFFFFFFF:FF:F:FFFFF,FFFFFF:F:FFFFFFF:FFFFFFFFF,FFFF:F,F,F,::FFFFFFF,FFFFFF,FFFF,F:,
@A00769:42:HV3CFDRXX:1:2101:7916:11537 2:N:0:CGCACGACTG+CTGTTGGTCC
GGACTACTGGGGTATCTAATCCTGCTTGCTACCCACACTTTCGAGCCTCAACGTCAGTTACAGTCCAGAAAGCCGCCTTCGCCACTGGTGTTCTTCCATATATCTACGCATTTCACCGCTACACATGGAGTTCCACTTTCCTCTACTGCACTCAAGTCATCCAGTTTCCAAAGCAATTCCTCAGTTGAGCTGAGGGCTTTCACTTCAGACTTAAATAACCGTCTGCGCTCGCTTTACGCCCAATAAATCCG
+
FFFFFFFFFFF:FFFFFFFFFFFFFFFFFFFFFF:FFFFFFFF:FFFFFFFFFFFFFFFFFFFFFFFFFFFFFFFFFFFFFFFFFF:FFFFFFFFFFFFFFFFFFFF:FFFFFFFFFFFFFFFFFFFFFFFFFFFFFFFFFFFFFFFFF:FFFFFFFFFFFFFFFFFFFFFFFFFFFFFFFF:FFFFFFFFFFFFFFFFFF,FFFFFF:FFFFF,FFFFF,FFFFFFF:FFFFFFFFFFFFFF:FF,FFFF
@A00769:42:HV3CFDRXX:1:2101:23538:11569 2:N:0:CGCACGACTG+CTGTTGGTCC
GGACTACAGGGGTATCTAATCCTGTTTGCTACCCACACTTTCGAGCCTCAACGTCAGTTACAGTCCAGAAAGCCGCCTTCGCCACTGGTGTTCTTCCATATATCTACGCATTTCACCGCTACACATGGAGTTCCACTTTCCTCTACTGCACTCAAGTCATCCAGTTTCCAAAGCAATTCCTCAGTTGAGCTGAGGGCTTTCACTTCAGACTTAAATAACCGTCTGCGCTCGCTTTACGCCCAATAAATCCG
+
FFFFFFFFFFFFFFFFFFFFFFFFF:FFFFFFFFFFFFFFFFFFFFFFFFFFFFFFFFFFFFFFFFFFFFFFFFFFFFFFFFFFFFFFFFFFFFFFFFFFFFFFFFFFFFFFFFFFFFFFFFFFFFFFFFFFFFFFFFFFFFFFFFFFFFFFFFFFFFFFFFFFFFFFFFFFFFF:FFFFFF:FFFFFFFF:F:,FFFFFFFFFFFFFFFFFFFFFFFFF::FF,FFFFFFF:FFFF,FFFFFFFF,FFFF
@A00769:42:HV3CFDRXX:1:2101:29740:11600 2:N:0:CGCACGACTG+CTGTTGGTCC
GGACTACAAGGGTTTCTAATGGATTACCGCGGCGGCTGGCAC
+
FFFFFFFFFFFFFFFFFFFFFFFFFFFFFFFFFFFFFFFFFF
@A00769:42:HV3CFDRXX:1:2101:8142:11616 2:N:0:CGCACGACTG+CTGTTGGTCC
GGACTACTGGGGTATCTAATCCTGCTTGCTACCCACACTTTCGAGCCTCAACGTCAGTTACAGTCCAGAAAGCCGCCTTCGCCACTGGTGTTCTTCCATATATCTACGCATTTCACCGCTACACATGGAGTTCCACTTTCCTCTACTGCACTCAAGTCATCCAGTTTCCAAAGCAATTCCTCAGTTGAGCTGAGGGCTTTCACTTCAGACTTAAATAACCGTCTGCGCTCGCTTTACGCCCAATAAATCCG
+
FFFFFFFFFFFFFFFFFFFFFFFFFFFFFFFFFFFFFFFFFFFFFFFFFFFFFFFFFFFFFFFFFFFFFFFFFFFFFFFFFFFFFFFFFFFFFFFFFFFFFFFFFFFFFFFFFFFFFFFFFFFFFFFFFFFFFFFFFFFFFFFFFFFFFFFFFFFFFF:FFFFFFFFFFFFFFF,:FFFFFFFFFFFFFFFFFFFFFFFFFFFFFF,FFFFFFFFFFFFFF,FFFFFFFFFFFFFFFFFFFFFFFFFFFFF
@A00769:42:HV3CFDRXX:1:2101:19425:11616 2:N:0:CGCACGACTA+CTGTTGGTCC
GGACTACTCGGGTATCTAATCCTGTTTGCTACCCACACTTTCGAGCCTCAACGTCAGTTACAGTCCAGAAAGCCGCCTTCGCCACTGGTGTTCTTCCATATATCTACGCATTTCACCGCTACACATGGAGTTCCACTTTCCTCTACTGCACTCAAGTCATCCAGTTTCCAAAGCAATTCCTCAGTTGAGCTGAGGGCTTTCACTTCAGACTTAAATAACCGTCTGCGCTCGCTTTACGCCCAATAAATCCG
+
FF:FFFFFFFFFFFFFFFFFFFFFFFFFFFFFFFFFFFFFFFFFFFFFFFFFFFFFFFFFFFFFFFFFFF:FFFFFFFFFFFF:FFFFFFFFFFFFF:F:FFFFF:FFFFFFFFFFFFFFFF:FFFFFFFFFFFFFF:FFFFFFFFFFFFFFFFFFFFFFFFFFFFFFFFF:FFF:F:FFFFFFFFFFFFFFFF:FFFFFFFFFFFFFFFFFFFFFFFFF,,F:FFFFFFFFFFFFF,FFFFFFF:FFFFF
@A00769:42:HV3CFDRXX:1:2101:29704:11663 2:N:0:CGCACGACTG+CTGTTGGTCC
GGACTACTGGGGTATCTAATCCTGTTTGCTACCCACACTTTCGAGCCTCAACGTCAGTTACAGTCCAGAAAGCCGCCTTCGCCACTGGTGTTCTTCCATATATCTACGCATTTCACCGCTACACATGGAATTCCACTCTCCTCTTCTGCACTCAAGTCTCCCAGTTTCCAATGACCCTCCCCGGTTGAGCCGGGGGCTTTCACATCAGACTTAAGAAACCGCCTGCGCTCGCTTTACGCCCAATAAATCCG
+
FFFFFFFFFFFF:FFFFFFFFFFFFFFFF,FFFFFFFFFFFFFFFFFFFFFFFFFFFFFFF:FFFFFF:FFFFFFFFFFFFFFFFFFFFFFFFFFFFFFFFFFFFFFFFFFFFFFFFFFFFFFF:FFFFFFFFFFFFFFFFFFFFFFFFFFFFFFFFFFFFFFFFFFFFFFFFFFFFFFFFFFFFFFFFFFFFFFFFFFFFFFFFFFFFFFFF:FFFFFF,FFFFFFFFFFFF,FFFFFFFFFFFFF:F:,
@A00769:42:HV3CFDRXX:1:2101:5909:11725 2:N:0:CGCACGACTG+CTGTTGGTCC
GGACTACCCGGGTTTCTAATCCTGTTTGCTCCCCACGCTTTCGAGCCTCAACGTCAGTTACAGTCCAGAAAGCCGCCTTCGCCACTGGTGTTCTTCCATATATCTACGCATTTCACCGCTACACATGGAGTTCCACTTTCCTCTACTGCACTCAAGTCATCCAGTTTCCAAAGCAATTCCTCAGTTGAGCTGGGGGCTTTCACTTCAGACTTAAATAACCGTCTGCGCTCGCTTTACGCCCAATAAATCCG
+
FFFFFFFFFFFFFFFFFFFFFFFFFFFFFFFFFFFFFFFFFFFFFFFFFFFFFFFFFFFFFFFFFFFFFFFFFFFFFFFFFFFFFFFFFFFFFFFFFFFFFFFFFFFFFFFFFFFFFFFFFFFFFFFFF:FFFFFFFFFFFFFFFFFFFFFFFFFFFFFFFFFFFFFFFFFFFFFFFFFFFFFFFFFFFFFFFFFFFFFFFFFFFFFF:FFF:FFFFFFF,FFF:FFFFF:FFFFFFFFFFFFFFFFFFFF
@A00769:42:HV3CFDRXX:1:2101:8458:11725 2:N:0:CGCACGACTG+CTGTTGGTCC
GGACTACTGGGGTATCTAATCCTGTTTGCTACCCACACTTTCGAGCCTCAACGTCAGTTACAGTCCAGAAAGCCGCCTTCGCCACTGGTGTTCTTCCATATATCTACGCATTTCACCGCTACACATGGAGTTCCACTTTCCTCTACTGCACTCAAGTCATCCAGTTTCCAAAGCAATTCCTCAGTTGAGCTGAGGGCTTTCACTTCAGACTTAAATAACCGTCTGCGCTCGCTTTACGCCCAATAACTCCG
+
FF:FFFFFFFFFFFFFFFFFFFFFFFFFFFFFFFFFFFFFFFFFFFFFFFFFFFFFFFFFFFFFFFFFF:FFFFFFFFFFFFFFFFFFFFFFFFFFFFFFFFFFFFFFF:FFFFFFFFFFFFFFFFFFFFFFFF:FFFFFFFFFFFFFF:FFFFFFFFFFFFFFFFFFFFFFFFF,FFFFFFFFFFFFFFFFFFFFFFFFF,FFFFFFFFFFFF:FFFFFF,:F:F:FFFFFFFFFFFFFFFFFFF,FFF:
@A00769:42:HV3CFDRXX:1:2101:29649:11788 2:N:0:CGCACGACTG+CTGTTGGTCC
GGACTACTAGGGTTTCTAATCCTGTTTGCTACCCACACTTTCGAGCCTCAACGTCAGTTACAGTCCAGAAAGCCGCCTTCGCCACTGGTGTTCTTCCATATATCTACGCATTTCACCGCTACACATGGAGTTCCACTTTCCTCTACTGCACTCAAGTCATCCAGTTTCCAAAGCAATTCCTCAGTTGAGCTGAGGGCTTTCACTTCAGACTTAAATAACTGTCTGCGCTCGCTTTACGCCCAATAAATCCG
+
,,FFFFFFFFFFFF,:FFFFFFFF:F,::FFFFF:::F,FFFFF:FF:FFFFFFFFF:FFFFFFFFFFFFF:FFF:F::F:FFFF:,FF:FFF:FF,FF:,FFFFF:::F,:,:F:F,FFFFFFFF,:FFFFFFFFF,,F:FF,FF,:FF:F:FF::FFFFFF:FFFFFFFFFFFFFFFFFFFFFFFFF,F:F:FFFFF,FFFFFFF:FFFFFFFFFFFFFFFF:F:FFF,:F:,F,,,F,FF:FFFF::F
@A00769:42:HV3CFDRXX:1:2101:23945:11804 2:N:0:CGCACGACTG+CTGTTGGTCC
GGACTACAGGGGTATCTAATCCTGTTTGCTCCCCACGCTTTCGAGCCTCAGCGTCAGTTACAGACCAGAGAGCCGCCTTCGCCACTGGTGTTCCTCCATATATCTACGCATTTCACCGCTACACATGGAATTCCACTCTCCTCTTCTGCACTCAAGTCTCCCAGTTTCCAATGACCCTCCCCGGTTGAGCCGGGGGCTTTCACATCAGACTTAAGAAACCGCCTGCGCTCGCTTTACGCCCAATAAATCCG
+
FFFFFFFFFFFFFFFFFFFFFFFFFFFFFFFFFFFFFFFFFFFFFFFFFFFFFFFFFFFFFFFFFFFFFFFFFFFFFFFFFFFFFFFFFFFFFFFFFFFFFFFFFFFFF,FFFF:FFFFFFFFFFFFFFFFFFFFFFFFFFFFFFFFFFFFFFFFFFFFFFFF:FFFFFFFFFFFFFFFFFFF,FFFFFFFFFFFFFFFFFFFFF:FFFF:FF:FFFFFFFFFFFFF:FFFFFFFFF,FFFFFFFF,FFFF
@A00769:42:HV3CFDRXX:1:2101:9462:11835 2:N:0:CGCACGACTG+CTGTTGGTCC
GGACTACTAGGGTTTCTAATCCTGTTTGCTACCCACACTTTCGAGCCTCAACGTCAGTTACAGTCCAGAAAGCCGCCTTCGCCACTGGTGTTCTTCCATATATCTACGCATTTCACCGCTACACATGGAGTTCCACTTTCCTCTACTGCACTCAAGTCATCCAGTTTCCAAAGCAATTCCTCAGTTGAGCTGAGGGCTTTCACTTCAGACTTAAATAACCGTCTGCGCTCGCTTTACGCCCAATAAATCCG
+
FFFFFFFFFFFFFFFFFFFFFFFFFFFFFFFFFFFFFFFFFFFFF:FFFFFFFFFFFFFFFFFFFFFFFFFFFFFFFFFFFFFFFFFF:FFFFFFFFFFF::FFFFFFFFFFFFFFFFFFFFFFFFFFFFFFFFFFFFFFF:FFFFFFFFFFFFFF:FFFFFFFFFFF:FFF,FFFFFFFFFFFFF:FFF,FFFFFFFFFFFFF:FFFFFFFFFFFFFFFFFFFFFF::FFFFFFF,:FFFFFF:FFFF,:
@A00769:42:HV3CFDRXX:1:2101:10547:11835 2:N:0:CGCACGACTG+CTGTTGGTCC
GGACTACTAGGGTTTCTAATCCTGTTCGCTCCCCACGCTTTCGAGCCTCAGCGTCAGTTACAGACCAGAGAGCCGCCTTCGCCACTGGTGTTCCTCCATATATCTACGCATTTCACCGCTACACATGGAATTCCACTCTCCTCTTCTGCACTCAAGTCTCCCAGTTTCCAATGACCCTCCCCGGTTGAGCCGGGGGCTTTCACATCAGACTTAAGAAACCGCCTGCGCTCGCTTTACGCCCAATAAATCCG
+
FFFF:FFFFF:FFFFFFFFFFFFFFFFFFFFFFFFFFFFF:FFFFFF:FFFFFFFFFFFFFFFFFFFFFFFFFFFFFFFFFFFFFFFFFFFFFFFFFFFF:FFFFFFFFFFFFFFFFFFF,FFFF:FFFFFFFFFFFFFFFFFFFFFFFFFFF,FF:FFFFFFFFF:FFFFF,FFFFFFFFFFFFFFFFFFFF:FFFF,FFFFFFFFFFFFFFFFF:FFFFFFF:FFFFFFF,FFFF,FFFFFFFFFFFFF
@A00769:42:HV3CFDRXX:1:2101:23701:11851 2:N:0:CGCACGACTG+CTGTTGGTCC
GGGGGGGGGGGGGGGGGGGGTTTTTAAAAACAAAGGGAAAAAAAAAGAACAAAAAGAAAAAAAAAAGAAAAACCCAAAAAAAAGAAAAGAAATAAAAGGGGGAGGGGGGGACAAGAAAAAGGGAGGGGGGGGGGGGGGGGGGGGGGGGGGGGGGGGGGGGGGGGGGGGGGGGGGGGGGGGGGGGGGGGGGGGGGGGGGGGGGGGGGGGGGGGGGGGGGGGGGGGGGGGGGGGGGGGGGGGGGGGGGGGGGG
+
F:FFFF,,::F::,,,,,,,,,,,,,:,::,,,,:,,,,:,,,,,,,,F,:::,F,F,F:FF,F:,,:,,,,,,,,F,,,,:,,,:,,,,,,,,,,,,,,,,,,,,:,,,,,,,,,:,:F,,,,,::F,F:FF:FFFFFFFFFFFFFFFF:FFFFFFFFFFFFFFFFFFFFFF:FFFFFFFFFFFFFFFFFFFFFFFFFFFFFFFFFFF:FFFFFFFFF:F:FFFFFFFFFFFF:FFFFFFFFFFFFFFFF
@A00769:42:HV3CFDRXX:1:2101:15519:11992 2:N:0:CGCACGACTG+CTGTTGGTAC
GGACTACGGGGGTTTCTAATGCATACAATGGTTGAGCCACTGCCTTTTACACCAGACTTAATAAACCACCTGCGCTCGCTTTACGCCCAATAAATCCGGACAACGCTCGGGACCTACGTATTACCGCGGCTGCTGACAC
+
FFFFFFFFFFFFFFFFFFFFFFFFFFFFFFFFFFFFFFFFFFFFFFFFFFFFFFFFFFFFFFFFFFFFFFFFFFFFFFFFFFFFFFFFFFFFFFFFFFFFFFFFFFFFFF:FFFFFFFFFFFFFFFFFFFFFFFFFFFF
@A00769:42:HV3CFDRXX:1:2101:12020:12038 2:N:0:CGCACGACTG+CTGTTGGTCC
GGACTACTGGGGTTTCTAATCCTGTTTGCTACCCATACTTTCGAGCCTCAGCGTCAGTTACAGACCAGACAGCCGCCTTCGCCACTGGTGTTCTTCCATATATCTACGCATTTCACCGCTACACATGGAGTTCCACTGTCCTCTTCTGCACTCAAGTTTCCCAGTTTCCGATGCACTTCTTCGGTTGAGCCGAAGGCTTTCACATCAGACTTAAAAAACCGCCTGCGCTCGCTTTACGCCCAATAAATCCG
+
FFFFFFFFFFFFFFFFFFFFFFFFFFFFFFFFFFFFFFFFFFFFFFFFFFFFFFFFFFFFFFFFFFFFFFFFFFFFFFFFFFFFF:FFFFFFFFFFFFFFFFFFFFFFFFFFFFFFFFFFFFFFFFFFFFFFFFFFFFFFFFFFFFFFFFFFFFFFFFFFFFFFFFFFFFFFFFFFFFFFFF:FFFF:FFFFFFFFFFFFFFFFFF:FFFFFFFFF:FFFFFFFFFFFFFFFFFFFF,FFFFFFFFFFFFF
@A00769:42:HV3CFDRXX:1:2101:21061:12038 2:N:0:CGCACGACTG+CTGTTGGTCC
GGACTACAAGGGTATCTAATCCTGTTTGCTACCCACACTTTCGAGCCTCAACGTCAGTTACAGTCCAGAAAGCCGCCTTCGCCACTGGTGTTCTTCCATATATCTACGCATTTCACCGCTACACATGGAGTTCCACATTCCTCTACTGCACTCAAGTCATCCAGTTTCCAAAGCAATTCCTCAGTTGAGCTGAGGGCTTTCACTTCTGACTTAAATAACCGCCTGCGCTCGCTTTACGCCCAATAAATCCG
+
FFFFFF,FFFF,FFFFFFFF:FFF:FFFFFFFFFF:FFF:FFFFFFF:FFFFFFFF,FFFFFFFF:F,F,FFFFFFFFFFFFFFF:,,F:F:FFFFFFFFFFF,FFFFFFFFFFFFF:FFFFFFFF,FFFFF,FFF,FFFFFFFFFF,FF:FFFF,FFFFFFF,FFFFFFFF:FFFFFFF:FFFFFFFFFFF,FF,F:FF:FFFFFF:FFF,F:FFFFFFFFFFFF,FFFFFFFFFF,FFFFFFF,,FFF:
@A00769:42:HV3CFDRXX:1:2101:1452:12054 2:N:0:CGCACGACTA+CTGTTGGTCC
GGACTACAGGGGTTTCTAATCCTGTTCGCTACCCATGCTTTCGAGCCTCAGCGTCAGTTACAGACTAGACAGCCGCCTTCGCCACTGGTGTTCTTCCATATATCTACGCATTCCACCGCTACACATGGAGTTCCACTGTCCTCTTCTGCACTCAAGTCTCCCAGTTTCCGATGCACTTCTCCGGTTAAGCCGAAGGCTTTCACATCAGACTTAAAAAACCGCCTGCGCTCGCTTTACGCCCAATAAATCCG
+
FFFFFFF:FFFFFFFFFFFFFFFFFFFFFFFFFFFF:FFFFFFF:FFFFFFFFFFFFFFFFFFFFFF:FFFFFFFFFFFFF,FF:FF,FFFFFFFFFFFFFFFFFFFFFFFF,FF:FFFFF,FFFFFFFFFF:FFF,:F,FF:FFFFFFFFFF:FFFFFFF,FFFFFFFFF:F:F:FFFFFFF:,F,FFFFFF:FF,F:F,FFFF:F,FFFF:FFFF:FF:,FF,FFFFF::FFFFFFFFFF:FFFFFFFF
@A00769:42:HV3CFDRXX:1:2101:23348:12054 2:N:0:CGCACGACTG+CTGTTGGTCC
GGACTACTGGGGTATCTAATCCTGTTTGCTACCCACACTTTCGAGCCTCAACGTCAGTTACAGTCCAGAAAGCCGCCTTCGCCACTGGTGTTCTTCCATATATCTACGCATTTCACCGCTACACATGGAGTTCCACTTTCCTCTACTGCACTCAAGTCATCCAGTTTCCAAAGCAATTCCTCAGTTGAGCTGAGGGCTTTCACTTCAGACTTAAATAACCGTCTGCGCTCGCTTTACGCCCAATAAATCCG
+
FFFFFFFFFFFFFFFFFF:FFFFFFFFFFFFFFFFFFFFFFFFFFFFFFFFFFFFFFFFFFFFFFFFFFFFFFFFFFFFFFFFFFFFFFFFFFFFFFFFFFFFFFFFFFFFFFFFFFFFFFFFFFFFFFFFFFFFFFFFFFFFF:FFFFFFFFFFFFFFFFFFFFFFFFFFFFFFFFFFFFFFFFFFFFFFF:F:FFFFFF:FFFF,FFFFFFFF:FFFF,,FF:FFFFF:FFFFFF,FFFFFFFFFFF,F
@A00769:42:HV3CFDRXX:1:2101:4047:12070 2:N:0:CGCACGACTG+CTGTTGGTCC
GGACTACAGGGGTTTCTAATCCTGTTTGCTCCCCACGCTTTCGCGCCTCAGTGTCAGTTGCAGACCAGGAAGCCGCCTTCGCCACTGGTGTTCCTCCATATCTCTACGCATTTCACCGCTACACATGGAATTCCACTTCCCTCTTCTGCACTCAAGTCAACCAGTTTCCGATGACCCTCCACGGTTAAGCCGTGGGCTTTCACATCAGACTTAATTAACCACCTGCGCGCTCTTTACGCCCAATAATTCCG
+
FFFFFFFF:FFFF:FFFFFFFFFFFFFFFFFFFFFFFFFFFFFFFFFFFFFF:FFFFFFFF:FFFFFFFF:FFFFFFFFFFFFFFF:FFFFFFFFFFFFFFFFFFFFFF:FFFFFFFFFF::FFF::FFFFFFFFFF:FFFFF:FFFFFFFFFFFFFFFFFFF,FFFF:,FFFFFFF:FFFFF:FFFFFFF,FFFFFFFFFFFFFF:FF:FFFFFFFFFFFFFFFF:FFFFFFFFFF:FFFFFFF,FFFFF
@A00769:42:HV3CFDRXX:1:2101:2202:12101 2:N:0:CGCACGACTG+CTGTTGGTCC
GGACTACCAGGGTATCTAATCCTGTTTGCTCCCCACGCTTTCGAGCCTCAGCGTCAGTTACAGACCAGAGAGCCGCCTTCGCCACTGGTGTTCCTCCATATATCTACGCATTTCACCGCTACACATGGAATTCCACTCTCCTCTTCTGCACTCAAGTCTCCCAGTTTCCAATGACCCTCCCCGGTTGAGCCGGGGGCTTTCACATCAGACTTAAGAAACCGCCTGCGCTCGCTTTACGCCCAATAAACCCG
+
FFFFFFFFFFFFFFFFFFFFFFFFFFFFFFFFFFFFFFFFFFFFFFFFFFFFFFFFFFFFFFFFFFFFFFFFFFFFFFFFFFFFFFFFFF:FFFFFFFFFFFFFFFFFFFFFFFFFFFFFFFFFFFFFFF:FFFF:FFFFFFFFFFFFFFFFFFFFFFFFFF,FFFFFFFFFFFFFFFFFFFFF:FFFFFFFFF:FFFFFFFFFFF,FF:FFFFF,FFFFFFFFFFF:FFFFFFFFF:FFFFFFFF:FFFF
@A00769:42:HV3CFDRXX:1:2101:32669:12101 2:N:0:CGCACGACTG+CTGTTGGTCC
GGACTACCGGGGTATCTAATCCTGTTTGCTACCCACACTTTCGAGCCTCAACGTCAGTTACAGTCCAGAAAGCCGCCTTCGCCACTGGTGTTCTTCCATATATCTACGCATTTCACCGCTACACATGGAGTTCCACTTTCCTCTACTGCACTCAAGTCATCCAGTTTCCAAAGCAATTCCTCAGTTGAGCTGAGGGCTTTCACTTCAGACTTAAATAACCGTCTGCGCTCGCTTTACGCCCACTAAATCCG
+
FFFFFFFFFFFFFFFFFFFFFFFFFFFFFF:FFFFFFFFFFFFFFFFFFFFFFFFFFFFFF,FFFFFFFFFFFFFFFFFFFFFFFFFFFFFFFFFFFFFF:FFFFFFFFFFFFFFFFFFF,FFF:FFFFFFFFFFFF:FFFFFFFFFFFFFFFFFFFFFFFFFFFFFFFFFFFFF,FFFFFFFFFFFFFFFFFF,FFFFFFFFFFFFFFFFFFFFF:FFFFFFFFFFFFFFF,FF,FFFFFF:,FF,FFFF
@A00769:42:HV3CFDRXX:1:2101:21423:12195 2:N:0:CGCACGACTA+CTGTTGGTCC
GGACTACACGGATTTCTAATCCTGTTTGCTCCCCACGCTTTCGCGCCTCAGCGTCAGTTACAGACCAGAAAGCCGCCTTCGCCACTGGTGTTCCTCCACATCTCTACGCATTTCACCGCTACACGTGGAATTCCGCTTTCCTCTTCTGTACTCAAGTCTTTCAGTTTCCAATGACCTTCCACGGTTGAGCCGTGGGCTTTCACATCAGACTTAAAAGACCGCCTGCGCGCGCTTTACGCCCAATAATTCCG
+
FFFFFFFFFFFFFFFFFFFFFFFFFFFFFFFFFFFFFFFFFFFFFFFFFFFFFFFFFFFFFFFFFFFFF:FFFFFFFFFF:FFFFFFFFFFFFFFFFFFFFFFFFFFFFFFFFFFFFFFFFFFFFFFFFFFFFFFFFFFFFFFFFFFF,FFFF,F:FFFFFFF:FFFFFFFFFF:FFFF:FF:FFFFFFFFFFFFF:FFFFFFFFFFF:FFFFFFFFFFFFFFFFFFFFFFFFFFFF,FFFFFFFFFFF:F
@A00769:42:HV3CFDRXX:1:2101:18927:12226 2:N:0:CGCACGACTG+CTGTGGGTCC
GGACTACCAGGGTTTCTAATCCTGTTTGCTACCCACACTTTCGAGCCTCAACGTCAGTTACAGTCCAGAAAGCCGCCTTCGCCACTGGTGTTCTTCCATATATCTACGCCTTTCACCGCTACACATGGATTTCCACTTTCCTCTACTGCGCTCAAGTCATCCAGTTTCCAAAGCAATTCCTCAGATGAGCTGAGGGCTTTAACTTCAGACTTAAATAACCGACTGCGCTCGCTTTACGCCCAATAAATCCG
+
F,FFFFFFFF:::FFFFFFFFFF:,FF:FF:FFFFFFFF,FFFFF,FF:F:F,FF,FFF:FFF:,F,FF:FFF,:F:FFFF:FF:FF,FFFFFFFFFFFF,F,FFFF:,:FF,:F:FF:FFFFF:FF::,,FFFF,:FFFFF,:FFF:F,FFFFF:FFFFFFFFFF,F:FFFF,F,FFFFF,:,,F:F:FFFF,FFFFF,,FFFFFFFFFFFFF,FF:FF:F:,FF,,FF,,FFF:F,FFFFFFFF:F,::
@A00769:42:HV3CFDRXX:1:2101:23900:12226 2:N:0:CGCACGACTG+CTGTTGGTCC
GGACTACGGGGGTTTCTAATCCTGTTTGCTACCCACACTTTCGAGCCTCAACGTCAGTTACAGTCCAGAAAGCCGCCTTCGCCACTGGTGTTCTTCCATATATCTACGCATTTCACCGCTACACATGGAGTTCCACTTTCCTCTACTGCACTCAAGTCATCCAGTTCCCAAAGCAATTCCTCAGTTGAGCTGAGGGCTTTCACTTCAGACTTAAATAACCGTCTGCGCTCGCTTTACGCCCAATAAATCCG
+
FFFFFFFFFFFFFFFFFFFFFFFFFFFFFFFFFFFFFFFFFFFFFFFFFFFFFFFFFFFFFFFFFFFFFFFFFFFFFFFFFFFFFFFFFFF:FFF:FFFFFFFFFF:FFF:FFFFFFFFFFFF:FFFFF:FFFFF:FFFF:FFFFFFFFFFFFFFFFFFFFFFFFFFFFFFFFFFFF:FFFFFFFFFF:FFFFFFFFFFFFFFF:FFFFFFFF:FFFFFF,FFFFFFFFFFFFFF:FFFFFFF,FF:FF:F
@A00769:42:HV3CFDRXX:1:2101:11080:12289 2:N:0:CGCACGACTG+CTGTTGGTCC
GGACTACAGGGGTTTCTAATTACCGCGGCTGCTGACACCTGTCTCTTAAACATCTGACGCTGCCGACGACTGTTGGTCCGTGTAGATCTCGGTGGTCGCCGTATCATTAAAAAAGGGGGGGGGGGGGGGGGGGGGGGGGGGGGGGGGGGGGGGGGGGGGGGGGGGGGGGGGGGGGGGGGGGGGGGGGGGGGGGGGGGGGGGGGGGGGGGGGGGGGGGGGGGGGGGGGGGGGGGGGGGGGGGGGGGGGGGGG
+
FFFFFFFFFFFFFFFFFFFFFFFFFFFFFFFFFFFFFFFFFFFFFFFFFFFFFFFF:FFFFFFFFFFFFFFFFFFFFFFFFFFFF,FFFFFFFFF::FF:FF:FF,:FF,F::,:FF:FFFFFFFFFFFFFFFFFFFFFFFFFFFFFFFFFFFFFFFFFFFFFFFFFFFFFFFFFFFFFFFFFFFFFFFFFFFFFFFFFFFFFFFFFFFFFFFFFFFFFFFFFFFFFFFFFFFFFFF:FFFFFFFFFFFFF
@A00769:42:HV3CFDRXX:1:2101:25066:12305 2:N:0:CGCACGACTG+CTGTTGGTCC
GGACTACTAGGGTTTCTAATGCATACAATGGTTGAGCCACTGCCTTTTACACCAGACTTAATAAACCACCTGCGCTCGCTTTACGCCCAATAAATCCGGACAACGCTCGGGACCTACGTATTACCGCGGCTGCTGACAC
+
FFFFFFFFFFFFFFFFFFFFF:FFFFFFFFFFFFFFFFFFFFFFFFFFFFFFFFFFFFFFFFFFFFFFFFFFFFFFFFFFFFFFFFFFFFFFF:FFFFFFFFFFFFFFFFFFFF:FFFFFFFFFFFFFFFFFFFFFFFF
@A00769:42:HV3CFDRXX:1:2101:15094:12320 2:N:0:CGCACGACTG+CTGTTGGTCC
GGACTACCCGGGTATCTAATCCTGTTTGATACCCACGCTTTCGTGCATCAGCGTCAATAGCGGATTCGTGAGATGCCTTCGCAATCGGTGTTCTGTGTGATATCTATGCATTTCACCGCTACACCACACATTCCTCCCACGGCATCCGCATTCCAGCAAGGCAGTATCAATGGCACTTCACCCCGTTGAGCGGGGGCATTTCACCGCTGACTTACCTCACAGCCTACGCACCCTTTAAACCCAATAAATC
+
FFFFFFFFFFFFFFFFFFFFFFFFFFFFFFFFFFFFFFF:FFFFFFFFFFFFFFFFFFFFFFFFFFFFFFFFFFFFFFFFFFFFFFFFFFFFFFFFFFFFFFFFF:FFFFFFFFFFFFFFFFFFFFF:FFFFFFFFFFFFF:FFFFFFFFFFFFFF:FFFFFFFFFFFFFFFF,FFFFFFFFFF:FFFFFFFFFF:FFFFFFFFFFFF::FFFFFFFFFFF::FF:FFFFF,FFF:FFFFFFFF:FF:FF
@A00769:42:HV3CFDRXX:1:2101:16170:12336 2:N:0:CGCACGACTG+CTGTTGGTCC
GGACTACGAGGGTATCTAATCCTGTTTGCTACCCACACTTTCGAGCCTCAACGTCAGTTACAGTCCAGAAAGCCGCCTTCGCCACTGGTGTTCTTCCATATATCTACGCATTTCACCGCTACACATGGAGTTCCACTTTCCTCTACTGCACTCAAGTCATCCAGTTTCCAAAGCAATTCCTCAGTTGAGCTGAGGGCTTTCACTTCAGACTTAAATAACCGTCTGCGCTCGCTGTACGCCCAAGAAATCCG
+
FFFFFFFFFFFF:FFFFFFFFFFFFFFFFFFFFFFFFFF:FFFFFFFFFFFFFFFFFFFFFFFFFFFFFFFFFFFFFFFFFFFFFFFFFFFFFF:FFFFFFFF:FFFFFFFFFFFFFFFFFFFFFFFFFFFFFFFFFFFFFFFFFFFFF,FFFFFFFFFFFFFF,FFFFFFFFFFF:FFFFFFFF,,FF:FF:F,FFFFFFFF:FFFF,FFFF:,FFFFF,FFFFFFFFF:FF,FFFFFFFFF,FFFFF,:
@A00769:42:HV3CFDRXX:1:2101:10710:12399 2:N:0:CGCACGACTG+CTGTTGGTCC
GGACTACGAGGGTATCTAATTACCGCGGCTGCTGGCAC
+
FFFFFFFFFFFFFFFFFFFFFFFFFFFFFFFFFFFFFF
@A00769:42:HV3CFDRXX:1:2101:23059:12430 2:N:0:CGCACGACTG+CTGTTGGTCC
GGACTACCGGGGTTTCTAATCCTGTTTGATCCCCACGCTTTCGCACATCAGCGTCAGTTACAGACCAGAAAGTCGCCTTCGCCACTGGTGTTCCTCCATATCTCTGCGCATTTCACCGCTACACATGGAATTCCACTTTCCTCTTCTGCACTCAAGTTTCTCAGTTTCCAATGACCCTCCACGGTTGAGCCGTGGGCCTTCACATCAGACTTAAAAAACCGCCTACGCGCGCTTTACGCCCAATAATTCCG
+
FFFFFFFFFFFFFFFFFFFFFFFFFFFFFFFFFFFFFFFFFFFFFFFFFFFFFFFFFFFFFF:FFFFFFFFFFFFFFFFFFFFFFFFFFFFFFFFFFFFFFFFFFFFFFFFFFFFFFFFFFFFFFFFFFFFFFFFFFFFFFFFFFFFFFFFFFFFFFFFFFFFFFFFFFFFFFFFFFFFFFFFFFFF:FFFFFFFFFFFFFFFFFFFFFFFFFFFFF:FFFFFFFFFFFFFFFFFFF,FFFFFFFFFFFF:
@A00769:42:HV3CFDRXX:1:2101:28845:12430 2:N:0:CGCACGACTG+CTGTTGGTCC
GGACTACGAGGGTTTCTAAATAACCCCGCTGCTGACACCAGTCTCTTATACACAACATACGCAGCCCACCACAGTTGGTCCGTGTAAATCTCGGTGGTCGCCGTATAAATAAAAAAAATTTTTTTTAAAAAAAAAAACGCCAAACAAAAAAAGGGGTGGGGGGACGGGGGGGGGGGAAATTTTATAAAGAAAGGGGAAAAAAGGGTTTGAAAAAAAAACCGGCGGGGGGGGAGGGGGGGTGGGGTGAATGG
+
FFFF,F,,F,FFFFF,,FF,:F,:,F,:F,FF,,F:FFF:,FF,F,FF:F,F,F::,,F,:F,,FF,F:,FF,:FF,FF:F,:FFF,F,,,,,::,FF::FF,:F,,F,:FFFFFFFF,,FFFFF:FF:,,:,FF,:::,,F,F,,,,,,,:,,,,,F,:F,,,,,,,FF,,,,,,,:,,F,:,,FF,,:::,:,,,,:F,,,,:,,,,,F,,,,F,,,,,,,:F,,,,,,:,,,,,,,,,,,,,,,,,,,
@A00769:42:HV3CFDRXX:1:2101:28067:12493 2:N:0:CGCACGACTG+CTGTTGGTCC
GGACTACTGGGGTATCTAATCCTGTTTGCTACCCACACTTTCGAGCCTCAACGTCAGTTACAGTCCAGAAAGCCGCCTTCGCCACTGGTGTTCTTCCATATATCTACGCATTTCACCGCTACACATGGAGTTCCACTTTCCTCTACTGCACTCAAGTCATCCAGTTTCCAAAGCAATTCCTCAGTTGAGCTGAGGGCTTTCACTTCAGACTTAAATAACCGTCTGCGCTCGCTTTACGCCCAATAAATCCG
+
FFFFFFFFFFFFFFFFFFFFFFFFFFFFFFFFFFFFFFFFFFFFFFFFFFFFFFFFFFFFFFFFFFFFFFFFFFFFFFFFFFFFFFFFFFFFFFFFFFFFFFFFFFFFFFFFFFFFFFFFFFFFFFFFFFFFFFFFFFFFFFFFFFFFFFFFFFFFFFFFFFFFFFFFFFFFFFFFFFFFFFFFFFFFFFFFFFFFFFFFFFFFFFFFFFFFFFFFFFFF:,FFFFFFFFFFFFFFF:FFFFFFFFFFFFF
@A00769:42:HV3CFDRXX:1:2101:4200:12524 2:N:0:CGCACGACTG+CTGTTGGTCC
GGACTACAGGGGTATCTAATCCTGTTTGCTACCCACACTTTCGAGCCTCAACGTCAGTTACAGTCCAGAAAGCCGCCTTCGCCACTGGTGTTCTTCCATATATCTACGCATTTCACCGCTACACATGGAGTTCCACTTTCCTCTACTGCACTCAAGTCATCCAGTTTCCAAAGCAATTCCTCAGTTGAGCTGAGGGCTTTCACTTCAGACTTAAATAACCGTCTGCGCTCGCTTTACGCCCAATAAATCCG
+
FFFFFFFFFFFFFFFFFFFFFFFFFFFFFFFFFFFFFFFFFFFFFFFFFFFFFFFFFFFFFFFFFFFFFFFFFFFFFFFFFFFFFFFFFFFFFFFFFFFFFFFFFFFFFFFFFFFFFFFFFFFFFFFFFFFFFFFFFFFFFFFFFFFFFFFFFFFFFF:FFF:,FFFF:FFFFFFFFFFFFFFFFFFFFFFFFFFFFFFFFFFFFFFFF:FFFFFF:,FF,F:FFFFF:F,FFFFFF:FFFF,,FFFF:FF
@A00769:42:HV3CFDRXX:1:2101:32642:12555 2:N:0:CGCACGACTG+CTGTTGGTCC
GGACTACGCGGGTTTCTAATCCTGTTTGCTACCCACACTTTCGAGCCTCAACGTCAGTTACAGTCCAGAAAGCCGCCTTCGCCACTGGTGTTCTTCCATATATCTACGCATTTCACCGCTACACATGGAGTTCCACTTTCCTCTACTGCACTCAAGTCATCCAGTTTCCAAAGCAATTCCTCAGTTGAGCTGAGGGCTTTCACTTCAGACTTAAATAACCGTCTGCGCTCGCTTTACGCCCAAGAAATCCG
+
FFFFFFFFFFFFFFFFFFFFFFFFFFFFFFFFFFFF:FFFFFF:FFFFFF:FF:FFFFFFFFFFFFFFFFFFFFFFFFFFFFFFF:FFFFFFFF,FFFFFFFFFFFFFFFFFFFFFFFFFFFFFFFFFFFFFFFFFFFFFF:FFFFFFFFFFFF::FFFFFF,FF:FFFF,FFF:FFFFFFFFFFFFF:F:FFFFFFFFFFFF::FFFFFFFFFFFFFFF:FFF,F,FFFFF,,FFFFFFFFF,F:F,F,:
@A00769:42:HV3CFDRXX:1:2101:27995:12587 2:N:0:CGCACGACTG+CTGTTGGTCC
GGACTACGGGGGTTTCTAATCCTGTTTGCTACCCACACTTTCGAGCCTCAACGTCAGTTACAGTCCAGAAAGCCGCCTTCGCCACTGGTGTTCTTCCATATATCTACGCATTTCACCGCTACACATGGAGTTCCACTTTCCTCTACTGCACTCAAGTCATCCAGTTTCCAAAGCAATTCCTCAGTTGAGCCGAGGGCTTTCACTTCAGACTTAAATAACCGTCTGCGCTCGCTTTACGCCCAATAAATCCG
+
:FFFFFFFFFFFFFFFFFFFFFFFFFFFFFFFFFFFFFFFFFFFFFFFFFFFFFFFFFFFFFFFFFFFFFF:FFFFFFFFFFFFFFFFFFFFFF:FFFFFFFF:FFFFFFFFFFFFFFFFFFFFFFFFFFFFFFFFFFFFFFFFFFFFFFFFF,FFFFFFFFF,FFFFFFFFFFF,FFFFFF:FFF:FFFFFFFFFF:FFF,FFFFFFFFFFFFFFFFFF::FFFFFFFFFFF,FFFFFFF,F:F,FFFFF
@A00769:42:HV3CFDRXX:1:2101:4526:12649 2:N:0:CGCACGACTG+CTGTTGGTCC
GGACTACAAGGGTTTTAATACTGATTGCTACCCACTCTTTCGCGCCTCAGCGTCAGTAATGAGCCAGGTTGCCGCCTTCGCCACCGGAGTTCTTCCCAATATCTACGAATTTCACCTCTACAAATGGAATTCCACAACCCTCAAACACACTCTATTCTGCACGTATCAAATGCATCACCCAGGTTAAGCCCGGGGATTTCACATCTGACTATACAAACAACCTAAACGCACTTTACGCCCAGTCATTCCGA
+
FFFFFFFF::F:F:FFFF:,FFF,FF,FF,F,FFF,FFFF,:FFFF,FFF,,FFFFFFFF,,FF::F,F,FFF::FF,F,FFF:F,:,:FF,FFFF::FFFFFFF::F:,F:FF:FFF,FFF,,,,FF,F,FFF,F:FFF,F,,,:,:FF,F::,,F,,,FFF,F,FFFFF,,F,F,FF:F,,FF,FF:FFFF,:F:,,FFFF,,F,FFF,,F,FF,F,,F,,:,:F,,,FF,:F,,F:FF:F,:F:FF::
@A00769:42:HV3CFDRXX:1:2101:11107:12649 2:N:0:CGCACGACTG+CTGTTGGTCC
GGACTACCGGGGTATCTAATCCTGTTTGCTACCCACACTTTCGAGCCTCAACGTCAGTTACAGTCCAGAAAGCCGCCTTCGCCACTGGTGTTCTTCCATATATCTACGCATTTCACCGCTACACATGGAGTTCCACTTTCCTCTACTGCACTCAAGTCATCCATTTTCCAAAGCAATTCCTCAGTTGAGCTGAGGGCTTTCACTTCAGACTTAAATAACCGTCTGCGCTCGCTTTACGCCCAATAAATCCG
+
FFFFFFFFFFF:FF::FFFFFFFF:FFFFFFFFFFFFFFFFFFF:FFFF:FFFFFF:FFFF:FFFFFFF:FFFFFFFFFFFFFFFFFFFFFFFFFFFFFFFF:FFFFFFF,:FFFFFFFFFFFFFFF,FF,:FFFFFFFFFFFF:FF:FFFFFF:,FFF:F,F,FFFFFFFF,:FFFFF:,:F:FF,:,FF:FFFF:FFFFFFFFFFFFFF:F:F,FFFFF,FF:F::FF,FF:FFF,FFFFFFFFFF:::
@A00769:42:HV3CFDRXX:1:2101:29686:12696 2:N:0:CGCACGACTG+CTGTTGGTCC
GGACTACCGGGGTTTCTAATCCTGTTTGCTACCCACACTTTCGAGCCTCAACGTCAGTTACAGTCCAGAAAGCCGCCTTCGCCACTGGTGTTCTTCCATATATCTACGCATTTCACCGCTACACATGGAGTTCCACTTTCCTCTACTGCACTCAAGTCATCCAGTTTCCAAAGCAATTCCTCAGTTGAGCTGAGGGCTTTCACTTCAGACTTAAATAACCGTCTGCGCTCGCTTTACGCCCAATAAATCCG
+
FFFFFFFFFFFFFFFFFFFFFFFFFFFFFFFFFFFFFFFFFFFFFFFFFFFFFFFFFFFFFFFFFFFFFFFFFFFFFFFFFFFFFFFFFFFFFFFFFFFFFFFFFFFFFF,FFFFFFFFFFFFFFFF:FFFFFFFFFFFFFFFFFFFFFFFFFFFFFFFFFFFFFFFFFF:FFFF:FFFFFFFFFFFFFFFFFFFFFFFFFFFFFFFFFFFFFFF::FFFF:FF:F:FFF:FFFFFF:FFFFF,FFFFF,F
@A00769:42:HV3CFDRXX:1:2101:28528:12727 2:N:0:CGCACGACTG+CTGTTGGTCC
GGACTACGCGGGTATCTAATCCTGTTTGCTACCCACACTTTCGAGCCTCAACGTCAGTTACAGTCCAGAAAGCCGCCTTCGCCACTGGTGTTCTTCCATATATCTACGCATTTCACCGCTACACATGGAGTTCCACTTTCCTCTACTGCACTCAAGTCATCCAGTTTCCAAAGCAATTCCTCAGTTGAGCTGAGGGCTTTCACTTCAGACTTAAATAACCGTCTGCGCTCGCTTTACGCCCAATAAATCCG
+
FFFFFFFFFFFFFFFFFFFFFFFFFFFFFFFFFFFFFFFFFFFFFFFFFFFFFFFFFFFFFFFFFFFFFFFFFFFFFFFFFFFFFFFFFFFFFFFFFFFFFFFFFFFFFFFFFFFFFFFFFFFFFFFF:FFFFFFFFFFFFFFFFFFFFFFFFFFFFFFFFFFFFFFFFFFFFFFFFFFFFFFFFFFFFFFFFFFFFFFFFFFFFFFFFFFFFFFFFFFFF:FFFFFF:F:FFFFFFFFFFFF:FFFFFFF
@A00769:42:HV3CFDRXX:1:2101:16595:12790 2:N:0:CGCACGACTG+CTGTTGGTCC
GGACTACAGGGGTTTCTAATCCTGTTTGCTACCCACACTTTCGAGCCTCAACGTCAGTTACAGTCCAGAAAGCCGCCTTCGCCACTGGTGTTCTTCCATATATCTACGCATTTCACCGCTACACATGGAGTTCCACTTTCCTCTACTGCACTCAAGTCATCCAGTTTCCAAAGCAATTCCTCAGTTGAGCTGGGGGCTTTCACTTCAGACTTAAATAACCGTCTGCGCTCGCTTTACGCCCAATAAATCCG
+
FFFFFFFFFFFFFFFFFFFFFFFFFFFFFFFFFFFFFFFFFFFFFFFFFFFFFFFFFFFFFFFFFFFFFFFFFFFFFFFFFFFFFFFFFFFFFFFFFFFFFFFFFFFFFFFFFFFFFFFFFFFFFFFFFFFFFFFFFFFFFFFFFFFFFFFFFFFFFFFFFFFFFFFFFFF:FFFFFFFFFFFFFFFFFFFFFFFFFF:FFFFFFF:FFFFFFFFFFFFF,:FF:FFFFF:FFFFFF,F:FFF,FFFFFFF
@A00769:42:HV3CFDRXX:1:2101:22263:12806 2:N:0:CGCACGACTG+CTGTTGGTCC
GGACTACGGGGGTATCTAATCCTGTTTGCTACCCACACTTTCGAGCCTCAACGTCAGTTACAGTCCAGAAAGCCGCCTTCGCCACTGGTGTTCTTCCATATATCTACGCGTTTCACCGCTACACATGGAGTTCCACTTTCCTCTACTGCACTCAAGTCATCCAGTTTCCAAAGCAATTCCTCAGTTGAGCTGAGGGCTTTCACTTCAGACTTAAATAACCGTCTGCGCCCGCTTTACGCCCAATAAATCCG
+
FFFFFFFFFFFFFFFFFFFFFFFFFFFFFF:FFFFFFFFFFFFFFFFFFFFFFFFFFFFF:FFFFFFFFFFFFFFFFFFFFFFFFFFFFFFFFFF:FFFFFFFFFFFFFFFFFFFFFFFFFFFFF:FF:FF,FF,FF:FFFF:FFFFFFFFFFFFFFFFFFFFFFFF:FFFFFF:FFFF:FFFFFFFF:FF,FFFFFFFFFFFFFFFFFFFFFF:F,::FF:FF,FF:FFFFFFFF:FFFF,FFF,FFF,F
@A00769:42:HV3CFDRXX:1:2101:32000:12821 2:N:0:CGCACGACTG+CTGTTGGTCC
GGACTACTAGGGTTTCTAATCCTGTTTGCTCCCCACGCTTTCGAGCCTCAGCGTCAGTTACAGACCAGAGAGTCGCCTTCGCCACTGGTGTTCCTCCATATATCTACGCATTTCACCGCTACACATGGAATTCCACTCTCCTCTTCTGCACTCAAGTCTCCCAGTTTCCAATGACCCTCCCCGGTTGAGCCGGGGGCTTTCACATCAGACTTAAGAAACCGCCTGCGCTCGCTTTACGCCCAATAAATCCG
+
FFFFFFF:FFFFFFFFFFFFFF,FFFFFFFFFFF:FFFFFFFFFFFFFFFFFFFFFF,FFFFFFF:FFFFF:FFFFFFFFFFFFFFFFFFFFFFFFFF:FFFFFFFFFFFF:FFFFFFFF:FFFF:FFF,FFFF,F,FFFFFF:FFFFFFFFFFFFFFFFFFFFFFFFFF:FFFFFFFFFFFFFFFFFFFF,:FFFFF,FFFFFFFFFFFFF,FFFFFF::FFFFFFFFF:F:FFFFFFFFFFFFF,FFFF
@A00769:42:HV3CFDRXX:1:2101:15103:12868 2:N:0:CGCACGACTG+CTGTTGGTCC
GGACTACGGGGGTATCTAATCCTGTTTGCTACCCACACTTTCGAGCCTCAACGTCAGTTACAGTCCAGAAAGCCGCCTTCGCCACTGGTGTTCTTCCATATATCTACGCATTTCACCGCTACACATGGAGTTCCACTTTCCCCTACTGCACTCAAGTCATCCAGTTTCCAAAGCAATTCCTCAGTTGAGCTGAGGGCTTTCACTTCAGACTTAAATAACCGACTGCGCTCGCTTTACGCCCAATAAATCCG
+
FFFFFFFFFF:FFFFFFFFFFFFFFFFFFFFFFFFFFFFFFFFFFFFFFFFFFFFFFFFFFFFFFFFFFFFFFFFFFFFFFFFFFFFFFFFFFFFFFFFFFFFFFFFFFFFFFFFFFFFFFFFFFFFFFFFFFFFFFFFFFFFFFFF:FFFFFFFFFFFFFFFFFFFFFFFFFFF,FFFF:FFFFFFFFF::F:FFFFFFFFFFFFFF:FFFFFFFFFFF::FFFFFFFFFFFFFFFFFFFFFFFFFFFFF
@A00769:42:HV3CFDRXX:1:2101:18719:12994 2:N:0:CGCACGACTG+CTGTTGGTCC
GGACTACTGGGGTATCTAATCCTATTTGCTCCCCACGCTTTCGTGCCTGAGCGTCAGTTTCAGTCCAGGCGGCCGCCTTCGCCACTGGTGTTCTTCCATATCTCTACGCATTTTACCGCTACACATGGAGTTCCGCCGCCCTCTCCTGTACTCAAGTTCTCCAGTCTCATCAGCCAACAGAAGTTAAGCTTCTGCCTTTCACTCATGACTTGAAGAACCGCATGCTCACCCTTTACGCCCAAGTATTCCGG
+
FFFFFFFFF:FFFFFFFF:FFFFFFFFFFFFFFFFFFFFFFFFFFFFFFFFFFFFFF:FFFFFFFFFFFFFFFFFFFFFFFFFFFFFFFFFFFFFFFFFFFFFFFFFFFFFFFFFFF:FFFFFFFFFFFFFFFFFFFFF,FFFFFFFFFFFFFFFFFFFFFFFFFFFFFFFFFFFF:FF,,,:FFFFFFFF:FFFFFF,,FFFFFF:FFFF,FFFFF,F:F,,FFFFFF,FF,FFF:FF:FF,,FFF,F,,
@A00769:42:HV3CFDRXX:1:2101:20835:12994 2:N:0:CGCACGACTG+CTGTTGGTCC
GGACTACTGGGGTTTCTAATGGATTACCGCGGCGGCTGGCAC
+
FFFFFFFFFFFFFFF:FFFF:FF,FFFFFFFFFF:FFFFFF:
@A00769:42:HV3CFDRXX:1:2101:27706:12994 2:N:0:CGCACGACTG+CTGTTGGTCC
GGACTACACGGGTTTCTAATCCTGTTTGCTCCCCACGCTTTCGAGCCTCAGCGTCAGTTACAGACCAGAGAGCCGCCTTCGCCACTGGTGTTCCTCCATATATCTACGCATTTCACCGCTACACATGGAATTCCACTTTCCTCTTCTGCACTCAAGTCTCCCAGTTTCCAATGACCCTCCCCGGTTGAGCCGGGGGCTTTCACATCAGACTTAAATAACCGTCTGCGCTCGCTTTACGCCCAATAAATCCG
+
FFFFFFFFFFFFFFFFFFFFFFFFFFFFFFFFFFFFFFFFFFFFFFFFFFFFFFFFFFFFFFFFFFFFFFFFFFFFFFFFFFFFFFFFFFFFFFFFFFFFFFFFFFFF:FFFFFFFFFFFFFFFFFFFFFFFFFFFF,FFFFFFFFFFFFFFFF:FFF:FFFFFFFFFFFF:FF,FFFFFFFFFFFFFFFFFFFFFFFFFFFFFFFFFFFFFFF:F:FFFFFFFFFFFF:FFFFFFFFFFF,:FF:FFFFF
@A00769:42:HV3CFDRXX:1:2101:10963:13025 2:N:0:CGCACGACTG+CTGTTGGTCC
GGACTACTGGGGTTTCTAATCCTGTTTGCTACCCTCACTTTCGAGCCTCAACGTCAGTTACAGCCCAGAAAGCCGCCTTCGCCACTGGTGTTCTTCCATATATCTACGCATTTCACCGCTACACATGGAGTTCCACTTTCCTCTACTGCACTCAAGTCATCCAGTTTCCAAAGCAATTCCTCAGTTGAGCTGAGGGCTTTCACTTCAGACTTAAATAACCGTCTGCGCTCGCTTTACGCCCAATAAATCCG
+
FFFFFFFFFFFFFFFFFFFFFFFFFFFFFFFFFFFFFFFFFFFF:FFFFFFF:FFFFFFFFFFFFFFFF:FFFFFFFF:FFFFFF,FFFFFFFFFFFFFFF:FFFFFFFFFFFFFFFFFFFFFFFFFFFFFFFFFF,F:FF:FFFFFFFFFFFF:F:FFFFFFFF:FFF,FFFFFFFFFFFFF:FFFFFFFFFF:FFFFFFFFFFFFFFFFFFFF:FFFF,,FFFFFFFFFFFFFFFFFFFFFFFFF:FF,
@A00769:42:HV3CFDRXX:1:2101:11849:13025 2:N:0:CGCACGACTG+CTGTTGGTCC
GGACTACTCGGGTTTCTAATACACATCTCTTACCGCGGCGGCTGACAC
+
FFFFFFFFFFFFFFFFFFFFFFFF,FFFFFFFFFFFFFFFFFFFFFFF
@A00769:42:HV3CFDRXX:1:2101:29396:13072 2:N:0:CGCACGACTG+CTGTTGGTCC
GGACTACGAGGGTTTCTAATCCTGTTTGCTACCCATACTTTCGAGCCTCAGCGTCAGTTACAGACCAGACAGCCGCCTTCGCCACTGGTGTTCTTCCATATATCTACGCATTTCACCGCTACACATGGAGTTCCACTGTCCTCTTCTGCACTCAAGTTTCCCAGTTTCCGATGCACTTCTTCGGTTGAGCCGAAGGCTTTCACATCAGACTTAAAAAACCGCCTGCGCTCGCTTTACGCCCAATAAATCCG
+
FFFFFFFF:FFFFFFFFFFFFFFFFFFFFFFFFFFFFFFFFF:F:FFFFFFFFFFFFFFFFF:FFFF,FFFFFFFFFFFFFFFFFFFFFFFFFFF:FFFFFFFFFFFFFFFFFFFFFFFFFFFF:FFF:F:FFFFFFFFFFFFFFFF:FFFFFFFFFFFFFFFFFFFFFFFFFFFFFFFFFF:,FFF:FFFFFF:FFFFFFFFFFFFF:FFFFF:FF:FFFF:FFFFF:F,FFFFFF,FFFFFF:FFFF:,
@A00769:42:HV3CFDRXX:1:2101:15239:13135 2:N:0:CGCACGACTG+CTGTTGGTCC
GGACTACAGGGGTATCTAATCCTGTTTGCTACCCACACTTTCGAGCCTCAACGTCAGTTACAGTCCAGAAAGCCGCCTTCGCCACTGGTGTTCTTCCATATATCTACGCATTTCACCGCTACACATGGAGTTCCACTTTCCTCTACTGCACTCAAGTCATCCAGTTTCCAAAGCAATTCCTCAGTTGAGCTGAGGGCTTTCACTTCAGACTTAAATAACCGTCTGCGCTCGCTTTACGCCCAATAAATCCG
+
FFFFFFFFFFFFFFFFFFFFFFFFFFFFFFFFFFFFFFFFFFFFFFFFFFFFFFFFFFFFFFFFFFFFFFFFFFFFFFFFFFFFFFFFFFFFFFFFFFFFFFFFFFFFFF:FFFFFFFFFFFFFFFFFFFFFFF:F:FFFFFFFFFFFFFFFFFFF:FFFFFFF:FFFFFFFFFFF,FFFFFFFFFFFFF:FFFF:FF:FFFFFFFFFFFFFFFFFFFFFF::FFFFFFF,FFF:FFFFFFFF,,:FFF:,
@A00769:42:HV3CFDRXX:1:2101:5177:13244 2:N:0:CGCACGACTG+CTGTTGGTCC
GGACTACTGGGGTTTCTAATCCTGTTTGCTACCCACACTTTCGAGCCTCAACGTCAGTTACAGTCCAGAAAGCCGCCTTCGCCACTGGTGTTCTTCCATATATCTACGCATTTCACCGCTACACATGGAGTTCCACTTTCCTCTACTGCACTCAAGTCATCCAGTTTCCAAAGCAATTCCTCAGTTGAGCTGAGGGCTTTCACTTCAGACTTAAATAACCGTCTGCGCTCGCTTTACGCCCAATAAATCCG
+
FFFFFFFFFFFFFFFFFFFFFFFFFFFFFFFFFFFFFFFFFFFFFFFFFFFFFFFFFFFFFFFFFFFFFFFFFFFFFFFFFFFFFFFFFFFFFFFFFFFFFFFFFFFFFFFFFFFFFFFFFFFFFFFFFFFFFFFFFFFFFFFFFFFFFFFFFFFFFFFFFFFFFFFFFFFFFFF:FFFFFFFFFFFFFFFFFFFFFFFFFFFFFFFFFFFFFFFFFFFF:,FFFFFFFFFFFFFFFFFFFFFFFFFFFFF
@A00769:42:HV3CFDRXX:1:2101:16450:13291 2:N:0:CGCACGACTG+CTGTTGGTCC
GGACTACGGGGGTTTCTAATCCTGTTTGCTACCCACACTTTCGAGCCTCAACGTCAGTTACAGTCCAGAAAGCCGCCTTCGCCACTGGTGTTCTTCCATATATCTACGCATTTCACCGCTACACATGGAGTTCCACTTTCCTCTACTGCACTCAAGTCATCCAGTTTCCAAAGCAATTCCTCAGTTGAGCTGAGGGCTTTCACTTCAGACTTAAATAACCGACTGCGCTCGCTTTACGCCCAATAAATCCG
+
FFFFFFFFFFFFFFFFFFFFFFFFFFFFFFFFFFFF:FFFFFFFFFFFFFFFFFFFFFFFFFFFFFFFFFFFFFFFFFFFFFFFFFFFFFFFFFFFFFFFFFFF,FFFF,FFFFFFFFFFFFFF::FF:FFFFFFFFFFFFFFFFFFFFFFFFFF:FFFFFFFF::FFFFFFFFFFFFFFFFFFF:FFFFFF:FFFF,FFFFFFFFF:FFF:FFFFFFFF,,FFFFFFFFFFFFFFFFFFF:F,F:FFFFF
@A00769:42:HV3CFDRXX:1:2101:23628:13291 2:N:0:CGCACGACTG+CTGTTGGTCC
GGACTACGAGGGTTTCTAATCCTGTTTGCTACCCACACTTTCGAGCCTCAACGTCAGTTACAGTCCAGAAAGCCGCCTTCGCCACTGGTGTTCTTCCATATATCTACGCATTTCACCGCTACACATGGAGTTCCACTTTCCTCTACTGCACTCAAGTCATCCAGTTTCCAAAGCAATTCCTCAGTTGAGCTGAGGGCTTTCACTTCAGACTTAAATAACCGTCTGCGCTCGCTTTACGCCCAATAAATCCG
+
FFFFFFFFFFFFFFFFFFFFFFFFFFFFFFFFFFFFFFFFFFFFFFFFFFFFFFFFFFFFFFFFFFFFFFFFFFFFFFFFFFFFFFFFFFFFFFFFFFFFFFFFFFFFFFFFFFFFFFFFFFFFFFFFFFFFFFFFFFFFFFFFFFFFFFFFFFFFFFFFFFFFFFFFFFFFFFFFFFFFFFFFFFFFFFFFFFFFFFFFFFFFFFFFFFFFFFFFFFF:F,FF,FFF:FFFFFFFF:FFFFF:FF:FFFF
@A00769:42:HV3CFDRXX:1:2101:1244:13322 2:N:0:CGCACGACTG+CTGTTGGTCC
GGACTACCGGGGTTTCTAATCCTGTTTGCTCCCCACGCTTTCGAGCCTCAGCGTCAGTTACAGACCAGAGAGTCGCCTTCGCCACTGGTGTTCCTCCATATATCTACGCATTTCACCGCTACACATGGAATTCCACTCTCCTCTTCTGCACTCAAGTCTCCCAGTTTACAATGACCCTCACCGGTTGAGCCGGGGGCTTTCACATAAGACTTAAGTATCCGACTGCGCTCGCTTTACGCCCAATAAATCCG
+
:FFFFFFFFFFFFFF:FFFF:FFFFFFFFF:,FFFF:FFFFFFFF:,FFFF::FFFFFFFFFFFF:FFFFFFFFF::FF,F,FFFFFFFFFFF:F,FFF:FFFFFF,F,FFFF:F,::,F:FFF:FF:F::FF,FFF:F,FF:FFF:F:FFF,FFFF,FFF,FFFF:,FFFFFFF,,,F,FF::FFFFFF:F,FF:,FFF,,FF,,F::FFFF:F,,,F:F,FF,::,:FF::FF:,FF,F:,FFFFF::F
@A00769:42:HV3CFDRXX:1:2101:5312:13322 2:N:0:CGCACGACTG+CTGTTGGTCC
GGACTACTGGGGTTTCTAATCCTGTTTGCTACCCACACTTTCGAGCCTCAACGTCAGTTACAGTCCAGAAAGCCGCCTTCGCCACTGGTGTTCTTCCATATATCTACGCATTTCACCGCTACACATGGAGTTCCACTTTCCTCTACTGCACTCAAGTCATCCAGTTTCCAAAGCAATTCCTCAGTTGAGCTGAGGGCTTTCACTTCAGACTTAAATAACCGTCTGCGCTCGCTTTACGCCCAATAAATCCG
+
FFFFFFFFFFFFFFFFFFFFFFFFFFFFFFFFFFFFFFFFFFFFFFFFFFFFFFFFFFFFFFFFFFFFFFFFFFFFFFFFFFFFFFFFFFFFFFFFFFFFFFFFFFFFFFFFFFFFFFFFFFFFFFFFFFFFFF,FFFFFFFFFFFFFFFFFF,FFFFFFFFFFFFFFFFFFFFFFFFFFFFFFFF:FFFFF,F:FFFFFFFFFFFFFFFFF:F:FFFFF:,F:FF,FFFFFFFFFFFFFFFF,:FFFFFF
@A00769:42:HV3CFDRXX:1:2101:18819:13354 2:N:0:CGCACGACTG+CTGTTGGTCC
GGACTACAGGGGTATCTAATCCTGTTTGCTACCCACACTTTCGAGCCTCAACGTCAGTTACAGTCCAGAAAGCCGCCTTCGCCACTGGTGTTCTTCCATATATCTACGCATTTCACCGCTACACATGGAGTTCCACTGTCCTCTTCTGCACTCAAGTATCCCAGTTTACGATGCACTTCTTCGGTTGAGCCTAAGGCTTTCACATCAGACTTAAAAAACCGCCTGCGCTCGCTTTACGCCCAATAAATCCG
+
FFFFFFFFFFFFFFFFFFFFFFFFFFFFFFFFFFFFFFFFFFFF,FFFFFFFFFF,FFFFFF:FFFFF:FFFFFFFFFFFFFFFFFFFFFFFF,FFFFFFFFFFFFFF:FFFFFFFF,FFFFFF:,FFF:FFFF:FF,FFF:FF,,,FFFFFFFFF:,FFF:FFFFF,FFFFFFFFFFF,::FFFFFFFFF,F,FF,F:FF,FFFFF,F:FFF:FFF,FFFFFF,FFFFF:FFFFFF,FFFFFFFFFFFF,
@A00769:42:HV3CFDRXX:1:2101:30608:13416 2:N:0:CGCACGACTG+CTGTTGGTCC
GGACTACCGGGGTATCTAATCCTGTTTGCTACCCACACTTTCGAGCCTCAACGTCAGTTACAGTCCAGAAAGCCGCCTTCGCCACTGGTGTTCTTCCATATATCTACGCATTTCACCGCTACACATGGAGTTCCACTTTCCTCTACTGCACTCAAGTCATCCAGTTTCCAAAGCAATTCCTCAGTTGAGCTGAGGGCTTTCACTTCAGACTTAAATAACCGTCTGCGCTCGCTTTACGCCCAATAAATCCG
+
FFFFFFFFFFFFFFFFFFFFFFFFFFFFFFFFFFFFFFFFFFF:FFFFFFFFFFFFFFFFFFFFFFFFFFFFFFFFFFFFFFFFFFFFFFFFFF,FFFFFFFFF:FF:FFFF:FFFFFFFFFFFFFFFFFFFFFFFFFFFFFFFFFFFFFFFFFFFFFFFFFFFFFFFFF:FFFFFFFFFFFFFFFFFFFFFFFFFFFFFFFFFFFFFFFFFFFFFFFFFFFF:,FFFFFFFFFFFFFFFFFF,FFFFFFF
@A00769:42:HV3CFDRXX:1:2101:4381:13432 2:N:0:CGCACGACTG+CTGTTGGTCC
GGACTACTCGGGTTTCTAATCCTGTTTGCTACCCACACTTTCGAGCCTCAACGTCAGTTACAGTCCAGAAAACCGCCTTCGCCACTGGTGTTCTTCCATATATCTACGCATTTCACCGCTACACATGGAGTTCCACTTTCCTCTACTGCACTCAAGTCATCCAGTTTCCAAAGCAATTCCTCAGTTGAGCTGAGGGCTTTCACTTCAGACTTAAATAACCGTCTGCGCTCGCTTTACGCCCAATAAATCCG
+
FFFFFFFFFFFFFFFFFFFFFFFFFF:FF,FFFFFFFFFFFFFFFFFFFFFFFFFFFFFFF:FFFFFFFFFFFFFFFFFFFFFFFFFFFFFFFF,FFFFFFFFFFFFFFFFFFFFFFFFFFFFFFFFFFFFFFFFFFFFFFFFFFFFFFFFFFFFFFFFFFFFFFFFFFF:FFFFFFFFFFFFFFFFFFFFFFFFFFF:FF:FF,FFF:FFFFFFFF,FFFFFFFFFFFF,FFFFFFFFFF:F:F:FFF,:
@A00769:42:HV3CFDRXX:1:2101:22697:13432 2:N:0:CGCACGACTG+CTGTTGGTCC
GGACTACGGGGGTATCTAATCCTGTTTGCTACCCACACTTTCGAGCCTCAACGTCAGTTACAGTCCAGAAAGCCGCCTTCGCCACTGGTGTTCTTCCATATATCTACGCGTTTCACCGCTACACATGGAGTTCCACTTTCCTCTACTGCACTCAAGTCATCCAGTTTCCAAAGCAATTCCTCAGTTGAGCTGAGGGCTTTCACTTCAGACTTAAATAACCGTCTGCGCCCGCTTTACGCCCCATAAATCCG
+
FFFFFFFFFF:F,FFFFFFFFFFFFFFFFFFFFFFFFFF,FFFF:FFFFF:FFFFFFFFFFFFFFFFF:F:FFFFF:FFFFFF:FFFFFFFF,FFFF:FFFF:FFFFFFFFFFFFFFFFFFFFFFFF:FFFF:FFFFFFF:FF,FFFFFFFFFFFFFFFFFFFFFFFF,FFFFF:FFF:FFF::F::FFFFFFFFF,FF::F:FFFFF:FFFFF,FFF,FF:FFFF:F:F:FFFFFF,FF,:FFF,:F:F,
@A00769:42:HV3CFDRXX:1:2101:4182:13463 2:N:0:CGCACGACTG+CTGTTGGTCC
GGACTACAGGGGTATCTAATCCTGTTTGCTCCCCACGCTTTCGCGCCTCAGTGTCAGTTGCAGACCAGGAAGCCGCCTCCGCCACTGGTGTTCCTCCATATCTCTACGCATTTCACCGCTACACATGGAATTCCACTTCCCTCTTCTGCACTCAAGTCAACCAGTTTCCAATGACCCTCCACGGTTAAGCCGTGGGCTTTCACATCAGACTTAATTAACCACCTGCGCGCTCTTTACGCCCAATAATTCCG
+
FFFFFFFFFFFFFFFFFFFFFFFFFFFFFFFFFFFFFFFFFFFFFFFFFFFFFFFFFFFFFFFFFFFFFFFFFFFFFFFFFFFFFFFFFFFFFFFFFFFFFFFFFFFFFFFFFFFFFFFFFFFFFFFFFFFFFFF:FFFFFFFFFFFFFFFFFFFFFFFFFFFFFFFFFFFFF:FFFFFFFFFFFFFFFFFFFFFFFFFFFFFFFFFFFFFFFFFFFFFF::,FFFFFFFFFFFFFFFFFFFFF:,FFFFF
@A00769:42:HV3CFDRXX:1:2101:32154:13463 2:N:0:CGCACGACTG+CTGTTGGTCC
GGACTACGGGGGTTTCTAATCCTGTTTGCTACCCACACTTTCGAGCCTCAACGTCAGTTACAGTCCAGAAAGCCGCCTTCGCCACTGGTGTTCTTCCATATATCTACGCATTTCACCGCTACACATGGAGTTCCACTTTCCTCTACTGCACTCAAGTCATCCAGTTTCCAAAGCAATTCCTCAGTTGAGCTGAGGGCTTTCACTTCAGACTTAAATAACCGTCTGCGCTCGCTTTACGCCCAATAAATCCG
+
FFFFFFFFFFFFFFFFFFFFFFFFFFFFFFFFFFFFFFFFFFFFFFFFFFFFFFFFFFFFFFFFFFFFFFFFFFFFFFFFFFFFFFFF:FF:FFFFFFFFFFFFFFFFFFFFFFFFFFFFFFFFFFFF:FFFFFFFFFFFFFFFFFFFFFF:FFFFFFFFFFFFFFFFFFFFFFF:FFFFFFFFFFFFFF:FFFFFFFFFFFFFFFFFFFFFFFFFFFFF:FF:FFFFFF:FFFFFF,FFFFFFFFFFFFF
@A00769:42:HV3CFDRXX:1:2101:5367:13479 2:N:0:CGCACGACTG+CTGTTGGTCC
GGACTACAGGGGTTTCTAATCCTGTTTGCTACCCACACTTTCGAGCCTCAACGTCAGTTACAGTCCAGAAAGCCGCCTTCGCCACTGGTGTTCTTCCATATATCTACGCATTTCACTGCTACACATGGAGTTACACTTTCCCCTACTGCACTCAAGTCATCCAGTTTCCAAAGCAATTCCTCAGTTGAGCTGAGGGCTTTCACTTCAGACTTAAATAACCGTCTGCGCTCGCTTTACGCCCAATAAATCCG
+
FFFFFF,FFFFFFFFFFFFFF:FFFFFFFFFFFFFFFFFFFFFFFFFFFFFFFF:FFFFFFFFF:FFFFFFFFFFFFFFF:FFFFFFFFF:FF:FFFFFF::FFFF:FFF,FFFF:FFFFFFFFFFFFFFFF,:F::FF:FFFFFFFFFFFFFFF:FFFFFFFFFFF:FFFFFFFFFFFFFFFFFFF:FFF::FF:F:,FFFFF,FFFFFFFFFFFFFFFFFFFF,FFFFFF:FFFF,F,:F:FFFFF:F:
@A00769:42:HV3CFDRXX:1:2101:21404:13479 2:N:0:CGCACGACTG+CTGTTGGTCC
GGACTACTGGGGTATCTAATCCTGTTTGCTACCCACACTTTCGAGCCTCAACGTCAGTTACAGTCCAGAAAGCCGCCTTCGCCACTGGTGTTCTTCCATATATCTACGCATTTCACCGCTACACATGGAGTTCCACTTTCCTCTACTGCACTCAAGTCATCCAGTTTCCAAAGCAATTCCTCAGTTGAGCTGAGGGCTTCCACTTCAGACTTAAATAACCGACTGCGCTCGCTTTACGCCCAATAAATCCG
+
FFFFFFFFFFFFFFFFFFFFFFFFFFFFFFFFFFFFFFFFFFFFFFFFFFFFFFFFFFFFFFFFFFFFF:FFFFFFFFFFFFFFFFFFFFFFFFFFFFFFFFFFFFFFFF:FFFFFFFFFFFFFFFFFFFFFFFFFFFFFFFFFFFFFFFFFFFFFFFFFFFFFFFFFFFFFFFFFFFF:FFFFFFFFFFFFFFFF:FFFFFFFFFFFFFFFF:FFFFFFF,FF:FF:FFFFFFF:FFFFFFF::FFFF:F
@A00769:42:HV3CFDRXX:1:2101:4291:13495 2:N:0:CGCACGACTG+CTGTTGGTCC
GGACTACGGGGGTTTCTAATCCTGTTTGCTACCCACACTTTCGAGCCTCAACGTCAGTTACAGTCCAGAAAGCCGCCTTCGCCACTGGTGTTCTTCCATATATCTACGCATTTCACCGCTACACATGGAGTTCCACTTTCCTCTACTGCACTCAAGTCATCCAGTTTCCAAAGCAATTCCTCAGTTGAGCTGAGGGCTTTCACTTCAGACTTAAATAACCGACTGCGCTCGCTTTACGCCCAATAAATCCG
+
FFFFFFFFFFFFFFFFFFFFFFFFFFFFFFFFFFFFFFFFFFFFFFFFFFFFFFFFFFFFFFFFFFFFFFFFFFFFFFFFFFFF:FFFFFFFFFFFFFFFFFFFFFFFFF:FFFFFFFFFFFFFFFFFFFFFFFFFFFFFFFFFFF:FFFFFFFFFFF:FFFFFFFFFFFFFFFFFFFF,FFFFFFFFFFFFFFFFFFFFFFFFFFFF,FFFFF:FFF:F:,F:FFFFFF:FFFFFFFFFFFFF:FFFF::
@A00769:42:HV3CFDRXX:1:2101:11677:13510 2:N:0:CGCACGACTG+CTGTTGGTCC
GGACTACCAGGGTTTCTAATCCTGTTTGCTGCCCACACTTTCGAGCCTCAACGTCAGTTACAGTCCAGAAAGCCGCCTTCGCCACTGGTGTTCTTCCATATATCTACGCATTTCACCGCTACACATGGAGTTCCACTTTCCTCTACTGCACTCAAGTCATCCAGTTTCCAAAGCAATTCCTCAGTTGAGCTGAGGGCTTTCACTTCAGACTTAAATAACCGTCTGCGCTCGCTTTACGCCCAATAAATCCG
+
FFFFFFFFFFFFFFFFFFFFFFFFFFFFFFFFFFFFFFFFFFFFFFFFFFFFFFFFFFFFFFFFFFFFFFFFFFFFFFFFFFFFFFFFFFFFFF:FFFFFFFFFFFFFFFFFFFFFFFFFFFFFFFFFFFFFFFFFFFFFFFFFFFFFFFFFFFFFFFFFFFFFFFFFFFFFFFFFFFFFFFFFFFFFFF:FFFFFFFFFFFFFFFFFFFFFFFFFFFFFF:FFF:FF:FFFFFFFFFFFFF:FFFFFFFF
@A00769:42:HV3CFDRXX:1:2101:11189:13604 2:N:0:CGCACGACTG+CTGTTGGTCC
GGACTACCCGGGTTTCTAATCCTGTTTGCTACCCACACTTTCGAGCCTCAACGTCAGTTACAGTCCAGAAAGCCGCCTTCGCCACTGGTGTTCTTCCATATATCTACGCATTTCACCGCTACACATGGAGTTCCACTTTCCTCTACTGCACTCAAGTCATCCAGTTTCCAAAGCAATTCCTCAGTTGAGCTGAGGGCTTTCACTTCAGACTTAAATAACCGTCTGCGCTCGCTTTACGCCCAATAAATCCG
+
FFFFFFFFFFFFFFFFFF:FFFFFFFFFFFFFFFFFFFFFFF:FFF:FFFFFFFFFFFF:FFFFFFFFFFFFF:FFFFFFFFFFFFFFFFFFFFFFFFFFFFFFFFFFFFFFFFFFFFFFFFFFFF:FFFFFFFFFFF:FFFFFFFFFFFFFFFFFFF:FFF,:FFFFFFFF:FFFF:FFFFFFFFFF:FF::::FFFFFFFFFFFFFFFFFFF:F,FFF,FFFFFFFFFFFFFFFFFFFFFF::,:FFFF
@A00769:42:HV3CFDRXX:1:2101:19253:13636 2:N:0:CGCACGACTG+CTGTTGGTCC
GGACTACTCGGGTATCTAATCCTGTTTGCTCCCCACGCTTTCGCACCTGAGCGTCAGTCTTCGTCCAGGGGGCCGCCTTCGCCACCGGTATTCCTCCAGATCTCTACGCATTTCACCGCTACACCTGGAATTCTACCCCCCTCTACGAGACTCAAGCTTGCCAGTATCAGATGCAGTTCCCAGGTTGAGCCCGGGGATTTCACATCTGACTTAACAAACCGCCTGCGTGCGCTTTACGCCCAGTAATTCCG
+
FFFFFFFFFFFFFFFFFFFFFFFFFFFFFFFFFFFFFFFFFFFFFFFFFFFFFFFFFFFFFFFFFFFFFFFFFFFFF:FFFFFFFFFFFFFFFFFFFFFFFFFFFFFFFFFFFFFFFFFFFF:FFFFFFFFFFFFFFFFFFFFFFFFFFFFFFFFFFFFFFFFFF:FFFFFFFFFFFFFFFFFFFFFFFFFFFFFFFFFFFFFFFFFFFFFFFFFFFFFFFFFF,FFF:FFFFFFFF:FFFFFFF:FFFFF
@A00769:42:HV3CFDRXX:1:2101:2700:13651 2:N:0:CGCACGACTG+CTGTTGGTCC
GGACTACAGGGGTATCTAATCCTGTTTGCTACCCACACTTTCGAGCCTCAACGTCAGTTACAGTCCAGAAAGCTGCCTTCGCCACTGGTGTTCTTCCATATATCTACGCATTTCACCGCTACACATGGAGTTCCACTTTCCTCTACTGCACTCAAGTCATCCAGTCTCCAAAGCAATACCTCAGTTGAGCTGAGGGCTTTCACTTCAGACTTAAATAACCGTCTGCGCTCGCTTTACGCCCAATAAATCCG
+
FFFFFFFFFFFFFFFFFFFFFFFFFFFFFFFFFFFFFFFFFFFFFFFFFFFFFFFFFFFFFFFFFFFFFFFFFFFFFFFFFFF:FFFFFFFF:FFFFFFFFFFFFFFFFFFFFFFFFFFFFFFFFFFFFFFFFFFFFFFFFFFFFFFFFFFFFFFFFFFFFFFFFFFFF,FFFFFF,FFFFFFFFFF:FFFFF:FFFF,FFFFFFFF:FFFFFFFFFFFFF,:FFFFF:FFF,:FFF,FFFF,:F,FFFFF
@A00769:42:HV3CFDRXX:1:2101:15637:13667 2:N:0:CGCACGACTG+CTGTTGGTCC
GGACTACACGAGTATCTAATCCTGTTTGCTACCCACACTTTCGAGCCTCAACGTCAGTTACAGTCCAGAAAGCCGCCTTCGCCACTGGTGTTCTTCCATATATCTACGCATTTCACCGCTACACATGGAGTTCCACTTTCCTCTACTGCACTCAAGTCATCCAGTTTCCAAAGCAATTCCTCAGTTGAGCTGAGGGCTTTCACTTCAGACTTAAATAACCGTCTGCGCTCGCTTTACGCCCAATAAATCCG
+
FFFFFFFFFFFFFFFFFFFFFFFFFFFFFFFFFFFFF:FFFFFFFFFFFF:FFFFFFFFFFFFFFFFF,FFFFFFFFFFFFFFFFFFFFFFFFFFFFFFFFFFFFFFFFFFFFFFFFFFFFFFFFFFFFFFFFF:FFFFFFFFFF:FFFFFFFFFFFFFFFFFFFFFFFFFFFFFFFFFFFFFFFFFFFF::FFFFFF,FFFFFFFFFF:FFFFFFFFFFF,:FFFFF,FFF,::FFFFFF:FFFFFFFFF
@A00769:42:HV3CFDRXX:1:2101:12608:13683 2:N:0:CGCACGACTG+CTGTTGGTCC
GGACTACGAGGGTTTCTAATCCTGTTTGCTACCCACACTTTCGAGCCTCAACGTCAGTTACAGTCCAGAAAGCCGCCTTCGCCACTGGTGTTCTTCCATATATCTACGCATTTCACCGCTACACATGGAGTTCCACTTTCCTCTACTGCACTCAAGTCATCCAGTTTCCAAAGCAATTCCTCAGTTGAGCTGAGGGCTTTCACTTCAGACTTAAATAACCGTCTGCGCTCGCTTTACGCCCAATAAATCCG
+
FFFFFFFFFFFFFFFFFFFFFFFFFFFFFFFFFFFFFFFFFFFFFFFFFFFFFFFFFFFFFF:FFFFFFFFFFFFFFFFFFFFFFFFFFFFFFFFFFFFFFFFFFFFFFFFFFFFFF:FFFFFFFFFFFFFFFFFFFF:FFFFFF:FF,FFFFFF:FFFFFFFFFFFFFFFFFFFFFFFFFF:F:F,FFFFFFF,F:FFFFFFF:FFFFFFFFF,FFF:F,,FFF:FFFFFFF,FF::FFFFFFFF:FFF:
@A00769:42:HV3CFDRXX:1:2101:8214:13714 2:N:0:CGCACGACTG+CTGTTGGTCC
GGACTACGCGGGTTTCTAATCCTGTTTGCTCCCCACGCTTTCGAGCCTCAGCGTCAGTTACAGACTAGACAGCCGCCTTCGCCACTGGTGTTCTTCCATATATCTACGCATTGCACCGCTACACATGGAATTCCACTCTCCTCTTCTGCACTCAAGTCTCCCAGTTTCCAATGACCCTCCCCGGTTGAGCCGGGGGCTTTCACATCAGACTTAAGAAACCGCCTGCGCTCGCTGTACGCCCAATAAATCCG
+
FFFFFFFFFFFFFFFFFFFFFFFFFFFFFFFFFFFFFFFFFFFFFFFFFFFFF:FFFFFFFFFFFFFFFFFFFFFFFFFFFFFFFFFFFFFFF:FFFFFFFFFFFFFFFFFFFFFFFFFFFF:FFFFFFFF:FFF:FFFFF:FF:FFFF,FFF:FFF::FFF:FFFFFFFFFFFFFFFFFFFF:FFFFFFFFF:F:FFFFFFF:FF,:FF:FFF,FFFFFF:F::FF,FFFFF,F,FFFFFFF,,,:FF,,
@A00769:42:HV3CFDRXX:1:2101:14516:13730 2:N:0:CGCACGACTG+CTGTTGGTCC
GGACTACGGGGGTATCTAATCCTGTTTGCTCCCCACGCTTTCGAGCCTCAACGTCAGTTACAGTCCAGAAAGCCGCCTTCGCCACTGGTGTTCCTTCCTATATCTACGCATTTCACCGCTACACAGGAAATTCCACCACCCTCTACCATACTCTAGTCAGTCAGTTTTGAATGCAGTTCCCAGGTTGAGCCCGGGGATTTCACATCCAACTTAACAAACCACCTACGCGCGCTTTACGCCCAGTAATTCCG
+
FFFFFFFFFFFFFFFFFFFFFFFFFFFFFFFFFFFFFFFFFFFFFFFFFFFFFFFFFFF:FFFFFFFFFFFFFFFFFFFFFFFFFFFFFFFFFFFFFFFFFFFFFFFFFFFFFFFFFFFFFFFFFFFF:FFFFFFFFFFFFFFFFFFFFFFFFF:FFFFFFFFFFFFFFFFFFFFFFFFFFFFFFFFFFFFFFFFFF:FFFFF,FFFFFFFFFFFFFFFFFF:FFF:FFFFFF,FFF,FFFFFFF:FFFF,
@A00769:42:HV3CFDRXX:1:2101:15194:13745 2:N:0:CGCACGACTG+CTGTTGGTCC
GGACTACGGGGGTATCTAATCCTGTTTGCTCCCCACGCTTTCGAGCCTCAACGTCAGTTACAGTCCAGAAAGCCGCCTTCGCCACTGGTGTTCCTTCCTATATCTACGCATTTCACCGCTACACAGGAAATTCCACCACCCTCTACCATACTCTAGTCAGTCAGTTTTGAATGCAGTTCCCAGGTTGAGCCCGGGGATTTAACATCCAACTTAACAAACCACAGACGCGCGCTTTACGCCCAGTAATTCCG
+
FFFFF::F:FF:FFFFFFFFFFFF:FFFFFFFFFFFFFFFFFFFFFFFFFFF,FFFFFFFFFFFFFFFFFFFFFFFF:FF:F:,:F:FFFF:FFFFFFFFFFFFFFFFFFFFFFFFFFFFFFFFFF:FF:FF,FFFFFFFFFFFFF,:F:,:FFFFFFFFFFFFFFFFFFFFFFFFFFFFFFFFF:FFFFFF:F::FF,:,FF,FF:F,FF,F:FFFFFFF,F,FF,FFFFF:F:FF,FF:FFFF,FF,F,
@A00769:42:HV3CFDRXX:1:2101:10719:13792 2:N:0:CGCACGACTG+CTGTTGGTCC
GGACTACTAGGGTATCTAATCCTGTTCGATACCCACGCTTTCGTGCCTGAGCGTCAGTTGGGCGCCGGTATGCTGCCTTCGCAATCGGAGTTCTGCGTGATATCTATGCATTTCACCGCTACACCACGCATTCCGCATACTTCTCGCCCACTCTAGCAAGCCGGTATCGGGAGCGAGACGGGGTTGAGTCCCGAAATTTGACTCCCGACCTAACTGGCCGCATACGCGCGCTTTACGCCCAATGAATCCGG
+
F:FFFFFFFFFFFFFFFFFFFFFFFFF:FFFF,FFF:FFFFFFF,FFF:FFF:FFFF:FFFFFFF,F:FF:FFFF,FFF::FF:FFFFFFF:FFFFFFFFFFFFFFFFFF:F:FF:FF,FFF:FFFFFFFFFF:FFFFFFF:FFFFFFFFFFFFFFF:FF:FFFF:FFFFFF:FFFFFF,FF:FFFF:FFFFFFFF,FF,FFFFF,FFFFFF:FFFF,FFFFF:FFF,FFFFFFFF,FF,FFF::FFF,F:
@A00769:42:HV3CFDRXX:1:2101:3278:13808 2:N:0:CGCACGACTG+CTGTTGGTCC
GGACTACAAGGGTATCTAATCCTGTTTGCTACCCACACTTTCGAGCCTCAACGTCAGTTACAGTCCAGAAAGCCGCCTTCGCCACTGGTGTTCTTCCATATATCTACGCATTTCACCGCTACACATGGAGTTCCACTTTCCTCTACTGCACTCAAGTCATCCAGTTTCCAAAGCAATTCCTCAGTTGAGCTGAGGGCTTTCACTTCAGACTTAAATAACCGTCTGCGCTCGCTTTACGCCCAATAAATCCG
+
FFFFFFFFFFFFFFFFFFFFFFFF:FFFFFFFFFFFFFFFFFFFFFFFFFFFFFFFFFFFFFFFFFFF:FFFFFFFFFFFFFFFFFFFFFFFFFFFFFFFFFFFFFFFFFFFFFFFFFFFFFFFFF:FFFFF:FFFFFFFFFFFFFFFFFFFFFFFFFFFFFFFFFFFFFFFFFFFFFF:FFFFF:,F:FFFFFFFFFFFFFFFFFFFFFFFF:FFFFFF,,FFFF:FFFFFFFFFF:FFFFF,FFFFFFF
@A00769:42:HV3CFDRXX:1:2101:6714:13839 2:N:0:CGCACGACTG+CTGTTGGTCC
GGACTACGAGGGTATCTAATCCTGTTTGCTACCCACACTTTCGAGCCTCAACGTCAGTTACAGTCCAGAAAGTCGCCTTCGCCACTGGTGTTCCTCCATATATCTACGCATTTCACCGCTACACATGGAATTCCACTCTCCTCTTCTGCACTCAAGTCTCCCAGTTTCCAATGACCCTCCCCGGTTGAGCCGGGGGCTTTCACATCAGACTTAAGAAACCGCCTGCGCTCGCTTTACGCCCAATAAATCCG
+
FFFFFFFF:FFFFFFF:FFFFFF,FFFFFFFFFFFFFF::FFFFFFFF:FFFFFFFFFFFFFFFFFFFFFFFFFFF:FFF::::,FFFFFFF,FFFFFFFF,FFFFFFFFF:FFFFFF:,:FFFFFFFF,:F,:F:FFF:FFF:FFF:FFFFFFF,:F:FFF,FFF,FFFFFF:FFFF:FFFFF:FFFFFFFFFFFFF,FF:FFFF,FFFFFFFFFFFFF,FFF,FFFFFFF:F:FFFFFF:F:FFFFFF,
@A00769:42:HV3CFDRXX:1:2101:8431:13839 2:N:0:CGCACGACTG+CTGTTGGTCC
GGACTACAAGGGTATCTAATCCTGTTTGCTACCCACACTTTCGAGCCTCAACGTCAGTTACAGTCCAGAAAGCCGCCTTCGCCACTGGTGTTCTTCCATATATCTACGCATTTCACCGCTACACATGGAGTTCCACTTTCCTCTACTGCACTCAAGTCATCCAGTTTCCAAAGCAATTCCTCAGTTGAGCTGAGGGCTTTCACTTCAGACTTAAATAACCGTCCGCGCTCGCTTTACGCCCAATAAATCCG
+
:FFFFFFFFFFFFFFFFFFFFFFFFFFFFFFFFFFFFFFFFFF:FFFFFFFFFFFFFFFFFFFFFFFFFFFFFFFFFFFFFFFFFFFFFFFFFFFFFFFFFFFFFFFFFFFFFFFFFFFFFFFFFFFFFFFFFFFFFFFFFFFFFFFFFFFFFFFFFF:FFFF:FFFFFFFFF::FF:F:FFF,,FFFF:F:FF,F,FFFFFFFFF:F:FFFFFF:FFFFF,F:FFFFFF:FFFFFF,FFFFFFFFFFFF,
@A00769:42:HV3CFDRXX:1:2101:15049:13839 2:N:0:CGCACGACTG+CTGTTGGTCC
GGACTACTGGGGTTTCTAATTACCGCGGCTGCTGACACCTGTCTCTTATAACATCTGACGCTGCCGACGACTGTTGGTCCGTGTAGATCTCGGTGGTCGCCGTATCATTAAAAAGGGGGGGGGGGGGGGGGGGGGGGGGGGGGGGGGGGGGGGGGGGGGGGGGGGGGGGGGGGGGGGGGGGGGGGGGGGGGGGGGGGGGGGGGGGGGGGGGGGGGGGGGGGGGGGGGGGGGGGGGGGGGGGGGGGGGGGGG
+
FFFFFFFFFFFFFFFFFFFFFFFFFFFFFFFFFFFFFFFFFFFFFFF,FF:FFFFFFFFFFFF:FFFFFFFFFFFFFFFFFFFFFFFFFFFFFFFFFFF:FFFFFFFFFFFFFF::FFFFFFFFFFFFFFFFFFFFFFFFFFFFFFFFFFFFFFFF:FFFFFFFFFFFFFFF:FFFFFFFFFFFFFFF:F:FF:FFFFFFFFFF:FFFFFFF:FFF:FFFFFFFFFFFFFF:FFF:FF:FFFFFFF:FFF:
@A00769:42:HV3CFDRXX:1:2101:17689:13839 2:N:0:CGCACGACTG+CTGTTGGTCC
GGACTACGGGGGTTTCTAATCCTGTTTGCTACCCACACTTTCGAGCCTCAACGTCAGTTACAGTCCAGAAAGCCGCCTTCGCCACTGGTGTTCTTCCATATATCTACGCATTTCACCGCTACACATGGAGTTCCACTTTCCTCTACTGCACTCAAGTCATCCAGTTTCCAAAGCAATTCCTCAGTTGAGCTGAGGGCTTTCACTTCAGACTTAAATAACCGTCTGCGCTCGCTTTACGCCCAATAAATCCG
+
:,FFFFF::FF:F,FFFF::FF::,FFFF,FF,FFFFF::FFFFFFFFFFFF:FFFFF:FFFFFF:FFFF:FF:FF:,FFFFFFF:F:FFFFFFFFFFFFFFFFFFF:FF,FFFFFFFF,FFFFFF::FFFFFFFFF:FFFFFFFFFFFFFFFFFFFF:FFFFFFFFFFFFFFFFFFFFFFFFFFFFFFFF::FFFFFFFFFFFFFFFFFFFFFFFFFFF,,FFF,FFFFFFFFFFF,FFFFFFFFFFFF:
@A00769:42:HV3CFDRXX:1:2101:17888:13870 2:N:0:CGCACGACTG+CTGTTGGTCC
GGACTACTAGGGTTTCTAATCCTGTTTGCTACCCACACTTTCGAGCCTCAACGTCAGTTACAGTCCAGAAAGCCGCCTTCGCCACTGGTGTTCTTCCATATATCTACGCATTTCACCGCTACACATGGAGTTCCACTTTCCTCTACTGCACTCAAGTCATCCAGTTTCCAAAGCAATTCCTCAGTTGAGCTGAGGGCTTTCACTTCAGACTTAAATAACCGTCTGCGCTCGCTTTACGCCCAATAAATCCG
+
FFFFFFFFFFFFFFFFFFFFFFFFFFFFFFFFFF:FFFFFFFFFFFFFFFFFFFFFFFFFFFFFFFFF:FFFFFFFFFFFFFFFFFFFFFFFFFFFF:FFFFFFFFFFFFFFFFFFFFF:FFFFFFFFFFFFFFFFF:FFFFFFFFFFFFFFFF:FFFFFFFFFFFFFFFFFFFFFFFFFFFFFFFFFFFFFFF::FFFFFFFF:FFFFFFFFFFFFFFF,:FFF:FFFFFFFFFFFFFF:FFFFFFFFF,
@A00769:42:HV3CFDRXX:1:2101:14009:13917 2:N:0:CGCACGACTG+CTGTTGGTCC
GGACTACGCGGGTTTCTAATCCTGTTTGCTACCCACACTTTCGAGCCTCAACGTCAGTTACAGTCCAGAAAGCCGCCTTCGCCACTGGTGTTCTTCCATATATCTACGCATTTCACCGCTACACATGGAGTCCCACTTTCCTCTACTGCACTCAAGTCATCCAGTTTCCAAAGCAATTCCTCAGTTGAGCTGAGGGCTTTCACTTCAGACTAAAATAACCGTCTGCGCTCGCTTTACGCCCAATAAATCCG
+
FFFFFFFFFFFFFFFFFFFFFFFFFFFFFFFFFFFFFFFFFFFFFFFFFFFFFFFFFFFFFFFFFFFFFFFFFFFFFFFFFFFFFFFFFFFFFFFFFFFFFFFFFFFFFFFFFFFFFFFFFFFFFFFFFFFFFFFFFFFFFFFFFFFFFFFFFFFFFFF,FFFFFF:F:FFFFFF,FFFFFFFFFFF,FFFFFFFFFFFFFFF:FF,FFFFFFF::FFFFFFFFFFFFFFFFFFF:F,FFFF:F:,FFF,F
@A00769:42:HV3CFDRXX:1:2101:23963:13933 2:N:0:CGCACGACTG+CTGTTGGTCC
GGACTACGAGGGTTTCTAATCCTGTTTGCTACCCACACTTTCGAGCCTCAACGTCAGTTACAGTCCAGAAAGCCGCCTTCGCCACTGGTGTTCTTCCATATATCTACGCATTTCACCGCTACACATGGAGTTCCACTTTCCTCTACTGCACTCAAGTCATCCAGTTTCCAAAGCAATTCCTCAGTTGAGCTGAGGGCTTTCACTTCAGACTTAAATAACCGTCTGCGCTCGCTTTACGCCCAAGAAATCCG
+
FFFFFFFFFFFFFFFFFFFFFFFFFFFFFFFFFFFFFFFFFFFFFFFFFFFFFFFFFFFFFFFFFFFFFF:FFFFFFFFFFFFFFFFFFFFFFFFFFFFFFFFFFFFFFFFFFFFFFFFFFFFFFFFFFFFFFFFFFFFF,F:FF:FFFFFFFFFFFFFFFFFFFFFFFFFFFFFFFFFFFFFFFF:FFFFFFF,FFFFF:FFFFF:F:,FFF,FFF::F,FF,,:FFFFF,FFFF,:,FF:,,FFFFFFF
@A00769:42:HV3CFDRXX:1:2101:5556:13996 2:N:0:CGCACGACTG+CTGTTGGTCC
GGACTACCAGGGTATCTAATACTGTTTGCTACCCACACTTTCGAGCCTCAACGTCAGTTACAGTCCAGAAAGCCGCCTTCGCCACTGGTGTTCTTCCATATATCTACGCATTTCACCGCTACACATGGAGTTCCACTTTCCTCTACTGCACTCAAGTCATCCAGTTTCCAAAGCAATTCCTCAGTTGAGCTGAGGGCTTTCACTTCAGACTTAAATAACCGTCTGCGCTCGCTTTACGCCCAATAAATCCG
+
FFFFFFFFFFFFFFFFFFFFFFFFFFFFFFFFFFFFFFFFFFFFFFFFFFFFFFFFF,FFF:FFFFFF:FFFFFFFFFFFFFFFFFFFFF,FFFFFFFFFFFFFFFFFFFFFFF:FFFFFFFFFFFF:FFFFFFFFFFFF,FFFFFFFFFFFFFF,FFFFFFFFFF:FFFFFF:FFFFFFFFFFFFFFFFFFF:FFFFFFFFFFF:FFFFFFFFFFFFFFF:FFFFF,FFFF:FFFFFF,FFFFFFFFFFF
@A00769:42:HV3CFDRXX:1:2101:25120:13996 2:N:0:CGCACGACTG+CTGTTGGTCC
GGACTACGCGGGTTTCTAATCCTGTTTGCTACCCACACTTTCGAGCCTCAACGTCAGTTACAGTCCAGAAAGCCGCCTTCGCCACTGGTGTTCTTCCCTATATCTACGCATTTCACCGCTACACAAGGAGTTCCACTGTCCTCTCCTGCACTCAAGTCATCCAGTTTCCAAAGCAATTCCTCAGTTGAGCTGAGGGCTTTCACGACAGACTTACATAACCGACTCCGCTCGCTTTACGCCCAATAAATCCG
+
FFFFFFFFFFFFFFFFFFFFFFFF,FFFFFFFFF:FFFFFFFFF:FFFFF:FFFFFFFFFF,F:FF:FFFFFFFFFFF,FFFF,F,FFFFF,F,,FF,F,FFFFF,FFFF:F,FFFFFFFFFFF,,F:FFF,FFFFF,FFFFFF,,,::FFFFFFF:FF,F,FF,F:,FF::FFF,F,FF,:::,FFFFFF,FFF:FF:::F,,,FFFF:FFF,F,F,FF,,F:,FF:::::F,:FFFFFFF,,:,FFF:F
@A00769:42:HV3CFDRXX:1:2101:3351:14027 2:N:0:CGCACGACTG+CTGTTGGTCC
GGACTACCAGGGTATCTAATCCTGTTTGCTACCCACACTTTCGAGCCTCAACGTCAGTTACAGTCCAGAAAGCCGCCTTCGCCACTGGTGTTCTTCCATATATCTACGCATTTCACCGCTACACATGGAGTTCCACTTTCCTCTACTGCACTCAAGTCATCCAGTTTCCAAAGCAATTCCTCAGTTGAGCTGAGGGCTTTCACTTCAGACTTAAATAACCGTCTGCGCTCGCTTTACGCCCAATAAATCCG
+
FFFFFFFFFFFFFFFFFFFFFFFFFFFFFFFFFFFFFFFFFFFFFFFFFFFFFFFF:FFFFFFFFFFFFFFFFFFFFFFFFFFFFFFFFF:FFFFFFFFFFFFFFFFFFFFFFFFFFFFFFFFFFFFFFFFFFFFFFFFFFFFFFFFFFFFFFFFFFFFFF:FFFFFFFFFFFFFFFFFF:F,,:FFFFFFFFFFFFFFF:FFFF::FFFFFF,FFFF:F,FFFFF:FFFFFFFFFF,FFFFFFFFFF,F,
@A00769:42:HV3CFDRXX:1:2101:12834:14074 2:N:0:CGCACGACTG+CTGTTGGTCC
GGACTACCAGGGTATCTAATCCTGTTTGCTCCCCACGCTTTCGCACCTCAGTGTCAGTATTAGTCCAGGTGGTCGCCTTCGCCACTGGTGTTCCTTCCTATATCTACGCATTTCACCGCTACACAGGAAATTCCACCACCCTCTACCATACTCTAGTCAGTCAGTTTTGAATGCAGTTCCCAGGTTGAGCCCGGGGATTTCACATCCAACTTAACAAACCACCTACGCGCGCTTTACGCCCAGTAATTCCG
+
FFFFFFFFFFFFFFFFFFFFFFFFFFFFFFFFFFFFFFFFFFFFFFFFFFFFFFFFF:FFFFFFFFFFFFFFFFFFFFFF:FFF:FF,FFFFF:,FF:FFF:FFFFFFFFFFFF:F:F:FFF,FFFFFFF:FF:FFF,FFFF,FFFFFFFFFFFFF:FFFFFFFFF,FF::FFFFFFF,:FFFFFFFFFF:FFFFFFFFFF:::FF:F:F:FFFFFFF:FFFFFFFFFF:F,FFF,,FFFFF:,:,:FF,F
@A00769:42:HV3CFDRXX:1:2101:22390:14090 2:N:0:CGCACGACTG+CTGTTGGTCC
GGACTACGGGGGTATCTAATCCTGTTTGCTACCCACACTTTCGAGCCTCAACGTCAGTTACAGTCCAGAAAGCCGCCTTCGCCACTGGTGTTCTTCCATATATCTACGCATTTCACCGCTACACGTGGAGTTCCACTTTCCTCTACTGCACTCAAGTCATCCAGTTTCCAAAGCAATTCCTCAGTTGAGCTGAGGGCTTTCACTTCAGACTTAAATAACCGTCTGCGCTCGCTTTACGCCCAATAAATCCG
+
FFFFFFFFFFFFFFFFFFFFFFFFF:FFFFFFFFFFFFFFFFFFFFFFFFFFFFFFFFFFFFFFFFFFFFFFFFFFFFFFFFFFFFFFFFFFF:FFFFFFFFFFFFFFFFFFFFFFFFFFFF:FF:FFFFFFFFFFF:FFFFFFFFFFFFFFFFF:FFFFFFFFF:FFFFFFFFF:FFFFFFFFFFFFFFF,FF:FFFFFFFFFFFFFFFFFF:FFF:FFF,FFF:FF:F,FFFFFF,FFFFFFFF:FF,,
@A00769:42:HV3CFDRXX:1:2101:3387:14121 2:N:0:CGCACGACTG+CTGTTGGTCC
GGACTACAGGGGTATCTAATCCTGTTTGCTACCCACACTTTCGAGCCTCAACGTCAGTTACAGTCCAGAAAGCTGCCTTCGCCGCTGGTGTTCTTCCATATATCTACGCATTTCACCGCTACACATGGAGTTCCACTTTCCTCTACTGCACTCAAGTCATCCAGTCTCCAAAGCAATACCTCCGTTGAGCTGAGGGCTTTCACTTCAGACTTACATAACAGTCGGCGCTCGCTTTACGCCCAATAAATCCG
+
FFF:FF:FFFFFFFFF:FFFFFFFFFFFFFFFFFFFFFFF:FFFFFFFFFFFFFFFFFFFFFFFFFFFFFF::FFFFF:F:FF,FFFFFFFFFFFF:FFFFFF,FFFFFFF,FFFFFFFFFFFFFF,FFFF:F:FFF:FFFFFFFFFFFFF:FF,FFFFFFFFF,FFFF:F:FF:FFF:FFF,FF,FFFFF,:::FFFFFFFFFFFF:FF:FF:FFFF,FF,,,F:::FFFFFFFFFFFFFF,,F,,:FFF
@A00769:42:HV3CFDRXX:1:2101:7554:14137 2:N:0:CGCACGACTG+CTGTTGGTCC
GGACTACGGGGGTTTCTAATCCTGTTTGCTACCCACACTTTCGAGCCTCAACGTCAGTTACAGTCCAGAAAGCCGCCTTCGCCACTGGTGTTCTTCCATATATCTACGCATTTCACCGCTACACATGGAGTTCCACTTTCCTCTACTGCACTCAAGTCATCCAGTTTCCAAAGCAATTCCTCAGTTGAGCTGAGGGCTTTCACTTCAGACTTAAATAACCGTCTGCGCTCGCTTTACGCCCAATAAATCCG
+
FFFFFFFFFFFFFFFFFFFFFFFFFFFFFFFFFFFFFFFFFFFFFFFFFFFFFFFFFFFFFFFFFFFFFFFFFFFFFFFFFFF:FFFFFFFFFFFFFFFFFFFFFFFFFFFFFF:FFFFFFFFFFFFFFFFFFFFFFFFFFFFFFFFFFFFFFFFFFFFFFFFFFFFFFF:FFFFFFFFFFF,:FFFFFFFFFFFFFFFFFFFFFFFFFFFFF:FF:FFFFF:FFFFFFF:FFFFFFFFFFFF,FFFFFFF
@A00769:42:HV3CFDRXX:1:2101:13304:14137 2:N:0:CGAACGACTG+CTGTTGGTCC
GGACTACGGGGGTTTCTAATCCTGTTTGCTCCCCACGCTTTCGCACATGAGCGTCAGTAAAATCCCAAGGGGCTGCCTTCGCCTTCGGTATTCCTCCACATCTCTACGCATTTCACCGCTACACGTGGAATTCTACCACTCCCTCCAGTACTCTAGATTCCCAGTATGAAATGCTATTCCCAGGTTAAGCCCGGGGCTTTCACACATCACTTAAGAATCCGCCTGCGTGCCCTTTACGCCCAGTTATACCG
+
FFFFFFFFFFFFFFFFFFFFF:FFFFFF:FFFFFFFFFFFFFF:FF,FFFFFFFFFFF:,F,F,FFF:,,FFFFFFFFFFFF,F,:FFFFFFFFFFF,FFF:FFFFFFFF,FFFFFFFFFFFFFFFF:FFFFF,FF:,FFF,FF,,FF,FFFF:FFFFFFFFFFF,FFFFFFFFFFF,,FFFF:FFFFFFF::F,,FFF,FFFFF::,FFFFF:,FF:F,FF,F,:::,FF,F:,FF:FF,,,,FFF:F,:
@A00769:42:HV3CFDRXX:1:2101:16622:14184 2:N:0:CGCACGACTG+CTGTTGGTCC
GGACTACTCGGGTTTCTAATCCTGTTTGCTACCCACACTTTCGAGCCTCAACGTCAGTTACAGTCCAGAAAGCCGCCTTCGCCACTGGTGTTCTTCCATATATCTACGCATTTCACCGCTACACATGGAGTTCCACTTTCCTCTACTGCACTCAAGTCATCCAGTTTCCAAAGCAATTCCTCAGTTGAGCTGAGGGCTTTCACTTCAGACTTAAATAACCGTCTGCGCTCGCTTTACGCCCAATAAATCCG
+
FFFFFFFFFFFFFFFFFFFFFFFFFFFFFFFFFFFFFFFFFFFFF:FFFFFFFFFFFFFFFFFFFFFFFFFFFFFFFFFFFFFFFFFFFFFFF,FFFFFFFFFFFFFFFFFFFFFFFFFFFFFFFFFFFFFFFFFFFFFF:FFFFFFFFFFFFFFF:FFFFFF:FFFFFFFFFF,,FFFFFFFFFFF:FFFFFF,FFFFFFFFFFFFFFFFFFFFF,F:FF:FF:FFF:FFF:FFFFFFFFFFFFFFFF:F
@A00769:42:HV3CFDRXX:1:2101:17155:14199 2:N:0:CGCACGACTG+CTGTTGGTCC
GGACTACGGGGGTTTCTAATCCTGTTTGCTACCCACACTTTCGAGCCTCAACGTCAGTTACAGTCCAGAAAGCCGCCTTCGCCACTGGTGTTCTTCCATATATCTACGCATTTCACCGCTACACATGGAGTTCCACTTTCCTCTACTGCACTCAAGTCATCCAGTTTCCAAAGCAATTCCTCAGTTGAGCTGAGGGCTTTCACTTCAGACTTAAATAACCGTCTGCGCTCGCTTTACGCCCAATAAATCCG
+
FFFFFFFFFFFFFFFFFFFFFFFFFFFFFFFFFFFFFFFFFFFFFFF:FFFFFFFFFFFFFFFFFFFFFF:FFFFFFFFFFFFFFFFFFFFFFFFFFFFFFFFFFFFFFFFFFFFFFFFFFF:FFFFFFFFFFFFFFFFFFFFFFFF:FFFFFFFFFFFFFFFFFFFFFFFF:FFFFFFFFFFFF:FFFFFF:FFFFFFFFFFFFFFFFFFFFFFFFFFFF,FFF:FFFF,FFFFFF,FFFFFFFFFFFFF
@A00769:42:HV3CFDRXX:1:2101:28339:14215 2:N:0:CGCACGACTG+CTGTTGGTCC
GGACTACTGGGGTTTCTAATCCTGTTTGCTACCCACACTTTCGAGCCTCAACGTCAGTTACAGTCCAGAAAGCCGCCTTCGCCACTGGTGTTCTTCCATATATCTACGCATTTCACCGCTACACACGGAGTTCCACTTTCCTCTACTGCACTCAAGTCATCCAGTTTCCAAAGCAATTCCTCAGTTGAGCTGAGGGCTTTCACTTCAGACTTAAATAACCGTCTGCGCTCGCTTTACGCCCAATAAATCCG
+
FFFFFFFFFFFFFFFFFFFFFFFFFFF:F::FFFFFFFF:FFFFFFF:FFFFFFFF:FFFFFFFFFFFFFFFFFFFFFFFFFFFFFFFFFF,FFFFFF:FFFFFFFFFFFFFFFFFFFFFFFFFFFFFFFFFFFFF:,FF,FFFFFF:FFFFFFF:FFF,FFFFFFFFFFFF:F:FFFFFFF:F:FFFFFFFF:,FFF,FFFFFFFFFFFF:F:FFFFFF,FF:FFFFFF:FFFFFF,FFFFFFFF:FFFF
@A00769:42:HV3CFDRXX:1:2101:29514:14215 2:N:0:CGCACGACTG+CTGTTGGTCC
GGACTACGGGGGTTTCTAATACTGTTTGCTACCCACACTTTCGAGCCTCAACGTCAGTTACAGTCCAGAAAGCCGCCTTCGCCACTGGTGTTCTTCCATATATCTACGCATTTCACCGCTACACATGGAGTTCCACTTTCCTCTACTGCACTCAAGTCATCCAGTTTCCAAAGCAATTCCTCAGTTGAGCTGAGGGCTTTCACTTCAGACTTAAATAACCGTCTGCGCTCGCTTTACGCCCAATAAATCCG
+
FFFFFFFFFFFFFFFFFFFFFFFFFFFFFFFFFFFFFFFFFFFFFFFFFFFFFFFFFFFFFFFFFFFFFFFFFFFFFFFFFFFFFFFFFFFFFFFFFFFFFFFFFFFFFFFFFFFFFFFFFFFFFFFFFFFFFFFFFFFFFFFFFFFFFFFFFFFFFFFFFFFFFFFFFFFFFFF,FFFFFFFFFFFFFFFFF:,FFF:FFFFFFFFF:FFFF::FFFFF,:::FFFFFFFFFFFFF,FFFF,FFFFFFF:
@A00769:42:HV3CFDRXX:1:2101:30318:14231 2:N:0:CGCACGACTG+CTGTTGGTCC
GGACTACGCGGGTATCTAATCCTGTTTGCTACCCACACTTTCGAGCCTCAACGTCAGTTACAGTCCAGAAAGCCGCCTTCGCCACTGGTGTTCTTCCATATATCTACGCATTTCACCGCTACACATGGAGTTCCACTTTCCTCTACTGCACTCAAGTCATCCAGTTTCCAAAGCAATTCCTCAGTTGAGCTGAGGGCTTTCACTTCAGACTTAAATAACCGTCTGCGCTCGCTTTACGCCCAATAAATCCG
+
:FFFFFFFFFFFFFF:FFF,FFFFFFFFFFFFFFFFFFFFFFF::FFFFFFFFFFFFFFFF:FFFFFF::FFFFFFFF,FFFFFFFFF,F:FFF,FFFF:F:F:FFFFFF,FFFFFFFFF:F::FFFFFFFFFFFF:FFF:FFFFF,FFFFFFF,FFFFFFF:FFFFFFFFFFFF,F,FF:FF:F,FFFFFFFFFFFF,FFFFFFFFF:FFFFFFFFF:FF,FF:FFFFF:FF,FFFFFFFFFFFF,FFF:
@A00769:42:HV3CFDRXX:1:2101:16405:14309 2:N:0:CGCACGACTG+CTGTTGGTCC
GGACTACGAGGGTATCTAATCCTGTTTGCTACCCACACTTTCGAGCCTCAACGTCCGTTACAGTCCAGAAAGCCGCCTTCGCGACTGGTGTTCTTCCATATATCTACGCATGTCACCGCTACACGTGGAGTTCCACGTTCCTCTACTGCACTCAAGTCATCCAGTTTCCAAAGCAAGTCCTCAGTTGAGCGGAGGGCTTTCACTTCAGACTTAATTAACCGACTGGGCGCGCTTTACGCCCAATAACTCCG
+
FFFF,:F:FFFFFFFFFFFFFFFFF,F:FFFF:FF::FFF:FFF,FF,F,FF:FF::FFF:FF:FFFFFFFFFFFFFFF:FF,:,FFFFF:F:F,FFFFFF,F:FFFF,FF,FF,FF:FFFF::FFFF,F,::F:::,:F:F:F,,F:F,FFFFF:,:F:,FFFFFFFFFF,:FFF,F,FFFF:FF,F:F,F:FFFFF,:FFF::FF:,F:FFF,F:::FF,F:F,,:,:FF,F,FFFF:F,FFF,::FF,
@A00769:42:HV3CFDRXX:1:2101:31837:14356 2:N:0:CGCACGACTG+CTGTTGGTCC
GGACTACTAGGGTATCTAATCCTGTTTGCTACCCACACTTTCGAGCCTCAACGTCAGTTACAGTCCAGAAAGCCGCCTTCGCCACTGGTGTTCTTCCATATATCTACGCATTTCACCGCTACACATGGAGTTCCACTTTCCTCTACTGCACTCAAGTCATCCAGTTTCCAAAGCAATTCCTCAGTTGAGCTGAGGGCTTTCACTTCAGACTTAAATAACCGTCTGCGCTCGCTTTACGCCCAATAAATCCG
+
FFFFFFFF:FFFFFFFFFFFFFFF:FFFFF:FFFFFFFFFFFFFFFFFFFFFFFF:FFF:FFFFFFFFF:FFFFFFF:FFFFFFF:FFFFFFFFFFFF:,FF:F::FFFFFFFFFFFFFFFFFFFFFFFFFFFFFFF:FFFFFFFFFFFFFFFF,FFFFFFF:FFFFFF,F:FFF,FFFFFFFFFFFFFFFFFFFFF:FFFFFFFFFFFFF:FFFFFFFF::F::FFFFFFFFFFFF,FFFF,::,FFFF:
@A00769:42:HV3CFDRXX:1:2101:1452:14434 2:N:0:CGCACGACTG+CTGTTGGTCC
GGACTACTCGGGTATCTAATCCTGTTTGCTCCCCACACTTTCGTGCCTCAACGTCAGTTACTGTCCAGAAAGTCGCCTTCGCCACTGGTGTTCCTCCTAATATCTACGCATTTCACCGCTACACTAGGAATTCCACTTTCCTCTCCAGTACTCAAGAAAATCAGTTTTAGTTGCAGTTCCTCAGTTATGCCGAGGGATTTCACAACTAACTTAATTTCCAGTCTACGCAACCTTTACACCCAATAAATACG
+
FFF,FFFFFF:FFFFFFFFFFFFF,FFFFF:FFFFFF::FFFF:FF,FFFFFFFFFFFFFFF,FFFFF::FFFF,FFFFF,FFFFFFFFFFF,FFFFFFFFF,F:F,FFFFFFF,FF,FFF,,FF:FF::FF:FFFFFF:FFFF,,FFFF,FFFFF,:FFF,,FFFFF:FFF:,F,,FF,F:F,,FF,,,,,,F,FFFFF,F,,F,,F:,FF:FFFF:,F:FF:,,,,F,,,,FFF,:FF::,F::FF:,,
@A00769:42:HV3CFDRXX:1:2101:9317:14434 2:N:0:CGCACGACTG+CTGTTGGTCC
GGACTACGAGGGTATCTAATCCTGTTTGCTACCCACACTTTCGAGCCTCAACGTCAGTTACAGTCCAGAAAGCCGCCTTCGCCACTGGTGTTCTTCCATATATCTACGCATTTCACCGCTACACATGGAGTTCCACTTTCCTCTACTGCACTCAAGTCATCCAGTTTCCAAAGCAATTCCTCAGTTGAGCTGAGGGCTTTCACTTCAGACTTAAATAACCGTCTGCGCTCGCTTTACGCCCAATAAATCCG
+
FFFFFFFFFFFFFFFFFFFFFFFFF:FFFFF:FFFFFFFFFFFFFFFFFF,FFFFFF:FFFFFFFFFFFFFFFFFFFFFFFFFFFFFFFFFFF:FFFFFFFFFFFFFFFFFFFFFFFFFFFFFF:FFFFFFFFF:FF:FFFFFFFFFFFFFFFFFFFFFFFFFFFFFFFFF,FFF,FFFFFFFFFFFFFFFFFFFFFFFFFFFFFF:FFFFF:FFFFFFFF:FF:FFF:FFFF:FFFFFFFF,FFFFFFFF
@A00769:42:HV3CFDRXX:1:2101:19081:14434 2:N:0:CGCACGACTG+CTGTTGGTCC
GGGGTGGGGGGGGTTGTAATAAAAAAAACAGAAAAAACAAAAAAAAAAAAAAAAAAAAAAACAACCAACAACAAAAAAAAAAAATATATAAAAAAAGTATTCGAAACAAAAAAAAAAAAAAGAGGGGGGGGGGGGGGGGGGGGGGGGGGGGGGGGGGGGGGGGGGGGGGGGGGGGGGGGGGGGGGGGGGGGGGGGGGGGGGGGGGGGGGGGGGGGGGGGGGGGGGGGGGGGGGGGGGGGGGGGGGGGGGGG
+
FF,,,,,,,,,F,,F,:::,:FF::F,:::,::,,FF,,FF:F:,F,F,FFFFFF,FFF:,,F,,,,F,:F,,,,:,,:,::,:,F,F,FF:,,,,,::,,F,,F,,:,,:FFFFFFF,:,,,,,,F,,,:,F:F:F,F:F:FFFFFFF:F:FFFFFFF,FFFFFFFFF:FFFFFF::FFFFFFFFFFFFFFFFFFFF:FF,FFFFFFFFFFFFFFFFF:FFFF:FFFFFFF:FFFF:F:FFFFFF:FFFF
@A00769:42:HV3CFDRXX:1:2101:10990:14450 2:N:0:CGCACGACTG+CTGTTGGTCC
GGACTACCGGGGTATCTAATCCTGTTTGCTACCCACACTTTCGAGCCTCAACGTCAGTTACAGTCCAGAAAGCCGCCTTCGCCACTGGTGTTCTTCCATATATCTACGCATTTCACCGCTACACATGGAGTTCCACTTTCCTCTACTGCACTCAAGTCATCCAGTTTCCAAAGCAATTCCTCAGTTGAGCTGAGGGCTTTCACTTCAGACTTAAATAACCGTCTGCGCTCGCTTTACGCCCAATAAATCCG
+
FFFFFFFFFFFFFFFFFFFFFFFFFFFFFFFFFFFFFFFFFFFFFFFFFFFFFFFFFFFFFFFFFFFFFFFFFFFFFFFFFFFFFFFFFFF:FFFFFFFFFFFFFFFFFFFFFFFFFFFFFFFFFFFFFFFFFFFFFFFFFFFFFFFFFFFFFFFFFFFFFFFFFFFFFFFFFFFFFFFFFFFFFFFFFFFFFFFFFFFFFFFFFFFF:FFFFFFFFFFF,F:FFFFFFF:FFFFFFFFFFFF::FFFFF:
@A00769:42:HV3CFDRXX:1:2101:21151:14450 2:N:0:CGCACGACTG+CTGTTGGTCC
GGACTACAAGGGTTTCTAATCCTGTTTGCTACCCGCACTTTCGAGCCTCAACGTCAGTTACAGTCCAGAAAGCCGCCTTCGCCACTGGTGTTCCTCCATATCTCTACGCATTTCACCGCTACACATGGAATTCCACTTCCCTCTTCTGCACTCAAGTCAACCAGTTTCCAATGACCCTCCACGGTCAAGCCGTGGGCTTTCACATCAGACTTAATTAACCACATGCGCGCTCTTTACGCCCAATAATTCCG
+
FFFFFFFFFFFFFFFFFFFFFFFFFFFFFFFFFFFFFFFFFFFFFFFFFFFFFFFFFFFFFFFFFFFFFFFFFFFFFFFFFFFFFFFFFFFFFFFFFFFFFFFFFFFFFFF:FFFFFFFFFFFFFFFFFFFFFFF,FFFFFFFFFFFFFFFFFF,FFFF:FFFFFFFFF:FFFFFFFFFFFFFFFFFF:FFFFF:FFFFFFFFF:FFFFFFFFF:FFFFFFF,FFFFFFF:FFFFF,FFFFFFFF::FFF,
@A00769:42:HV3CFDRXX:1:2101:22616:14481 2:N:0:CGCACGACTG+CTGTTGGTCC
GGACTACGAGGGTTTCTAATGTTGGTCAGGCTGGTCGCGAACTCCCAACCTTAGGTGATCCACCTGCCTCGGCCTCCCAAAGTGCTGGGATTACAGGCATGAGTTACCGCGGCGGCTGACAC
+
FFFFFFFFFFFFFFFFFF::FFFFFFFFFFFFFFFFFFFFFFFFFFFFFFFFFFFFFFFFFFF:FFFFFF:FFFFFFFFFFFFFFFFFFFFFFFFFFF,:FFFFF,FFFFFFF:FFFFFFFF
@A00769:42:HV3CFDRXX:1:2101:3766:14528 2:N:0:CGCACGACTG+CTGTTGGTCC
GGACTACTGGGGTTTCTAATCCTGTTTGCTACCCACACTTTCGAGCCTCAACGTCAGTTACAGTCCAGAAAGCCGCCTTCGCCACTGGTGTTCTTCCATATATCTACGCATTTCACCGCTACACATGGAGTTCCACTTTCCTCTACTGCACTCAAGTCATCCAGTTTCCAAAGCAATTCCTCAGTTGAGCTGAGGGCTTTCACTTCAGACTTAAATAACCGTCTGCGCTCGCTTTACGCCCAATAAATCCG
+
FFFFFFFFFFFFFFFFFFFFFFFFFFFFFFFFFFFFFFFFFFFFFFFFFFFFFFFFFFFFFFFFFFFF:FFFFFFFFFFFFFFFFFFFFFFFFFFFFFFFFFFFFFFFFFFFFFFFFFFFFFFFFFFFFFFFFFFFF:FFFFFFFFFF:FFFFFFFFFFFFFFFFFF:FFFFFFF:FFFFFFF:FF,FFFFFFFFFFFFFFFFF:FFFFFFF:FFFFF:F:,FFF:FFFFFFFFFFFFFFF,F:FFFFFFF
@A00769:42:HV3CFDRXX:1:2101:1316:14544 2:N:0:CGCACGACTG+GTGTTGGTCC
GGACTACTCGGGTATCTAATCCTGTTTGCTCCCCACACTTTCGTGCCTCAACGTCAGTTACTGTCCAGAAAGTCGCCTTCGCCACTGGTGTTCCTCCTAATATCTACGCATTTCACCGCTACACTCGGAATTCCACTTTCCTCTCCAGTACTCAAGAAAATCAGTTTTAGTGGCAGTTCCTCAGTTAAGCCGAGGGATTTCACAACTAACTTAATTTCCCGACTACGCACACTTTACACCCAATAATTCCG
+
FFFFFFFFFFFFFFFFFFFFFFFFFFFFFFFFFFF:FFFFFFFFFFFFFFFFFFFFFFFFFF:FFFFFFFF:FFF:FFFFFFFFFFFFFFFFFFF:FF:FFFFFFFFFFF:FFFFFFFFFF,FF,,FFFFF:FFFFFFF:,FFF:FFFFFFFFFFFF:F:FFFFFFFF,:F,FFFFFFF,FFFFFFFFF,FFFFFFFFFFF,FFF:,FFF:FF:F:F:FF,,FFF,:FFF,FF:FF,F:F,,FF:F,F:::
@A00769:42:HV3CFDRXX:1:2101:18367:14544 2:N:0:CGCACGACTG+CTGTTGGTCC
GGACTACGGGGGTATCTAATCCTGTTTGCTACCCACACTTTCGAGCCTCAACGTCAGTTACAGTCCAGAAAGCCGCCTTCGCCACTGGTGTTCTTCCATATATCTACGCATTTCACCGCTACACATGGAGTTCCACTTTCCTCTACTGCACTCAAGTCATCCAGTTTCCAAAGCAATTCCTCAGTTGAGCTGAGGGCTTTCACTTCAGACTTAAATAACCGTCTGCGCTCGCTTTACGCCCAATAAATCCG
+
FFFFFFFFFFFFFFFFFFFFFFF:F:FFFFFFFFFFFFFFFFFFFFFFFFFFFFFFFFFFFFFFFFFFFFFFFFFFF:FFFFFFFFFFFFFFFFFFFFFFFFFFFFFFFFFFFFFFFFFFFFFFFFFFFFFFFFFFFFFFFFFFFFFFFFFFFFFFFFFFFFFFFFFFFFFFFFFFFFFFFFFFFFFF:FFFFFFFFFF:FFFFFFFFFFFFFF:FFFFF:,FFFFFFFFFFF,FFFFFFFFF:FF:FF:,
@A00769:42:HV3CFDRXX:1:2101:24786:14544 2:N:0:CGCACGACTG+CTGTTGGTCC
GGACTACTGGGGTATCTAATTACCGCGGCGGCTGGCAC
+
FFFFFFFFFFFFFFFFFFFFFFFFFFFFFFFFFFFFFF
@A00769:42:HV3CFDRXX:1:2101:26304:14544 2:N:0:CGCACGACTG+CTGTTGGTCC
GGACTACCAGGGTATCTAATCCTGTTTGCTCCCCACGCTTTCGAGCCTCAGCGTCAGTTACAGACCAGAGAGTCGCCTTCGCCACTGGTGTTCCTCCATATATCTACGCATTTCACCGCTACACATGGAATTCCACTCTCCTCTTCTGCACTCAAGTCTCCCAGTTTCCAATTACCCTCCCCGGTTGAGCCGGGGGCTTTCACATCAGACTTAAGAAACCGCCTGCGCTCGCTTTACGCCCAATAAATCCG
+
FFFFFFFFFFFFFFFFFFFFFFFFFFFFFFFFFFFFFFFFFFFFFFFFFFFFFFFFFFFFFFFFFFFFFFFFFFFFFFFFFFFFFFFFFFFFFFFFFFFFFFFFFFFFFFFFFFFFFFFFFFFFFFFFFFFFFFFFFFFFFFFFFFFFFFFFFFFFFFFFFFFFFFFFFFFFF:FFFFFFFFFFFF:FFFFFFFFFFFFFFFFFFFFFFFFFF:FFFFFF,FFFFFFFFFFFFFFFFFFFFF:FFFF:F,F
@A00769:42:HV3CFDRXX:1:2101:3287:14638 2:N:0:CGCACGACTG+CTGTTGGTCC
GGACTACCGGGGTATCTAATTCCCTCTCCCTGCTAAGTGCTGATTACCGCGGCGGCTGACAC
+
FFFFFFF:FFFFFFFFF,,FFFFFFFFFF,::F:FFF:FFFFF,:,FFFFF:FFFFF:FF:F
@A00769:42:HV3CFDRXX:1:2101:12084:14653 2:N:0:CGCACGACTG+CTGTTGGTCC
GGACTACGGGGGTTTCTAATCCTGTTCGCTCCCCACGCTTTCGAGCCTCAGCGTCAGTTACAGACCAGAGAGCCGCCTTCGCCACTGGTGTTCCTCCATATATCTACGCATTTCACCGCTACACATGGAATTCCACTCTCCTCTTCTGCACTCAAGTCTCCCAGTTTCCAATGACCCTCCCCGGTTGAGCCGGGGGCTTTCACATCAGACTTAAGAAACCGCCTGCGCTCGCTTTACGCCCAATAAAT
+
FFFFFFFFFFFFFFFFFFFFFFFFFFFFFFFFFFFFFFFFFFFFFFFFFFFFFFFFFFFFFFFFFFFFFFFFFFFFFFFFFFFFFFFFFFFFFFFFFFFFFFFFFFFFFFFFFFFFFFFFFFFF:FFFFFFFFFFFFFFF:FFFFFFFFFFFFFFFFFFFFFFFF:FFFFFFFFFFFFFFFFFFFFF:,FFFFFFFFFFFFFFFFFF::FFF:FFFFFFFFFFFFFFFFFFFFFFFFFFFFFFFFF:F
@A00769:42:HV3CFDRXX:1:2101:9299:14685 2:N:0:CGCACGACTG+CTGTTGGTCC
GGACTACGAGGGTATCTAATCCTGTTTGCTACCCACACTTTCGAGCCTCAACGTCAGTTACAGTCCAGAAAGCCGCCTTCGCCACTGGTGTTCTTCCATATATCTACGCATTTCACCGCTACACATGGAGTTCCACTTTCCTCTACTGCACTCAAGTCATCCAGTTTCCAAAGCAATTCCACAGTTGAGCTGAGGGCTTTCACTTCAGACTTAAATAACCGACTGCGCTCGCTTTACGCCCAATAAATCCG
+
FFFFFFFFFFFFFFFFFFFFFFFFFFFFFFFFFFFFFFFFFFFFFFFFFFFFFFFFFFFFFFF:FFFFFFFF,FFFFFFFFFFFFFFFFFFFF,FFFFFFFFFFFFFFFFFFFFFFFFFFFFFFFFFFF:FFFFFFF,FFFFFFFFFFFFFFFFFFFF::FFFFFFFFFFF:F,FF,FFF,FFFFFFFFF:FFFFFFFFFFFF:FF,FFFFFFFF:FFFFF,FFFFFFFFFFFFFFF:FFFFFFFFFFFFF
@A00769:42:HV3CFDRXX:1:2101:5014:14716 2:N:0:CGCACGACTG+CTGTTGGTCC
GGACTACAGGGGTATCTAATCCTGTTTGCTACCCACACCTTCGAGCCTCAACGTCAGTTACAGTCCAGAAAGCCGCCTTCGCCACTGGTGTTCTTCCATATATCTACGCATTTCACCGCTACACATGGAGTTCCACTTTCCTCTACTGCACTCAAGTCATCCAGTTTCCAAAGCAATTCCTCAGTTGAGCTGAGGGCTTTCACTTCAGACTTAAATAACCGTCTGCGCTCGCTTTACGCCCAATAAATCCG
+
FFFFFFFFFFFFFFFFFFFFFFFFFFFFFFFFFFFFFFFFFFFFFFFFFFFFFFFFFFFFFFFFFFFFFFFFFFFFFFFFFFFFFFFF:FFFFFFFFFFFFFFFFFFFFFFFFFFFFFFFFFFFFFFFFFFFFFFFFFFFFFFFFFFFFFFFFFFFFFFFFFFFFFFFFFFFFFF:FFFFFFFFFFFFFFFFFFF:FFFFFFFFFFFFFFFFFFFFF:FFFFF:FFFFFFFFFFFFFFFFFFF:F:FFFFF
@A00769:42:HV3CFDRXX:1:2101:2302:14810 2:N:0:CGCACGACTG+CTGTTGGTCC
GGACTACCCGGGTTTCTAATCCTATTTGCTCCCCACGCTTTCGTGCCTGAGCGTCAGTTTCAGTCTAGGCGGCCGCCTTCGCCACTGGTGTTCTTCCATATCTCTACGCATTTTACCGCTACACATGGAGTTCCGCCGCCCTCTCTTGTACTCAAGTTCTCCAGTCTCATCAGCCAACAGAAGTTAAGCTTCTGCCTTTCACTCATGACTTGAAGAACCGCATGCTCACCCTTTACGCCCAATCATTCCGG
+
FF:FF:FFFFFFFFFFFFFFFFFFFFFFFFFFFFFFFFFFFFFFFFFFF:FFFFFFFFFFFFFFFFFFFFFFFFFFFFFFFFFFFFFFFF:FFFFFFFFFFFFFFFFFFFFFFFFFFFFFFFFFFFF:FFFFFFFFFFFFFFFFFFFFFFFFFFFFFF,FFFFFFFFFFFFFFFFF:FFFFFFF:FFF:FFFFFFFFFFFFFFFFFFFFF,FFFF:FFF:F:FFFFF:F:FF:FFFF:FFFF:F:F:F:,:
@A00769:42:HV3CFDRXX:1:2101:18521:14810 2:N:0:CGAACGACTG+CTGTTGGTCC
GGGGGACGAGGGTTTCTAAAAAAAAAAACTCCAAAAACAAAAAAGAAAAAAAAAAAAAAAAAAACCAAAAACACAAAATAACCAAAAAAAAAACTAAAAAGAACAAAAAAAAAAAAAAAGACAGATGGTAGGGGGGGCTCGTGTTCTGGGGTCGAGGGTGGGGGTGGCCGTGGTCCCGGCCGGGGGGAGGGGGGGGCGGGGGCGGCAGGCGGGGGGGGGCGGGTGGGCGGGGGTGGGGCGGCGGGGGTGCG
+
FF,,:,,:F,,,,:F,,FF,FFF:F,,,F,,,F,F,F,FF,FFF,FFFFFFF:FF:FFF::::F,,,,,,F,F,:F,,,,,,,,F,,F:FFF:,,:,F,:,,,,,F,::FFFF,FF:,F,,,,,,,F,,,:,,,,::,,:F,,,,,,:,,,:,:,F,,,,,,FF,::,::,FF,,,,,,,,:FFF,F,FF,FFFFF,,F:,,,F:,,F,,:FF:F,F,:,F,,,F,F,FFF,F,F:,:,,,::,F,F,,,:
@A00769:42:HV3CFDRXX:1:2101:21640:14857 2:N:0:CGCACGACTG+CTGTTGGTCC
GGACTACCGGGGTTTCTAATCCTGTTTGCTACCCACACTTTCGAGCCTCAACGTCAGTTCCAGACCAGAAAGCCGCCTTCGCCACAGGTGTTCTTCCATATATCTACGCATTTCACAGCTACACATGGAGTTCCACATTCCTCTACTGCACTCAAGTCATCCAGTTTCCAAAGCAATTCCTCAGTTGAGCTGAGGGCTTTCACTTCAGACTTAAATAACCGTCTGCGCTCGCTTTACGCACAATAAATCCG
+
FFFFFFFFFF:FFFFFFFFFFFFFFFFFFFFFFFFFFFFFFFFFFFFFFFFFFFFFFFF,FFF,FFFF:FF,,,FFF:FFFFFF,FFFFFF:FFFFFF,FFF:,FFFFFFF,FFFFFFFFFFFFF:FF:FFFFFFF,,FFFFFFFF,,::FFFFFFFFFFF:FFF,,F,FF:FFF,FFFF,,FF:F:F,FF,::F,,F:FFFF::F,F:FF,:F,::F,F,,FF,F,F,FF,FF:::,::FFFF:F:FF,:
@A00769:42:HV3CFDRXX:1:2101:17906:14998 2:N:0:CGCACGACTG+CTGTTGGTCC
GGACTACGGGGGTATCTAATCCTGTTTGCTACCCACACTTTCGAGCCTCAACGTCAGTTACAGTCCAGAAAGCCGCCTTCGCCACTGGTGTTCTTCCATATATCTACGCATTTCACCGCTACACATGGAGTTCCACTTTCCTCTACTGCACTCAAGTCACCCAGTTTCCAAAGCAATTCCTCAGTTGAGCTGAGGGCTTTCACTTCAGACTTAAATAACCGTCTGCGCTCGCTTTACGCCCAATAAATCCG
+
FFFFFFFFFFFFF,FFFFFFFFFFFFFFFFFFFFFFFFFFFFFFFFFFFFFFFFFFFFFFFFF:FFFFFFFFFFFFFFFFFFFFFFF::FFFFFFFF:F:FFFFFFFFFFFFFFFFFFFFFFFFFFFFFFFFFFFFFFFFFFFFFFF::FFFFFFFFFFFFFFFFFFFFFFFFFF:FFFFFFFFFF,FFFFFFF:FFFFFFFFF:FF::FFFFFFF::FF,:F:,F:FFFFFFFFFFFFFFFF:FFFFFFF
@A00769:42:HV3CFDRXX:1:2101:28809:15060 2:N:0:CGCACGACTG+CTGTTGGTCC
GGACTACGCGGGTATCTAATCCTGTTTGCTACCCACACTTTCGAGCCTCAACGTCAGTTACAGTCCAGAAAGCCGCCTTCGCCACTGGTGTTCTTCCATATATCTACGCATTTCACCGCTACGCATGGAGTTCCACTTTCCTCTACTGCACTCAAGTCATCCAGTTTCCAAAGCAATTCCTCAGTTGAGCTGAGGGCTTTCACTTCAGACTTAAATAACCGTCTGCGCTCGCTTTACGCCCAATAAATCCG
+
FFFFFFFFFFFFFFFFFFFFFFFFFFFFFFFFFFFFFFFFFFFFFFF:FFFFFFFFFFFFFFFFFFFFFFFFFFFFFFFFFFFFFFFFFFFFFFFFFFFFFFFFFFFFFFFFFFFFFFFFF:FFFFFFFFFFFFFFFFFFFFFFFFFFFFFFFFF,FFFFFF:FFFFFFFFFF:::F,FFFFFF,FFFFFFFFF:FFF:FF:FFFFFFFFFFFFFFF:FFF,FFFFFFFF,FF:FF:FF:FFFFFF:::,,
@A00769:42:HV3CFDRXX:1:2101:14913:15076 2:N:0:CGCACGACTG+CTGTTGGTCC
GGACTACTAGGGTTTCTAATCCTGTTTGCTCCCCACGCTTTCTCGCCTCACCGTCAGTTGCTGTCCAGCAGACCGCCTTCGCCACTGGTGTTCCTCCTTATATCTACGCATTTCACCGCTACACAAGGAATTCCGTCTGCCTCTCCAGTACTCAAGAAAAACAGTTTCAAATGCAATTCGGAGGTTGAACCTCCGGATTTCACATCTGACTTGCCTTCCCGGCTACACGCCCTTTACACCCAGTAAATCCG
+
FFFFFFFFFFFFFFFF:FFFFFFFFFFFFFFFFFFFFFFFFFFFFFFFFFFFF::FFFFFFFFFFFFFFFFFFFFFFFFFFFFFFFFF,FFFFFFFFFF,FFFFFFFFFF:F,FFFFFFFFFFFFFFF,FFFFFFFFFFF,FFFFFFFFFFFFFFFFFFFFFF:FFFFFFFFFFF,::FFFFFFF,FFFFFFFFFFF:FFFFFFFFFF:FFFFFF:FFFFF,FF:FFF,FFFF,FFFFFFFF:FFFFFFFF
@A00769:42:HV3CFDRXX:1:2101:22354:15092 2:N:0:CGCACGACTG+CTGTTGGTCC
GGACTACAGGGGTATCTAATCCTGTTTGCTACCCACACTTTCGAGCCTCAACGTCAGTTACAGTCCAGAAAGCCGCCTTCGCCACTGGTGTTCTTCCATATATCTACGCATTTCACCGCTACACATGGAGTTCCACTTTCCTCTACTGCACTCAAGTCAGCCAGTTTCCAAAGCAATTCCTCAGTTGAGCTGAGGGCTTTCACTTCAGACTTAAATAACCGACTGCGCTCGCTTTACGCCCAATAAATCCG
+
FFFFFFFFFFFFFFFFFFFFFFFFFFFFF::FFFFFFFFFFFFFFFF:FFFF:FFFFFFFF:FFFFFFFFFFFFFFFFFFFFFFFFFFFFF:FFFFFFFF:FFFFFFFFFFFFFF:FFFFFFFFFFFFFFFFFFFFF,FFFFFF:F:FFFFFFFFFFF:,FFFFFFFFFFFFFFFF:FFFFFFFFFFFFFFFFFFFFFFFFFFFFFFFFFFFFFFFFFFFF,FFFFFFFF,FFFFF,,FFFFFFFF,:FFF
@A00769:42:HV3CFDRXX:1:2101:27154:15107 2:N:0:CGCACGACTG+CTGTTGGTCC
GGACTACGGGGGTTTCTAATCCTGTTCGCTCCCCACGCTTTCGAGCCTCAGCGTCAGTTACAGACCAGAGAGCCGCTTTCGCCACCGGTGTTCCTCCATATATCTACGCATTTCACCGCTACACATGGAATTCCACTCCCCCCTTCTGCACTCAAGTTTGACAGTTTCAAAAGCGTACTATGGTTGAGCCACAGCCTTTTACTTCTGACTTATCAAACCGCATGAGCTCGCTTTACGCCCAATCAATCCGG
+
FFFFFFFFFFFFFFFFFFFFFFFFFFFFFFFFFFFFFFFFFFFFFFFFFFFFFFFFFFFFFFFFFFFFFFFFFFFFFFFFFFFFFFFFFFFFFFFFFFFFFFFFFFFFFFFFFFFFFFFFFFFF:FFFFFFFFFFFFFFFFFFFFFFFF:FFFFFFFFFFFFFFFFFFFF:FFFFFFFFFFFF:FFFFFFFFFFFFFFFFFFFFFFF:FFFFFFFFFF:FF,F:,FF,FFFFFFFFFFFFF,:F:F:FFFF
@A00769:42:HV3CFDRXX:1:2101:26530:15123 2:N:0:CGCACGACTG+CTGTTGGTCC
GGACTACAGGGGTTTCTAATGCATACAATGGTTGAGCCACTGCCTTTTACACCAGACTTAATAAACCACCTGCGCTCGCTTTACGCCCAATAAATCCGGACAACGCTCGGGACCTACGTATTACCGCGGCGGCTGACAC
+
FFFFFFFFFFFFFFFFFFFFFFFFFFFFFFFFFFFFFFFFFFFFFFFFFFFFFFFFFFFFFFFFFFFFFFFFFFFFFFFFFFFFFFFFFFFFFFFFFFFFFFFFFFFFFFFFFFFFFFFFFFFFFFFFFFFFFFFFFFF
@A00769:42:HV3CFDRXX:1:2101:30879:15201 2:N:0:CGCACGACTG+CTGTTGGTCC
GGACTACAAGGGTATCTAATCCTGTTTGCTACCCACACTTTCGAGCCTCAACGTCAGTTACAGTCCAGAAAGCCGCCTTCGCCACTGGTGTTCTTCCATATATCTACGCATTTCACCGCTACACATGGAGTTCCACTTTCCTCTACTGCACTCAAGTCATCCAGTTTCCAAAGCAATTCCTCAGTTGAGCTGAGGGCTTTCACTACAGACTTAAATAACCGACTGCGCTCGCTTTACGCCCAATAAATCCG
+
FFFFFFFF:FFFFFFFFFFFFFFFFFFFFFFFFFFFFFFFFFF:FFFFFF:FFFFFFFFFF:F:FFFFFFFFFFFFFFFFFF:F:FFFF:FFF:FFFFFFFFFFFFFFFFFFFFFFFFFFFFFFF:FFF:FFFFFFF,FFFFFFF:F:FFFFFF:FFFFFFFFFFFFF::FFFFFFFFF,F:FFFFFFFFF,F,F,FFFFFFFF,F:FFFFFF:F,FFFFFFFF,FFFFF:FFFFFFFFFFFFF:F,FFF:
@A00769:42:HV3CFDRXX:1:2101:28058:15233 2:N:0:CGCACGACTG+CTGTTGGTCC
GGACTACGAGGGTTTCTAATCCTGTTTGCTACCCACACTTTCGAGCCTCAACGTCAGTTACAGTCCAGAAAGCCGCCTTCGCCACTGGTGTTCTTCCATATATCTACGCATTTCACCGCTACACATGGAGTTCCACTTTCCTCTACTGCACTCAAGTCATCCAGTTTCCAAAGCAATTCCTCAGTTGAGCTGAGGGCTTTCACTTCAGACTTAAATAACCGTCTGCGCTCGCTTTACGCCCAATAAATCCG
+
FFFFFFFFFFFFFFFFFFFFFFFFFFFFFFFFFFFFFFFFFFFFFFFFFFFFFFFFFFFFFFFFFFFFFFFFFFFFFFFFFFFFFFFFFFFFFFFFFFFFFFFFF:FFFFFFFFFFFFFFFFFFFFF:FFFFFFFF:FFFFFFFFFFFFFFFFFFFFFFFFFFFFFFFFFFFFFFFFFFFFFFFFFFFFFFFFFFFFFFFFFFFFFFFFFFFF:FF:FFF:,FF:FFFFFFFFFFFF:FFFFFFFF:FFF,
@A00769:42:HV3CFDRXX:1:2101:29957:15233 2:N:0:CGCACGACTG+CTGTTGGTCC
GGACTACAGGGGTTTCTAATCCTGTTTGCTACCCACACTTTCGAGCCTCAACGTCAGTTACAGTCCAGAAAGCCGCCTTCGCCACTGGTGTTCTTCCATATATCTACGCATTTCACCGCTACACATGGAGTTCCACTTTCCTCTACTGCACTCAAGTCATCCAGTTTCCAAAGCAATTCCTCAGTTGAGCTGAGGGCTTTCACTTCAGACTTAAATAACCGTCTGCGCTCGCTTTACGCCCAATAAATCCG
+
FFFFFFFFFFFFFFFFFFFFFFFFFFFFFFFFFFFFFFFFFFFFFFFFFFFFFFFFFFFFFFFFFFFFFFFFFFFFFFFFFFFFFFFFFFFFFFFFFFFFFFFFFFFFFFFFFFFFFFFFFFFFFFFFFFFFFFFFFFFFFFFFFFFFFFFFFFFFFFFFFFFFFFFFFFFFFFFFFFFFFFFFFFFFFFFFFFFFFFFFFFFFFFFFFFFFFFFFFFFFFFFFFFFFFFFFFFFFFFFFFFF::FFFFFF
@A00769:42:HV3CFDRXX:1:2101:29333:15280 2:N:0:CGCACGACTG+CTGTTGGTCC
GGACTACAAGGGTTTCTAATCCTGTTTGCTACCCACACTTTCGAGCCTCAACGTCAGTTACAGTCCAGAAAGCCGCCTTCGCCACTGGTGTTCTTCCATATATCTACGCATTTCACCGCTACACATGGAGTTCCACTTTCCTCTACTGCACTCAAGTCATCCAGTTTCCAAAGCAATTCCTCAGTTGAGCTGAGGGCTTTCACTTCAGACTTAAATAACCGTCTGCGCTCGCTTTACGCCCAATAAATCCG
+
FFFFFFFFFFFFFFFFFFFFFFFFFFFFFFFFFFFFFFFFFFFFFFFFFFFFFFFFFFFFFFFFFFFFF:FFFFFFFFFFFFFFFFFFFFFFFFFFFFFFFFFFFFFFFFFFFFFFFFFFFFFFFFFFFFFFFFFFFFFFFFFFFFFFFFFFFFFFFFFFFFFFFFFFFFFFFFFFFFFFFFFFFFFFFFFFFFFFFFFFFFFFFFFFFFFFFFFFFFFF::FFFFFF:FFFFFFFF,FFFF,FFFFFFFF
@A00769:42:HV3CFDRXX:1:2101:15745:15327 2:N:0:CGCACGACTG+CTGTTGGTCC
GGGGGGGGGGGGGGTGTGAAACAAGTTTGTTAAAAAACAAAAAAGCCAAAAAAAAAAAAAAAAAAAAAAAAAAAACCAAAACACCCGGTGGTAAAAAAAAAAAAAAAAAAATAAAAAAAAGAAAAAAAAAAAAAAACAAAAAAAAAAAACAAAAAAACCAAAAAAAAAAAAAAAAAAAAAAAAAAATAACTAAGGGGATAGAATTAAGCAAAAAAAAAAAAAAAGGAAAGCAGATGAGGCCAAATAATACG
+
FF:,,:,,,,,,,,,,,,,,:,,,,,,,,,,,:,,::,FFFF::,,,::,F,,:,,,,,:,:,,F:,,FFFFF:,,,:F,,,,,,,,,,,,,,,,,,,:F,,,F:,F::,:,F,:FF,,,,,:,FF,::,:F::FF,F:F:F:,,F,:,,F:F,:F,:,,::FFF,:FF,FFFFFF::,FFF,F,:,:,,:,,,,,:,,,,,,,,,,,,FFF,F,FFFF,,FFF,,:,,,:F,:,,:,,,F,,,,,,,F:,
@A00769:42:HV3CFDRXX:1:2101:1669:15405 2:N:0:CGCACGACTG+CTGTTGGTCC
GGACTACTAGGGTTTCTAATTACCGCGGCTGCTGACAC
+
FFFFFFFFFFFFFFFFFFFFFFF:FFFFFFFFFFFFFF
@A00769:42:HV3CFDRXX:1:2101:21757:15436 2:N:0:CGCACGACTG+CTGTTGGTCC
GGACTACGGGGGTTTCTAATCCTGTTTGCTACCCACACTTTCGAGCCTCAACGTCAGTTACAGTCCAGAAAGCCGCCTTCGCCACTGGTGTTCTTCCATATATCTACGCATTTCACCGCTACACATGGAGTTCCACTTTCCTCTACTGCACTCAAGTCATCCAGTTTCCAAAGCAATTCCTCAGTTGAGCTGAGGGCTTTCACTTCAGACTTAAATAACCGTCTGCGCTCGCTTTACGCCCAATAAATCCG
+
FFFFFFFFFFFFFFFFFFFFFFFFFFFFFFFFFFFFFFFFFFFFFFFFFFFFF:FFFFFFFFFFFFFFFFFFFFFFFFFFFFFFFFFF:FFFFFFFFFFFFFFFFFFFFFFFFFFFFFFFFFFFFFFFFFFFFFFFFFFFFFFFFFFFFFFFFFFFFFFFFFFFFFFFFF::FFF:FFFFFFFFFFFFFFFFFF:FFFFFFFFFFFF,FFFFFF:FFF:F,:F:FF:FFFFFFFFFFFFFFFF:FFFFF,F
@A00769:42:HV3CFDRXX:1:2101:6397:15483 2:N:0:CGCACGACTG+CTGTTGGTCC
GGACTACACGGGTTTCTAATCCTGTTTGCTACCCACACTTTCGAGCCTCAACGTCAGTTACAGTCCAGAAAGCCGCCTTCGCCACTGGTGTTCTTCCATATATCTACGCATTTCACCGCTTCACATGGAGTTCCACTTTCCTCTACTGCACTCAAGTCACCCAGTTTCCAAAGCAATTCCTCAGTTGAGCTGAGGGCTTTCACTTCAGACTTAAATAACCGTCTGCGCTCGCTTTACGCCCAATAAATCCG
+
FFFFFFFFFFFFFFFFFFFFFFFFFFFFFFFFFFFFFFFFFFFFFFFFFFFFFFFFFFFFFFFFFFFFFFFFFFFFFFFFFFFFFFFFFFFFFFFFFFFFF:FFFFFFFF:FFFFFFFFFFFFFFFFF:FFFFF:FFFFFFFFFFFFFFFFFFFFFFFFFFF:FFFFFFF:FFFFFFFFFFF:FF::FFFFFFF:FFFFFFFFFFFFFFFFF:FFFF:FFFFFFFFFFFF,FFF:FFFFFFFF,F:FFFF:
@A00769:42:HV3CFDRXX:1:2101:15510:15483 2:N:0:CGCACGACTG+CTGTTGGTCC
GGACTACGGGGGTTTCTAATCCTGTTTGCTACCCACGCTTCCGAACCTCAGCGTCAGTTACAGACCAGAGAGCCGCTTTCGCCACTGGTGTTCTTCCATATATCTACGCATTTCACCGCTACACATGGAGTTCCACTCTCCTCTTCTGCACTCAAGTCTCCCAGTTTCCAATGCACTACTCCGGTTAAGCCGAAGGCTTTCACATCAGACTTAAAAGACCGCCTGCGTTCCCTTTACGCCCAATAAATCCG
+
FFFFFFFFFFFFFFFFFFFFFFFFFFFFFFFFFFFFFFFFFFFFFFFFFFFFFFFFFFFFFFFFFFFF,::FFFFFFF:FFFFFFFFFFFFFFFFFFF:FF,FFFFFFFFF:FFFFFFFFFFFFFFFFFFF:FFFFFFFFFFFFFFFFFFFFFFFFFFFFFFFFF:FFFFFFFFFFFFFFFFFFFFFFFFFFF,FFFF,FFFFFFFFFFFFFFFFFFFFFFFFFF:FFFF,F,FFFFFFFFFFFFFFFFFF
@A00769:42:HV3CFDRXX:1:2101:1072:15499 2:N:0:CGCACGACTG+CTGTTGGTCC
GGACTACTGGGGTTTCTAATCCTATTTGCTCCCCACGCTTTCGTGCCTGAGCGTCAGTTTCAGTCCAGGCGGCCGCCTTCGCCACTGGTGTTCTTCCATATCTCTACGCATTTTACCGCTACACATGGAGTTCCGCCGCCCTCTCCTGTACTCAAGTTCTCCAGTCTCATCAGCCAACAGAAGTTAAGCTTCTGCCTTTCACTCATGACTTGAAGAACCGCCTGCTCACCCTTTACGCCCAATCATTCCGG
+
FFFFFFFFFFFFFFFFFFFFFFFFFFFFFFFFFFFFFFFFFFFFFFFFFFFFFFF:FFFFFFFFFFFFFFFFFFFFFFFFFFFFFFFFFFFFFFFFFFFFFFFFFFFFFFFFFFFF,FFFF:FFFFFFFFFFFFFFFFFFFFFFFFFFFFFFFFFFFFFFFFFFFFFFFF:FFFFFFFFF:FFFFF:FFFFFFFFFFFFFFFFFFFFFFFF::FFFF,F,F,F:FFFFF,FF:FFFFF,FFFFF,FFF::,
@A00769:42:HV3CFDRXX:1:2101:16486:15515 2:N:0:CGCACGACTG+CTGTTGGTCC
GGACTACTCGGGTTTCTAATCCTGTTTGCTACCCACACTTTCGAGCCTCAACGTCAGTTACAGTCCAGAAAGCCGCCTTCGCCACTGGTGTTCATCCATATATCTACGCATTTCACCGCTACACAAGTAGTTCCACTTTCCTCTACGGCACTCGAGTCATACAGTTTCCAATGCCATTCCTCAGTTGAGCGGAGGGCTTTCACTTCAGACTTAAATAAACGTCTGCGCGCGCTTTCCGCCCACTAACTCCG
+
,FFFFFF:F,,FFFF:FFFFF,FFFFFF:FFFFFFFFFF,FFF:F:F:FFFFFFFFF,,F:,FFFFFFF,FF:FFFFFFFFF,FFF:F,:,F,,F:F,FF,FFFFF:FFF,FFF,FFF,,:F:FF,FFF,,F,:F:F:FF,,F,FF,:FFFFF,F,FF,:,FFFF:,F:FF,F,,F,,:F,FFF:FFFFF,:F:,,FF,:,FF::F,:FF,F,F,F,F:F::FFFFF,:,:F,F,,,::F:::F,F,::,:
@A00769:42:HV3CFDRXX:1:2101:29125:15546 2:N:0:CGCACGACTG+CTGTTGGTCC
GGACTACGCGGGTTTCTAATCCTGTTCGATCCCCACGCTTTCGTGCATCAGTGTCAGATCCGGCCTAGCAAGCTGCCTTCGCGATCGGTGTTCTGTGTAATATCTAGGCATTTCACCGCTACACTACACATTCCGCCTGCTGCATCCGATCTCTAGTCCTACAGTATTAGCGGCAGCCCCGATGTTGAGCATCGGTATTTCACCGCTAACTTATAAAACAACCTACGCACCCTTTAAACCCAATGAATCCG
+
FFFFFFFFFFFFFFFFFFFFFFFFFFFFFFFFFFFFFFFFFFFFFFFFFFFFFFFFFFFFFFFFFFFFFFFFFFFFFFFFFFFFFFFFFFFFFFFFFFFFFFFFFFFFFFFFFFFFFFFFFFFFFFFFFFFFFFFFFFFFFFFFFFFFFFFFFFFFFFFFFFFFFFFFFFFFFFFFFFFFFFFFFFFFFFFFFFFFFFFFFFFFFFF,FFFFFFFFFFFF,FFF:FFF:FFFFFFF:FFFFFF:,F,FFFF
@A00769:42:HV3CFDRXX:1:2101:18014:15593 2:N:0:CGCACGACTG+CTGTTGGTCC
GGACTACAGGGGTTTCTAATCCTGTTTGCTACCCACACTTTCGAGCCTCAACGTCAGTTACAGTCCAGAAAGCCGCCTTCGCCACTGGTGTTCTTCCATATATCTACGCATTTCACCGCTACACATGGAGTTCCACTTTCCTCTACTGCACTCAAGTCTTCCAGTTTCCACAGCAATTCCTCAGTTGAGCTGAGGGCTTTCACTTCAGACTTAAATCACCGACTCCGCTCGCTTTACGCCCAATAAATCCG
+
FFFFFFFFF:FFFFFFFFFFFFFFFFFFF:FFFF:FFF:FFFFFFFFFF::FFFFFF:FFFFFFFFFFFFFFFFFFFF:FFFFFFFFFFFFFFFFFFFFF:FFFFFFFF:FFFFFFFFFFFFFFFFFF,FF:FFFFF,F,FFFFFFFFFFF:FFFFFF,FFF:F,FFFFF,FFFFFFFFFFFF:FFFFFF:FFFFFF,FFF:FF:FFFF:F,FFF:,FFF,:FF,FFFFF:F,FFFF:F:,FF,FFFF:FF
@A00769:42:HV3CFDRXX:1:2101:17029:15608 2:N:0:CGCACGACTG+CTGTTGGTCC
GGACTACCAGGGTATCTAATCCTGTTTGCTCCCCACGCTTTCGAGCCTCAGCGTCAGTTACAGACCAGAGAGCCGCCTTCGCCACTGGTGTTCCTCCATATATCTACGCATTTCACCGCTACACATGGAATTCCACTCGCCTCTTCTGCACTCAAGTCCCCCAGTTTCCAATGACCCTCCCCGGTTGAGCCGGGGGCTTTCACATCAGACTTAAGAAACCGCCTGCGCTCGCTGTACGCCCAAGAAATCCG
+
FFFFFFFFFFFFFFFFF:FFFFFFFF:FFFFFFF:FFF:FFFFFFFFFF,FFF,FF:FFFFFFF:FFFFFFFFFFFFFFFFFFFFFFF,:F,FF,:F:,,FFFF,FFFF:FF,F,FFFFF,:FFFFFF:FF,,FFFFF,FFFF:FFFFFFF:FF,F,FFFFF:F,,FFF,,,F:F:,FFFFFFFF,:FF,FFFFF::,:,F:FFFFFFFFFF:F,FF::F,::,,F,:FF,FFFF:F:F:F:F:,FF::FF
@A00769:42:HV3CFDRXX:1:2101:24135:15608 2:N:0:CGCACGACTG+CTGTTGGTCC
GGACTACGGGGGTTTCTAATCCTATTTGCTCCCCACACTTTCGAGCCTCAACGTCAGTTACAGTCCAGAAAGCCGCCTTCGCCACTGGTGTTCTTCCATATATCTACGCATTTCACCGCTACACATGGAGTTCCACTTTCCTCTACTGCACTCAAGTCATCCAGTTTCCAAAGCAATTCCTCAGTTGAGCTGAGGGCTTTCACTTCAGACCTAAATAACCGTCTGCGCTCGCTTTACGCCCAATAAATCCG
+
FFFFFFFFFFFFFFFFFFFFFFFFFFFFFFFFFFFFFFFFFFFFFFFFFFFFFFFF:FFFFFFFFFFFFFFFFFFFFFFFFFFFFFFFFFFFFFFFFFFFFFFFFFFFFFFFFFFFFFFFFFFFF:FFFFFFFFFFF:FFFFFFFFFFFFFFFFFF:FFFFFFFFFF:FFFFFFF:FFFFFFFFFFFFFFFFFF:FFFFFFFFF:FFFFFFFFFFFF:,F,,FFFF:F:FFF:FFFF,FFFFFFFFFFFFF
@A00769:42:HV3CFDRXX:1:2101:17707:15624 2:N:0:CGCACGACTG+CTGTTGGTCC
GGACTACTGGGGTTTCTAATCCTGTTTGCTACCCACACTTTCGAGCCTCAACGTCAGTTACAGTCCAGAAAGCCGCCTTCGCCACTGGTGTTCTTCCATATATCTACGCATTTCACCGCTACACATGGAGTTCCACTTTCCTCTACTGCACTCAAGTCATCCAGTTTCCAAAGCAATTCCTCAGTTGAGCTGAGGGCTTTCACTTCAGACTTAAATAACCGTCTGCGCTCGCTTTACGCCCAATAAATCCG
+
FFFFFFFFFFFFFFFFFFFFFFFFFFFFFFFFFF,FFFFFFFFFFFFFFFFFFFFFFFFFFFFFFFFFFFFFFFFFFFFFFFFFFFFFFFFFFFFFFFFFFFFFFFFFFFFFFFFFFFFFFFFFFFFFFFFFFFFFFFFFFFFFFFFFFFFFFFFFFFFFF:FFF:FFFFFFFFFFFFFFFFFFFFFFFFFFFFFFF:FFFFFFFFFFFFFFFFF:FFFF,FF:FFFFF::FFFFFF:FFFFF,FFF::FF
@A00769:42:HV3CFDRXX:1:2101:6370:15749 2:N:0:CGCACGACTG+CTGTTGGTCC
GGACTACGCGGGTTTCTAATCCTGTTTGCTACCCACACTTTCGAGCCTCAACGTCAGTTACAGTCCAGAAAGCCGCCTTCGCCACTGGTGTTCTTCCATATATCTACGCATTTCACCGCTACACATGGAGTTCCACTTTCCTCTACTGCACTCAAGTCATCCAGTTTCCAAAGCAATTCCTCAGTTGAGCTGAGGGCTTTCACTTCAGACTTAAATAACCGTCTGCGCTCGCTTTACGCCCAATAAATCCG
+
:FFFFFFFFFFFFFFFFFFFFFFFFFFFFFFFFFFFFFFFFFFF:FFFFFFFFFFF:FFFFFFFFFFFFFFFFFFFFFFFFFFFFF,FFFFFFFFFFFFFFFF:FFF:FF:FFFFFFFFF:FFFFFFFFFFFFFFFFFFF:FFFFFFFF,FFFF:FFF,FFFFFF:FFFFFF,FFFFFFFFFFFFFFFFFFF,F::FFFFFFFFFFFFFFFF:F:FFF,F,FF:FFFFFF:FFFFFFFFFFFF,FFFFF:F
@A00769:42:HV3CFDRXX:1:2101:29044:15781 2:N:0:CGCACGACTG+CTGTTGGTCC
GGACTACGAGGGTTTCTAATCCTGTTTGCTACCCACACTTTCGAGCCTCAACGTCAGTTACAGTCCAGAAAGCCGCCTTCGCCACTGGTGTTCTTCCATATATCTACGCATTTCACCGCTACACATGGAGTTCCACTTTCCTCTACTGCACTCAAGTCATCCAGTTTCCAAAGCAATTCCTCAGTTGAGCTGAGGGCTTTCACTTCAGACTTAAATAACCGTCTGCGCTCGCTTTACGCCCAATAAATCCG
+
FFFFFFFFFFFFFFFFFFFFFFFFFFFFFFFFFFFFFFFFFFFFFFFFFFFFFFFFFFFFFFFFFFFFFFFFFFFFFFFFFFFFFFFFFFFFFFFFFFFFFFFFFFFFFFFFFFFFFFF:FFFF:FFFFFFFFFFFFFFFFFFF:F:FFFFFFFFFFFF:FFFFFFFFF:FFFFF,FFFFFFFFFFFFFFFFFF,FFFFFFFF:,FFFFFFFFFFFFFFF,:FFFFFFFFFFFFFFF,FFFF:F:FFFFF,
@A00769:42:HV3CFDRXX:1:2101:14299:15890 2:N:0:CGCACGACTT+CTGTTGGTCC
GGACTACTGGGGTATCTAATCCTGTTTGCTACCCACAATTACGATCCTCAACGTCAGTAACAGACCAGAAAGCCGCCTTCGCCACTGGTGTTCTTCCTTATAACAACGCAATACACCGCTACACATGGAGTTCAACTATCCTCTACTGCACTCAAGTCAACCAGTTTCCAAAGCAAATACTCACATGAGCTGAGGGCATTCACATCACACATAAAATACCGACTGCGCTAGCTATACTCCCAATAAATCCG
+
,,F,,FFF::,,,FFFFF,FFF,FF,:,:F:FFFFFF,FF,,:F,F,,,FFF,FFFFF,F,F,,F,:FFFF,F:FF,FFF:,:FFF,,:F,F,F:,,F,FF:,F,:F,F,,F,FFFF,,,F:FFFFFFF:FF:,,F,FFFFFFFFF::FF,FFFF,FFF,F,FFF,F,,FFFF,,:,,,FFFF,:FFFFF,FF,,,,,F,:F,,F:F:,:,,,F,F,F,:,,F:F,,,,,,::,:FF:F,:FFFFF:FF,:
@A00769:42:HV3CFDRXX:1:2101:30481:15890 2:N:0:CGCACGACTG+CTGTTGGTCC
GGACTACGGGGGTTTCTAATCCTGTTTGCTACCCACACTTTCGAGCCTCAACGTCAGTTACAGTCCAGAAAGCCGCCTTCGCCACTGGTGTTCTTCCATATATCTACGCATTTCACCGCTACACATGGAGTTCCACTTTCCTCTACTGCACTCAAGTCATCCAGTTTCCAAAGCAACTCCTCAGTTGAGCTGAGGGCTTTCACTTCAGACTTAAATAACCGTCTGCGCTCGCTTTACGCCCAATAAATCCG
+
FFFFFFFFFFFFFFFFFFFFFFFFFFFFFFFFFFFFFFFFFFFFFFFFFFFFFFFFFFFFFFFFFFFFFFFFFFFFFFFFFFFFFFFFFFFFFFFFFFFFFFFFFFFFFFFFFFFFFFFFFFFFFFFFFFFFFFFFFFFFFFFFFFFFFFFFFFFFFFFFFFFFFFFFFFFFFFFFFFFFFFFFFFFFFFFFFF:FFFFFFFFFFFFFFFFFFFFFFFFF::FFFFFFFF:FFFFFF:FFFFF:FFFFFFF
@A00769:42:HV3CFDRXX:1:2101:12093:15922 2:N:0:CGCACGACTG+CTGTTGGTCC
GGACTACGAGGGTATCTAATCCTGTTCGCTCCCCACGCTTTCACTCCTCAGCGTCAGTAACGGCCCAGAGACCTGCCTTCGCCATTGGTGTTCTTCCCGATATCTACACATTCCACCGTTACACCGGGAATTCCAGTCTCCCCTACCGCACTCAAGCCCGCCCGTACCCGGCGCGGATCCACCGTTAAGCGATGGACTTTCACACCGGACGCGACGAACCGCCTACGAGCCCTTTACGCCCAATAAATCCG
+
FFFFFFFFFFFFFFFFFFFFFFFFFFFFFFFFFFFFFF:FFFFFFFFFFFFFFFFFFFFFFFFFFFFFFFFFFFFFFFFFFFFF:FFFFFFFF,FFFFFFFFFFFFFFF:FFFFFFFFFFFFFFFFFF:FFFFFFFFFFFFFFFFFFFFFFFF,FFFFFFFFFFFFFFFFFFFFFFF:FFFFFFF,FFFFFFFFFFFFFFFFFFFFF:FF:F:FF,F,FF,FF,FF,FFFFFF:F:F,FFFFFFFF,FFF:
@A00769:42:HV3CFDRXX:1:2101:15411:15937 2:N:0:CGCACGACTG+CTGTTGGTCC
GGACTACTGGGGTTTCTAATCCTGTTTGCTACCCACACTTTCGAGCCTCAACGTCAGTTACAGTCCAGAAAGCCGCCTTCGCCACTGGTGTTCTTCCATATATCTACGCATTTCACCGCTACACATGGAGTTCCACTTTCCTCTACTGCACTCAAGTCATCCAGTTTCCAAAGCAATTCCTCAGTTGAGCTGAGGGCCTTCACCTCAGACTTAAATAACCGTCTGCGCTCGCTTTACGCCCAATAAATCCG
+
FFFFFFFFFFFFFFFFF:FFFFFFFFFFFF:FFFFFFFFFFFFFFFFFFFFFFFFFFFFFF:FFFFFFFFFFFFFFFFFFFFFFFFFF:FFFFFFFFFFFFFFFFFFFFFFFFFFFFFFFFFFFFFFFFFFFFFFFFFFFFFFFFFFFFFFFFFFFFFFFFFFF:FFFFFFFFFFF:FFFFFFFFFFFFFFF::F:FFFFFFFFFFFFFFFF,FFFFFFFFFF:,FFFFFFFFFFFFFFFFFFFFFFFFFF
@A00769:42:HV3CFDRXX:1:2101:3432:15953 2:N:0:CGCACGACTG+CTGTTGGTCC
GGACTACTAGGGTTTCTAATCCTGTTTGCTACCCACACTTTCGAGCCTCAACGTCAGTTACAGTCCAGAAAGCCGCCTTCGCCACTGGTGTTCTTCCATATATCTACGCATTTCACCGCTACACATGGAGTTCCACTTTCCTCTACTGCACTCAAGTCATCCAGTTTCCAAAGCAATTCCTCAGTTGAGCTGAGGGCTTTCACTTCAGACTTAAATAACCGTCTGCGCTCGCTTTACGCCCAATAAATCCG
+
FFFFFFFFFFFFFFFFFFFFFFFFFFFFFFFFFFFFFFFFFFFFFFFFFFFFFFFFFFFFFFFFFFFFFFFFFFFFFFFFFFFFF:FFFFFFFFFFFFFFFFFFFFFFFFFFFFFFFFFFFFFFFFF:F,FFFFFFFFFFFFFFFFFFFFFFFFFFFFFFFFFFFFFFFFFFFFF:F:FFFFFF:FFFFFFF:FFFFFFFFFFFFFFFFFFFFF:FFFFFF:FFFFFFFF:FFFFFFFFFFFFF:F:FF,:
@A00769:42:HV3CFDRXX:1:2101:4625:16016 2:N:0:CGCACGACTG+CTGTTGGTCC
GGACTACGGGGGTTTCTAATCCTGTTTGCTACCCACACTTTCGAGCCTCAACGTCAGTTACAGTCCAGAAAGCCGCCTTCGCCACTGGTGTTCTTCCATATATCTACGCATTTCACCGCTACACATGGAGTTCCACTTTCCTCTACTGCACTCAAGTCATCCAGTTTCCAAAGCAATTCCTCAGTTGAGCTGAGGGCTTTCACTTCAGACTTAAATAACCGTCTGCGCTCGCTTTACGCCCAAGAAATCCG
+
FFFFFFFFF:FFFFFFFFFFFFFFFFFFFFFFFF:FFFFFFFFFFFFFFFFFFFFFFFFFFFFFFFFFFF:FFFFFFFFFFFFFFFFFFFFFFFFFFFFFFFFFFFFFFFFFFFFFFFFFFFFFFFFF,FFFFFFFFFFFFFFFFFFFFFFFFF::FFFFFFFFFFFFFFFFFFFFFFFFFFF:FFFFFFFFFF,FFFFFFFFFFFFFFFFF:FFFF,FF:FFFFFFFFFFFFFFF:FFFFF:,FFFFFFF
@A00769:42:HV3CFDRXX:1:2101:29866:16016 2:N:0:CGCACGACTG+CTGTTGGTCC
GGACTACGAGGGTTTCTAATCCTGTTTGCTACCCACACTTTCGAGCCTCAACGTCAGTTACAGTCCAGAAAGCCGCCTTCGCCACTGGTGTTCTTCCATATATCTACGCATTTCACCGCTACACATGGAGTTCCACTTTCCTCTACTGCACTCAAGTCATCCAGTTTCCAAAGCAATTCCTCAGTTGAGCTGAGGGCTTTCACTTCAGACTTAAATAACCGACTGCGCTCGCTTTACGCCCAATAAATCCG
+
FFFFFFFFFFFFFFFFFFFFFFFFFFFFFF:FFFFFFFF:FFFFFFFFFFFFFFFFFFFFFFFFFFFFFFF:FFFFFFFFFFFFFFFFFFFFFFFFFFFFFFFFFFFFFFFFFFFFFFFFFFFFFFFFF,FFFFFFFFFFFFFFFFFFFFFFFFFFFF:FFFFFFFFFFF:FF:F:,FFF:FFFFFF:FFF,FFFFFFFFFFFFFFFFFFFF:FF:F:FF::FFFFF:FF,FFF:FFFFFFFFF,FFFF::
@A00769:42:HV3CFDRXX:1:2101:3622:16031 2:N:0:CGCACGACTA+CTGTTGGTCC
GGACTACGGGGGTTTCTAATCCTGTTTGCTACCCACACTTTCGAGCCTCAACGTCAGTTACAGTCCAGAAAGCCGCCTTCGCCACTGGTGTTCTTCCATATATCTACGCATTTCACCGCTACACATGGAGTTCCACTTTCCTCTACTGCACTCAAGTCATCCAGTTTCCAAAGCAATTCCTCAGTTGAGCTGAGGGCTTTCACTTCAGACTTAAATAACCGTCTGCGCTCGCTTTACGCCCAATAAATCCG
+
FFFFFFFFFFFFFFFFFFFFFFFFFFFFFFFFFFFFFFFFFFFFFFFFFFFFFFFFFFFFFFFFFF:FFFFFFFFFFFFFFFFFFFFFFFFFFFFFFFFFFFFFFFFFFFFFFFFFFFFFFFFFFFFFFFFFFFFFFFFFFFFFFFFFFFFFFFFFFFFFFFFFFFFFFFFFFFFFFFF,FFFFFFFFFFFFFFFFFF,:FFFFFFFF:FFFFF:FFFFFFFFF:FFFFF:F:FFFFFFFFFFFFFFFF,F
@A00769:42:HV3CFDRXX:1:2101:8648:16063 2:N:0:CGCACGACTG+CTGTTGGTCC
GGACTACCGGGGTTTCTAATCCTGTTTGCTACCCACACTTTCGAGCCTCAACGTCAGTTACAGTCCAGAAAGCCGCCTTCGCCACTGGTGTTCTTCCATATATCTACGCATTTCACCGCTACACATGGAGTTCCACTTTCCTCTACTGCACTCAAGTCATCCAGATTCCAAAGCAATTCCTCAGTTGAGCTGATGGCTTTCACTTCGGACTTAAATAACCTTCTGCGCTCGCTTTACGCCCAATAAATCCG
+
FFFFFFFFFFFFFFFFFFFFFFF,:FFFFFF,FFFF,:,FFFFFFFFFFFFFFFFFFFF:FFFFFFFFFFF:FF,FFFFF:FFFFF,FFFFFFFFFFFFFFFFFFFF:FFFF,FFFFFFFFFFF:FF:FFFF:FFFFFFF:FFFFFF:FFFFFFF,FFFF:FFF,FF,FF:FFFF:FFFF,FF:,,,F,F:FF,F:FF:F::FF:F,FFF:FFF:,:F,F:,:F,F:F:::FFF:,F,FFFFF:FFFFF:F
@A00769:42:HV3CFDRXX:1:2101:28149:16078 2:N:0:CGCACGACTG+CTGTTGGTCC
GGACTACAAGGGTATCTAATCCTGTTTGCTACCCACACTTTCGAGCCTCAACGTCAGTTACAGTCCAGAAAGCCGCCTTCGCCACTGGTGTTCTTCCATATATCTACGCATTTCACCGCTACACATGGAGTTCCACTTTCCTCTACTGCACTCAAGTCATCCAGTTTCCAAAGCAATTCCTCAGTTGAGCTGGGGGCTTTCACTTCAGACTTAAATAACCGTCTGCGCTCGCTTTACGCCCAATAAATCCG
+
FFFFFFFFFFFFFFFFFFFFFFFFFFFFFFFFFFFFFFFFFFFFFFFFFFFFFFFFFFFFFFFFFFFFFFFFFFFFFFFFFFFFFFFFFFFFFFFFFFFFFFFFFFFFFFFFFFFFFFFFFFFFFFFF:FFFFFFFFFFFFFFFFFFFF:FFFFFFFFFFFFFFFFFFFFFFFFF:FFFFFFFFFFFFFFFFFFF:FF:FFFFFFFFFFFFFFFFFFFFF:,::FFFFFFFFFFFFFFFFFFFFFFFFFFF
@A00769:42:HV3CFDRXX:1:2101:23909:16094 2:N:0:CGCACGACTG+GTGTTGGTCC
GGACTACAGGGGTATCTAATCCTGTTTGCTACCCACACTTTCGAGCCTCAACGTCAGTTACAGTCCAGAAAGCCGCCTTCGCCACTGGTGTTCTTCCATATATCTACGCATTTCACCGCTACACATGGAGTTCCACTTTCCTCTACTGCACTCAAGTCATCCAGTTTCCAAAGCAATTCCTCAGTTGAGCTGAGGGCTTTCACTTCAGACTTAAATAACCGTCTGCGCTCGCTTTACGCCCAATAAATCCG
+
FFFFFFFFFFFFFFFFFFFFFFFFFFFFFFFFFFFFFFFF:FFFFFFFFFFFFFFFFFFFFFFFFFFFFFFFFFFFFFFFFFFFFFFFFF:FFFFFFFFFFFFFFFFFFFFFFFFFFFFFFFFFFFFFFFFFFFFF:FFFFFFFFFFFFFFFFFFFFFFFFFFFFFFF:FFFFFFFFFFFFFFFFFFFFFF,FFFFFF:FF:FFFFFFFFFFFFFFFFFF:,FF:F,F:FFF:FFFF,FFFFFFFFF:F,,
@A00769:42:HV3CFDRXX:1:2101:8947:16141 2:N:0:CGCACGACTG+CTGTTGGTCC
GGACTACGGGGGTTTCTAATGGATTACCGCGGCTGCTGGCAC
+
FFFFFFFFFFFFFFFFFFFFFFFFFFFFFFFFFFFFFFFFFF
@A00769:42:HV3CFDRXX:1:2101:1344:16157 2:N:0:CGCACGACTG+CTGTTTGTCC
GGACTACTGGGGTTTCTAATCCTATTTGCTCCCCACGCTTTCGTGCCTGAGAGTCAGTTTCAGTCCAGGCGGCCGCCTTCGCCACTGGTGTTCTTCCATATCTCTACGCATTTTACCGCTACACATGGAGTTCCGACGCCCTCTACTGTACTCAAGATATCAAGTATCATCAGCAAAAATAAGTTAATCTAATGCATTTAACTCATGACTTTAAAAACCGCCTGCTCACCCTTTAAGCCCAATCATTACGG
+
FFFFFFF::FFFFFFFFFFFFF,FFF:FFFFFFF,,FFFFFFFF:FFFFFF,FFFFFF:FFFFFF,FF:,F,:FFFFFFFFFFFFFFFFFFFFFFFF,FFF,FFFFFFFFFFF:FFFFFFFFFFF,FF::FFFF::F,FFFFFF,F,:,FFFFFFF,F,FF:FFF,FFF,F,FF,FF,F,F:FF,:F,FF,:,:F,,FF,:,::FF,::FF,FF,F,,F,,,,:F,F,,,F,FFF,::F,FF,,,FF:,,,
@A00769:42:HV3CFDRXX:1:2101:9372:16219 2:N:0:CGCACGACTG+CTGTTGGTCC
GGACTACGCGGGTTTCTAATCCTGTTTGCTCCCCACGCTTTCGAGCCTCAGCGTCAGTTACAGACCAGAGAGTCGCCTTCGCCACTGGTGTTCCTCCATATATCTACGCATTTCACCGCTACACATGGAATTCCACTCTCCTCTTCTGCACTCAAGTCTCCCAGTTTCCAATGACCCTCCCCGGTTGAGCCGGGGGCTTTCACATCAGACTTAAGAAACCGCCTGCGCTCGCTTTACGCCCAATAAATCCG
+
FFFFFFFFFFFFFFFFFFFFFFFFFFFFFFFFFFFFFFFFFFFFFFFFFFFFFFFFFFFFFFF:FFFFFF,FFFFFFFFFFFFFFFFFFFFFFFFFFFFFFFFFFFFFFFFFFFFFFFFFFFFF,FF:FFFFFFFFFFFFFFFFFFFFFFFFFFFFFFFFFFFFFFFFFFFFFFFFFFFFFF:FFFFFFFF:FFFFFFFFF:FFFFFFFFFFFF:FFFFFFFFFFFFFFFFFFFFFFFFFFFF:FF:FFF:
@A00769:42:HV3CFDRXX:1:2101:4426:16235 2:N:0:CGCACGACTG+CTGTTGGTCC
GGACTACTAGGGTTTCTAATCCTGTTTGCTCCCCACGCTTTCGTGCCTCAACGTCAGATATAGATTGGTAAGCTGCCTTCGCAATCGGTGTTCTGAATGATCTCTAAGCATTTCACCGCTACACAATACATTCCGCCTACCGCATCTACTCTCTAGATCAACAGTATTAGAGGCAGTTCCCGAGTTAAGCTCGGACATTTCACCTCTAACTTATCAATCCGCCTACGCACCCTTTAAACCCAATTAATCCG
+
FFF::FF,FFFFFFFFFFF:FFFFFFFFFFFFFFF:,FFFFFFFFFFFFFFFFFFFF,:FFFFF,FFFFFFFF:FFFFFFFFF::FFFFFFFF:F,FF,FF:FFFFF::FFFFFFFF:FFFFFF,FFFFFFFFFFFF,FFF,FF,,F:FFFFFFFFFFFFFFFFFFFFFFFFFFFFFF:FFFFFFFFF:FFFFFFF:,FFFF,FFFFFFFF::FFFFFFFFFFFFF:FFF:FF,FFFFFFF:,:,,F:FF,
@A00769:42:HV3CFDRXX:1:2101:20808:16235 2:N:0:CGCACGACTG+CTGTTGGTCC
GGACTACCCGGGTATCTAATCCTGTTTGCTACCCACACTTTCGAGCCTCAGCGTCAGTTACAGACCAGAGAGTCGCCTTCGCCACTGGTGTTCCTCCATATATCTACGCATTTCACCGCTACACATGGAATTCCACTCTCCTCTTCTGCACTCAAGTCTCCCAGTTTCCAATGACCCTCCCCGGTTGAGCCGGGGGCTTTCACATCAGACTTAAGAAACCGCCTGCGCTCGCTTTACGCCCAATAAATCCG
+
FFFFFFFFFFFFFFFFFFFFFFFFFFFFFFFFFFFFFFFFFFFFFFFFFFFFFF:FFFFFFFFFFFFFFFFFFFFFFFFFFFFFFFFFFFFFFFFFFFFFFFFFFFFFFFFFFFFFFFFFFFFFFFFFFF:FFFFF:FFFFFFFFFFFFFFFFFFFFFFFFFFFFFFFFFFFFFFFFFF:FFFFFFFFFFFFFFFFFFFFFFFFFF:FFFFFFFFFFFFF,F:,FFFFFF,:,FFFF,FFFFFFFFFFFFF
@A00769:42:HV3CFDRXX:1:2101:21784:16266 2:N:0:CGCACGACTG+CTGTTGGTCC
GGACTACAGGGGTTTCTAATGGATTACCGCGGCTGCTGACAC
+
FFFFFFFFFFFFFFFFFFFFFFFFFFFFFFFFFFFFFFFFFF
@A00769:42:HV3CFDRXX:1:2101:32307:16266 2:N:0:CGCACGACTG+CTGTTGGTCC
GGACTACTAGGGTTTCTAATCCTGTTTGCTACCCACACTTTCGAGCCTCAACGTCAGTTACAGTCCAGAAAGCCGCCTTCGCCACTGGTGTTCTTCCATATATCTACGCATTTCACCGCTACACATGGAGTTCCACTGTCCTCTACTGCACTCAAGTCATCCAGTTTCCAAAGCAATTCCTCAGTTGAGCTGAGGGCTTTCACTTCAGACTTAAATAACCGTCTGCGCTCGCTTTACGCCCAATAAATCCG
+
FFFFF:FFFFFFFFFFFFFFFFFFFFFFFFFFFFFFFFFFFFFF:FFFFFFFFFFFFFFFFF:FFFFFFFFFFFFFF:FFFFFFFFFFFFFFFFFFFFFFFFFFFFFFFFF:FFFFFFFFFFFFFFFFF:FFFFFFF,FFF:FFFFFFFFFFFFFF:FFFFFF:FFFFFFFFFFF:FFFFFFFFFFFFFF::FFFFFFFFFFFF:FFFFFF:FFFFFFFFF,F::FFFFFFFFFFFFFFFFF,FFFFFFFF
@A00769:42:HV3CFDRXX:1:2101:10764:16282 2:N:0:CGCACGACTG+CTGTTGGTCC
GGACTACTCGGGTTTCTAATCCTGTTTGCTACCCACGCTTTCGAACCTCAGCGTCAGTTACAGACCAGAGAGCCGCTTTCGCCACTGGTGTTCTTCCATATATCTACGCATCTCACCGCTACACATGGAGTTCCACTCTCCTCTTCTGCACTCAAGTCTCCCAGTTTCCAATGCACTACTCCGGTTAAGCCGAAGGCTTTCACATCAGACTTAAAAGACCGCCTGCGTTCTCTTTACGCCCAATAAATCCG
+
FFFFFFFFFFFFFFFFFFFFFFFFFFFFFFFFFFFFFFFFFFFFFFFFFFFFFFFFFFFFFFFFFFFFFFFFFFFFFFFFFFFFFFFFFFFFFFFFFFFFFFFFFFFFFFFFFFFFFFFFFFFFFFFFFFFFFFFFFFFFFFFFFFFFFFFFFFFFFFFFFFFFFFFFFFFFFFFFFFFFFFFF:FFF,FFFFFF:FFFFF:FF:FFF:FFFFFFFFF:FFF,,FF:F:FFF:FFF:F:FFF:FF:FFFF:
@A00769:42:HV3CFDRXX:1:2101:8693:16297 2:N:0:CGCACGACTG+CTGTTGGTCC
GGACTACAAGGGTTTCTAATCCTGTTTGCTACCCACACTTTCGAGCCTCAACGTCAGTTACAGTCCAGAAAGCCGCCTTCGCCACTGGTGTTCTTCCATATATCTACGCATTTCACCGCTACACATGGAGTTCCACTTTCCTCTACTGCACTCAAGTCATCCAGTTTCCAAAGCAATTCCTCAGTTGAGCTGAGGGCTTTCACTTCAGACTTAAATAACCGTCTGCGCTCGCTTTACGCCCAATAAATCCG
+
FFFFFFFFFFFFFFFFFFFFFFFFFFFFF:FFFFFFFFFFFFFFFFFFFFFFFFFFFFFFFFFFFFFFFFFFFFFFFFFFFFFFFFFFFFFFFFFFFFFFFFFFFFFFFFFFFFFFFFFFFFFFFFFFFFFFFFFFFFFFFFFF,FFFFFFFFFFFFF:FFFFFFFFFFFFFFFF:FFFFFFFFFF,FFFFFFFFFFFFFFFFFFFFFFFFF,FFF,FFFF,FFFFFFFF:FFFFFFFFFFFFF:FFFF:F
@A00769:42:HV3CFDRXX:1:2101:18150:16391 2:N:0:CGCACGACTG+CTGTTGGTCC
GGACTACGCGGGTTTCTAATCCTGTTTGCTACCCACACTTTCGAGCCTCAACGTCAGTTACAGTCCAGAAAGCCGCCTTCGCCACTGGTGTTCTTCCATATATCTACGCATTTCACCGCTACACATGGAGTTCCACTTTCCTCTACTGCCCTCAAGTCATCCAGTTTCCAAAGCAATTCCTCAGTTGAGCTGAGGGCTTTCACTTCAGACTTAAATAACCGACTGCGCTCGCTTTACGCCCAATAAATCCG
+
FFFFFFFFFFFFFFFFFFFFFFFFFFFFFFFFFFFFFFFFFFFFFFFFFF:FFFFFFFFFFFFFFFFF:FFFFFFFFFFFFF:FFFFFFF:FF:FF:FFFFFF,FFFFF,FF:F,FFFFF,FFFFFF:FFFF::,FF:F::FFFFFFF:,:FFFFFFFFF:FF:FF,FFF,FFFF,FFF:FF,F,FFFF,FFF::F:F,,F:FFF:FF:,FFFF,F:FF,,,FF,,F:,,,,:F,,,,,FFF,,F:,FF:F
@A00769:42:HV3CFDRXX:1:2101:26594:16391 2:N:0:CGCACGACTG+CTGTTGGTCC
GGACTACCAGGGTATCTAATCCTGTTTGCTACCCACACTTTCGAGCCTCAACGTCAGTTACAGTCCAGAAAGCCGCCTTCGCCACTGGTGCTCTTCCATATATCTACGCATTTCACCGCTACACATGGAGTTCCACTTTCCTCTACTGCACTCAAGTCATCCAGTTTCCAAAGCAATTCCTCAGTTGAGCTGAGGGCTTTCACATCAGACTTAAAAAACCGCCTGCGCTCGCTTTACGCCCAATAAATCCG
+
FFFFFFFFFFFFFFFFFFFFFFFFFFFFFFFFFFFFFFFFFFFFFFFFFFFFFFFFFFFFFFFFFFF,FFFFFFFFFFFFFFFFFFFFFFFFFFF:FFFFFFFFFFFFFFFFFFF::FFFFFF,FFFFFFFFFFFFFFFFFFFFFFFFFFFFFFF:FFFFFFFFFFFFFFFFFFFFFFFFFFFFFF:FFFFFFFFFFFFFF:FFFFF:FFFFFFFF::FFFFFF,FFFFF,FFFFFF:FFF:FFFFFFF,F
@A00769:42:HV3CFDRXX:1:2101:22498:16407 2:N:0:CGCAAGACTG+CTGTTGGTCC
GGACTACAAGGGTTTCTAATCCTGTTTGCTACCCACACTTTCGAGCCTCAACGTCAGTTACAGTCCAGAAAGCCGCCTTCGCCACTGGTGTTCTTCCATATATCTACGCATTTAACCGCTACACATGGAGTTCCACATTCATCTAAACAAATCAAGTCAACCAGTTTCCAAAGCAATTCCTCAGTAGAGCTGAGGGCTTTCACTACAGACTAAAATAAACATCTGCGCTCGCTTTACGCCCAATAAATCCG
+
,FFF,F:FFF,,FFFFFFFF::FF:FFFF,F,F:FFFF,FF,:F,FFF,FFF:FFFFFF:FF,,FFFFFFF,:F:FF,,F:FF,FF:F::,F,,,,F,,,FFFF:FF:,F,,:,:FFFF,FF:FF:,FFF,,FFF:,,,F,,::F,,,,:,FFF,,F,F,:FFF::FF,,FF,,F:F::FFFF:,,,F,FF:FF,:F,:FFFFF,F:,FFF,:::,FF,F,,FF,:FFFF,FFFFF:,F:FF:FFFFF,F,
@A00769:42:HV3CFDRXX:1:2101:27055:16407 2:N:0:CGCACGACTG+CTGTTGGTCC
GGACTACTAGGGTATCTAATCCTGTTTGCTACCTACACTTTCGAGCCTCAACGTCAGTTACAGTCCAGAAAGCCGCCTTCGCCACTGGTGTTCTTCCATATATCTACGCATTTCACCGCTACACATGGAGTTCCACTTTCCTCTACTGCACTCAAGTCATCCAGTTTCCAAAGCAATTCCTCAGTTGAGCTGAGGGCTTTCACTTCAGACTTAAATAACCGTCTGCGCTCGCTTTACGCCCAATAAATCCG
+
FF:FFFFFFFFFFFFFFFFFFFFFFFFFFFFFFFFFFFFFFFF:FFFFFFFFFFFFFFFFFFFFFFFFFFFFFFFFFFFFFFFFFFFFFFFFFFFFFFF:FFFFFFFFFFFFFFFFFFFFFFFFFFF,F:FFFFFFFF,FFFFFFFFFFFFFFFFFFFFFFFFFFFFFFFFF:FFFFFF,:FF:F:FFFFFFFF,FFFFFFFFFFFFFFFF:FFFFFF,F,:FFFFFFFFFFFFFFFFF:FFF:FFFFF:F
@A00769:42:HV3CFDRXX:1:2101:14199:16470 2:N:0:CGCACGACTG+CTGTTGGTCC
GGACTACAGGGGTATCTAATCCTGTTTGCTACCCACACTTTCGAGCCTCAACGTCAGTTACAGTCCAGAAAGCCGCCTTCGCCACTGGTGTTCTTCCATATATCTACGCATTTCACCGCTACACATGGAGTTCCACTTTCCTCTACTGCACTCAAGTCATCCAGTTTCCAAAGCAATTCCTCAGTTGAGCTGAGGGCTTTCACTTCAGACTTAAATAACCGTCTGCGCTCGCTTTACGCCCAATAAATCCG
+
FFFFFFFFFFFFFFFFFFFFFFFFFFFFFFFFFFFFFFFFFFFFFFFFFFFFFFFFFFFFFFFFFFFFFFFFFFFFFFFFFFFFFFFFFFFFFFFFFFFFFFFFFFFFFFFFFFFFFFFFFFFFFFFFFFFFFFFFFFFFFFFFFFFFFFFFFFFFFFFFFFFFFFFFFFFFFFFF,FFFFFFFFFFFFFFFFFFFFFFFFFFFFF::FFFFFFFFFFFF::FFFFFFFFFFFFFFFFFFFFFFFFFFFFF
@A00769:42:HV3CFDRXX:1:2101:32289:16485 2:N:0:CGCACGACTG+CTGTTGGTCC
GGACTACGGGGGTTTCTAATCCTGTTTGCTACCCACACATTCGAGCCACAACGTCAGTTACAGTCCAGAAAGCCGCCAACGCCACTGGTGTTCTTCCATATATCTACGCATTTCAACCCAACACAAAGAGTTCCACATTACTCTACAGCACTCAAATCATCCAGTTTACAAAACAATTCCACACTTGAGCTGAGGGCTTTCACATCAGACTTAAATAAACGACTGCGCTCGCATTACGCCCAATAAATCCG
+
FF:F,F,,FFFF,FF,FFFF,,FFFFF,,FF,FF:FF::,F,:F:F:,::F,,,:,FFFF,FFFFFF,FFF,:F,FF:,F:FF,F,,FFFFFFF,:FF,FFF:,:F,,F,,FF:F,F,F,F:F::,,:F:FFF,FFFF:,F,:,F,,,FF:,F:F::,FF:FF,,FF,:F,F,,F:,,,,,,F,,:,F,FF,F,,,F:FF:F,,,,F,F,,,F:F,::,:,,F,F,,F,F:::,FF,,F:FF,,:F,,,:,
@A00769:42:HV3CFDRXX:1:2101:7319:16517 2:N:0:CGCACGACTG+CTGTTGGTCC
GGACTACAAGGGTATCTAATCCTATTTGCTCCCCACGCTTTCGTGCCTGAGCGTCAGTTTCAGTCCAGGCGGCCGCCTTCGCCACTGGTGTTCTTCCATATCTCTACGCATTTTACCGCTACACATGGAGTTCCGCCGCCCTCTCCTGTACTCAAGTTCTCCAGTCTCATCAGCCAACAGAAGTTAAGCTTCTGCCTTTCACTCATGACTTGAAGAACCGCCTGCTCACCCTTTACGCCCAGTCATTCCGA
+
FFFFFFFFFFFFFFFFFFFFFFFFFFFFFFFFFFFFFF:FFFFFFFFF:FFFFFFFFFFFFFFFFFFFFFFFFFFFFFFFFFFFFFFFFFFFFFFFFFFFFFFF:FFFFFFFFFFFFFFFFFFFFFFFFFFFFF,FFFFFFFFFFFFFFFFFFFF:FFFFFFFFFFFFFFF:FFFFFFFFF,FFF:FFFFFFFFFFF,FFFFFFFFFFFFFFFF:FFFF:F:FF,FFFFFFF,FFFFFFFF:,FFFFFFF:
@A00769:42:HV3CFDRXX:1:2101:6858:16532 2:N:0:CGCACGACTG+CTGTTGGTCC
GGACTACTCGGGTATCTAATCCTGTTTGCTACCCACACTTTCGAGCCTCAACGTCAGTTACAGTCCAGAAAGCCGCCTTCGCCACTGGTGTTCTTCCATATATCTACGCATTTCACCGCCACACATGGAGTTCCACTTTCCTCTACTGCACTCAAGTCATCCAGTTCCCAAAGCAATTCCTCAGTTGAGCTGAGGGCTTTCACTTCAGACTTAAATAACCGTCTGCGCTCGCTTTACGCCCAATAAATCCG
+
FFFFFFFFFFFFFFFFFFFFFFFFFFFFFFFFFFFFFFFFFFFFFFFFFFFFFFFFFFFFFFFFFFFFFFFFFFFFFFFFFFFFFFFFFFFFFFFFFFFFFFFFFFFFFFFFFFFFFFFFFFFFFFF:FFFFFFFFFFFFF:FFFFFFFFFFFFFFFFFFFFFFFFFFFFFFFFFFFFFFFFFFFFFFFFFF:FFFFFFFF,FFFFFFF:FFFFFFFFFF::FFFFFF:F:F:FFFFFFFFFFFF:FFFFF
@A00769:42:HV3CFDRXX:1:2101:23348:16532 2:N:0:CGCACGACTG+CTGTTGGTCC
GGACTACAGGGGTATCTAATCCTGTTTGCTACCCACACATTCGAGCCTCAACGTCAGTTACAGTCCAGAAAGCCGCCTTCGCCACTGGTGTTCTTCCATATATCTACGCATTTCACCGCTACACATGGAGTTCCACTTTCCTCTACTGCACTCAAGTCATCCAGTTTACAAAGCAATTCCTCAGTTGAGCTGAGGGCTTTCACTTCAGACTTAAATAAACGTCTGCGCTCGCTTTACGCCCAATAAATCCG
+
F:FFFFFF:FFFFFFFFFFFFFF:,FF:,FF:FFFFFF,FFFFF:FFFFFFF:FFFF,:F:FF,FFFFFFFFFFFFF:FFFFFF::F:FF,F,,F:FFFFFFFF:FF,FF,,F:FFFFFFF:F,FF,:FFF,,FFF,F,F:FFFFF::FFFFFFFFFFFF:FFFFFF,:FFF:FFFFFF,FFF:,FFF:FFFFF,F:FFFF:,F,FF,F,FFFF,:FF,,F,FF::FFF:F,FF,FF,FFF,F,,,,FF,F
@A00769:42:HV3CFDRXX:1:2101:30165:16532 2:N:0:CGCACGACTG+CTGTTGGTCC
GGACTACAAGGGTATCTAATCCTGTTTGCTACCCACACTTTCGAGCCTCAACGTCAGTTACAGTCCAGAAAGCCGCCTTCGCCACTGGTGTTCTTCCATATATCTACGCATTTCACCGCTACACATGGAGTTCCACTTTCCTCTACTGCACTCAAGTCATCCAGTTTCCAAAGCAATTCCTCAGTTGAGCTGAGGGCTTTCACTTCAGACTTAAATAACCGTCTGCGCTCGCTTTACGCCCAATAAATCCG
+
FFFFFFFFFFFFFFFFFFFFFFFF:FFFFFFFFFFFFFFFFFFFFFFFFFFFFFFFFF,FFFFFFFFFFFFF:FFFFFFFFFFFF,FFFFFFFFFFFFFFFFFFFFFFFFFFFFFF,FFFFFFFFFFFF:FFFFF,,FFFFFFFFFFFFFFFFFFFFFFFFFFFF:FFFFFF:FF:FFFF:FFFFFFF,FFFFFFFFF,FFFF:FF,F:FFFFFFFFFFFF,:FFFFFFF:F:F:FF,FFFFFFF:FFFFF
@A00769:42:HV3CFDRXX:1:2101:1045:16579 2:N:0:CGCACGACTG+CTGTTGGTCC
GGACTACACGGGTTTCTAATCCTGTTTGCTACCCACACTTTCGAGCCTCAGCGTCAGTTACAGACCAGAGAGCCGCCTTCGCCACTGGTGTTCCTCCATATATCTACGCATTTCACCGCTACACATGGAATTCCACTCTCCTCTTCTGCACTCAAGTCTCCCAGTTTCCAATGACCCTCCCCGGTTGAGACGGGGGCTTTAACATCAGACTTAAGAAACCGCCTGCGCTCGCTTTACGCCCAATAAATCCG
+
FFFFFFFFFFFFFFFFFFFFFFFFFFFFFFFFFFFF:FFFFFFFF:FFFFFFFF,FFFFFFFFFFFF:F::FFFFFFFFFF:F:FFFFFFFFFFFF:FFFF:FFF::FFFFFF:FFFF:FFFFFFFFFFFFFFFFFF:FFFFFFFFFFFFFF,:FFFFFFFFFFFFFFFFFFF:FFF:FFFFFFFF:FF,:FFFFFFF:F,FFF:FF:F::FFF,,FF::F,FFFFFFFF,:,FFFF,F,F,FF::FF:,:
@A00769:42:HV3CFDRXX:1:2101:14895:16579 2:N:0:CGCACGACTG+CTGTTGGTCC
GGACTACCCGGGTATCTAATCCTGTTTGCTCCCCACGCTTTCGAGCCTCAGCGTCAGTTACAGACCAGAGAGTCGCCTTCGCCACTGGTGTTCCTCCATATATCTACGCATTTCACCGCTACACATGGAATTCCACTCTCCTCTTCTGCACTCAAGTCTCCCAGTTTCCAAAGACCCTCCCCGGTAGAGCCGGGGGCTTTCACATCAGACTTAAGAAACAGCCTGCGCTCGCTTTACGCCCAATAAATCCG
+
,FF:F::FF:FFFF,:,F:FF:,FFFFFFFF::FFF:,F,F:,FFFFFFF:F:,FFFFFFFF:FF,F:F:F,FFFFFF,F:,FF::FFFF,F,FFF,F:FFF,F,F,FFFF,,,F,F:FFFFFFFFF,FFF,FFFFFFFF:FF,FFFF:F,:F::,F:FF:FFFFFFFF,F,,FFFFFFFFF,,,,,FFFF:F,,:::,,FF,FFFFFFFFFFFFFFF:,:,F:,FFFFF:FFF,FF,FFFFFF,F:F:F,
@A00769:42:HV3CFDRXX:1:2101:5267:16595 2:N:0:CGCACGACTG+CTGTTGGTCC
GGACTACGCGGGTTTCTAATTACCGCGGCGGCTGGCAC
+
FFFFFFFFFFFFFFFFFFFFFFFFFFFFFFFFFFFFFF
@A00769:42:HV3CFDRXX:1:2101:12093:16642 2:N:0:CGCACGACTG+CTGTTGGTCC
GGACTACTCGGGTTTCTAATCCTGTTTGCTACCCACACTTTCGGGCCTCAACGTCAGTTACAGTCCAGAAAGCCGCCTTCGCCACTGGTGTTCTTCCATATATCTACGCATTTCACCGCTACACATGGAGTTCCACTGTCCTCTACTGCACTCAAGTCATCCAGTTTCCAAAGCACTTCCTCAGTTGAGCTGAGGGCTTTCACTTCAGACTTAAATAACCGTCTGCGCTCGCTTTACGCCCAATAAATCCG
+
FF:FFFFFFFFFFFFFFFFFFFFFFFFFFFFFFFFFFFFFFFFF,FFFFFFFFFFFFFF:FFFFFFFFFFFFFFFFFFFFFFFFFFFFFFFFFFFFFFFFFFFFFFFFFF:FFFFFFFFFFFFFFFFFFFFFFFFFF,FFFF::FFFFFFFFFFF,FF:FFFFFFFFFFFFFFFF,FFFFFFF:FFFFFFF,:FFFFF,FFFFFFFFF:FFFFFFFFFF,F,FFF,FFFFF:FFFFFFFFFF:FFFFFFFF
@A00769:42:HV3CFDRXX:1:2101:23800:16752 2:N:0:CGCACGACTG+CTGTTGGTCC
GGACTACCAGGGTATCTAATCCTGTTCGCTACCCATGCTTTCGAGCCTCAGCGTCAGTTACAGACTAGACAGCCGCCTTCGCCACTGGTGTTCTTCCATATATCTACGCATTCCACCGCTACACATGGAGTTCCACTGTCCTCTTCTGCACTCAAGTCTCCCAGTTGCCGATGCACTTCTCCGGTTAAGCCGAAGGCTTTCACGTCAGACTTAAAAAACCGCCTGCGCTCGCTTTACGCCCAATAAATCCG
+
FFFFFFFFFFFFFFFFFFFFFF:FFFFFF:FFFFF,FFFFFFFFFFFFFFFFFFFFFFFFFFFFFFFFFFFFFFFFFFFFFFFFFFFF,F,FFF,FFFFFFFFFFFFFFFF:F:FFFFFF,FFFFFFFFF,FF:,FF:,:FF:F,F:FFFFFF:FF,FFFFFFFFF,FF:F:FF:,F,FFFFFF,FF:FFFFFFFFFF:F:FF,::F:,FFF,F,FFF:F,FF,,F,FFFFFFF,,F,FFFFF:FFFF:F,
@A00769:42:HV3CFDRXX:1:2101:13422:16908 2:N:0:CGCACGACTG+CTGTTGGTCC
GGACTACTGGGGTATCTAATCCTGTTTGCTCCCCACGCTTTCGCGCCTCAGTGTCAGTTGCAGACCAGGAAGCCGCCTTCGCCACTGGTGTTCCTCCATATCTCTACGCATTTCACCGCTACACATGGAATTCCACTTCCCTCTTCTGCACTCAAGTCAACCAGTTTCCAATGACCCTCCACGGTTAAGCCGTGGGCTTTCACATCAAACTTAATTAACCACCTGCGCGCTCTTTACGCCCAATAATTCCG
+
FFFFFFFFFFFFFFFFFFFFFFFFFFFFFFFFFFFFFFF:FFFFFFFFFFFFFFFFFFFFF,FFFFFFFFFFFFFFFFFFFFFFFFFFFFFFFFFFFFFFFFFFFFFFFFFFFFFFFFFFFFFFFFFFFFFFFFFFF:FFFFFFFFFFFF:FFFFFFFFFFFFFFF:FFFFFFFFFFFFFFFFFFFFFFFFF:FFFFF,FFFFF:FFF,FFFFFF:FFFFFFFF:FFFFFFFFFFFFFFFFF:FFFFFFF,
@A00769:42:HV3CFDRXX:1:2101:14181:16939 2:N:0:CGCACGACTG+CTGTTGGTCC
GGACTACTGGGGTATCTAATCCTGTTTGCTACCCACACTTTCGAGCCTCAACGTCAGTTACAGTCCAGAAAGCCGCCTTCGCCACTGGTGTTCTTCCATATATCTACGCATTTCACCGCTACACATGGAGTTCCACTTTCCTCTACTGCACTCAAGTCATCCAGTTTCCAAAGCAATTCCTCAGTTGAGCTGAGGGCTTTCACTTCAGACTTAAATAACCGACTGCGCTCGCTGTACGCCCAATAAATCCG
+
:FFFFFFFFFFFFFFFFFFFFFFFFFFFFFFFFFFFFFFFFFFFFFFFFFFFFFFFFFFFFFFFFFFFF:FFFFFFFFFFFFFFFFFFFFFFFFFFFFF:FFFFFFFFFFFFFFFFFFFFFFFFFFFFFFFFFFFF:FFFFFFFFFF:FFFFFFFFFFFFFFFFFFFFFF,FFFF:FFFFFFFFFFF:FFFFFFFFFF:FFFFFFF:FFFFFFF:F::FF:,::FFFFFF,F,FFFF,FFFF,::FFFFFF
@A00769:42:HV3CFDRXX:1:2101:2835:16955 2:N:0:CGCACGACTG+CTGTTGGTCC
GGACTACGGGGGTATCTAATCCTGTTCGCTCCCCACGCTTTCGAGCCTCAGCGTCAGTTACAGACCAGAGAGCCGCCTTCGCCACTGGTGTTCCTCCATATATCTACGCATTTCACCGCTACACATGGAATTCCACTCTCCTCTTCTGCACTCAAGTCTCCCAGTTTCCAATGACCCTCCCCGGTTGAGCCGGGGGCTTTCACATCAGACTTAAGAAACCGCCTGCGCTCGCTTTACGCCCAATAAATCCG
+
FFFFFFFFFFFFFFFFFFFFFFFFFFFFFFFFFFFFFFFFFFFFFFFFFFFFF:FFFFFFFFFFFFFFFFFFFFFFFFFFFFFFFFFFFFFFFFF:FFF:FFFFFFFFF:FFFFFFFFFFFFFFFFFFFFFFFFFFFFFFFFFFFFFFFFFFFFFFFFFFFFFFFFFFFFFFFFFFFFFFFFFFFFFFFFFFFFFFFFFFFFFFFFFFFFFFFF:FFFFFFFFFFFFFFF:FFFFFFFFFFFF:FFFFFF:
@A00769:42:HV3CFDRXX:1:2101:9308:16955 2:N:0:CGCACGACTG+CTGTTGGTCC
GGACTACTGGGGTATCTAATCCTGTTTGCTACCCACACTTTCGAGCCTCAACGTCAGTTACAGTCCAGAAAGCCGCCTTCGCCACTGGTGTTCTTCCATATATCTACGCATTTCACCGCTACACATGGAGTTCCACTTTCCTCTACTGCACTCAAGTCATCCAGTTTCCAAAGCAATTCCTCAGTTGAGCTGAGGGCTTTCACTTCAGACTTAAATAACCGTCTGCGCTCGCCTTACGCCCAATAAATCCG
+
FFFFFFFFFFFFFFFFFFFFFFFFFFFFFFFFFFFFFFFFFFFFFFFFFFFFFFFFFFFFFFFFFFFFFFFFFFFFFFFFFFFFFFFFFFFFFFFFFFFFFFFFFFF:FFFFFFFFFFFFFFFFFFFFFFFFFFFFFFFFFFFFFFFFFFFFFFF:FFFFFFFFFFFFFFFFFFFFFFFFFFFFFFFFFFFFFFFFFFFFFFFFFF:FFFFFFFFFFF:F,,FFFFFFFFFFFFFFF:FFFFF:FF:FFFF
@A00769:42:HV3CFDRXX:1:2101:29026:16971 2:N:0:CGCACGACTG+CTGTTGGTCC
GGACTACTAGGGTTTCTAATCCTGTTTGCTACCCACACTTTCGAGCCTCAACGTCAGTTACAGTCCAGAAAGCCGCCTTCGCCACTGGTGTTCTTCCATATATCTACGCATTTCACCGCTACACATGGAGTTCCACTTTCCTCTACTGCACTCAAGTCATCCAGTTTCCAAAGCAATTCCTCAGTTGAGCTGAGGGCTTTCACTTCAGACTTAAATAACCGTCTGCGCTCGCTTTACGCCCAATAAATCCG
+
:F:FF:FFFFFFFF,F:FFFFFFFFFFFFFFFFFFFFFFFFFFFFFFFFFFFFFFFF,FFFFFFFFFFFF,FFFFFFFFFFFFFFF:FFFFFF,:FF,FF:FFFF:FFFF,:FFFFFFFF:FFFFF,F,:,FFF:FF,FFFFFFFFF:FFFFFFFFFFFFFFFF:FFFFFFFFFF,F,F:FFF:FFFF:FFFF:F:FFFFF:FFFFFFF:FFFFFFF::FFFFF::FFFFFF:,FF:,FFFFFFFFFFFF:
@A00769:42:HV3CFDRXX:1:2101:32859:16971 2:N:0:CGCACGACTG+NTGTTGGTCC
GACTACTCGGGTTTCTAATGCATACAATGGTTGAGCCACTGCCTTTTACACCAGNCTTAATAAACCACCTGCGCTCGCTTTACGCCCAATAAATCCGGACAACGCTCGGGACCTACGTATTACCGCGGCGGCTGACAC
+
FFFFFFFFFFFFFFFFFFFFFFFFFFFFFFFFFFFFF:FFFFFFFFFFFFFFFF#FFFFFF:FFFFFFFFFFFFFFFFFFFFFFFFFFFFFFFFFFFFFF:FFFFFFFFFFFFFFFFFFF:,FFFFFFFFFFFFFFFF
@A00769:42:HV3CFDRXX:1:2101:17915:16986 2:N:0:CGCACGACTG+CTGTTGGTCC
GGACTACACGGGTTTCTAATCCTATTTGCTCCCCACACTTTCGTGCCTCAGCGTCAGTTTAAGCCCAGTAAGCCGCCTTCGCCACCGGTGTTCCTCCTAATATCTACGCATTTCACCGCTACACTAGGAATTCCGCTTACCTCTACTTCACCCAAGAACATAAGTTTCAAATGCAGCTCCGCAGTTAAGCTGCGGCATTTCACATCTGACTTTACATCCCACCTACGCACCCTACGTATTACCGCGGCGG
+
FFFFFFFFFFFFFFFFFFFFFFFFFFFFFFFFFFFFFFFFFFFFFFFFFFFFFFFFFFFF:FFFFFFFFFFFFFFFFFFFFFFFFFFFFF:FFF:FFF:FFFFFFFFFFFFFFFFFFFFFFFFF::FFF:FFFFFFFFFFFFFF:FFFFFFFFFFF:FFFFF::FFFFFFFFFFFFFFFFFFFFFFFFFFFFFFFFFFFFFFFFFFFFFFFFFF:FFFFFFF,FFF:FFF:F:FF,FFF:FF,F,F:FF,
@A00769:42:HV3CFDRXX:1:2101:27606:16986 2:N:0:CGCACGACTG+CTGTTGGTCC
GGACTACGCGGGTTTCTAATCCTGTTTGCTCCCCACGCTTTCGAGCCTCAGCGTCAGTTACAGACCAGAGAGCCGCCTTCGCAACTGGTGTTCCTCCATATATCTACGCATTTCACCGCTACACATGGAATTCCACTCTCCTCTTCTGCACTCAAGTCTCCCAGTTTCCAATGACCCTCCCCGGTTGAGCCGGGGGCTTTCACATCAGACTTATGAAACCGCCTGCGCTCGCGTTACGCCCAATAAATCCG
+
FFFFFFFFFFFFFFFFFFFFF:FFFFFFF:::F,FFFFF:F:F:FFFFF:FFFFFFFFFF,FFFFF:F:FFFFFF,,FF,,,,F:F:F::F,,FF,FFF,F::FF:F:F:FFFF,:F,,:F,F:FF,:::,F,F:FFFFF,F,FFFFFFF,F,F:FFF::FF,:,F:::F::,FFFFF:FFFFFFFF,:FFF:FFF,,,FFFF:FF:F,FF,F,F:FFFFF,,,F,F:F,FF,:,FF::F:FFFF,FF,FF
@A00769:42:HV3CFDRXX:1:2101:5086:17002 2:N:0:CGCACGACTG+CTGTTGGTCC
GGACTACAAGGGTTTCTAATCCTGTTTGCTACCCACACATTCGAGCCTCAACGTCAGTTACAGTCCAGAAAGCCGCCTTCGCCACTGGTGTTCTTCCAAATATCTACGCATTTCACCGCTACACATGGAGTTCCACTTTCCTCTACTGAACTCAAGTCATCCAGTTTCCAAAGCAATTCCTCAGTTGAGCTGAGTGCTTTAACTTCAGACTTAAATAACCGTCTGCGCTCGCTTTACGCCCAATAAATCCG
+
F:FF,FFFF,,:FF::FFF:FFF:,:FF,FF,F:FFF:,F,FFF:F,FFFFFF,FFFF:FFF,FFFFFFFFF,F,FFFFF:F:,FFF,,FFF:,FF,F,FFFFF,F,,,F,FF,FFFFFFFF:F,F,F:,FF:F::,FFF:,FFFFFF,FFFFFF:FFFFFFFFF,FFFFFF::F:FFF,:FFFFF:FFFFFFF,:FFF:,FFF:FFFFFFF:FFFFF:F,FFFF:FF:FFFFFFFFFFFF,,:FFFF,F,
@A00769:42:HV3CFDRXX:1:2101:8232:17002 2:N:0:CGCACGACTG+CTGTTGGTCC
GGACTACGCGGGTATCTAATCCTGTTTGCTCCCCACGCTTTCGAGCCTCAGCGTCAGTTACGGACCAGAGAGTCGCCTTCGCCACTGGTGTTCCTCCATATATCTACGCATTTCACCGCTACACATGGAATTCCACTCTCCTCTTCTGCACTCAAGACTCCCAGTTTCCAATGACCCTCCCCGGTTGAGCCGGGGGCTTTCACATCAGACTTAAGAGACCGCCTGCGCTCGCTTTACGCCCAATAAATCCG
+
FFFFFFFFFFFFFFFFFFFFFFFFFFFFFFFFFFFFFFFFFFFF:FFFFFFFFFFFFFFF,:FFFFFFFFFF,FFFFFFFFFFF,FFFFFFFF,F::F:FFFFFFFFFFFFFFFFFFFFFFFFF:FFFFFFFFFF:F,FFFFFF,F,,FFFFF:FF,FFF:FFFFF::FFFFFFF:FFFFFFFFFFFFFFF::FFFFF:FFFFF:FFFF:FFFF:F,FFFFF,,FFFFFF,F,F:FF,FFFFFFF:FFFFF
@A00769:42:HV3CFDRXX:1:2101:11559:17002 2:N:0:CGCACGACTG+CTGTTGGTCC
GGACTACAGGGGTTTCTAATCCTGTTTGCTACCCACACTTTCGAGCCTCAACGTCAGTTACAGTCCAGAAAGCCGCCTTCGCCACTGGTGTTCTTCCATATATCTACGCATTTCACCGCTACACATGGAGTTCCACTTTCCTCTACTGCACTCAAGTCATCTAGTTTCCAAAGCAATTCCTCAGTTGAGCTGAGGGCTTTCACTTCAGACTTAAATAACCGTCTGCGCTCGCTTTACGCCCAATAAATCCG
+
FFFFFFFFFFFFFFFFFFFFFFFFFFFFFFFFFFFFFFFFFFFFFFFFFFFFFFFFFFFFFFFFFFFFFFFFFFFFFFFFFFFFFFFFFFFFFFFFFFFFFFFFFFFFFFFFFFFFFFFFFFFFFFFFFFFFFFFFFFFFFFFFFFFFFFFFFFFFFFFFFFFFFFFFFFFFFFFFFFFFFFFFFFFFFFFF:FFFFFFFFFFFFFFFFFFFFFFFFFFFFFFFFFFFFF:FFFFFFFFFFFF,F:FFFFF
@A00769:42:HV3CFDRXX:1:2101:10158:17018 2:N:0:CGCACGACTG+CTGTTGGTCC
GGACTACCGGGGTATCTAATCCTGTTTGCTCCCCACGCTTTCGTGCATGAGCGTCAGTGTTATCCCAGGGGGCTGCCTTCGCCATCGGTATTCCTCCACATCTCTACGCATTTCACTGCTACACGTGGAATTCTACCCCCCTCTGACACACTCTAGCCGTGCAGTCACCAATGCAATTCCAAGGTTAAGCCCGGGGTGTTCACATCGGTCTTGCAGAGCCGCGTGCGCACGCTTTACGCCCCGTCTTTGCG
+
FF:FFFFFFF:F::FF::FFFFFFFF:FFFFFFFFFFFFF:FFFFFFFFFF:F:FFFFFFFFFFFFFF::FF,FF,:FFFFFFFFFFFF:,FF:FFF,F:,,:F:FFFFFFFF:F:FF,:,FFFFF:FFF,,F,F,,FFFFFFFFF,:FF,F,F:F,FFFF:,:F::FFF,FFF:,,F,:,,FF,,F,,:,,FFFF,,F,F,::::F:,,::F,,,F,F,F,,,F:F::,F,F,,,FF,,:,FF:,,F,:F
@A00769:42:HV3CFDRXX:1:2101:13313:17033 2:N:0:CGCACGACTG+CTGTTGGTCC
GGACTACGGGGGTATCTAATCCTGTTTGCTACCCACACTTTCGAGCCTCAACGTCAGTTACAGTCCAGAAAGCCGCCTTCGCCACTGGTGTTCTTCCATATATCTACGCATTTCACCGCTACACATGGAGTTCCACTTTCCTCTACTGCACTCAAGTCATCCAGTTTCCAAAGCAATTCCTCAGTTGAGCTGAGGGCTTTCACTTCAGACTTAAATAACCGTCTGCGCTCGCTTTACGCCCAATAAATCCG
+
FFFFFFFFFFFFFFFFFFFFFFFFFFFFFFFFFFFFFFFFFFFFFFFFFFFFFFFFF:FFFFFFFFFFFFFFFFFFFFFFFFFFFFFFFFFFFFFFFFFFFFFFFFFFFFFFFFFFFFFFFFFFFFFFFFFFFFFFFFFFFFFFFF:FFFFFFFFFFFFFFFFFFFFFFFFFFF,:FFFFFF:FFFFFFFFF:FFFFFFFFFFF:F:FFFFFF:FFFFFFFFFFFFFFFF:FFF::FFFFFFFFFFFFF:F
@A00769:42:HV3CFDRXX:1:2101:28908:17049 2:N:0:CGCACGACTG+CTGTTGGTCC
GGACTACGGGGGTTTCTAATCCTGTTTGCTCCCCACGCTTTCGAGCCTCAGCGTCAGTTACAGACCAGAGAGTCGCCTTCGCCACTGGTGTTCCTCCATATATCTACGCATTTCACCGCTACACATGGAATTCCACTCTCCTCTTCTGCACTCAAGTCTCCCAGTTTCCAATGACCCTCCCCGGTTGAGCCGGGGGCTTTCACATCAGACTTAAGAAACCGCCTGCGCTCGCTTTACGCCCAATAAATCCG
+
FFFFFFFFFFFFFFFFFFFFFFFFFFFFFFFFFFFFFFFFFFFFFFFFFFFFFFFFF:FFFFFFFFFFFFFFFFFFFFFFFFFFFFFFFFFFFFFFF:FFFFFFFFFFFFFFFFFFFFFFFF:FFFFFFFFFFFFF:FFFFFFFFFFFFFFFFFFFFFFFFFFFFFFFFFFFFFFFF,FFFFFF:FFFFFFFFFFFFF,FFFFFFFF,FFFFFFFF,FFFFFF:FFFFFF,F,FFFF,FFFFF,FFFFF:F
@A00769:42:HV3CFDRXX:1:2101:29848:17080 2:N:0:CGCACGACTG+CTGTTGGTCC
GGACTACGGGGGTATCTAATCCTGTTTGCTACCCACACTTTCGAGCCTCAACGTCAGTTACAGTCCAGAAAGCCGCCTTCGCCACTGGTGTTCTTCCATATATCTACGCATTTCACCGCTACACATGGAGTTCCACTTTCCTCTACTGCACTCAAGTCATCCAGTTTCCAAAGCAATTCCTCAGTTGAGCTGAGGGCTTTCACTTTAGACTTAAATAACCGTCTGCGCTCGCTTTACGCCCAATAGATCCG
+
FFFFFFFFFFFFFF:FFFFFFFFFFFFFFFFFFFFFFFFFFFFFFFFFFFFFFFFFFFFFFFFFFFFFFFFFFFFFFFFFFFFFFFFF:FFFFFFFFFFFFFFFFFFFFFFFFFFFFFFFFFFFFFFFF:FFFFFFFFFFFFFFFFFFFFFFFFFFFFFFFFFFFFFFFFFFFFFFFFFFFFFFFFFF:FFFFFFFFFFFFFFFF:F:FFFFFFFFFFFF:,FF,FFF:F:F:FFFF,FF:FFFF,F,:F:
@A00769:42:HV3CFDRXX:1:2101:29622:17096 2:N:0:CGCACGACTG+CTGTTGGTCC
GGACTACCGGGGTTTCTAATCCTGTTTGCTACCCACACTTTCGAGCCTCAACGTCAGTTACAGTCCAGAAAGCCGCCTTCGCCACTGGTGTTCTTCCATATATCTACGCATTTCACCGCTACACATGGAGTTCCACTTTCCTCTACTGCACTCAAGTCATCCAGTTTCCAAAGCAATTCCTCAGTTGAGCTGAGGGCTTTCACTTCAGACTTAAATAACCGTCTGCGCTCGCTTTACGCCCAATAAATCCG
+
FFFFF,FFFFFFFFFFFFFFFFFFFFFFFFFFFFFF,FF:FFFFFFF:FFFFFFFFFFFFFFFFFFFFF:FFFFFFF:FFFFFFFFFFFF:F:FFFFFFFFFF:FFF:F:FFFFFFFFFFFFFFFF,F:FFFFFFF:FFFFFFFFFFFFFFFFFFFFFFFFFFF:F,FFFFFFFF:FFFFFFFF,,FFFF:FFF:FFFF:FFFF:F:FFF::F:FFFFFF:FFF,FFF:F:FF,FFF,FFFF,FFFFFFF,
@A00769:42:HV3CFDRXX:1:2101:2835:17112 2:N:0:CGCACGACTG+CTGTTGGTCC
GGACTACTCGGGTTTCTAATCCTGTTTGCTCCCCACGCTTTCGTGCCTCAACGTCAGAAGTAGCTTGGTAAGCTGCCTTCGCAATCGGTGTTCTGTATGATCTCTAAGCATTTCACCGCTACACCATACATTCCGCCTACCGCAACTACTCTCTAGCCGAACAGTATCAGAGGCAATTCCGAAGTTGAGCCTCGGGATTTCACCTCTAACTTATCCGACCGCCTACGCACCCTTTAAACCCAATAAATCCG
+
FFFFFFFFFFFF:FFFFFFFFFFFFFFFFFFFFFFFFFFFFFFFFFFFFFFFFFFFFFFFFFFFFFFFFFFFFFFFFFFFFFFFFFFFFFFFFFFFFFFFFFFFFFFFFFFFFFFFFFFFFFFFFFFFFFFFFFFFFFFFFFFF:FFFFFFFFFFFFFFFFFFFFFFFFFFFFFFFFFFFFFFF:F:FFFFFFFFFFFFFFFFFFFFFFFFFFF:FFFF,FFFFFFFFFFFFFFFFFFFFFFF:FFFFFFF
@A00769:42:HV3CFDRXX:1:2101:25473:17174 2:N:0:CGCACGACTG+CTGTTGGTCC
GGACTACGCGGGTTTCTAATCCTGTTTGCTACCCACACTTTCGAGCCTCAACGTCAGTTACAGTCCAGAAAGCCGCCTTCGCCACTGGTGTTCTTCCATATATCTACGCATTTCACCGCTACACATGGAGTTCCACTTTCCTCTACTGCACTCAAGTCATCCAGTTTCCAAAGCAATTCCTCAGTTGAGCTGAGGGCTTTCACTTCAGACTTAAATAACCGACTGCGCTCGCTTTACGCCCACTAAATCCG
+
FFFFFFFFFFFFFFFFFFFFFFFFFFFFFF,FFFFFFFFFFFFFFFFFFFFFFFFFFFFFFFFFFFFFFF,F,FFFFFFFFFFFFFFFFFFFF:F,F:FFFFFF:FFFF,F:FFFFFFFFFFFFFFFFFFFFFFFF,::FFFF:FFFF,FFFF:FF,FFFFFFFFFF,FFFFFFF,FFFF:FFFFFFFFFF:FFFFF:FFFFF,FFFFFFFFFF::FFFFFFFFFFFFFFFFF,FFFFFFFF,FFF:FFFF
@A00769:42:HV3CFDRXX:1:2101:2953:17190 2:N:0:CGCACGACTG+CTGTTGGTCC
GGACTACAGGGGTTTCTAATCCTGTTTGCTACCCACACTTTCGAGCCTCAACGTCAGTTACAGTCCAGAAAGCCGCCTTCGCCACTGGTGTTCTTCCATATATCTACGAATTTCACCGCTACACAAGGAATTCCACTATCCTCTACAGCACTCAAGACAACCAGTTTACAAAGCAATTCCTCAGTTGAGCACAGGGCTTTCACAACAAACTTAAATAACCGACTCCGCTCGCTTTACGCCCAATAAATCCG
+
FFFFFFF,,FFFFFFFFFFFFFFFFFFFFFFFFFFFFFFFFFF,,FFFFFFFFFFFFF,:FF,FFFFF,FFFFFFFFFFF,FFFFFFFFF:FF,FFFF,FFFFFFFF:,FFF::FFF,FFFFFFF,FFF,FF:FFFF,::FF::FF:F,FFFFFFF,FF,FFFFFFF:FFFF:FFFFF:F::F,FFFFFF:,FF:F,FFFFFF,:FF:FFF:FFFFFFFFFFFFFF,FFF,FFFFFF,FFFFFFFFFFF:F
@A00769:42:HV3CFDRXX:1:2101:22589:17190 2:N:0:CGCACGACTG+CTGTTGGTCC
GGACTACTGGGGTTTCTAATCCTGTTTGCTCCCCACGCTTTCGCACCTGAGCGTCAGTCTTCGTCCAGGGGGCCGCCTTCGCCACCCGTATTCCTCCAGATCTCTACGCATTTCACCGCTACACCTGGAATTCTACCCCCCTCTACGAGACTCTAGCTTGCCAGTTTCAAATGCAGTTCCCAGGTTGAGCCCGGGGATTTCACATCTGACTTAACAAACCGCCTGCGTGCGCTTTACGCCCAGTAATTCCG
+
FFFFFFFFFFFFFFFFFFFFFFFF,FFFFFFFFFF:FFFFFFFFFFFFFFFFFFFFF:FFFFFF:FFFFFFFFFFFF:FFFFFFFFFFFFF:FFFFFFF:FFFFFFFFFFFFFFFFFFFFFFFFFFFFF:F:FFFFFFFFFFFFFFFFFFFFFFFFFFFFFFFFFFFFF:FFFFFFFFFFFFF:FFFFFFFFFF:F::FFFFFFFFFFFFFFFFFFFFFFFF,FFF:,FFFFFFFFFFFFFFFFFFFFFF,
@A00769:42:HV3CFDRXX:1:2101:29894:17190 2:N:0:CGCACGACTG+CGGTTGGTCC
GGACTACTAGGGTTTCTAATCCTGTTTGCTCCCCACGCTTTCGAGCCTCAGCGTCAGTTACAGACCCGAGAGCCGCCTACGCCACTGGTGTTCCTCCATATATCTACGCATTTCACCGCTACACATGGAATTCCACTCTCCTCTTCTGCACTCAAGTCTCACAGTTTCCAATGACCCTCCCCGGTTGAGCCGGGGGCTTTCACATCAGACTTAAGAAACCGCCTCCGCTCGCTTGACGCCCACTAAATCCG
+
:FFF,:FFFFFFF::FFF::FF:::::FFF:F:FFFFFF,,FFFFFFFFFF,:FF,FFFF,FFFFF,FFFFFFFF,FF,F:FFFFFF:F:,FFFFFFFFFFFF::F,FFFF,FFFFFFFF,FFFF,,FFF::FFFFF,FFFFFF:,:FF,,FF:FF,FFF,FFFFF:F,FF::FFFFFF:FF,FFF,FFFFF,FFF,F,FFF:FFF:FF,FFFF:,,FFFFF,::FFFFF:F:F,FF,FFFF:FF,FFFF,
@A00769:42:HV3CFDRXX:1:2101:18982:17206 2:N:0:CGCACGACTG+CTGTTGGTCC
GGACTACTCGGGTATCTAATCCTGTTTGCTACCCACACTTTCGAGCCTCAACGTCAGTTACAGTCCAGAAAGCCGCCTTCGCCACTGGTGTTCTTCCATATATCTACGCATTTCACCGCTACACATGGAGTTCCACTTTCCTCTACTGCACTCAAGTCATCCAGTTTCCAAAGCAATTCCTCAGTTGAGCTGAGGGCTTTCACTTCAGACTTAAATAACCGTCTGCGCTCGCTTTACGCCCAATAAATCCG
+
FFFFFFFFFFFFFFFFFF:FFFFFFFFFFFFFFFFFFFFFFFFFFFFFFFFFFFFFFFFFFF,FFFFFFFFFFFFFFFFFFFFFFFFF:FFFFFF:FFFFFFF:FFFFFFFFFFFFFFFFFFFFF::F:F:FFFFFFFFFFFFFFFFFFFFFFFFF:FFFF,FFFFFFFFFFFFF:FFF:FFFFF:FFFF::FFFFFF:FFFFFFFFFFFFFFFFFFFFF,FFFFFFF:F:FFFFFFFFFFFF:FFFFF:F
@A00769:42:HV3CFDRXX:1:2101:10872:17221 2:N:0:CGCACGACTG+CTGTTGGTCC
GGACTACCAGGGTTTCTAATACTGTTTGCTACCCACACTTTCGAGCCTCAACGTCAGTTACAGTCCAGAAAGCCGCCTTCGCCACTGGTGTTCTTCCATATATCTACGCATTTCACCGCTACACATGGAGTTCCACTTTCCTCTACTGCACTCAAGTCATCCAGTTTCCAAAGCAATTCCTCAGTTGAGCTGAGGGCTTTCACTTCAGACTTAAATAACCGTCTGCGCTCGCTTTACGCCCAATAAATCCG
+
FFFFFFFFFFFFFFFFFFFFFFFFFFFFFFFFFFFFFFFFFFFFFFFFFFFFFFFFFFFFFFF:FFFFFFFFFFFFFFFFFFFFFFFFFFFFFFFFFFFFFFFFFFFFFFFFFFFFFFFFFF:FFFFFFFFFFFFFFFFFFFFFFFFFFFFFFFFFFFFFFFFFFFFFFF:FFFFFFFFFFFFFFFFFFFFF:FFFFFFFFFFFFFFFFFFFFFFFFFFF:FF:F:FFFF,FFFFFFFFFFF::F,FFFFF
@A00769:42:HV3CFDRXX:1:2101:14552:17237 2:N:0:CGCACGACTG+CTGTTGGTCC
GGACTACCAGGGTTTCTAATTACCGCGGCTGGCTGACACCTGTCTCTTATACATCTGACGCTGCCGACGACTGTTGGTCCGTGTAGATCTCGGTGGTCGCCGTATCATTAAAAAGGGGGGGGGGGGGGGGGGGGGGGGGGGGGGGGGGGGGGGGGGGGGGGGGGGGGGGGGGGGGGGGGGGGGGGGGGGGGGGGGGGGGGGGGGGGGGGGGGGGGGGGGGGGGGGGGGGGGGGGGGGGGGGGGGGGGGGGG
+
FFFFFFFFFFFFFFFFF:FFF:FFFFFFFFFFFFFFF,FFFFFFFFFFFFFFFFFFFFFFFFFFFFFFFFFFFFFFFFFFFFFFF:,F,:,F::FF,,F,:FF:F:,FFF,::F,:FFF:FF:FFFFFFFFFFFFFFFFFFFFFFFFFFFFFFFFFFFFFFFFFFFFFFFFFFFFFFFFFFFFFFFFFFFFFFFFFFF::FFFFFFFFFF:FFFFFFFF,FFFFF:FFFFFFFFF:FF,F,FFFFFFFFFF
@A00769:42:HV3CFDRXX:1:2101:27534:17268 2:N:0:CGCACGACTA+CTGTTGGTCC
GGACTACAAGGGTTTCTAATCCTGTTTGCTACCCACACTTTCGAGCCTCAACGTCAGTTACAGTCCAGAAAGCCGCCTTCGCCACTGGTGTTCTTCCATATATCTACGCATTTCACCGCTACACATGGAGTTCCACTTTCCTCTACTGCACTCAAGTCATCCAGTTTCCAAAGCAATTCCTCAGTTGAGCTGAGGGCTTTCGCTTCAGACTTAAATAACCGTCTGCGCTCGCTTTACGCCCAATAAATCCG
+
FFFFFFFFFFFFFFFFFFFFFFFFFFFFFFFFFFFFFFFFFFF:FFFFFFFFFFFFFFFFFFFFFFFFFFFFFFFFFFFFFF:FFFFFFFFFFFFFFFFFFFFFFFFFFFFFFFFFFFFFFFFFFFFFFFFFFFFFFFFFFFFFFFFFFFFFFFFFFFFFFFFFFFFFFFFFFFFFFFFFFFFFFFFFF:FFFFFFFFFFF:F:FFFF:FFFFFFFFFFF::FFF:FFFF,FFFFFFFFFF:FFF:FFFFF
@A00769:42:HV3CFDRXX:1:2101:1606:17300 2:N:0:CGCACGACTG+CTGTTGGTCC
GGACTACGGGGGTTTCTAATCCTGTTTGCTACCCACACTTTCGAGCCTCAACGTCAGTTACAGTCCAGAAAGCCGCCTTCGCCACTGGTGTTCTTCCATATATCTACGCATTTCACCGCTACACATGGAGTTCCACTTTCCTCTACTGCACTCAAGTCATCAAGTTTCCAAAGCAATTCCTCAGTTGAGCTGAGGGCTTTCACTTCAGACTTAAATAACCGTCTGCGCTCGCTTTACGCCCAATGAGTCAG
+
,FFFF:FFF,FFFFFFFFFFFFFF::F,,FFF,FFFFFFFFF:FF,:FFFF,,FFFFF:FF:FF:FFFFFF,FFFFFFFF,FFFFFFFF:FFFFFF:F:F:FFFFFFF:F:F,FFFF,FFFFFFFFF:FFFFF,FFF:::FF,FF:F:FFFFF:FF,F:FF:F,FFFFFFFFF:FF,FFFFFFFFF,FF,FF,FF,,FFFFFFF,F,:FFFFF:FFF:,F,FFF,:,FFF,,FF,FF,F,F:F,,:,FF,:
@A00769:42:HV3CFDRXX:1:2101:23113:17347 2:N:0:CGCACGACTG+CTGTTGGTCC
GGACTACTAGGGTATCTAATGGATTACCGCGGCGGCTGACAC
+
:FFFFFFFFFFFFFFFFFFFFFFFFFFFFFFFFF:FFFFFFF
@A00769:42:HV3CFDRXX:1:2101:23601:17409 2:N:0:CGCACGACTG+CTGTTGGTCC
GAAAAAAAAGGTTAAAAAAACATGTACGAACCAAATGATTACTTCATACACCTAAATTAACATACAAAAAACCCCCCTACCCCAATGTTTTAATTCCAAAAAAAAACAAATTAAACCCCAAAAAATGAATTTCAAATTACCAAAAAACAAAACAATAAAACAATTTACCAAACAAATACAAAAATTAACATAAGGAATTAAAATAAAAAATAAAAAAACCTAATACCAACAATTAACCCCCAATAAAACCG
+
F,,,:F,,:FF:,,:,,:::F,F,::,,:FFF,:F,,::F:FFF:FFF,:,F,F:F:F,F,FFFF,FFFFF,F,FF,F:,,F,:FFF,F,F,,F,:,:,,,,,F,FF,,FF:F,,F:F,FF,:,F:::F,,,F,,,,F,,,FF,:F,,,:,F,FF,F,,F,,F,,:FF,:FFF,:F,FFFF,F,FFFF,F::F::,::F,,::FF,FF:FF,::::F:::,FF,,F:FFF,,,,,FF,FF,:F,::,F,F,
@A00769:42:HV3CFDRXX:1:2101:30409:17425 2:N:0:CGCACGACTG+CTGTTGGTCC
GGACTACACGGGTATCTAATCCTGTTTGCTACCCACACTTTCGAGCCTCAACGTCAGTTACAGTCCAGAAAGCCGCCTTCGCCACTGGTGTTCTTCCATATATCTACGCATTTCACCGCTACACATGGAGTTCCACTTTCCTCTACTGCACTCAAGTCATCCAGTTTCCAAAGCAATTCCTCAGTTGAGCTGAGGGCTTTCACTTCAGACTTAAATAACCGTCTGCGCTCGCTTTACGCCCAATAAATCCG
+
FFFFFFFFFFFFFFFFFFFFFFFFFFFFFFFFFFFFFFFFFFFFFFFFFFFFFFFFFFFFFFFFFFFFFFFFFFFFFFFFFFFFFFFFFFFFFFFFFFFFFFFFFFFFFFFFFFFFFFFFFFFFFFFFFFFFFFFFFFFFFFFFFFFFFFFFFFFFFFFFFFFFFFFFFFFFFFF:FFFFFFFFFFFFFFFFFFFFFFFFFFFFFFFFFFFFFFFFFFFFFFFF,FFFFFFFFFFFFFFFFFF,FFFFFFF
@A00769:42:HV3CFDRXX:1:2101:16025:17440 2:N:0:CGCACGACTG+CTGTTGGTCC
GGACTACAAGGGTTTCTAATCCTGTTTGCTACCCACACTTTCGAGCCTCAACGTCAGTTACAGTCCAGAAAGCCGCCTTCGCCACTGGTGTTCTTCCATATATCTACGCATTTCACCGCTACACATGGAGTTCCACTTTCCTCTACTGCACTCAAGTCATCCAGTTTCCAAAGCAATTCCTCAGTTGAGCTGAGGGCCTTCACTTCAGACTTAAATAACCGTCTGCGCGCGCTTTACGCCCAGTAAATCCG
+
FFFFFFFFFFFFFFFFFFFFFFFFFFFFFFFFFFFFFFFFFFFFFFFFFFFFFFFFFFFFFFFFFFFFFFFFFFFFFFFFFFFFFFFFFFFF:FF:FFFF:FFFFFFFFFF,FFFFFFFFFFF:FFFFFFFF,F:::FF:,F:,:,FFF:FFF,FFFFF,:::FFFF,F:FFFFFF,F::FFFF:FF,FFFF,FFF,,,,,:FFFF,F,,,:F,,F,F,FF:F,F,FF,:F,:FF,,:,F,,,,,,:F,,:
@A00769:42:HV3CFDRXX:1:2101:23466:17456 2:N:0:CGCACGACTG+CTGTTGGTCC
GGACTACCGGGGTTTCTAATTACCGCGGCTGCTGACACCTGTCTCTTAACACATCTGACGCTGCCGACGACTGTTGGTCCGTGTAGATCTCGGTGGTCGCCGGATCATTAAAAAGGGGGGGGGGGGGGGGGGGGGGGGGGGGGGGGGGGGGGGGGGGGGGGGGGGGGGGGGGGGGGGGGGGGGGGGGGGGGGGGGGGGGGGGGGGGGGGGGGGGGGGGGGGGGGGGGGGGGGGGGGGGGGGGGGGGGGGGG
+
FFFFFFFFFFFFFFFFFFFFFFFFFFFFFFFFFFFFFFFFFFFFFFFFFFFFFFFFFFFFFFFFFFFFFFFFFF:FFFFFFFFFFFFFFFFFF:FF:FF,FF,F:F:,F,,F,,,FFFFFFFFFFFFFFFFFFFFFFFFFFFFFFFFFFFFFFFFFF:FFFFFFFFFFFFFFFFFFFFFFFFFFFFFFFFFFFFFFFFFFFFFFFFFFFFFFFFFFFFFFFFFFFFFFFFFFFFFFFFFFFFFFFFFFFFF
@A00769:42:HV3CFDRXX:1:2101:8901:17503 2:N:0:CGCACGACTG+CTGTTGGTCC
GGACTACCCGGGTTTCTAATCCTGTTTGCTCCCCACGCTTTCGCGCCTCAGCGTCAGTTACTGTCCAGCAATCCGCCTTCGCCACTGGTGTTCCTCCGTATATCTACGCATTTCACCGCTACACACGGAATTCCGATTGCCTCTCCAGCACTCAAGAAATACAGTTTCAAATGCAGGCTATGGGTTGAGCCCATAGTTTTCACATCTGACTTGCATTCCCGCCTACACGCCCTTTACACCCAATAAATCCG
+
FFFFF,FFFFFFFFFFFFFFFFFFFFFFFFFFFFFFFFFFFFFFFFFFFFFFFFFFFFFFFFFFFFFFFFFFFFFFFFFFFFFFFFFFFFFFFFFFFFFFFFFFFFFFFFFFFFFFFFFFFFFFFFFFFFFFFFFF:FFFFFFFFFFFFFFFFFF:FFFFFFFFFFFFFFFFFF:F,FFFFFFF,FFF:FFFFFFFFF:FFFFFFFFFFFFFF,FFFFFFFFFFFFFFFFFFFF:FFFFFFFFFFF:FFFF
@A00769:42:HV3CFDRXX:1:2101:4318:17581 2:N:0:CGCACGACTG+CTGTTGGTCC
GGACTACAAGGGTTTCTAATCCTATTTGCTCCCCACGCTTTCGTGCCTCAGCGTCAGTTAACAGGCCAGGCGGCCGCCTTCGCCACTGTTGTTCTTCCATATATCTACGCATTTCACCGCTACACATGGAATTCCACACTCCTCTTCTGCACTCAAATCTCCCAGTTTCCAATGACCCACCCCGGTTGAGCCGGGGGCTTTCACATCAGACTTAAGAAACCGCCTGCGCTCGCTTTCCGCCCAATAAATC
+
FFFFF,FFFFF:FFFFFFF:FFFFFFFFFFFFFFFFFFFFFFFF:FFFFFFFFFFFFFFF,FFFFF:F:FFFFFF,FFF,FFFF:FFF,FFFFFF:FFF:FFFF::FF:FFFFFFFFFFF,,::FFFFFF:F:F:FF,F,F,,F:FFF::FF,FFF,,F,FFFFFF,FFFFF:FFF,,,FFFF::,F:FFFF,,FFFFF,FFFFF,FFFFFFFF::FFFFFFFF,,FFF,F,FFFF,F,FF:FF,F:::F
@A00769:42:HV3CFDRXX:1:2101:7374:17613 2:N:0:CGCACGACTG+CTGTTGGTCC
GGACTACAAGGGTATCTAATCCTATTTGCTCCCCACGCTTTCGTGCCTGAGCGTCAGTTTCAGTCCAGGCGGCCGCCTTCGCCACTGGTGTTCTTCCATATCTCTACGCATTTTACCGCTACACATGGAGTTCCGCCGCCCTCTCCTGTACTCAAGTTCTCCAGTCTCATCAGCCAACAGAAGTTAAGCTTCTGCCTTTCACTCATGACTTGAAGAACCGCCTGCTCACCCTTTACGCCCAGAAATTCCGA
+
FFFFFFFFFFFFFFFFFFFFFFFFFFFFFFFFFFFFFFFFFFFFFFFFFFFFFFFFFF:FFFFFFFFF:FFFFFFFFFFFFFFFFFFFFFFFF,FFFF,FFFFFFFFFFFFFFFFFFFFFFFFFF:FFFFFF:F,F:FFFFFFFFFFFFFFFFFFFFFFFFFF,FFF:FFF:FF:FFFFFFFFFFFFFFFFFFFFFFFFFFFFFFFFFFFFFFFFFFFFFF,F:,FFFF:FF,FF:FFFF:F,FFFF:FF:
@A00769:42:HV3CFDRXX:1:2101:11162:17722 2:N:0:CGCACGACTG+CTGTTGGTCC
GGACTACCAGGGTATCTAATCCTGTTTGCTACCCACACTTTCGAGCCTCAACGTCAGTTACAGTCCAGAAAGCCGCCTTCGCCACTGGTGTTCTTCCATATATCTACGCATTTCACCGCTACACATGGAGTTCCACTTTCCTCTACTGCACTCAAGTCATCCAGTTTCCAAAGCAATTCCTCAGTTGAGCTGAGGGCTTTCACTTCAGACTTAAATAACCGTCTGCGCTCGCTTTACGCCCAATAAATCCG
+
FFFFFFFFFFFFFFFFFFFFFFFFFFFFFFFFFF:FFFFFFFFFFFFFFF,FFFFFFFFFFFFFFFFFFFF,FFFFF:F:FFFFFFFFFFFFFFFFFFFFFFFFFFFFFFFFFFFFFFFFFFFFFFFFF:FFFFFFF:FFFFFFFFFFFFFFFFFFFFFFFFFF:FFFFF:F,FFFFFFFFFFFFFFFFFFFFFFFF::FFFFFFFFF:FF:,:FFFFFF:FF,,:FFFFFFFFFF,FFF:FF:FFFFFFF
@A00769:42:HV3CFDRXX:1:2101:17842:17738 2:N:0:CGCACGACTG+CTGTTGGTCC
GGACTACGGGGGTTTCTAATCCTGTTTGCTACCCACACTTTCGAGCCTCAACGTCAGTTACAGTCCAGAAAGCCGCCTTCGCCACTGGTGTCCTTCCATATATCTACGCAATTCACCGCTACACATGGAGTTCCACTTTCCTCTACTGCACTCAAGTCATCCAGATTCCAAAGCAATTACTCAGTTGAGCTGAGGGCTTTCACTTCAGACTTAAATAACCTTCTGCGCTCGCTTTACGCCCAATAAATCCG
+
::FFFFFFFFFFFF,:FFFFFFFF:FF:FFFFFFF:FFF:FFFFFF,,FFFF:FFFFFFFFFFF,FFFFFFFFFFFF:FFFFFF,F::,FFFFFF,FFFF:FF:FF:,FF,F,FFFFF::F,F:FF:,F,FF,FFFFFFFFF,,FFF:FFF,:FF,F:::F,F,,FF::FFFF,FFF,:FFFF::F,F,FF:FF,FFFFF,FFFFFF,FFF:FFF::FFFF,F:,FFF,::FF,,FF,FF:FFFFF,,,,:
@A00769:42:HV3CFDRXX:1:2101:27679:17769 2:N:0:CGCACGACTG+CTGTTGGTCC
GGACTACGCGGGTTTCTAATCCTGTTTGCTCCCCACGCTTTCGAGCCTCAGCGTCAGTTACAGACCAGAGAGTCGCCTTCGCCACTGGTGTTCCTCCATATATCTACGCATTTCACCGCTACACATGGAATTCCACTCTCCTCTTCTGCACTCAAGTCTCCCAGTTTCCAATGACCCTCCCCGGTTGAGCCGGGGGCTTTCACATCAGACTTAAGAAACCGCCTGCGCTCGCTTTACGCCCAATAAATCCG
+
FFFFFFFFFFFFFFFFFFFFFFFFFFFFFFFFFFFFFFFFFFFFFFFFFFFFFFFF:FFFF:F:FFFFF:FFFFFFFFFFFFFFFFFF:FFFFFFFFF:FFFFFFFFFFFFFFFFFFFFFFFFF,FFFFFFFFFFFFFFFFFFFFFFFFFFFFFF:FFFFFF:FFFFFFFFFF:FFFFFFFFF:FFFFFFFFFFFFFFFFFFFFFFFF:FFF:FFFFFFFFFFFFF:FFFFFFFFFF,FFFF,:FF:FFFF
@A00769:42:HV3CFDRXX:1:2101:12970:17785 2:N:0:CGCACGACTG+CTGTTGGTCC
GGACTACGGGGGTTTCTAATCCTGTTTGCTCCCCACGCTTTCGAGCCTCAGCGTCAGTTACAGACCAGAGAGCCGCCTTCGCCACTGGTGTTCCTCCATATACCTACGCATTTCACCGCTACACATGGAATTCCACTCTCCTCTTCTGCACTCAAGTCTCCCAGTTTCCAATGACCCTCCCCGGTTGAGCCGGGGGCTTTCACATCAGACTTAAGAAACCGCCTGCGCTCGCTTTACGCCCAATAAATCCG
+
FFFFFFFFFFFFFFFFFFFFFFFFFFFFFFFFFFFFFFFFFFFFFFFFFFFFFFFFFFFFFFFFFFFFFFFFFFFFFFFFFFFFFFFFFFFFFFFFFFFFFFFFFFFFFFFFFFFFFFFFFFFFFFFFF:FFFFFFFFFFFFFFFFFFFFFFFFFFFFFFFFFFFFFFFFFFFFFFFFFFFFFFFFFFFFFFFFFFFFFFFFFFFFFF:FFFFFFFFFFFFFFFFFFFFFFFFFFFFFFFFFFFFFFFFFF
@A00769:42:HV3CFDRXX:1:2101:18014:17785 2:N:0:CGCACGACTG+CTGTTGGTCC
GGACTACGAGGGTATCTAATCCTGTTTGCTACCCACACTTTCGAGCCTCAACGTCAGTTACAGTCCAGAAAGCCGCCTTCGCCACTGGTGTTCTTCCATATATCTACGCATTTCACCGCTACACATGGAGTTCCACCTTCCTCTACTGCACTCAAGTCATCCAGTTTCCAAAGTAATTCCTCAGTTGAGCTGAGGGCTTTCACTTCAGACTTAAATAACCGACTGCGCTCGCTTTACGCCCAATAAATCCG
+
FFFFFFFFFFFFF:FFF:F:FFFFFFFFF::FFF:FFFF:,FFFFFF:FFFF,FFFF,FFFFFFF:FFFFFFF:F::FFFFF:FFFFFFFFFF:FFF,FF:FFFFFFFFFFFFFFFFFF:FFFFFFFFFFFFFFFF:FFFF,FFFF,FFFF:FFFF,FFFFFFFFF:FFFF::,FFF,FFFF::,F,FFFFFFFF:FFFFFFFF,FFFF:FFFFF,F,FF,,FF:FFF:FFFFFFFFFFFFFFFFFF,FF:
@A00769:42:HV3CFDRXX:1:2101:28745:17801 2:N:0:CGCACGACTG+CTGTTGGTCC
GGACTACTGGGGTTTCTAATCCTGTTTGCTACCCACACTTTCGAGCCTCAACGTCAGTTACAGTCCAGAAAGCCGCCTTCGCCACTGGTGTTCTTCCATATATCTACGCATTTCACCGCTACACATGGAGTTCCACTTTCCTCTACTGCACTCAAGTCATCCAGTTTCCAAAGCAATTCCTCAGTTGAGCTGAGGGCTTTCACTTCAGACTTAAATAACCGCCTGCGCTCGCTTTACGCCCAATAAATCCG
+
FFFFFFFFFFFFFFFFFFFFFFFFFFFFFFFFFFFFFFFFFFFFFFFFFFFFFFFFFFFFFFFFFFFFFFFFFFFFFFFFFFFFFFFFFFFFFFFFFFFFF:FFFFFFFFFFFFFFFFFFFFFFFFFFFFFFFFFFFFFFFFFFFFFFFFFFFF:FFFFFFFFFFFFFFFFFFF::FFFFFFFFFFF:FFFFFFFFFFFFFFFF,FFFFFFFFFFFFFFFFFFFFFFF:FFFFFFFFFFFFFFFFFFFFFF
@A00769:42:HV3CFDRXX:1:2101:16351:17816 2:N:0:CGCACGACTG+CTGTTGGTCC
GGACTACGAGGGTATCTAATCCTGTTTGCTACCCACACTTTCGAGCCTCAACGTCAGTTACAGTCCAGAAAGCCGCCTTCGCCACTGGTGTTCTTCCATATATCTACGCATTTCACCGCTACACATGGAGTTCCACTTTCCTCTACTGCACTCAAGTCATCCAGTTTCCAAAGCAATTCCTCAGTTGAGCTGAGGGCTTTCACTTCAGACTTAATTAACCGTCTGCGCTCGCTTTACGCCCAATAAATCCG
+
FFFFFFFFFFFFFFFFFFFFFFFFFFFFFFFFFFFFFFFFFFFFFFFFFFFFFFFFFFFFFFFFFFFFFFFFFFFFFFFFFFFFFFFF,FF:FFFFFFFFFFFFFFFFFFFFFFFFFFFFFFFFFFF:FFFFFFFFFFFFFFFFFFFFFFFFFFFFFFFFFFFFFFFFFFFFFFF:FFFFFFFFFFFFFFFFFFFFFFFFFFFFFFFFFFFFFF,FFF:FFFF:FF:FFFFFFFFFFFFFFFF,F:FFFFF
@A00769:42:HV3CFDRXX:1:2101:5611:17848 2:N:0:CGCACGACTG+CTGTTGGTCC
GGACTACTAGGGTATCTAATCCTGTTTGCTACCCACACTTTCGAGCCTCAACGTCAGTTACAGTCCAGAAAGCCGCCTTCGCCACTGGTGTTCTTCCATATATCTACGCATTTCACCGCTACACATGGAGTTCCACTTTCCTCTACTGCACTCAAGTCATCCAGTTTCCAAAGCAATTCCTCAGTTGAGCTGAGGGCTTTCACTTCAGACTTAAATAACCGTCTGCGCTCGCTTTACGCCCAATAAATCCG
+
FFFFFFFFFFFF:FFFFFFFF:FFFFFFFFF:FFFF:FFFFFFFFFFFF:FFFFFFFFFFF:FFFFFFFFF,FFFFFFFFFFFFFFFFFFFFFFFFFFFFF,FFFFFFFFFFFFFFFFFFFF::FFF:FFF,F:FFFF:F:FFFFFFFFFFFFFFF:F:FFFFFFFFFFFFFFFFFF::FFFFFFFF:FFFFFF:FFFFFFFFFFFFFFF:FFFFFFFFFF,:FFF:FFF:FFFFFFFFFF:::FFF:F:F
@A00769:42:HV3CFDRXX:1:2101:16640:17910 2:N:0:CGCACGACTG+CTGTTGGTCC
GGACTACCGGGGTTTCTAATCCTATTTGCTCCCCACGCTTTCGTGCCTCAGCGTCAGCAACAGGCCAGGCGGCCGCCTTCGCCACTGGTGTTCTTCCAGATATCTACGCATTTTACCGCTACACATGGAGTTCCGCCGCCCTCTCCTGTACTCAAGTTCCCCAGTCTCGTCAGCCAACAGAAGGTAAGCTTCTGCCTTTCACTCATGAATCGAAAAACCGCCTGAACACCCTTTACGCCCAATCATTCCAG
+
FFFFFFFFF:FFFFF::FFFFFFFFFFFFFFFFFFFFFFFFFFFFFFFF,FFFFFFFFFFFFFFFFFFFFFFFFFFFFFFFFF,FFFFFFFFFFFFFF:FFF:FF:FFFFFFFFFFFFFFFFFFFFFFFFFFFFFFFFFFFFFFFFFFFFFFFFFFFFFFFFFF:FFF:FFFFFF,::FFF,,,F:F:FF:FFFFFFFFFFF:FFFFF,FFF,F,FFFF,FFFF,,FFFFF:,FFF:FF:FF:F,FFFF,:
@A00769:42:HV3CFDRXX:1:2101:5828:17942 2:N:0:CGCACGACTG+CTGTTGGTCC
GGACTACAGGGGTATCTAATACACATCTCCTTACCGCGGCGGCTGACAC
+
FFFFFFFFFFFFFFFFFFFFFFFFFFFFFFFFFFFFFFFFFFFFFFFFF
@A00769:42:HV3CFDRXX:1:2101:12689:18051 2:N:0:CGCACGACTG+CTGTTGGTCC
GGACTACTAGGGTTTCTAATACTGTTTGCTACCCACACTTTCGAGCCTCAACGTCAGTTACAGTCCAGAAAGCCGCCTTCGCCACTGGTGTTCTTCCATATATCTACGCATTTCACCGCTACACATGGAGTTCCACTTTCCTCTACTGCACTCAAGTCATCCAGTTTCCAAAGCAATTCCTCAGTTGAGCTGAGGGCTTTCACTTCAGACTTAAATAACCGTCTGCGCTCGCTTTACGCCCAATAAATCCG
+
FFFFFFFFFFFFFFFFFFFFFFFFFFFFFFFFFFFFFFFFFFFFFFFFFFFFFFFFFFFFFFFFFFFFFFFFFFFFFFFFFFFFFFFFFFFFFFFFFFFFFFFFFFFFFFFFFFFFFFFFFFFFFFFFFFFFFFFFFFFFFFFFFFFFFFFFFFFFFFFFFFFFFFFFFFFFFFF,FFFFFF,F:FFFFFFFFFFFFFFFFFFFFFFFFFFF:F:F:FFF,FFF:FFFFF:FFFF:FFFF:FF:FF,FFFF
@A00769:42:HV3CFDRXX:1:2101:11614:18067 2:N:0:CGCACGACTG+CTGTTGGTCC
GGACTACCGGGGTTTCTAATCCTGTTTGCTACCCACACTTTCGAGCCTCAACGTCAGTTACAGTCCAGAAAGCCGCCTTCGCCACTGGTGTTCTTCCATATATCTACGCATTTCACCGCTACACATGGAGTTCCACTTTCCTCTACTGCACTCAAGTCATCCAGTTTCCAAAGCAATTCCTCAGTTGAGCTGAGGGCTTTCACTTCAGACTTAAATAACCGTCTGCGCTCGCTTTACGCCCAATAAATCCG
+
FFFFFFFFFFFFFFFFFFFFFFFFFFFFFFFFFFFFFFFFFFF:FFFFFFFFFFFFFFFFFFFFFF:FFFFFFFFFFFFFFFF:FFFFFFFFFFFFFFFFF:FFFFFFFFFFFFFFF:FFFFFFFFFFFFFFFF:FFFFFFFFFFFFFFF:FFFF:FFFFFFFFFFFFF:FFFFFFFFFF:FFFFFFFFFFFFFFFFFFFF::F:FFFFFFFF,FF:,FFF,FF:FFFFF:FFFFFF:FFFFFFFFFFFFF
@A00769:42:HV3CFDRXX:1:2101:28836:18145 2:N:0:CGCACGACTG+CTGTTGGTCC
GGACTACGGGGGTTTCTAATCCTGTTTGCTCCCCACGCTTTCGAGCCTCAGTGTCAGTTACAGACCAGAGAGCCGCCTTCGCCACTGGTGTTCCTCCATATATCTACGCATTTCACCGCTACACATGGAATTCCACTCTCCTCTTCTGCACTCAAGTCTCCCAGTTTCCAATGACCCTCCCCGGTTGAGTCGGGGGCTTTCACATCAGACTTAAGAAACCGCCTGCGCTCGCTTTACGCCCAATAAATCCG
+
FF:FFFFFFFFFFFFFFFFFFFFFFFFFFFFFFFFFFFFFFFFFFFFFFF:FFFFFFFFFFFFFFFF:FFFFFFFFFFFFFFFFFFFFFFFFFFFFFFFFFFFFFFFFFFFFFFFFFFFF,FFFFFFFFFFFFFFFFFFFFFF:FFFF:FFFFFFFFFFFFFFFFFFFF:FFFFFFFFFFFFFFFF:FFFFFFFFFFFFFFFFFFFFFFFFFFFFFF,FF:FFFFFFFFFFFFFFFFFFFFFFFFFFFFF,
@A00769:42:HV3CFDRXX:1:2101:16577:18239 2:N:0:CGCACGACTG+CTGTTGGTCC
GGACTACACGGGTTTCTAATCCTGTTTGCTACCCACACTTTCGAGCCTCAACGTCAGTTACAGTCCAGAAAGCCGCCTTCGCCACTGGTGTTCTTCCATATATCTACGCATTTCACCGCTACACATGGAGTTCCACTTTCCTCTACTGCACTCAAGTCATCCAGTTTCCAAAGCAATTCCTCAGTTGAGCTGAGGGCTTTCACTTCAGACTTAAATAACCGTCTGCGCTCGCTTTACGCCCAATAAATCCG
+
FFFFFFFFFFFFFFFFFFFFFFFFFFFFFFFFFFFFFFFFFFFFFFFFFFFFFFFFFFFFFFFFFFFFFFFFFFFFFFFFFFFFFFFFFFFFFFFFFFFFFFFFFFFFFFFFFF:FFFFFFFFFFFFFFFFFFFFFF:FFFFFFFFFFFFFFFFFFFFFFFFFFFFFFFFFFFFFFF:FFFFFF,FFFFFFFFFFFFFFFFFFF,FFFFFFFFF:FFFFFFFFF,FFFFF:FFFFFFFFFFFFFFFFFF:,
@A00769:42:HV3CFDRXX:1:2101:7835:18255 2:N:0:CGCACGACTG+CTGTTGGTCC
GGACTACCGGGGTATCTAATCCTGTTCGATACCCACGCTTTCGTGCATCAGCGTCAATCTCCGATTCGTCAGATGCCTTCGCAATCGGTGTTCTGTGTGATATCTATGCATTTCACCGCTACACCACACATTCCTCCGACGGCATCGGAATTCTAGCGCTCCGGTTTCAACGGCAGCCCCGGGGTTGAGCCCCGGTATTTCACCGCTGACCTGAAGCGCCGCCTACGCACCCTTTAAACCCAATAAATCCG
+
FFFFFFFFFFFFFFFFFFFFFFFFFFFFFFFFFFFFFFFFFFFFFFFFFFFFFFFFFFFFFFFFFFFFFFFF:FFFFFFFFFFFFFFFFFFFFFFFFFFF:FFFFFFFFFFFFFFFFFFFFFFFFFFFFFFFFFFFF:FFFFFFFFFFF,FFFFFFFFFFFFFFFFFFF:FFFFFFFFFFFFFFFFFFFFFFFFFFFFFFFFFFFFFFFFFFFF:FFFFFFFFFFFFFFFFFFF,FF:FFFFFFFFFFFFF
@A00769:42:HV3CFDRXX:1:2101:13566:18255 2:N:0:CGCACGACTG+CTGTTGGTCC
GGACTACTCGGGTTTCTAATTACCGCGGCGGCTGACAC
+
FFFFFFFFFFFFFFFFFFFFFFFFFFFFFFFFFFFFFF
@A00769:42:HV3CFDRXX:1:2101:29586:18255 2:N:0:CGCACGACTG+CTGTTGGTCC
GGACTACAGGGGTTTCTAATCCTGTTTGCTCCCCACGCTTTCGTGCATGAGCGTCAGTATTGGCCCAGGGGGCTGCCTTCGCCATCGGTATTCCTCCACATCTCTACGCATTTCACTGCTACACGTGGAATTCTACCCCCCTCTGCCATACTCTAGCCCGCCAGTCACAAATGCAGTTCCCAGGTTAAGCCCGGGGATTTCACATCTGTCTTAGCGAACCGCCTGCGCACGCTTTACGCCCAGTAATTCCG
+
FFFFFFFFFFFFFF:FFFFFFFFFFFFFFFFFFFFFFFFFFFFFFFFFFFFFF:FFF:FFFFFFFFFFFFFFFFFFFFFFFFFFFFFFFFFFFFFFFFFF,FFFFFFFFFFFFFFFFFFFFFFFFFFFFF:FFF:FFFFFFFFFFFFFFFFFFFFFFFFFFFFFFFFFFFFFFF:,FFFFFFFFFFFFFFFFFFFFFFFFFFFFFFFFFFFFF,F:FFFFFFFFFFFFFFFFFFFFFFFFFFFF:F,FFF,
@A00769:42:HV3CFDRXX:1:2101:29993:18302 2:N:0:CGCACGACTG+CTGTTGGTCC
GGACTACAAGGGTTTCTAATCCTGTTTGCTACCCACACTTTCGAGCCTCAACGTCAGTTACAGTCCAGAAAGCCGCCTTCGCCACTGGTGTTCTTCCATATATCTACGCATTTCACCGCTACACATGGAGTTCCACTTTCCTCTACTGCACTCAAGTCATCCAGTTTCCAAAGCAATTCCTCAGTTGAGCTGAGGGCTTTCACTTCAGACTTAAATAACCGTCTGCGCTCGCTTTACGCCCAATAAATCCG
+
FFFFFFFFFFFFFFFFFFFFFFFFFFFFFFFFFFFFFFFFFFFFFFFFF:FFFFFFFFFFFFFFFFFFFFFFFFFFFFFFFFF,FF:FFFFFFFFFFFFFFFFFFFFFFFF,FFFFFFFFFFFFFFFFFFFFFFFFFFFFFFFFFFFFFFFFFFFFFFF:FFFFFFFFFF::FFF,FFFFFFFFFFFFFFFFFF:FFFFFF:FFFFFFFFFFFFFFFFFF,,F::FFFFF,F:FFFFFFFFF:FF,FFFFF
@A00769:42:HV3CFDRXX:1:2101:28004:18333 2:N:0:CGCACGACTG+CTGTTGGTCC
GGACTACCCGGGTTTCTAATGCATACAATGGTTGAGCCACTGCCTTTTACACCAGACTTAATAAACCACCTGCGCTCGCTTTACGCCCAATAAATCCGGACAACGCTCGGGACCTACGTATTACCGCGGCTGCTGACAC
+
FFFFF,FFFFFFFFFFFFFFFFFFFFFFFFFFFFFFFFFFFFFFFFFFFFFFFFFFFFFFFFFF,FFFFFFFFFFFFFFFFFFFFFFFFFFFFFFFFFFFFFFFFFFFFFFFFFFFFFF,FFFFFFFFFFFFFFFFFFF
@A00769:42:HV3CFDRXX:1:2101:28818:18333 2:N:0:CGCACGACTG+CTGTTGGTCC
GGACTACGGGGGTTTCTAATCCTGTTTGCTCCCCACGCTTTCGAGCCTCAGTGTCAGTTACAGACCAGAGAGCCGCCTTCGCCACTGGTGTTCCTCCATATATCTACGCATTTCACCGCTACACATGGAATTCCACTCTCCTCTTCTGCACTCAAGTCTCCCAGTTTCCAATGACCCTCCCCGGTTGAGTCGGGGGCTTTCACATCAGACTTAAGAAACCGCCTGCGCTCGCTTTACGCCCAATAACTCCG
+
FFFFF:FFFFFFFFFFFF:FFFFFFFFFFFFFFFFFFFFFFFFFFFFFFFFFFFFFFFFFF:FFFFFFFFFFFFFFFFFFFFFFFFFFFFFFFFFFFFFFF,FFFFFFFFF,FFFFFFFFFFFF:FFFF:FFFFFFFFFFFFFFFFFFFFFFFFFFFFFFFFFFFFFFF:FFF:FFFFFFFFFFFFFFFFFFFFFFFF,FFFF:FFFFFFF:F,:F,:FFFFFFFFFFFFFF,:FFF:FFFF:FFF,F,FF
@A00769:42:HV3CFDRXX:1:2101:14606:18396 2:N:0:CGCACGACTG+CTGTTGGTCC
GGACTACCAGGGTTTCTAATCCTGTTTGCTACCCACACTTTCGAGCCTCAACGTCAGTTACAGTCCAGAAAGCCGCCTTCGCCACTGGTGTTCTTCCATATATCTACGCATTTCACCGCTACACATGGAGTTCCACTTTCCTCTACTGCACTCAAGTCATCCAGTTTCCAAAGCAATTCCTCAGTTGAGCTGAGGGCTTTCACTTCAGACTTAAATAACCGTCTGCGCTCGCTTTACGCCCAATAAATCCG
+
FFFFFFFFFFFFFFFFFFFFFFFFFFFFFFFFFFFFFFFFFFFFFFFFFFFFFFFFFFFFFFFFFFFFFFFFFFFFFFFFFFF:FFFFFFFFFFFFFFF:FFFFFFFFFFFFFFFFFFFFFFFFFFFFFFFFFFFFF,FFFFFFFFFFFFFFFFFFFFFFFFFFF:FFFFFFFFFFFFFFFF:FFFFFFFFFFFFFFFFFF,FFF:FFF,FFF,FF,F,F,,F,:FFFFFFFFFFFFFFF,FFFFFFFFFF
@A00769:42:HV3CFDRXX:1:2101:15628:18411 2:N:0:CGCACGACTG+CTGTTGGTCC
GGACTACCCGGGTTTCTAATCCTATTTGCTCCCCACGCTTTCGAGCCTCAGCGTCAGCTACAGACCAGAGAGTCGCCTTCGCCACTGGTGTTCCTCCATATATCTACGCATTTTACCGCTGCACATGGAATTCCACTCTCCTCTTCTGCACTCAAGTCTCCCAGTTTCCAATGACCCTCCCCGGTTGAGCCGGGGGCTTTCACATCAGACTTAAGAAACCGCCTGCGCTCGCTTTACGCCCAATAAATCCG
+
FF:FFFFFFFFFFFFFFFFFFFFFFFFFFFFFFFFFFFFFFFF:FFFFFFFFFFFFFFFFFFFFFFFFFFFFFFFFFFFFFFFFF:FFFFFFFFFFF:FFFFFFFFF:FFFFFFFFFFFFFFFFFFFFFFFFFFFFFFFFFFFFFFF:FFFFFFF,FFFFFFFFFFFFFFFFFFFFFFFFFF:FF:FFFFFFF:FFFF:FFFFFFFFFFF:FFFF:FFFF:FFFFFFF:F,FFFFFFFFFFFFFFFF:FF,
@A00769:42:HV3CFDRXX:1:2101:19027:18411 2:N:0:CGCACGACTG+CTGTTGGTCC
GGACTACTCGGGTATCTAATCCTGTTTGCTACCCACACTTTCGAGCCTCAACGTCAGTTACAGTCCAGAAAGCCGCCTTCGCCACTGGTGTTCTTCCATATATCTACGCATTTCACCGCTACACATGGAGTTCCACTTTCCTCTACTGCACTCAAGTCATCCAGTTTCCAAAGCAATTCCTCAGTTGAGCTGAGGGCTTTCACTTCAGACTTAAATAACCGTCTGCGCTCGCTTTACGCCCAATAAATCCG
+
FFFFF,FFFFFFFFFFFFFFFFFFFFFFFFF:FFFFFFFFFFFFFFFF:FFFFFFFFFFFFFF,FFFFFFFFFFFFFFFFFFFFFFFFFFFFFFFFFFFFFF:FFFFFFFFFFFFFFFFFFFFFFFFF:FFFFFFFFFFF:FFFFFFFFFFFFFFFFFFFFFFFFFFFFF::FFFFFFFFFFFFFF:FFFF:FFFFFFFFFFFFFFFFFFFF:F,FFFFF::F:FFFF:F:FFFF:F:FFFFF:FFFFFF:
@A00769:42:HV3CFDRXX:1:2101:30391:18427 2:N:0:CGCACGACTG+CTGTTGGTCC
GGACTACGCGGGTATCTAATCCTGTTTGCTCCCCACGCTTTCGAGCCTCAGCGTCAGTTACAGACCAGAGAGCCGCCTTCGCCACTGGTGTTCCTCCATATATCTACGCATTTCACCGCTACACATGGAATTCCACTCTCCTCTTCTGCACTCAAGTCTCCCAGTTTCCAATGACCCTCCCCGGTTGAGCCGGGGGCTTTCACATCAGACTTAAGAAACCGCCTCCGCTCGCTTTACGCCCAATAAATCCG
+
FFFFFFFFFFFF:FFFFFFFFFFFFFFFFFFFFFFFFFFFFFFFFFFFFFFFFFFFFFFFFFFFFFFFFFFFFFFFFFFFFFFFFFFFFF:FFFFFFFF:FFFFFFFFFFFFFFFF:FFFFF:F:FFFFFFFFFFFFFFFFFF,FFFFFFFFFF:FFFFFFFFFFFFFFFFFFFFFFFFFFF:F:F:FFFFFFFFFFFFFF:F:FFF:FFFFFFFFF,:F,F:F,F:FFFFFF:FFF,FFFF::FFFFFF,
@A00769:42:HV3CFDRXX:1:2101:13566:18443 2:N:0:CGCACGACTG+CTGTTGGTCC
GGACTACCCGGGTATCTAATCCTGTTTGCTACCCACACTTTCGAGCCTCAACGTCAGTTACAGTCCAGAAAGCCGCCTTCGCCACTGGTGTTCTTCCATATATCTACGCATTTCACCGCTACACATGGAGTTCCACTTTCCTCTACTGCACTCAAGTCATCCAGTTTACAAAGCAATTCCTCAGTTGAGCTGAGGGCTTTCACTTCAGACTTAAATAACCGTCTGCGCTCGCTTTACGCCCAATAAATCCG
+
FFFFFFFFFFFFFFFFFFFFFFFFFFFFFFFFFFFFFFFFFFFF:FFFFFFFFFFFFF,FFF:FFFFF:FFFFFFFFFFFFFFFFFFF,FFFF:FFFF:FFFFFFFFF,FFFFFFFF:FFFFFF:,FFFFFFFFFFF,FFFFFFF:,F:FFFFFFF:FF:FFFFFFF,FFFFFFFFFFFFFFFFFFFFFF,,FFFFFFFFFFF,,FF:FFFFFFFFF,F:F,FF:FFFFFFFFFFFFFFFFFF,FFFFF::
@A00769:42:HV3CFDRXX:1:2101:29948:18443 2:N:0:CGCACGACTG+CTGTTGGTCC
GGACTACGAGGGTATCTAATCCTGTTTGCTACCCACACTTTCGAGCCTCAACGTCAGTTACAGTCCAGAAAGCCGCCTTCGCCACTGGTGTTCTTCCATATATCTACGCATTTCACCGCTACACATGGAGTTCCACTTTCCTCTACTGCACTCAAGTCATCCAGTTTCCAAAGCAATTCCTCAGTTGAGCTGAGGGCTTTCACTTCAGACTTAAATAACCGTCTGCGCTCGCTTTACGCCCAATAAATCCG
+
:FF:FFFFFFFFFFFFFFFFFFFFFFFFFFFFFFFFFF:F:FFFFFFFFFFFFFFFFFFFFF::FFFFFFF,:FFFFFFFFFFFFFFFFFFFFFFFFFFFFFFFFFFFFFFFFFFFF:FFFFFFFFF,FFFFFFFFF,FFFFFFFF:FFFFFFFF,:FFFFFF:,FFFFFFF,FFFF,F,,:F:FFFFF:F:::,F,F:FFFFFFFFFFFFFFF:FF:F:F:FF:F:FFF,FFFFFFFFFFFFFFFFFFFF
@A00769:42:HV3CFDRXX:1:2101:10646:18458 2:N:0:CGCACGACTG+CTGTTGGTCC
GGACTACAAGGGTTTCTAATCCTGTTTGCTACCCACACTTTCGAGCCTCAACGTCAGTTACAGTCCAGAAAGCCGCCTTCGCCACTGGTGTTCTTCCATATATCTACGCATTTCACCGCTACACATGGAGTTCCACTTTCCTCTACTGCACTCAAGTCATCCAGTTTCCAAAGCAATTCCTCAGTTGAGCTGAGGGCTTTCACTTCAGACTTAAATAACCGTCTGCGCTCGCTTTACGCCCAATAAATCCG
+
FFFFFFFFFFFFFFFFFFFFFFFFFFFFFFFFFFFFFFFFFFFFFFFFFFFFFFFFFFFFFFFFF:FFFFFFFFFFFFFFFF:FFFFFFFFFFFFF:FFF:FFFFFFFFFFFFFFFFFFFFFFFFFFFFFFFFFFFFFFF:FFFFFFFFFFFFFFFFFFFFFFFFFFFFFFFFFFF:FFFFF:FFFFFFFFF,FFFFFFFFFFFFFFFFFFFFFFFFF:F::F:::FFFFFFFFFFFFFF:F,FF,FFF,F
@A00769:42:HV3CFDRXX:1:2101:28465:18505 2:N:0:CGCACGACTG+CTGTTGGTCC
GGACTACTGGGGTATCTAATTACCGCGGCGGCTGACACCTGTCTCTTATAACATCTGACGCTGCCGACGACTGTTGGTCCGTGTAGATCTCGGTGGTCGCCGTATCATTAAAAAAATTTTTTTTGGAAGGGGGGGGCGGGAGGGGGGGGGGGGGGGGGGGGGGGGGGGGGGGGGGGGGGGGGGGAGGGGGGGGGGGGGGGGGGGGGGGGGGGGGGGGGGGGGGGGGGGGGGGGGGGGGGGGGGGGGGGGGG
+
FFFFFFFFFFFFFFFFFFFFFFFFFFFFFFFFFFFFFFFFFFFFFFF:FFFFFFFFFFFFFFFFFFFFFFFFFFFFFFFFFFFFFFFFFFFFFFFFFFFFFFFFFFFFFFFFFF,:,,:,:,,F,,,,F,,F,,F,,FF,,,,,F,::,,,F::F:F:FF,F,,FFFFFFFF:FF,,,,:,,,,,,,,,,:,:FF:F:,:::FFFFFF:::F:F:FF:FF:FFFFFFFFFFFFFFFFFFFFFFFFFFFFFF
@A00769:42:HV3CFDRXX:1:2101:4571:18521 2:N:0:CGCACGACTG+CTGTTGGTCC
GGACTACGAGGGTTTCTAATCCTGTTTGCTACCCACACTTTCGAGCCTCAACGTCAGTTACAGTCCAGAAAGCCGCCTTCGCCACTGGTGTTCTTCCATATATCTACGCATTTCACCGCTACACATGGAGTTCCACTTTCCTCTACTGCACTCAAGTCATCCAGTTTCCAAAGCAATTCCTCAGTTGGGCTGAGGGCTTTCACTTCAGACTTAAATAACCGTCTGCGCTCGCTTTACGCCCAATAAATCCG
+
FFFFFFFFFFFFFFFFFFFFFFFFFFFFFFFFFFFFFFFFFFFFFFFFFFFFFFFFF,FFFF:FFFFFFF:FFFFFFFFFFFFFFFFFFFFFFFFFFFFFFFFFFFFFFFFFFFFFFFFFFFFFFFF,::FFFFFF:FFFFFFF:FFFFFFFFFFFFFFFFF:FFFFFFFFFFFFFFFFFFFFFFFFFFF,FFFFFFFFFFFFF,FF:FFFFFFFFF,FFF:F::FFF:F:FFFFFFFFFFFF:FF:FF:,
@A00769:42:HV3CFDRXX:1:2101:20121:18552 2:N:0:CGCACGACTG+GTGTTGGTCC
GGACTACGAGGGTATCTAATCCTGTTCGATACCCACGCTTTCGTGCTTCAGCGTCAGTTGGGCGCCGGTATGCTGCCTTCGCAATCGGAGTTCTGCGTGATATCTATGCATTTCACCGCTACACCACGCATTCCGCATACTTCTCGCCCACTCAAGAACGCCAGTTTCAACGGCGGAGCGAGGTTGAGCCCCGCGATTTTACCGCTGACCTGGCATTCCGCAGACGCACCCTTTAAACACAATAAATCAGT
+
:FFFFFFFFFFFFFFFFFFFFFFFFFFFF:FFFFFFFFFF:FFFFF:,FFF:F:FFFFFFFF:FFFFF:FF:FFFFFF:F:FFFFFFFF,,FF,FFFFFFF,FFFFFF,F:FFF,FF,FFFFFF:FF:FF,FFFFFFFFFF,FFFFF:FFFFFF:FF:F:FF,FFFFFFFFFFF:FFFF,FF:::,FFFFFFFFFFF,FFF::FFFF:F,,,FFF:FFFFFF,F:FF:F:F,,FF,FF,F,,FF,F,:F,F
@A00769:42:HV3CFDRXX:1:2101:17201:18568 2:N:0:CGCACGACTG+GTGTTGGTCC
GGACTACGAGGATATCTAATCCTGTTTGCTACCCACACTTTCGAGCCTCAACGTCAGTTACAGTCCAGAAAGCCGCCTTCGCCACTGGTGTTCTTCCAGATATCTACGCACTTCACCGCTACACATGGAGTTCCACTTTCCTCTACTGCACTCAAGTCATCCAGTTTCCAAAGCACTTCCTCAGTTGAGCTGAGGGCTTTCACTTCAGACTTAAATAAACGTCTGCGCTCGCTGTACGCCCAATATATCCG
+
:FFFF,FFFFFFFF:FFFFF:FFFF,FF:F:::FFF,FFFFFFFFFFFF,FFF,FFFFFFFFF,:F:F:F:FFF:FFF,FFFF:FFFF:FF::F:,:FF,FF:FFF:F:FFFF,FFFFFFFF:FFFFFF,F,F:F:FFF::F,FFFFFFFF,F:FFF::FF,FF,::F:,F::F:,FFF,FFFFF,:F,:F,,FFF:FFF,,FF:F,F,F:,F:,,,:,,FFFFF,:,F:,,F,FF,FFF,,:F,:FFF,:
@A00769:42:HV3CFDRXX:1:2101:1208:18584 2:N:0:CGCACGACTG+CTGTTGGTCC
GGACTACGGGGGTATCTAATTACCGCGGCTGCTGACACCTGTCTCTATAACATCTGACGCTGCCGACGACTGTTGGTCCGTGTAGATCTCGGTGGTCGCCGTATCATTTAAAAGGGGGGGGGGGGGGGGGGGGGGGGGGGGGGGGGGGGGGGGGGGGGGGGGGGGGGGGGGGGGGGGGGGGGGGGGGGGGGGGGGGGGGGGGGGGGGGGGGGGGGGGGGGGGGGGGGGGGGGGGGGGGGGGGGGGGGGGGG
+
FFFFFFFFFFFFFFFFFFFFFFFFFFFFFFFFFFFFF:FFFFFFFFFFFFFFFFFFFFFFFFFFFFFFFFFFFFFFFFFFFFFFF:F:F:FF:FFF,FF:F,FF:::,,,FF,,FFFFFFFFFFFFFFFFFFFFFFFFFFFFFFFFFFFFFFFFFFFFFFFFFFFFFFFFFFFFFFFFFFFFFFFFFFFFFFFFFFFFFFFFFFFFFFFFFFFFFFFFFFFFFFFFFFFFFFFFFFFFFFFFFFFFFFFFF
@A00769:42:HV3CFDRXX:1:2101:25238:18677 2:N:0:CGCACGACTG+CTGTTGGTCC
GGACTACTAGGGTATCTAATCCTGTTTGCTACCCACACTTTCGAGCCTCAACGTCAGTTACAGTCCAGAAAGCCGCCTTCGCCACTGGTGTTCTTCCATATATCTACGCATTTCACCGCTACACATGGAGTTCCACTTTCCTCTACTGCACTCAAGTCATCCAGTTTCCAAAGCAATTCCTCAGTTGAGCTGAGGGCTTTCACTTCAGACTTAAATAACCGACTGCGCTCGCTTTACGCCCAATAAATCCG
+
FFFFFFFFFFFFFFFFFFFFFFFFFFFFFF:FFFFFFFFFFFFFFFFFFFFFFFFFFFFFFFFFFFFFFFFFFFFFFFFFFFFFFFFFFFFFFFFFFFFFFFFFFFFFFFFFFFFFFFFFFFFFFFFFF:FFFFFFFFFFFFFFFFFFFFFFFFFFFFFFFFFFFFFFFFFFFFFFF:F:FFFFFFFFFFFFFFFFFFFFFFFF,FFFFFFFFFFFFFFF:,FFFF::FFFF:FFFFFFFFF,F:FFFFFF
@A00769:42:HV3CFDRXX:1:2101:1615:18693 2:N:0:CGCACGACTG+CTGTTGGTCC
GGACTACCGGGGTTTCTAATCCTGTTCGCTACCCACGCTCTCGTGCTTCAGCGTCAGTCGCAGTCTGGTAAGCTGCCTTCGCTATCGGAGTTCTAAGTTATATCTAAGCATTTCACCGCTACTTAACTTATTCCGCCTACCTCGTCTGAACTCGAGTCTTACAGTATTAGTGGCAAATCAAGGTGAAGCCCCGACGTTTAACCACTAACTTAAAAAACCGCATACGCACCCTTTAAACCCAATAAATCCGG
+
FFFFF:FFFFFFFFFFFFFFFFFFFFFFFFFFFF:FF:FFFFFFFFFFFFFFFFFFFFFFFFFFFFFFFFFFFFFFFFFFF:FFFFFFFFFFFFF,F:FFFFFFFF:FFFFFFF,FFF,FF:FFFFFFFFFFFFFFFFFFFF:FFFFFFFFF:FFFFFFF:FFFFFFFF,FFFFFFFFF:F,FFFF,,FFFFF:FFFFF::FFFFFFFFFFFF:F,F:F:F::FF:FFF,FF,FF:F,F:FFFF,FF,F,,
@A00769:42:HV3CFDRXX:1:2101:14995:18693 2:N:0:CACACGACTG+CTGTTGGTCC
GGACTACAGGGGTATCTAATCCTGTTTGCTACCCACACTTTCGAGCCTCAACGTCAGTTACAGTCCAGAAAGCCGCCTTCGCCACTGGTGTTCTTCCATATATCTAAGCATTTCACCGCTACACATGGAGTTCCACTTTCCTCTACTGCACTCAAGTCATCCAGTTTCAAAAGCAATACCTCAGTTGAGCTGAGGGCTTTCACTTCAGACTTAAATAACCGACTGCTCTCGCTTTACGCCCAATAAATCCG
+
FFFFFFFF,:FFFFFFFFFFFFFFFFFFFFFFFFFF,FFFFFFFFFFFFFFFFFFFFFFFFFFFFFFF:FF:FF:FFFFFFFFFFFFFFFFFFFFFFFFFFFFFFF,FFFFFFFFFFFFFFFFF::FF:FFFFFFFFFFFFFFF,FFFFFFFFFFFFFFFFFFFFFFF,FF:FFFFF,,,FF,FFFFFFF,,F,,F,FFFFFF:FFFFFFF,F:FFFFFF,FFF,FFFFFFFFFF:F,FFFFF,F,FFFFF
@A00769:42:HV3CFDRXX:1:2101:32786:18693 2:N:0:CGCACGACTG+CTGTTGGTCC
GGACTACCGGGGTTTCTAATCCTGTTTGCTACCCACACTTTCGAGCCTCAACGTCAGTTACAGTCCAGAAAGCCGCCTTCGCCACTGGTGTTCTTCCATATATCTACGCATTTCACCGCTACACATGGAGTTCCACTTTCCTCTACTGCACTCAAGTCATCCAGTTTCCATAGCAATTCCTCAGTTGAGCTGAGGGCTTTCACTTCAGACTTAAATAACCGTCTGCGCTCGCTTTACGCCCAATAAATCCG
+
FFFFFFFFFFFFFFFFFFFFFFFFFFFFFFFFFFFFFFFFFFFFFFFFFFFFFFFFFFFFFFFFFFFFFFFFFFFFFFFFFFFFFFFFFFFFFFFFFFFFFFFFFFFFFF:FFFFFFFFFFFFFFFFFFFFFFFFFFFFFFFFFFF:FFFFFFFFFFFFFFFFFFFFFFFFF,FFFFFFFFFF:FFFFF:FFFF,FFFFF,FFFFFFFFFFFFFFFFF,F:FFFFF:FFFFFFFFFF,FFFFFFFFF,:F,
@A00769:42:HV3CFDRXX:1:2101:4616:18724 2:N:0:CGCACGACTG+CTGTTGGTCC
GGACTACGCGGGTTTCTAATCCTGTTTGCTCCCCACGCTTTCGAGCCTCAGCGTCAGTTACAGACCAGAGAGCCGCCTTCGCCACTGGTGTTCCTCCATATATCTACGCATTTCACCGCTACACATGGAATTCCACTCTCCTCTTCTGCACTCAAGTCTCCCAGTTTCCAATGACCCTCCCCGGTTGAGCCGGGGGCTTTCACATCAGACTTAAGAAACCGCCTGCGCTCGCTTTACGCCCAATAAATCCG
+
FFFFFFFFFF:FFFFFFFFFFFFFFFFFFFFFFFFFFFFFFFFFFFFFFFFFFFFFFFF:FFFFFFFFFFFFFFFFFFFFFFFFFFF:FFFFFFFFFFFFFFFFFFFFFFFFFFFFFFFFFFFFFFFFF:FFFFFFFFFFFFF:FFFFFFFFFFF:FF,FFFFFFFFFFFFFFFFFFFF:FFFFFFFFFFFFFFF:FFF:FFFFFFF:,FF:FFFF,FFFFFFF:FFF:FFFF:FFFFFFFF,FFFFFFFF
@A00769:42:HV3CFDRXX:1:2101:5972:18724 2:N:0:CGCACGACTG+CTGTTGGTCC
GGACTACGAGGGTTTCTAATCCTGTTTGCTACCCACACTTTCGAGCCTCAACGTCAGTTACAGTCCAGAAAGCCGCCTTCGCCACTGGTGTTCTTCCATATATCTACGCATTTCACCGCTACACATGGAGTTCCACTTTCCTCTACTGCACTCAAGTCATCCAGTTTCCAAAGCAATTCCTCAGTTGAGCTGAGGGCTTTCACTTCAGACTTAAATAACCGTCTGCGCTCGCTTTACGCCCAATAAATCCG
+
FFFFFFFFFFFFFFFFFFFFFFFFFFFFFFFFFFFFFFFFFFFFFFFFFFFFFFFFFFFFFFFFFFFFFFFFFFFFFFFFFFFFFFFFFFFFFFFFFFFFFFFFFFFFFFFFFFFFFFFFFFFFFFFFFFFFFFFFFFFF:FFFFFFFFFFFFFF:FF:FFFFFFFFFFFFFFFFFFFFFFFFFFFFFFFFFFFFFFFFFFFFFFFFFFFFFFF:F:FFFFFFFFF:FFF,FFFFFFFFFFFF,FFFFFFF
@A00769:42:HV3CFDRXX:1:2101:27579:18724 2:N:0:CGCACGACTG+CTGTTGGTCC
GGACTACAGGGGTATCTAATCCTGTTTGCTCCCCACGCTTTCGAGCCTCAGCGTCAGTTACAGACCAGAGAGTCGCCTTCGCCACTGGTGTTCCTCCATATATCTACGCATTTCACCGCTACACATGGAATTCCACTCTCCTCTTCTGCACTCAAGTCTCCCAGTTTCCAATGACCCTCCCCGGTTGAGCCGGGGGCTTTCACATCAGACTTAAGAAACCGCCTGCGCTCGCTTTACGCCCAATAAATCCG
+
FFFFFFFFFFFFFFFFFFFFFFFFFFFFFFFFFFFFFFFFFFFFFFFFFFFFFFFFFFFFFFFFFFFFF:FFFFFFFFFFFFFFFFFFFFFFFFFFFFFFFFFFFFFFFFFFFFF,FFFFFFFFFFFFFFFFFFFFFFFFFFFFFFFFFFFFFFFFFFFFFFF:FFFFFFFFFFFFFFFF:FFFFFF:FFFFFFFFFFFFFFFFFFFFFFFFFF:FFFFF:F:F:FFFFFFFFFFFF,FFFFFFF,FF:F:
@A00769:42:HV3CFDRXX:1:2101:11044:18771 2:N:0:CGCACGACTG+CTGTTGGTCC
GGACTACGCGGGTATCTAATCCTGTTTGCTACCCACACTTTCGAGCCTCAACGTCAGTTACAGTCCAGAAAGCCGCCTTCGCCACTGGTGTTCTTCCATATATCTACGCATTTCACCGCTACACATGGAGTTCCACTTTCCTCTACTGCACTCAAGTCATCCAGTTTCCAAAGCAATTCCTCAGTTGAGCTGAGGGCTTTCACTTCAGACTTAAATAACCGTCTGCGCTCGCTTTACACCCAATAAATCCG
+
FFFFFFFFFFFFFFFFFFFFFFFFFFFFFFFFFFFFFFFFFFFFFFFFFFFFFFFFFFFFFFFFFF:FFFFFFFFFFFFFFFFFFFFFFFFFFFFFFFF:FFFFFFFFFFFFFFFFFFFFFFFFFFFFFFFFFF:FFFFFFFF,FFFFFFFFFF,FFFFFFFFFFFFFFFFFFFF:FFFFFFFFFFFFFFF::FFFFFFFFFFFFFFFFFFFFFFFFFFFF:FFFFFFFFFFF,FFFFFFFFF:FFFFF:F
@A00769:42:HV3CFDRXX:1:2101:3577:18803 2:N:0:CGCACGACTG+CTGTTGGTCC
GGACTACAAGGGTTTTAATCCTGTTTGCTCCCCACGCTTTCGCGCCTCAGCGTCAGTAATGAGCCAGGTTGCCGCCTTCGCCACCGGTGTTCTTCCCAATATCTACGAATTTCACCTCTACACTGGGAATTCCACAACCCTCTCTCACACTCTAGTCTGCACGTATCAAATGCAGCTCCCAGGTTAAGCCCGGGGATTTCACATCTGACTGTACAAACCGCCTCCACGCCCTTTACGCCCAGTCATTCCGA
+
FFFFFFFFFFFFFFFFFFFFFFFFFFFFFFFFFFFFFFFFFFFFFFFFFFFFFFF:FFFFFFFFFFFFFFFFFFFFFFFFFFFFFFFFFFFFFFFFFFFFFFFFFFFFFFFFF:FFFFFFFFFFFFF:FFFFFFFFFFFFFFFFFFFFFFFFFFFFFF:F:F:FFFFFFFFFFFFFFFFFFFFFF,:FFFFFFFFFFFFFFFFFFFFFFFFFFFFFFFFFF:F,,FFFF:FF:FFFFFFFFF,:,FFF:FF
@A00769:42:HV3CFDRXX:1:2101:28971:18818 2:N:0:CGCACGACTG+CTGTTGGTCC
GGACTACGCGGGTTTCTAATCCTGTTTGCTACCCACACTTTCGAGCCTCAACGTCAGTTACAGTCCAGAAAGCCGCCTTCGCCACTGGTGTTCTTCCATATATCTACGCATTTCACCGCTACACATGGAGTTCCACTTTCCTCTACTGCACTCAAGTCATCCAGTTTCCAAAGCAATTCCTCAGTTGAGCTGAGGGCTTTCACTTCAGACTTAAATAACCGTCTGCGCTCGCTTTACGCCCAATAAATCCG
+
FFFFFFFFFFFFFFFFFFFFFFFFFFFFFFFFFFFFFFFFFFFFFFFFF:FFFFFFFFFFFFFFFFFFF:FFFFFFFFFFFFFFFFFFFFFFFFFFFFFFFFFFF:FFFF:FFFFFFFFFFFFFFFFFFFFFFFFFFFFFFFFFFFFFFFFFFFFFFFFFFFFFFFFFFFFFFFF:FFFFFFFFFFFFFFFFFFFFFFFFFFFF:FFFFFFFFFFFFFFFF,FF:F:FFFFFFFFFF,FFFFFFFFFFFFF
@A00769:42:HV3CFDRXX:1:2101:6298:18850 2:N:0:CACACGACTG+CTGTTGGTCC
GGACTACGGGGGTATCTAATCCTGTTTGCTACCCACACTTTCGAGCCTCAACGTCAGTTACAGTCCAGAAAGCCGCCTTCGCCACTGGTGTTCTTCCATATATCTACGCATTCCACCGCTACACATGGAGTTCCACTCTCCTCTTCTGCACTCAAGTTCAACAGTTTCTGATGCAATTCTCCGGTTGAGCCGAAGGCTTTCACATCAGACTTATTGAACCGCCTGCACTCGCTTTACGCCCAATAAATCCG
+
FFFFFFFFFFFFFFFFFFFFFFFFFFFFFFFFFFFFFFFFFFFFFFFFFFFFFFFFFFFFFFFFFFFFFFFFFFFFFFFFFFFFFFFFFFFFFFFFFFFFFFFFFFFFFFFF,FFFFFFFFFFFFFFFFFFFFFFFFFFFFFFFFFFFFFFFFFFFFFFFFFFFFFF:FFFFFFFFFFFFFFFFFFFFFFFFF:FFFF:FFFFF:FFFFFFFFFF:,FFFFFFF:FFFFF,FFFFFFFF:FFFFF:FFF,F
@A00769:42:HV3CFDRXX:1:2101:23538:18865 2:N:0:CGCACGACTG+CTGTTGGTCC
GGACTACTAGGGTATCTAATCCTGTTTGCTACCCACACTTTCGAGCCTCAACGTCAGTTACAGTCCAGAAAGCCGCCTTCGCCACTGGTGTTCTTCCATATATCTACGCATTTCACCGCTACACATGGAGTTCCACTTTCCTCTACTGCACTCAAGTCATCCAGTTTCCAAAGCAATTCCTCAGTTGAGCTGAGGGCTTTCACTTCAGACTTAAATAACCGTCTGCGCTCGCTTTACGCCCAATAAATCCG
+
FFFFFFFFFFFFFFFFFFFFFFFFFFFFFFFFFFFFFFFFFFFFFFFFFFFFFFFFFFFFFF,FFFFFF,FFFFFFFFFFFFFFFFFFFFFFFF:FFFFF:FFF:FF,FFF,FFFFF:FFFF:FFFF:F,FFFFFF,,,F:FFFFFFFFFFFFFF::FF:FFF:FFFFFFFFFFFFF,FFFFFFFF:F:FF,FF:,FF:FFFF,,FF:F,FF,FF:FFFF:,FF:,FFFF,FFFFFF,FFFF,F:FFF:F,
@A00769:42:HV3CFDRXX:1:2101:15212:18881 2:N:0:CGCACGACTG+CTGTTGGTCC
GGACTACTAGGGTTTCTAATCCTGTTTGCTACCCACACTTTCGAGCCTCAACGTCAGTTACAGTCCAGAAAGCCGCCTTCGCCACTGGTGTTCTTCCATATATCTACGCATTTCACCGCTACACATGGAGTTCCACTTTCCTCTACTGCACTCAAGTCATCCAGTTTCCAAAGCAATTCCTCAGTTGAGCTGAGGGCTTTCACTTCAGACTTAAATAACCGTCTGCGCTCGCTTTACGCCCAATAAATCCG
+
FFFFFFFFFFFFFFFFFFFFFFFFFFFFFFFFFFFFFFFFFFFFFFFFFFFFFFFFFFFFFFFFFFFFFFFFFFFFFFFFFFFFFFFFFFFFFFF:FFFFFFFFFFFFFFFFFFFFFFFFFFFFFFFFFFFFFFFFFFFFFF:FFFFFFFFFFFFFFFFFF:,FFFFFFFFFFFFFFFF:FFFFFFFFFFFFFFFFFFFF,FFFF:FFFFFFFF:F:F,FFFFF:,:F:FF,FFFFFFFF,:F,,FFF,FF
@A00769:42:HV3CFDRXX:1:2101:24325:18881 2:N:0:CGCACGACTG+CTGTTGGTCC
GGACTACGGGGGTATCTAATTACCGCGGCTGCTGACAC
+
,FFFFFF:FFFFFFFF:FFFFFFFFFFFFFFFFFFFFF
@A00769:42:HV3CFDRXX:1:2101:4797:18912 2:N:0:CGCACGACTA+CTGTTGGTCC
GGACTACTCGGGTTTCTAATCCTGTTTGCTACCCACACTTTCGAGCCTCAATGTCAGTTACAGTCCAGAAAGCCGCCTTCGCCACTGGTGTTCTTCCATATATCTACGCATTTCACCGCTACACATGGAGTTCCACTTTCCTCTACTGCACTCAAGTCATCCAGTTTCCAAAGCAATTCCTCAGTTGAGCTGAGGGCTTTCACTTCAGACTTAAATAACCGTCTGCGCTCGCTTTACGCCCAATAAATCCG
+
FFFFFFFFFFFFFFFFFFFFFFFFFFFFFFFFFFFFFFFFFFFFFFFFFFFFFFFFFFFFFFFFFFFFFFFFFFFFFFFFFFFFFFFFFFFFFFFFFFFFFFFFFFFFFFFFFFFFFFFFFFFFFFFFFFFFFFFFFFFFFFFFFFFFFFFFFFF:FFFFFFFFFFFFFFFFFFF:FFFFFF:FF:FFFF::FFFFFFFFFFFF:FFFFFFFFFFFFFFFF:F::FFFFFFFF:FFF:FFFFFFF:FFF:F
@A00769:42:HV3CFDRXX:1:2101:22580:18928 2:N:0:CGCACGACTG+CTGTTGGTCC
GGACTACTAGGGTTTCTAATGACGAGCCTCTGTACTTTACCTACAGGGAACTTACCGCGGCTGCTGGCAC
+
FF:FFFF:FFFFFFFFFFFFFFFFFFFFFFFFFFFFFFFFFFFFFFFFF,FFFFFFFFFFFFFFFFFFFF
@A00769:42:HV3CFDRXX:1:2101:31150:18928 2:N:0:CGCACGACTG+CTGTTGGTCC
GGACTACTCGGGTTTCTAATCCTGTTTGCTCCCCACGCTTTCGAGCCTCAGCGTCAGTTACAGACCAGAGAGCCGCCTTCGCCACTGGTGTTCCTCCATATATCTACGCATTTCACCGCTACACATGGAATTCCACTCTCCTCTTCTGCACTCAAGCCTCCCAGTTTCCAATGACCCTCCCCGGTTGAGCCGGGGGCTTTCACATCAGACTTAAGAAACCGCCTGCGCTCGCTTTACGCCCAATAAATCCG
+
FFFFFFFFFFFFFFFFFFFFFFFFFFFFFFFFFFFFFFFFFFFFFFFFFFFFFFFFFFF:FFFFFFFFFFFFFFFFFFFFFFFFFFFFFFFFFFFFFFF:FFFFFFFFFFFFFFFFFFFFFFFF:FFFF,FFFFFFFFFFFFFFFFFFFFFFFFFFFFFFFFFFFFFFFFFFFFFFFFFFFFFFFFFFFFFFFFFFFFFFFFF:FFFFFFFFFFFFF,FF,FFFFFFFFFFFF,FFFFFFFFF,:FFFFFF
@A00769:42:HV3CFDRXX:1:2101:12111:18959 2:N:0:CGCACGACTG+CTGTTGGTCC
GGACTACGCGGGTTTCTAATCCTGTTTGCTCCCCACGCTTTCGAGCCTCAACGTCAGTTACAGTCCAGAAAGCCGCCTTCGCCACTGGTGTTCTTCCATATATCTACGCATTTCACCGCTACACATGGAGTTCCACTTTCCTCTACTGCACTCAAGTCATCCAGTTTCCAAAGCAATTCCTCAGTTGAGCTGAGGGCTTTCACTTCAGACTTAAATAACCGTCTGCGCTCGCTTTACGCCCAATAAATCCG
+
:FFFFFFFFFFFFFFFFFFFFFFFFFFFFFFFFFFFFFF:FFFF:FFFF:FFFFFF:FFFFFFFFFFFFFFFFFFFF,FF:FF:FFFFFFFFFFFFFFFFFFFFFFFFFFFFFFFFFFFFFFFFFFFFFFFFFFFFFFFFFFFFFFFFF:F,FF:FFFFFFFF:FFFFFFFFFFFFFFFFFFF:FFFF:FF,FF:FFFFFFFFFFFFFFFFFFFFFFFFFFFF:,FFFFFFFFFFFFFFFFFFFFFFFFF:
@A00769:42:HV3CFDRXX:1:2101:15854:18959 2:N:0:CGCACGACTG+CTGTTGGTCC
GGACTACCAGGGTTTCTAATCCTGTTTGCTACCCACACTTTCGAGCCTCAACGTCAGTTACAGTCCAGAAAGCCGCCTTCGCCACTGGTGTTCTTCCATATATCTACGCATTTCACCGCTACACATGGAATTCCACTCTCCTCTTCTGCACTCAAGTCTCCCAGTTTCCAATGACCCTCCCCGGTTGAGCCGGGGGCTTTCACATCAGACTTAAGAAACCGCCTGCGCTCGCTTTACGCCCAAAAAATCCG
+
FFFFFFFFFFFFFFFFFFFFFFFFFFFFF:FFFFFFFFFFFFFFFFFFFFFFFFFFFFFFFFFFFFFFFFFFFFFFFFFFFFFFFFFFFFFFFFFFFFF,,FFFFFFFFFFFFFFFFFFFFFFFFFFFF,FFFFFFFFFFFFFFFFFFFFFFFFFFF,,,FFFFF,FFFF:,FFFFF,FFFFFFFFFFFFFF:FF:FFFFFFF,:FFFFFFFFFFFF,FFFF,,,:FF:FFFF,,F,,:FFF:,,FF,,FF
@A00769:42:HV3CFDRXX:1:2101:6668:19179 2:N:0:CGCACGACTG+CTGTTGGTCC
GGATTACGCGGGTATCTAATCCTGTTTGCTACCCACACTTTCGAGCCTCAACGTCAGTTACAGTCCAGAAAGCCGCCTTCGCCACTGGTGTTCTTCCATATATCTACGCATTTCACCGCTACACATGGAGTTCCACTTTCCTCTACTGCACTCAAGTCATCCAGTTTACAAAGCAATTCCTCAGTTGAGCCGAGGGCTTTCACTTCAGACTTAAATAACCGTCTGCGCTCGCTTTACGCCCAATAAATCCG
+
:FF,FFFFFFFFFFFFFFFFFFFFFFFFFFFFFFFFFFFFFFFFFFFFFFFFFFFFFFFFFFFFFFFF:FFFFFFFFFFFFFFFFFFFFFFFFFFFFFFFFFFFFFFFFFFFFFFFF:FFFFFFFFFFFFFFFFFFF,FFFFFF:FFFFFFFFFFFFFFFFF:FFFF,:FF:FFFFFFFF:FFFFFFFFFFFFFFFFFFFFFF,FFF:FFFFFFFF,FFFF,:F:FFF:FFF::FFFFFFFFF:FFFFFF,
@A00769:42:HV3CFDRXX:1:2101:9381:19179 2:N:0:CGCACGACTG+CTGTTGGTCC
GGACTACAAGGGTTTCTAATCCTGTTTGCTACCCACACTTTCGAGCCTCAACGTCAGTTACAGTCCAGAAAGCCGCCTTCGCCACTGGTGTTCTTCCATATATCTACGCATTTCACCGCTACACATGGAGTTCCACTATCCTCTACTGCACTCAAGTCATCCAGTTTACAAAGCAATTCCTCAGTTGAGCTGAGGGCTTTCACTTCAGACTTAAATAACCGACTGCGCTCGCTTTACGCCCAATAAATCCG
+
FFFFFFF:FFFFFFFFFFFFFFFFFFFFFFFFFFFFFFFFFFFFFFFFFFFFFFFFFF:FFFFFFFFF:FFFFFFFFFFFFFFFFFFFFFFFFFFFFFFFFFFFFFFF:FFFFFFFF,FFFFFFF:FFFFFFFFFFF,FFFFFFFFFF:FFFFFFFFFF:FFFFFFF,FFFFFFFFFFFFFFFFFFF:FFFFFFF:FF:FFFF,:FF,FFFFFF:FF::FF,FFFFFFFF:FFFFFF,FFFF:FFFFFFFF
@A00769:42:HV3CFDRXX:1:2101:32307:19179 2:N:0:CGCACGACTG+CTGTTGGTCC
GGACTACGAGGGTTTCTAATGTTCTCCTGACTTTACCGCGGCGGCTGACAC
+
FFFFFFFF:FFFFFFFFFFFFFFFFFFFFFFF:F:FFFFFFFFFFFFFFFF
@A00769:42:HV3CFDRXX:1:2101:9408:19225 2:N:0:CGCACGAATG+CTGTTGGTCC
GGACTACGAGGGTATCTAATCCTGTTTGCTACCCACACTTTCGAGCTTCAACGTCAGTTACAGTCCAGAAAGACGCCTTCGCCACTGGTGTTCTTACATATATCTACGCATTTCACCGCTACACATGGAGTTCCACTTACCTCTACTGAACTCAAGTCATCCAGTTTACAAAGCAATTCCACAGTTGAGCTGAGGGCTTTCACTTCAGACTTAAATAACCGACTGCGCCCGCTTTACGCCCAATAAATCCG
+
FFFFFFF,FFFFF,FFFFFFFFFFFFFFFFFFFFFFFFFFFFFF,F:FFFFFFFFFFF:FFFFFF:FFFF:F,FFFFFFFFFFFFF:FFFFFFFF,FFFFFFFFFFFFFFFFFFFFFFFFFFFF:FF:FFFFFFFF,,,FFFFFFFFF,FFFF,FF:FFF:FFFFFF,::F:FFF,FFFF,::FFFFFFFF,FFFFFFFFFFFFF,F,FFFFFFFFF,,F,FFF:F:F:FFFFFFFFFFFFF:FFF:FFFF
@A00769:42:HV3CFDRXX:1:2101:6388:19288 2:N:0:CGCACGACTG+CTGTTGGTCC
GGACTACAAGGGTATCTAATCCTGTTTGCTCCCCACGCTTTCGAGCCTCAACGTCAGTCATCGTCCAGCAAGCCGCCTTCGCCACTGGTGTTCCTCCTGATATCTACGCATTTCACCGCTACACCAGGAATTCCACTTGCCTCTCCGACACTCTAGATATGCAGTTTCCAGTGCAATTCCGGGGTTGAGCCCCGGACTTTCACATCAGACTTGCTTATCCGTCTACGCTCCCTTTACACCCAGTAAATCCG
+
FFFFFFFFFFFFFFFFFFFFFFFFFFFFF:FFFFFFFFFFFFFFF:FFFFFFFFFFFF:FFFFFFFFFFFFFFFFFFFFFFFFF:FFFFFFFFFFFFFFFFFFFFFFFF:FFFFFFF:FF:F:FFFFFFF,FFFFF:FFFFFFFFFFFFFFFFFFFFFFFFFFF:FFFFFFFFFFFFFFFFF:FFFFFFFF,FFF:FFF:F,FFFFFFFFFFFF:F:FFF:F::F,FFFF:FF,FFF:,FFFFF,,F::F:
@A00769:42:HV3CFDRXX:1:2101:5864:19351 2:N:0:CGCACGACTG+CTGTTGGTCC
GGACTACAGGGGTATCTAATCCTGTTTGCTACCCACACTTTCGAGCCTCAACGTCAGTTACAGTCCAGAAAGCCGCCTTCGCCACTGGTGTTCTTCCATATATCTACGCATTTCACCGCTACACATGGAGTTCCACTTTCCTCTACTGCACTCAAGTCATCCAGTTTCCAAAGCAATTCCTCAGTTGAGCTGAGGGCTTTCACTTCAGATTTAAATAACCGTCTGCGCTCGCTTTACGCCCAATAAATCCG
+
FFFFFFFFFFFFFFFFFFFFFFFFFFFFFFFFFFFFFFFFFFF:FFF:FFF:FFFFFFFFFFFFFFFFFF:FFFFFF,,FFFFFFF:F,FFFFFFF,FFFFFFFFFF:FF,FF:FFFFF:FFFFFFFFFFFFFFFFF,FFFFFFFFF:FFFFFFFF:FFFFFF:F:FFF:FF:FFFFFFFFFFFFF:F,FFF:F,::FFFFFFFFFF:FF::FFFFFF,FFFFF:,:FFFFFF,FF,:FFFFFFF:FFFFF
@A00769:42:HV3CFDRXX:1:2101:15754:19382 2:N:0:CGCACGACTG+CTGTTGGTCC
GGACTACTCGGGTATCTAATCCTGTTTGCTACCCACACTTTCGAGCCTCAACGTCAGTTACAGTCCAGAAAGCCGCCTTCGCCACTGGTGTTCTTCCATATATCTACGCATTTCACCGCTACACATGGAGTTCCACTTTCCTCTACTGCACTCAAGTCATCCAGTTTCCAAAGCAATTCCTCAGTTGAGCTGAGGGCTTTCACTTCAGACTTAAATAACCTACTGCGCTCGCTTTACGCCCAATAAATCCG
+
FFFFFFFFFFFFFFFFFF:FFFFFFFFFFFFFFFFFFFFFFFFF,FFFFFFFFFFFFFFFFFFFFFFFFFFFFFFFFFFFFFFFFFFF:FFFFFFFFFFFFFFFFFF:FFFFFFFFFFFFFFFFFFFFFF:FFFFF:FFFFFF:FFFFF:FFFFFFFFFFFFFFFFFFFFFFFFF:FFFFFFFFFF,F:FF:F:F:FFFFFFFF,F,FFFFF:::FFF,F,,FF,F:FFFFFFFFFF,FFF,FFFF:FFFF
@A00769:42:HV3CFDRXX:1:2101:17210:19460 2:N:0:CGCACGACTG+CTGTTGGTCC
GGACTACGAGGGTTTCTAATCCTGTTTGCTACCCACACTTTCGAGCCTCAACGTCAGTTACAGTCCAGAAAGCCGCCTTCGCCACTGGTGTCCTTCCATATATCTACGCATTTCACCGCTACACATGGAATTCCACTCTCCTCTTCTGCACTCAAGTCTCCCAGTTTCCAATGACCCTCCCCGGTTGAGCCGGGGGCTTTCACATCAGACTTAAGAAACCGCCTGCGCTCGCTTTACGCCCAATAAATCCG
+
FFFFFFFF:FFFFFFFFF:FFFFFFFFFFFFFFFFFFFFFF:FFF:FFFFFFF:FFFFF:FFFFFFFFFFFFFFFFF:,FFF:FFFFFFFFFFFFFFFF,FFFFFFFFFFFFFF:FFFFFFFFFF:FFFFFFFFFFFF:FFFFFFFFFFFFFFF,:FFFF::FFFFF:FF::F:FFFFFFFFFFFFFFFFFFFFFFFFFF:F:F:FFF:FFFFFFFFFFFFFFFFFFFF:FFFFFFFFFFFF:,FFFFFFF
@A00769:42:HV3CFDRXX:1:2101:26458:19476 2:N:0:CGAACGACTG+CTGTTGGTCC
GGACTACTGGGGTTTCTAATTACCGAGGCGGCTGACACCTGACTCAAAAACACAACTGACGCTTCCGACGACAGTAGGTCCGTGTAGATCTCGGAGGTGGACGAATCAATAAAAAACGGGGGGGGGGGGGGGGGGGGGGGGGGGGGGGGGGGGGGGCGGGGGGGGGTGGGGGGGGGTGGGGGGGGGGGGGGGGGGGGGGGGGGGGGGGGGGGGGGGGGGGGGGGGGGGGGGGGGGGGGGGCGGGGGGGGGG
+
FFFFFFF,,FFFFFFFFFFF,,,F,,FFF,:F,,FFFFFF,,F,F,,FFFF,FF:,F:F,FFF:F:,FF:FF::::FFFF::,F,F,FF,F:F:,FF,,,,,F,:,,:,,F,,:,,,F:F,:,::,:FFF,F:,,:FF::FF,,,F,,,,:F,F:F,,,FF,FFF,,:F:,FFFFF,:FF,F:FF,FFF:FFFF:FFF,FF:FFFF,,:FFF::,FFF:,FF,F,:FFFFF,F:F:,F,F,,F:F,,FF,F
@A00769:42:HV3CFDRXX:1:2101:1787:19523 2:N:0:CGCACGACTG+CTGTTGGTCC
GGACTACGAGGGTTTCTAATTACCGCGGCTGCTGACAC
+
FFFFFFFFFFFFFFFFFFFFFFFFFFFFFFFFFFFFFF
@A00769:42:HV3CFDRXX:1:2101:9579:19523 2:N:0:CGCACGACTG+CTGTTGGTCC
GGACTACCCGGGTTTCTAATCCTGTTTGCTACCCGCACTTTCGAGCCTCAACGTCAGTTACAGTCCAGAAAGCCGCCTTCGCCACTGGCGTTCTTCCATATATCTACGCATTTCACCGCTACACATGGAGTTCCACTTTCCTCTACTGCACTCAAGTCATCCAGTTTCCAAAGCAATTCCTCAGTTGAGCTGAGGGCTTTCACTTCAGACTTAAATAACCGACTGCGCTCGCTTTACGCCCAATAAATCCG
+
:F:FFFFF:FFFFFFFFF::FFFFFF:FFFFFFF:F:FFFFFFFFFFFFFFFFFFFFFF:FFFFFFFFFFF:FFFFFFFFFFFFFFFFFFFF:FFFFFFFFFFFFFFFFFFFFFFFFFFFFFFFFFFF,FFFFF:FFFFFFFFFFFFFFF:FFFF,FF:FFFFFFFFFFF::F:,FFFF::FFFFF::FFFFFFFFFFFFFFFF,FFFFF:F::FFF:FF:,FFFFFF:FFF:FFFF:FFFFFFF,F:FF:
@A00769:42:HV3CFDRXX:1:2101:14118:19586 2:N:0:CGCACGACTG+CTGTTGGTCC
GGACTACTCGGGTTTCTAATCCTGTTTGCTACCCACACTTTCGAGCCTCAACGTCAGTTACAGTCCAGAAAGCCGCCTTCGCCACTGGTGTTCTTCCATATATCTACGCATTTCACCGCTACACATGGAGTTCCACTTTCCTCTACTGCACTCAAGTCATCCAGTTTCCAAAGCAATTCCTCAGTTGAGCTGAGGGCTTTCACTTCAGACTTAAATAACCGTCTGCGCTCGCTTTACGCCCAATAAATCCG
+
FFFFFFFFFFFFFFFFFFFFFFFFFFFFFFFFFFFFFFFFFFFFFFFFFFFFFFFFFFFFFFFFFFFFFF:FFFFFFFFFFFFFF:FFFFFFFFFFFFFFFFFF:FFFF,:F,:FFFFFFFFFFFFFFFFF:FFFFFFF:FFFFFFFFF:FFFFFFFFFFFFFFFFFFFF,FFFFFFFFFFFFFF:FFF:F:::FFF:F:F:FFFFFFF:F::F:FFFF:,,FFFF:FFFFFF,FF:FFFFF,,:F,FFFF
@A00769:42:HV3CFDRXX:1:2101:18783:19711 2:N:0:CGCACGACTG+CTGTTGGTCC
GGACTACACGGGTTTCTAATCCTGTTTGCTACCCATACTTTCGAGCCTCAGCGTCAGTTACAGACCAGAGAGCCGCCTTCGCCACTGGTGTTCCTCCATATATCTACGCATTTCACCGCTACACATGGAATTCCACTCTCCTCTTCTGCACTCAAGTCTCCCAGTTTCCAATGACCCTCCCCGGTTGAGCCGGGGGCCTTCACATCAGACTTAAGAAACCGCCTGCGCTCGCTTTACGCCCAATAAATCCG
+
FFFFFFFFFFFFFFFFFFFFFFFFFFFFFFFFFFFFFFFFFFFFFFFFFFFFFFFFF,FFFFFFFFFFFFFFFFFFFFFFFFFFFFFFFFFFFFFFFFFFF:FFFFFFFFFFFFFFFFFFFFFF,FFFFFFFFFFFFFFFFFFFFFFFFFFFFFFFFFFFFFFFFFFFFFFFFFFFFFFFFFFF,FFFFFFFFFFFFFFFF:FF:FFFFFFFFFF:FFFFFFF:FFFFFF,F:FF,F:FFFFFFFF,FFF,
@A00769:42:HV3CFDRXX:1:2101:1732:19742 2:N:0:CGCACGACTG+CTGTTGGTCC
GGACTACGCGGGTATCTAATCCTGTTTGCTACCCACACTTTCGAGCCTCAACGTCAGTTACAGTCCAGAAAGCCGCCTTCGCCACTGGTGTTCTTCCATATATCTACGCATTTCACCGCTACACATGGAGTTCCACTTTCCTCTACTGCACTCAAGTCATCCAGTTTCCAAAGCAATTCCTCAGTTGAGCTGAGGGCTTTCACTTCAGACTTAAATAACCGTCTGCGCTCGCTTTACGCCCAATAAATCCG
+
FFFFFFF,FFFFFFFFFFFFFFFFFFFFFFFFFFFFFFF:FFFFFF:FFFFFFFFFFFFFFFFFFFFF:FFFFFFFFFFFFF:FFFFFFFFFFFFF:FFFFFFFFF:FF:FFFFFFFFFFFFFFFFFFF,FFFFFFF,FFFFFF,FFFFFFFFFFFFFFFFFFFFFF,FFFFFFFF,FF:FFF:F:F::FFFFFFFFFFFFFFFFFFFF,FFFFFFFFFFF,FFF:FFFFFFFFFFF,FFFFFFFFFF,F,
@A00769:42:HV3CFDRXX:1:2101:26919:19742 2:N:0:CGCACGACTG+CTGTTGGTCC
GGACTACGAGGTTTCTAATTACCGCGGCGGCTGGCAC
+
FFFFFFFFFFFFFFFFFFFFFFFFFFFFFFFFFFFFF
@A00769:42:HV3CFDRXX:1:2101:1470:19758 2:N:0:CGCACGACTG+CTGTTGGTCC
GACTACTGGGGTTTCTAATCCTGTTTGCTACCCACACTTTCGAGCCTCAACGTCAGTTACAGTCCAGAAAGCCGCCTTCGCCACTGGTGTTCTTCCATATATCTACGCATTTCACCGCTACACATGGAGTTCCACTTTCCTCTACTGCACTCAAGTCATCCAGTTTCCAAAGCAATTCCTCAGTTGAGCTGAGGGCTTTCACTTCAGACTTAAATAACAGTCTGAGCTCGCTTTACGCCCAATAAATCCGG
+
FFFFFFFFFFFFFFFFFFFFFFFFFFFFFF:FFFFFFFFFFFFFFFFFFFFFFFFFFFFF:FFFF:F:FFFFFFF:FFFFFFFFFF,FFFFFFFF:FFFFFFFFFFFFFFFFF:FFFFFFFFFFFFFF:FFF:FFFFFFFFFF,FFFF:FFFFFF:FFF:FFFFFFFFFFFF:F,FFFFFFFFFFF:FF:FF,:FFF,FFFFFFFFFFF::FF,FF,F,FFFF,FFFFF,FFFFF:FF,F:F:,,FFF,F,
@A00769:42:HV3CFDRXX:1:2101:17852:19758 2:N:0:CGCACGACTG+CTGTTGGTCC
GGACTACAAGGGTATCTAATCCTGTTTGCTACCCACACTTTCGAGCCTCAACGTCAGTTACAGTCCAGAAAGCCGCCTTCGCCACTGGTGTTCTTCCATATATCTACGCATTTCACCGCTACACATGGAGTTCCACTTTCCTCTACTGCACTCAAGTCATCCAGTTTCCAAAGCAATTCCTCAGTTGAGCTGAGGGCTTTCACTTCAGACTTAAATAACCGTCTGCGCTCGCTTTACGCCCAATAAATCCG
+
FFFFFFFFFFFFFFFFFFFFFFFF:FFFFFFFFFFFFFFFFFFFFFFFFFFFFFFFFFFFFFFFFFFFFFFFFFFFFFFFFFFFFFFFFFFFFFFFFFF:FFFFFFFFFFFFFFFFFFFFFFFFFFFFFFFFFFFFFFFFFFFFFFFFFFFFFFFFFFFFFFF:FFFFF,FFFFF,FFFFFFFFFFFFFFF:FF,FFF:FFFFFFF:FFFF:FFFFFFFF:,FFFFFF:F:F:FFFFFFFFFFFF:FFFF,
@A00769:42:HV3CFDRXX:1:2101:11831:19852 2:N:0:TGCACGACTG+CTGTTGGTCC
GGACTACGAGGGTTTCTAATCCTGTTTGCTCCCCACACTTTCGAGCCTCAACGTCAGTTACAGTCCAGAAAGCCGCCTTCGCCACTGGTGTTCTTCCATATATCTACGCATTTCACCGCTACACACGGAGTTCCACTTTCCTCTACTGCACTCAAGTCATCCAGTTTCCAAAGCAATTCCTCAGTTGAGCTGAGGGCTTTCACTTCAGACTTAAATAACCGACTGCGCTCGCTTTACGCCCAATAAATCCG
+
FFFFFFFFFFFFFFFFF::F,FFFF:F::F,:FFFFF:FFFFFFFFFFFFFFFFFFFFFFFFFF:F:FFFFFFFFFFFFFFFFFFFFF:FFFFFFFFFFFFFFFFFFFFFFFFFFFFFFFFFFFFFFFF:F:F:FFF,F:F:FFFFFFF:FFFFFFFFFFFFFFFFFFFFFFFFFFFFFFFFFFFFFFFFF::F::FFFFFFFFFFFF:FFFFFFFFF:F,,FF:,FFFFFFFFFFF:FFF:FFFFFFFFF
@A00769:42:HV3CFDRXX:1:2101:26639:19914 2:N:0:CGCACGACTG+CTGTTGGTCC
GGACTACGCGGATATCTAATCCTGTTTGCTACCCACACTTTCGAGCCTCAACGTCAGTTACAGTCCAGAAAGCCGCCTTCGCCACTGGTGTTCTTCCATATATCTACGCATTTCACCGCTACACATGGAGTTCCACTTTCCTCTACTGCACTCAAGTCATCCAGTTTCCAAAGCAATTCCTCAGTTGAGCTGAGGGCTTTCACTTCAGACTTAAATAACCGTCTGCGCTCGCTTTACGCCCAATAAATCCG
+
FFFFFFFFFFFFFFFFFFFFFFFFFFFFFFFFFFFFFFFFFFFFFFFFFFFFFFFFFFFFFFFFF:FFFFFFFFFFFFFFFFFFFFFFFFFFFFFFFFFFFFF:FFFFFFFFFFFFFFFFFFFFFFFFFFFFFFFFFFFF,FFFFFFFFFFFFFFFFFFFFFFFFFFFFFFFFFFFFFFFFFFFFF,F:F:F:F:FFFFFFFFFFFFFFFFFFFFFFFFF,FFFFFFFFF:FFFFFF:FFFFF,F,FFF,:
@A00769:42:HV3CFDRXX:1:2101:27543:19914 2:N:0:CGCACGACTG+CTGTTGGTCC
GGACTACGGGGGTATCTAATTACCGCGGCTGCTGACAC
+
FFFFFF:FFFFFFFFFFFF:FFFFFFFFFFFFFFFFFF
@A00769:42:HV3CFDRXX:1:2101:2112:19993 2:N:0:CGCACGACTG+GTGTTGGTCC
GGACTACACGGGTTTCTAATCCTGTTTGCTACCCACACTTTCGAGCCTCAACGTCAGTTACAGTCCAGAAAGCCGCATTCGCCAATGGTGTTCTTCCATATATCTACGCATTTCACCGCTACACATGGAGTTCCACTTTCCTCTACTGCACTCAAGTCATCCAGTTTCCAAAGCAATTCCTCAGTTGAGCTGAGGGCTTTCACTTCAGACTAAAATAACCTTCTGAGCTAGCTTTACTCACAATAAATCCG
+
FFFFFFFFFFFFFFFFFFFFFF,F,FF,:F,,F,FFFFFFFFFFFF,FF:FFF:::FFFF:FFFFFFF::F:FF::,:F,,F,,,FF,,FF,FFFFF:F:F,:FFFF,,FF:F::,,F:FFFFFFFFFFFFF:F,::FFF:F,FF:FFFF,FFFF:FF:FFFF,FFF,,F,FFF:FFF,:F,FFFFF:FFFFFFF:FF,F,:FF,F,FF:F,F,FFFF,F:FFF,F,:F:FF,F,FF:,,,,FFF:FF:,,
@A00769:42:HV3CFDRXX:1:2101:26106:20024 2:N:0:CGCACGACTG+CTGTTGGTCC
GGACTACGCGGGTTTCTAATCCTGTTTGCTACCCACACTTTCGAGCCTCAACGTCAGTTACAGTCCAGAAAGCCGCCTTCGCCACTGGTGTTCTTCCATATATCTACGCATTTCACCGCTACACATGGAGTTCCACTTTCCTCTACTGCACTCAAGTCATCCAGTTTCCAAAGCAATTCCTCAGTTGAGCTGAGGGCTTTCACTTCAGACTTAAATAACCGTCTGCGCTCGCTTTACGCCCAATAAATCCG
+
:FFFFFFFFFFFFFFFFFFFFFFFFFFFFFFFFFFFFFFFFFFFFFFFFFFFFFFFFFFFFFFFFFFFFFFFFFFFFFFFFFF:FFFFFFFFFFFFFFFFFFFFFFFFFFFFFFFFFFFFFFFFFFFFFFFFFFFFF:FFFFFFFFFFFFFFFFF:FF:FFFFFFFFFFFFFFFFFFFF:,FF:F:FFF:FFFFFFFFFF::FFFFFF:FFFFF:FFF,FF:FFF:FFFFF:FFFFF:FFF::,F,FFF,:
@A00769:42:HV3CFDRXX:1:2101:28989:20040 2:N:0:CGCACGACTG+CTGTTGGTCC
GGACTACTGGGGTTTCTAATCCTGTTCGATACCCACGCTTTCGTGCTTCAGCGTCAGTTGGGCGCCGGTATGCTGCCTTCGCAATCGGAGTTCTGCGTGGTATCTATGCATTTCACCGCTACACCACGCATTCCGCATACTTCTCGCCCACTCAAGAACGCCAGTTTCAACGGCGGAGCGAGGTTGAGCCCCGCGATTTTACCGCTGACTTGGCATTCCGCCTACGCACCCTGTAAACCCAATAAATCCGG
+
FFFFFFF:FFFFFFFFFFFFFFFFFFFFFFFF:FFFFFFFFFFFFFFFFFFFFFFFFFFFFFFFFFFFFFFFFFFFFFFFFFFF:FFF:FFFFFFFFFFFF,FFFFFFFFFFFFFFFFFFFFFFFFFFFFFFFFFFFFFFFFFFFFFFFFFFFFFFFFFFFF:FFFFFFFFFFFFFFFF:FFFFFFFFFFFFFFFFFFFFFFFFFFFFFFFFFF,FFFFFF,F,FFFFFFFF,FFFFFFF:FFFFF,FF,,
@A00769:42:HV3CFDRXX:1:2101:29080:20071 2:N:0:CGCACGACTG+CTGTTGGTCC
CGACTACCAGGGTTTCTAATCCTGTTTGCTACCCACACTTTCGAGCCTCAACGTCAGTTACAGTCCAGAAAGCCGCCTTCGCCACTGGTGTTCTTCCATATATCTACGCATTTCACCGCTACACATGGAGTTCCACTTTCCTCTACTCCACTCAAGTCATCCAGTTTCCAAAGCAATTCCTCAGTTGAGCTGAGGGCTGTCACTTCAGACTTAAATAACCGTCTGCGCTCGCGTTACGCCCAATAAATCAG
+
,,F,,FF:FFFFF::FF:F:FFF,,FFFFFFFFFFFFFF,,FF,,FFFFFFF,FFFFF:FFFFFF,F:FFF:FFFFFF,F,FFFFFFF,F,,FF:FFF,FFF:FFFFFFF:FFFFFF,F:FFFFF,F,:FFFF,FFFF,FFFFFFFF,FFFF:FFFFFFFF:FFFF::FFFFFF:F,FFFFF:FFFFF:FFFFF:FFF,FFFFF,:FFFF:F:FFFFFFFF,FFFF:::F,F,FF:FFFF,F:FFF,FF,:
@A00769:42:HV3CFDRXX:1:2101:1244:20087 2:N:0:CGCACGACTG+CTGTTGGTCC
GGACTACGCGGGTATCTAATCCTGTTTGCTACCCACACTTTCGAGCCTCAACGTCAGTTACAGTCCAGAAAGCCGCCTTCGCCAATGGTGTTCTTCCATATATCTAAGCATTTCACCGCTACACATGGAGTTCCACTTTCCTCTACTGCACTCAAGTCATCCAGTTTCCAAAGCAATTCCTCAGATGAGCTGAGGGCTTTCACTTCAGACTTAAATAACCGTCTGGGCTCGCTTTACGCCCTATATATCCG
+
FFFFFF::FFFFFFFFFFFF:FFFF:FFFF:FFF,,FFFFFF:FF::FFFFF:F,:FFFFFFFF:F,:,F:F:FFF:FF:F:,F,FFFFF:FF:F,:FFFFFF,FF,F,FFFFFFF,F,FF::F:FFFF,FF,F:,F:FFFF,FF,FFF:FFFFFFFFFFFFFFFFF,,FFF:::FFF,,FFF,,FF:F,F,F:F::FFF,F,FF:FFF,FF:,:F,:,,,F,F,,F,F,,,FFF,,F,F,,FF::FF:,,
@A00769:42:HV3CFDRXX:1:2101:14516:20118 2:N:0:CGCACGACTG+GTGTTGGTCC
GGACTACCAGGGTTTCTAATCCTGTTTGCTACCCACACTTTCGAGCCTCAACGTCAGTTACAGTCCAGAAAGCCGCCTTCGCCACTGGTGTTCTTCCATATATCTACGCATTTCACCGCTACACATGGAGTTCCACTTTCCTCTACTGCACTCAAGTCAACCAGTTTCCAAAGCAATTCCACAGTTGAGCTGAGGGCTTTCACTTCAGACTTAAATAACCTACTGCGCTCGCTTTACGCCCAATAAATCCG
+
FFFFFFFF:FFFFFFFFFFFFFFFFFFFFF:FFFFF,FFFFFFFFFFFFFF,FFFFFFFFFFF:FFFFFFFFFFFFFFFFFFFFFFFFFFFFFFFFFFFFFFFFFFFFFFFFFFFFFFF:F:FFFFFFFFFFFFFFFF,FFFFFFFFFFFFFFFFFFFF,FFFFFFFFFFFFF:F,FFFF,FFFFF,FFF,F,FFFFFF,F:FFFF:,FFFFFF,FFFF:F:F:,F,FFF,FFFFFFF:FFFF,FF:FFFF
@A00769:42:HV3CFDRXX:1:2101:8359:20134 2:N:0:CGCACGACTG+CTGTTGGTCC
GGACTACTAGGGTATCTAATGTGTTCCCGCGGCGGCTGACAC
+
FFFFFFFFFFFFFFFFFFFFFFFFF,FFFFFFFFFFFFFFF:
@A00769:42:HV3CFDRXX:1:2101:26865:20149 2:N:0:CGCACGACTG+CTGTTGGTCC
GGACTACGGGGGTTTCTAATCCTGTTTGCTCCCCACGCTTTCGAGCCTCAGCGTCAGTTACAGACCAGAGAGCCGCCTTCGCCACTGGTGTTCCTCCATATATCTACGCATTTCACCGCTACACATGGAATTCCACTCTCCTCTTCTGCACTCAAGTCTCCCAGTTTCCAATGACCCTCCCCGGTTGAGCCGGGGGCTTTCACATCTGACTTAAGAAACCGCCTGCGCTCGCGTTACGCCCAATAAATCCG
+
FFFFFFFFFFFFFFFFFFFFFFFFFFFFFFFF:FFFFFFFF,:FFFFFFFFFFFFFFFFFFFFFFFFF:FFFFFFFFF:FFF:FFFFF,FF,FFFF:FFF,,FFFFFFFFFFFFFFFFF::FFFFFFFF:FFFFF,,,FF,:FFFFFFFF,FFFFFFFF:FFFFF:FFFF::FF::F:FFFFFFFFFFF:,FFFFFFF,FFFF:FF,FFF:F,FFFFF,FFF,FFFFF:FFF,FF:F:,FFF,FFF,:FFF
@A00769:42:HV3CFDRXX:1:2101:32832:20149 2:N:0:CGCACGACTG+NTGTTGGTCC
GGACTACGAGGGTTTCTAATCCTGTTTGCTACCCACGCTTTCGTGCCTCAGCGTCAGTAACAGGCCAGGCGGCCGCCTTCGCCACTGGTGTTCTTCCATATATCTATGCATTTCACCGCTACACCACGCATTCCGCATACTTCTCATCCACTCAAGAAAACCAGTTTCAACGGCGGGATGGGGTTGAGCCCCACGATTTTACCGCTGACTTGGCTCCCCGCCTCCGCACCCTGTAAACCCAATAAATCCG
+
FFFFF:FFFFFF:FFFFFFFFFFFFFFFFFFFFFFFFFFFF:F::FFFFFFFFFFFF,F:FFFFFFFFFFFFFFFFFFFFFFFFFF:FFFFFFFFFFF:,FFFFFFFFFFF:FFFFFFFFFFFFFFFFFF:FFFFFFFFF:,FFFFFFFFFFFFFFFFFFFFF,F::FFFFFFFF,F:FFFFFF,FF:FFFFF:,F:F:FFFFFFF:FFFFFFFFFFFFFF,F,F,FFFFFF,,FFFFFFFF,FFFFF,:
@A00769:42:HV3CFDRXX:1:2101:15474:20212 2:N:0:CGCACGACTG+CTGTTGGTCC
GGACTACTGGGGTTTCTAATCCTGTTCGATACCCACGCTTTCGTGCCTCAGCGTCAGTGTGGAGCCGGCATGCTGCCTTCGCAATCGGAGTTCTGCGCGATATCTATGCATTTCACCGCTACACCGCGCATTCCGCATACTTCTCTCCAACTCGAGACTGCCAGTTTCAACGGCGGGCCGGGGTTGAGCCCCGGGCTTTGACCGCTGACTTAACAGACCGCCTGCGCACCCTTTAAACCCAATAAATCCGG
+
FFFFFFFFFFFFFFFFFFFFFFFFFF:FFFFFFFFF:FF:FFFFFFFFFFFFFFFFFFFFFFFFFFFFFF:FFFF:FFFFFFFFFFFFFFFFFFFFF:FFFFFFFFFFFFFFFF,FFFFFFFFFF:FFFFFFFFFFFFFFFFFFFFFFF:FFF:FFFFFF,FFFF:FFFFFFFF:FF:FFFFFFFFFFFFFFFFFF,,FFFFFFFF:FFF:FFFFFFFF:F:F::FF:FFFF:,FFFFFFFFFFFFFFF,,
@A00769:42:HV3CFDRXX:1:2101:1488:20290 2:N:0:CGCACGACTG+CTGTTGGTCC
GGACTACAGGGGTTTCTAATCCTGTTAGCTACCCACACTTTCGAGCCACAACGTCAGTTACAGTCCAGAAAGCCGCCTTCGCCACTGGTGTTCTTCCATATATCTACGCATTTCACCGCTACACATGGAGTTCCACTTTCATCTACTGCAGTAAAGTCATACAGTTTCCAAAGCAATTCCGCAGTTGGGCTGAGGGGTTTCACGTAAGAGATATAGATAGGTCTGCGCGCGCGTTGGGCCCGAGTAATGCG
+
F::FFFFFFFF,FFFFF,FF:FF:F,,FFF:FFFF,F:::F:,F:,F::FFFFF,FF:FFFFFFFFF:FFFFFFFF:F,:,,F,FF:F,F,,,F,,,FF,FFF,FFFFF,FFF,F:F,:FF,FF:FF::FFF,FFFF:F::,,,::FFF,,,,:,,F,FF,,,FF,F,FF:FF,,FF,:,:,,F,:F,,,:FFFF:,:,F,:,,:,,F:::F,:,,F,F,,,F:,,:,F,F,,,F,,:,,,,F,,,:,,,F
@A00769:42:HV3CFDRXX:1:2101:7997:20290 2:N:0:CGCACGACTG+CTGTTGGTCC
GGACTACGGGGGTTTCTAATTACCGCGGCTGCTGACACCTGTCTCTTTACACATCTGACGCTGCCGACGACTGTTGGTCCGTGTAGATCTCGGTGGTCGCCGTATCATTAAAAAAAAATTTTTTGAAGGAGGATGCGGGATACGGGTTGGGGGGGGGGGGGGGGGGGGGGGGGGGGTTTGGGTAAGGGGAGGGGGGGGGGGGGGGGGGGGGTGTGGGGGGGGGGGGGGGGGGGGGGGGGGGGGGGGGGGGG
+
FFFFFFFFFFFFFFFFFFFFFFFFFFFFFFFFFFFFFFFFFFFFFFFFFFFFFFFFFFFFFFFFFFFFFFFFFFFFFFFFFFFFFFFFFFFFFFFFFFFFFFFFFFFFFFFFFFFF::F,FF,F,,:,,,,,:,,,FF:,:,,,,F,F,,:,,F,F,FF,:,,,:,:F:,F,F,:,,,,,,,,,,,,:,,,,:F::::,,,FFFF::,F,F,F,,,,:,,,F:F:FFFF:,F,FF:,,,,::,FF:,F::,
@A00769:42:HV3CFDRXX:1:2101:15700:20384 2:N:0:CGCACGACTG+CTGTTGGTCC
GGACTACGCGGGTTTCTAATCCTATTCGCTCCCCACGCTTTCGTGCCTGAGCGTCAGTTTCAGTCCAGGCGGCCGCCTTCGCCACTGGTGTTCTTCCATATCTCTACGCATTTTACCGCTACACATGGAGTTCCACCCCCCTCTGACGCACTCTAGTCTTGCAGTCATGTATGGCTTTCCCAGGTTAAGCCCGGGGCTTTCACATCCATCTTGCAAAACCGCCTGCACACCCTTTACGCCCAGTAATTCCG
+
FFFFFFFFFFFFFFFFFFFFFFFFFFFFFFFFFFFF:FFFFFFFFFFFFFFFFFFFFFFFFFFFFFFFFFFFFFFFFFFFFFFFFFFFFFFFFF:FFFFF:FFFFFFFFFFFFFFFFFFFFFFFFFFFFFFFFFFFFFFFFFFFFFFFFFFFFFFFFFFFFFFFFFFFFFFFFFFFFFF:FFFFFFFFFFFFFFFFFFFFFFFF:FFFFFFFFFFF,FFFFF:FFFFFFFFFFFFFFFFFFFFF,F:F,FF
@A00769:42:HV3CFDRXX:1:2101:18195:20415 2:N:0:CGCACGACTG+CTGTTGGTCC
GGACTACCAGGGTATCTAATCCTGTTTGCTACCCACACTTTCGAGCCTCAACGTCAGTTACAGTCCAGAAAGCCGCCTTCGCCACTGGTGTTCTTCCATATATCTACGCATTTCACCGCTACACATGGAGTTCCACTTTCCTCTACTGCACTCAAGTCATCCAGTTTCCAAAGCAATTCCTCAGTTGAGCTGAGGGCTTTCACTTCAGACTTAAATAACCGTCTGCGCTCGCTTTACGCCCAATAAATCCG
+
FFFFFFFFFFFFFFFFFFFFFFFFFFFFFFFFFFF:FFFFFFFFFFFFFFFFFFFFFFFFFFFFFFFFFFFFFFFFFFFFFFFFFFFFFFFFFFFFFFFFFFFFFFFFFFFFFFFFFFFFFFFFFFF,FFFFFFFFFFF:,FFFFFFFFFFF:FFFFFFFF:FFFFFFFFFF:FFFFFF,FFFF:FFFFFFF:FFF:FFFFFFF:,FFFFFFFFFFFFF,F:FFFFF:FFF:FF:F,FFFFF:,FFFFF:F
@A00769:42:HV3CFDRXX:1:2101:24487:20447 2:N:0:CGCACGACTG+CTGTTGGTCC
GGACTACAAGGGTATCTAATCCTGTTTGCTACCCACACTTTCGAGCCTCAACGTCAGTTACAGTCCAGAAAGCCGCCTTCGCCACTGGTGTTCTTCCATATATCTACGCATTTCACCGCTACACATGGAGTTCCACTTTCCTCTACTGCACTCAAGTCATCCAGTTTCCAAAGCAATTCCTCAGTTGAGCTGAGGGCTTTCACTTCAGACTTAAATAACCGTCTGCGCTCGCTTTACGCCCAATAAATCCG
+
FFFF:FFFFFFFFFFFFFFF,FFFFFFFFFFF:FFFFF,FFFFFFFFFFFFF,F:FFF:F:FFFF:FFFFF::FF,FF,,:FFF:FFFFFFF:FF:FFFF:FFFFFFFFFF,FFFFFFF::FFFF,FFFF:FFFF,FF:FFFF,FFFFF:F:F:FF:FFFFFFFF,F:::FFFF,:FF:FFFF:FFFFF::F:FFFF:FFFFFFFFFFFFFFFFFFFFFF,,FF:F,FFF::FFF::FFFF,::FFFF:F:
@A00769:42:HV3CFDRXX:1:2101:8983:20462 2:N:0:CGCACGACTG+CTGTTGGTCC
GGACTACGAGGGTATCTAATCCTGTTTGCTCCCCACGCTTTCGAGCCTCAGCGTCAGTTACAGACCAGAGAGTCGCCTTCGCCACTGGTGTTCTTCCATATATCTACGCATTTCACCGCTACACATGGAGTTCCACTTTCCTCTACTGCACTCAAGTCATCCAGTTTCCAAAGCAATTCCTCAGTTGAGCTGAGGGCTTTCACTTCAGACTTAAATAACCGTCTGCGCTCGCTTTACGCCCAATAAATCCG
+
FFFFFFFFFFFFFFFFFFFFFFFFFFFFF:FFFFFFFFFFFFFFFFFFFFFFFFFFFFFFFFFFFFFFFFFFFFFFFFFFFFFFFFFFFFFFFFFFFFFFFFFFFFFFFFFFFFFFFFFFFFFFFFFFFFFFFFFFFFFFFFFFFFFFFFFFFFFFFFFFFFFFFFFFFFFFFFFFFFFFFFFFFFFFFFFFFFFFFFFFFFFFFFFFFFFFFFF:FFFFF,FF:FFFFFFFFFFFFFFFFFFFFFFFFF,
@A00769:42:HV3CFDRXX:1:2101:18439:20462 2:N:0:CGCACGACTG+GTGTTGGTCC
GGACTACTGGGGTTTCTAATCCTGTTTGCTCCCCACGCTTTCGAGCCTCAGCGTCAGTTATCGTCCAGTAAGCCGCCTTCGCCACTGGTGTTCCTCCTAATATCTACGCATTTCACCGCTACACTAGGAATTCCACCTACCTCTCCCATACTCTAGAATAACAGTTTCAAATGCAGTACTATGGTTAAGCCATAGGATTTCACATCTGACTTGCTATCCCGCCTACGCGCTCTGTACGCCCAGTGAGTCCG
+
FFFFFFFFFFFFFFFFFFFF,F,FFFFFFFFFFFF,FFFFFFFFFFFFFFFF:FF:FFFFFFF:FFFFFFF,F:FFFFFFFFF,:FFFFFFFFFF,FFF:FFFFFFFFFF:FFFFFFFFFFFF::F,FFFFFFFF,,:FF:,F:::FFFFF::,::FFF,FFFF,FFF::F::,FFF,FFFFFFFFFFFF:FFF::,,F::,F:F:FF:FF:,,:,F,,FF,FF:F,:,:,:F:F:F:FF:FFF,:,F:,:
@A00769:42:HV3CFDRXX:1:2101:11234:20478 2:N:0:CGCACGACTG+CTGTTGGTCC
GGACTACTCGGGTTTCTAATCCTGTTTGCTCCCCACGCTTTCGAGCCTCAGCGTCAGTTACAGACCAGAGAGCCGCCTTCGCCACTGGTGTTCCTCCATATATCTACGCATTTCACCGCTACACATGGAATTCCACTCTCCTCTTCTGCACTCAAGTCTCCCAGTTTCCAATGACCCTCCCCGGTTGAGCCGGGGGCTTTCACATCAGACTTAAGAAACCGCCTGCGCTCGCTTTACGCCCAATAAATCCG
+
FFFFFFFFFFFFFFFFFFFFFFFFFFFFFFFFFFFFFFFFFFFFFFFFFFFFFFFFFFFFFFFFFFFFFFFFFFFFFFFFFFFFFFFFFFFFFFFFFFFFFFFFFFF:FFFFFFFFFFFFFFFFFFFFF:FFFFFFFFFFFFFFFFFFFFFFFFFFFFFFFFFFFFFFFFFFFFFFFFFFFFF:FF,FFFFFFF:FFFFFFFFFFFFFFFFFFF:FFFFFFFFF:FFFFFFFF,FFFFFFFFFFFFFFFFF
@A00769:42:HV3CFDRXX:1:2101:15935:20478 2:N:0:CGCACGACTG+CTGTTGGTCC
GGACTACTAGGGTTTCTAATGCATACAATGGTTGAGCCACTGCCTTTTACACCAGACTTAATAAACCACCTGCGCTCGCTTTACGCCCAATAAATCCGGACAACTCTCGGGACCTACGTATTACCGCGGCGGCTGGCAC
+
FFFFFFFFFFFFFFFFFFFFFFFFFFFFFFFFFFFFFFFFFFFFFFFFFFFFFFFFFFFFFFFFFFF:FFFFFFFFFFFFFFFFFFFFFFFFFFFFFFFFFF:FFFFF:FFFFFFFFFF,FFFFFFFFFFFFFFFFFFF
@A00769:42:HV3CFDRXX:1:2101:5963:20494 2:N:0:CGCACGACTG+CTGTTGGTCC
GGACTACGAGGGTTTCTAATCCTGTTTGCTACCCACACTTTCGAGCCTCAACGTCAGTTACAGTCCAGAAAGCCGCCTTCGCCACTGGTGTTCTTCCATATATCTACGCATTTCACCGCTACACATGGAGTTCCACTTTCCTCTACTGCACTCAAGTCATCCAGTTTCCAAAGCAATTCCTCAGTTGAGCTGAGGGCTTTCACTTCAGACTTAAATAACCGACTGCGCTCGCTTTACGCCCAATAAATCCG
+
FFFFFFFFFFFFFFFFFFFFFFFFFFFFFFFFFFFFFFFFFFFFFFFFFFFFFFFFFFFFFFFFFFFF,FFFFFFFF:FFFFFFFFFFFFFFFFFFFFFFFFFFFFFFFFFFFFFFFFF::FFFFFFFFFFFFFFFFF:FFFFF:FFFFFFFF:FFFFFFFFFFFFFFFFFFFFFFF:FFFF::FFF:FFF:FF:FFFFFFFFFFFFFFFFFF:F,FFFF,,FF,F,FFFFFFFF:F,FFFFF,FFFFFF,
@A00769:42:HV3CFDRXX:1:2101:3369:20572 2:N:0:CGCACGACTG+CTGTTGGTCC
GGACTACGCGGGTATCTAATCCTGTTTGCTACCCACACTTTCGAGCCTCAACGTCAGTTACAGTCCAGAAAGCCGCCTTCGCCACTGGTGTTCTTCCATATATCTACGCATTTCACCGCTACACATGGAGTTCCACTTTCCTCTACTGCACTCAAGTCATCCAGTTTCCAATGCAATTCCTCAGTTGAGCTGAGGGCTTTCACTTCAGACCTAAATAACCGTCTGCGCTCGCTTTACGCCCAATAAATCCG
+
:FFFFFFFFFF,FFFFFFFF:FFFFFFFFFFFFF,FF:FFFFFFFFFFFFFFFFFFFFFFFFFFFFFFFFFFFFFFFFFFFF,FF:FFFFFFFFFFFFF,FFF:FFFFFFFFFFFFFFFFFFFFFFFFFFFFFFFFFFF:,,FFFFFF:FFFFF:F,FFFFFFFFFFF:FFFFF,,FFFFFFF:F,,FFFFFF,,FFFFFFFFFFFFFFFF:FF::,FF,::FFF:,FFFFFF,FF:FFF,F:,FFFFFF:
@A00769:42:HV3CFDRXX:1:2101:4056:20603 2:N:0:CGCACGACTG+CTGTTGGTCC
GGACTACAGGGGTTTCTAATCCTATTTGCTCCCCACGCTTTCGTGCCTGAGCGTCAGTTTCAGTCCAGGCGGCCGCCTTCGCCACTGGTGTTCTTCCATATCTCTACGCATTTTACCGCTACACATGGAGTTCCGCCGCCCTCTCCTGTACTCAAGTTCTCCAGTCTCATCAGCCAACAGAAGTTAAGCTTCTGCCTTTCACTCATGACTTGAAGAACCGCCTGCTCACCCTTTACGCCCAATCATTCCGG
+
FFFFFFFFFFFFFFFF,FF:FFFFFFFFFFFFFFFFFFFFFFF:FFF:FFFFFFFFFFFFFFFFF:FFFFFFFFFFFFFFFFFF:FFFFFFFFFFFFFFFFFFFFFFFFFFFFFFFFFFFFFFFFFFFFFFFFFFFFFFFFFFFFFFFFFFFFFFFFFFFFFF:FFFFFFFFFFFFFFFFF::FF:FFFFFFFFFFFFFFFFFFFFFFFFFFFF,FFFFFF,F,::FFF:FF:FFFFFFFFF::::FFFF,
@A00769:42:HV3CFDRXX:1:2101:26304:20619 2:N:0:CGCACGACTG+CTGTTGGTCC
GGACTATAGGGTTTCTAATCCTGTTTGCTACCCACACTTTCGAGCCTCAACGTCAGTTACAGTCCAGAAAGCCGCCTTCGCCACTGGTGTTCTTCCATATATCTACGCATTTCACCGCTACACATGGAGTTCCACTTTCCTCTACTGCACTCAAGTCATCCAGTTTCCAAAGCAATTCCTCAGTTGAGCTGAGGGCTTTCACTTCAGACTTAAATAACCGTCTGCGCTCGCTTTACGCCCAATAAATCCGG
+
FFFFFFFFFFFFFFFFFFFFFFFFFFFFFFFFFFFFFFFFFFFFFFFFFFFFFFFFFFFFFFFFFFFFFFFFFFFFFFFFFFFFFFFFFFFFFFFFFFFFFFFFFFFFFFFFFFFFFFF:FFFFFFFFFFFFFFFFFFFFFFFFFFFFFFFFFFFFFFFFFFFFFFFFFFFFFFFFFFFFFFFFFFFFFFF:F:FFFFFFFFFFFF,FFFFF::FFFFFF,FF,F:FFF,FFFFFF::,F::FFFFFF,F,
@A00769:42:HV3CFDRXX:1:2101:1660:20682 2:N:0:CGCACGACTG+CTGTTGGTCC
GACTACAGGGGTATCTAATCCTGTTTGCTCCCCACGCTTTCGAGCCTCAGCGTCAGTTACAGACCAGAGAGCCGCCATCGCCACTGGTGTTCCTCCATATATCTACGCATTTCACCGCTACACATGGAATTACACTCTCCTCTTATGCACTCAAGTCTCCCAGTTTCCAATGACCCTCCCCGGTTGAGCCGGGGGCTTTCACATAAGACTTAAGAAACCGCCTGCGCTCGCTTTAAGCCCAATAAATCCGG
+
F:F:F:FFFFFFFF,FFFF:FFFFFF,::,FFFFFFFFFF,FF,FFF:F:FFFFFFFF:FF::FFFFF,FFFF:FF,F,FFFFF:FFFFFF,F:FFF,FFFF,FF,FFFFFF:FFFFF,F,FFF:FFFFFF,FF::F:,F::FF,F,FFFFFFF:F,:,FFFFFFF,FFF:,,,FF,::FF,FFFF,FF::FFFFFFFFFFFF,,F::FFFFF,FFF:,,F,F:,FFF:FFF:F:,,F,F:FF,,FFF,,,
@A00769:42:HV3CFDRXX:1:2101:8006:20682 2:N:0:CGCACGACTG+CTGTTGGTCC
GGACTACCCGGGTTTCTAATCCTGTTTGCTACCCACACTTTCGAGCCTCAACGTCAGTTACAGTCCAGAAAGCCGCCTTCGCCACTGGTGTTCTTCCATATATCTACGCATTTCACAGCTACACATGGAGTTCCACTTTCCTCTACTGCACTCAAGTCATCCAGTTTCCAAAGCAATTCCTCAGTTGAGCTGAGGGCTTTCACTTCAGACTTAAATAACCGTCTGCGCTCGCTTTACGCCCAATAAATCCG
+
FFFFF,FFFFFFFFFFFFFFFFFFFFFFF:FFFFFFFFFFFFFFFFFFFFFFFFFFFFFFFFFFFFFFFFFFFFFFFFFFFFFFFFFFFFFF:FFFFFFFFFFFFFFFFF:FFFFFFFFFFFFFFFFFFFFFFFF:FFFFFFFFFFFFFFFFFFFFFFFFFF:FFFFFFFFF:FFFFFFFFF:FFFFFFFFF,FFFFFF:FFFF:FFFFFFFFFFFFFFFFFFFFFFFFFFFFFFFFFFFFFF,FFFFFFF
@A00769:42:HV3CFDRXX:1:2101:9263:20697 2:N:0:CGCACGACTG+CTGTTGGTCC
GGACTACAGGGGTTTCTAATCCTGTTTGCTACCCACACTTTCGAGCCTCAACGTCAGTTACAGTCCAGAAAGCCGCCTTCGCCACTGGTGTTCTTCCATATATCTACGCATTTCACCGCTACACATGGAGTTCCACTTTCCTCTACTGCACTCAAGTCATCCAGTTTCCAAAGCAATTCCCCAGTTGAGCTGAGGGCTCTCACTTCAGACTTAAATAACCGTCTGCGCTCGCTTTACGCCCAATAAATCCG
+
FFFFFFFFFFFFFFFFFFFFFFFFFFFFFFFFFFFFFFFFFFFFFFFFFFFFFFFFF:FFFFF:FFFFFFFFFFFFFFFFFFFFFFFFFFFFFF:FFFFFFFFFFFFFFFFFFF:FFFFFFFFFF:FFFFFFFFFFF,FFFFFFFFFFFFFFF:FFFF:FFFF:FFF:FFFFF:FF:FF:FFFF:FFFFFF::F:FFFFFFFFFFFFFFFFFFFFFF:FF:,FF:FF::F,FFFFFF:FFFFFFFFFFF,,
@A00769:42:HV3CFDRXX:1:2101:11369:20713 2:N:0:CGCACGACTG+CTGTTGGTCC
GGACTACTGGGGTTTCTAATCCTGTTTGCTCCCCACGCTTTCGCTCCTCAGCGTCAGTAACGGCCCAGAGACCTGCCTTCGCCATTGGTGTTCTTCCCGATATCTACACATTCCACCGTTACACCGGGAATTCCAGTCTCCCCTACCGCACTCAAGCCCGCCCGTACCCGGCGCGGATCCACCGTTAAGCGATGGACTTTCACACCGGACGCGACGAACCGCCTACGAGCCCTTTACGCCCAATAAATCCG
+
FFFFFFFFFFFFFFFFFFFFFFFFFFFFFFFFFFFFFFFFFFFFFFFFFFFFFFFFFFFFFFFFFFFFFFFFFFFFFFFFFFFFFFFFFFFFFFFFFFFFFFFFFFFFFFFFFFFFFFFFFFFFFFFFFFFFFFFFFFFFFFFFFFFFFFFFFFFFFFFFFFFFFFFFF:FFFFFFFFFFFFFFFFFFFFFFFFFFFFFFFFFFFFFFFFFFFFFFFFFF:FFFFFFFFFFF:FFFFFFFFFFFFFF,FFF
@A00769:42:HV3CFDRXX:1:2101:18349:20713 2:N:0:CGCACGACTG+CTGTTGGTCC
GGACTACTAGGGTATCTAATCCTGTTTGCTCCCCACGCTTTCGAGCCTCAGCGTCAGTTACAGACCAGAGAGTCGCCTTCGCCACTGGTGTTCCTCCATATATCTACGCATTTCACCGCTACACATGGAATTCCACTCTCCTCTTCTGCACTCAAGTCTCCCAGTTTCCAATGACCCTCCCCGGTTGAGCCGGGGGCTTTCACATCAGACTTAAGAAACCGCCTGCGCTCGCTTTACGCCCAATAAATCCG
+
FFFFF:FFFFFFFFFFFFFFFFFFFFFFFFFFFFFFFFFFFFFFFFFFFFFFFFFFFFFFFFFFFFFFFFF:FFFFFFFFFFF,FFFFFFFFFFFFFFFFFFFFFFFFFFFFFFFFFFFFFF:FFFFFFFFFFFFFFFFFFFFFFFFFFFFFFFFFFFFFFFFFFFFFF:,FFFFFFFFFFFFFFFFFFFF:FFFFFFF:FFFFFFFFFFFFFFFFFFFFFFFFFFFFFFFFF:FFFFFFFF:FFFFFFFF
@A00769:42:HV3CFDRXX:1:2101:27208:20713 2:N:0:CGCACGACTG+CTGTTGGTCC
GGACTACTAGGGTATCTAATCCTGTTTGCTCCCCACGCTTTCGAGCCTCAGCGTCAGTTACAGACCAGAGAGTCGCCTTCGCCACTGGTGTTCCTCCATATATCTACGCATTTCACCGCTACACATGGAATTCCACTCTCCTCTTCTGCACTCAAGTCTCCCAGTTTCCAATGACCCTCCCCGGTTGAGCCGGGGGCTTTCACATCAGACTTAAGAAACCGCCTGCGCTCGCTTTACGCCCAATAAATCCG
+
FFFFFFFFFFFFFFFFFFFFFF,FFFFFFFFFFFFFFFFFFFFFFFFFFFFFFFFFFFFFFFFF:FFFFFFFF,FF:F:FFFFFFFFFFFF,FFFFFFFFFFFFFFFFFFFFFFFFFFFFFFFFF:FFF:FFFFFFFFFFF:FFFFFFFFF:FFFFFFFFFFFFFF:FFFFF:FFFFFFFFFFF:FFFFFFFFFFFFFFFF:FFFFFFFFFFFF,FFF:F,FFF,F:FFFFF,FFFF:,FFF:FFFFFFFF
@A00769:42:HV3CFDRXX:1:2101:20437:20729 2:N:0:CGCACGACTG+CTGTTGGTCC
GGACTACCAGGGTTTCTAATCCTGTTCGCTACCCATGCTCTCGTGCATCAGCGTCAGACTCAGTCTGGTAAGCTGCCTTCGCTATCGGTGTTCTAAGTTATATCTATGCATTTCACCGCTACTTAACTTATTCCGCCTACCTCGTCTGTTCTCTAGCTCTACAGTATTAATGGCGTAGTGAGGTGAAGCCCCAATATTTTACAACTAACTTATAATGCCGCCTACGCACCATATAAACCCAAAAAATCCGG
+
:FF:FF,,FFFF:FFFFFFF:,FF,FFFFFF:FF:F:FFFFF,,FFFFFFFFF::FFFFFFFF::FF:F:FFFFFFFFFF,FF,FFFF:FFFFFFFFFFFFFFFFFF:FFFFFFF:FFFFFFFFFFFFFFF:FFF,FFF::F,FFFF:FFFFFFF,FFF:::F:::FFFF,,,F:,F:F::F:F,FFFF,,FFF:FFF:FFF,:FFFFF:,F::FF,FF,,F:,FF,F,:,::FFF::::FF,F,F,F:,,
@A00769:42:HV3CFDRXX:1:2101:1398:20791 2:N:0:CGCACGACTG+CTGTTGGTCC
GGACTACAGGGGTTTCTAATCCTGTTTGCTACCCACACTTTCGAGCCACAACGTCAGTTACAGTCCAGAAAGCCGCCTTCGCCACTGGTGTTCTTCCATATATCTACGCATTTCACCGCTACAAATGGAGTTCCACTTTCCTCTAATGCACTCAAGTCATCCAGTTTCCAAAGCAATTCATCAGTTGATCTGAGGGCTTTCACTTCAGACTTAAATAAACGTCTGCGCTCGCTTTAAGCCCAATAAATCAG
+
,FF:FFFFF,FFFFF:FFFF:FFF:FF,FFF:F,FFF,FF,FFFFF:F,F:F,FFFFF:FFFFF,,F:FFF:FF:FFF:F:,:FFFF,FFFFFF::,FF:F:F,FFFF,FFFFF:FF:FF::F,FF:,FFFFF,,::F:,FF:F:,:FFFFF,FF,F,FFF,FFFFFFF:FF,FFFFF,,,,:FFF,,:,FF:,FF,FFF,FFFF,FFFFF,FF,FF:,,,:FFFF,FFF,,FFFF,FFF,FFFFFFFFF:
@A00769:42:HV3CFDRXX:1:2101:25183:20807 2:N:0:CGCACGACTG+CTGTTGGTCC
GGACTACAGGGGTATCTAATCCTGTTTGCTCCCCACGCTTTCGCGCCTCAGTGTCAGTTGCAGACCAGGAAGCCGCCTTCGCCACTGGTGTTCCTCCATATCTCTACGCATTTCACCGCTACACATGGAATTCCACTTCCCTCTTCTGCACTCAAGTCAACCAGTTTCCAATGACCCTCCACGGTTAAGCCGTGGGCTTTCATATCAGACTTAATTAACCACCTGCGCGCTCTTTACGCCCAATAATTCCG
+
FFFFFFFFFFFFFFFFFF:FFFFFFF:FFFFFFFFFFFFFFFFFFFFFFFFFFFFFFFFFFF:FFFFFFF,FFFFFFFFFFFFFFFFFF:FFFFFFFFFFFFFFFFFFFFFFFFFFFFFFFFFFFFFFFFFFFFFFFFFFFFFFFFFFFFFFFFFFFFFFFF:FFFFFFF:F:FFFFFFFFFFFFF,FFFFFF,FFFFFFFFF:FFFFFFFFFFFF::FFF:,F:F,FFF:FFFFFFFFFFFF,:FFFFFF
@A00769:42:HV3CFDRXX:1:2101:31638:20870 2:N:0:CGCACGACTG+CGGTTGGTCC
GGACTACAGGGGTATCTAATGAGAACTGCCAAAAAGGATGATTTCTGAGTGTGCAGTGATTACTATAATCACCTCTGATCTGACAGGGTGTTATAGAAGAAGGAGCGCGGCGGCTGGCGCCGGGCTCGGCGACACATCTGACGCGGCCGAGGACTGTGGGTCCGGGGCGGGGGGGGGGGGGGGGGGCGGGGGGGGGGGGGGGGGGGGGGGGGGGGGGGGGGGGGGGGGGGGGGGGGGGGGGGGGGGGGGGG
+
FF,FFF,::FF:FFF:F,FFF:FFFFFFFF:FFF:F,F,FF,,:F,FF,FFF,:F::F,::FF:F:F,:F,F,:,:F:,:::F:,F,F,,,,::,:,,F,,,F:,:F:FF,FF::FF,,,,:FF,,,::,F,,,,,,:,F,:F,,F,,F,,F,F:F:FFF,,,F,F,,F,F:,,FFFFFF,F:FF:,:,FFF,F:FFF::FF:FFFF:FFFFFFFFFF:F:FFF,F:F:FF::,FFF:F:FFFFFFFFF:F
@A00769:42:HV3CFDRXX:1:2101:8449:20948 2:N:0:CGCACGACTG+CTGTTGGTCC
GGACTACGCGGGTATCTAATCCTGTTTGCTACCCACACTTTCGAGCCTCAACGTCAGTTACAGTCCAGAAAGCCGCCTTCGCCACTGGTGTTCTTCCATATATCTACGCATTTCACCGCTACACATGGAGTTCCACTTTCCTCTACTGCACTCAAGTCATCCAGTTTCCAAAGCAATTCCTCAGTTGAGCTGAGGGCTTTCACTTCAGACTTAAATAACCGTCTGCGCTCGCTTTACGCCCAATAAATCCG
+
FFFFFF:FFFFFFFFFFFFFFF:FFFFFFFFFFFFFFFF:FFFFFFFFF:FFFFFFFFFFFFFFFFFFFFFFFF:FFFFFFFF:FFFFFFFFFFFFFFFFFFFFFFFF:FFFFFFFFFFFFFFFFFFFFFFF:FFFFFFFFFFFFFF:FFFFFFFFFFFFFFFFFFFFFFFFFFFFFFFFFFFFFFFFFFFF:FFFFFFFFFFFFFFFFFFFFFFFFFFFF,FFFFFFFFFFFFFFF:FFFFFFFFFFFFF
@A00769:42:HV3CFDRXX:1:2101:27489:20948 2:N:0:CGCACGACTG+CTGTTGGTCC
GGACTACCGGGGTTTCTAATCCTGTTTGCTACCCACACTTTCGAGCCTCAACGTCAGTTACAGTCCAGAAAGCCGCCTTCGACACTGGTGTTCTTCCATATATCTACGCATTTCACCGCTACACATGGAGTTCCACTTTCCTCTACTGCACTCAAGTCATCCAGTTTCCAAAGCAATTCCTCAGTTGAGCTGAGGGCTTTCACTTCAGACTTAAATAACCGTCTGCGCTCGCTTTACGCCCAATAAATCCG
+
FFFFF,FFFFFFFFFFFFFFFFFFFFFFFFFFFFFFFFFFFFFFFFFFFFFFFFFFFFFFFFFFFFFF,FFFFFFFFFFFFF:FF:FFFFFFFFFFFFFFFFFFFFFFFFFFFFFFFFFFFFFFFFFFFFFFFFFF:FF:FFFFFFFFFFFFF:FF:FFFFFFFFFFFFFFFFFFFFFFFFFFFFF:FF:FFFFFFFFFF:FFFFFFFFFFFFFFF:F,F:FFFFF,FFFFFF:FFF:FFFFFF:FFFFFF
@A00769:42:HV3CFDRXX:1:2101:17020:20979 2:N:0:CGCACGACTG+GTGTTGGTCC
GGACTACGAGGGTTTCTAATCCTGTTTGCTACCCACACTTTCGAGCCTCAACGTCAGTTACAGTCCAGAAAGCCGCCTTCGCCACTGGTGTTCTTCCATATATCTACGCATTTCACCGCTACACATGGAGTTCCACTTTCCTCTACTGCACTCAAGTCATCCAGTTTCCAAAGCAATTCCTCAGTTGAGCTGAGGGCTTTCACTTCAGACTTATATAACCGTCTGCGCTCGCTTTACGCCCATTAATTCCG
+
FFFFFFFFFFFFFFFFFFFFFFFFFFFFFFFFFFFFFF:FFFFFFFFFFFFFFFFFFFFFFFFFFFFFFFFFFFFFFFFFFFFFFFFFFFFFFFFFFFFFFFFFFFFFF::FFFFFFFFFFFFFFFFF:FFFFFFFFFFFFFF:FFF:FFFFFFFFFFFFFFFFF:FFFFF,FF,FFFF:FFFF,:FFFFF:F:FF:F:FF:FF::F,FFF:F,,FFFFFFFF:FFFFFFFF:,F,FFFFF::,:F,F:,,
@A00769:42:HV3CFDRXX:1:2101:22643:20979 2:N:0:CGCACGACTG+CTGTTGGTCC
GGACTACGAGGGTTTCTAATCCTGTTTGCTCCCCACGCTTTCGAGCCTCAGCGTCAGTTACAGACCAGAGAGCCGCCTTCGCCACTGGTGTTCCTCCATATATCTACGCATTTCACCGCTACACATGGAATTCCACTCTCCTCTTCTGCACTCAAGTCTCCCAGTTTCCAATGACCCTCCCCGGTTGAGCCGGGGGCTTTCACATCAGACTTAAGAAACCGCCTGCGCTCGCTTTACGCCCAATAAATCCG
+
:FFFFFFFFFFFFFFFFFFFFFFFFFFFFFFFFFFFFFFFFFFFFFFFFFFFFFFFFFFFFFFFFFFF:FFFF:FFFFFFFFFFFFFFFFFFFFFFFFFFFFFFFFFFFFFFFFFFFFFFFFFFFFFFFFFFFFFFFFFFFFFFFFFFFFFFFFFFFFFFFFFFFFFFFFFFF:FFFFFFFFFFFFFFFFF:FFFFFFFFFFFFFF:FFFFFFFFF:FFFFFF:FFFFFF,FF:FFF,FFFFFFFF:FFFF
@A00769:42:HV3CFDRXX:1:2101:10248:21026 2:N:0:CGCACGACTG+CTGTTGGTCC
GGACTACGCGGGTTTCTAATATGCTCTTCTCCTTACCGCGGCGGCTGACAC
+
FFFFFFFFFFFFFFFFFFFFFFF,,:F:FFFFFF:FFFFFFFFFFFFFFFF
@A00769:42:HV3CFDRXX:1:2101:26196:21026 2:N:0:CGCACGACTG+CTGTTGGTCC
GGACTACCGGGGTTTCTAATCCTGTTTGCTACCCACACTTTCGAGCCTCAACGTCAGTTACAGTCCAGAAAGCCGCCTTCGACACTGGTGTTCTTCCATATATCTACGCATTTCACCGCTACACATGGAGTTCCACTTTCCTCTACTGCACTCAAGTCATCCAGTTTCCAAAGCAATTCCTCAGTTGAGCTGAGGGCTTTCACTTCAGACTTAAATAACCGACTGCGCTCGCTTTACGCCCAATAAATCCG
+
FFFFFFFFFFFFFFFFFFFFFFFFFFFFFFFFFFFFFFFFFFFFFFFFFFFFFFF:FFFFFFFFFFFFFFFFFFFFFFFFFFFFFFFFFFFFFFFFFFFFFFFFFFFFFFFFFFFFFFFFFFFFFFFFFFFFFFFFFFFFFFFFFFFFFFFFFFFFFFFFFFFFFFFFFFFFFFFFFFFFFFFFFFFFFFFFFFFFFFFFFFFFFFF:FFFFFFFFFFFF:,FFFF,FFFFFF:FFFFFFFFF:FFFFF:F
@A00769:42:HV3CFDRXX:1:2101:17445:21057 2:N:0:CGCACGACTG+CTGTTGGTCC
GGACTACGAGGGTATCTAATCCTGTTTGCTACCCACACTTTCGAGCCTCAACGTCAGTTACAGTCCAGAAAGCCGCCTTCGCCACTGGTGTTCCTCCATATATCTACGCATTTCACCGCTACACATGGAATTCCACTCTCCTCTTCTGCACTCAAGTCTCCCAGTTTCCAATGACCCTCCCCGGTTGAGCCGGGGGCTTTCACATCAGACTTAAGAAACCGCCTGCGCTCGCTTTACGCCCAATAAATCCG
+
::FFFFFFFFFFFFFFFFFFFFFFFFF:FFFFFFFFFFFFFFFFFFFFFFFFFF:FFFFFFFFFFFFFFFFFFFFFFFFFFFFFFFFFFFFFFFFFFFFFFFFFFFFFFFF:FFFFFFFFFFFFFFFFFFFFF,FFFF:FFFFF:FFFFFFFFFFFFFFFFFFFFFFFFFFF:FFFFFFFFF:F:FFF:,FF:FFFFFFFFFFFFFF,FFFFFFFFFFFFFFFFFFF:FF,FFFFF:FFFFFFFFFFFF,:
@A00769:42:HV3CFDRXX:1:2101:10357:21214 2:N:0:CGCACGACTG+CTGTTGGTCC
GGACTACGCGGGTTTCTAATCCTGTTTGCTACCCACACTTTCGAGCCTCAACGTCAGTTACAGTCCAGAAAGCCGCCTTCGCCACTGGTGTTCTTCCATATATCTACGCATTTCACCGCTACACATGGAGTTCCACTTTCCTCTACTGCACTCAAGTCATCCAGTTTCCAAAGCAATTCCTCAGTTGAGCTGAGGGCTTTCACTTCAGACTTAAATAACCGTCTGCGCACGCTTTACGCCCAATAAATCCG
+
FFFFFFFFFFFFFFFFFFFFFFFFFFFFFFFFFFFFFFFFFFFFFFFFFFFFFFFFFFFFFFFFFFFFFFFFFFFFFFFFFFFFFFFFFFFFFFFFFFFFFFFFFFFFFFFFFFFFFFFFFFFFFFFFFFFFFFFFFFFFFFFFFFFFFFFFFFFFFF:FFFFFFFFFF:FFFF::FFFFFFFFFFFFFFFFFFF:FFFFFFFF:FFF,FFF:FFFFF:F,,FFFFFFFF:FFFFFF:FFFFFFFFFFFF,
@A00769:42:HV3CFDRXX:1:2101:16947:21261 2:N:0:CGCACGACTG+CTGTTGGTCC
GGACTACGAGGGTATCTAATCCTGTTTGCTACCCACACTTTCGAGCCTCAACGTCAGTTACAGTCCAGAAAGCCGCCTTCGCCACTGGTGTTCCTCCATATATCTACGCATTTCACCGCTACACATGGAAGTCCACTCTCCTCTTCTGCACTCAAGTCTCCCAGTTTCCAATGACCCTCCCCGGTTGAGCCGGGGGCTTTCACATCAGACTTAAGAAACCGCCTGCGCTCGCTTTACGCCCAATAAATCCG
+
:FFF:FFFFFF:FFFFF,F:FFFFFFFFFFFFFFFFFFFF:FFFFFFFFFFFFFFFFFFFFFFFFFFFFFFFFFFFFFFFFFFFFFFFFF,F:FFF:FFF:,FFFFF:FFFFFFFF:FFF,FFF:FFF:F,FFFFFFFFFF,FFFFFFFFFFF:FF,FFFFF,FFF:FFFF,:FF:F:FFFFFF,FFFFFFFFF:FFF:FFF,::FF,::FFFFFF:FFFF,,,F:FF,FFF:,,,FFFFF,F,:,:F:FF
@A00769:42:HV3CFDRXX:1:2101:32371:21261 2:N:0:CGCACGACTG+CTGTTGGTCC
GGACTACGCGGGTATCTAATCCTGTTTGCTACCCACACTTTCGAGCCTCAACGTCAGTTACAGTCCAGAAAGCCGCCTTCGCCACTGGTGTTCTTCCATATATCTACGCATTTCACCGCTACACATGGAGTTCCACTTTCCTCTACTGCACTCAAGTCATCCAGTTTCCAACGCAATTCCTCAGTTGAGCTGAGGGCTTTCACTTCAGACTTAAATGACCGTCTGCGCTCGCTTTACGCCCAATAAATCCG
+
FFFFFFFFFFFF:FFFFF,FFFFF,:FFF,FFFFFF:F,FFFF::FFFFF:FFFF:FFFFFFFFFFFFFFFFFFFFF:FFFFFFFFFFFF:FF,FFFFFFF:,FF,FFF,F,:F:FFFF,FFFFFFFFFF,FFFFF,F:FFFFF:FFFFFFFFFFFFFF,FFFFF::FFFF,,F:,FFFFFFFF,FFFFFFFFFFFFF,FFFFFFFFFFFF:FFFFFFFFF:F:FFFFFFFFFF,,F:FFFFFFF,FFF,,
@A00769:42:HV3CFDRXX:1:2101:3712:21355 2:N:0:CGCACGACTG+CTGTTGGTCC
GGACTACAAGGGTTTCTAATCCTGTTTGCTACCCACACTTTCGAGCCTCAACGTCAGTTACAGTCCAGAAAGCCGCCTTCGCCACTGGTGTTCTTCCATATATCTACGCATTTCACCGCTACACATGGAGTTCCACTTTCCTCTACTGCACTCAAGTCATCCAGTTTCCAAAGCAATTCCTCAGTTGAGCTGAGGGCTTTCACTTCAGACTTAAATAACCGTCTGCGCTCGCTTTACGCCCAATAGATCCG
+
FFFFFFFFFFFFFFFFFFFFFFFFFFFFFFFFFFFFFFFFFFFFFFFFFFFFFFFFFF:FFFFFFFFFFFFFFFFFFFFFFFFFFFFFFFFFFFFFFFFFFFFFFFFFFFFFFFFFFFFFFFFFFFFFFFFFFFFFFFFFFFFFFFFFFFFFFFFFFFFFFFFFFFFFF:F:FFFFFFFFFFFFFFFFFFFFFFFFFFFFFFFFFFFF:FFFF:FFF:FF,,::FFFFFF:FFFFFF,FFFFFFFF:FFF:
@A00769:42:HV3CFDRXX:1:2101:10782:21386 2:N:0:CGCACGACTG+CTGTTGGTCC
GGACTACTGGGGTATCTAATCCTGTTTGCTACCCACACTTTCGAGCCTCAACGTCAGTTACAGTCCAGAAAGCCGCCTTCGCCACTGGTGTTCTTCTATATATCTACGCATTTCACCGCTACACATGGAGTTCCACTTTCCTCTACTGCACTCAAGTCATCCAGTTTCCAAAGCAATTCCTCAGTTGAGCTGAGGGCTTTCACTTCAGACTTAAATAACCGTCTGCGCTCGCTTTACGCCCAATAAATCCG
+
FFFFFFFFFFFFFFFFFFFFFFFFFFFFFFFFFFFFFFFFFFFFFFFFFFFFFFFFFFFFFFFFFFFFFFFFFFFFFFFFFFFFFFFFFFFFFFFFFFFFFFFFFFFFFFFFFFFFFFFFFFFFFFFFFFFFFFFFFFFFFFFFFFFFFFFFFFFFFFFFFFFFFFFFFFFFFFFFFFFFFFFFFFFFFFFFFF,FFFFFF:FFFFFFFFFF,FFFFFFFFFFF,FFFFFFFFFFFFFFFFFFFFF,FFFF
@A00769:42:HV3CFDRXX:1:2101:12861:21386 2:N:0:CGCACGACTG+CTGTTGGTCC
GGACTACAGGGGTATCTAATCCTGTTTGCTCCCCACGCTTTCGAGCCTCAGCGTCAGTTACAGACCAGAGAGCCGCCTTCGCCACTGGTGTTCCTCCATATATCTACGCATTTCACCGCTACACATGGAATTCCACTCTCCTCTTCTGCACTCAAGTCTCCCAGTTTCCAATGACCCTCCCCGGTTGAGCCGGGGGCTTTCACATCAGACTTAAGAAACCGCCTGCGCTCGCTTTACGCCCAATAAATCCG
+
FFFFFFFFFFFFFFFFFFFFFFFFF:FFFFFFFFFFFFFFFFFFFFFFFFFFFFFFFFFFFFFFFFFFFFFFFFFFFFFFFFFFF:FFFFFFFFFFFFFFFFFFFFFFFFF,FFFFFFFFFFF:FFFF,FFFFFFFFFFFFFFFFFFFFFFFFFFFFFFFFFFFFFFFF,FFFFFFFFFFFFFFFFFFFFFFFFFFFFFFFFFFFFFFFFFFF,FFFFFFFF:F,FFFFFFFF,FFFFFFFF:FFFFFFF:
@A00769:42:HV3CFDRXX:1:2101:18855:21433 2:N:0:CGCACGACTG+CTGTTGGTCC
GGACTACCCGGGTTTCTAATCCTATTTGCTCCCCACGCTTTCGTGCCTGAGCGTCAGTTTCAGTCCAGGCGGCCGCCTTCGCCACTGGTGTTCTTCCATATCTCTACGCATTTTACCGCTACACATGGAGTTCCGCCGCCCTCTCCTGTACTCAAGTTCTCCAGTCTCATCAGCCAACAGAAGTTAAGCTTCTGCCTTTCACTCATGACTTGAAGAACCGCGTGATCACCCTTTACGCCCAATCATTCCGG
+
,FFF,:FFFFFFFFF:FFFFF:FFFFFFF,FF:FF:FFFF,FF,F:FFFFFFF:F:FFF,FFFFFFF,FFFFFF:FFFFFFFFFF,FFFFFFF,FFFF,FFFFF::FF,FFFFFFFFF:FFFF,:FFFFFF:FF:FFFFF::FFFFFFFFFFFFFFFFFFF,F:F:FFFFFFFFF:FFFFF:::FFFFFFFFF:FFFFFFF:FFFFFFFF:FFF,:F,F,F,FF,FF,FFFF:FFFFFFFF:F:F,FFFF,
@A00769:42:HV3CFDRXX:1:2101:6370:21449 2:N:0:CGCACGATTG+CTGTTGGTCC
GGACTACCAGGGTTTCTAATCCTGTTTGCTACCCACACTTTCGAGCCTCAACGTCAGTTACAGTCCAGAAAGCCGCCTTCGCCACTGGTGTTCTTCCATATATCTACGCATTTCACCGCTACACATGGAGTTCCACCTTCCTCTACTGCACTCAAGTCATCCAGTTTCCAAAGCAATTCCTCAGTTGAGCTGAGGGCTTTCACTTCAGACTTAAATAACCGTCTGCGCTCGCTTTACGCCCAATAAATCCG
+
FFFFFFFFFFFFFFFFFFFFFFFFFFFFFFFFFFFFFFFFFFFFFFFFFFFFFFFFFFFFFFFFFFFFFFFFFFFFFFFFFFF:FFFFFFFFFFFFFFFFFFFFFFFFFFFFFFFFFFFFFF:FFFFFFFFFFFFFFFFFFFFFFFFFFFFFFFFFFFFFF,FFF:FFFFFFFFFFF:FFFFF:FFFFFF:FF::FFF,FFFFFFF:F:FFFFFFFF:FF::F:FFFF:F,FFFFFF:FFFF:::FFFFFF
@A00769:42:HV3CFDRXX:1:2101:23601:21543 2:N:0:CGCACGACTG+CTGTTGGTCC
GGACTACCAGGGTTTCTAATCCTGTTTGCTCCCCACGCTTTCGAGCCTCAGCGTCAGTTACAGACCAGAGAGCCGCCTTCGCCACTGGTGTTCCTCCATATATCTACGCATTTCACCGCTACACATGGAATTCCACTCTCCTCTTCTGCACTCAAGTCTCCCAGTTTACAATGACCCTCCCCGGTTGAGCCGGGGGCTTTCACATCAGACTTAAGAAACCGCCTGCGCTCGCTTTACGCCCAATAAATCCG
+
,FFFFFFFF::F,FFFFFF:FF:FFFFFFFFFFFF:,FFFFF:FFFFFFFFFFFFFFFFFFF:FFFFFF,FFFFFFF:FF:FFFFFFFFFFFFF:F:FFFFF:F:FFF,FF,FFF,::F,F:FFFFFFFFFFFFFFFFFFF,F:FFF::FFFFFF:FFFFF,F,FF:,FFFFFF:::FFFF::,F,FF,FFF::F:,F:FFFFFFFF:FF::FFF:F:,:,FFFFFF:FF,FF:FFF,F,:FFF:FFF:,F
@A00769:42:HV3CFDRXX:1:2101:8675:21559 2:N:0:CGCACGACTA+CTGTTGGTCC
GGACTACCGGGGTTTCTAATCCTGTTTGCTACCCATACTTTCGAGCCTCAGCGTCAGTTACAGACCAGACAGCCGCCTTCGCCACTGGTGTTCTTCCATATATCTACGCATTTCACCGCTACACATGGAGTTCCACTGTCCTCTTCTGCACTCAAGTTTCCCAGTTTCCGATGCACTTCTCCGGTTGAGCCGAAGGCTTTCACATCAGACTTAAAAAACCGCCTGCGCTCGCTTTACGCCCAATAAATCCG
+
FFFFFFFFFFFFFFFFFFFFFFFFFFFFFFFFFFFFFFFFFFFFFFFFFFFFFFFFFFFFFFFFFFFFFFFFFFFFFFFFFFFFFFFFFFFFFFFFFFFFFFFFFFFFFFFFFFFFFFFFFFFFFFFFF:FFFFFFFFFFFFFFFFFFFFFFFFFFFFFFFFFFFFFFFFFFFFFFFFFFFFFFFFFFFFFFFFFFFFFFFFFFFFFFFFFFFFFFFFFFFFFFFFF:FF,FFFFFFFFFFFFFFFFFFFF
@A00769:42:HV3CFDRXX:1:2101:12418:21559 2:N:0:CGCACGACTG+CTGTTTGTCC
GGACTACGGGGGTATCTAATCCTGTTTGCTCCCCACGCTTTCGAGCCTCAGCGTCAGTTACAGACCAGAGAGCCGCCTTCGCCACTGGTGTTCCTCCATGTATCTACGCATTTCACCGCTACACATGGAATTCCACTCTCGTCTTCTGCACTCAAGTCTCCCAGTTTCCAGGGAGCGGCGCGGGTTGAGCGGGGGGGTGTCACGGCGGGCTTAGGGGACGGCCTGCGGGGGGGGTGCGCGCTCTCTGGCGG
+
:FFF:F,FFFFFFF,,F:F:,,:F::FF:FF,F:F,FFFF,F:FF:,:,,,:FF:,F::F:F:F,,F:FFFF,,:::,,::,FF,:FFFF,,,,,,:F,,:,:,,,,F:,,::,,,::,:,,,,,,:FF,,,,,::,,,,,,,:,,,F,,,:,,,:,,F:,:,::,,:,,,,:,,,,,:,,,FF,,:,F,,:FFF:,,F,,,,,,,,,,,,:,,F,,,,,,,,,:,F,,,:,F:,,,F,,,:,,::,,:,F
@A00769:42:HV3CFDRXX:1:2101:17842:21590 2:N:0:CGCACGACTG+CTGTTGGTCC
GGACTACCCGGGTATCTAATCCTGTTTGCTACCCACACTTTCGAGCCTCAACGTCAGTTACAGTCCAGAAAGCCGCCTTCGCCACTGGTGTTCTTCCATATATCTACGCATTTCACCGCTACACATGGAGTTCCACTTTCCTCTACTGCACTCAAGTCATCCAGTTTCCAAAGCAATTCCTCAGTTGAGCTGAGGGCTTTCACTTCAGACTTAAATAACCGTCTGCGCTCGCTTTACGCCCAATAAATCCG
+
FFFFFFFF:FFFFFFFFFFFFFFFFFFFFFFFFFFFFFFFFFFFFFFFFFFFFFFFFFFFFFFFFFFFFFFFFFFFFFFFFFFFFFFFFFFFFFFFF:FFFFFFFFFFFFFFFFFFFFFFFFFFFFFFFFFFFFFFFFFFFFFFFFFFFFFFFFFFFFFFFFFFFFFFFFFFFFF,:FFFFFFFFFFFFFF:FFFFFFFFFFFFFFFFFFFFFFFFFFFFF:FFFFFFFFFFFFFFF:FFFFFFFFFFFFF
@A00769:42:HV3CFDRXX:1:2101:32090:21590 2:N:0:CGCACGACTG+CTGTTGGTCC
GGACTACGGGGGTATCTAATCCTGTTTGCTACCCACACTTTCGAGCCTCAACGTCAGTTACAGTCCAGAAAGCCGCCTTCGCCACTGGTGTTCTTCCATATATCTACGCATTTCACCGCTACACATGGAGTTCCACTTTCCTCTACTGCACTCAAGTCATCCAGTTTCCAAAGCAATTCCTCAGTTGAGCTGAGGGCTTTCACTTCAGACTTAAATAACCGTCTGCGCTCGCTTTACGCCCAATAAATCAG
+
FFFFFFFFFFFFF:FFFFFFFFFFF:FFFFFFFFFFFFFFFFFFFFFFFFFFFFFFFFFFFFF:FFFFFFFFFFFFF:FFFFFFF,F:FFFFF:FFFFFFFFFFFFFFF:FF,FFFFFFFFFFFFFFFFF:FFFFFFFFFFFFFFFFFFFFFFFFFFFF:FFFF:FFFFF:F,FFFF:FF,FFFFF,FFFFFFFFF,FFFFFF,FFF:FFFFFF::FFFF:,F:FF:F:F:FFFFFF:FFFFF:F,FFF:,
@A00769:42:HV3CFDRXX:1:2101:2853:21684 2:N:0:CGCACGACTG+CTGTTGGTCC
GGACTACGGGGGTTTCTAATCCTGTTTGCTACCCACACTTTCGAGCCTCAACGTCAGTTACAGTCCAGAAAGCCGCCTTCGCCACTGGTGTTCTTCCATATATCTACGCATTTCACCGCTACACATGGAGTTCCACTTTCCTCTACTGCACTCAAGTCATCCAGTTTCCAAAGCAATTCCTCAGTTGAGCTGAGGGCTTTCACTTCAGACTTAAATAACCGTCTGCGCTCGCTTTACGCCCAATAAATCCG
+
FFFFFFFFFFFFFFFFFFFFFFFFFFFFFFFFFFFFFFFFFFFFFFFFFFFFFFFFFFFFFFFFFFFFFFFFFFFFFFFFFFFFFFFFFFFFFFFFFFFFFFFFFFFFFFFFFFFFFFFFFFFFFFFFFFFF:F:FFFFFFFFFFFFFFFFFFFF:FFFFFFFFFFF,FFF,FF:,FFFFFFF,FFFFFFFFFFFFFFFFFFFFFFFFFFFFFFFFFFFFF:FF:F:FFFFFFFFFF,FFFF,FFF:FF:,
@A00769:42:HV3CFDRXX:1:2101:29839:21699 2:N:0:CGCACGACTG+CTGTTGGTCC
GGACTACCCGGGTTTCTAATCCTGTTTGCTACCCACGCTTTCGCATCTCAGCGTCAATTACTGTCCAGCAAGCTGCCTTCGCCATTGGTGTTCCTCCATATATCTACGCATTCCACCGCTACACATGGAATTCCACTTGCCCCTCCAGTATTCTAGTTTACCAGTATCCAATGCAATTTAGTGGTTGAGCCACTAGCTTTCACACCAGACTTAATAAACCGCCTACATGCTCTTTACGCCCAATAAATCCG
+
FFFFFFFFFFFFFFFFFFFFFFFFFFFFFFFFFFFFFFFFFFFFFFFFFFFFFFFFFFFFFFFFFFFFFF:FFFFFFFFFFFFFFFFF:FFFFFFFFFFF:FFFFFFFFFFFFFFFFFFF:FFFFFFFFFFFFFFFFFFFFFFFFFFFFFFFFFFFFFFFFF,FFFFFFFFFFF:FFFFFFFF,FFFFFFFFFF,,FFFF:FFFFF:FFFFFFFFFFFF::FFFFFFFFFFFFFF,F:FFFFFFFF,F:,F
@A00769:42:HV3CFDRXX:1:2101:7817:21762 2:N:0:CGCACGACTG+CTGTTGGTCC
GGACTACGCGGGTATCTAATCCTGTTTGCTACCCACACTTTCGAGCCTCAACGTCAGTTACAGTCCAGAAAGCCGCCTTCGCCACTGGTGTTCTTCCATATATCTACGCATTTCACCGCTACACATGGAGTTCCACTTTCCTCTACTGCACTCAAGTCATCCAGTTTCCAAAGCAATTCCTCAGTTGAGCTGAGGGCTTTCACTTCAGACTTAAATAACCGTCTGCGCTCGCTTTACGCCCAATAAATCCG
+
FFFFFFFFFF:FFFFFFFF:FFFFFFFFFFFFFFFFFFFFFFFFFFFFFFFFFFFFFFFFFFFFFFFFFFFFFFFFFFFFFFFFFFFFFFFFFF:FFFFF:FFFFFF:FFFFFFFFFFFFFFFFFFFFFFFFFFFFFFFFFFFFFFFFFFFFFFFFFFFFFFFFFFFFFFF:FFF:FFFFFFFFFFFFFFFFFFFFFFFFFFFFFF,FFFF,FFFFFFFF:,FFFFFFFF,FFFFFF,FFFFFFF::FFF:
@A00769:42:HV3CFDRXX:1:2101:2853:21778 2:N:0:CGCACGACTG+CTGTTGGTCC
GGACTACACGGGTATCTAATCCTGTTTGCTACCCACACTTTCGAGCCTCAACGTCAGTTACAGTCCAGAAAGCCGCCTTCGCCACTGGTGTTCTTCCATATATCTACGCATTTCACCGCTACACATGGAGTTCCACTTTCCTCTACTGCACTCAAGTCATCCAGTTTCCAAAGCAATTCCTCAGTCGAGCTGAGGGCTTTCACTTCAGACTTAAATAACCGTCTGCGCTCGCTTTACGCCCAATAAATCCG
+
FFFFFFFFFFFFFFFFFFFFFFFFFFFFFFFFFFFFFFFFFFFFFFFFFFFFFFFFFFFFFFFFFFFFFFFFFFFFFFFF:FFFFFFFFFFFFFFFFFFFFFFFFFFFFFFFFFFFFFFFFF:FFFFFFFFFFFFFFFFFFFFFFFFFFFFFFFFFFF:FFFFFFFFFFFF,FFF,FFFFFFFFFFFF:FFFFFFFFFFFFFFF:F:FFFFFFFFFFFFFF::FFFFFFF:FFFFFF,FFFFF:FF:FF,F
@A00769:42:HV3CFDRXX:1:2101:6741:21840 2:N:0:CGCACGACTG+CTGTTGGTCC
GGACTACGGGGGTATCTAATCCTGTTCGCTCCCCACGCTTTCGAGCCTCAGCGTCAGTTACAGACCAGAGAGCCGCCTTCGCCACTGGTGTTCCTCCATATATCTACGCATTTCACCGCTACACACGGAATTCCACTCTCCTCTTCTGCACTCAAGTCTCCCAGTTTCCAATGACCCTCCCCGGTTGAGCCGGGGGCTTTCACATCAGACTTAAGAAACCGCCTGCGCTCGCTTTACGCCCAATAAATCCG
+
FFFFFFFFFFFFFFFFFFFFFFFFFFFFFFFFFFFFFFFFFFFFFFFFFFFFFFFFFFFFFFF:FFFFFFFFFFFFFFFFFFFFFFFFFFF,FFFFFFF:FFFFFFFFFFFFFFFFF:FFFFFFFFFFFFF:FFFFFFFFFFFFFFFFFFFFFFFFFFFFFFFFFFFFFFF:F:FFFFFFFFFFFFFFFF:FFFF:FFFFFFF,FF:F:FFF,FFFFFFFFFF:FFFFFFFFFFFFFFFFFF::FFF,FFF
@A00769:42:HV3CFDRXX:1:2101:30499:21840 2:N:0:CGCACGACTG+CTGTTGGTCC
GGACTACTGGGGTTTCTAATCCTGTTTGCTACCCACACTTTCGAGCCTCAACGTCAGTTACAGTCCAGAAAGCCGCCTTCGCCACTGGTGTTCTTCCATATATCTACGCATTTCACCGCTACACATGGAGTTCCACTTTCCTCTACTGCACTCAAGTCATCCAGTTTCCAAAGCAATTCCTCAGTTGAGCTGAGGGCTTTCACTTCAGACTTAAATAACCGTCTGCGCTCGCTTTACGCCCAATAAATCCG
+
FFFFFFFFFFFFFFFFFFFFFFFFFFFFFFFFFFFFFFFFFFFFFFFFFFFFFFFFFFFFFFFFFFFFFFFFFFFFFFFFFFFFFFFFFFFFFF,FFFFFFFFFFFFFFFFFFFFFFFFF:FFFFFFFFFFFFFFFFFFFFFFFFFFFFFFFFFFFFFFFFFFFFFFFFFFFFFFFFFFFFFF:FFFFFFFFFFFFFFFFFFFFFF::FFFFFF:FFFF:F,FFFFF:FFFFFFFFFFFFFFFFF,:FFFF
@A00769:42:HV3CFDRXX:1:2101:32768:21856 2:N:0:CGCACGACTG+CTGTTGGTCC
GGACTACTGGGGTATCTAATCCTGTTTGCTACCCACACTTTCGAGCCTCAACGTCAGTTACAGTCCAGAAAGCCGCCTTCGCCACTGGTGTTCTTCCATATATCTACGCATTTCACCGCTACACATGGAGTTCCACTCTCCTCTACTGAACTCAAGTCATCCAGTTTCCAAAGCAATTCCTCAGTTGAGCTGAGGGATTTCACTACAGACTTAAATAACCGTCTGCGCTCGCTTTACGCCCACTAAATCCG
+
,FFFFF,FFFFFFFFFFFFFFFFFFFFF,F:FFFFFFFFFF,FFF:FFFFFFF:FFFFF::FF:F,FFFF::FFFF:FFF:F,:,:::FFFF:FFF,F,FFFFFFFFFFFFFFFF,,FFFFFFFFF,,FF:F,FF::FFFFF,FF:F:,F,FFFF:F,F,:F::FFFF,F:FF,FFFFF,FFF:F:FFFFF,::,F,FF::F:F,F,FF,FFFFF,:F,,F,FF,F,:F,FFFFF:,,FFF,FFF:::,,:
@A00769:42:HV3CFDRXX:1:2101:13340:21903 2:N:0:CGCACGACTG+CTGTTGGTCC
GGACTACAGGGGTTTCTAATCCTGTTTGCTACCCACACTTTCGAGCCTCAACGTCAGTTACAGTCCAGAAAGCCGCCTTCGCCACTGGTGTTCTTCCATATATCTACGCATTTCACCGCTACACATGGAGTTCCACTTTCCTCTACTGCACTCAAGTCATCCAGTTTCCAAAGCAATTCCTCAGTTGAGCTGAGGGCTTTCACTTCAGACTTAAATAACCGTCTGCGCTCGCTTTACGCCCAATAAATCCG
+
FFFFFFFFFFFFFFFFFFFFFFFFFFFFFFFFFFFFFFFFFFFFFFFFFFFFFFFFFFFFFFFFFFFFFFFFFFFFFFFFFFFFFFFFFFFFFFF:FFFFFFFF:FFFFFFFFFFFFFFFFFFFFFFFFFFFFF:FFFFFFFFFFFF:FFFFFFFFFFFFFFFFF:FFFFFFFFFFFFFFFF:FFFFFFFFF:FF:FFFFFFFFFFF::FF,FFFF,,:F,,FFFF:FFFFFF:F:FFFFFFF:FFFF,FF
@A00769:42:HV3CFDRXX:1:2101:4869:21919 2:N:0:CGCACGACTG+CTGTTGGTCC
GGACTACGCGGGTTTCTAATCCTGTTTGCTACCCACACTTTCGAGCCTCAACGTCAGTTACAGTCCAGAAAGCCGCCTTCGCCACTGGTGTTCTTCCATATATCTACGCATTTCACCGCTACACATGGAGTTCCACTTTCCTCTACTGCACTCAAGTCATCCAGTTTCCAAAGCAATTCCTCAGTTGAGCTGAGGGCTTTCACTTCAGACTTAAATAACCGTCTGCGCTCGCTTTACGCCCAATAAATCCG
+
FFFFFFFFFFFFFFFFFFFFFFFFFFFFFFFFFFFFFFFFFFFFFFFFFFFFFFFFFFFFFFFFFFFFFFFFFFFFFFFFFFFFFFFFFF:FFFFFFFFFFFFFFFFFFFFFFF:FFFFFFFFFFFFFF::FFFFFFFFFFFFFFFFFFFFFFFFFFFFFFFFFFFFFFFFFFFFFFFFFFFFFFFFFFFFFFFFFFF,F:FFFFF:::FF,FFFFFFF,:FFF::FFFFF::FF,FFFFF,F,:FFFFF,
@A00769:42:HV3CFDRXX:1:2101:28348:22060 2:N:0:CGCACGACTG+CTGTTGGTCC
GGACTACGGGGGTATCTAATCCTGTTTGCTACTCACACTTTCGAGCCTCAACGTCAGTTACAGTCCAGAAAGCCGCCTTCGCCACTGGTGTTCTTCCATATATCTACGCATTTCACCGCTACACATGGAGTTCCACTTTCCTCTACTGCACTCACGTCATCCAGTTTCCAAAGCAATTCCTCAGTTGAGCTGAGGGCTTTCACTTCAGACTTAAATAACCGTCTGCGCTCGCTTTACGCCCAATAAATCCG
+
FFFFFFFFFFFFFFFFFFFFFFFFF:FFFFFFFFFFFFFFFFF,FFFFFFFFFFFFFFFFFFFFFFFFFFFFFFFFF:FFFFFFFFFFFF:FF,FFFFFFFFFFF:FFFFFFFFFFFFFF,FFF:FFFFFFFFFFFFFFFFFFFFF,FFFFFFF,,FFFFFFFFFFFFFFF:FFFFFFFFFFF,FFFFFF:FFF:FFFFFFFFF:FFFFFF:FFFFFF,F:,FF,F,FF,FFFFFFF,FFFFFFFF:FFFF
@A00769:42:HV3CFDRXX:1:2101:9751:22075 2:N:0:CGCACGACTG+CTGTTGGTCC
GGACTACTGGGGTTTCTAATCCTGTTTGCTACCCACACTTTCGAGCCTCAACGTCAGTTACAGTCCAGAAAGCCGCCTTCGCCACTGGTGTTCTTCCATATATCTACGCATTTCACCGCTACACATGGAGTTCCACTTTCCTCTACTGCACTCAAGTCATCCAGTTTCCAAAGCAATTCCTCAGTTGAGCTGAGGGCTTTCACTTCAGACTTAAATAACCGTCTGCGCTCGCTTTACGCCCAATAAATCCG
+
FFFFFFFFFFFFFFFFFFFFFFFFFFFFFFFFFFFFFFFFFFFFFFFFFFFFFFFFFFFFFFFFFFFFF:FFFFFFFFFFFFFFFFFFFF:FFFFFFFFFFFFFFFFFFFFFFFFFFFFFFFFFFFFFFFFFFFFFFFFFFFFFFFFFFFFFFFFFFF:FFFFFFFFFFFFFFFF,F:FFFFFFFFFFFFFFFFFFFFFFFFFFFF,:FFFFFFFFFFFFF,F:FFFFFF:FFFFFF,FFFFFF:FFFFFF
@A00769:42:HV3CFDRXX:1:2101:17291:22106 2:N:0:CGCACGACTG+CTGTTGGTCC
GGACTACAGGGGTTTCTAATCCTGTTTGCTCCCCACGCTTTCGCACCTGAGCGTCAGTCTTCGTCCAGGGGGCCGCCTTCGCCACCGGTATTCCTCCAGATCTCTACGCATTTCACCGCTACACCTGGAATTCTACCCCCCTCTACGAGACTCTAGCTTGCCAGTTTCAAATGCAGTTCCCAGGTTGAGCCCGGGGATTTCACATCTGACTTAACAAACCGCCTGCGTGCGCTTTACGCCCAGTACTTCCG
+
FFFFFFFFFFFFFFFFFFFFFFFFFFFFFFFFFFFFFFFFFFFFFFFFFFFFFFFFFFFFFFFFFFFFFFFFFFFFF:FFFFFFFFFFFFFFFFFFFFFFFFFFFFFFFFFFF:FFFFFFFFFFFFFFFFFFFFFFFFFFFFFFFFFFFFF:FFFFFFFFFFFF,FFFFF:FFFFFFFFFF:FFFF:FFFFFFFFFF,:,FF:FFFFFF:FFFFFFFF,F,:F,:F:FFFFFFFFFFFFF,F:,,,F,:,,
@A00769:42:HV3CFDRXX:1:2101:10899:22185 2:N:0:CGCACGACTG+CTGTTGGTCC
GGACTACGAGGGTATCTAATCCTGTTTGCTACCCACACTTTCGAGCCTCAACGTCAGTTACAGACCAGAGAGCCGCCTTCGCCACTGGTGTTCCTCCATATATCTACGCATTTCACCGCTACACATGGAATTCCACTCTCCTCTTCTGCGCTCAAGTCCCCCAGTTTCCAATGACCCTCCCCGGTTGAGCCGGGGGCTTTCACTACAGACTTAAATAACCGACTGCGCTCGCTTTACGCCCAATAAATCCG
+
FFFFFFFFFFFFFFFFFFF:FFFFFFFFFFFFFFFFFFFFFFF:,FFFFFFFFFFF:F,FFF:FFFFFFFFFFFFFFFFFFFFFFFFFFFFFFFFFFFFF:FFFFFFF,FFF:FFFF:FFFFFFF,FFFFFFFFFFFFFFFFFF,FFFF:FFFFFF,FF:FFFFFFF::FFFFFF::FFF,FFFFF,:FFFF,FFFFF,FFFFF:FF::F:FFFF,F::F,FFF,F,FFFFF:FFFF,FFFFFFFFFFF,:
@A00769:42:HV3CFDRXX:1:2101:21649:22200 2:N:0:CGCACGACTG+CTGTTGGTCC
GGACTACTCGGGTTTCTAATCCTGTTTGCTACCCACACTTTCGAGCCTCAGCGTCAGTTACAGACCAGAGAGTCGCCTTCGCCACTGGTGTTCCTCCATATATCTACGCATCTCACCGCTACACATGGAATTCCACTCTCCTCTTCTGCACTCAAGTCTCCCAGTTTCCAATGACCCTCCCCGGTTGAGCCGGGGGCTTTCACATCAGACTTAAGAAACCGCCTGCGCTCGCTTTACGCCCAATAAATCCG
+
FFFFFFFFFFFFFFFFFFFFFFFFFFFFFFFFFFFFFFFFFFFFFFFFFFFFFFFFFFFFFFFFFFFFFFFFFFFFFFFFFFFFFFFFFFFFFFFFFFFFFFFFFFFFFFFFFFFFFFFFFFFFF,FFFFFFFFFFFFFFFFFFFFFFFFFFFFFFF,FFFFFFF:FFFFFFFFFFF:FFFFFFFFFFFFFFFFFFFFFFFFFFFFFFFFFFFF,FFFFFFFFF:F::FF:FFF:FF,FF:FFFFFFFF,,
@A00769:42:HV3CFDRXX:1:2101:26368:22200 2:N:0:CGCACGACTG+CTGTTGGTCC
GGACTACAAGGGTATCTAATCCTGTTCGCTCCCCACGCTTTCGAGCCTCAGCGTCAGTTACAGACCAGAGAGCCGCCTTCGCCACTGGTGTTCCTCCATATATCTACGCATTTCACCGCTACACATGGAATTCCACTCTCCTCTTCTGCACTCAAGTCTCCCAGTTTCCAATGACCCTCCCCGGTTGAGCCGGGGGCTGTCACATCAGAGTTAAGAAACCGCCTGCGCGCGCGTTGCGCCCAAGAAATCCG
+
FFFFFFFFFFFFF:FFFFFFFFFFFFFFFFFFFFFFFFFFFFFFFFFFFFFFFFFFFFFFFFFFF:FFFFFFFFFFFFF:FFFFFFFFFFFFFFFFFFFFFFFFFFFFFFFFFF::FFFF:F:F:FFF,FFFFFFFFF,F:FFF:FFFFF,FF:,F::FFFF,FFF,FFFF:FF:,F,F::FFF:FF,F::FFFFF::,F:F:,FFFFF,:F,FFF,:,:F,,:FFF:,:F:,,,,,FF:,,,,,:,,F,F
@A00769:42:HV3CFDRXX:1:2101:17671:22232 2:N:0:CGCACGACTG+CTGTTGGTCC
GGACTACAAGGGTTTCTAATGGATTACCGCGGCGGCTGGCACCTGTCTCTTATTACACATCTGACGCTGCCGACGACTGTTGGTCCGTGTAGATCTCGGTGGTCGCCGTATCATTAAAAAAGTTTTTTGGTGGGGGAGGGGGGGGGGGGGGGGGGGGGGGGGGGGGGGGGGGGGGGGGGGGGGGTGTGGGGGTGGGGGGGGGGGGGGGGGGGGGGGGGGGGGGGGGGGGGGGGGGGGGGGGGGGGGGGGGG
+
FFFFFFFFFFFFFFFFFFFFFFFFFFFFFFFFFFFFFFFFFFFFFFFFFFFFFFFFFFFFFFFFFFFFFFFFFFFFFFFFFFFFFFFFFFFFFFFFFFFFFFFFFFFFFFFFFFFFFFFFF,,:F,:,,,,,,,,,,:,,,,:,,,:,,:,,,,FF,::::FF:,:,F,FF:FF:FFF::,,::,,,,,:,,,,,,F:,:,:,,,,F,:,,,:,,:,F,,,,,FF,,:,:F:,:,:,:,F,,,:::FF,F:
@A00769:42:HV3CFDRXX:1:2101:29939:22247 2:N:0:CGCACGACTC+CTGTTGGACC
GGACTACACGGGTTTCTAATCCTGTTTGCTACCCACACTTTCGAGCCTCAACGTCAGTTACAGTCCAGAAAGCCGCCTTCGCCACTGGTGTTCTTCCATATATCTACGCATTTCACCGCTACACATGGAGTTCCACTTTCCACTACTACACTCAAGTCATCCAGTTTCCAAAGCAATTCCTCAGTTGAGCTGAGGGCTTTCACTTCAGACTTAAATAACCGACTGCGCTCGCTTTACGCCCAATAAATCCG
+
FFFFFFF:FFFFF,FFFFFFFFFFFFFFFFFFFFF,FFFFFFF,FFFFFFFFFFFF,FF:,F:FFFFFFFFFFFFFFFFFFF:FFFFFFFFFFF,FF,FFFFFFFFFFFFFFFFFFFFFFFFFFF:FFF:FFFFFFFFFFF:FFF:,,FFFFF,FFFFF:FFFFFFF:,FFF:FFFFFFF,:FFF:,FFFF,FFFFFFFFFFFF:,F:FFF,F:F,FFF::FFF,FFF:F,FFFFFF:FFFF,F:F,FF:,
@A00769:42:HV3CFDRXX:1:2101:30264:22247 2:N:0:CGCACGACTG+GTGTTGGTCC
GGACTACCCGGGTATCTAATCCTGTTTGCTACCCACACTTTCGAGCCTCAACGTCAGTTACAGTCCAGAAAGCCGCCTTCGCCACTGGTGTTCTTCCATACATCTACGCATTTCACCGCTACACATGGAGTTCCACTTTCCTCTACTGCACTCAAGTCAGCCAGTTTCCAAAGCAATTCCTCAGTTGAGCTGAGGGCTTTCACTTCAGACTTAAATAACCGTCTGCGCTCGCTTTACGCCCAATAAATCCG
+
FFFFFFFFFFFFFFFFFF,FFFFFF,FFFFFFFFFFFFFFFFFFFFFFF:FFFFF,FFFFFFFFFFFFFF:FFFFFFFFFFFFFFFFFFFFFFFFFFFF,FFFF:FFFFFF:FFFFFFF,FFFFFFFFFFFFF:FF:,FFFFFFF::FFFFFFF,FFFF,FFFFF,FFFFFFFFFF:FFFFF:F:,F,F:,FF::F:F:FF:FF:,FFF,F::F,FF,:FF:FFF,:FFFFF:,F,F,:FFF,FFF,:FFF
@A00769:42:HV3CFDRXX:1:2101:10511:22263 2:N:0:CGCACGACTG+CTGTTGGTCC
GGACTACCAGGGTTTCTAATGGATTACCGCGGCTGCTGGCAC
+
FFFFFFFFFFFFFFFFFFFFFFFFFFFFFFFFFFFFFFFFFF
@A00769:42:HV3CFDRXX:1:2101:32660:22263 2:N:0:CGCACGACTG+CTGTTGGTCC
GGACTACGAGGGTTCCTAATCCTGTTTGCTCCCCACGCTTTCGAGCCTCAGCGTCAGTTACAGACCAGAGAGCCGCCTTCGCCACTGGTGTTCCTCCATATATCTACGCATTTCACCGCTACACATGGAATTCCACTCTCCTCTTCTGCACTCAAGTCTCCCAGTTTCCAATGACCCTCCCCGGTTGAGCCGGGGGCTTTCACATCAGACTTACGAAGCCGCCTGCGCGCGCTGTACGCCCAATAAATCCG
+
FF,FFFFFFFFFFFFFFFFFFFFF:FFFF:FFFFFFFFFFFFFFFFFFFFFFFFFFF,FFFFF:FFFFF,FFFFFFF,:FFFF,F,FF:F,FF:FFFFF,FF:FFFFF::F::FFFFFF,:F:F:FFFF::FFFF:FFFFFFF:FFFFF,FFFFFF,FFFFF,FFF,FF,,:FFFFF:FFFFFF:,FFFFFFFFFFF,,,:,F,,F:F,F,,,,FF:,FFFFF,FF,F,FFF::::FFFF:,,,,,,F:FF
@A00769:42:HV3CFDRXX:1:2101:19262:22294 2:N:0:CGCACGACTG+CTGTTGGTCC
GGACTACCAGGGTTTCTAATTACCGCGGCTGCTGACAC
+
FFFFFFFFFFFFFFFFFFFFFFFFFFFFFFFFFFFFFF
@A00769:42:HV3CFDRXX:1:2101:1615:22357 2:N:0:CGCACGACTG+CTGTTGGTCC
GGACTACTCGGGTTTCTAATCCTGTTTGCTACCCACACTTTCGAGCCTCAACGTCAGTTACAGTCCAGAAAGCCGCCTTCGCCACTGGTGTTCTTCCATATATCTACGCATTTCGCCGCTACACATGGAGTTCCACTTTCCTCTACTGCACTCAAGTCATCCAGTTTCCAAAGCACTTCCTCAGTTGAGCTGAGGGCTTTCACTTCAGACTTAAATAACCGACTGCGCTCGCTTTACGCCCAATAAATCCG
+
FFFFFFFFFFFFFFFFFFFFFFFFFFFFFFFFF:FF,FFFFFFFFFFFFF:F:FFFFFFFF:FFFFFF:FFFFFFFFFFFFFFFFFF:FFFFFFFF:FFFFFFFFFFFFFFFFF:FFFFFFFFFFFFFF,FFF,FFFFFFFFF:F,F:FFFFFFF:FFFFF,FFFFF:FFF:FF:,FFF,:F:FFFFFFFF:FFF,FFFFFFFF,F,::FF,,FF:FFF:F,FF:F:FFF::FFF,F,F:FFFFFFFFFF,
@A00769:42:HV3CFDRXX:1:2101:18719:22357 2:N:0:CGCACGACTG+CTGTTGGTCC
GGACTACAAGGGTTTCTAATTTCCATTTTACCGCGGCGGCTGGCAC
+
:FFFFFFFFFFFFFFFFFFFFFFFFFFFFF:FFF:FFFFFFFFFFF
@A00769:42:HV3CFDRXX:1:2101:2266:22388 2:N:0:CGCACGACTG+CTGTTGGTCC
GGACTACTGGGGTATCTAATGGATTACCGCGGCGGCTGGCAC
+
FFFFFFF:FFFFFFFFFFFFFFF:FF,FF,FFFF:FF::,FF
@A00769:42:HV3CFDRXX:1:2101:15393:22451 2:N:0:CGCACGACTG+CTGTTGGTCC
GGACTACACGGGTTTCTAATCCTGTTTGCTACCCACACTTTCGAGCCTCAACGTCAGTTACAGTCCAGAAAGCCGCCTTCGCCACTGGTGTTCTTCCATATATCTACGCATTTCACCGCTACACATGGAGTTCCACTTTCCTCTACTGCACTCAAGTCATCCAGTTTCCAAAGCAATTCCTCAGTTGAGCTGAGGGCTTTCACTTCAGACTTAAATAACCGTCTGCGCTCGCTTTACGCCCAATAAATCCG
+
FFFFFFFFFFFFFFFFFFFFFFFFFFFFFFFFFFFFFFFFFFFFFFFFFFFFFFFFFFFFFFFFFFF:FFFFFFFFFFFFFFFFFFFFFFFFFF,FFFFFFFFFFFFFFFFFFFFFFFFFFFFFFFFFFFFFFFFFFFFFFFFFFFFFFFFFFFFFFFFFFFFFFFFFFFFF,FFFF,FFFFFFFF:FFFF,FFF,FFFFFFFF:FFFFFF,FFFFF:,FF,FF,,FFFFFFF:FFFFFFFF:FFFFFF:F
@A00769:42:HV3CFDRXX:1:2101:8558:22482 2:N:0:CGCACGACTG+CTGTTGGTCC
GACTACGAGGGTTTCTAATCCTGTTTGCTACCCACACTTTCGAGCCTCAACGTCAGTTAAAGTCCAGAAAGCCGCCATCGCCACTGGTGTTCTTCCATATATCTAAGCATTTCACCGCTACACATGGAGTTCCACATTCCTCTACTTCACTCAAGTCAACCAGTTTACAAAGCAATTCCTCAGTTGAGCTGAGGGCTTTCACATCACACTTAAATAACCAACTGAGCTCGCTTTAAGCCCAATAAATCCG
+
FF:,F:FF:FFFFF,FFF,,F,:FFFF,FFF:F,F:F,FF:FF,FF:F,FF:FFFFFFF,F,F:F:FFF:FFF,FF,:F:FFFFF:FFFFF::F,FF,F,FFF:F,,FF,:F,FFF,F:F:FFF:,FFFFF,FFF,:F:F:F,F,:,FF,,FF:,::F,F,:,,FF,F:FF,,F:,F,F,,F,,F:F:,,:F,F,F,FF,FF,F,F,::F,FFF:FF,:,F,FFF:FFF,F:F::F,F:FF:,::F,:,F
@A00769:42:HV3CFDRXX:1:2101:15383:22498 2:N:0:CGCACGACTG+CTGTTGGTCC
GGACTACACGGGTTTCTAATCCTGTTTGCTACCCACACTTTCGAGCCTCAACGTCAGTTACAGTCCAGAAAGCCGCCTTCGCCACTGGTGTTCTTCCATATATCTACGCATTTCACCGCTACACATGGAGTTCCACTTTCCTCTACTGCACTCAAGTCATCCAGTTTCCAATGCAATTCCTCAGTTGAGCTGAGGGCTTTCACTTCAGACTTAAATAACCGTCTCCGCTCGCTTTACGCCCAATAAATCCG
+
FFFFFFFFFFFFF:FFFFFFFFFFFFFFFFFFFFFFFFFFFFFFFFFFFFFFFFFFFFFFFFFFFFFFFFFFFFFFFFFFFFF,FFFFF,:FFFFF:FFFFFFFFFFFFF,FFF:FFFFFF:FFFFFFFFFFFFFFFFFF:FFFFFFFF:FFFFFFFFFFFFFF:FFFFF:,:FFFFFFFFFFF:F,FFFF,FFFFF::F:FFF,FF,FFFF,,:,FFFF,FF:,FFFFF,FF:FFFFFFFF,,,:F,FFF
@A00769:42:HV3CFDRXX:1:2101:10800:22576 2:N:0:CGCACGACTG+CTGTTGGTCC
GGACTACAGGGGTTTCTAATCCTGTTTGCTACCCACACTTTCGAGCCTCAACGTCAGTTACAGTCCAGAAAGCCGCCTTCGCCACTGGTGTTCTTCCATATATCTACGCATTTCACCGCTACACATGGAGTTCCACTTTCCTCTACTGCACTCAAGTCATCCAGTTTCCAAAGCAATTCCTCAGTTGAGCTGAGGGCTTTCACTTCAGACTTAAATAACCGTCTGCGCTCGCTTTACGCCCAATAAATCCG
+
FFFFFFFFFFFFFFFFFFFFFFFFFFFFFFFFFFFFFFFFFFFFFFFFFFFFFFFFFFFFFFFFFFFFFFFFFFFFFFFFFFFFFFFFFFFFFFFFFFFFFFFFFFFFFFFFFFFFFFFFFFFF:FFFFFFFFFFFFFFFFFFFFFFFFFFFFFFFFFFFF:FFFFFFFFFFF:FFFFFFFFF:FFFFFFFFFFFFFFFFFFFFFFF,FFFFFFFFFFFF:,FFFFF:FFFFFFFFF:FFFFFFFFFFF::
@A00769:42:HV3CFDRXX:1:2101:8730:22623 2:N:0:CGCACGACTG+CTGTTGGTCC
GGACTACCGGGGTATCTAATCCTGTTTGCTCCCCACGCTTTCGAGCCTCAGCGTCAGTTACAGACCAGAGAGCCGCCTTCGCCACTGGTGTTCCTCCATATATCTACGCATTTCACCGCTACACATGGAATTCCACTCTCCTCTTCTGCACTCAAGTCTCCCAGTTTCCAATGACCCTCCCCGGTTGAGCCGGGGGCTTTCACATCAGACTTAAGAAACCGCCTGCGCTCGCTTTACGCCCAATAAATCCG
+
,FFFFFFFF:FFFFFFFFFFFFFF,FFFFFFFFFFFFFF,FFFFFFFFFFFFFFFFFFFFFFF,F,FFFFFFFF:FFFFFFFFFF:,FF:FFFFFFFFF,FF:FFFFFFFFFFF:FFF::FFFFFFFFF,FFF,:FFFFF:FFFFFFFFFFFFFFFF:FFFFFFFFFFFFFFFFFFFFFFFFFFFFF:FFFFF,FFFFFFFFFFFFFF:FFFFFFFF:F:FFFFF:FFFFFFFFFFF,FFFFFFFFFFFF,
@A00769:42:HV3CFDRXX:1:2101:10176:22780 2:N:0:CGCACGACTG+CTGTTGGTCC
GGACTACTGGGGTATCTAATCCTGTTTGCTACCCACACTTTCGAGCCTCAACGTCAGTTACAGTCCAGAAAGCCGCCTTCGCCACTGGTGTTCTTCCATATATCTACGCATTTCACCGCTACACATGGAGTTCCACTTTCCTCTACTGCACTCAAGTCATCCAGTTTCCAAAGCAATTCCTCAGTTGAGCTGAGGGCTTTCACTTCAGACTTAAATAACCGTCTGCGCTCGCTTTACGCCCAATAAATCCG
+
FFFFFFFFFFFFFFFFFFFFFFFFFFFFFFFFFFFFFFFFFFFFFFFFFFFFFFFFFFFFFFFFFFFFFFFFFFFFFFFFFFFFFFFFFFFFFFFFFFFFFFFFFFFFFFFFFFFFFFFFFFFFFFFFFFFFFFFFFFFFFFFFFFFFFFFFFFFFFFFFFFFFFFFFFFFFFFFFFFFFFFFFFFFFFFFFFFFFFFFFFFFFFFFFFFFFFFFFFFFF:FFF:FFF:FFFFFFFFFFFFFF,FFFFFFF
@A00769:42:HV3CFDRXX:1:2101:25545:22811 2:N:0:CGCACGACTG+CTGTTGGTCC
GGACTACCCGGGTATCTAATCCTGTTTGCTACCCACACTTTCGAGCCTCAACGTCAGTTACAGTCCAGAAAGCCGCCTTCGCCACTGGTGTTCTTCCATATATCTACGCATTTCACCGCTACACATGGAGTTCCACTTTCCTCTACTGCACTCAAGTCATCCAGTTTCCAAAGCAATTCCTCAGTTGAGCTGAGGGCTTTCACTTCAGACTTAAATAACCGACTGCGCTCGCTTTACGCCCAATAAATCCG
+
FFFFFFFFFFFFFFFFFF:FFFFFFFFFFFFFFFFFFFFFFFFFFFF:FFFFFFFFFFFFFFFFFFFFF:FFFFFFFFFFFFFFFFFFFFFFFF:FFFFFFF,FFFFFFFFFFF:FFFFFFFFFFF:FFFFF:FFFFFFFFFFFFFFFF:FFFF,FFFFFFFFFF::FFFFFFFF,:F:FFFFFF:FFFF:FFFFFF:,FF:FFFFFFF::FFF,F:,FF:,FFF,FF::FF,FF::F:FF,F:F,F,F,:
@A00769:42:HV3CFDRXX:1:2101:5918:22858 2:N:0:CGCACGACTG+CTGTTGGTCC
GGACTACGCGGGTTTCTAATCCTATTTGCTCCCCACGCTTTCGTGCCTCAGCGTCAGTTAACAGGCCAGGCGGCCGCCTTCGCCACTGGTGTTCTTCCATATATCTACGCATTTTACCGCTACACATGGAGTTCCGCCGCCCTCTCCTGTACTCAAGTTCTCCAGTCTCATCAGCCAACAGAAGTTAAGCTTCTGCCTTTCACTCATGACTTGAAGAACCGCCTGCTCACCCTTTACGCCCAATCATTCCG
+
FFFFFFFFFFFFFFFFFFFFFFFFFFFFFFFFFFFFFFFFFFFFFFFFFFFFFFFFFFFFFF:FFFFFFFF:FFFFFFFFFFFFFFFFFFFFFFFFFFFF:FFFFFFFFFFFFFF:FFFFFFFFFFFFFFFFFFFFFFFFFFFFFFFFFFFFFFFFFFFFFFF:FFFFFFFFFFFF:FFF::,FFFF::FFFFFFFFFFFFFFFF:FFFFFFF:FFF::FFFF:FFFFFFFFFFFF:FFFFFFF:F,FF::
@A00769:42:HV3CFDRXX:1:2101:11758:22921 2:N:0:CGCACGACTG+CTGTTGGTCC
GGACTACAGGGGTTTCTAATCCTGTTTGCTACCCACACTTTCGAGCCTCAACGTCAGTTACAGACCAGAGAGCCGCCTTCGCCACTGGTGTTCCTCCATATATCTACGCATTTCACCGCTACACATGGAATTCCACTCTCCTCTTCTGCACTCAAGTCTCCCAGTTTCCAATGACCCTCCCCGGTTGAGCCGGGGGCTTTCACATCAGACTTAAGAAACCGCCTGCGCTCGCTTTACGCCCAGTAAATCCG
+
FFFFFFFFFFFFFFFFFFFFFFFFFFFFFFFFFFFFFFFFFFFFFFFFFFFFFFFFFFFFFFFFFFFFFF:FFFFFFFFFFFFFFFFFFF:FFFFFFFFFFFFFFFFFFFFFFFFFFFFFFFFFFFFFFFFF:FFFFFFFFFFFFFFF:FFFF:FFFFFFFFFFFFF:FFFFFFFFFFFFFFFFFFFFF,FFFFFFFF,FFFFFFFF:F,,FFFFFFFFFFFFF:FF:,FFFFF:FF:FFFFFFFFFFF,:
@A00769:42:HV3CFDRXX:1:2101:19217:22936 2:N:0:CGCACGACTG+CTGTTGGTCC
GGACTACGCGGGTTTCTAATACACATCTGACGCTGCCTTACCGCGGCTGCTGGCAC
+
FFFFFFFF:FFFFFFFFFFFFF,FFFFFFFFFFFFFFFFFFFFFFFFFFFFFFFFF
@A00769:42:HV3CFDRXX:1:2101:8296:23030 2:N:0:CGCACGACTG+CTGTTGGTCC
GGACTACCCGGGTTTCTAATCCTGTTTGCTACCCACACTTTCGAGCCTCAACGTCAGTTACAGTCCAGAAAGCCGCCTTCGCCACTGGTGTTCTTCCATATATCTACGCATTTCACCGCTACACATGGAGTTCCACTTTCCTCTACTGCACTCAAGTCATCCAGTTTCCAAAGCAATTCCTCAGTTGAGCTGAGGGCTTTCACTTCAGACTTAAATAACCGACTGCGCTCGCTTTACGCCCAATAAATCCG
+
FF:FFFFFFFFFFFFFFFFFFFFFFFFFFFFFFFFFFFFFFFFFFFF:FFFFFFFFFFFFFF:FFFFFFFFFFFFFFFFF:FFFFFFFFFFFFFF:FFFFFFFFFFFFF:FFFFFFFFFFFFFFFFFFFFFFFFFFFFFFFFFFFFFFFFFFFFFFFF:FFFFF:FFFFFFFFFFFFFFFFFFFF:FF:FFFFFFFFFFFFFFF,FFFFFFFFFF:FFFF:,:FFFFFFFFFFFFFFFFFFFFFFF:FF::
@A00769:42:HV3CFDRXX:1:2101:24641:23030 2:N:0:CGCACGACTG+CTGTTGGTCC
GGACTACTAGGGTTTCTAATCCTGTTTGCTCCCCACGCTTTCGAGCCTCAGCGTCAGTTACAGACCAGAGAGCCGCCTTCGCCACTGGTGTTCCTCCATATATCTACGCATTTCACCACTACACATGGAATTCCACTCTCCTCTTCTGCACTCAAGTCTCCCAGTTTCCAATGACCCTCCCCGGTTGAGCCGGGGGCTTTCACATCAGACTTAAGAAACCGCCTGCGCTCGCTTTACGCCCAATAAATCCG
+
FFFFFFFFFFFFFFFFFFFFFFFFFFFFFFFFFFFFFFFF:FFFFFFFFFFFFFFFFFFFFFFFFFFFFFFFFFFFFFFFFFFFFFFFFFFFFFFFFFFFFFFFFFFFFFFFFFFF,,:,:FFFFFFFFFFFFFFFFFFFFFFFFFFFFFFFFFFFFFFFFFF:FFFFFFFFFFFFF:FFFFF,:F:FFFFFFF:F:F,FFFFFFFF:FF,F:F:F,FFF:FFFFFFFFFFF:FFFFFFFFFFF:FF,FFF
@A00769:42:HV3CFDRXX:1:2101:20862:23062 2:N:0:CGCACGACTG+CTGTTGGTCC
GGACTACTGGGGTATCTAATTACCGCGGCGGCTGGCAC
+
FFFFFFFFFFFFFFFFFFFFFFFFFFFFFFFFFFFFFF
@A00769:42:HV3CFDRXX:1:2101:6343:23093 2:N:0:CGCACGACTG+CTGTTGGTCC
GGACTACCGGGGTTTCTAATCCTGTTCGCTCCCCCAGCTTTCGCGCCTCAGCGTCAGTGACGGCCCAGCAGGCTGCCTTCGCCATCGGTGTTCTTCCCGATATCTGCGCATTCCACCGCTACACCGGGAATTCCGCCTGCCTCTACCGCACTCGAGCCGCCCAGTTCGGAACCCGGCCCGAGGTTGAGCCCCGGGATTAGAGGTTCCGCTTAGGCAGCCGCCTCCGCGCGCTTTACGCCCAATGAATCCGG
+
FFFFFFFFFFFFFFFFFFFFFFFFFFFFFFFFFFFFFFFFFFFFFFFFFFFFFFFFFFFFFFFFFFFFFFFFFFFFF:FFFFFFFFFFFFFFFFFFFFFFFF:FFFFFFFFFFFFFFFFFFFFFFFFF:FFFFFFFFFFFFFFFFFFFFFFFFF:FFFFFFFFF:FFF:FFFFFFFFFFFFFFFFFFFFFFFFFFF::FFF:FFFFFFFFFFFFFFFFFFF,F,FFFFFFFFFFFFFFFFFF:FFFFFFF,
@A00769:42:HV3CFDRXX:1:2101:2899:23140 2:N:0:CGCACGACTG+CTGTTGGTCC
GGACTACAGGGGTTTCTAATCCTGTTTGCTACCCACACTTTCGAGCCTCAACGTCAGTTACAGTCCAGAAAGCCGCCTTCGCCACTGGTGTTCTTCCATATATCTACGCATTTCACCGCTACACATGGAGTTCCACTTTCCTCTACTGCACTCAAGTCATCCAGTTTCCAAAGCAATTCCTCAGTTGAGCTGAGGGCTTTCACTTCAGACTTAAATAACCGTCTGCGCTCGCTTTACGCCCAATAAATCCG
+
FFFFFFFFFFFFFFFFFFFFFFFFFFFFFFFFFFFFFFFFFFFFFFFFFFFFFFFFFFFFFFFFFFFFFFFFFFFFFFFFFF:FFFFFFFFFFFFFFFFFFFFFFFFFFFFFFFFFFFFFFFFFFFF:FFFFFFFFFFFFFFFFFFFFFFFFFFFFFFFFFFFFFFFFFFFFFFFFFFFFFFFFFF,FFFFF:::FFFFFFFFFFFFFFFFFFF:FFFFF::FFFFFFFFFFFFFFFFFFFFF:FFFFFFF
@A00769:42:HV3CFDRXX:1:2101:12283:23171 2:N:0:CGCACGACTG+CTGTTGGTCC
GGACTACGGGGATATCTAATCCTGTTTGCTACCCACACTTTCGAGCCTCAACGTCAGTTACAGTCCAGAAAGCCGCCTTCGCCACTGGTGTTCATCCATATATCTACGCATTTCACCGCTACACATGGAGTTCCACTTTCCTCTACTGCACTCAAGTCATCCAGTTTCCAAAGCAATTCCTCAGTTGAGCTGAGGGCTTTCACTACAGACTTACTTAACCGTCTGCGCTCGCTTTACGCCCAATAAATCCG
+
FFFFFFF:FFFFFFFFFFFFFFFFFFFFFFFFFFFFFFFFFFFFFFFFFFFFFFFFFFFFFFFFFFFF:FFFFFFFFFFFFFFFFFFFFFFFF,FFFF:FFFFFFFFFFFFFFFFFFFFFFFFFF,FFFFFFFFFFF:FFFFFF:,:FFFFFF:FF:F,FFFFFFFF,F:FFFFFFFFFFFFFFFFFFFF:,FFFFFF:FFFFF,FF,:FF:F,,:,F,F:,F:,FFFFFFFFFFFFFFFFF,FFFFFFF,
@A00769:42:HV3CFDRXX:1:2101:16947:23171 2:N:0:CGCACGACTG+CTGTTGGTCC
GGACTACCGGGGTATCTAATCCTGTTTGCTACCCACACTTTCGAGCCTCAACGTCAGTTACAGTCCAGAAAGCCGCCTTCGCCACTGGTGTTCTTCCATATATCTACGCATTTCACCGCTACACATGGAGTTCCACTTTCCTCTACTGCACTCAAGTCATCCAGTTTCCAAAGCAATTCCTCAGTTGAGCTGAGGGCTTTCACTTCAGACTTAAATAACCGTCTGCGCTCGCTTTACGCCCAATAAATCCG
+
FFFFFFFFFFFFFFFFFFFFFFF:FFFFFFFFFFFFFFFFFFFFFFFFFFFFFFFFFFFFFFFFFFFFF:FFFFFFFFFFFFFFFFFFFFFFFFFFFFFFFFFFFFFFFFFFFFFFFFFFFFFFFFFFFFFFFFFFFFFFFFFFFFFFFFFFFFFFFFFFFFFF:FFFF:FFFFFFFFFFFFFFFFFFFFFFFFFFFFFFFFFFFFFFFFFF:FFFFFFF,:FFFFFFFFFFF:FFFFFF,,FFF:FFFFF
@A00769:42:HV3CFDRXX:1:2101:20392:23281 2:N:0:CGCACGACTG+CTGTTGGTCC
GGACTACTCGGGTTTCTAATCCTGTTTGCTACCCACACTTTCGAGCCTCAACGTCAGTTACAGTCCAGAAAGCCGCCTTCGCCACTGGTGTTCTTCCATATATCTACGCATTTCACCGCTACACATGGAGTTCCACTTTCCTCTACTGCACTCAAGTCATCCAGTTTCCAAAGCAATTCCTCAGTTGAGCTGAGGGCTTTCACTTCAGACTTAAATAACCGTCTGCGCTCGCTTTACGCCCAATAAATCCG
+
FFFFFFFFFFFFFFFFFFFFFFFFFFFFFFFFFFFFFFFFFFFFFFFFFFFFFFFFFFFFFFFFFFFFFFFFFFFFFFFFFFFFFFFFFFFFFFFFFFFFFFFFFFFFFFFFFFFFFFFFFFFFFFFFFFFFFFFFFFFFFFFFFFFFFFF:FFFFFFFFFFFFFFFFFFFFFFFFFFFFFFFF,FFFF:FFFFF,FFFFFFFF:FFFFFFFFFFFFFFFF,FF::FF:F:FFFF,FFFFFFF:FFFFFFF
@A00769:42:HV3CFDRXX:1:2101:28655:23281 2:N:0:CGCACGACTG+CTGTTGGTCC
GGGGGGCCAGGGGTTGGGATGAGATTTTGAACCCCACCATTAGTGGCAACAAATAAGTGAAAAAGCCAAGCGGCCGCCATAGGCACAAGGGGTAATACCGATATAGAAGCAATTTAAAGCAACACAAAGAATTACACCCCCCCCACCAGCACACGAACCCCCCACGAGACAGAGCCAGAACAAGAAGAACCGGGACCCATCACAACACACAAAGCAGGCCGCCGAAGCACCCAAAACCCCCCAAAAATACG
+
F:,,,:,:,,:F,:::,,,F,,,,,,,,,,,,,,,,,,F,::,,,,,,:,,,,,,,,,,FF,,,:,::,::::,F,,F,,,,,F,FF,F,:,F,,F,::,F,F,,,F,,:,:,F,,FF::,F,F:,F,,,,,FF:,,F,F:,,,,,FFF,:F,,,F,,FF,FF::,,,,F,,,:F:F:,F:,,:,,,,,,:,,,F:,,:,,:,:,F,:,F,,,,,,,,,F:,F,FF,,,FFFFF::,,,F,FF,:,:::,:
@A00769:42:HV3CFDRXX:1:2101:27832:23328 2:N:0:CGCACGACTG+CTGTTGGTCC
GGACTACTCGGGTATCTAATCCTGTTTGCTACCCACACTTTCGAGCCTCAACGTCAGTTACAGTCCAGAAAGCCGCCTTCGCCACTGGTGTTCTTCCATATATCTACGCATTTCACCGCTACACATGGAGTTCCACTTTCCTCTACTGCACTCAAGTCATCCAGTTTCCAAAGCAATTCCTCAGTTGAGCTGAGGGCTTTCACTTCAGACTTAAATAACCGTCTGCGCTCGATTTACGCCCAATAAATCCG
+
FFFFFFFFFFFFFFFFFFFFFFFFFFFFFFFFFFFFFFFFFFFFFFFFFFFFFFFFFFFFFFFFFFFFFFFFFFFFFFFFFFFFFFFFFFFFFFFFFFFFFFFFFFFFFFFFFF:FFFFFFFFFFFFFFFFFFFFFFFFFFFFFFFFFFFFFFFFFFFFFFFFFFFFFFFF:F:FFFFFFFFFFFFF:FFFFFFFF:FFFF:FFFFFFFFFFFFFFF,FFF,FFFFF:FFF,FFFFF,FFFFFFFFFF:F,
@A00769:42:HV3CFDRXX:1:2101:11243:23343 2:N:0:CGCACGACTG+CTGTTGGTCC
GGACTACTAGGGTTTCTAATCCTGTTCGCTCCCCACGCTTTCGAGCCTCAGCGTCAGTTACAGACCAGAGAGTCGCCTTCGCCACTGGTGTTCCTCCATATATCTACGCATTTCACCGCTACACATGGAATTCCACTCTCCTCTTCTGCACTCAAGTCTCCCAGTTTCCAATGACCCTCCCCGGTTGAGCCGGGGGCTTTCACATCAGACTTAAGAAACCGCCTGCGCTCGCTTTACGCCCAATAAATCCG
+
FFFFFFFFFFFFFFFFFFFFFFFFFF:FFFFFFF:FFFFFFFFFFFFFFFFFFFFFFF:FFFFFFFFFFFFFFFFFFFFFFFFFFFFFFFFFFFFFFF:FFFFFFFFF:FFFFFFFFFFFFFFFF:FFFFF,F:FFF:FFFFFFFFFFFFFFFFFFFFFF::FF,FFFFFFFF:FF,FFFFFFFFFF:FFFFFFFFFFFFFFFF:F,FFFFFF,,F,FFFFFFFFFFFFF::FFFFFFFFF:F:F,FFFF:
@A00769:42:HV3CFDRXX:1:2101:16911:23359 2:N:0:CGCACGACTG+CTGTTGGTCC
GGACTACTGGGGTATCTAATCCTGTTTGCTCCCCACGCTTTCGAGCCTCAACGTCAGTTACAGTCCAGTAAGCCGCCTTCGCCACTGGTGTTCCTCCTAATATCTACGCATTTCACCGCTACACTAGGAATTCCACTTACCTCTCCTGCACTCCAGCACTACAGTTTCCAGAGCAGTCCAGGGGTTGGGCCCCTGCCTTTCACTCCAGACTTGCACCGCCGTCTACGCTCCCTTTACACCCAGAAAATCCG
+
FFFFFFFFFFFFFFFF:FFFFFFFFFFFFFFFFFFFFFFFFFFFFFFFFFFFFFFFFFFFFFFFFFFFFFFFFFFFFFFFFFFFFFFFFFFFFFFFFFFFFFFFFFFFFFFFFFFFFFFFFFFFF:FFFFFFFFFFFFFFFFFFFFFFFFFFFFFFFFFFFF:F:FFFFFF:FFFFFFFFF:FFF:FF:FFFFFFFFFFFFFFFF,FFFFFFFFFF::FF,,FFFF:F:FFF:FFF:FFFFFF,F:FFF,:
@A00769:42:HV3CFDRXX:1:2101:20907:23359 2:N:0:CGCACGACTG+CTGTTTGTCC
GGACTACAGGGGTTTCTAATCCTGTTTGCTCCCCACGCTTTCGAGCCTCAGCGTCAGTTACAGACCAGAGAGTCGCCTTCGCCACTGGTGTTCCTCCATATATCTACGCATTTCACCGCTACACATGGAATTCCACTCTCCTCTTCTGCACTCAAGTCTCCCAGTTTCCAATGAACCTCCCCGGTTGAGCCGGGGGCTTTCACATCAGACTTAAGAAACCGCCTGCGCTCGCTTTACGCCCAATAAATCCG
+
:FFFFFFFFFFFFFFFFFFFFF::,FFFFFFFFFFF,FFFFFFFFFFFFFFFF:F:FFFF,F:FF:::,FFF:F,F,:::F:FFF:FFFF,F,:::FFFF:FFFFF:,,FFF,FFFFFFFF,FFFFFFFFFF:FF:F:F:,F,:FF:,F,FF:FFFFFFF:,FF,FF,:F::FF,,F,,,FFFFF,FFFFF::F,F,:FFF:FF:FF:,:FFFF:FFFFF,FFFF:,FFF,FFF,:,,FFFF:FFF:F,F,
@A00769:42:HV3CFDRXX:1:2101:30183:23422 2:N:0:CGCACGACTA+CTGTTGGTCC
GGACTACTAGGGTATCTAATCCTGTTTGCTACCCACACTTTCGAGCCTCAACGTCAGTTACAGTCCAGAAAGCCGCCTTCGCCACTGGTGTTCTTCCATATATCTACGCATTTCACCGCTACACATGGAGTTCCACTTTCCTCTACTGCACTCAAGTCATCCAGTTTCCAAAGCAATTCCTCAGTTGAGCTGAGGGCTTTCACTTCAGACTTAAATAACCGTCTGCGCTCGCTTTACGCCCAATAAATCCG
+
FFFFFFFFFFFFFFFFFFF:F,FFF:FFFFF:F:FFFFF:FFFF,FFFFFFFFFF:F:FFFFF:FFFFFFFFFF:FF,:FFFF:FFFFFFFFFF:FFFFFFFFFFFFFFFFFFFFFFFFFFFFFFF:FFFFFFFFFF,FFF:FFFF:FFFFFFFF:FFFFFFF:F:FFFFFFFFFFFFFFFFFFFFF:FFFFFF:FFFFFFFFFFFFFFFFFFFFFFFFF:FF:,:FFFF:FFFFFF,FFFFFFFFFFFFF
@A00769:42:HV3CFDRXX:1:2101:20274:23484 2:N:0:CGCACGACTG+CTGTTGGTCC
GGACTACAGGGGTTTCTAATGGATTACCGCGGCTGCTGACAC
+
FFFFFFFFFFFFFFFFFF:FFFFFFFFFFFFFFF:FFFFFFF
@A00769:42:HV3CFDRXX:1:2101:32425:23484 2:N:0:CGCACGACTG+CTGTTGGTCC
GGACTACGGGGGTATCTAATCCTGTTTGCTACCCACACTTTCGAGCCTCAACGTCAGTTACAGTCCAGAAAGCCGCCTTCGCCACTGGTGTTCTTCCATATATCTACGCATTTCACCGCTACACATGGAGTTCCACTTACCTCTACTGCACTCAAGTCATCCAGTTTCCAAAGCAAGTCCTCAGTTGAGCGGAGGGCTGTCACTTCAGACTTAAATAACCGTCTGCGCTCGCGTTACGCCCAATAAAGCCG
+
FF,FFFFFFFFFFF,FF:F,FFFFFFFFFFFFFFFFFFFF:FFFFFF,F,FFF:F:F:FFFFFFFFFFFFFFFFFFF:FFFFFFFFFF:F,:F:,FFFFF:,FFFFFFFFFFFFFFFFFF:FFF::FFFFFFFF,F:,,FFFFF,FFFFFFFF,FF,F,FFF,FF,,FFFFFFF::,FFFFF,F,FF,:F,FFFFFFF,FFFFF,FFF:F,F,F,F:FFF:,FFFF:FFFFF,:,,F:FFF,,,,:,,FF,
@A00769:42:HV3CFDRXX:1:2101:5801:23531 2:N:0:CGCACGACTG+CTGTTGGTCC
GGACTACACGGGTTTCTAATCCTGTTTGCTCCCCACGCTTTCGAGCCTCAGCGTCAGTTACAGACCAGAGAGCCGCCTTCGCCACTGGTGTTCTTCCATATATCTACGCATTTCACCGCTACACATAGAGTTCCACTTTCCTCTACTGCACTCAAGTCATCCAGTTTCCAAAGCAATTCCTCAGTTGAGCTGAGGGCTTTCACTTCAGACTTAAATAACCGTCTGCGCTCGCTTTACGCCCAATAAATCCG
+
FFFFFFFFFFFFFFFFFFFFFFFFFFFFFFFFFFFFFFFFFFFFFFFFFFFFFFFFFFFFFFFFFFFFFFFFFFFFFFFFFFFFFFFFFFFFFFFFFFFFFFFFFFFFFFFFFFFFFFFFFFFFFFFFFFFFFFFFFFFFFFFFFFFFFFFFFFFFFFFFFFFFFFFFFFFFFFFFFFFFFFFFFFFFFFFFFFFFFFFFFFFFFFFFFFFFFFFFFFFFFFFFFFFFFF:FFFFFFFFFFFF,FFFFFFF
@A00769:42:HV3CFDRXX:1:2101:7518:23531 2:N:0:CGCACGACTG+CTGTTGGTCC
GGACTACACGGGTATCTAATCCTGTTTGCTACCCACACTTTCGAGCCTCAACGTCAGTTACAGTCCAGAAAGCCGCCTTCGCCACTGGTGTTCTTCCATATATCTACGCATTTCACCGCTACACATGGAGTTCCACTTTCCTCTACTGCACTCAAGTCATCCAGTTTCCAAAGCAATTCCTCAGTTGAGCTGAGGGCTTTCACTTCAGACTTAAATAACCGTCTGCGCTCGCTTTACGCCCAATAAATCCG
+
FFFFFFFFFFFFFFFFFFFFFFFFFFFFFFFFFFFFFFFFFFFFFFFFFFFFFFFFFFFFFFFFFFFFFFFFFFFFFFFFFFFFFFFFFFFFFFFFFFFFFFFFFFFFFFFFFF:FFFFFFFFFFFFFFFFFFFFFFFFFFFFFFFFFFFFFFFFFFFFFFFFFFFFFF:FFFFFFFFFFFF:FFFFFFFFFFFFFFFFFFFFFFFFF:FFFFF:FFFFF:FFFFFFFFFFFFFFFFFFFFFF:FFFFFFF
@A00769:42:HV3CFDRXX:1:2101:9869:23531 2:N:0:CGCACGACTG+CTGTTGGTCC
GGACTACGAGGGTATCTAATCCTGTTTGCTACCCACACTTTCGAGCCTCAACGTCAGTTACAGTCCAGAAAGCCGCCTTCGCCACTGGTGTTCTTCCATATATCCACGCATTTCACCGCTACACATGGAGTTCCACTTTCCTCTACTGCACTCAAGTCATCCAGTTTCCAAAGCAATTCCTCAGTTGAGCTGAGGGCTTTCACTTCAGACTTAAATAACCGTCTGCGCTCGCTTTACGCCCAATAAATCCG
+
FFFFFFFFFFFFFFFFFFFFFFFFFFFFFFFFFFFFFFFFFFFFFFFFFFFFFFFFFFFFFFFFFFFFFFFFFFFFFFFFFFFFFFFFFFFFFFFFFFFFFFFFF:FFFFFFFFFFFFFFFFFFFFFFFFFFFF:FFFFFFFFFFFFFFFFFFFFFFFFFFFFFFFFFFFF:FFF,FFFFFFFFFFFFFFFFFF:FFFFFFFFFFFFFFFFFFFFFFFFF,:FF:F:FFFFFFFFFFFFFFFFFFFFFF,F
@A00769:42:HV3CFDRXX:1:2101:3106:23563 2:N:0:CGCACGACTG+CTGTTGGTCC
GGACTACTGGGGTTTCTAATCCTGTTTGCTACCCACACTTTCGAGCCTCAACGTCAGTTACAGTCCAGAAAGCCGCCTTCGCCACTGGTGTTCTTCCATATATCTACGCATTTCACCGCTACACATGGAGTTCCACTTTCCTCTACTGCACTCAAGTCATCCAGTTTCCAAAGCAATTCCTCAGTTGAGCTGAGGGCTTTCACTTCAGACTTTAATAACCGTCTGCGCTCGCTTTACGCCCAATAAATCCG
+
FFFFFFFFFFFFFFFFFFFFFFFFFFFFFFFFFFFFFFFFFFFFFFFFFFFFFF:FFFFFFFFFFFFFFFFFFFFFFFFFFFFFFF:FFFFFFFFFF,FFFFFFF:FFFFFFFFFFFFFFFFFFFFFFFFFFFFFFFFFF,FFFFFFFF,FFFFFF,:FFFFFFFFFFFFFFFFFFFFF,FFFFFF:FFFFFFF:FFFFFFFFFFFFFFFFF,F,F:FFF,FF:FFF:FF:FFFFFFFFFFFFF:F::F,F
@A00769:42:HV3CFDRXX:1:2101:6479:23610 2:N:0:CGCACGACTG+CTGTTTGTCC
GGACTACGGGGGTATCTAATCCTGTTCGCTCCCCACGCTTTCGAGCCTCAGCGTCAGTTACAGACCAGAGAGCCGCCTTCGCCACTGGTGTTCCTCCATATATCTACGCATTTCACCGCTACACACGGAATTCCACTCTCCTCTTCTGCACTCCAGTCTCCCAGTTTCCAATGACCCTCCCCGGTTGAGCCGGGGGCTTTCACATCAGACTTAAGAAACCGCCTGCGCTCGCTTTACGCCCAATAAATCCG
+
FFFFFFFFFFFFFFFFFFFFFFFFFFFFFFFFFFFFFFFFFFFFFFFFFFFFFFFFFFFFFFFF,FFFFFFFFFFFFF:FFFFF:FFFFFFFFF,FFFFFF::FFFFFFFFFFFFFFFFFFFF:FF:,FFFFFFF:FFFFFF:FFFF,FFF:F,FF:FFFFFFFFF,FFFFFFFFFFFFFFFFF:FFFFFFFFFFFFF,FFFFFF:FFF:FFFFF,,FFFFFFFFFF:,FF::FF,,FFFFF::FF,FFFF
@A00769:42:HV3CFDRXX:1:2101:4128:23797 2:N:0:CGCACGACTG+CTGTTGGTCC
GGACTACAGGGGTATCTAATCCTGTTTGCTACCCACACTTTCGAGCCTCAACGTCAGTTACAGTCCAGAAAGCCGCCTTCGCCACTGGTGTTCTTCCATATATCTACGCATTTCACCGCTACACATGGAGTTCCACTTTCCTCTACTGCACTCAAGTCATCCAGTTTCCAAAGCAATTCCTCAGTTGAGCTGAGGGCTTTCACTTCAGACTTAAATAACCGTCTGCGCTCGCTTTACGCCCAATAAATCCG
+
FFFFFFFFFFFFFFFFFFFFFFFFFFFFFFFFFFFFFFFFFFFFFFFFFFFFFFFFFFFFFFFFFFFFFFFFFFFFFFFFFFF:FFFFFFFFFFFFFFFFFFFFFFFFFFFFFFFFFFFFFFFFFFFFFFFFFFFFF:FFFFFFFFFFFFFFFFFFFFFFFFFF:FFFFFFFFFF,FFFFFFFFFFFFFFFFFF,FFFFFFFFFFFFFFFFFFF:FFFFF:FFFFFFFFFFFFFFFF:FFFFFFFFFFFFF
@A00769:42:HV3CFDRXX:1:2101:9751:23797 2:N:0:CGCACGACTG+CTGTTGGTCC
GGACTACAGGGGTTTCTAATCCTGTTTGCTACCCACACTTTCGAGCCTCAACGTCAGTTACAGTCCAGAAAGCCGCCTTCGCCACTGGTGTTCTTCCATATATCTACGCATTTCACCGCTACACATGGAGTTCCACTTTCCTCTACTGCACTCAAGTCATCCAGTTTCCAAAGCAATTCCCCAGTTGAGCTGAGGGCTCTCACTTCAGACTTAAATAACCGTCTGCGCTCGCTTTACGCCCAATAACTCCG
+
FFFFFFFFFFFFFFFFFF:FFFFFF:FFFFFFFFFFFFFFFFFFFFFFFFFFFFFFFFFFFFFFFFFFFFF:FFFFFFFFFFFFFFFFFFFFFFFFFFFFFFFFFFFFFFFFFFFFFFFFFFFFFFFF:FFFFFFFFFFFFFFFFFFFFFFFFFFFFFFFFFFFFFFFFFFFFFFF,:FFFFFFFFFFFFFFF:FFFFFFFFFFFFFFFFFFFFFFFFFFFFFFFFFFFF,FFFFFF,FFFFF:FF,:F:F
@A00769:42:HV3CFDRXX:1:2101:7012:23844 2:N:0:CGCACGACTG+CTGTTGGTCC
GGACTACTCGGGTATCTAATCCTGTTTGCTCCCCACGCTTTCGAGCCTCAGCGTCAGTTACAGACCAGAGAGTCGCCTTCGCCACTGGTGTTCCTCCATATATCTACGCATTTCACCGCTACACATGGAATTCCACTCTCCTCTTCTGCACTCAAGTCTCCCAGTTTCCAATGACCCTCCCCGGTTGAGCCGGGGGCTTTCACATCAGACTTAAGAAACCGCCTGCGCTCGCTTTACGCCCAAGAAATCCG
+
FFFFFFFFFFFFFFFFFFFFFFFFFFFFFFFFFFFFFFFFFFFFFFFFFFFFFFFFFFFFFF:FFFFFFFFFFFFFFFFFFFF:FFFFFFFFFFFFFFFFFFFFFFFFF:FFFFFFFFFFFFFF:FFF:FFFFFFFFFF:FFF:FFFFFFFFFFFFFFFFFFFFFFFFFFFFFFFFFFFFFFFFFFFFF:FFFFFFFFFFFFFFFFFFF:F:FF,FFF:FFFF,:FFFFFFFF,FFFFFFF::,FFFFFF:
@A00769:42:HV3CFDRXX:1:2101:7030:23844 2:N:0:CGCACGACTG+CTGTTGGTCC
GGACTACTCGGGTATCTAATCCTGTTTGCTCCCCACGCTTTCGAGCCTCAGCGTCAGTTACAGACCAGAGAGTCGCCTTCGCCACTGGTGTTCCTCCATATATCTACGCATTTCACCGCTACACATGGAATTCCACTCTCCTCTTCTGCACTCAAGTCTCCCAGTTTCCAATGACCCTCCCCGGTTGAGCCGGGGGCTTTCACATCAGACTTAAGAAACCGCCTGCGCTCGCTTTACGCCCAATAAATCCG
+
FFFFFFFFFFFFF,FFFFFFFFFFFFFFFFFFFFFFFFFFFFFFFFFFFFFFFFFFFFFFF,FFFFFFFFFFFFFFFF:::FFFF:FFFFF:FFFFFFFFFFF:FFFFFF,FFFFFF:,:FFFFFFF,F:FF:FFFFF,FF:FFFFFF:FFFFFF,F,,FFFFFFFFFFFFFFFFFFFFFFFFFFF:FF,FFFF:FFFFFFFFFFFF,FF:FF::F:FF:::FF:F:FFFFFFFFFFFFFFFF,FFFFFFF
@A00769:42:HV3CFDRXX:1:2101:10755:23844 2:N:0:CGCACGACTG+CTGTTGGTCC
GGACTACAAGGGTATCTAATCCTGTTTGCTACCCACACTTTCGAGCCTCAACGTCAGTTACAGTCCAGAAAGCCGCCTTCGCCACTGGTGTTCTTCCATATATCTACGCATTTCACCGCTACACATGGAGTTCCACTTTCCTCTACTGCACTCAAGTCATCCAGTTTCCAAAGCAATTCCTCAGTTGAGCTGAGGGCTCTCACTTCAGACTTAAATAACCGTCTGCGCTCGCTTTACGCCCAAGAAATCCG
+
FFFFFF,:FFFFFFFFFFFFFFFFFFFF:FFFFF:FFFFFFFFFFF:FFFFFFFFFF:FFFFFFFFFFFFFFFFF,FFFFFFFFFFFFFFFFFFFFFFFFFFFFF:FFFFFFF:FFFFFFFFFFFF:FF:FFFFFFFFFFFFFFFFFF:FFFFFFFFFFFFFFF,FFFFFF::FF:FFFF:FF:FFFFFFFF:FFFFFF:FFFFFFF:FFFFF,:FFFF,:FFFFFFFFFFFFFF:FFFF,FF:FF:FFF,
@A00769:42:HV3CFDRXX:1:2101:23213:23844 2:N:0:CGCACGACTG+CGGTTGGTCC
GGACTACCCGGGTTTCTAATCCTGTTTGCTACCCACACTTTCGAGCCTCAACGTCAGTTACAGTCCAGACAGCCGCCTTCGCCACTGGTGTTCTTCCATATATCTACGCATTTCACCGCTACACATGGAGTTCCACTTTCCTCTACTGCACTCAAGTCAGCCAGTTTCCCAAGCAATTCCTCAGTTGAGCTGAGGGCTTTCACTTCAGACTTAAATAACCGTCTGCGCTCGCTTTACGCCCACTAAATCCG
+
FFF::,FFFFFFFFFFFFFFFFFF,:FF:FFFFFFFFFF::FFFFFF:FFFFF,FFFFF,FFFFFF,FF,FFFFFFFF,FFFF,F,FFFF:FFFFFFFFFFF:FF,FFFFF,FFFFFFFF,F,FFF::FFF:::FF,,FFFFFFFFFFF:FFF,FFFFFF,FF:FF,FF,FFFFFF,FFF:FF::FFFFFFF,FF:F:,FFFFFFFFFFFF,FF:FFF:F:,FF,FFFFFFFFFFFF,FFFF,FF:FF:F,
@A00769:42:HV3CFDRXX:1:2101:18539:23860 2:N:0:CGCACGACTG+CTGTTGGTCC
GGACTACGAGGGTTTCTAATGGATTACCGCGGCTGCTGGCACCTGTCTCTATACACATCTGACGCTGCCGACGACTGTTGGTCCGTGTAGATCTCGGTGGTCGCCGTATCATTAAAAAAAAAGTTTTTGAAGGCGAAGTAGGGAGAGGAGGGGGGGGGGGGGGGGGCGGGGGGGGGGGGGGTGGTGTGGGTGGGGGGGGGGGGGGGGGGGGGGGGGGGTGGGGGGGGGGGGGGGGGGGGGGGGGGGGGGGG
+
:FFFFFFFFFFFFFFFFFFFFFFFFFFFFFFFFFFFFFFFFFFFFFFFFFFFFFFFFFFFFFFFFFFFFFFFFFFFFFFFFFFFFFFFFFFFFFFFFFFFFFFFFF:FFFFFFFFFFFF,,,,,,,:F:,:,:,F,,:,,FF,,,,,,,F,,,,F::FFF,FF,,,,F:FFF,:::FF::,,,:,,F,,:,F,,,::F,:F,,F,FFFFF:,,,,,,:,,,,:F:,,:FF,F::FF:FFF,F,F:FFFFF:
@A00769:42:HV3CFDRXX:1:2101:18295:23907 2:N:0:CGCACGACTG+CTGTTGGTCC
GACTACGAGGGTATATAAATACCGCGGCGGCAGACACCATTCTCTTATACACATATGACGCAGCCCACGACTGTTGGTACGTGTATATATCGGTGGTAGCCGTATAAATAAAAAAAGGGGGGGGGGGGGGGGGGGGGGGGGGGGGGGGGGGGGGGGGGGGGGGGGGGGGGGGGGGGGGGGGGGGGGGGGGGGGGGGGGGGGGGGGGGGGGGGGGGGGGGGGGGGGGGGGGGGGGGGGGGGGGGGGGGGGGG
+
FFF,F,FFFFF,F,,,FF,FF,:,F::F,FF,,F:F:::,:,,:,:F::,:,F,,,,F,,F,:FF,FF,F:,:FF:FF,F,:FF:,FF,:,,F::FF,FFF:,F,::,,FFFFF:,,,::FFFFFFFFFFFFFFFFFFFFFFFFFFFFFFFFFFFFFFFFFFFFFFFFFFFFFFFFFFFFFFFFFFFFFFFFFFFFFFFFFFFFFFFFFFFFFFFFFFFFFFFFFFFFFFFFFFFFFFFFFFFFFFFFFFF
@A00769:42:HV3CFDRXX:1:2101:3486:23970 2:N:0:CGCACGACTG+CTGTTGGTCC
GGACTACGCGGGTTTCTAATCCTGTTTGCTACCCACACTTTCGAGCCTCAACGTTAGTTACAGTCCAGAAAGCCGCCTTCGCCACTGGTGTTCTTCCATATATCTACGCATTTCACCGCTACACATGGAGTTCCACTTTCCTCTACTGCACTCAAGTCATCCAGTTTCCAAAGCAATTCCTCAGTTGAGCTGAGGGCTTTCACTTCAGACTTAAATAACCGTCTGCGCTCGCTTTACGCCCTATAAATCCG
+
FFFFFF:FFFFFFFFFFFFFFFFFFFFF:FFFFFFFFF::FF:F:FFFFFFFFFFF:FFFFFFFFFFFFFFFFF,FFF:F:FFFFFFF:::FFFFFFFFFFFFFFFFFFFFFFFFFFFFFFFFFFFF:FFFFFFFF,FF,FF:FFFFFFFFFFFFFFFFFFFFFFFFFFFFFFFF:FFFFFFFF,F:FFFFF:FFFFFFFF,FFFFF:FFFFFFFFFFFFF:F::FF:FF,FFFFFFFFFFF,,FFFFF,F
@A00769:42:HV3CFDRXX:1:2101:18964:23970 2:N:0:CGCACGACTG+CTGTTGGTCC
GGACTACTGGGGTTTCTAATCCTGTTTGCTACCCACACTTTCGAGCCTCAACGTCAGTTACAGTCCAGAAAGCCGCCTTCGCCACTGGTGTTCTTCCATATATCTACGCATTTCACCGCTACACATGGAGTTCCACTTACCTCTACTGCACTCAAGTCATCCAGTTTCCAAAGCAATACCTCAGTTGAGCTCAGGGATTTCACTACAGACTTAAATAACCGACTGCGCTCGCTTTACGCCCAATAAATCCG
+
FFFFFFFFFFFFFFFFFFFFFFFFFFFFFFFFFFFF:FFF,FFFFFF:::FFFFFF::,FF:F:FFF:FF::FFFFFF,FFFF:FFF:FFF::FFFFF:FFF:FFFFFFFFF:FFFF,FFFFFFFFF,F:F,FFFF,:,FF:F,FF,:FFF,:FF,FFFFF:F:,F:F,FFFFFFFF:,FFFF,FF:F:FF,FFF:,FF,FFF,,FF,:,F,FF,,F:FF,FF:::,FFF,,FFF,F,FFFFF:,:F,FF,
@A00769:42:HV3CFDRXX:1:2101:8323:23985 2:N:0:CGCACGACTG+CTGTTGGTCC
GGACTACTCGGGTATCTAATCCTGTTTGATACCCACGCTTTCGTGCATCAGCGTCAATCGCGGATTCGTGAGATGCCTTCGCAATCGGTATTCTGTGCGATATCTATGCATTTCACCGCTACACCACACATTCCTCCCACGGCATCCGCATTCCAGCAAGGCAGTATCAATGGCACTTCACCCCGTTGAGCGGGGGCATTTCACCGCTGACTTACCTCACAGCCTACGCACCCTTTAAACCCAATAAATC
+
FFFFFF:FFFFFFFF:FFFFFFFFFFFFFFFFFFFFFFFFFFFFFFFFFFFFFFFFFFFFFFFFFFFFFFFF,FFFFFFFFFFFFFFFFFFFFFFFF:FFFF:FF:FFFFFFFFFF,FFFFFFFFFFFFFFF:FF:FFFFFFFFFF:FFFFF:FF:FFFFFFFFFFF:FFFFFFFFFFFFFFFFF:F:FF:FFFFFFFFFFF:F,FFFF:FFFFFFFF:F:FF:FFFFFFFFFFFFFFFFFFFFFFFF:F
@A00769:42:HV3CFDRXX:1:2101:23954:24001 2:N:0:CGCACGACTG+GTGTTGGTCC
GGACTACGGGGGTATCTAATCCTGTTTGCTACCCACACTTTCGAGCCTCAACGTCAGTTACAGTTCAGAAAGCCGCCTTCGCCACTGGTGTTCTTCCATATATCTACGCATTTCACCGCTACACATGGAGTTCCACTTTCCTCTACTGCACTCAAGTCATCAAGTTTCCAAAGCAATTCCTCAGTTGGGCTGAGGGCTTTCACTGCGGACTTAAATAACAGTCTGCGCGCGCTGGACGCCCAAGCATTCCG
+
FFFFFF:FFFF:F:FFFFF::FFF:FFF:FFFFFFFFFFFFF:FFFFFFFFF:FFF:FFFFFFFFFF:FFFF:FFF:F:FFF:F:FFFF::FFFF,,FFF::F,FF:F:F,F:FFFF,FFF,F,FFF::F:,,:,F:FFF,:,,FFFF,F,FFFF,F:,FF,,:,:::FF,FFF,F:F:,,:FF:F:,:FFFFFFF,,,,FF,F,F,F:,FF:,:FF:F,:FFF,:,F,,,,:,,,:,,,:,,:,:,:,FF
@A00769:42:HV3CFDRXX:1:2101:31684:24048 2:N:0:CGCACGACTG+CTGTTGGTCC
GGACTACCCGGGTATCTAATCCTGTTTGCTACCCACACTTTCGAGCCTCAACGTCAGTTACAGTCCAGAAAGCCGCCTTCGCCACTGGTGTTCTTCCATATATCTACGCATTTCACCGCTACACATGGAGTTCCACTTTCCTCTACTGCACTCAAGTCATCCAGTTTCCAAAGCAATTCCTCAGTTGAGCTGAGGGCTTTCACTTCAGACTTAAATAACCGTCTGCGCTCGCTTTACGCCCAATAAATCCG
+
FF:FFFFFFFFF:FFFFFFFFFFFFFFFFFFFFFFFFF:FFFFFFFFFF::FFFFFFFFFFFFFFFFFFFFFFFFFFFFFFFFFF:FFFFFFFFFFFFFFFFFFFFFFFFFFFFFFFFFF:FFFFFFFFFFFFFFFFFFFFFFFFFFFFFFFFF,FFFFFFF:F:FFFFF:FFFF,F:FFFFFFF,FFFFFFFFFFFF,FFFFFFFFFFFFF,FFF:FFF::F::FFFFFFFFFFFF,FFFFFFFFFFFFF
@A00769:42:HV3CFDRXX:1:2101:16550:24079 2:N:0:CGCACGACTG+CTGTTGGTCC
GACTACGAGGGTATCTAAATACCGCGGCCGCTGACACCAGTCTCTTATAAACAACAGAAGCAGCCCACCACAGTTGGTCCGTGTAAATAACGGTGGGCGCCGTATCAATAAAAAAAGGGGGGGGGGGGGGGGGGGGGGGGGGGGGGGGGGGGGGGGGGGGGGGGGGGGGGGGGGGGGGGGGGGGGGGGGGGGGGGGGGGGGGGGGGGGGGGGGGGGGGGGGGGGGGGGGGGGGGGGGGGGGGGGGGGGGGG
+
FFF:FF:F:FF,FFF,FF,FF,F:F,FF,FF,,F:F:FF,F,:F:FFF:,:,,:,,,F,,:,::F,F:,F,FFF:,FFF:,:FFF,F,,,:,F,::,:::F,,,,,FF,FFFFFF,,:,:,:FFFFFFFFFFFFFFFFFFFFFFFFFFFFFFFFFFFFFFFFFFFFFFFFFFFFFFFFFFFFFFFFFFFFFFF::FFF:FFFFFFFFFFFFFFFFFFFFFFFFFFFFFFFFFFFFFFFFFFFFFFFFFFFF
@A00769:42:HV3CFDRXX:1:2101:11180:24205 2:N:0:CGCACGACTG+CTGTTGGTCC
GGACTACGGGGGTTTCTAATCCTATTTGCTCCCCACGCTTTCGCGCCTCAGCGTCAGTAACAGGCCAGGCGGCCGCCTTCGCCACTGGTGTTCTTCCATATATCTACGCATTTTACCGCTACACATGGAGTTCCACCGCCCTCTCCTGCTCTCTAGCCCGCCAGTTTCCAGAGCCTGTACCGGTTGAGCCGGTACCTTTCACTCCAGACTTAGCAGGCCGCCTACGCACCCTTTACACCCAGTAATTCCGG
+
FFFFFFFFFFFFFFFFFFFFFFFFFFFFFFFFFFFFFFFFFFFFFFFFFFFFFFFFFFFFFFFFFFFFFFFFFFFFFFFFFFFFFFFFFFFFFFFFFFFFFFFFFFFFFFFFFFFFFFFFFFFFFFFFFFFFFFFFFFFFFFFFFFFFFFFFFFFFFFFFFFFFFFF:F:FFFFFFFFFFFFFFFFFFFFFF:FFFFF:F:FFFF:,:FFFFFFFF,FFF::F,F:FFFFF,F,:FFFFF,:,,FF,::FF
@A00769:42:HV3CFDRXX:1:2101:13123:24220 2:N:0:CGCACGACTG+CTGTTGGTCC
GGACTACAAGGGTTTCTAATCCTGTTTGCTACCCACACTTTCGAGCCTCAACGTCAGTTACAGTCCAGAAAGCCGCCTTCGCCACTGGTGTTCTTCCATATATCTACGCATTTCACCGCTACACATGGAGTTCCACTTTCCTCTACCGCACTCAAGTCATCCAGTTTCCAAAGCAATTCCTCAGTTGAGCTGAGGGCTTTCACTTCAGACTTAAATAACCGTTTGCGCTCGCTTTACGCCCAATAAATCCG
+
FFFFFFFFFFFFFFFFFFFFFFFFFFFFFFFFFFFFFFFFFFFFFFFFFFFFFFFFFFFFFFFFFFFFFFFFFFFFFFFFFFFFF:FF:FFFFFFFFFFFFFFFFFFFFFFFFFFFFFFFFFFFFFFFFFFFFFFFFFFFFFFFFFF:FFFFFFF:FFFFFFFFFFFFFFFFFFFFFFFFFFFF,FF:FFFFFFF:FF:FF:FFFFF,FFFFFF:FFFFF,FFFF,FFFF:FFFFFFFFFFFFFFF:F:FF
@A00769:42:HV3CFDRXX:1:2101:15139:24236 2:N:0:CGCACGACTG+CTGTTGGTCC
GGACTACTGGGGTATCTAATCCTGTTTGCTCCCCACGCTTTCGAGCCTCAGCGTCAGTTATCGTCCAGTAAGCCGCCTTCGCCACTGGTGTTCCTCCCAATATCTACGCATTTCACCGCTACACTAGGAATTCCGCTTACCTCTCCGACACTCCAGTCCGCCAGTTTCCAATGCACTCCCGGGGTTGAGCCCCGGGTTTTCACATCAGACTTGGCAGACCGCCTACGCTCCCTTTACACCCAGTAAATCCG
+
:FFFFFFFFFFFFFF:FFFFFFFFFFFFFFFFFFFFFFFFFFFFFFFFF:FFFFFFFFFFFFFFFFFFFFFFFFFFFFFFFFFFFFFFFFFFFFFFFFFFFFFFFFFFFFF,FFFFFFFFFFFFFFFFFFFFFFFFFFFFFFFFFFFFFFFFFFFFFF,FFFFFFFFFFFFFFFFF:FFFFFFFF:FFFFFFFFFFFFFFFFFFFFFFFFFFFFFFF,FFFFFFFFFFFFFFFFFFF:FFFF,FF,FFFFF
@A00769:42:HV3CFDRXX:1:2101:18900:24298 2:N:0:CGCACGACTG+CTGTTGGTCC
GGACTACAGGGGTATCTAATCCTGTTTGCTACCCACACTTTCGAGCCTCAACGTCAGTTACAGTCCAGAAAGCCGCCTTCGCCACTGGTGTTCTTCCATATATCTACGCATTTCACCGCTACACATGGAGTTCCACTTTCCTCTACTGCACTCAAGTCATCCAGTTTCCAAAGCAATTCCTCAGTTGAGCTGAGGGCTTTCACTTCAGACTTAAATAACCGTCTGCGCTCGCTTTACGCCCAATAAATCCG
+
FFFFFFFFFFFFFFFFFFFFFFFFFFFFFFF:FFFFFFFFFFFFFFFFFF:FFFFFFFFFFFFFFFFFFFFFFFFFFFFFFFFFFFFFFFFFFFFFFFFFFFFFFFFFFFFFFFFFFFFFFFFFFFFFF:FFFFFFFFFFFFFFFFFFFFFFFFFFFFFFFFFFFFFFFFFFFFFFFFFFFFFFFFF:FFFFFFFFFFFFFFFFFFFFFFFFFFFFFFFFF:FF:F:FFFFFFFFFFFFFFFFFFFFFFFF
@A00769:42:HV3CFDRXX:1:2101:23285:24345 2:N:0:CGCACGACTG+CTGTTGGTCC
GGACTACGCGGGTTTCTAATCCTGTTTGCTACCCACGCTTTCGAGCCTCAACGTCAGTTACAGTCCAGAAAGCCGCCTTCGCCACTGGTGTTCTTCCATATATCTACGCATTTCACCGCTACACATGGAGTTCCACTTTCCTCTACTGCACTCAAGTCATCCAGTTTCCAAAGCAATTCCTCAGTTGAGCTGAGGGCTTTCACTACAGACTTAAATAACCGTCTGCGCTCGCTTTACGCCCAATAAATCCG
+
FFFFFFFFFFFFFFFFFFFFFFFFFFFFFFFFFFFFFFFFFFFFFFFFFFFFFF:FFFFFFFFFFFFFFFFFFFFFFFFFFFFFFFFFFFFF,FFF:FFFFFF:FFFFFFFFFFFFFFFFFFFFFFFFFFFFF:FFF:FFFFFFFFFFFFFFFFFF:FF:FFF,FFFFFFFFFFFFFFFFFFFFFF:,F:,FFF:F:FFFF:FF,FFFFFFFF::F:FF,F,FFFF,FFF,,:FF:F:FFFFF,F:FFF,,
@A00769:42:HV3CFDRXX:1:2101:16721:24408 2:N:0:CGCACGACTG+CTGTTGGTCC
GGACTACACGGGTATCTCATCCTGTTTGCTCCCCACGCTTTCGAGCCTCAGCGTCAGTTACAGACCAGAGAGTCGCCTTCGCCACTGGTGTGCCTCCATATATCTACGCATTTCACCGCTACACATGGAATTCCACTCTCCTCTTCTGCACTCAAGTCTCCCAGTTTCCAATGACCCTCCCCGGTTGAGCCGGGGGCTTTCACATAAGACTTAAGAAACCGCCTGCGCTCGCTTTACGCCCAATAAATCCG
+
FFF:FF:FFFFFF:FFF,FFFFF:FF,FF,FF:FFFFFFF:FFFFFFFF,:FF,FFFFFFFFFFFFFFFF:FFFFFFF,FFFFFF:F:FF:,FFFFFFFFFFFFFFFFFF:FFFFFF,FF:F:FF,:FFFFFFFFF:FFFFFFFFF,FFFFFFFFFFF,FFFF,F::F:FF,FFFFF,FFFFF:FF:F,FF,F,FFFF:F:FFFF,F,FF::FF,FF:FFFFF:,,F:,F,FFFFFF,FFF,,:F,,:,FF
@A00769:42:HV3CFDRXX:1:2101:18837:24439 2:N:0:CGCACGACTG+CTGTTGGTCC
GGGGGGGGCGGGGGGGGGGGTGGATTGAGGGTAAAAAAATAAGAAAGAAGCAAAAGAAAAAAAAAAAAAAAAACACCACAGCAGCACGGGAGGGTGAAGGGGAAAACAAAAAGAAAGAAAAACAAACAAAAGCAACAGGTAAGAAAAGAGAAAAACAACAACCACAAAAAAAAACAAAAAAAAAAAAGAAAGAAAGGATAGAAGTAAGAAAAAGATAAAAAAACTAAAAGAAAAAAAGAGAAACAAAAAA
+
FFFF:F::,,,F:FF,,,,,,,:,:,:,,,,,,,,,::,,,:,,,,,,,,,:,,,,::,,:,,,,,,,F,,,:,,,,,,:,,,,,:,,,,,:,,,,,,,:,,,,,,,F,,,:,,,,,:,,,,,:,,,F,,F,,:,,,,,:,,,,,,,,,,F,,::,,F,F,,,:,,F,,F,:F,,FFF:,F,F,,F,,:F:,,,,,:,,,,,,,::,,:,,,,,F,F:FFFF,FF::,:,F,F,:,F,F,F,,:,FFF,F
@A00769:42:HV3CFDRXX:1:2101:24370:24502 2:N:0:CGCACGACTG+CTGTTGGTCC
GGACTACAAGGGTTTCTAATCCTGTTTGCTCCCCACGCTTTCGAGCCTCAGCGTCAGTTACAGACCAGAGAGCCGCCTTCGCCACTGGTGTTCCTCCATATATCTACGCATTTCACCGCTACACATGGAATTCCACTCTCCTCTTCTGCACTCAAGTCTCCCAGTTTCCAATGACCCTCCCCGGTTGAGCCGGGGGCTTTCACATCAGACTTAAGAAACCGCCTGCGCTCGCTTTACGCCCAATAAATCCG
+
:FFFFFFFFFF:FFFFFFFFFFFFFFFFF:FFFFFFFFFFFFFF:FFFFFFFFFFFFFFFF:FFFFFFFFFFFFFFFFF:FFFFFFFFFF:FFFFFFFFFFFFF:FFFFF:FFFFFFFF:FFFFFFFF:F:FFFF::FFFFFFFFFFFFFFFFF,F,FFF:FFFFFFFFFFFFFFFFFFFFFF:FFFFFFFF:FFFFFFF:FFFFFFFFFFFFFF:FFFFFFF,,FFFFFFFFFF:F,FFF:FFFFFFFF:
@A00769:42:HV3CFDRXX:1:2101:21016:24549 2:N:0:CGCACGACTG+CTGTTGGTCC
GGACTACACGGGTATCTAATCCTATTTGCTCCCCACGCTTTCGCGCCTCAGTGTCAGTCGCAGACCAGGGAGCCGCCTTCGCCACTGGTGTTCCTCCATATCTCCACGCATTTCACCGCTACACATGGAATTCCACTTCCCTCTTCTGCACTCAAGTCAACCAGTTTCCAATGACCCTCCACGGTTAAGCCGTGGGCTTTCACATCAGACTTAATTAACCACCTGCGCGCTCTTTACGCCCAATAATTCCG
+
FFFFFFFFFFFFFFFFFFFFFFFF:FFFFFF:FFFFFFF:FFFFFFFFFFFFFFFFFFFFFFFFF:FFFFFFFF:FF:FFFFFFFFFFFFFFFFFFFFFFFFFFFFFFFFFFFF:FFF:FFF,FFFFFFFF:FFFFFFFFFFF,FFFFFFFFF::FFFFFFFF:FFFFF:FFFFFFFFFFFFFFFFFF::FFFFFF:FF,FFFFFFFFF,F:FF,FF:FFF:FF:FFFF:FFFF,:F,FFFF:FF,FFF:,
@A00769:42:HV3CFDRXX:1:2101:7762:24580 2:N:0:CGCACGACTG+CTGTTGGTCC
GGACTACTAGGGTTTCTAATCCTGTTTGCTACCCACACTTTCGAGCCTCAACGTCAGTTACAGTCCAGAAAGCCGCCTTCGCCACTGGTGTTCTTCCATATATCTACGCATTTCACCGCTACACATGGAGTTCCACTTTCCTCTACTGCACTCAAGTCATCCAGTTTCCAAAGCAATTCCTCAGTCGAGCTGAGGGCTTTCACTTCAGACTTAAATAACCGTCTGCGCTCGCTTTACGCCCAATAAATCCG
+
FFFFFFFFFFFFFFFFFFFFFFFFFFFFFFFFFFFFFFFFFFFFFFFFFFFFFFFFFFFFFFFFFFFFFFFFFFFFFFFFFFFFFFFFFFF:FFFFFFFFFFFFFFFFFFFFFFFFFFFFFFFFFFFFFFFFF:FFFFFFFFFFFFFFF:FFFFFFFFFFFFFFFFFFF:FFFFFFFFFFF:F:FFF:FFF:,FFFFFFFF,FFFFFFFFFFF:FFF:F,FFF:FFFFFFFFF:FFFFFFFF:FFFFF::F
@A00769:42:HV3CFDRXX:1:2101:20880:24596 2:N:0:CGCACGACTG+CTGTTGGTCC
GGACTACACGGGTATCTAATCCTATTTGCTCCCCACGCTTTCGCGCCTCAGTGTCAGTCGCAGACCAGGGAGCCGCCTTCGCCACTGGTGTTCCTCCATATCTCCACGCATTTCACCGCTACACATGGAATTCCACTTCCCTCTTCTGCACTCAAGTCAACCAGTTTCCAATGACCCTCCACGGTTAAGCCGTGGGCTTTCACATCAGACTTAATTAACCACCTGCGCGCTCGTTACGCCCAATAATTCCG
+
FFFFFFFFFFFFFFFFFFFFFFFFFFFFFFFFFFFFFFFFFFFFFFFFFFFFFFFFFFFFFFFFFFFFFFFFFFFFFFFFFFFFFFFFFFFFFFFFFF:FFFFFFFFFFFF:FFFFFFFFFFFFFFFFFF,FFF::FFFFFFFF,:FFFFFFFFFFF::FFFF:FF,FFFFFFFFFF:FFFFFFFFFFFF:F::FF::FFFFFF,::,FF,:FFFF,FFFF:,,,:FFF,F,,F,,:FFFFFF:,F,F:FF
@A00769:42:HV3CFDRXX:1:2101:15908:24627 2:N:0:CGCACGACTG+CTGTTGGTCC
GGACTACTGGGGTTTCTAATCCTGTTTGCTCCCCACTTTCGAGCCTCAGCGTCAGTTACAGTCCAGAAAGCCGCCTTCGCCACTGGTGTTCTTCCATATATCTACGCATTTCGCCGCTACACATGGAGTTCCACCTTCCTCTACTGCACTCAAGTCATCCAGTTTCCAAAGCAATTCCTCAGTTGAGAGGAGGGCTTTCACTTCAGACTTAAATAACCGTCTGCGCTCGCTTTACGCCCAATAAATCCGGA
+
,FFFFFFFFFF:FFFFFFFFF:F:F:FFFFFFFFFFF,FFFF:FFFFFFFFFFFFFFFFFFFFF:FF:FFFFFF:FFFFFFFFFFFFFFFFFFFFF,FFFFFFFFF:FFFFFFFFFFF,FFFFFFF:F,FFFFFFFFF,FFF:FFFF:FF:,:F:F:F:F:FFFFFFFFFFFFFFFFFFFFFFFFFF,,::FF:FFFFFFFFFF:FFFFFFFFFFF:F,FF:FFFFFFFFFFFFFFF:FFFFF:FFFF,:,
@A00769:42:HV3CFDRXX:1:2101:20871:24643 2:N:0:CGCACGACTG+CTGTTGGTCC
GGACTACACGGGTATCTAATTACCGCGGCGGTTGACAC
+
FFFFFFFFFFFFFFFFFFFFFFFFF:FFFFFFFFFFFF
@A00769:42:HV3CFDRXX:1:2101:30255:24737 2:N:0:CGCACGACTG+CTGTTGGTCC
GGACTACTGGGGTATCTAATCCTGTTTGCTCCCCACGCTTTCGAGCCCCAGCGTCAGTTACAGACCAGAGAGTCGCCTTCGCCACTGGTGTTCCTCCATATATCTACGCATTTCACCGCTACACATGGAATTCCACTCTCCTCTTCTGCACTCAAGTCTCCCAGTTTCCAATGACCCTCCCCGGTTGAGCCGGGGGCTTTCACATCAGACTTAAGAAACCGCCTGCGCTCGCTTTACGCCCAATAAATCCG
+
FFFFFFFFFFFFFFFFFFFFFFFFFFFFFFFFFFFFFFFFFFFFFFFFFFFFFFFFFFFFFFFFFFFFFFFFFFFFFFFFFFFFFFFFFFFFFFFFFFFFFFFFFFFFFFF:FFFFFFFF:FFF,FFFFFFFFFFFFFFFFFFFFFFFFFFFFFFFFFFFFFF:FFFFF:FFFFFFFFFFFFFFFFFFFFFFFFFFFFFFFFFFFFFFFFFFFFFF:FFFFFFF:FFFFFFFFFFFFFFFFFFFFF:FF,,
@A00769:42:HV3CFDRXX:1:2101:17201:24768 2:N:0:CGCACGACTG+CTGTTGGTCC
GACTACGAGGGTATCTAAATACCGCGGCGGCTGACACCAGTCTCTTATACACAAATGACCCTGCCGACCACAGTTTGTCCGTGTATATCTCGGTGGTCGCCGGATCATTAAAAAATGGGGGGGGGGGGGGGGGGGGGGGGGGGGGGGGGGGGGGGGGGGGGGGGGGGGGGGGGGGGGGGGGGGGGGGGGGGGGGGGGGGGGGGGGGGGGGGGGGGGGGGGGGGGGGGGGGGGGGGGGGGGGGGGGGGGGGG
+
FF:FF,,::,FFF,,,FF,FF::,F:FFFFF:,FFF,FF:,,F:,F,::,F,F:,,,FF,:,:FF,FF,F,,,FF,FFFF,F:F,,,:,::,:,:F:,:,F:,:,,F,:FFFFF,,,,FFF:FFFFFFFFFFFFFFFFFFFFFFFFFFFFFFFFFFFFFFFFFFFFFFFFFFFFFFFFFFFFFFFFFFFFFFFFF:FFFFFFF:FFFFFFFF:FFF:FFFFFFFFF:FFFFFFF:FFFFFFFFFFFFFFF:
@A00769:42:HV3CFDRXX:1:2101:15094:24784 2:N:0:CGCACGACTG+CTGTTGGTCC
GGACTACAAGGGTATCTAATCCTGTTTGCTACCCACACTTTCGAGCCTCAACGTCAGTTACAATCCAGAAAGCCGCCTTCGCCACTGGTGTTCTTCCATATATCTACGCATTTCACCGCTACACATGGAGTTCCACTTTCCTCTACTGCACTCAAGTCATCCAGTTTCCAAAGCAATTCCTCAGTTGAGCTGAGGGCTTTCACTTCAGACTTAAATAACCGTCTGCGCTCGCTTTACGCCCAATAAATCCG
+
FFFFFFFFFFFFFFFFFFFFFFFFFF:FFFFFFFFFFFFFFFFFFFFFFFFFFFFFFFFFFFFFFFFFFFFFFFFFFFFFFFFFFFFFFFFFFFF:FFFFFFFFFFFFFFFFFFFFFFFFFFFFFFFFFFFFFFFFFFFFFFFFFFF:FFFFFFFF:FFFFFFFF:FF:FFFFFFFFFFF:F:FFF,F:FFF:F,FFFFFFFFFFFFFFFFFFF:FFF:F,:F::,:FFF,:FFFFFFFFFFF,FFFFF:F
@A00769:42:HV3CFDRXX:1:2101:20256:24799 2:N:0:CGCACGACTG+CTGTTGGTCC
GGACTACTAGGGTTTCTAATCCTGTTTGCTACCCACACTTTCGAGCCTCAACGTCAGTTACAGTCCAGAAAGCCGCCTTCGCCACTGGTGTTCTTCCATATATCTACGCATTTCACCGCTACACATGGAGTTCCACTGTCCTCTACTGCACTCAAGTCATCCAGTTTCCAAAGCAATTCCTCAGTTGAGCTGAGGGCTTTCACTTCAGACTTAAATAACAGACTGCGCTCGCTTTACGCCCAATAAATCCG
+
F,FFFFFFFFFFFFFFFFFFFF,FFFFFFFFFFFFFFFFFFFFF:FFF,FFF::FFFF:FFFFF:FFFFFFFFFFFFFFFFFF:FFF:FFFFFFFFF,FFFFFFFFF:FFFF,FFFFFFFFFFF,,FFFFFF:FFFF,,FFFFFFFFF:::FFFFF,F,FF:FFFFFFFFFF:F:FF,FFFFF:FFFFFFF:F,F:,FFFFFFF,FF:F,FFF:FFFFF,,,FFFF:FFFFFF:FF,:FFFFFFFFFF,FF
@A00769:42:HV3CFDRXX:1:2101:1515:24815 2:N:0:CGCACGACTG+CTGTTGGTCC
GGACTACTGGGATTTCTAATCCTGTTTGCTACCCACACTTTCGAGCCTCAACGTCAGTTACAGTCCAGAAAGCCGCCTTCGCCACTGGTGTTCTTCCATATATCTACGCATTTCACCGCTACACATGGAGTTCCACTTTCCTCTACTGCACTCAAGTCATCCAGTTTCCAAAGCAATTCCTCAGTTGAGCTGAGGGCTTTCACTTCTGACTTAAATAACCGTCTGCGCTCGCTTTACGCCCAATAAATCCG
+
FFFFFFFFFFFFFFFFFFFFFFFFFFFFFFFFFFFFFFFFFFFFFFFFFF:FFFFFFFFFFFFFFFFFFFFFFFFFFFFFFFFFFFFFFFFFFFFFFFF:FFFFFFFFFFFFFF:FFFFFFFFFFF:FFFFFFF:FFFFFFFFFFFFFFFFFFFFFFFFFFFFFFFFFFFFFFFFFFFFFFFFFFFF,FFFFFFF,:FFF:FFFFF,FFFFF::FFFF:,FFFFFF,FFFFFFFFFF,FF,FFFFFFF:F:
@A00769:42:HV3CFDRXX:1:2101:12219:24815 2:N:0:CGCACGACTG+CTGTTGGTCC
GGACTACGGGGGTATCTAATCCTGTTTGCTCCCCACGCTTTCGTGCATGAGCGTCAGTGTTATCCCAGGGGGCTGCCTTCGCCATCGGTATTCCTCCACATCTCTACGCATTTCACTGCTACACGTGGAATTCTACCCCCCTCTGACACACTCTGGCCGTGCAGTCACCAATGCAATTCCCAGGTTAAGCCCGGGGATTTCACATCGGTCTTGCACAACCGCCTGCGCACGCTTTACGCCCAGTAATTCCG
+
FFFFFFFFFFFFFFFFFFFFFFFFFFFFFFFFFFFFFFFFFFFFFFFFFFFFFFFFFFFFFFFFFFFFFFFFFFFFFFFFFFFFFFFFFFFFFFFFFFFFFFFFFFFFFFFFFFFFFFFFFFFFFFFFFFFFFFFFFFFFFFFFFFFFFFFFFFFFFFFFFFFFFFFFFFFFFFFFFFFFFFFFFFFFFFFFFFFFFFFFFFFFFFF:FFFFFFFFFFFFFFFF:FFFFF:FFFFFF:FFFFF:FFFFFFF
@A00769:42:HV3CFDRXX:1:2101:21838:24940 2:N:0:CGCACGACTG+CTGTTGGTCC
GGACTACGGGGGTTTCTAATCCTGTTTGCTACCCACACTTTCGAGCCTCAACGTCAGTTACAGTCCAGAAAGCCGCCTTCGCCACTGGTGTTCCTCCATATATCTACGCATTTCACCGCTACACATGGAATTCCACTCTCCTCTTCTGCACTCAAGTCTCCCAGTTTCCAATGACCCTCCCCGGTTGAGCCGGGGGCTTTCACATCAGACTTAAGAAACCGCCTGCGCTCGCTTTACGCCCAATAAATCCG
+
FFFFFFFFFFFFFFFFFFFFFFFFFFFFFFFFFFFFFFFFFFFFFFFFFFFFFFFFFFFFFFFFFFFFFFFFFFFFFFFFFFFFFFFFFFFFFFFFF:FFFFFFFFFFFFFFFFFFFFFFFFFF:FFFFFFFFFFFFFFFFFFFFFFFFFFFFFFFFFFFFFFFFFFFFFFFFFFFFFFFFFFFFFFFFFFFFFFFFFFFFFF,FFF:FFFFF:FFFFFFFFF:FFFFFFFF:FFFFFFFFFFFFFFFFFF
@A00769:42:HV3CFDRXX:1:2101:31765:25003 2:N:0:CGCACGACTG+CGGTTGGTCC
GGACTACCAGGGTATCTAATCCTGTTTGCTCCCCACGCTTTCGAGCCTCAACGTCAGTTACCGTCCAGTAAGCCGCCTTCGCCACTGGTGTTCCTCCTAATATCTACGCATTTCACCGCTACACTAGGAATTCCGCTTACCTCTCCGGCACTCAAGATTTACAGTTTCCAATGCAGTCCAGGGGTTGAGCCCCCGCCTTTCACATCAGACTTGCACATCCGTCTACGCTCCCTTTACACCCAGTAATTCCG
+
:FFFFFFFFFFFFFFFFFFFFFFF:FFFF:FFFFFFFFFF:FFFFFFFFFFF:FFFFFFFFFFFFFFFFFFFFF:FFFFFFFF:F,FFFF,,FFFFFFFFF,FFFFFFFFFFFFFFFFFFFFFFFFFFF,,FFFFFFFFFFFFFFFFFFFFF,,FF,FFFFFFFFFFFFF,FFF::FFFFFF:FF:FFFFFFFFFFFFF:FFFFFFF,FFF,,FFFFFFFFF:F,F:FFFFFFF,FFF:FFFFF:F:FFF,
@A00769:42:HV3CFDRXX:1:2101:11623:25066 2:N:0:CGCACGACTG+CTGTTGGTCC
GGACTACAGGGGTTTCTAATCCTGTTTGCTACCCACACTTTCGAGCCTCAACGTCAGTTACAGTCCAGAAAGCCGCCTTCGCCACTGGTGTTCTTCCAGATATCTACGCATTTCACCGCTACACATGGAGTTCCACTTGCCTCTACTGCACTCAAGTCATCCAGTTTCCAAAGCAATTCCACAGTTGAGCGGAGGGCTTTCTCTTCAGACTTAATGAACCGTCTGGGCGCGGTGTGGGCCCTAGATATCCG
+
FFFFFFFFFFFFF,F:FFFFF,FFFFFF,FFFFFFFFF,FFFFFFF::F,FFFF::,FFF:FFFF,FFFFFFF:F,FFFFFFFF,FFF,F,FFFFF,F,FF,FFFF,F:,,FFF:FFFFFFFF:FFFFFF:,F,,:FFF,:F:F:FFF:::FFFF:F,F:FF,FFFFF:F,FFF::F,,F,,F:,,F,F,,F:FF::F,:,,,:F:,F,,F:,,,,,:F,,,,F,,,F,,F,F,:,,:,FF:F:,:F,:,F
@A00769:42:HV3CFDRXX:1:2101:25039:25066 2:N:0:CGCACGACTG+CTGTTGGTCC
GGACTACCGGGGTTTCTAATCCTGTTTGCTACCCACACTTTCGAGCCTCAACGTCAGTTACAGTCCAGAAAGCCGCCTTCGCCACTGGTGTTCTTCCATATATCTACGCATTTCACCGCTACACATGGAGTTCCACTTTCCTCTACTGCACTCAAGTCATCCAGTTTCCAAAGCACTTCCTCAGTTGAGCTGAGGGCTTTCACTTCAGACTTAAATAACCGTCTGCGCTCGCTTTACGCCCAATAAATCCG
+
FFFFFFFFFFF:FFFFFFFFFFFFFFFFF,FFFFFFFFFFFFFFFFFFFFFFFFFFFFFFFFFFFFF:FFFFFFFFFFFFFFFFF:FFFF:FFFFFFFFF,FF:FFFFFFF:FFFFF,FFFFFFFF:::F,FFFFF:FF:FFFFFF,:FFFFFFF,:FFFFF::FFF,FFFF::F,FFFFFFFF:,,FFFFFFF:FFFFF:FFFFF:FF,F:FFFFFFF,,FFF,,:FFF::FF:FFFF,FFFFF,FF:FF
@A00769:42:HV3CFDRXX:1:2101:32615:25097 2:N:0:CGCACGACTG+CTGTTGGTCC
GGACTACGCGGGTTTCTAATCCTATTTGCTCCCCACGCTTTCGTGCCTGAGCGTCAGTTTCAGTCCAGGCGGCCGCCTTCGCCACTGGTGTTCTTCCATATCTCTACGCATTTTACCGCTACACATGGAGTTCCGCCGCCCTCTCCTGTACTCAAGTTCTCCAGTCTCATCAGCCAACAGAAGTTAAGCTTCTGCCTTACACTCCTGACTGGAAGAACCGCCTCCTCACCCTGTACGCCCAATCATTCCGG
+
:FFFFFFFFFFFFFFFF:FFFFFFFFFFFFFFFFFFFFFFFFFFFFFFFFFFFFFFFFFFF,FFFFFFFFFFFFFFFFFFFFFFFFFFFFFFFFFFFF:F:FFFFFFFFFFFFFFFFFFF:F,F:FFFFFFFFFFFFFFFFFFFFFFFFFFFFFFFFFFFFFFFFFFFFFF:FFF:,F:FF:F:,F:FFFFFF:FFF,,FFFFF,F:FFF,,FFFF,FFFF:F,FFF:FFFF,,,F,F:FF,:FFF,FFF,
@A00769:42:HV3CFDRXX:1:2101:5990:25113 2:N:0:CGCACGACTG+CTGTTGGTCC
GGACTACGAGGGTATCTAATCTTGTTTGATACCCACGCTTTCGTGCATCAGCGTCAATAGCGGATTCGTGAGATGCCTTCGCAATCGGTGTTCTGTGTGATATCTATGCATTTCACCGCTACACCACACATTCCTCCCACGTCATCCGCATTCCAGCAAGGCAGTATCAATGGCACTTCACCCCGTTGAGCGGGGGCATTTCACCGCTGACTTACCTCACAGCCTACGCACCCTTTAAACCCAATAAATC
+
FFFFFFFFFFFFFFFFFFFFFFFFFFF:FFFFFFFFF:FFFFFFFFFFFFFFFFFFFFFFFFFFFFFFFFFFFFFFFFFFFF:FFFFFFFFFFFFFFFFFFFFFFFFFFFF,FFFFFFFFFF:FFFF,:F,FFFFFFFFFFFFFFFFFFFFFFFFFFFFFFFFFFFFFFFFF:FFFFFF:FFFF:FFFF:FF:FFFFF,FFF,:FFFF:::FFFFFFFFFFFFF:::FFFFFFFFF,:FFFFFF:F,F:F
@A00769:42:HV3CFDRXX:1:2101:23185:25113 2:N:0:CGCACGACTG+CGGTTGGTCC
GGACTACTCGGGTTTATAAACATGTATGCAACCCACACTTACGAGCCAAAACGACGGAAAAACACCAGAAAGACACATACGCAACTGGTGTACTACAAAATATCTACGCATAACACCGATACACATGAAGTACCACTTACCTCTACTGAAAAAAATTATACCATATTCGATAGAAATTCATCAGTTGAGCAGAGGGATTTCACGAAAGACATAAATAACCGACTCATCTCGATTTGGGCCCAAAAATTCAG
+
FFFFFFF,FFF,FF,,,::,F:FFF,:,,,FFF,F,:,FF,F,F,F,F,,FF,:,,,,,F,,,,F,F,FF:,,,,F,,:,,F,FF::,,:F,FF,F,F,F,,,:FF:,,FF:,FFF,,:,F,FFF,F,F,F,F,:,:F,F,F,FF,F,,F,F:FF,,,,,F,,,FF,,,F,:,,F,,,F:,:FF,F,,:F,:FF::F,F:FF,,:,,,:FF,F,F,,:,F,F:,,,FF,,,,,:F,,,FF:,,,F,,::,F
@A00769:42:HV3CFDRXX:1:2101:32045:25113 2:N:0:CGCACGACTG+CTGTTGGTCC
ACTCTAGGGTATCTAATGTGTTACCGCGGCTGCTGACAC
+
FF,FFFFFFFFFFFFFFFFFFFFFFFFFFFFFFFFFFFF
@A00769:42:HV3CFDRXX:1:2101:7934:25191 2:N:0:CGCACGACTG+CTGTTGGTCC
GGACTACAAGGGTTTCTAATGGATTACCGCGGCTGCTGACAC
+
FFFFFFFFFFFFFFFFFFFFFFFFFFFFFFFFFFFFFFFFFF
@A00769:42:HV3CFDRXX:1:2101:13991:25191 2:N:0:CGCACGACTG+CTGTTGGTCC
GGACTACGGGGGTTTCTAATCCTGTTTGCTCCCCACGCTTTCGCACCTCAGCGTCAGTAATGGTCCAGTGAGCCGCCTTCGCCACTGGTGTTCCTCCGAATATCTACGAATTTCACCTCTACACTCGGAATTCCACTCACCTCTACCATACTCAAGACTTCCAGTATCAAAGGCAGTTCCAGAGTTGAGCTCTGGGATTTCACCCCTGACTTAAAAGTCCGCCTACGTGCGCTTTACGCCCAGTAAATCCG
+
FFFFFFFFFFFFFFFFFFFFFF,FFFFFFFFFFFFFFFFFFFFFFFFFFFFFFFFFFFFFFFFFFFFFFFFFFFFFFFFFFFFFFFFFFFFFFFFFFFFFFFFFFFFFFFF,FFFFFFFFFFFFFFFFFFFFFFFFFFFFFFFFFFFFFFFFFFFFFFF:FFFFFFFFFFFFF:FFF:FFFFFFFFFFFFFFFF:FF:F:FFFFFFF:F:F,FF:FFF:FFFFF,FF,F:FF,F:FFFFFF::FFFF:FF,
@A00769:42:HV3CFDRXX:1:2101:24930:25254 2:N:0:CGCACGACTG+CTGTTGGTCC
GGACTACCGGGGTATCTAATCCTGTTTGCTACCCACACTTTCGAGCCTCAACGTCAGTTACAGTCCAGAAAGCCGCCTTCGCCACTGGTGTTCTTCCATATATCTACGCATTTCACCGCTACACATGGAGTTCCACTTTCCTCTACTGCACTCAAGTCATCCAGTTTCCAAAGCAATTGCTCAGTTGAGCTGAGGGCTGTCACTTCAGACTTAAATAACCGTCTGCGCTCGCTTTAAGCACTATAACTCCG
+
FFFFFFFFFFFF:FFFFFF:FFFFFFFFFFFFFFFFFFFF,FFFFFFFFFFFFFF,FFFFFF::FFFFFFFFFFFFFFFF:FFFFFFFFF,:FF:FFFFFFFF::FFF,FFF,FFFF:F:FFFFFFF:FF,FF,FFFFFFFFFFFFFFFF,FFFF:,FFFFF,FFF,FFF:FF:FFFFF,F,FF,FFF,FFFF:FFFF,FF:FF:FFF,:FFFF,FFF,F,,::F,F:FFFFF::,,::,F,F,F:,F::,
@A00769:42:HV3CFDRXX:1:2101:8793:25269 2:N:0:CGCACGACTG+CTGTTGGTCC
GGACTACACGGGTTTCTAATTACCGCGGCGGCTGACACCTGTCTCTATACACATCTGACGCTGCCGACGACTGTTGGTCCGTGTAGATCTCGGTGGTCGCCGTATCATTAAAATGGGGGGGGGGGGGGGGGGGGGGGGGGGGGGGGGGGGGGGGGGGGGGGGGGGGGGGGGGGGGGGGGGGGGGGGGGGGGGGGGGGGGGGGGGGGGGGGGGGGGGGGGGGGGGGGGGGGGGGGGGGGGGGGGGGGGGGGG
+
FFFFFFFFFFF:FFFFFF:FF,FFFF:F:F:FFFFFFFFF:FFFFFFFF:FFFF:FFFFFFFFF:FFFFFF:FFFFFFFFFF:FFFFF:FFFF,FFF:FFFF,:FFF,F,:F:,,,:F:FFFFFFFFFFFFFFFFFFFFFFFFFFFFF:FF:FFFFFFFFFFFFFFFFFFFFFFFFFFFFFFFFFFFFF:FFFFFFFFFFFFFFF:FFFFFFF,FFFFFFFFFFFFFFFF:FFFFFF::FFFFFFFFF:FF
@A00769:42:HV3CFDRXX:1:2101:27570:25316 2:N:0:CGCACGACTG+CTGTTGGTCC
GGACTACTGGGGTATCTAATCCTGTTTGCTACCCACACTTTCGAGCCTCAACGTCAGTTACAGTCCAGAAAGCCGCCTTCGCCACTGGTGTTCTTCCATATATCTACGCATTTCACCGCTACACATGGAGTTCCACTTTCCTCTACTGCACTCAAGTCATCCAGTTTCCAAAGCAATTCCTCAGTTGAGCTGAGGGCTTTCACTTCAGACTTAAATAACAGTCTGCGCTCGCTTTACGCCCAATATATCCG
+
FFFFFFFFFF,FFFFFFFFFF,FFFF::FFF,FFFFF:FFFFFFFF:F,FFF,FFFFFFFFFF,::FFFFF::FFFFFFFFF,F:FFF:F:FFFFF,FFFFF:FFFFFF::FFFFFFFFFF:FFFF:FFFFF:FFF:FFFFFFFFFFFFFFFFFFFFFFFFFFFFFFFFFFFFFFFF:FFFFFF:FFFFFFFFFFFFFFFFFFF:FFFFFFFFFFFFF:,FFFFFF:FFF,FFFFFF,FFFFF:F,FFFF:
@A00769:42:HV3CFDRXX:1:2101:29487:25347 2:N:0:CGCACGACTG+CTGTTGGTCC
GGACTACGGGGGTTTCTAATCCTGTTTGCTACCCACACTTTCGAGCCTCAACGTCAGTTACAGTCCAGAAAGCCGCCTTCGCCACTGGTGTTCTTCCATATATCTACGCATTTCACCGCTACACATGGAGTTCCACTTTCCTCTACTGCACTCAAGTCATCCAGTTTCCAAAGCAATTCCTCAGTTGAGCTGAGGGCTTTCACTTCAGACTTAAATAACCGTCTGCGCTCGCTTTACGCCCAATAAATCCG
+
FF:FF:FFFFFFFFFFFFFFFFFFF:FFFFFFFFFFFFF:FFFFFFF:FFFFFFFFFFFFFFFFFFFFF:FFFFFFF,FFFFFFFFFFFFFFFF:FFFFFFFFFFFFFF,FFFFFFFFFFFFFF:FFFFFFF:FFF:FFFFFFFFFFFFFFFFFFFFFF,FFFFFFFFFFFFFFFF:FFFFFFFFFFF:FFF,F:FFFFFFFFFFFFFFFF:FFFFFFFFFFF:FFFFFFFFFFFFF,FFF:F:FFFFFFF
@A00769:42:HV3CFDRXX:1:2101:2103:25363 2:N:0:CGCACGACTG+CTGTTGGTCC
GGACTACTAGGGTATCTAATCCTGTTTGCTACCCCCACTTTCGAGCCTCAACGTCAGTTACAGTCCAGAAAGCCGCCTTCGCCACTGGTGTTCTTCCATATATCTACGCATTTCACCGCTACACATGGAGTTCCACTTTCCTCTACTGCACTCAAGTCATCCAGTTTCCAAAGCAATTCCTCAGTTGAGCTGAGGGCTTTCACTTCAGACTTAAATAACCGTCTGCGCTCGCTTTACGCCCAATAAATCCG
+
FFFFFFFFFFFFFFFFFFFFFFFFFFFFFFFFFFFFFFFFFFFFFFFFFFFFFFFFFFFFFFFFFFFF,:FF:FFFFFFFFFFFFFFFFFFFFFFFFFFFFFFFFFFFFFFFFFFFFFFFFFFFFFFFFFFFFF:FFFFFFFFFFFFFF:FFFFFFFFFFFFFFFFFFFFFFFFF,FFFFFFFFFFFFFFFFF::FFFFFFFFFFFFFFFF:FF:FFFFFF,FFF:FFFF:FFFFFF:FF,FFFFFFFFFF
@A00769:42:HV3CFDRXX:1:2101:9525:25441 2:N:0:CGCACGACTG+CTGTTGGTCC
GGACTACGCGGGTATCTAATCCTGTTTGCTACCCACACTTTCGAGCCTCAACGTCAGTTACAGTCCAGAAAGCCGCCTTCGCCACTGGTGTTCTTCCATATATCTACGCATTTCACCGCTACACATGGAGTTCCACTTGCCTCTACTGCACTCAAGTCAGCCAGTTTCCAAAGCAATTCCTCAGTTGAGCGGAGGGCTGTCACGTCAGACTTCAGTAACCGGCTGCGCTCGCTTTACGCCCAGTCATGCGG
+
FFFFFFF:FFFFFFFFFFFFFFFFFFFF:FFFFFF::FFFFFFFFFFFFFFFFFFFFFFFFFF:FFFFFF,F,,FFFF:FFFF::,FFFFFFFFF:FF,FFFFFFFFFFFFFFF,FFFFFFFFF:FFFFFFF::,F,F,::F,FFF,F:FFFF,FFF:F,FF:F:,F,:F:FFFF:FFF,,,FF,F,,F,,FFFFF:F,:FF,,,:,F,:,F,:,F:,,FF,,,,,:,:,F,,:,,,,,,:,,,:,,,:,F
@A00769:42:HV3CFDRXX:1:2101:26982:25457 2:N:0:CGCACGACTG+CGGTTGGTCC
GGACTACTGGGGTATCTAATCCTGTTTGCTACCCACACTTTCGAGCCTCAACGTCAGTTACAGTCCAGAAAGCCGCCTTCGCCACTGGTGTTCTTCCATATATCTACGCATTTCACCGCTACACATAGAGTTCCACATTCCTCTACTGCACTCAAGACAACCAGTTTCCAAAGCAATTCATCAGTTAAGCTGAGGGCTTTCACTTCAGACTTAAAAAACCGACTGCGCACGCTTTACGCCCAATAAATCCG
+
FFFFFFFFFFFFFFFFFFFFFFFFFFFFFF:FFFFFFFFFFFF,FFFFFFFFFFFFFFFFFF:FF,FF:FFF:FFFFFFFFF::,F,FF,FFF:FF,FFFFFFFFFFFFFFFF,FFF,FFFFFFF,,FFFFFFFFF,F,FFFFFFF,,,F:FFFFF,F,,:FFFFFFF,FF,FFFFFFF,,,FFFF,FFF,,F,FF:FFFF,F,FF:FFFF:FF,FF,FFFFFF,F,F,F,FFFFFF:FFFFF:FF:F:FF
@A00769:42:HV3CFDRXX:1:2101:22381:25598 2:N:0:CGCACGACTG+CTGTTGGTCC
GGACTACAAGGGTTTCTAATCCTGTTTGCTACCCACACTTTCGAGCCTCAACGTCAGTTACAGTCCAGAAAGCCGCCTTCGCCACTGGTGTTCTTCCATATATCTACGCATTTCACCGCTACACATGGAGTTCCACTTTCCTCTACTGCACTCAAGTCATCCAGTTTCCAAAGCAATTCCTCAGTTGAGCCGAGGGCTTTCACTTCAGACTTAAATAACCGTCTGCGCTCGCTTTACGCCCAAGAAATCCG
+
FFFFFFFFFFFFFFFFFFFFFFFFFFFFFFFFFFFFFFFFFFFFFFFFFFFFFFFFFFFFFFFFFFFFFFFFFFFFFFFFFFFFFFFFFF:FFFFFFFFFFFFF:FFFFFFFFFFFFFFFFFFFFFFF,FFFFFFFF::,FFFFFFFFFFFFFFFFFFFFFF:FFFFF,F:FFFFFF:FFFF:FF:F:FFFFFFFFF,F,,:FF,:,FF:FF:,:::F:F:,F::,:FF:F:F,:::FF,F:F,,:,,,:,
@A00769:42:HV3CFDRXX:1:2101:24876:25598 2:N:0:CGCACGACTG+CTGTTGGTCC
GGACTACTGGGGTATCTAATCCTGTTTGCTACCCACACTTTCGAGCCTCAACGTCAGTTACAGTCCAGAAAGCCGCCTTCGCCACTGGTGTTCTTCCATATATCTACGCATTTCACCGCTACACATGGAGTTCCACTTTCCTCTACTGCACTCAAGTCATCCAGTTTCCAAAGCAATTCCTCAGTTGAGCTGAGGGCTTTCACTTCAGACTTAAATAACCGTCTGCGCTCGCTTTACGCCCAATAAATCCG
+
FFFFF::FFFFFFF:FFFFFFFFFFFFFFFFFFF:FFFF:FFFFFFFFFFFFFFFFFFFFFFFFF:FF,,FFFFFFFFFFFFF:FFFFFFFFFFFFFFFFFFFFFFFFFFFFFFFFFFFFF:FFFFFFFFFFFF,FFFFF:FFFFFF::FFFFFFFFFFFFFFFFFFFFFFFFFFFFFFFFFFF:FFFFFFFFFFFFFFFFFFFFFFFF:F,FFFFFF:FFFF:F::FFFFFFFF,F,FFFFFFFFFFFF,
@A00769:42:HV3CFDRXX:1:2101:24804:25661 2:N:0:CGCACGACTG+CTGTTGGTCC
GGACTACGCGGGTATCTAATCCTGTTTGCTCCCCACGCTTTCGTGCCTCAATGTCAGTATCGACCCAGCAAGCCGCCTTCGCCACTGGTGTTCTTACATATATTTACGCATTTTACCGCTACACATGTAGTTCCACTTGCCTCTGTCATACTCTGGCTTTGCAGTATCTCTTGCCCTACTGGGTTGAGCCCAGCATCTTTACAAAAGACTTACTATGACATCTACGCACCCTTTACGCCCAATAATTCCGG
+
FFFFFFFFFFFFFFFFFFFFFFFFFFFF:FFFFFFFFFFFFFFFFFFFFFFFFFFFFFFFFFFFFFFFFFFFFFFFFFFFFFFFFFFFFFFF:FFFFFFFFFFFFFFFFFFFFFFFFFFFFFFFFFFFFFFFFFFFFFFFFFFFFFF:FFFFFF:FFFFFFFFFFFFFFFFFFFFFFFFFFFFFFFFFFFFFFF:FFFFFFFFFFFFFFF:FFFFFF,FFFF:,F:F,:FF:,F,FFFFF:FF:,FFF:::
@A00769:42:HV3CFDRXX:1:2101:28167:25661 2:N:0:CGCACGACAG+CTGTTGGTCC
GGACTACACGGGTTTCTAATCCTGTTTGCTACCCACACATTCGAGCCTCAACGTCAGTTACAGTCCAGAAAGCCGCCTTCGCCACTGGTGTTCTTCCATATATCTACGCATTTCACCGCTACACATGGAGTTCCACTTTCCTCTACTGCACTCAAGTCATCCAGTTTCCAAAGCAATACCTCAGTTGAGCTGAGGGCTTTCACTTCAGACTTAAATAACCGACTGCGCTCGCTTTACGCCCAATAAATCCG
+
:,FFF,:FFF::FF:F,FFFFFF,FFFF:FFFFF:FFF,FF,FFFFFF:FFFFFFFF::FFFF,FFF:F,F:FFFFF,F,,FFFFF,F:,FF::FFFFF:FF,F,F:,FFFF,:,FF:::F:FFF,,,:FF:FF:FFFFFF:FF,F:,FFFFFFFFFFF::FF:F:,FF:FF,FFFF,:FFFF,,,,FF,FFFF,:F:F:FFFF:FFFFFFFFFFFFFFFF,FF,,F::FF::FFFFFFFFF,:FFFFFF:
@A00769:42:HV3CFDRXX:1:2101:17119:25755 2:N:0:CGCACGACTG+CTGTTGGTCC
GGACTACGGGGGTTTCTAATCCTGTTTGCTACCCACACTTTCGAGCCTCAACGTCAGTTACAGTCCAGAAAGCCGCCTTCGCCACTGGTGTTCTTCCATATATCTACGCATTTCACCGCTACACATGGAGTTCCACTTTCCTCTACTGCACTCAAGTCATCCAGTTTCCAAAGCAATTCCTCAGTTGAGCTGAGGGCTTTCACTTCAGACTTAAATAACCGTCTGCGCTCGCTTTACGCCCAATAAATCCG
+
FFFFFFFFFFFFFFFFFFFFFFFFFFFFFF:FFFFFFFFFFFFFFFFFFFFFFFFFFFFFFFFFFFFFFFFFFFFFFFFFFFFFFFFFFFFFFFFFFFFFFFFFFFFFFFFFFFFFFFFFFFFFFFFFFFFFFFFFFFFFFFFFFFFFFFFFFFFFFFFFFFFFFFFFFFFFFFFFFFFFFFFFFFFFFFFFFFFFFFFFFFFFFFFF:FFFF:FFF:FF:,F:FFFFFFFFFFFFFFFFFF,FFFFFFFF
@A00769:42:HV3CFDRXX:1:2101:26295:25770 2:N:0:CGCACGACTG+CTGTTGGTCC
GGACTACGGGGGTTTCTAATCCTGTTTGCTACCCACACTTTCGAGCCTCAACGTCAGTTACAGTCCAGAAAGCCGCCTTCGCCACTGGTGTTCTTCCATATATCTACGCATTTCACCGCTACACATGGAGTTCCACTTTCCTCTACTGCACTCAAGTCATCCAGTTTCCAAAGCAATTCCTCAGTTGAGCTGAGGGCTTTCACTTCAGACTTAAATAACCGTCTGCGCTCGCTTTACGCCCAATAAATCCG
+
FFFFFFFFFFFFFFFFFFFFFFFFFFFFFFFFFFFFFFFFFFFFFFFFFFFFFFFFFFFFFFFFFFFFFFFFFFFFFFFFFFFFFFFFFFFFFFFFFFFFFFFFFFFFFFFFFFFFFFFFFFFFFFFFFFFFFFFFFFFFFFFFFFFFFFFFFFFFFFFFFFFFFFFFFFFFFFF:FFFFFFFFFFFFFFF:FF,FFFFFFFFFFFFFFFFFFFFFFFFFF,FF,FFFFFFFFFFFF,FFFFFFFFFF:F,
@A00769:42:HV3CFDRXX:1:2101:7880:25786 2:N:0:CGCACGACTG+CTGTTGGTCC
GGACTACCAGGGTTTCTAATCCTGTTTGCTCCCCACACTTTCGAGCCTCAACGTCAGTTACAGTCCAGAAAGCCGCCTGCGCCACTGGTGTTCTTCCATATATCTACGCATTTCACCGCTACACATGGAGTTCCACTTTCCTCTACTGCACTCAAGTCATCCAGTTTCCAAAGCAATTCCTCAGTTGAGCTGAGGGCTTTCACTTCAGACTTAAATAACCGTCTGCGCTCGCTTTACGCCCAATAAATCCG
+
:FFFFFFF:FFFFFFFFFFFFFFFFFFFFF,FFFFFFFFFFFFFFFFFFFFFFFFFFFFFFFFF:FFFFFFFFFFFFFF:FFFFFFFF,FFFFFFFFFFFFFFFFFFFFFFFFFFFFFFFFFFFFFFFFFFFFFFFFFFFFFFFFFFFFFFFFFFFFFFFFFFFFFFFFFFFFFFFFFFFFFFFFFFFFFFFFFF:FFFFFFFF:FFF:FFFFFFFF:FFF,:FFFFFFF,FFFFFFFFFFFFFFFFFFFF
@A00769:42:HV3CFDRXX:1:2101:12038:25817 2:N:0:CGCACGACTG+CTGTTGGTCC
GGACTACACGGGTATCTAATCCTGTTTGCTCCCCACGCTTTCGAGCCTCAGCGTCAGTTACAGACCAGAGAGCCGCCTTCGCCACTGGTGTTCCTCCATATATCTACGCATTTCACCGCTACACATGGAATTCCACTCTCCTCTTCTGCACTCAAGTCTCCCAGTTTCCAATGACCCTCCCCGGTTGAGCCGGGGGCTTTCACATCAGACTTAAGAAACCGCCTGCGCTCGCTTTACGCCCAATAAATCCG
+
FFFFFFFFFFFFFFFFFFFFFFFFFFFFFFFFFFFFFFFFFFFFFFFFFFFFFFFFFFFFFFFFFFFFFFFFFFFFFFFFFFFFFFFFFFFFFFFFFFFFFFFFFFFFFFFFFFFFFFFFFFFFFFFFFFFFFFFF:FFFFFFFFFFFFFFFFFFF:FFFFFFFFFFFFFFFF:FFFFFFFFFFFFFFFFFFFFFFFF,FFFFFFFFFF:FFF,F:FFFFF:FFFFFFFF:FFFF:F,FFFFF:FF:F:::
@A00769:42:HV3CFDRXX:1:2101:3477:25864 2:N:0:CGCACGACTG+CTGTTGGTCC
GGACTACGAGGGTTTCTAATGTGTTACCGCGGCTGCTGACAC
+
:FFFFFFF:F:F:FFFFF:F,F,FFFFFFF:FFFF,:FFF:F
@A00769:42:HV3CFDRXX:1:2101:28131:25942 2:N:0:CGCACGACTG+CTGTTGGTCC
GGACTACAGGGGTTTCTAATCCTGTTTGCTACCCACACTTTCGAGCCTCAACGTCAGTTACAGTCCAGAAAGCCGCCTTCGCCACTGGTGTTCTTCCATATATCTACGCATTTCACCGCTACACATGGAGTTCCACTTTCCTCTACTGCACTCAAGTCATCCAGTTTCCAAAGCAATTCCTCAGTTGAGCTGAGGGCTTTCACTTCAGACTTAAATAACCGTCTGCGCTCGCTTTACGCCCAATAAATCCG
+
FFFFFFFFFFFFFFFFFFFFFFFFFFFFFFFFFFFFFFFFFFFFFFFFFFFFFFFFFFF:FFFFFFFFFFFFFFFFFFFFFFFFFFFFFFFFFFFFFFFFFFFFFFFFFFFFFFFFFFFF:FFFFFFFFFFFFFFFF,FFFFFFFFFFFFFFFFFFFFFFFFFFFFFFFFFFFFFFFFFFFFF::FFFFFF:FFFFFFFFFFFFFFF:FFFFFFFFFFFF,FF:,FFFFF:FFFFFF:FFFFF::FFFFFF
@A00769:42:HV3CFDRXX:1:2101:8892:25974 2:N:0:CGCACGACTG+CTGTTGGTCC
GGACTACGGGGGTTTCTAATCCTGTTTGCTACCCACACTTTCGAGCCTCAACGTCAGTTACAGTCCAGAAAGCCGCCTTCGCCACTGGTGTTCTTCCATATATCTACGCATTTCACCGCTACACATGGAGTTCCACTTTCCTCTACTGCACTCAAGTCATCCAGTTTCCAAAGCAATTCCTCAGTTGAGCTGAGGGCTTTCACTTCAGACTTAAATAACCGTCTGCGCTCGCTTTACGCCCAATAAATCCG
+
:FFFFFFFFFFFFF,F:FFFFFFFFFFFF:FFF::FFFFFFFFF:FFFFF,FFFFF:FFFFF:FFFFF,FFFFFFFF,,FFFF,F:FFFFFF:FFFFFFFFFFFFF:FFFFFF:FF:FFFFFFFFFFFFF,FFFFFF,FF,FFFFFFFFFFFFF,F:FFFFFF:FFFFF,F:FFFF:FFFFFF,F:FFFFFFFFFFF,F:FFFFFFFFFFFFF:,FFFFF,,FF::F:FFFF:FFFFFF:FF:FF,FFFFF
@A00769:42:HV3CFDRXX:1:2101:10330:25989 2:N:0:CGCACGACTG+CTGTTGGTCC
GGACTACTCGGGTATCTAATCCTGTTTGCTACCCACACTTTCGAGCCTCAACGTCAGTTACAGTCCAGAAAGCCGCCTTCGCCACTGGTGTTCTTCCATATATCTACGCATTTCACCGCTACACATGGAGTTCCACTTTCCTCTACTGCACTCAAGTCATCCAGTTTCCAAAGCAATTCCTCAGTTGAGCTGAGGGCTTTCACTTCAGACTTAAATAACCGTCTGCGCTCGCTTTACGCCCAATAAATCCG
+
FFFFFFFFFFFFFFFFFFFFFFFFFFFFFFFFFFFFFFFFFFFFFFFFFFFFFFFFFFFFFFFFFFFFFFFFFFFFFFFFFFFFFFFFFFFFFFFFFFFFFFFFFFFFFFFFFFFFFFFFFFFFFFFFFF,FFFFFFFFFFFFFFFFFFFFFF,FFFFFFFFFFFFFF:FFFFF,:FFFFFFFFFFFFFFFFFF:FFFFFFFFFFF:FFFFFFFFFFF,F::FFF:FFFF:FF,FFF,FFFFF,FFFFFFF
@A00769:42:HV3CFDRXX:1:2101:4906:26021 2:N:0:CGCACGACTG+CTGTTGGTCC
GGACTACCGGGGTTTCTAATCCTGTTTGCTCCCCACGCTTTCGAGCCTCAGCGTCAGTTACAGTCCAGAAAGCCGCCTTCGCCACAGGTGTTCTTCCATATATCTACGCATTTCACCGCTACACATGGAGTTCCACTTTCCTCTACTGCACTCAAGTCATCCAGTTTCCAAAGCAATTCCTCAGTTGAGCTGAGGGCTTTCACATCAGACTTAAATAACCGACTGCGCTCGCTTTACGCCCAATAAATCCG
+
FFFFFF:FFFFFFFFFFFFFFFFFFFFFFFFFFFFFFFFFFFF:FFF,FFFFF:FFFF,:,FFFFFFFFFFFFFFFFFFFFFFFF,FFFFFFF,FFFF,FFFFFFFF:FF,FFFFF:FFFFFFF::FFF:FFFFFFF,,:FFFFFFFFFFFFFFFFFFFFFFFFF,,FFFFF,FFF,FF:,:FF:FFFFF:FFFFFFFFFFFF,FFFF,FFFFFFFFFFFF,FFFFF:FF,FFFFFFFFFFF:,FF,FF,F
@A00769:42:HV3CFDRXX:1:2101:28809:26021 2:N:0:CGCACGACTG+CTGTTGGTCC
GGACTACCGGGGTTTCTAATCCTGTTTGCTACCCACACTTTCGAGCCTCAACGTCAGTTACAGTCCAGAAAGCCGCCTTCGCCACTGGTGTTCTTCCATATATCTACGCATTTCACCGCTACACATGGAGTTCCACTTTCCTCTACTGCACTCAAGTCATCCAGTTTCCAAAGCAATTCTTCAGTTGAGCTGAGGGCTTTCACTTCAAACTTAAATAACCGTCTGCGCTCGCTTTACGCCCAATAAATCCG
+
FFFFF:FFFF:FFFFFFFFFFFFF,FFFFFFFFFFFFFFFFFFFFFFFFFFFFFFFFFFFFFFFFFFFFFFFFFFFFFFFFFF,F:FFFFFFFFFFFFFFFFFFFFFFFFF:FFFFFFFFFFFFFFFFFFFFFFFFF:FFFFFFFFFFFFFFFF:FFFF:FFFFFFFFFFFFFFF,:FFFFFFF:FFFFFFFFFFFFFFFFFFFFFFFFFF:FFFFFFFF,FFFFFFFFFFFFFFFF:FFFF,F:FFFFF,
@A00769:42:HV3CFDRXX:1:2101:28528:26099 2:N:0:CGCACGACTG+CTGTTGGTCC
GGACTACGCGGGTTTCTAATCCTGTTTGCTACCCACACTTTCGAGCCTCAACGTCAGTTACAGTCCAGAAAGCCGCCTTCGCCACTGGTGTTCTTCCATATATCTACGCATTTCACCGCTACACATGGAGTTCCACTTTCCTCTACTGCACTCAAGTCATCCAGTTTCCAAAGCAATTCCTCAGTTGAGCTGAGGGCTTTCACTTCAGACTTAAATAACCGTCTGCGCTCGCTTTACGCCCAATAAATCCG
+
FFFFFFFFFFFFFFFFFFFFFFFFFFFFFFFFFFFFFFFFFFFFFFFFFFFFFFFFFFFFFFFFFFFFFFFFFFFFFFFFFFFFFFFFFFFFFFFFFFFFFFFFFFFFFFFFFFFFFFFFFFFFFFFFFFFFFFFFFFFFFFFFFFFFFFFFFFFFFFFFFFFFFFFFFFFFFFFFFFFFFFFFFFFFFFFFFFFFFFFFFFFFFFFFFFFFFFFFFF:F:FFFFFFFFFFFF:FFF,FFFFF:FFFFF,:
@A00769:42:HV3CFDRXX:1:2101:1344:26177 2:N:0:CGCACGACTG+CTGTTGGTCC
GGACTACCAGGGTATCTAATCCTGTTTGCTACCCACACTTTCGAGCCTCAACGTCAGTTACAGTCCAGAAAGCCGCCTTCGCCACTGGTGTTCTTCCATATATCTACGCATTTCACCGCTACACATGGAGTTCCACTTTCCTCTACTGCACTCAAGTCATCCAGTTTCCAAAGCAATTCCTCAGTTGAGCTGAGGGCTTTCACTTCAGACTTAAATAACCGTCTGCGCTCGCTTTACGCCCAATAAATCCG
+
FF:FFFFFFFFFFFFFFFFFFFFFFFFFFFFFFFFFFFFFFFF,FFFFFFFFFFFFFFFFF:FFFFFFFFFFFFFFFFFFFFFFFFFFFFFF:FFFFFFFF:FFFFFFFFFFFFFFFFFFFFFFFFFFFFFFFF,FFFFFFFFFFFFFFFFFFFFFFFFFFFFFFFFFFFFFFFFFFFFFFFFFFFF:FFFF,F,FFFFFFFFFFFFF:FFFFF:FFFF:F:FFFFFFFFFFFFF:F,FFFFF:FFFFFFF
@A00769:42:HV3CFDRXX:1:2101:29125:26193 2:N:0:CGCACGACTG+CTGTTGGTCC
GGACTACCCGGGTATCTAATCCTGTTTGATCCCCACGCTTTCGTGCTTCAGTGTCAGTTATGGCTTAGTAAGCTGCCTTCGCAATCGGAGTTCTGCGTGATATCTATGCATTTCACCGCTACACCACGCATTCCGCCTACCTCAAACACACTCAAGTCTTCCAGTTTCAACGGCAATTTTATGGTTGAGCCACAAACTTTCACCGCTGACTTAAAAAACAACCTACGCACCCTTTAAACCCAATAAATCCG
+
FFFFFFFFFFFFFFFFFFFFFFFFFFFFFFFFFFFFFFFFFFFFFFFFFFFFFFFFFFFFFFFF:FFFFF:FFFFFFFFFFFFFFFFFFFFFFFFFFFFFFFFFF,FFFFFFFFFFFFFFFFFFFFFFFFFFFFFFFFFFFFFFFFFFFFFFFFFFFFFFFFFFFFFFFFFFFFF:FFFFFFFFFFFFFFFFFF:FFFFFFFFFFFFFFFFFFFF,FFFFFFFFFFFFFFFFFFFFF:FFFF::FF::FFF
@A00769:42:HV3CFDRXX:1:2101:5990:26209 2:N:0:CGCACGACTG+CTGTTGGTCC
GGACTACTCGGGTATCTAATCCTGTTTGCTACCCACACTTTCGAGCCTCAACGTCAGTTACAGTCCAGAAAGCCGCCTTCGCCACTGGTGTTCTTCCATATATCTACGCATTTCACCGCTACACATGGAGTTCCACTTTCCTCTACTGCACTCAAGTCATCCAGTTTCCAAAGCAATTCCTCAGTTGAGCTGAGGGCTTTCACTTCAGACTTAAATAACCGTCTGCGCTCGCTTTACGCCCAATAAATCCG
+
FFFFFFFFFFFFFFFFFFFFFFFFFFFFFFFFFFFFFFFFFFFFFFFFFFFFFFFFFFFFFFFFFFFFFFFFFFFFFFFFFFFFFFFFFFFFFFFFFFFFFFFFFFFFFFFFFFFFFFFFFFFF:FFFFFFFFFFFFFFFFFFFFFFFFFFFFFF:FFFFFFFFFFFFFFFFFFFFFFFFFFFFFFFFFFFFF:FFFF,FFFFFFF:FFFFFFFFFFFFFF,F::FFFFFFFFFFFF:FFFFFFFFFFFF:
@A00769:42:HV3CFDRXX:1:2101:28230:26209 2:N:0:CGCACGACTG+CTGTTGGTCC
GGGGGGGGGGGGGGGGTGGATACAGCCGCGGGGGGGACCCAGATCTTAAGAAAAAAAAACGAAGACCCCCCCAAGAGGGGCGTGGGGATATGAGAGGGGGGGGGGGGGGGAGATAATGGGGGGGGGGGGGGGGGGGGGGGGGGGGGGGGGGGGGGGGGGGGGGGGGGGGGGGGGGGGGGGGGGGGGGGGGGGGGGGGGGGGGGGGGGGGGGGGGGGGGGGGGGGGGGGGGGGGGGGGGGGGGGGGGGGGGG
+
FFF,F::,,,:,:,,,,,,,F,,,,,,,,:,,,:,,,,F,,,,,,,,:,,,F,,:,F,::,,,,,,,,F,,,:,,,,F,:,:,F,,,,,,,,,F,,,:,F,:,:,:,,,F,,,,,,,,,FF:FFFFFFFFFF:FFFFFFFFFFFFFFFFF:FFFFFFFFFFFFFFFFFFFFFFFFFFFFFFFFFFFFFF:FFFFFF:FFF:F:FFFFFFFF:FFFFFFFFFFFFFFFFFFFFFFFFF::FFFFFF:FFFF:
@A00769:42:HV3CFDRXX:1:2101:12518:26271 2:N:0:CGCACGACTG+CTGTTGGTCC
GGACTACCGGGGTTTCTAATCCTGTTTGCTCCCCACGCTTTCGAGCCTCAGCGTCAGTTACAGACCAGAGAGTCGCCTTCGCCACTGGTGTTCCTCCATATATCTACGCATTTCACCGCTACACATGGAATTCCACTCTCCTCTTCTGCACTCAAGTCTCCCAGTTTCCAATGACCCTCCCCGGTTGAGCCGGGGGCTTTCACATCAGACTTAAGAAACCGCCTGCGCTCGCTTTACGCCCAATAAATCCG
+
FFFFFFFFFFFFFFFFFFFFFFFFFFFFFFFFFFFFFFFFFFFFFFFFFFFFFFFFFFFFFFFFFFFFFFFFFFFFFFFFFFFFFFFFFFFFFFFFFFFFFFFFFFFFFFFFFFFFFFFFFFFFFFFFFFFFFFFFFFFFFFFFFFFFFFFFFFFFFFFFFFFFFFFFFFFFFFFFFFFFFFFFFFFFFFFFFFFFFFFFFFFFFFFFFFFFFFFF:FFFFFFFFFFFFFFFFFFFF,FFFFFFFFFFFFF
@A00769:42:HV3CFDRXX:1:2101:2763:26287 2:N:0:CGCACGACTG+CTGTTGGTCC
GGACTACGAGGGTTTCTAATGTGTTACCGCGGCTGCTGACAC
+
FFFFFFFFFFFFFFFFFFFFFFFFFFFFFFFFFFFFFFFFFF
@A00769:42:HV3CFDRXX:1:2101:17228:26287 2:N:0:CGCACGACTG+CTGTTGGTCC
GGACTACTAGGGTATCTAATCCTGTTTGCTACCCACACTTTCGAGCCTCAACGTCAGTTACAGTCCAGAAAGCCGCCTTCGCCACTGGTGTTCTTCCATATATCTACGCATTTCACCGCTACACATGGAGTTCCACTTTCCTCTACTGCACTCAAGTCATCCAGTTTCCAAAGCAATTCCTCAGTTGAGCTGAGGGCTTTCACTTCAGACTTAAATAACCGTCTGCGCTCGCTTTACGCCCAATAAATCCG
+
:FF:FFFFFFFFFFF:FFFFFFFFFFFFFFFFFFFFFFFFFFF:FFFFFFFFFFFFFF:FFFFFFFFFFFFFFFFFFFFFFFFFFFFFFFFFFFFFFFFFFFFFFFFFFFFFFFFFFFFFFFFFFFFFFFFFFFFFFFFFFFFFFFFFFFFFFFF:,FFFFFFFFFFFFFFFFFFFFFFFFFF,FFFFFFF,FFFFFFFFFFFFFFFFFFFFF:F::FFFF:FF:FFFFF,FFFFFF,FFFFFFFFFFF,F
@A00769:42:HV3CFDRXX:1:2101:22851:26287 2:N:0:CGCACGACTG+CTGTTGGTCC
GGACTACTGGGGTATCTAATCCTGTTTGCTACCCACACTTTCGAGCCTCAACGTCAGTTACAGTCCAGAAAGCCGCCTTCGCCACTGGTGTTCTTCCATATATCTACGCATTTCACCGCTACACATGGAGTTCCACTTTCCTCTACTGCACTCAAGTCATCCAGTTTCCAAAGCAATTCCTCAGTTGAGCTGAGGGCTTTCACTTCAGACTTAAATAACCGTCTGCGCTCGCTTTACGCCCAATAAATCCG
+
FFFFFFFFFFFFFFFFFFFFFFFFFFFFFFFFFFFFFFFFFFFFFFFFFFFFFFFFFFFFFFFFFFFFFFFFFFFFFFFFFFFFFFFFFFF:FFFFFFF,FFFFFFFFFFFFFFFFFFFFFFFFFFFFFFFFFFFFFFFFFFFFFFFFFFFFFFFF:FFFFFFFFFFFFFFFFFFFFFFFFFFFFFFFFFFFFFFFFFFFF:FF:FFFFFFFF,FFFFFF:FF:,FFFFFFFFFFFFFFFFFF:FFFFFFF
@A00769:42:HV3CFDRXX:1:2101:32181:26287 2:N:0:CGCACGACTG+CTGTTGGTCC
GGACTACCAGGGTATCTAATCCTGTTTGCTCCCCACGCTTTCGAGCCTCAGCGTCAGTTACAGACCAGAGAGTCGCCTTCGCCACTGGTGTTCCTCCATATATCTACGCATTTCACCGCTACACATGGAATTCCACTTTCCTCTACTGCACTCAAGTCATCCAGTCTCCAAAGCAATTCCTCAGTTGAGCTGAGGGCTTTCACTTCAGACTTAAATAACCGTCTGCGCTCGCTGTACGCCCAATAAATCCG
+
FFFFFFFF:FFFFFFFFFFFFFFFFFFFFFFFFFFFFF::FFFFFFFFFFFFFFFFFFFFFFFFFFFFFFFFFFFFFFFFFFFFFFFFFFFFFFFFFFF:FFFFFFFFF,F:FFFFFFFFFFFF:FFFF,FFFFFFF:FFFFFFFFFFFFFFFFFFFFFFFFFFFFFFFF,FFFF,FFFFFFFFF::FFFFFFFFFF:F:FFFFFFFFFFF,FFFFF:FFFFFFFFFFFFFFF,FFFFFFFFFF:FFFFFF
@A00769:42:HV3CFDRXX:1:2101:10945:26303 2:N:0:CGCACGACTG+CTGTTGGTCC
GGACTACGGGGGTTTCTAATCCTGTTTGCTACCCACACTTTCGAGCCTCAACGTCAGTTACAGTCCAGAAAGCCGCCTTCGCCACTGGTGTTCTTCCATATATCTACGCATTTCACCGCTACACATGGAGTTCCACTTTCCTCTACTGCACTCAAGTCATCCAGTTTCCAAAGCAATTCCTCAGTTGAGCTGAGGGCTTTCACTTCAGACTTAAATAACCGTCTGCGCTCGCTTTACGCCCAATAAATCCG
+
FFFFFFFFFFFFFFFFFFFFFFFFFFFFFFFFFFFFFFFFFFFFFFFFFFFFFFFFFFFFFFFFFFFFFFFFFFFFFFFFFFFFFFFFFFFFFFFFFFFFFFFFFFFFFF,FFFFFFFFFFFFFFFFF:FFFFFFFFFFFFFFF:FFFFFFFFFFFFFFFFFF:FFFFFFFFFFFFF:F,FFFFFF:FF,FFFFFFFFFFFFFFFFFFFFFFFFFFFFFF,,F:,F:F:F,FFFFFFFFFFFF,FFFFF:F
@A00769:42:HV3CFDRXX:1:2101:27959:26303 2:N:0:CGCACGACTG+CTGTTGGTCC
GGACTACCAGGGTTTCTAATCCTGTTTGCTACCCACACTTTCGAGCCTCAACGTCAGTTACAGTCCAGAAAGCCGCCTTCGCCACTTGTGTTCTTCCATATATCTACGCATTTCACCGCTACACATGGAATTCCACTTTCCTCTACTGCACTCAAGTCATCCAGTTTCCAAAGCAATTCCTCAGTTGAGCTGAGGGCTTTCACTTCAGACTTAAATAACCGTCTGCGCTCGCTTTACGCCCAATAAATCCG
+
FFFFFFFFFFFFFFFFFFFFFFFFFFFFFFF:FFFFFFFFFFFFFFFFFFFFFFFFFFFFFFFFFF:FFFFFFFFFFFFFFFFFFFFFFFFFFFFFFFFFFFFFFFFFFFFFFFFFFFFFFFFFFFFFFFFFFFFFFFFFFFFFFFFFFFFFFFFF,FFFFFFFFFFFFFFF:FFF,:FFFFFFFF:FF,FFFF:FFFFFFFFF,FFF::FFFF,FFF::F:F:FFFFFF,FFFFFF:FF,FFFFFFFFFF
@A00769:42:HV3CFDRXX:1:2101:20925:26334 2:N:0:CGCACGACTG+CTGTTGGTCC
GGACTACTGGGGTTTCTAATCCTGTTTGCTACCCACACTTTCGAGCCTCAACGTCAGTTACAGTCCAGAAAGCCGCCTTCGCCACTGGTGTTCTTCCATATATCTACGCATTTCACCGCTACACATGGAGTTCCACTTTCCTCTACAGCACTCAAGTCATCCAGTTTCCAAAGCAATTCCTCGGTTGAGCTGAGGGCTTTCACTTCAGACTTAAATAACCGACTGCGCTCGCTTTACGCCCAATAAATCCG
+
FFFFFFFFFFFFFFFFFFFFFFFFFFFFFF:FFFFFFFFFFFFFFFFFFFFFFFFFF:FFFFFFFFFFFFFFFF:FFFFFFFFFFFFFFFFFF:FFFFFFFFFFFFFFFFFFFFFFF:FFFFFF:,FFFFFFFFFFF,FFFFFFFF,:,FFFFFFFFFFFFFFFFFFFFFFFFFFFFFFFFFFFFFFFFFF:FFF:FFFFFFFF,FFFFFFFFFFFFFFF,:F:,FFFFFFFFFFFF,FFFF,:FFFFFFF
@A00769:42:HV3CFDRXX:1:2101:12970:26365 2:N:0:CGCACGACTG+CTGTTGGTCC
GACTACCAGGGTATCTAATCCTGTTCGCTCCCCACGCATTCGAGCCTCAGCGTCAGTTAAAGACCAGAGAGCCCCCATCGCCACAGGTGTTCCTCCATATATAAACGCAATTCACCCCAACACAAGGAATTCCACACTCCTCTTCTGCACACAAGTATCCCAGTTTACAAAGACCCTCCCCGGTTGAGCCCGGGGCTTTAACAACAGACTTAAGAAACCCCAAGCGCTCGCATTACGCCCAAAAAAACCG
+
F,F:F,F,FFFFFF:FFF:,F,F:F,,FFFFFF,F,F,FFF:F,FF,FF:F,F:F::FF,F,F,FF:F,F:FF,FF,:,:FF:F:,FFFFF,F:FF:,F:F,,,F,:F,,FF,FFF,F,F:FF,,,FF:,,,F:F::,FF,,,::,,FF,,FFF,,,F,:F:,FFF,FFF,,F:FF,FFFF,,,F:::FF,FFFF:,F:FFFF,,F,F::,:F,FFF,F,F,F::,FFF:F,,FF:,FFF:FFF:F,::,
@A00769:42:HV3CFDRXX:1:2101:32497:26365 2:N:0:CGCACGACTG+CTGTTGGTCC
GGACTACTGGGGTTTCTAATCCTGTTTGCTACCCACACTTTCGAGCCTCAACGTCAGTTACAGTCCAGAAAGCCGCCTTCGCCACTGGTGTTCTTCCATATATCTACGCACTTCACCGCTACACATGGAGTTCCACTTTCCTCTACTGCACTCAAGTCATCCAGTTTCCAAAGCAATTCCTCAGTTGAGCTGAGGGCTTTCACTTCAGACTTAAATAACCGTCTGCGCTCGCTTTACGCCCAATAAATCCG
+
FFFFFFFFFFFFFFFFFFFFFFFFFFFFFFFFFFFFFFFFFFFFFFFFFFFFFFFFFFFFFFFFFFFFFFFFFFFFFFFFFFFFFFFF,FFFFF:FFFFFFFFFFFFFFFFFFFFFFFFFFFFFFFFFFFFFFFFFFFFFF:FFFFFFFFFFFFFFFFFFFFFFFFFFFFFFFFFFFFFFFFFFFFFFFFFFFFFFFFFFFFFFFFFFFFFFFFFFFFFF:FFFFFFFFFFFFFFFFFFFF:F:FFFFFFF
@A00769:42:HV3CFDRXX:1:2101:4209:26381 2:N:0:CGCACGACTG+CTGTTGGTCC
GGACTACGGGGGTTTCTAATCCTGTTTGCTACCCACACTTTCGAGCCTCAACGTCAGTTACAGTCCAGAAAGCCGCCTTCGCCACTGGTGTTCTTCCATATATCTACGCATTTCACCGCTACACATGGAGTTCCACTTTCCTCTACTGCACTCAAGTCATCCAGTTTCCAAAGCAATTCCTCAGTTGAGCTGAGGGCTTTCACTTCAGACTTAAATAACCGACTGCGCTCGCTTTACGCCCAATAAATCCG
+
FFFFFFFFFFFFFFFFFFFFFFFFFFFFFFFFFFFFFFFFFFFFFFFFFFFFFFFFFFFFFFFFFFFFFFFFFFFFFFFFFFFFFFFFFFFFFFFFFFFFFFFFFFFFFFFFFFFFFFFFFFFFFFFFFFFFFFFFFFFFFFFFFFFFFFFFFFFFFFFFFFFFFFFFFFF:FFFFFFFFFFFFFFFFFFF:FFFFFFFFFFFFFFFFFFFFFFFFFFFF:,FFFFFFFFFFF,FFFFFFFFF,FFFFFFF
@A00769:42:HV3CFDRXX:1:2101:6632:26443 2:N:0:CGCACGACTG+CTGTTGGTCC
GGACTACCGGGGTTTCTAATCCTGTTTGCTACCCACACTTTCGAGCCTCAACGTCAGTTACAGTCCAGAAAGCCGCCTTCGCCACTGGTGTTCTTCCATATATCTACGCATTTCACCGCTACACATGGAGTTCCACTTTCCTCTACTGCACTCAAGTCATCCAGTTTCCAAAGCAATTCCTCAGTTGAGCTGAGGGCTTTCACTTCAGACTTAAATAACCGTCTGCGCTCGCTTTACGCCCAATAAATCCG
+
FFFFFFFFFFFFFFFFFFFFFFFFFFFFFFFFFFFFFFFFFFFFFFFFFFFFFFFFFFFFFFFFFFFFFFFFFFFFFFFFFFFFFFFFFFFFFFF,FFFFFFFFFFFFFFFFFFFFFFFFFFFFFFFFFFFFFFFFFFFFFFFFFFFFFFFFFFFFFFFFFFFFFFFFFFFF:FFFFFF,FFFFFFFFFFFFFFFFFFFFF:FFFFFFFFFFF:FFFFFF,FFFFFFFFF,FFFFFFFFFFFF:FFFFF,,
@A00769:42:HV3CFDRXX:1:2101:31024:26443 2:N:0:CGCACGACTG+CAGTTGGTCC
GGACTACACGGGTTTCTAATCCTGTTTGCTACCCACACTTTCGAGCCTCAACGTCAGTTACAGTCCAGAAAGCCGCCTTCGCCACTGGTGTTCTTCCATATATCTACGCATTTCACCGCTACACAAGGAGTTCCACTGTCCTCTAAAGCACTCAAGACATCCAGTTTACAAAGCAATTCCTCAGTTGAGCTCAGGGCTTTCACTACAGACTTACATAACCGACTGCGCTCGCTTTACGCCCAATAAATCCG
+
FFFFFFFFFFFFFFFFFFFFFFFFFFFFFFFFFFFFFFFFFFFF:FFFFFFFFFFFFF,FFFFFFFFFF:FFFFFFFFFFFFFFFFFFFFFFF:FFFFFFFFFFFFFFFFFFFFFFFFFFFFFF:,FFF:FFFFFFF,,FFFFF:,,F,FFFFF,:,F,::FFFFFF,F,FFFFF,FFFFFFFFFFF::F:,FFF:FFFFFFF:,FF:FFF:,,::F,FFFFFF,FFFFFFFFFFFF,FF:F,FF:FFFF:
@A00769:42:HV3CFDRXX:1:2101:31810:26490 2:N:0:CGCACGACTG+CTGTTGGTCC
GACTACGCGGGTATCTAATCCTGTTTGCTACCCACACTTTCGAGCCTCAACGTCAGTTACAGTCCAGAAAGCCGCCTTCGCCACTGGTGTTCTTCCAAATAACTACGCATTTCACCGCTACACAAGGAGTTCCACATTCCTCTACTGCACTCAAGGCACCCCGTTTCCAAAGCAATTCCTCCGGTGAGCTGAGGGCTTTCACTTCAGACATAAAAAAACGACTGAGCTCGCTTTAAGCCCACTAAAACCGG
+
FFF,FFF:::FFF,,FFF::F,:FFF:FFFFFFFFFF,,F,FF,FF:FFFF,,FF,:FF,::::F,FFFFF:F,FFFFF,FF,F:F:,FFFF::FFF,F,F,,FFFFFF,FF::FFFF,,,FF:,:,:,:FFFFF,FF:F,F:F,,FFFFFFF,,,F,FFF,F,::,FF:F,:,,:FFF,FF,,,FFFF:FFFF:FF,FF::F,F:FFF,,F,F,FF,F:,:F:FFF,FFFF:FF,,FFFFFF,FF,F,,,
@A00769:42:HV3CFDRXX:1:2101:25301:26522 2:N:0:CGCACGACTG+CTGTTGGTCC
GGACTACGGGGGTATCTAATCCTGTTTGCTACCCACACTTTCGAGCCTCAACGTCAGTTACAGTCCAGAAAGCCGCCTTCGCCACTGGTGATCTTCCATATATCTACGCATTTCACCGCTACACATGGAGTTCCACTTTCCTCTACTGCACTCAAGTCATCCAGTTTCCAAAGCAATTCCGCAGTTGAGCTGAGGGCTTTCACTTCAGACTTAAATAACCGTCTGCGCTCGCTTTACGCCCAATAAATCCG
+
FFFFFF,F::::,FFF,,F,FFFFFFF:F,FF:FFF:FF,FF:FF::FFFFFFFFFFFFFFF:F:FF,FFFFFF:FFF,FF:F::FFFFF,,FF:F:FFFF,FFFFFFFF,FFFF:F,FFFFFFFFFFFF,FFFFF,FF:FFFFFF:FFFFFFFF,,FFFFFF:FFFFFF,F,FF,FFFF,FF,,F:FFFFFFFFFFF,FFFFF,FFFFFFF,FF:,FFFFF:FFFFFFF:F:,:FF,FFFFFFFFFF,FF
@A00769:42:HV3CFDRXX:1:2101:12572:26553 2:N:0:CGCACGACTG+CTGTTGGTCC
GGACTACCGGGGTTTCTAATCCTGTTTGCTCCCCACGCTTTCGAGCCTCAGCGTCAGTTACAGACCAGAGAGTCGCCTTCGCCACTGGTGTTCCTCCATATATCTACGCATTTCACCGCTACACATGGAATTCCACTCTCCTCTTCTGCACTCAAGTCTCCCAGTTTCCAATGACCCTCCCCGGTTGAGCCGGGGGCTTTCACATCAGACTTAAGAAACCGCCTGCGCTCGCTTTACGCCCAATAAATCCG
+
FFFFFFFFFFFFFFFFFFFFFFFFFFFFFFFFFFFFFFFFFFFFFFFFFFFFFFFFFFFFFFFFFFFFFFFFFFFFFFFFFFFFFFFFFFFFFFFFF:FFFFFFFFFFFFFFFFFFFFFFFFFFFF:FFFFFFFF:FFF:FFFFFFF:FFFFFFFFFF:FFFFFFFFFFFFFFFFFFFFFFFF:FFFFFFFFFFFFF:FFFFFFFFFFFFFFFF:FFFFFFFFFFF:FFFFFF:FFFFFFFFF,FFFFFF:
@A00769:42:HV3CFDRXX:1:2101:16911:26553 2:N:0:CGCACGACTG+CTGTTGGTCC
GGACTACTGGGGTATCTAATCCTGTTTGCTACCCACACTTTCGAGCCTCAACGTCAGTTACAGTCCAGAAAGCCGCCTTCGCCACTGGTGTTCTTCCATATATCTACGCATTTCACCGCTACACATGGAGTTCCACTTTCCTCTACTGCACTCAAGTCATCCAGTTTCCAAAGCAATTCCTCAGTTGAGCTGAGGGCTTTCACTTCAGACTTAAATAACCGTCTGCGCTCGCTTTACGCCCAATAAATCCG
+
FFFFFFFFFFFFFFFFFFFFFFFFFFFFFFFFFFFFFFFFFFFF:FFFFFFFFFFFFFF:FFFFFFFFFFFFFFFFFFFFFFFFFFFFFFFFFFFFFFFFFFFFFFFFFFFFFFFFFFFFFFFFFFFFFFFFFFFFFFFFFFFFFFFFFFFFFFFFFFFFFFFFFFF:FFFFFFFFFFFFFFFFFFFFFFFFFFFFFFFFFFFFFFFF:FFFFFFFFFFF::FF,FFF:FFFFFFFFFFFFFF,FFFFFF,
@A00769:42:HV3CFDRXX:1:2101:24325:26553 2:N:0:CGCACGACTG+CTGTTGGTCC
GGACTACTAGAGTTTCTAATCCTGTTTGCTCCCCACGCTTTCGAGCCTCAGCGTCAGTTACAGACCAGAGAGTCGCCTTCGCCACTGGTGTTCCTCCATATATCTACGCATTTCACCGCTACACATGGAATTCCACTCTCCTCTTCTGCACTCAAGTCTCCCAGTTTCCAATGACCCTCCCCGGTTGAGCCGGGGGCTTTCACATCAGACTTAAGAAACCGCCTGCGCTCGCTTTACGCCCAATAAATCCG
+
:FFFFFFFFFFFFFFFFFFFFFFFFFFFFFFFFFFFFFFF:FFFFFFFFFFFFFFFFFFFFFFFFFFFFFFFFFFFF:FFFFFFFF:FF:,,FFFFFFFFF:F:FFFFFF,FFF:FFFF,FFFFFFF:F,FFFFFFFFFF:FFF:FFFFFFFFFFFFFF:FF:,,F,FFFFF:FFFFFFFFF:F,F:F,FFFF,FFFFF:FFF,:FF,FFFF:FFF:FFF:F,,,FFFFFFFFF,FFF:F:FF,:F::FF:
@A00769:42:HV3CFDRXX:1:2101:20573:26631 2:N:0:CGCACGACTG+CTGTTGGTCC
GGACTACTGGGGTATCTAATCCTGTTTGCTCCCCACGCTTTCGAGCCTCAGCGTCAGTTACAGACCAGAGAGCCGCCTTCGCCACTGGTGTTCCTCCATATATCTACGCATTTCACCGCTACACATGGAATTCCACTCTCCTCTTCTGCACTCAAGTCTCCCAGTTTCCAATGACCCTCCCCGGTTGAGCCGGGGGCTTTCACATCAGACTTAAGAAACCGCCTGCGCTCGCTTTACGCCCAATAAATCCG
+
FFFFFFFFFFFFFFFFFFFFFFFFFFFFFFFFFFFFFFFFFFFFFFFFFFFFFFFFFFFFFFFFFFFFFFFFFFFFFFFFFFFFFFFFFFFFFFFFFFFFFFFFFFFFFFFFFFFFFFFFFFFFFFFFFFFFFFFFFFFFFFFFFFFFFFFFFFFFFFFFFFFFFFFFFFFFF:FFFFFFFFFFFFF:FFFFFFFFFFFFFFFFFFFFFFFFFF:::FFFFFFFFFFFFF,FFFFFF:FFFFF:FFFFF,,
@A00769:42:HV3CFDRXX:1:2101:6840:26647 2:N:0:CGCACGACTG+CTGTTGGTCC
GGACTACTGGGGTTTCTAATTACCGCGGCTGCTGACAC
+
FFFF,FFFFFFFFFFF:FFFFFFFFFFFFFFFFFFFFF
@A00769:42:HV3CFDRXX:1:2101:20039:26647 2:N:0:CGCACGACTG+CTGTTGGTCC
GGACTACGGGGGTTTCTAATTTCCATTTTACCGCGGCGGCTGACACCTGTCACTTATACACATCAGACGCAGCCGACGACTGATGGTCAGTGAATAAATATGTGTTAGCATTAACAAGCAACACAAGGGGTTCGAGTGTGGGGGGTGGGGGTGGGGGGGGGGGGGGGGGGGGGGGGGTGGGGGGTTGGGCGGGGGGGTGTCGGGGGGGGGGGGGGGGGCGGCGTGGGGGGGGTGTGCGCCGGGTTTGTCCG
+
FFFFFFFFFFFFF,FFFFFF,,,FFF::,:FF,F,,F,:,F:FFFFFF,F,,FF,FFF,FFF,F:,F:,,,FF,F:F,,FF:,F,FFF,FF,,:,F:,,,,,F:,,,FF,,F,:,,,:,,F,F,,,:,,,,:,,,F,,,,,:,:F,FF,:,,,,:F,::F:::F,,,F:,:FF:,FF,,,,FFF,,:,F,,,:FFF:,,,,,,,F,,F::F,F,F,,,,,F,::,,F,F:F,,,::,F,,,,F,,,,,,,F
[truncated: 92,630,120 more chars]
